# Supplementary material for: Computational design of mechanically coupled axle-rotor protein assemblies
Source: Science. Author manuscript; Available in PMC 2023 Dec 11. (PMC10712554; doi:10.1126/science.abm1183)
Supplement: Data S5 [file NIHMS1871500-supplement-Data_S5.zip › pdbs/D3_1.pdb]

ATOM      1  N   THR A   1       6.899   3.098 -21.608  1.00  0.00           N  
ATOM      2  CA  THR A   1       6.882   4.404 -20.956  1.00  0.00           C  
ATOM      3  C   THR A   1       6.033   4.410 -19.685  1.00  0.00           C  
ATOM      4  O   THR A   1       6.555   4.571 -18.585  1.00  0.00           O  
ATOM      5  CB  THR A   1       6.365   5.487 -21.921  1.00  0.00           C  
ATOM      6  OG1 THR A   1       7.232   5.569 -23.060  1.00  0.00           O  
ATOM      7  CG2 THR A   1       6.316   6.840 -21.228  1.00  0.00           C  
ATOM      8 1H   THR A   1       7.766   2.989 -22.114  1.00  0.00           H  
ATOM      9 2H   THR A   1       6.840   2.374 -20.898  1.00  0.00           H  
ATOM     10 3H   THR A   1       6.121   3.014 -22.247  1.00  0.00           H  
ATOM     11  HA  THR A   1       7.907   4.659 -20.673  1.00  0.00           H  
ATOM     12  HB  THR A   1       5.364   5.223 -22.262  1.00  0.00           H  
ATOM     13  HG1 THR A   1       7.942   4.930 -22.967  1.00  0.00           H  
ATOM     14 1HG2 THR A   1       5.948   7.593 -21.924  1.00  0.00           H  
ATOM     15 2HG2 THR A   1       5.649   6.784 -20.368  1.00  0.00           H  
ATOM     16 3HG2 THR A   1       7.316   7.113 -20.893  1.00  0.00           H  
ATOM     17  N   LEU A   2       4.717   4.287 -19.862  1.00  0.00           N  
ATOM     18  CA  LEU A   2       3.760   4.491 -18.780  1.00  0.00           C  
ATOM     19  C   LEU A   2       3.826   3.403 -17.723  1.00  0.00           C  
ATOM     20  O   LEU A   2       3.665   3.688 -16.539  1.00  0.00           O  
ATOM     21  CB  LEU A   2       2.347   4.567 -19.356  1.00  0.00           C  
ATOM     22  CG  LEU A   2       2.113   5.716 -20.347  1.00  0.00           C  
ATOM     23  CD1 LEU A   2       0.667   5.695 -20.819  1.00  0.00           C  
ATOM     24  CD2 LEU A   2       2.460   7.035 -19.678  1.00  0.00           C  
ATOM     25  H   LEU A   2       4.359   4.106 -20.787  1.00  0.00           H  
ATOM     26  HA  LEU A   2       3.984   5.442 -18.301  1.00  0.00           H  
ATOM     27 1HB  LEU A   2       2.124   3.635 -19.871  1.00  0.00           H  
ATOM     28 2HB  LEU A   2       1.638   4.687 -18.536  1.00  0.00           H  
ATOM     29  HG  LEU A   2       2.750   5.577 -21.220  1.00  0.00           H  
ATOM     30 1HD1 LEU A   2       0.505   6.503 -21.533  1.00  0.00           H  
ATOM     31 2HD1 LEU A   2       0.454   4.740 -21.299  1.00  0.00           H  
ATOM     32 3HD1 LEU A   2       0.004   5.827 -19.965  1.00  0.00           H  
ATOM     33 1HD2 LEU A   2       2.308   7.851 -20.385  1.00  0.00           H  
ATOM     34 2HD2 LEU A   2       1.824   7.183 -18.806  1.00  0.00           H  
ATOM     35 3HD2 LEU A   2       3.503   7.016 -19.369  1.00  0.00           H  
ATOM     36  N   VAL A   3       4.074   2.163 -18.145  1.00  0.00           N  
ATOM     37  CA  VAL A   3       4.224   1.045 -17.221  1.00  0.00           C  
ATOM     38  C   VAL A   3       5.415   1.242 -16.305  1.00  0.00           C  
ATOM     39  O   VAL A   3       5.335   0.958 -15.109  1.00  0.00           O  
ATOM     40  CB  VAL A   3       4.373  -0.273 -17.996  1.00  0.00           C  
ATOM     41  CG1 VAL A   3       4.825  -1.388 -17.061  1.00  0.00           C  
ATOM     42  CG2 VAL A   3       3.037  -0.621 -18.635  1.00  0.00           C  
ATOM     43  H   VAL A   3       4.174   1.993 -19.134  1.00  0.00           H  
ATOM     44  HA  VAL A   3       3.324   0.983 -16.612  1.00  0.00           H  
ATOM     45  HB  VAL A   3       5.133  -0.156 -18.768  1.00  0.00           H  
ATOM     46 1HG1 VAL A   3       4.934  -2.313 -17.627  1.00  0.00           H  
ATOM     47 2HG1 VAL A   3       5.785  -1.121 -16.618  1.00  0.00           H  
ATOM     48 3HG1 VAL A   3       4.089  -1.528 -16.274  1.00  0.00           H  
ATOM     49 1HG2 VAL A   3       3.133  -1.549 -19.196  1.00  0.00           H  
ATOM     50 2HG2 VAL A   3       2.283  -0.743 -17.858  1.00  0.00           H  
ATOM     51 3HG2 VAL A   3       2.738   0.180 -19.310  1.00  0.00           H  
ATOM     52  N   GLU A   4       6.513   1.738 -16.870  1.00  0.00           N  
ATOM     53  CA  GLU A   4       7.709   2.039 -16.106  1.00  0.00           C  
ATOM     54  C   GLU A   4       7.447   3.158 -15.108  1.00  0.00           C  
ATOM     55  O   GLU A   4       7.881   3.072 -13.960  1.00  0.00           O  
ATOM     56  CB  GLU A   4       8.856   2.429 -17.042  1.00  0.00           C  
ATOM     57  CG  GLU A   4       9.353   1.299 -17.932  1.00  0.00           C  
ATOM     58  CD  GLU A   4       8.488   1.085 -19.143  1.00  0.00           C  
ATOM     59  OE1 GLU A   4       7.540   1.814 -19.309  1.00  0.00           O  
ATOM     60  OE2 GLU A   4       8.776   0.190 -19.903  1.00  0.00           O  
ATOM     61  H   GLU A   4       6.511   1.928 -17.861  1.00  0.00           H  
ATOM     62  HA  GLU A   4       7.998   1.148 -15.549  1.00  0.00           H  
ATOM     63 1HB  GLU A   4       8.536   3.248 -17.687  1.00  0.00           H  
ATOM     64 2HB  GLU A   4       9.700   2.788 -16.453  1.00  0.00           H  
ATOM     65 1HG  GLU A   4      10.367   1.528 -18.260  1.00  0.00           H  
ATOM     66 2HG  GLU A   4       9.388   0.380 -17.349  1.00  0.00           H  
ATOM     67  N   ILE A   5       6.712   4.184 -15.545  1.00  0.00           N  
ATOM     68  CA  ILE A   5       6.289   5.271 -14.667  1.00  0.00           C  
ATOM     69  C   ILE A   5       5.462   4.766 -13.490  1.00  0.00           C  
ATOM     70  O   ILE A   5       5.699   5.171 -12.351  1.00  0.00           O  
ATOM     71  CB  ILE A   5       5.474   6.317 -15.449  1.00  0.00           C  
ATOM     72  CG1 ILE A   5       6.369   7.052 -16.450  1.00  0.00           C  
ATOM     73  CG2 ILE A   5       4.817   7.302 -14.494  1.00  0.00           C  
ATOM     74  CD1 ILE A   5       5.606   7.889 -17.451  1.00  0.00           C  
ATOM     75  H   ILE A   5       6.431   4.212 -16.519  1.00  0.00           H  
ATOM     76  HA  ILE A   5       7.182   5.755 -14.269  1.00  0.00           H  
ATOM     77  HB  ILE A   5       4.699   5.816 -16.028  1.00  0.00           H  
ATOM     78 1HG1 ILE A   5       7.056   7.704 -15.913  1.00  0.00           H  
ATOM     79 2HG1 ILE A   5       6.970   6.328 -17.001  1.00  0.00           H  
ATOM     80 1HG2 ILE A   5       4.246   8.035 -15.064  1.00  0.00           H  
ATOM     81 2HG2 ILE A   5       4.150   6.766 -13.820  1.00  0.00           H  
ATOM     82 3HG2 ILE A   5       5.585   7.813 -13.913  1.00  0.00           H  
ATOM     83 1HD1 ILE A   5       6.309   8.379 -18.127  1.00  0.00           H  
ATOM     84 2HD1 ILE A   5       4.936   7.249 -18.026  1.00  0.00           H  
ATOM     85 3HD1 ILE A   5       5.024   8.645 -16.925  1.00  0.00           H  
ATOM     86  N   LEU A   6       4.507   3.878 -13.773  1.00  0.00           N  
ATOM     87  CA  LEU A   6       3.675   3.270 -12.740  1.00  0.00           C  
ATOM     88  C   LEU A   6       4.511   2.479 -11.738  1.00  0.00           C  
ATOM     89  O   LEU A   6       4.311   2.606 -10.529  1.00  0.00           O  
ATOM     90  CB  LEU A   6       2.630   2.348 -13.382  1.00  0.00           C  
ATOM     91  CG  LEU A   6       1.523   3.049 -14.178  1.00  0.00           C  
ATOM     92  CD1 LEU A   6       0.687   2.009 -14.911  1.00  0.00           C  
ATOM     93  CD2 LEU A   6       0.662   3.874 -13.233  1.00  0.00           C  
ATOM     94  H   LEU A   6       4.346   3.620 -14.734  1.00  0.00           H  
ATOM     95  HA  LEU A   6       3.155   4.062 -12.206  1.00  0.00           H  
ATOM     96 1HB  LEU A   6       3.140   1.662 -14.057  1.00  0.00           H  
ATOM     97 2HB  LEU A   6       2.153   1.762 -12.596  1.00  0.00           H  
ATOM     98  HG  LEU A   6       1.971   3.704 -14.926  1.00  0.00           H  
ATOM     99 1HD1 LEU A   6      -0.100   2.507 -15.477  1.00  0.00           H  
ATOM    100 2HD1 LEU A   6       1.323   1.446 -15.595  1.00  0.00           H  
ATOM    101 3HD1 LEU A   6       0.238   1.328 -14.189  1.00  0.00           H  
ATOM    102 1HD2 LEU A   6      -0.124   4.374 -13.799  1.00  0.00           H  
ATOM    103 2HD2 LEU A   6       0.213   3.220 -12.486  1.00  0.00           H  
ATOM    104 3HD2 LEU A   6       1.282   4.621 -12.736  1.00  0.00           H  
ATOM    105  N   ALA A   7       5.455   1.683 -12.249  1.00  0.00           N  
ATOM    106  CA  ALA A   7       6.360   0.908 -11.410  1.00  0.00           C  
ATOM    107  C   ALA A   7       7.174   1.816 -10.499  1.00  0.00           C  
ATOM    108  O   ALA A   7       7.291   1.545  -9.302  1.00  0.00           O  
ATOM    109  CB  ALA A   7       7.284   0.064 -12.273  1.00  0.00           C  
ATOM    110  H   ALA A   7       5.546   1.603 -13.255  1.00  0.00           H  
ATOM    111  HA  ALA A   7       5.759   0.249 -10.781  1.00  0.00           H  
ATOM    112 1HB  ALA A   7       7.937  -0.531 -11.638  1.00  0.00           H  
ATOM    113 2HB  ALA A   7       6.687  -0.599 -12.902  1.00  0.00           H  
ATOM    114 3HB  ALA A   7       7.887   0.714 -12.906  1.00  0.00           H  
ATOM    115  N   ARG A   8       7.721   2.892 -11.065  1.00  0.00           N  
ATOM    116  CA  ARG A   8       8.495   3.863 -10.306  1.00  0.00           C  
ATOM    117  C   ARG A   8       7.670   4.519  -9.217  1.00  0.00           C  
ATOM    118  O   ARG A   8       8.152   4.684  -8.099  1.00  0.00           O  
ATOM    119  CB  ARG A   8       9.055   4.937 -11.214  1.00  0.00           C  
ATOM    120  CG  ARG A   8       9.795   6.046 -10.487  1.00  0.00           C  
ATOM    121  CD  ARG A   8      10.993   5.533  -9.773  1.00  0.00           C  
ATOM    122  NE  ARG A   8      11.671   6.582  -9.031  1.00  0.00           N  
ATOM    123  CZ  ARG A   8      12.571   7.440  -9.541  1.00  0.00           C  
ATOM    124  NH1 ARG A   8      12.920   7.379 -10.808  1.00  0.00           N  
ATOM    125  NH2 ARG A   8      13.096   8.341  -8.735  1.00  0.00           N  
ATOM    126  H   ARG A   8       7.604   3.043 -12.058  1.00  0.00           H  
ATOM    127  HA  ARG A   8       9.328   3.341  -9.837  1.00  0.00           H  
ATOM    128 1HB  ARG A   8       9.744   4.488 -11.928  1.00  0.00           H  
ATOM    129 2HB  ARG A   8       8.246   5.394 -11.782  1.00  0.00           H  
ATOM    130 1HG  ARG A   8      10.121   6.798 -11.206  1.00  0.00           H  
ATOM    131 2HG  ARG A   8       9.131   6.509  -9.755  1.00  0.00           H  
ATOM    132 1HD  ARG A   8      10.696   4.756  -9.069  1.00  0.00           H  
ATOM    133 2HD  ARG A   8      11.697   5.118 -10.493  1.00  0.00           H  
ATOM    134  HE  ARG A   8      11.461   6.694  -8.044  1.00  0.00           H  
ATOM    135 1HH1 ARG A   8      12.509   6.682 -11.413  1.00  0.00           H  
ATOM    136 2HH1 ARG A   8      13.598   8.031 -11.175  1.00  0.00           H  
ATOM    137 1HH2 ARG A   8      12.797   8.353  -7.763  1.00  0.00           H  
ATOM    138 2HH2 ARG A   8      13.777   9.003  -9.077  1.00  0.00           H  
ATOM    139  N   ALA A   9       6.429   4.884  -9.540  1.00  0.00           N  
ATOM    140  CA  ALA A   9       5.513   5.468  -8.572  1.00  0.00           C  
ATOM    141  C   ALA A   9       5.307   4.532  -7.387  1.00  0.00           C  
ATOM    142  O   ALA A   9       5.344   4.970  -6.239  1.00  0.00           O  
ATOM    143  CB  ALA A   9       4.181   5.787  -9.230  1.00  0.00           C  
ATOM    144  H   ALA A   9       6.105   4.756 -10.490  1.00  0.00           H  
ATOM    145  HA  ALA A   9       5.957   6.392  -8.197  1.00  0.00           H  
ATOM    146 1HB  ALA A   9       3.514   6.244  -8.500  1.00  0.00           H  
ATOM    147 2HB  ALA A   9       4.342   6.478 -10.058  1.00  0.00           H  
ATOM    148 3HB  ALA A   9       3.731   4.871  -9.607  1.00  0.00           H  
ATOM    149  N   GLN A  10       5.116   3.241  -7.673  1.00  0.00           N  
ATOM    150  CA  GLN A  10       4.978   2.235  -6.627  1.00  0.00           C  
ATOM    151  C   GLN A  10       6.215   2.154  -5.748  1.00  0.00           C  
ATOM    152  O   GLN A  10       6.099   2.096  -4.520  1.00  0.00           O  
ATOM    153  CB  GLN A  10       4.695   0.869  -7.244  1.00  0.00           C  
ATOM    154  CG  GLN A  10       3.300   0.741  -7.809  1.00  0.00           C  
ATOM    155  CD  GLN A  10       2.248   0.899  -6.734  1.00  0.00           C  
ATOM    156  OE1 GLN A  10       2.234   0.157  -5.743  1.00  0.00           O  
ATOM    157  NE2 GLN A  10       1.357   1.863  -6.916  1.00  0.00           N  
ATOM    158  H   GLN A  10       5.058   2.951  -8.642  1.00  0.00           H  
ATOM    159  HA  GLN A  10       4.133   2.512  -5.996  1.00  0.00           H  
ATOM    160 1HB  GLN A  10       5.398   0.671  -8.050  1.00  0.00           H  
ATOM    161 2HB  GLN A  10       4.828   0.091  -6.494  1.00  0.00           H  
ATOM    162 1HG  GLN A  10       3.144   1.521  -8.554  1.00  0.00           H  
ATOM    163 2HG  GLN A  10       3.184  -0.244  -8.264  1.00  0.00           H  
ATOM    164 1HE2 GLN A  10       0.627   2.011  -6.246  1.00  0.00           H  
ATOM    165 2HE2 GLN A  10       1.405   2.439  -7.733  1.00  0.00           H  
ATOM    166  N   ILE A  11       7.388   2.167  -6.377  1.00  0.00           N  
ATOM    167  CA  ILE A  11       8.660   2.151  -5.668  1.00  0.00           C  
ATOM    168  C   ILE A  11       8.812   3.353  -4.747  1.00  0.00           C  
ATOM    169  O   ILE A  11       9.241   3.206  -3.602  1.00  0.00           O  
ATOM    170  CB  ILE A  11       9.836   2.118  -6.661  1.00  0.00           C  
ATOM    171  CG1 ILE A  11       9.872   0.779  -7.402  1.00  0.00           C  
ATOM    172  CG2 ILE A  11      11.151   2.364  -5.936  1.00  0.00           C  
ATOM    173  CD1 ILE A  11      10.812   0.761  -8.586  1.00  0.00           C  
ATOM    174  H   ILE A  11       7.402   2.182  -7.392  1.00  0.00           H  
ATOM    175  HA  ILE A  11       8.696   1.249  -5.057  1.00  0.00           H  
ATOM    176  HB  ILE A  11       9.698   2.892  -7.415  1.00  0.00           H  
ATOM    177 1HG1 ILE A  11      10.175  -0.010  -6.714  1.00  0.00           H  
ATOM    178 2HG1 ILE A  11       8.871   0.533  -7.758  1.00  0.00           H  
ATOM    179 1HG2 ILE A  11      11.972   2.337  -6.652  1.00  0.00           H  
ATOM    180 2HG2 ILE A  11      11.123   3.340  -5.454  1.00  0.00           H  
ATOM    181 3HG2 ILE A  11      11.301   1.591  -5.182  1.00  0.00           H  
ATOM    182 1HD1 ILE A  11      10.782  -0.220  -9.060  1.00  0.00           H  
ATOM    183 2HD1 ILE A  11      10.505   1.521  -9.305  1.00  0.00           H  
ATOM    184 3HD1 ILE A  11      11.826   0.969  -8.248  1.00  0.00           H  
ATOM    185  N   GLU A  12       8.458   4.534  -5.255  1.00  0.00           N  
ATOM    186  CA  GLU A  12       8.533   5.769  -4.490  1.00  0.00           C  
ATOM    187  C   GLU A  12       7.606   5.760  -3.286  1.00  0.00           C  
ATOM    188  O   GLU A  12       8.025   6.118  -2.186  1.00  0.00           O  
ATOM    189  CB  GLU A  12       8.203   6.961  -5.385  1.00  0.00           C  
ATOM    190  CG  GLU A  12       9.326   7.349  -6.332  1.00  0.00           C  
ATOM    191  CD  GLU A  12      10.587   7.701  -5.592  1.00  0.00           C  
ATOM    192  OE1 GLU A  12      10.494   7.998  -4.422  1.00  0.00           O  
ATOM    193  OE2 GLU A  12      11.637   7.673  -6.193  1.00  0.00           O  
ATOM    194  H   GLU A  12       8.135   4.581  -6.212  1.00  0.00           H  
ATOM    195  HA  GLU A  12       9.554   5.881  -4.125  1.00  0.00           H  
ATOM    196 1HB  GLU A  12       7.324   6.732  -5.987  1.00  0.00           H  
ATOM    197 2HB  GLU A  12       7.965   7.828  -4.769  1.00  0.00           H  
ATOM    198 1HG  GLU A  12       9.529   6.517  -7.003  1.00  0.00           H  
ATOM    199 2HG  GLU A  12       9.007   8.200  -6.933  1.00  0.00           H  
ATOM    200  N   SER A  13       6.358   5.330  -3.495  1.00  0.00           N  
ATOM    201  CA  SER A  13       5.390   5.211  -2.410  1.00  0.00           C  
ATOM    202  C   SER A  13       5.890   4.265  -1.331  1.00  0.00           C  
ATOM    203  O   SER A  13       5.790   4.567  -0.141  1.00  0.00           O  
ATOM    204  CB  SER A  13       4.059   4.722  -2.947  1.00  0.00           C  
ATOM    205  OG  SER A  13       3.482   5.671  -3.801  1.00  0.00           O  
ATOM    206  H   SER A  13       6.067   5.076  -4.430  1.00  0.00           H  
ATOM    207  HA  SER A  13       5.247   6.197  -1.963  1.00  0.00           H  
ATOM    208 1HB  SER A  13       4.207   3.786  -3.485  1.00  0.00           H  
ATOM    209 2HB  SER A  13       3.385   4.519  -2.116  1.00  0.00           H  
ATOM    210  HG  SER A  13       2.652   5.291  -4.096  1.00  0.00           H  
ATOM    211  N   SER A  14       6.432   3.127  -1.766  1.00  0.00           N  
ATOM    212  CA  SER A  14       6.987   2.118  -0.880  1.00  0.00           C  
ATOM    213  C   SER A  14       8.132   2.682  -0.043  1.00  0.00           C  
ATOM    214  O   SER A  14       8.165   2.478   1.171  1.00  0.00           O  
ATOM    215  CB  SER A  14       7.465   0.940  -1.699  1.00  0.00           C  
ATOM    216  OG  SER A  14       6.411   0.385  -2.443  1.00  0.00           O  
ATOM    217  H   SER A  14       6.455   2.938  -2.760  1.00  0.00           H  
ATOM    218  HA  SER A  14       6.200   1.785  -0.203  1.00  0.00           H  
ATOM    219 1HB  SER A  14       8.258   1.261  -2.372  1.00  0.00           H  
ATOM    220 2HB  SER A  14       7.884   0.183  -1.041  1.00  0.00           H  
ATOM    221  HG  SER A  14       6.174   1.056  -3.097  1.00  0.00           H  
ATOM    222  N   ARG A  15       9.043   3.408  -0.696  1.00  0.00           N  
ATOM    223  CA  ARG A  15      10.157   4.070  -0.024  1.00  0.00           C  
ATOM    224  C   ARG A  15       9.689   5.029   1.059  1.00  0.00           C  
ATOM    225  O   ARG A  15      10.200   4.994   2.179  1.00  0.00           O  
ATOM    226  CB  ARG A  15      11.007   4.829  -1.030  1.00  0.00           C  
ATOM    227  CG  ARG A  15      12.140   5.641  -0.423  1.00  0.00           C  
ATOM    228  CD  ARG A  15      12.937   6.341  -1.465  1.00  0.00           C  
ATOM    229  NE  ARG A  15      12.208   7.440  -2.075  1.00  0.00           N  
ATOM    230  CZ  ARG A  15      12.084   8.673  -1.551  1.00  0.00           C  
ATOM    231  NH1 ARG A  15      12.639   8.974  -0.396  1.00  0.00           N  
ATOM    232  NH2 ARG A  15      11.396   9.574  -2.223  1.00  0.00           N  
ATOM    233  H   ARG A  15       8.969   3.505  -1.699  1.00  0.00           H  
ATOM    234  HA  ARG A  15      10.778   3.304   0.441  1.00  0.00           H  
ATOM    235 1HB  ARG A  15      11.447   4.127  -1.736  1.00  0.00           H  
ATOM    236 2HB  ARG A  15      10.381   5.514  -1.599  1.00  0.00           H  
ATOM    237 1HG  ARG A  15      11.727   6.390   0.253  1.00  0.00           H  
ATOM    238 2HG  ARG A  15      12.806   4.979   0.133  1.00  0.00           H  
ATOM    239 1HD  ARG A  15      13.844   6.743  -1.016  1.00  0.00           H  
ATOM    240 2HD  ARG A  15      13.204   5.635  -2.250  1.00  0.00           H  
ATOM    241  HE  ARG A  15      11.750   7.286  -2.969  1.00  0.00           H  
ATOM    242 1HH1 ARG A  15      13.164   8.272   0.109  1.00  0.00           H  
ATOM    243 2HH1 ARG A  15      12.537   9.904  -0.016  1.00  0.00           H  
ATOM    244 1HH2 ARG A  15      10.984   9.304  -3.112  1.00  0.00           H  
ATOM    245 2HH2 ARG A  15      11.282  10.508  -1.864  1.00  0.00           H  
ATOM    246  N   VAL A  16       8.711   5.874   0.720  1.00  0.00           N  
ATOM    247  CA  VAL A  16       8.118   6.798   1.676  1.00  0.00           C  
ATOM    248  C   VAL A  16       7.538   6.074   2.876  1.00  0.00           C  
ATOM    249  O   VAL A  16       7.766   6.483   4.013  1.00  0.00           O  
ATOM    250  CB  VAL A  16       7.013   7.638   1.012  1.00  0.00           C  
ATOM    251  CG1 VAL A  16       6.207   8.369   2.075  1.00  0.00           C  
ATOM    252  CG2 VAL A  16       7.647   8.628   0.048  1.00  0.00           C  
ATOM    253  H   VAL A  16       8.363   5.871  -0.230  1.00  0.00           H  
ATOM    254  HA  VAL A  16       8.898   7.476   2.026  1.00  0.00           H  
ATOM    255  HB  VAL A  16       6.334   6.980   0.471  1.00  0.00           H  
ATOM    256 1HG1 VAL A  16       5.420   8.954   1.598  1.00  0.00           H  
ATOM    257 2HG1 VAL A  16       5.758   7.643   2.753  1.00  0.00           H  
ATOM    258 3HG1 VAL A  16       6.862   9.032   2.637  1.00  0.00           H  
ATOM    259 1HG2 VAL A  16       6.869   9.221  -0.431  1.00  0.00           H  
ATOM    260 2HG2 VAL A  16       8.320   9.286   0.597  1.00  0.00           H  
ATOM    261 3HG2 VAL A  16       8.212   8.088  -0.711  1.00  0.00           H  
ATOM    262  N   ASN A  17       6.795   5.000   2.615  1.00  0.00           N  
ATOM    263  CA  ASN A  17       6.197   4.189   3.663  1.00  0.00           C  
ATOM    264  C   ASN A  17       7.252   3.655   4.627  1.00  0.00           C  
ATOM    265  O   ASN A  17       7.071   3.733   5.846  1.00  0.00           O  
ATOM    266  CB  ASN A  17       5.400   3.053   3.046  1.00  0.00           C  
ATOM    267  CG  ASN A  17       4.382   2.474   3.984  1.00  0.00           C  
ATOM    268  OD1 ASN A  17       3.557   3.206   4.547  1.00  0.00           O  
ATOM    269  ND2 ASN A  17       4.410   1.177   4.156  1.00  0.00           N  
ATOM    270  H   ASN A  17       6.627   4.737   1.653  1.00  0.00           H  
ATOM    271  HA  ASN A  17       5.517   4.816   4.240  1.00  0.00           H  
ATOM    272 1HB  ASN A  17       4.890   3.412   2.151  1.00  0.00           H  
ATOM    273 2HB  ASN A  17       6.079   2.259   2.737  1.00  0.00           H  
ATOM    274 1HD2 ASN A  17       3.748   0.736   4.766  1.00  0.00           H  
ATOM    275 2HD2 ASN A  17       5.092   0.626   3.670  1.00  0.00           H  
ATOM    276  N   ILE A  18       8.355   3.138   4.079  1.00  0.00           N  
ATOM    277  CA  ILE A  18       9.479   2.649   4.873  1.00  0.00           C  
ATOM    278  C   ILE A  18      10.073   3.739   5.749  1.00  0.00           C  
ATOM    279  O   ILE A  18      10.333   3.511   6.932  1.00  0.00           O  
ATOM    280  CB  ILE A  18      10.580   2.074   3.964  1.00  0.00           C  
ATOM    281  CG1 ILE A  18      10.095   0.791   3.283  1.00  0.00           C  
ATOM    282  CG2 ILE A  18      11.846   1.809   4.764  1.00  0.00           C  
ATOM    283  CD1 ILE A  18      10.994   0.315   2.165  1.00  0.00           C  
ATOM    284  H   ILE A  18       8.417   3.078   3.069  1.00  0.00           H  
ATOM    285  HA  ILE A  18       9.119   1.852   5.522  1.00  0.00           H  
ATOM    286  HB  ILE A  18      10.805   2.786   3.170  1.00  0.00           H  
ATOM    287 1HG1 ILE A  18      10.018  -0.006   4.022  1.00  0.00           H  
ATOM    288 2HG1 ILE A  18       9.097   0.952   2.873  1.00  0.00           H  
ATOM    289 1HG2 ILE A  18      12.614   1.402   4.106  1.00  0.00           H  
ATOM    290 2HG2 ILE A  18      12.201   2.741   5.202  1.00  0.00           H  
ATOM    291 3HG2 ILE A  18      11.632   1.094   5.558  1.00  0.00           H  
ATOM    292 1HD1 ILE A  18      10.584  -0.597   1.732  1.00  0.00           H  
ATOM    293 2HD1 ILE A  18      11.057   1.086   1.396  1.00  0.00           H  
ATOM    294 3HD1 ILE A  18      11.989   0.114   2.560  1.00  0.00           H  
ATOM    295  N   GLU A  19      10.287   4.916   5.163  1.00  0.00           N  
ATOM    296  CA  GLU A  19      10.833   6.054   5.890  1.00  0.00           C  
ATOM    297  C   GLU A  19       9.934   6.485   7.037  1.00  0.00           C  
ATOM    298  O   GLU A  19      10.425   6.776   8.132  1.00  0.00           O  
ATOM    299  CB  GLU A  19      11.055   7.224   4.935  1.00  0.00           C  
ATOM    300  CG  GLU A  19      12.310   7.094   4.089  1.00  0.00           C  
ATOM    301  CD  GLU A  19      13.552   7.131   4.936  1.00  0.00           C  
ATOM    302  OE1 GLU A  19      13.432   7.426   6.103  1.00  0.00           O  
ATOM    303  OE2 GLU A  19      14.616   6.873   4.426  1.00  0.00           O  
ATOM    304  H   GLU A  19      10.076   5.026   4.179  1.00  0.00           H  
ATOM    305  HA  GLU A  19      11.796   5.762   6.307  1.00  0.00           H  
ATOM    306 1HB  GLU A  19      10.204   7.315   4.260  1.00  0.00           H  
ATOM    307 2HB  GLU A  19      11.126   8.152   5.502  1.00  0.00           H  
ATOM    308 1HG  GLU A  19      12.277   6.151   3.543  1.00  0.00           H  
ATOM    309 2HG  GLU A  19      12.339   7.906   3.364  1.00  0.00           H  
ATOM    310  N   LEU A  20       8.628   6.517   6.794  1.00  0.00           N  
ATOM    311  CA  LEU A  20       7.665   6.871   7.820  1.00  0.00           C  
ATOM    312  C   LEU A  20       7.638   5.844   8.941  1.00  0.00           C  
ATOM    313  O   LEU A  20       7.556   6.212  10.113  1.00  0.00           O  
ATOM    314  CB  LEU A  20       6.277   7.020   7.205  1.00  0.00           C  
ATOM    315  CG  LEU A  20       6.097   8.240   6.295  1.00  0.00           C  
ATOM    316  CD1 LEU A  20       4.751   8.152   5.599  1.00  0.00           C  
ATOM    317  CD2 LEU A  20       6.199   9.505   7.133  1.00  0.00           C  
ATOM    318  H   LEU A  20       8.290   6.295   5.865  1.00  0.00           H  
ATOM    319  HA  LEU A  20       7.960   7.832   8.246  1.00  0.00           H  
ATOM    320 1HB  LEU A  20       6.060   6.130   6.614  1.00  0.00           H  
ATOM    321 2HB  LEU A  20       5.545   7.091   8.006  1.00  0.00           H  
ATOM    322  HG  LEU A  20       6.874   8.248   5.533  1.00  0.00           H  
ATOM    323 1HD1 LEU A  20       4.623   9.014   4.945  1.00  0.00           H  
ATOM    324 2HD1 LEU A  20       4.712   7.239   5.006  1.00  0.00           H  
ATOM    325 3HD1 LEU A  20       3.957   8.138   6.343  1.00  0.00           H  
ATOM    326 1HD2 LEU A  20       6.076  10.377   6.490  1.00  0.00           H  
ATOM    327 2HD2 LEU A  20       5.420   9.502   7.895  1.00  0.00           H  
ATOM    328 3HD2 LEU A  20       7.177   9.545   7.614  1.00  0.00           H  
ATOM    329  N   ALA A  21       7.745   4.563   8.581  1.00  0.00           N  
ATOM    330  CA  ALA A  21       7.837   3.485   9.557  1.00  0.00           C  
ATOM    331  C   ALA A  21       9.082   3.641  10.425  1.00  0.00           C  
ATOM    332  O   ALA A  21       9.011   3.455  11.639  1.00  0.00           O  
ATOM    333  CB  ALA A  21       7.850   2.137   8.854  1.00  0.00           C  
ATOM    334  H   ALA A  21       7.765   4.320   7.598  1.00  0.00           H  
ATOM    335  HA  ALA A  21       6.964   3.540  10.206  1.00  0.00           H  
ATOM    336 1HB  ALA A  21       7.892   1.339   9.595  1.00  0.00           H  
ATOM    337 2HB  ALA A  21       6.943   2.031   8.258  1.00  0.00           H  
ATOM    338 3HB  ALA A  21       8.719   2.072   8.204  1.00  0.00           H  
ATOM    339  N   ARG A  22      10.208   3.998   9.801  1.00  0.00           N  
ATOM    340  CA  ARG A  22      11.454   4.251  10.517  1.00  0.00           C  
ATOM    341  C   ARG A  22      11.313   5.392  11.517  1.00  0.00           C  
ATOM    342  O   ARG A  22      11.752   5.267  12.663  1.00  0.00           O  
ATOM    343  CB  ARG A  22      12.575   4.573   9.537  1.00  0.00           C  
ATOM    344  CG  ARG A  22      13.920   4.869  10.181  1.00  0.00           C  
ATOM    345  CD  ARG A  22      14.975   5.115   9.163  1.00  0.00           C  
ATOM    346  NE  ARG A  22      14.791   6.380   8.471  1.00  0.00           N  
ATOM    347  CZ  ARG A  22      15.190   7.579   8.929  1.00  0.00           C  
ATOM    348  NH1 ARG A  22      15.801   7.692  10.090  1.00  0.00           N  
ATOM    349  NH2 ARG A  22      14.958   8.643   8.185  1.00  0.00           N  
ATOM    350  H   ARG A  22      10.205   4.093   8.795  1.00  0.00           H  
ATOM    351  HA  ARG A  22      11.725   3.346  11.061  1.00  0.00           H  
ATOM    352 1HB  ARG A  22      12.713   3.734   8.856  1.00  0.00           H  
ATOM    353 2HB  ARG A  22      12.304   5.439   8.937  1.00  0.00           H  
ATOM    354 1HG  ARG A  22      13.835   5.760  10.804  1.00  0.00           H  
ATOM    355 2HG  ARG A  22      14.226   4.023  10.796  1.00  0.00           H  
ATOM    356 1HD  ARG A  22      15.950   5.134   9.649  1.00  0.00           H  
ATOM    357 2HD  ARG A  22      14.957   4.317   8.421  1.00  0.00           H  
ATOM    358  HE  ARG A  22      14.325   6.377   7.567  1.00  0.00           H  
ATOM    359 1HH1 ARG A  22      15.971   6.868  10.651  1.00  0.00           H  
ATOM    360 2HH1 ARG A  22      16.092   8.600  10.420  1.00  0.00           H  
ATOM    361 1HH2 ARG A  22      14.483   8.516   7.295  1.00  0.00           H  
ATOM    362 2HH2 ARG A  22      15.243   9.559   8.494  1.00  0.00           H  
ATOM    363  N   GLU A  23      10.694   6.493  11.091  1.00  0.00           N  
ATOM    364  CA  GLU A  23      10.427   7.616  11.981  1.00  0.00           C  
ATOM    365  C   GLU A  23       9.551   7.206  13.155  1.00  0.00           C  
ATOM    366  O   GLU A  23       9.851   7.545  14.299  1.00  0.00           O  
ATOM    367  CB  GLU A  23       9.760   8.767  11.234  1.00  0.00           C  
ATOM    368  CG  GLU A  23       9.456   9.958  12.132  1.00  0.00           C  
ATOM    369  CD  GLU A  23       8.774  11.096  11.426  1.00  0.00           C  
ATOM    370  OE1 GLU A  23       8.959  11.246  10.242  1.00  0.00           O  
ATOM    371  OE2 GLU A  23       8.062  11.821  12.085  1.00  0.00           O  
ATOM    372  H   GLU A  23      10.395   6.551  10.125  1.00  0.00           H  
ATOM    373  HA  GLU A  23      11.382   7.968  12.379  1.00  0.00           H  
ATOM    374 1HB  GLU A  23      10.407   9.104  10.425  1.00  0.00           H  
ATOM    375 2HB  GLU A  23       8.824   8.426  10.790  1.00  0.00           H  
ATOM    376 1HG  GLU A  23       8.821   9.620  12.949  1.00  0.00           H  
ATOM    377 2HG  GLU A  23      10.390  10.314  12.562  1.00  0.00           H  
ATOM    378  N   ALA A  24       8.473   6.476  12.862  1.00  0.00           N  
ATOM    379  CA  ALA A  24       7.553   5.982  13.876  1.00  0.00           C  
ATOM    380  C   ALA A  24       8.276   5.113  14.893  1.00  0.00           C  
ATOM    381  O   ALA A  24       8.039   5.245  16.092  1.00  0.00           O  
ATOM    382  CB  ALA A  24       6.422   5.202  13.225  1.00  0.00           C  
ATOM    383  H   ALA A  24       8.277   6.253  11.895  1.00  0.00           H  
ATOM    384  HA  ALA A  24       7.137   6.841  14.402  1.00  0.00           H  
ATOM    385 1HB  ALA A  24       5.726   4.861  13.992  1.00  0.00           H  
ATOM    386 2HB  ALA A  24       5.898   5.845  12.519  1.00  0.00           H  
ATOM    387 3HB  ALA A  24       6.831   4.342  12.698  1.00  0.00           H  
ATOM    388  N   LEU A  25       9.166   4.244  14.410  1.00  0.00           N  
ATOM    389  CA  LEU A  25       9.998   3.414  15.269  1.00  0.00           C  
ATOM    390  C   LEU A  25      10.839   4.239  16.220  1.00  0.00           C  
ATOM    391  O   LEU A  25      10.867   3.955  17.416  1.00  0.00           O  
ATOM    392  CB  LEU A  25      10.914   2.528  14.416  1.00  0.00           C  
ATOM    393  CG  LEU A  25      10.248   1.302  13.778  1.00  0.00           C  
ATOM    394  CD1 LEU A  25      11.141   0.758  12.671  1.00  0.00           C  
ATOM    395  CD2 LEU A  25       9.996   0.248  14.845  1.00  0.00           C  
ATOM    396  H   LEU A  25       9.281   4.155  13.409  1.00  0.00           H  
ATOM    397  HA  LEU A  25       9.342   2.776  15.862  1.00  0.00           H  
ATOM    398 1HB  LEU A  25      11.333   3.133  13.613  1.00  0.00           H  
ATOM    399 2HB  LEU A  25      11.733   2.172  15.041  1.00  0.00           H  
ATOM    400  HG  LEU A  25       9.300   1.597  13.327  1.00  0.00           H  
ATOM    401 1HD1 LEU A  25      10.668  -0.113  12.217  1.00  0.00           H  
ATOM    402 2HD1 LEU A  25      11.289   1.526  11.912  1.00  0.00           H  
ATOM    403 3HD1 LEU A  25      12.105   0.470  13.090  1.00  0.00           H  
ATOM    404 1HD2 LEU A  25       9.522  -0.623  14.392  1.00  0.00           H  
ATOM    405 2HD2 LEU A  25      10.943  -0.048  15.296  1.00  0.00           H  
ATOM    406 3HD2 LEU A  25       9.341   0.658  15.614  1.00  0.00           H  
ATOM    407  N   GLU A  26      11.528   5.255  15.696  1.00  0.00           N  
ATOM    408  CA  GLU A  26      12.317   6.139  16.544  1.00  0.00           C  
ATOM    409  C   GLU A  26      11.464   6.805  17.611  1.00  0.00           C  
ATOM    410  O   GLU A  26      11.874   6.882  18.767  1.00  0.00           O  
ATOM    411  CB  GLU A  26      13.016   7.220  15.728  1.00  0.00           C  
ATOM    412  CG  GLU A  26      13.769   8.215  16.602  1.00  0.00           C  
ATOM    413  CD  GLU A  26      14.548   9.247  15.835  1.00  0.00           C  
ATOM    414  OE1 GLU A  26      14.776   9.059  14.665  1.00  0.00           O  
ATOM    415  OE2 GLU A  26      14.919  10.231  16.437  1.00  0.00           O  
ATOM    416  H   GLU A  26      11.498   5.417  14.696  1.00  0.00           H  
ATOM    417  HA  GLU A  26      13.079   5.543  17.046  1.00  0.00           H  
ATOM    418 1HB  GLU A  26      13.727   6.760  15.040  1.00  0.00           H  
ATOM    419 2HB  GLU A  26      12.287   7.769  15.133  1.00  0.00           H  
ATOM    420 1HG  GLU A  26      13.048   8.726  17.239  1.00  0.00           H  
ATOM    421 2HG  GLU A  26      14.450   7.663  17.248  1.00  0.00           H  
ATOM    422  N   ARG A  27      10.284   7.280  17.221  1.00  0.00           N  
ATOM    423  CA  ARG A  27       9.353   7.897  18.157  1.00  0.00           C  
ATOM    424  C   ARG A  27       8.900   6.915  19.237  1.00  0.00           C  
ATOM    425  O   ARG A  27       8.779   7.286  20.405  1.00  0.00           O  
ATOM    426  CB  ARG A  27       8.144   8.440  17.409  1.00  0.00           C  
ATOM    427  CG  ARG A  27       8.430   9.663  16.549  1.00  0.00           C  
ATOM    428  CD  ARG A  27       7.223  10.121  15.814  1.00  0.00           C  
ATOM    429  NE  ARG A  27       7.506  11.268  14.966  1.00  0.00           N  
ATOM    430  CZ  ARG A  27       7.595  12.543  15.387  1.00  0.00           C  
ATOM    431  NH1 ARG A  27       7.426  12.849  16.655  1.00  0.00           N  
ATOM    432  NH2 ARG A  27       7.860  13.476  14.494  1.00  0.00           N  
ATOM    433  H   ARG A  27      10.018   7.212  16.246  1.00  0.00           H  
ATOM    434  HA  ARG A  27       9.857   8.733  18.641  1.00  0.00           H  
ATOM    435 1HB  ARG A  27       7.736   7.669  16.758  1.00  0.00           H  
ATOM    436 2HB  ARG A  27       7.365   8.714  18.122  1.00  0.00           H  
ATOM    437 1HG  ARG A  27       8.769  10.481  17.184  1.00  0.00           H  
ATOM    438 2HG  ARG A  27       9.206   9.427  15.820  1.00  0.00           H  
ATOM    439 1HD  ARG A  27       6.853   9.315  15.181  1.00  0.00           H  
ATOM    440 2HD  ARG A  27       6.450  10.408  16.526  1.00  0.00           H  
ATOM    441  HE  ARG A  27       7.646  11.114  13.973  1.00  0.00           H  
ATOM    442 1HH1 ARG A  27       7.223  12.122  17.327  1.00  0.00           H  
ATOM    443 2HH1 ARG A  27       7.497  13.812  16.954  1.00  0.00           H  
ATOM    444 1HH2 ARG A  27       7.987  13.199  13.524  1.00  0.00           H  
ATOM    445 2HH2 ARG A  27       7.937  14.444  14.769  1.00  0.00           H  
ATOM    446  N   ALA A  28       8.678   5.656  18.851  1.00  0.00           N  
ATOM    447  CA  ALA A  28       8.343   4.596  19.799  1.00  0.00           C  
ATOM    448  C   ALA A  28       9.492   4.334  20.767  1.00  0.00           C  
ATOM    449  O   ALA A  28       9.265   4.118  21.959  1.00  0.00           O  
ATOM    450  CB  ALA A  28       7.983   3.320  19.052  1.00  0.00           C  
ATOM    451  H   ALA A  28       8.742   5.421  17.871  1.00  0.00           H  
ATOM    452  HA  ALA A  28       7.483   4.923  20.382  1.00  0.00           H  
ATOM    453 1HB  ALA A  28       7.707   2.546  19.768  1.00  0.00           H  
ATOM    454 2HB  ALA A  28       7.142   3.514  18.386  1.00  0.00           H  
ATOM    455 3HB  ALA A  28       8.836   2.983  18.468  1.00  0.00           H  
ATOM    456  N   LYS A  29      10.724   4.373  20.259  1.00  0.00           N  
ATOM    457  CA  LYS A  29      11.909   4.217  21.093  1.00  0.00           C  
ATOM    458  C   LYS A  29      12.072   5.368  22.085  1.00  0.00           C  
ATOM    459  O   LYS A  29      12.407   5.145  23.250  1.00  0.00           O  
ATOM    460  CB  LYS A  29      13.157   4.102  20.216  1.00  0.00           C  
ATOM    461  CG  LYS A  29      13.261   2.798  19.436  1.00  0.00           C  
ATOM    462  CD  LYS A  29      14.515   2.766  18.576  1.00  0.00           C  
ATOM    463  CE  LYS A  29      14.614   1.469  17.787  1.00  0.00           C  
ATOM    464  NZ  LYS A  29      15.817   1.440  16.912  1.00  0.00           N  
ATOM    465  H   LYS A  29      10.845   4.513  19.265  1.00  0.00           H  
ATOM    466  HA  LYS A  29      11.803   3.296  21.667  1.00  0.00           H  
ATOM    467 1HB  LYS A  29      13.175   4.923  19.499  1.00  0.00           H  
ATOM    468 2HB  LYS A  29      14.048   4.191  20.838  1.00  0.00           H  
ATOM    469 1HG  LYS A  29      13.286   1.958  20.132  1.00  0.00           H  
ATOM    470 2HG  LYS A  29      12.387   2.688  18.794  1.00  0.00           H  
ATOM    471 1HD  LYS A  29      14.500   3.605  17.879  1.00  0.00           H  
ATOM    472 2HD  LYS A  29      15.395   2.861  19.212  1.00  0.00           H  
ATOM    473 1HE  LYS A  29      14.661   0.627  18.477  1.00  0.00           H  
ATOM    474 2HE  LYS A  29      13.726   1.352  17.166  1.00  0.00           H  
ATOM    475 1HZ  LYS A  29      15.846   0.565  16.407  1.00  0.00           H  
ATOM    476 2HZ  LYS A  29      15.775   2.206  16.255  1.00  0.00           H  
ATOM    477 3HZ  LYS A  29      16.648   1.528  17.478  1.00  0.00           H  
ATOM    478  N   ARG A  30      11.838   6.597  21.622  1.00  0.00           N  
ATOM    479  CA  ARG A  30      11.949   7.799  22.465  1.00  0.00           C  
ATOM    480  C   ARG A  30      10.886   8.015  23.566  1.00  0.00           C  
ATOM    481  O   ARG A  30      11.241   7.932  24.750  1.00  0.00           O  
ATOM    482  OXT ARG A  30      10.015   8.851  23.304  1.00  0.00           O  
ATOM    483  CB  ARG A  30      11.927   9.024  21.574  1.00  0.00           C  
ATOM    484  CG  ARG A  30      13.168   9.268  20.730  1.00  0.00           C  
ATOM    485  CD  ARG A  30      13.026  10.527  19.953  1.00  0.00           C  
ATOM    486  NE  ARG A  30      14.201  10.820  19.152  1.00  0.00           N  
ATOM    487  CZ  ARG A  30      15.305  11.461  19.535  1.00  0.00           C  
ATOM    488  NH1 ARG A  30      15.489  11.937  20.747  1.00  0.00           N  
ATOM    489  NH2 ARG A  30      16.190  11.563  18.568  1.00  0.00           N  
ATOM    490  H   ARG A  30      11.586   6.725  20.651  1.00  0.00           H  
ATOM    491  HA  ARG A  30      12.921   7.754  22.951  1.00  0.00           H  
ATOM    492 1HB  ARG A  30      11.079   8.942  20.896  1.00  0.00           H  
ATOM    493 2HB  ARG A  30      11.772   9.911  22.186  1.00  0.00           H  
ATOM    494 1HG  ARG A  30      14.034   9.381  21.383  1.00  0.00           H  
ATOM    495 2HG  ARG A  30      13.345   8.441  20.052  1.00  0.00           H  
ATOM    496 1HD  ARG A  30      12.178  10.442  19.278  1.00  0.00           H  
ATOM    497 2HD  ARG A  30      12.857  11.358  20.632  1.00  0.00           H  
ATOM    498  HE  ARG A  30      14.242  10.525  18.155  1.00  0.00           H  
ATOM    499 1HH1 ARG A  30      14.771  11.822  21.445  1.00  0.00           H  
ATOM    500 2HH1 ARG A  30      16.350  12.413  20.975  1.00  0.00           H  
ATOM    501 1HH2 ARG A  30      15.900  11.125  17.654  1.00  0.00           H  
ATOM    502 2HH2 ARG A  30      17.076  12.019  18.702  1.00  0.00           H  
TER                                                                             
ATOM    504  N   THR B  31      -6.132   4.426 -21.608  1.00  0.00           N  
ATOM    505  CA  THR B  31      -7.255   3.758 -20.956  1.00  0.00           C  
ATOM    506  C   THR B  31      -6.835   3.019 -19.685  1.00  0.00           C  
ATOM    507  O   THR B  31      -7.236   3.391 -18.585  1.00  0.00           O  
ATOM    508  CB  THR B  31      -7.934   2.769 -21.921  1.00  0.00           C  
ATOM    509  OG1 THR B  31      -8.439   3.479 -23.060  1.00  0.00           O  
ATOM    510  CG2 THR B  31      -9.081   2.050 -21.228  1.00  0.00           C  
ATOM    511 1H   THR B  31      -6.471   5.231 -22.114  1.00  0.00           H  
ATOM    512 2H   THR B  31      -5.476   4.736 -20.898  1.00  0.00           H  
ATOM    513 3H   THR B  31      -5.671   3.794 -22.247  1.00  0.00           H  
ATOM    514  HA  THR B  31      -7.988   4.519 -20.673  1.00  0.00           H  
ATOM    515  HB  THR B  31      -7.205   2.034 -22.262  1.00  0.00           H  
ATOM    516  HG1 THR B  31      -8.240   4.414 -22.967  1.00  0.00           H  
ATOM    517 1HG2 THR B  31      -9.549   1.355 -21.924  1.00  0.00           H  
ATOM    518 2HG2 THR B  31      -8.699   1.500 -20.368  1.00  0.00           H  
ATOM    519 3HG2 THR B  31      -9.818   2.779 -20.893  1.00  0.00           H  
ATOM    520  N   LEU B  32      -6.071   1.942 -19.862  1.00  0.00           N  
ATOM    521  CA  LEU B  32      -5.769   1.011 -18.780  1.00  0.00           C  
ATOM    522  C   LEU B  32      -4.860   1.612 -17.723  1.00  0.00           C  
ATOM    523  O   LEU B  32      -5.026   1.330 -16.539  1.00  0.00           O  
ATOM    524  CB  LEU B  32      -5.129  -0.251 -19.356  1.00  0.00           C  
ATOM    525  CG  LEU B  32      -6.007  -1.028 -20.347  1.00  0.00           C  
ATOM    526  CD1 LEU B  32      -5.265  -2.270 -20.819  1.00  0.00           C  
ATOM    527  CD2 LEU B  32      -7.323  -1.387 -19.678  1.00  0.00           C  
ATOM    528  H   LEU B  32      -5.735   1.723 -20.787  1.00  0.00           H  
ATOM    529  HA  LEU B  32      -6.705   0.729 -18.301  1.00  0.00           H  
ATOM    530 1HB  LEU B  32      -4.209   0.022 -19.871  1.00  0.00           H  
ATOM    531 2HB  LEU B  32      -4.878  -0.925 -18.536  1.00  0.00           H  
ATOM    532  HG  LEU B  32      -6.205  -0.407 -21.220  1.00  0.00           H  
ATOM    533 1HD1 LEU B  32      -5.884  -2.815 -21.533  1.00  0.00           H  
ATOM    534 2HD1 LEU B  32      -4.332  -1.976 -21.299  1.00  0.00           H  
ATOM    535 3HD1 LEU B  32      -5.048  -2.911 -19.965  1.00  0.00           H  
ATOM    536 1HD2 LEU B  32      -7.953  -1.926 -20.385  1.00  0.00           H  
ATOM    537 2HD2 LEU B  32      -7.133  -2.011 -18.806  1.00  0.00           H  
ATOM    538 3HD2 LEU B  32      -7.828  -0.474 -19.369  1.00  0.00           H  
ATOM    539  N   VAL B  33      -3.911   2.447 -18.145  1.00  0.00           N  
ATOM    540  CA  VAL B  33      -3.017   3.136 -17.221  1.00  0.00           C  
ATOM    541  C   VAL B  33      -3.783   4.068 -16.305  1.00  0.00           C  
ATOM    542  O   VAL B  33      -3.497   4.141 -15.109  1.00  0.00           O  
ATOM    543  CB  VAL B  33      -1.950   3.924 -17.996  1.00  0.00           C  
ATOM    544  CG1 VAL B  33      -1.210   4.872 -17.061  1.00  0.00           C  
ATOM    545  CG2 VAL B  33      -0.981   2.940 -18.635  1.00  0.00           C  
ATOM    546  H   VAL B  33      -3.813   2.618 -19.134  1.00  0.00           H  
ATOM    547  HA  VAL B  33      -2.514   2.387 -16.612  1.00  0.00           H  
ATOM    548  HB  VAL B  33      -2.432   4.524 -18.768  1.00  0.00           H  
ATOM    549 1HG1 VAL B  33      -0.464   5.429 -17.627  1.00  0.00           H  
ATOM    550 2HG1 VAL B  33      -1.922   5.570 -16.618  1.00  0.00           H  
ATOM    551 3HG1 VAL B  33      -0.721   4.305 -16.274  1.00  0.00           H  
ATOM    552 1HG2 VAL B  33      -0.225   3.488 -19.196  1.00  0.00           H  
ATOM    553 2HG2 VAL B  33      -0.498   2.348 -17.858  1.00  0.00           H  
ATOM    554 3HG2 VAL B  33      -1.525   2.281 -19.310  1.00  0.00           H  
ATOM    555  N   GLU B  34      -4.762   4.771 -16.870  1.00  0.00           N  
ATOM    556  CA  GLU B  34      -5.621   5.657 -16.106  1.00  0.00           C  
ATOM    557  C   GLU B  34      -6.459   4.870 -15.108  1.00  0.00           C  
ATOM    558  O   GLU B  34      -6.601   5.289 -13.960  1.00  0.00           O  
ATOM    559  CB  GLU B  34      -6.532   6.454 -17.042  1.00  0.00           C  
ATOM    560  CG  GLU B  34      -5.802   7.450 -17.932  1.00  0.00           C  
ATOM    561  CD  GLU B  34      -5.184   6.809 -19.143  1.00  0.00           C  
ATOM    562  OE1 GLU B  34      -5.341   5.623 -19.309  1.00  0.00           O  
ATOM    563  OE2 GLU B  34      -4.553   7.505 -19.903  1.00  0.00           O  
ATOM    564  H   GLU B  34      -4.925   4.675 -17.861  1.00  0.00           H  
ATOM    565  HA  GLU B  34      -4.993   6.352 -15.549  1.00  0.00           H  
ATOM    566 1HB  GLU B  34      -7.081   5.769 -17.687  1.00  0.00           H  
ATOM    567 2HB  GLU B  34      -7.264   7.007 -16.453  1.00  0.00           H  
ATOM    568 1HG  GLU B  34      -6.507   8.214 -18.260  1.00  0.00           H  
ATOM    569 2HG  GLU B  34      -5.023   7.940 -17.349  1.00  0.00           H  
ATOM    570  N   ILE B  35      -6.979   3.721 -15.545  1.00  0.00           N  
ATOM    571  CA  ILE B  35      -7.710   2.811 -14.667  1.00  0.00           C  
ATOM    572  C   ILE B  35      -6.858   2.347 -13.490  1.00  0.00           C  
ATOM    573  O   ILE B  35      -7.327   2.350 -12.351  1.00  0.00           O  
ATOM    574  CB  ILE B  35      -8.208   1.582 -15.449  1.00  0.00           C  
ATOM    575  CG1 ILE B  35      -9.292   1.990 -16.450  1.00  0.00           C  
ATOM    576  CG2 ILE B  35      -8.733   0.521 -14.494  1.00  0.00           C  
ATOM    577  CD1 ILE B  35      -9.636   0.910 -17.451  1.00  0.00           C  
ATOM    578  H   ILE B  35      -6.864   3.463 -16.519  1.00  0.00           H  
ATOM    579  HA  ILE B  35      -8.575   3.343 -14.269  1.00  0.00           H  
ATOM    580  HB  ILE B  35      -7.386   1.162 -16.028  1.00  0.00           H  
ATOM    581 1HG1 ILE B  35     -10.200   2.259 -15.913  1.00  0.00           H  
ATOM    582 2HG1 ILE B  35      -8.965   2.872 -17.001  1.00  0.00           H  
ATOM    583 1HG2 ILE B  35      -9.081  -0.341 -15.064  1.00  0.00           H  
ATOM    584 2HG2 ILE B  35      -7.935   0.211 -13.820  1.00  0.00           H  
ATOM    585 3HG2 ILE B  35      -9.559   0.930 -13.913  1.00  0.00           H  
ATOM    586 1HD1 ILE B  35     -10.410   1.274 -18.127  1.00  0.00           H  
ATOM    587 2HD1 ILE B  35      -8.746   0.650 -18.026  1.00  0.00           H  
ATOM    588 3HD1 ILE B  35      -9.999   0.029 -16.925  1.00  0.00           H  
ATOM    589  N   LEU B  36      -5.612   1.964 -13.773  1.00  0.00           N  
ATOM    590  CA  LEU B  36      -4.669   1.547 -12.740  1.00  0.00           C  
ATOM    591  C   LEU B  36      -4.402   2.667 -11.738  1.00  0.00           C  
ATOM    592  O   LEU B  36      -4.412   2.431 -10.529  1.00  0.00           O  
ATOM    593  CB  LEU B  36      -3.348   1.104 -13.382  1.00  0.00           C  
ATOM    594  CG  LEU B  36      -3.402  -0.206 -14.178  1.00  0.00           C  
ATOM    595  CD1 LEU B  36      -2.083  -0.410 -14.911  1.00  0.00           C  
ATOM    596  CD2 LEU B  36      -3.687  -1.364 -13.233  1.00  0.00           C  
ATOM    597  H   LEU B  36      -5.308   1.954 -14.734  1.00  0.00           H  
ATOM    598  HA  LEU B  36      -5.095   0.701 -12.206  1.00  0.00           H  
ATOM    599 1HB  LEU B  36      -3.010   1.888 -14.057  1.00  0.00           H  
ATOM    600 2HB  LEU B  36      -2.603   0.984 -12.596  1.00  0.00           H  
ATOM    601  HG  LEU B  36      -4.193  -0.145 -14.926  1.00  0.00           H  
ATOM    602 1HD1 LEU B  36      -2.121  -1.340 -15.477  1.00  0.00           H  
ATOM    603 2HD1 LEU B  36      -1.914   0.423 -15.595  1.00  0.00           H  
ATOM    604 3HD1 LEU B  36      -1.269  -0.458 -14.189  1.00  0.00           H  
ATOM    605 1HD2 LEU B  36      -3.726  -2.295 -13.799  1.00  0.00           H  
ATOM    606 2HD2 LEU B  36      -2.895  -1.426 -12.486  1.00  0.00           H  
ATOM    607 3HD2 LEU B  36      -4.643  -1.201 -12.736  1.00  0.00           H  
ATOM    608  N   ALA B  37      -4.185   3.882 -12.249  1.00  0.00           N  
ATOM    609  CA  ALA B  37      -3.966   5.054 -11.410  1.00  0.00           C  
ATOM    610  C   ALA B  37      -5.160   5.305 -10.499  1.00  0.00           C  
ATOM    611  O   ALA B  37      -4.984   5.542  -9.302  1.00  0.00           O  
ATOM    612  CB  ALA B  37      -3.697   6.276 -12.273  1.00  0.00           C  
ATOM    613  H   ALA B  37      -4.162   4.002 -13.255  1.00  0.00           H  
ATOM    614  HA  ALA B  37      -3.095   4.863 -10.781  1.00  0.00           H  
ATOM    615 1HB  ALA B  37      -3.509   7.140 -11.638  1.00  0.00           H  
ATOM    616 2HB  ALA B  37      -2.825   6.091 -12.902  1.00  0.00           H  
ATOM    617 3HB  ALA B  37      -4.562   6.473 -12.906  1.00  0.00           H  
ATOM    618  N   ARG B  38      -6.365   5.240 -11.065  1.00  0.00           N  
ATOM    619  CA  ARG B  38      -7.593   5.425 -10.306  1.00  0.00           C  
ATOM    620  C   ARG B  38      -7.749   4.383  -9.217  1.00  0.00           C  
ATOM    621  O   ARG B  38      -8.132   4.717  -8.099  1.00  0.00           O  
ATOM    622  CB  ARG B  38      -8.803   5.374 -11.214  1.00  0.00           C  
ATOM    623  CG  ARG B  38     -10.134   5.460 -10.487  1.00  0.00           C  
ATOM    624  CD  ARG B  38     -10.288   6.754  -9.773  1.00  0.00           C  
ATOM    625  NE  ARG B  38     -11.536   6.816  -9.031  1.00  0.00           N  
ATOM    626  CZ  ARG B  38     -12.729   7.167  -9.541  1.00  0.00           C  
ATOM    627  NH1 ARG B  38     -12.851   7.500 -10.808  1.00  0.00           N  
ATOM    628  NH2 ARG B  38     -13.771   7.171  -8.735  1.00  0.00           N  
ATOM    629  H   ARG B  38      -6.437   5.064 -12.058  1.00  0.00           H  
ATOM    630  HA  ARG B  38      -7.558   6.408  -9.837  1.00  0.00           H  
ATOM    631 1HB  ARG B  38      -8.758   6.194 -11.928  1.00  0.00           H  
ATOM    632 2HB  ARG B  38      -8.795   4.444 -11.782  1.00  0.00           H  
ATOM    633 1HG  ARG B  38     -10.948   5.367 -11.206  1.00  0.00           H  
ATOM    634 2HG  ARG B  38     -10.202   4.654  -9.755  1.00  0.00           H  
ATOM    635 1HD  ARG B  38      -9.466   6.885  -9.069  1.00  0.00           H  
ATOM    636 2HD  ARG B  38     -10.281   7.571 -10.493  1.00  0.00           H  
ATOM    637  HE  ARG B  38     -11.527   6.578  -8.044  1.00  0.00           H  
ATOM    638 1HH1 ARG B  38     -12.041   7.492 -11.413  1.00  0.00           H  
ATOM    639 2HH1 ARG B  38     -13.755   7.761 -11.175  1.00  0.00           H  
ATOM    640 1HH2 ARG B  38     -13.632   6.906  -7.763  1.00  0.00           H  
ATOM    641 2HH2 ARG B  38     -14.685   7.429  -9.077  1.00  0.00           H  
ATOM    642  N   ALA B  39      -7.444   3.126  -9.540  1.00  0.00           N  
ATOM    643  CA  ALA B  39      -7.492   2.040  -8.572  1.00  0.00           C  
ATOM    644  C   ALA B  39      -6.578   2.330  -7.387  1.00  0.00           C  
ATOM    645  O   ALA B  39      -6.976   2.143  -6.239  1.00  0.00           O  
ATOM    646  CB  ALA B  39      -7.102   0.728  -9.230  1.00  0.00           C  
ATOM    647  H   ALA B  39      -7.172   2.909 -10.490  1.00  0.00           H  
ATOM    648  HA  ALA B  39      -8.514   1.963  -8.197  1.00  0.00           H  
ATOM    649 1HB  ALA B  39      -7.164  -0.079  -8.500  1.00  0.00           H  
ATOM    650 2HB  ALA B  39      -7.781   0.522 -10.058  1.00  0.00           H  
ATOM    651 3HB  ALA B  39      -6.084   0.796  -9.607  1.00  0.00           H  
ATOM    652  N   GLN B  40      -5.365   2.810  -7.673  1.00  0.00           N  
ATOM    653  CA  GLN B  40      -4.424   3.193  -6.627  1.00  0.00           C  
ATOM    654  C   GLN B  40      -4.973   4.305  -5.748  1.00  0.00           C  
ATOM    655  O   GLN B  40      -4.865   4.234  -4.520  1.00  0.00           O  
ATOM    656  CB  GLN B  40      -3.100   3.632  -7.244  1.00  0.00           C  
ATOM    657  CG  GLN B  40      -2.292   2.487  -7.809  1.00  0.00           C  
ATOM    658  CD  GLN B  40      -1.903   1.497  -6.734  1.00  0.00           C  
ATOM    659  OE1 GLN B  40      -1.253   1.856  -5.743  1.00  0.00           O  
ATOM    660  NE2 GLN B  40      -2.292   0.243  -6.916  1.00  0.00           N  
ATOM    661  H   GLN B  40      -5.084   2.905  -8.642  1.00  0.00           H  
ATOM    662  HA  GLN B  40      -4.242   2.324  -5.996  1.00  0.00           H  
ATOM    663 1HB  GLN B  40      -3.280   4.340  -8.050  1.00  0.00           H  
ATOM    664 2HB  GLN B  40      -2.493   4.135  -6.494  1.00  0.00           H  
ATOM    665 1HG  GLN B  40      -2.889   1.962  -8.554  1.00  0.00           H  
ATOM    666 2HG  GLN B  40      -1.381   2.880  -8.264  1.00  0.00           H  
ATOM    667 1HE2 GLN B  40      -2.055  -0.463  -6.246  1.00  0.00           H  
ATOM    668 2HE2 GLN B  40      -2.814  -0.003  -7.733  1.00  0.00           H  
ATOM    669  N   ILE B  41      -5.571   5.315  -6.377  1.00  0.00           N  
ATOM    670  CA  ILE B  41      -6.193   6.424  -5.668  1.00  0.00           C  
ATOM    671  C   ILE B  41      -7.309   5.955  -4.747  1.00  0.00           C  
ATOM    672  O   ILE B  41      -7.397   6.400  -3.602  1.00  0.00           O  
ATOM    673  CB  ILE B  41      -6.752   7.460  -6.661  1.00  0.00           C  
ATOM    674  CG1 ILE B  41      -5.611   8.160  -7.402  1.00  0.00           C  
ATOM    675  CG2 ILE B  41      -7.623   8.475  -5.936  1.00  0.00           C  
ATOM    676  CD1 ILE B  41      -6.065   8.983  -8.586  1.00  0.00           C  
ATOM    677  H   ILE B  41      -5.591   5.319  -7.392  1.00  0.00           H  
ATOM    678  HA  ILE B  41      -5.430   6.906  -5.057  1.00  0.00           H  
ATOM    679  HB  ILE B  41      -7.353   6.953  -7.415  1.00  0.00           H  
ATOM    680 1HG1 ILE B  41      -5.079   8.817  -6.714  1.00  0.00           H  
ATOM    681 2HG1 ILE B  41      -4.898   7.416  -7.758  1.00  0.00           H  
ATOM    682 1HG2 ILE B  41      -8.010   9.199  -6.652  1.00  0.00           H  
ATOM    683 2HG2 ILE B  41      -8.454   7.962  -5.454  1.00  0.00           H  
ATOM    684 3HG2 ILE B  41      -7.028   8.991  -5.182  1.00  0.00           H  
ATOM    685 1HD1 ILE B  41      -5.200   9.447  -9.060  1.00  0.00           H  
ATOM    686 2HD1 ILE B  41      -6.570   8.337  -9.305  1.00  0.00           H  
ATOM    687 3HD1 ILE B  41      -6.753   9.757  -8.248  1.00  0.00           H  
ATOM    688  N   GLU B  42      -8.155   5.058  -5.255  1.00  0.00           N  
ATOM    689  CA  GLU B  42      -9.262   4.505  -4.490  1.00  0.00           C  
ATOM    690  C   GLU B  42      -8.791   3.707  -3.286  1.00  0.00           C  
ATOM    691  O   GLU B  42      -9.311   3.890  -2.186  1.00  0.00           O  
ATOM    692  CB  GLU B  42     -10.130   3.624  -5.385  1.00  0.00           C  
ATOM    693  CG  GLU B  42     -11.028   4.402  -6.332  1.00  0.00           C  
ATOM    694  CD  GLU B  42     -11.963   5.318  -5.592  1.00  0.00           C  
ATOM    695  OE1 GLU B  42     -12.174   5.089  -4.422  1.00  0.00           O  
ATOM    696  OE2 GLU B  42     -12.464   6.241  -6.193  1.00  0.00           O  
ATOM    697  H   GLU B  42      -8.034   4.755  -6.212  1.00  0.00           H  
ATOM    698  HA  GLU B  42      -9.870   5.333  -4.125  1.00  0.00           H  
ATOM    699 1HB  GLU B  42      -9.492   2.977  -5.987  1.00  0.00           H  
ATOM    700 2HB  GLU B  42     -10.761   2.984  -4.769  1.00  0.00           H  
ATOM    701 1HG  GLU B  42     -10.409   4.994  -7.003  1.00  0.00           H  
ATOM    702 2HG  GLU B  42     -11.605   3.700  -6.933  1.00  0.00           H  
ATOM    703  N   SER B  43      -7.795   2.841  -3.495  1.00  0.00           N  
ATOM    704  CA  SER B  43      -7.208   2.063  -2.410  1.00  0.00           C  
ATOM    705  C   SER B  43      -6.639   2.968  -1.331  1.00  0.00           C  
ATOM    706  O   SER B  43      -6.850   2.731  -0.141  1.00  0.00           O  
ATOM    707  CB  SER B  43      -6.119   1.155  -2.947  1.00  0.00           C  
ATOM    708  OG  SER B  43      -6.652   0.180  -3.801  1.00  0.00           O  
ATOM    709  H   SER B  43      -7.429   2.717  -4.430  1.00  0.00           H  
ATOM    710  HA  SER B  43      -7.990   1.446  -1.963  1.00  0.00           H  
ATOM    711 1HB  SER B  43      -5.382   1.750  -3.485  1.00  0.00           H  
ATOM    712 2HB  SER B  43      -5.606   0.672  -2.116  1.00  0.00           H  
ATOM    713  HG  SER B  43      -5.908  -0.349  -4.096  1.00  0.00           H  
ATOM    714  N   SER B  44      -5.924   4.007  -1.766  1.00  0.00           N  
ATOM    715  CA  SER B  44      -5.328   4.992  -0.880  1.00  0.00           C  
ATOM    716  C   SER B  44      -6.388   5.702  -0.043  1.00  0.00           C  
ATOM    717  O   SER B  44      -6.229   5.832   1.171  1.00  0.00           O  
ATOM    718  CB  SER B  44      -4.547   5.995  -1.699  1.00  0.00           C  
ATOM    719  OG  SER B  44      -3.539   5.360  -2.443  1.00  0.00           O  
ATOM    720  H   SER B  44      -5.772   4.121  -2.760  1.00  0.00           H  
ATOM    721  HA  SER B  44      -4.645   4.477  -0.203  1.00  0.00           H  
ATOM    722 1HB  SER B  44      -5.221   6.521  -2.372  1.00  0.00           H  
ATOM    723 2HB  SER B  44      -4.100   6.737  -1.041  1.00  0.00           H  
ATOM    724  HG  SER B  44      -4.001   4.819  -3.097  1.00  0.00           H  
ATOM    725  N   ARG B  45      -7.473   6.128  -0.696  1.00  0.00           N  
ATOM    726  CA  ARG B  45      -8.603   6.761  -0.024  1.00  0.00           C  
ATOM    727  C   ARG B  45      -9.200   5.876   1.059  1.00  0.00           C  
ATOM    728  O   ARG B  45      -9.425   6.336   2.179  1.00  0.00           O  
ATOM    729  CB  ARG B  45      -9.686   7.118  -1.030  1.00  0.00           C  
ATOM    730  CG  ARG B  45     -10.955   7.693  -0.423  1.00  0.00           C  
ATOM    731  CD  ARG B  45     -11.960   8.033  -1.465  1.00  0.00           C  
ATOM    732  NE  ARG B  45     -12.548   6.852  -2.075  1.00  0.00           N  
ATOM    733  CZ  ARG B  45     -13.553   6.129  -1.551  1.00  0.00           C  
ATOM    734  NH1 ARG B  45     -14.091   6.459  -0.396  1.00  0.00           N  
ATOM    735  NH2 ARG B  45     -13.989   5.083  -2.223  1.00  0.00           N  
ATOM    736  H   ARG B  45      -7.520   6.015  -1.699  1.00  0.00           H  
ATOM    737  HA  ARG B  45      -8.250   7.682   0.441  1.00  0.00           H  
ATOM    738 1HB  ARG B  45      -9.298   7.850  -1.736  1.00  0.00           H  
ATOM    739 2HB  ARG B  45      -9.966   6.233  -1.599  1.00  0.00           H  
ATOM    740 1HG  ARG B  45     -11.397   6.961   0.253  1.00  0.00           H  
ATOM    741 2HG  ARG B  45     -10.715   8.600   0.133  1.00  0.00           H  
ATOM    742 1HD  ARG B  45     -12.762   8.618  -1.016  1.00  0.00           H  
ATOM    743 2HD  ARG B  45     -11.482   8.618  -2.250  1.00  0.00           H  
ATOM    744  HE  ARG B  45     -12.185   6.533  -2.969  1.00  0.00           H  
ATOM    745 1HH1 ARG B  45     -13.746   7.265   0.109  1.00  0.00           H  
ATOM    746 2HH1 ARG B  45     -14.846   5.906  -0.016  1.00  0.00           H  
ATOM    747 1HH2 ARG B  45     -13.550   4.861  -3.112  1.00  0.00           H  
ATOM    748 2HH2 ARG B  45     -14.741   4.517  -1.864  1.00  0.00           H  
ATOM    749  N   VAL B  46      -9.443   4.607   0.720  1.00  0.00           N  
ATOM    750  CA  VAL B  46      -9.946   3.631   1.676  1.00  0.00           C  
ATOM    751  C   VAL B  46      -9.029   3.491   2.876  1.00  0.00           C  
ATOM    752  O   VAL B  46      -9.498   3.484   4.013  1.00  0.00           O  
ATOM    753  CB  VAL B  46     -10.121   2.254   1.012  1.00  0.00           C  
ATOM    754  CG1 VAL B  46     -10.352   1.191   2.075  1.00  0.00           C  
ATOM    755  CG2 VAL B  46     -11.296   2.308   0.048  1.00  0.00           C  
ATOM    756  H   VAL B  46      -9.266   4.307  -0.230  1.00  0.00           H  
ATOM    757  HA  VAL B  46     -10.923   3.968   2.026  1.00  0.00           H  
ATOM    758  HB  VAL B  46      -9.212   1.995   0.471  1.00  0.00           H  
ATOM    759 1HG1 VAL B  46     -10.464   0.217   1.598  1.00  0.00           H  
ATOM    760 2HG1 VAL B  46      -9.498   1.165   2.753  1.00  0.00           H  
ATOM    761 3HG1 VAL B  46     -11.253   1.427   2.637  1.00  0.00           H  
ATOM    762 1HG2 VAL B  46     -11.420   1.338  -0.431  1.00  0.00           H  
ATOM    763 2HG2 VAL B  46     -12.202   2.563   0.597  1.00  0.00           H  
ATOM    764 3HG2 VAL B  46     -11.110   3.068  -0.711  1.00  0.00           H  
ATOM    765  N   ASN B  47      -7.728   3.385   2.615  1.00  0.00           N  
ATOM    766  CA  ASN B  47      -6.726   3.272   3.663  1.00  0.00           C  
ATOM    767  C   ASN B  47      -6.792   4.453   4.627  1.00  0.00           C  
ATOM    768  O   ASN B  47      -6.769   4.257   5.846  1.00  0.00           O  
ATOM    769  CB  ASN B  47      -5.344   3.150   3.046  1.00  0.00           C  
ATOM    770  CG  ASN B  47      -4.333   2.558   3.984  1.00  0.00           C  
ATOM    771  OD1 ASN B  47      -4.555   1.478   4.547  1.00  0.00           O  
ATOM    772  ND2 ASN B  47      -3.225   3.231   4.156  1.00  0.00           N  
ATOM    773  H   ASN B  47      -7.416   3.370   1.653  1.00  0.00           H  
ATOM    774  HA  ASN B  47      -6.929   2.370   4.240  1.00  0.00           H  
ATOM    775 1HB  ASN B  47      -5.400   2.529   2.151  1.00  0.00           H  
ATOM    776 2HB  ASN B  47      -4.996   4.135   2.737  1.00  0.00           H  
ATOM    777 1HD2 ASN B  47      -2.512   2.878   4.766  1.00  0.00           H  
ATOM    778 2HD2 ASN B  47      -3.088   4.097   3.670  1.00  0.00           H  
ATOM    779  N   ILE B  48      -6.895   5.667   4.079  1.00  0.00           N  
ATOM    780  CA  ILE B  48      -7.034   6.884   4.873  1.00  0.00           C  
ATOM    781  C   ILE B  48      -8.275   6.854   5.749  1.00  0.00           C  
ATOM    782  O   ILE B  48      -8.207   7.193   6.932  1.00  0.00           O  
ATOM    783  CB  ILE B  48      -7.086   8.126   3.964  1.00  0.00           C  
ATOM    784  CG1 ILE B  48      -5.733   8.346   3.283  1.00  0.00           C  
ATOM    785  CG2 ILE B  48      -7.490   9.354   4.764  1.00  0.00           C  
ATOM    786  CD1 ILE B  48      -5.770   9.363   2.165  1.00  0.00           C  
ATOM    787  H   ILE B  48      -6.875   5.750   3.069  1.00  0.00           H  
ATOM    788  HA  ILE B  48      -6.163   6.971   5.522  1.00  0.00           H  
ATOM    789  HB  ILE B  48      -7.815   7.965   3.170  1.00  0.00           H  
ATOM    790 1HG1 ILE B  48      -5.004   8.678   4.022  1.00  0.00           H  
ATOM    791 2HG1 ILE B  48      -5.373   7.403   2.873  1.00  0.00           H  
ATOM    792 1HG2 ILE B  48      -7.521  10.223   4.106  1.00  0.00           H  
ATOM    793 2HG2 ILE B  48      -8.474   9.196   5.202  1.00  0.00           H  
ATOM    794 3HG2 ILE B  48      -6.763   9.527   5.558  1.00  0.00           H  
ATOM    795 1HD1 ILE B  48      -4.774   9.464   1.732  1.00  0.00           H  
ATOM    796 2HD1 ILE B  48      -6.468   9.033   1.396  1.00  0.00           H  
ATOM    797 3HD1 ILE B  48      -6.093  10.326   2.560  1.00  0.00           H  
ATOM    798  N   GLU B  49      -9.401   6.451   5.163  1.00  0.00           N  
ATOM    799  CA  GLU B  49     -10.659   6.355   5.890  1.00  0.00           C  
ATOM    800  C   GLU B  49     -10.584   5.361   7.037  1.00  0.00           C  
ATOM    801  O   GLU B  49     -11.081   5.640   8.132  1.00  0.00           O  
ATOM    802  CB  GLU B  49     -11.784   5.962   4.935  1.00  0.00           C  
ATOM    803  CG  GLU B  49     -12.298   7.114   4.089  1.00  0.00           C  
ATOM    804  CD  GLU B  49     -12.952   8.171   4.936  1.00  0.00           C  
ATOM    805  OE1 GLU B  49     -13.147   7.920   6.103  1.00  0.00           O  
ATOM    806  OE2 GLU B  49     -13.260   9.221   4.426  1.00  0.00           O  
ATOM    807  H   GLU B  49      -9.390   6.214   4.179  1.00  0.00           H  
ATOM    808  HA  GLU B  49     -10.888   7.335   6.307  1.00  0.00           H  
ATOM    809 1HB  GLU B  49     -11.436   5.179   4.260  1.00  0.00           H  
ATOM    810 2HB  GLU B  49     -12.623   5.560   5.502  1.00  0.00           H  
ATOM    811 1HG  GLU B  49     -11.466   7.557   3.543  1.00  0.00           H  
ATOM    812 2HG  GLU B  49     -13.016   6.733   3.364  1.00  0.00           H  
ATOM    813  N   LEU B  50      -9.958   4.214   6.794  1.00  0.00           N  
ATOM    814  CA  LEU B  50      -9.783   3.202   7.820  1.00  0.00           C  
ATOM    815  C   LEU B  50      -8.880   3.693   8.941  1.00  0.00           C  
ATOM    816  O   LEU B  50      -9.158   3.438  10.113  1.00  0.00           O  
ATOM    817  CB  LEU B  50      -9.218   1.926   7.205  1.00  0.00           C  
ATOM    818  CG  LEU B  50     -10.184   1.160   6.295  1.00  0.00           C  
ATOM    819  CD1 LEU B  50      -9.435   0.039   5.599  1.00  0.00           C  
ATOM    820  CD2 LEU B  50     -11.331   0.616   7.133  1.00  0.00           C  
ATOM    821  H   LEU B  50      -9.597   4.032   5.865  1.00  0.00           H  
ATOM    822  HA  LEU B  50     -10.763   2.977   8.246  1.00  0.00           H  
ATOM    823 1HB  LEU B  50      -8.338   2.183   6.614  1.00  0.00           H  
ATOM    824 2HB  LEU B  50      -8.914   1.257   8.006  1.00  0.00           H  
ATOM    825  HG  LEU B  50     -10.580   1.829   5.533  1.00  0.00           H  
ATOM    826 1HD1 LEU B  50     -10.118  -0.504   4.945  1.00  0.00           H  
ATOM    827 2HD1 LEU B  50      -8.625   0.461   5.006  1.00  0.00           H  
ATOM    828 3HD1 LEU B  50      -9.027  -0.642   6.343  1.00  0.00           H  
ATOM    829 1HD2 LEU B  50     -12.025   0.074   6.490  1.00  0.00           H  
ATOM    830 2HD2 LEU B  50     -10.939  -0.057   7.895  1.00  0.00           H  
ATOM    831 3HD2 LEU B  50     -11.855   1.443   7.614  1.00  0.00           H  
ATOM    832  N   ALA B  51      -7.824   4.426   8.581  1.00  0.00           N  
ATOM    833  CA  ALA B  51      -6.937   5.045   9.557  1.00  0.00           C  
ATOM    834  C   ALA B  51      -7.694   6.044  10.425  1.00  0.00           C  
ATOM    835  O   ALA B  51      -7.498   6.076  11.639  1.00  0.00           O  
ATOM    836  CB  ALA B  51      -5.776   5.729   8.854  1.00  0.00           C  
ATOM    837  H   ALA B  51      -7.624   4.565   7.598  1.00  0.00           H  
ATOM    838  HA  ALA B  51      -6.548   4.261  10.206  1.00  0.00           H  
ATOM    839 1HB  ALA B  51      -5.106   6.165   9.595  1.00  0.00           H  
ATOM    840 2HB  ALA B  51      -5.231   4.997   8.258  1.00  0.00           H  
ATOM    841 3HB  ALA B  51      -6.154   6.515   8.204  1.00  0.00           H  
ATOM    842  N   ARG B  52      -8.566   6.841   9.801  1.00  0.00           N  
ATOM    843  CA  ARG B  52      -9.408   7.794  10.517  1.00  0.00           C  
ATOM    844  C   ARG B  52     -10.326   7.101  11.517  1.00  0.00           C  
ATOM    845  O   ARG B  52     -10.437   7.544  12.663  1.00  0.00           O  
ATOM    846  CB  ARG B  52     -10.247   8.604   9.537  1.00  0.00           C  
ATOM    847  CG  ARG B  52     -11.177   9.620  10.181  1.00  0.00           C  
ATOM    848  CD  ARG B  52     -11.918  10.411   9.163  1.00  0.00           C  
ATOM    849  NE  ARG B  52     -12.921   9.619   8.471  1.00  0.00           N  
ATOM    850  CZ  ARG B  52     -14.159   9.365   8.929  1.00  0.00           C  
ATOM    851  NH1 ARG B  52     -14.562   9.838  10.090  1.00  0.00           N  
ATOM    852  NH2 ARG B  52     -14.964   8.632   8.185  1.00  0.00           N  
ATOM    853  H   ARG B  52      -8.647   6.791   8.795  1.00  0.00           H  
ATOM    854  HA  ARG B  52      -8.761   8.481  11.061  1.00  0.00           H  
ATOM    855 1HB  ARG B  52      -9.590   9.142   8.856  1.00  0.00           H  
ATOM    856 2HB  ARG B  52     -10.862   7.936   8.937  1.00  0.00           H  
ATOM    857 1HG  ARG B  52     -11.905   9.101  10.804  1.00  0.00           H  
ATOM    858 2HG  ARG B  52     -10.597  10.308  10.796  1.00  0.00           H  
ATOM    859 1HD  ARG B  52     -12.421  11.246   9.649  1.00  0.00           H  
ATOM    860 2HD  ARG B  52     -11.218  10.794   8.421  1.00  0.00           H  
ATOM    861  HE  ARG B  52     -12.685   9.217   7.567  1.00  0.00           H  
ATOM    862 1HH1 ARG B  52     -13.933  10.398  10.651  1.00  0.00           H  
ATOM    863 2HH1 ARG B  52     -15.494   9.636  10.420  1.00  0.00           H  
ATOM    864 1HH2 ARG B  52     -14.617   8.285   7.295  1.00  0.00           H  
ATOM    865 2HH2 ARG B  52     -15.900   8.421   8.494  1.00  0.00           H  
ATOM    866  N   GLU B  53     -10.970   6.015  11.091  1.00  0.00           N  
ATOM    867  CA  GLU B  53     -11.809   5.222  11.981  1.00  0.00           C  
ATOM    868  C   GLU B  53     -11.016   4.669  13.155  1.00  0.00           C  
ATOM    869  O   GLU B  53     -11.460   4.758  14.299  1.00  0.00           O  
ATOM    870  CB  GLU B  53     -12.472   4.069  11.234  1.00  0.00           C  
ATOM    871  CG  GLU B  53     -13.352   3.210  12.132  1.00  0.00           C  
ATOM    872  CD  GLU B  53     -13.996   2.051  11.426  1.00  0.00           C  
ATOM    873  OE1 GLU B  53     -14.219   2.136  10.242  1.00  0.00           O  
ATOM    874  OE2 GLU B  53     -14.268   1.072  12.085  1.00  0.00           O  
ATOM    875  H   GLU B  53     -10.871   5.727  10.125  1.00  0.00           H  
ATOM    876  HA  GLU B  53     -12.592   5.872  12.379  1.00  0.00           H  
ATOM    877 1HB  GLU B  53     -13.088   4.461  10.425  1.00  0.00           H  
ATOM    878 2HB  GLU B  53     -11.709   3.429  10.790  1.00  0.00           H  
ATOM    879 1HG  GLU B  53     -12.742   2.829  12.949  1.00  0.00           H  
ATOM    880 2HG  GLU B  53     -14.127   3.841  12.562  1.00  0.00           H  
ATOM    881  N   ALA B  54      -9.845   4.100  12.862  1.00  0.00           N  
ATOM    882  CA  ALA B  54      -8.958   3.550  13.876  1.00  0.00           C  
ATOM    883  C   ALA B  54      -8.565   4.611  14.893  1.00  0.00           C  
ATOM    884  O   ALA B  54      -8.562   4.339  16.092  1.00  0.00           O  
ATOM    885  CB  ALA B  54      -7.716   2.961  13.225  1.00  0.00           C  
ATOM    886  H   ALA B  54      -9.554   4.042  11.895  1.00  0.00           H  
ATOM    887  HA  ALA B  54      -9.493   2.760  14.402  1.00  0.00           H  
ATOM    888 1HB  ALA B  54      -7.073   2.529  13.992  1.00  0.00           H  
ATOM    889 2HB  ALA B  54      -8.011   2.185  12.519  1.00  0.00           H  
ATOM    890 3HB  ALA B  54      -7.176   3.744  12.698  1.00  0.00           H  
ATOM    891  N   LEU B  55      -8.258   5.817  14.410  1.00  0.00           N  
ATOM    892  CA  LEU B  55      -7.956   6.951  15.269  1.00  0.00           C  
ATOM    893  C   LEU B  55      -9.090   7.268  16.220  1.00  0.00           C  
ATOM    894  O   LEU B  55      -8.858   7.434  17.416  1.00  0.00           O  
ATOM    895  CB  LEU B  55      -7.646   8.188  14.416  1.00  0.00           C  
ATOM    896  CG  LEU B  55      -6.252   8.224  13.778  1.00  0.00           C  
ATOM    897  CD1 LEU B  55      -6.227   9.270  12.671  1.00  0.00           C  
ATOM    898  CD2 LEU B  55      -5.213   8.533  14.845  1.00  0.00           C  
ATOM    899  H   LEU B  55      -8.239   5.960  13.409  1.00  0.00           H  
ATOM    900  HA  LEU B  55      -7.075   6.703  15.862  1.00  0.00           H  
ATOM    901 1HB  LEU B  55      -8.380   8.248  13.613  1.00  0.00           H  
ATOM    902 2HB  LEU B  55      -7.748   9.075  15.041  1.00  0.00           H  
ATOM    903  HG  LEU B  55      -6.033   7.256  13.327  1.00  0.00           H  
ATOM    904 1HD1 LEU B  55      -5.236   9.295  12.217  1.00  0.00           H  
ATOM    905 2HD1 LEU B  55      -6.966   9.014  11.912  1.00  0.00           H  
ATOM    906 3HD1 LEU B  55      -6.459  10.248  13.090  1.00  0.00           H  
ATOM    907 1HD2 LEU B  55      -4.221   8.558  14.392  1.00  0.00           H  
ATOM    908 2HD2 LEU B  55      -5.430   9.501  15.296  1.00  0.00           H  
ATOM    909 3HD2 LEU B  55      -5.240   7.760  15.614  1.00  0.00           H  
ATOM    910  N   GLU B  56     -10.315   7.356  15.696  1.00  0.00           N  
ATOM    911  CA  GLU B  56     -11.475   7.597  16.544  1.00  0.00           C  
ATOM    912  C   GLU B  56     -11.626   6.526  17.611  1.00  0.00           C  
ATOM    913  O   GLU B  56     -11.897   6.843  18.767  1.00  0.00           O  
ATOM    914  CB  GLU B  56     -12.761   7.662  15.728  1.00  0.00           C  
ATOM    915  CG  GLU B  56     -13.999   7.817  16.602  1.00  0.00           C  
ATOM    916  CD  GLU B  56     -15.282   7.976  15.835  1.00  0.00           C  
ATOM    917  OE1 GLU B  56     -15.234   8.267  14.665  1.00  0.00           O  
ATOM    918  OE2 GLU B  56     -16.320   7.805  16.437  1.00  0.00           O  
ATOM    919  H   GLU B  56     -10.441   7.249  14.696  1.00  0.00           H  
ATOM    920  HA  GLU B  56     -11.340   8.555  17.046  1.00  0.00           H  
ATOM    921 1HB  GLU B  56     -12.718   8.508  15.040  1.00  0.00           H  
ATOM    922 2HB  GLU B  56     -12.871   6.756  15.133  1.00  0.00           H  
ATOM    923 1HG  GLU B  56     -14.081   6.937  17.239  1.00  0.00           H  
ATOM    924 2HG  GLU B  56     -13.861   8.683  17.248  1.00  0.00           H  
ATOM    925  N   ARG B  57     -11.446   5.266  17.221  1.00  0.00           N  
ATOM    926  CA  ARG B  57     -11.516   4.151  18.157  1.00  0.00           C  
ATOM    927  C   ARG B  57     -10.439   4.250  19.237  1.00  0.00           C  
ATOM    928  O   ARG B  57     -10.700   3.960  20.405  1.00  0.00           O  
ATOM    929  CB  ARG B  57     -11.381   2.833  17.409  1.00  0.00           C  
ATOM    930  CG  ARG B  57     -12.583   2.469  16.549  1.00  0.00           C  
ATOM    931  CD  ARG B  57     -12.377   1.195  15.814  1.00  0.00           C  
ATOM    932  NE  ARG B  57     -13.511   0.866  14.966  1.00  0.00           N  
ATOM    933  CZ  ARG B  57     -14.660   0.306  15.387  1.00  0.00           C  
ATOM    934  NH1 ARG B  57     -14.840   0.006  16.655  1.00  0.00           N  
ATOM    935  NH2 ARG B  57     -15.600   0.069  14.494  1.00  0.00           N  
ATOM    936  H   ARG B  57     -11.255   5.070  16.246  1.00  0.00           H  
ATOM    937  HA  ARG B  57     -12.491   4.170  18.641  1.00  0.00           H  
ATOM    938 1HB  ARG B  57     -10.509   2.865  16.758  1.00  0.00           H  
ATOM    939 2HB  ARG B  57     -11.229   2.022  18.122  1.00  0.00           H  
ATOM    940 1HG  ARG B  57     -13.462   2.354  17.184  1.00  0.00           H  
ATOM    941 2HG  ARG B  57     -12.767   3.259  15.820  1.00  0.00           H  
ATOM    942 1HD  ARG B  57     -11.494   1.277  15.181  1.00  0.00           H  
ATOM    943 2HD  ARG B  57     -12.238   0.382  16.526  1.00  0.00           H  
ATOM    944  HE  ARG B  57     -13.448   1.064  13.973  1.00  0.00           H  
ATOM    945 1HH1 ARG B  57     -14.109   0.194  17.327  1.00  0.00           H  
ATOM    946 2HH1 ARG B  57     -15.710  -0.413  16.954  1.00  0.00           H  
ATOM    947 1HH2 ARG B  57     -15.425   0.317  13.524  1.00  0.00           H  
ATOM    948 2HH2 ARG B  57     -16.477  -0.348  14.769  1.00  0.00           H  
ATOM    949  N   ALA B  58      -9.238   4.688  18.851  1.00  0.00           N  
ATOM    950  CA  ALA B  58      -8.152   4.927  19.799  1.00  0.00           C  
ATOM    951  C   ALA B  58      -8.500   6.053  20.767  1.00  0.00           C  
ATOM    952  O   ALA B  58      -8.198   5.965  21.959  1.00  0.00           O  
ATOM    953  CB  ALA B  58      -6.867   5.253  19.052  1.00  0.00           C  
ATOM    954  H   ALA B  58      -9.066   4.860  17.871  1.00  0.00           H  
ATOM    955  HA  ALA B  58      -8.005   4.019  20.382  1.00  0.00           H  
ATOM    956 1HB  ALA B  58      -6.059   5.402  19.768  1.00  0.00           H  
ATOM    957 2HB  ALA B  58      -6.614   4.428  18.386  1.00  0.00           H  
ATOM    958 3HB  ALA B  58      -7.001   6.161  18.468  1.00  0.00           H  
ATOM    959  N   LYS B  59      -9.149   7.101  20.259  1.00  0.00           N  
ATOM    960  CA  LYS B  59      -9.606   8.205  21.093  1.00  0.00           C  
ATOM    961  C   LYS B  59     -10.685   7.771  22.085  1.00  0.00           C  
ATOM    962  O   LYS B  59     -10.660   8.172  23.250  1.00  0.00           O  
ATOM    963  CB  LYS B  59     -10.131   9.344  20.216  1.00  0.00           C  
ATOM    964  CG  LYS B  59      -9.053  10.085  19.436  1.00  0.00           C  
ATOM    965  CD  LYS B  59      -9.653  11.187  18.576  1.00  0.00           C  
ATOM    966  CE  LYS B  59      -8.579  11.922  17.787  1.00  0.00           C  
ATOM    967  NZ  LYS B  59      -9.155  12.978  16.912  1.00  0.00           N  
ATOM    968  H   LYS B  59      -9.331   7.136  19.265  1.00  0.00           H  
ATOM    969  HA  LYS B  59      -8.756   8.574  21.667  1.00  0.00           H  
ATOM    970 1HB  LYS B  59     -10.851   8.949  19.499  1.00  0.00           H  
ATOM    971 2HB  LYS B  59     -10.654  10.071  20.838  1.00  0.00           H  
ATOM    972 1HG  LYS B  59      -8.339  10.527  20.132  1.00  0.00           H  
ATOM    973 2HG  LYS B  59      -8.521   9.384  18.794  1.00  0.00           H  
ATOM    974 1HD  LYS B  59     -10.372  10.754  17.879  1.00  0.00           H  
ATOM    975 2HD  LYS B  59     -10.175  11.902  19.212  1.00  0.00           H  
ATOM    976 1HE  LYS B  59      -7.874  12.383  18.477  1.00  0.00           H  
ATOM    977 2HE  LYS B  59      -8.034  11.211  17.166  1.00  0.00           H  
ATOM    978 1HZ  LYS B  59      -8.412  13.440  16.407  1.00  0.00           H  
ATOM    979 2HZ  LYS B  59      -9.798  12.558  16.255  1.00  0.00           H  
ATOM    980 3HZ  LYS B  59      -9.647  13.654  17.478  1.00  0.00           H  
ATOM    981  N   ARG B  60     -11.632   6.954  21.622  1.00  0.00           N  
ATOM    982  CA  ARG B  60     -12.729   6.449  22.465  1.00  0.00           C  
ATOM    983  C   ARG B  60     -12.384   5.420  23.566  1.00  0.00           C  
ATOM    984  O   ARG B  60     -12.490   5.769  24.750  1.00  0.00           O  
ATOM    985  OXT ARG B  60     -12.673   4.248  23.304  1.00  0.00           O  
ATOM    986  CB  ARG B  60     -13.778   5.817  21.574  1.00  0.00           C  
ATOM    987  CG  ARG B  60     -14.611   6.770  20.730  1.00  0.00           C  
ATOM    988  CD  ARG B  60     -15.629   6.017  19.953  1.00  0.00           C  
ATOM    989  NE  ARG B  60     -16.470   6.888  19.152  1.00  0.00           N  
ATOM    990  CZ  ARG B  60     -17.578   7.524  19.535  1.00  0.00           C  
ATOM    991  NH1 ARG B  60     -18.082   7.446  20.747  1.00  0.00           N  
ATOM    992  NH2 ARG B  60     -18.108   8.239  18.568  1.00  0.00           N  
ATOM    993  H   ARG B  60     -11.617   6.672  20.651  1.00  0.00           H  
ATOM    994  HA  ARG B  60     -13.176   7.313  22.951  1.00  0.00           H  
ATOM    995 1HB  ARG B  60     -13.283   5.123  20.896  1.00  0.00           H  
ATOM    996 2HB  ARG B  60     -14.469   5.239  22.186  1.00  0.00           H  
ATOM    997 1HG  ARG B  60     -15.142   7.463  21.383  1.00  0.00           H  
ATOM    998 2HG  ARG B  60     -13.982   7.336  20.052  1.00  0.00           H  
ATOM    999 1HD  ARG B  60     -15.132   5.325  19.278  1.00  0.00           H  
ATOM   1000 2HD  ARG B  60     -16.265   5.456  20.632  1.00  0.00           H  
ATOM   1001  HE  ARG B  60     -16.236   7.071  18.155  1.00  0.00           H  
ATOM   1002 1HH1 ARG B  60     -17.624   6.881  21.445  1.00  0.00           H  
ATOM   1003 2HH1 ARG B  60     -18.925   7.953  20.975  1.00  0.00           H  
ATOM   1004 1HH2 ARG B  60     -17.585   8.207  17.654  1.00  0.00           H  
ATOM   1005 2HH2 ARG B  60     -18.947   8.778  18.702  1.00  0.00           H  
TER                                                                             
ATOM   1007  N   THR C  61      -0.767  -7.524 -21.608  1.00  0.00           N  
ATOM   1008  CA  THR C  61       0.373  -8.162 -20.956  1.00  0.00           C  
ATOM   1009  C   THR C  61       0.803  -7.429 -19.685  1.00  0.00           C  
ATOM   1010  O   THR C  61       0.681  -7.962 -18.585  1.00  0.00           O  
ATOM   1011  CB  THR C  61       1.569  -8.256 -21.921  1.00  0.00           C  
ATOM   1012  OG1 THR C  61       1.207  -9.048 -23.060  1.00  0.00           O  
ATOM   1013  CG2 THR C  61       2.765  -8.890 -21.228  1.00  0.00           C  
ATOM   1014 1H   THR C  61      -1.295  -8.220 -22.114  1.00  0.00           H  
ATOM   1015 2H   THR C  61      -1.364  -7.111 -20.898  1.00  0.00           H  
ATOM   1016 3H   THR C  61      -0.450  -6.808 -22.247  1.00  0.00           H  
ATOM   1017  HA  THR C  61       0.081  -9.177 -20.673  1.00  0.00           H  
ATOM   1018  HB  THR C  61       1.841  -7.257 -22.262  1.00  0.00           H  
ATOM   1019  HG1 THR C  61       0.298  -9.343 -22.967  1.00  0.00           H  
ATOM   1020 1HG2 THR C  61       3.601  -8.948 -21.924  1.00  0.00           H  
ATOM   1021 2HG2 THR C  61       3.050  -8.284 -20.368  1.00  0.00           H  
ATOM   1022 3HG2 THR C  61       2.502  -9.892 -20.893  1.00  0.00           H  
ATOM   1023  N   LEU C  62       1.354  -6.228 -19.862  1.00  0.00           N  
ATOM   1024  CA  LEU C  62       2.009  -5.502 -18.780  1.00  0.00           C  
ATOM   1025  C   LEU C  62       1.034  -5.015 -17.723  1.00  0.00           C  
ATOM   1026  O   LEU C  62       1.361  -5.018 -16.539  1.00  0.00           O  
ATOM   1027  CB  LEU C  62       2.782  -4.316 -19.356  1.00  0.00           C  
ATOM   1028  CG  LEU C  62       3.894  -4.688 -20.347  1.00  0.00           C  
ATOM   1029  CD1 LEU C  62       4.599  -3.425 -20.819  1.00  0.00           C  
ATOM   1030  CD2 LEU C  62       4.862  -5.648 -19.678  1.00  0.00           C  
ATOM   1031  H   LEU C  62       1.376  -5.828 -20.787  1.00  0.00           H  
ATOM   1032  HA  LEU C  62       2.721  -6.172 -18.301  1.00  0.00           H  
ATOM   1033 1HB  LEU C  62       2.086  -3.656 -19.871  1.00  0.00           H  
ATOM   1034 2HB  LEU C  62       3.240  -3.762 -18.536  1.00  0.00           H  
ATOM   1035  HG  LEU C  62       3.455  -5.170 -21.220  1.00  0.00           H  
ATOM   1036 1HD1 LEU C  62       5.380  -3.689 -21.533  1.00  0.00           H  
ATOM   1037 2HD1 LEU C  62       3.877  -2.763 -21.299  1.00  0.00           H  
ATOM   1038 3HD1 LEU C  62       5.045  -2.917 -19.965  1.00  0.00           H  
ATOM   1039 1HD2 LEU C  62       5.645  -5.924 -20.385  1.00  0.00           H  
ATOM   1040 2HD2 LEU C  62       5.308  -5.171 -18.806  1.00  0.00           H  
ATOM   1041 3HD2 LEU C  62       4.325  -6.542 -19.369  1.00  0.00           H  
ATOM   1042  N   VAL C  63      -0.164  -4.610 -18.145  1.00  0.00           N  
ATOM   1043  CA  VAL C  63      -1.208  -4.181 -17.221  1.00  0.00           C  
ATOM   1044  C   VAL C  63      -1.632  -5.310 -16.305  1.00  0.00           C  
ATOM   1045  O   VAL C  63      -1.838  -5.099 -15.109  1.00  0.00           O  
ATOM   1046  CB  VAL C  63      -2.424  -3.651 -17.996  1.00  0.00           C  
ATOM   1047  CG1 VAL C  63      -3.614  -3.484 -17.061  1.00  0.00           C  
ATOM   1048  CG2 VAL C  63      -2.056  -2.320 -18.635  1.00  0.00           C  
ATOM   1049  H   VAL C  63      -0.361  -4.611 -19.134  1.00  0.00           H  
ATOM   1050  HA  VAL C  63      -0.810  -3.371 -16.612  1.00  0.00           H  
ATOM   1051  HB  VAL C  63      -2.702  -4.368 -18.768  1.00  0.00           H  
ATOM   1052 1HG1 VAL C  63      -4.470  -3.116 -17.627  1.00  0.00           H  
ATOM   1053 2HG1 VAL C  63      -3.863  -4.450 -16.618  1.00  0.00           H  
ATOM   1054 3HG1 VAL C  63      -3.367  -2.777 -16.274  1.00  0.00           H  
ATOM   1055 1HG2 VAL C  63      -2.908  -1.939 -19.196  1.00  0.00           H  
ATOM   1056 2HG2 VAL C  63      -1.784  -1.606 -17.858  1.00  0.00           H  
ATOM   1057 3HG2 VAL C  63      -1.213  -2.461 -19.310  1.00  0.00           H  
ATOM   1058  N   GLU C  64      -1.751  -6.509 -16.870  1.00  0.00           N  
ATOM   1059  CA  GLU C  64      -2.088  -7.696 -16.106  1.00  0.00           C  
ATOM   1060  C   GLU C  64      -0.989  -8.029 -15.108  1.00  0.00           C  
ATOM   1061  O   GLU C  64      -1.280  -8.361 -13.960  1.00  0.00           O  
ATOM   1062  CB  GLU C  64      -2.324  -8.884 -17.042  1.00  0.00           C  
ATOM   1063  CG  GLU C  64      -3.551  -8.750 -17.932  1.00  0.00           C  
ATOM   1064  CD  GLU C  64      -3.305  -7.894 -19.143  1.00  0.00           C  
ATOM   1065  OE1 GLU C  64      -2.199  -7.437 -19.309  1.00  0.00           O  
ATOM   1066  OE2 GLU C  64      -4.223  -7.696 -19.903  1.00  0.00           O  
ATOM   1067  H   GLU C  64      -1.586  -6.602 -17.861  1.00  0.00           H  
ATOM   1068  HA  GLU C  64      -3.005  -7.500 -15.549  1.00  0.00           H  
ATOM   1069 1HB  GLU C  64      -1.455  -9.016 -17.687  1.00  0.00           H  
ATOM   1070 2HB  GLU C  64      -2.436  -9.794 -16.453  1.00  0.00           H  
ATOM   1071 1HG  GLU C  64      -3.860  -9.742 -18.260  1.00  0.00           H  
ATOM   1072 2HG  GLU C  64      -4.365  -8.320 -17.349  1.00  0.00           H  
ATOM   1073  N   ILE C  65       0.268  -7.905 -15.545  1.00  0.00           N  
ATOM   1074  CA  ILE C  65       1.421  -8.082 -14.667  1.00  0.00           C  
ATOM   1075  C   ILE C  65       1.396  -7.113 -13.490  1.00  0.00           C  
ATOM   1076  O   ILE C  65       1.628  -7.521 -12.351  1.00  0.00           O  
ATOM   1077  CB  ILE C  65       2.734  -7.899 -15.449  1.00  0.00           C  
ATOM   1078  CG1 ILE C  65       2.923  -9.042 -16.450  1.00  0.00           C  
ATOM   1079  CG2 ILE C  65       3.915  -7.823 -14.494  1.00  0.00           C  
ATOM   1080  CD1 ILE C  65       4.029  -8.800 -17.451  1.00  0.00           C  
ATOM   1081  H   ILE C  65       0.433  -7.676 -16.519  1.00  0.00           H  
ATOM   1082  HA  ILE C  65       1.393  -9.097 -14.269  1.00  0.00           H  
ATOM   1083  HB  ILE C  65       2.687  -6.977 -16.028  1.00  0.00           H  
ATOM   1084 1HG1 ILE C  65       3.144  -9.963 -15.913  1.00  0.00           H  
ATOM   1085 2HG1 ILE C  65       1.995  -9.200 -17.001  1.00  0.00           H  
ATOM   1086 1HG2 ILE C  65       4.836  -7.694 -15.064  1.00  0.00           H  
ATOM   1087 2HG2 ILE C  65       3.785  -6.977 -13.820  1.00  0.00           H  
ATOM   1088 3HG2 ILE C  65       3.974  -8.744 -13.913  1.00  0.00           H  
ATOM   1089 1HD1 ILE C  65       4.102  -9.653 -18.127  1.00  0.00           H  
ATOM   1090 2HD1 ILE C  65       3.810  -7.899 -18.026  1.00  0.00           H  
ATOM   1091 3HD1 ILE C  65       4.974  -8.674 -16.925  1.00  0.00           H  
ATOM   1092  N   LEU C  66       1.105  -5.842 -13.773  1.00  0.00           N  
ATOM   1093  CA  LEU C  66       0.994  -4.817 -12.740  1.00  0.00           C  
ATOM   1094  C   LEU C  66      -0.108  -5.146 -11.738  1.00  0.00           C  
ATOM   1095  O   LEU C  66       0.101  -5.037 -10.529  1.00  0.00           O  
ATOM   1096  CB  LEU C  66       0.718  -3.452 -13.382  1.00  0.00           C  
ATOM   1097  CG  LEU C  66       1.879  -2.843 -14.178  1.00  0.00           C  
ATOM   1098  CD1 LEU C  66       1.396  -1.599 -14.911  1.00  0.00           C  
ATOM   1099  CD2 LEU C  66       3.024  -2.511 -13.233  1.00  0.00           C  
ATOM   1100  H   LEU C  66       0.962  -5.574 -14.734  1.00  0.00           H  
ATOM   1101  HA  LEU C  66       1.940  -4.763 -12.206  1.00  0.00           H  
ATOM   1102 1HB  LEU C  66      -0.131  -3.551 -14.057  1.00  0.00           H  
ATOM   1103 2HB  LEU C  66       0.450  -2.746 -12.596  1.00  0.00           H  
ATOM   1104  HG  LEU C  66       2.222  -3.559 -14.926  1.00  0.00           H  
ATOM   1105 1HD1 LEU C  66       2.222  -1.167 -15.477  1.00  0.00           H  
ATOM   1106 2HD1 LEU C  66       0.591  -1.869 -15.595  1.00  0.00           H  
ATOM   1107 3HD1 LEU C  66       1.031  -0.870 -14.189  1.00  0.00           H  
ATOM   1108 1HD2 LEU C  66       3.850  -2.079 -13.799  1.00  0.00           H  
ATOM   1109 2HD2 LEU C  66       2.683  -1.794 -12.486  1.00  0.00           H  
ATOM   1110 3HD2 LEU C  66       3.361  -3.421 -12.736  1.00  0.00           H  
ATOM   1111  N   ALA C  67      -1.269  -5.565 -12.249  1.00  0.00           N  
ATOM   1112  CA  ALA C  67      -2.394  -5.962 -11.410  1.00  0.00           C  
ATOM   1113  C   ALA C  67      -2.014  -7.121 -10.499  1.00  0.00           C  
ATOM   1114  O   ALA C  67      -2.307  -7.087  -9.302  1.00  0.00           O  
ATOM   1115  CB  ALA C  67      -3.587  -6.340 -12.273  1.00  0.00           C  
ATOM   1116  H   ALA C  67      -1.385  -5.605 -13.255  1.00  0.00           H  
ATOM   1117  HA  ALA C  67      -2.663  -5.112 -10.781  1.00  0.00           H  
ATOM   1118 1HB  ALA C  67      -4.429  -6.608 -11.638  1.00  0.00           H  
ATOM   1119 2HB  ALA C  67      -3.862  -5.492 -12.902  1.00  0.00           H  
ATOM   1120 3HB  ALA C  67      -3.325  -7.187 -12.906  1.00  0.00           H  
ATOM   1121  N   ARG C  68      -1.356  -8.132 -11.065  1.00  0.00           N  
ATOM   1122  CA  ARG C  68      -0.902  -9.288 -10.306  1.00  0.00           C  
ATOM   1123  C   ARG C  68       0.079  -8.902  -9.217  1.00  0.00           C  
ATOM   1124  O   ARG C  68      -0.019  -9.402  -8.099  1.00  0.00           O  
ATOM   1125  CB  ARG C  68      -0.252 -10.311 -11.214  1.00  0.00           C  
ATOM   1126  CG  ARG C  68       0.339 -11.506 -10.487  1.00  0.00           C  
ATOM   1127  CD  ARG C  68      -0.705 -12.287  -9.773  1.00  0.00           C  
ATOM   1128  NE  ARG C  68      -0.135 -13.399  -9.031  1.00  0.00           N  
ATOM   1129  CZ  ARG C  68       0.158 -14.607  -9.541  1.00  0.00           C  
ATOM   1130  NH1 ARG C  68      -0.070 -14.879 -10.808  1.00  0.00           N  
ATOM   1131  NH2 ARG C  68       0.675 -15.512  -8.735  1.00  0.00           N  
ATOM   1132  H   ARG C  68      -1.167  -8.107 -12.058  1.00  0.00           H  
ATOM   1133  HA  ARG C  68      -1.771  -9.749  -9.837  1.00  0.00           H  
ATOM   1134 1HB  ARG C  68      -0.985 -10.682 -11.928  1.00  0.00           H  
ATOM   1135 2HB  ARG C  68       0.549  -9.838 -11.782  1.00  0.00           H  
ATOM   1136 1HG  ARG C  68       0.826 -12.164 -11.206  1.00  0.00           H  
ATOM   1137 2HG  ARG C  68       1.071 -11.162  -9.755  1.00  0.00           H  
ATOM   1138 1HD  ARG C  68      -1.229 -11.641  -9.069  1.00  0.00           H  
ATOM   1139 2HD  ARG C  68      -1.416 -12.689 -10.493  1.00  0.00           H  
ATOM   1140  HE  ARG C  68       0.066 -13.272  -8.044  1.00  0.00           H  
ATOM   1141 1HH1 ARG C  68      -0.468 -14.174 -11.413  1.00  0.00           H  
ATOM   1142 2HH1 ARG C  68       0.156 -15.792 -11.175  1.00  0.00           H  
ATOM   1143 1HH2 ARG C  68       0.836 -15.259  -7.763  1.00  0.00           H  
ATOM   1144 2HH2 ARG C  68       0.909 -16.432  -9.077  1.00  0.00           H  
ATOM   1145  N   ALA C  69       1.015  -8.010  -9.540  1.00  0.00           N  
ATOM   1146  CA  ALA C  69       1.979  -7.508  -8.572  1.00  0.00           C  
ATOM   1147  C   ALA C  69       1.271  -6.862  -7.387  1.00  0.00           C  
ATOM   1148  O   ALA C  69       1.632  -7.113  -6.239  1.00  0.00           O  
ATOM   1149  CB  ALA C  69       2.921  -6.515  -9.230  1.00  0.00           C  
ATOM   1150  H   ALA C  69       1.067  -7.665 -10.490  1.00  0.00           H  
ATOM   1151  HA  ALA C  69       2.557  -8.354  -8.197  1.00  0.00           H  
ATOM   1152 1HB  ALA C  69       3.651  -6.165  -8.500  1.00  0.00           H  
ATOM   1153 2HB  ALA C  69       3.439  -7.000 -10.058  1.00  0.00           H  
ATOM   1154 3HB  ALA C  69       2.353  -5.667  -9.607  1.00  0.00           H  
ATOM   1155  N   GLN C  70       0.249  -6.051  -7.673  1.00  0.00           N  
ATOM   1156  CA  GLN C  70      -0.553  -5.428  -6.627  1.00  0.00           C  
ATOM   1157  C   GLN C  70      -1.242  -6.460  -5.748  1.00  0.00           C  
ATOM   1158  O   GLN C  70      -1.234  -6.330  -4.520  1.00  0.00           O  
ATOM   1159  CB  GLN C  70      -1.595  -4.500  -7.244  1.00  0.00           C  
ATOM   1160  CG  GLN C  70      -1.008  -3.229  -7.809  1.00  0.00           C  
ATOM   1161  CD  GLN C  70      -0.346  -2.396  -6.734  1.00  0.00           C  
ATOM   1162  OE1 GLN C  70      -0.981  -2.013  -5.743  1.00  0.00           O  
ATOM   1163  NE2 GLN C  70       0.935  -2.106  -6.916  1.00  0.00           N  
ATOM   1164  H   GLN C  70       0.026  -5.855  -8.642  1.00  0.00           H  
ATOM   1165  HA  GLN C  70       0.108  -4.835  -5.996  1.00  0.00           H  
ATOM   1166 1HB  GLN C  70      -2.118  -5.010  -8.050  1.00  0.00           H  
ATOM   1167 2HB  GLN C  70      -2.335  -4.226  -6.494  1.00  0.00           H  
ATOM   1168 1HG  GLN C  70      -0.255  -3.483  -8.554  1.00  0.00           H  
ATOM   1169 2HG  GLN C  70      -1.803  -2.636  -8.264  1.00  0.00           H  
ATOM   1170 1HE2 GLN C  70       1.428  -1.548  -6.246  1.00  0.00           H  
ATOM   1171 2HE2 GLN C  70       1.409  -2.436  -7.733  1.00  0.00           H  
ATOM   1172  N   ILE C  71      -1.817  -7.482  -6.377  1.00  0.00           N  
ATOM   1173  CA  ILE C  71      -2.467  -8.575  -5.668  1.00  0.00           C  
ATOM   1174  C   ILE C  71      -1.502  -9.307  -4.747  1.00  0.00           C  
ATOM   1175  O   ILE C  71      -1.844  -9.606  -3.602  1.00  0.00           O  
ATOM   1176  CB  ILE C  71      -3.084  -9.577  -6.661  1.00  0.00           C  
ATOM   1177  CG1 ILE C  71      -4.262  -8.939  -7.402  1.00  0.00           C  
ATOM   1178  CG2 ILE C  71      -3.528 -10.839  -5.936  1.00  0.00           C  
ATOM   1179  CD1 ILE C  71      -4.747  -9.744  -8.586  1.00  0.00           C  
ATOM   1180  H   ILE C  71      -1.811  -7.501  -7.392  1.00  0.00           H  
ATOM   1181  HA  ILE C  71      -3.266  -8.156  -5.057  1.00  0.00           H  
ATOM   1182  HB  ILE C  71      -2.344  -9.844  -7.415  1.00  0.00           H  
ATOM   1183 1HG1 ILE C  71      -5.096  -8.807  -6.714  1.00  0.00           H  
ATOM   1184 2HG1 ILE C  71      -3.974  -7.950  -7.758  1.00  0.00           H  
ATOM   1185 1HG2 ILE C  71      -3.962 -11.536  -6.652  1.00  0.00           H  
ATOM   1186 2HG2 ILE C  71      -2.668 -11.303  -5.454  1.00  0.00           H  
ATOM   1187 3HG2 ILE C  71      -4.272 -10.582  -5.182  1.00  0.00           H  
ATOM   1188 1HD1 ILE C  71      -5.582  -9.227  -9.060  1.00  0.00           H  
ATOM   1189 2HD1 ILE C  71      -3.935  -9.858  -9.305  1.00  0.00           H  
ATOM   1190 3HD1 ILE C  71      -5.073 -10.726  -8.248  1.00  0.00           H  
ATOM   1191  N   GLU C  72      -0.302  -9.592  -5.255  1.00  0.00           N  
ATOM   1192  CA  GLU C  72       0.730 -10.274  -4.490  1.00  0.00           C  
ATOM   1193  C   GLU C  72       1.185  -9.467  -3.286  1.00  0.00           C  
ATOM   1194  O   GLU C  72       1.286 -10.009  -2.186  1.00  0.00           O  
ATOM   1195  CB  GLU C  72       1.927 -10.585  -5.385  1.00  0.00           C  
ATOM   1196  CG  GLU C  72       1.702 -11.751  -6.332  1.00  0.00           C  
ATOM   1197  CD  GLU C  72       1.376 -13.019  -5.592  1.00  0.00           C  
ATOM   1198  OE1 GLU C  72       1.679 -13.088  -4.422  1.00  0.00           O  
ATOM   1199  OE2 GLU C  72       0.827 -13.915  -6.193  1.00  0.00           O  
ATOM   1200  H   GLU C  72      -0.101  -9.335  -6.212  1.00  0.00           H  
ATOM   1201  HA  GLU C  72       0.317 -11.214  -4.125  1.00  0.00           H  
ATOM   1202 1HB  GLU C  72       2.168  -9.709  -5.987  1.00  0.00           H  
ATOM   1203 2HB  GLU C  72       2.796 -10.812  -4.769  1.00  0.00           H  
ATOM   1204 1HG  GLU C  72       0.879 -11.511  -7.003  1.00  0.00           H  
ATOM   1205 2HG  GLU C  72       2.598 -11.900  -6.933  1.00  0.00           H  
ATOM   1206  N   SER C  73       1.437  -8.171  -3.495  1.00  0.00           N  
ATOM   1207  CA  SER C  73       1.818  -7.274  -2.410  1.00  0.00           C  
ATOM   1208  C   SER C  73       0.749  -7.233  -1.331  1.00  0.00           C  
ATOM   1209  O   SER C  73       1.060  -7.298  -0.141  1.00  0.00           O  
ATOM   1210  CB  SER C  73       2.059  -5.876  -2.947  1.00  0.00           C  
ATOM   1211  OG  SER C  73       3.170  -5.851  -3.801  1.00  0.00           O  
ATOM   1212  H   SER C  73       1.362  -7.792  -4.430  1.00  0.00           H  
ATOM   1213  HA  SER C  73       2.743  -7.643  -1.963  1.00  0.00           H  
ATOM   1214 1HB  SER C  73       1.175  -5.536  -3.485  1.00  0.00           H  
ATOM   1215 2HB  SER C  73       2.221  -5.191  -2.116  1.00  0.00           H  
ATOM   1216  HG  SER C  73       3.256  -4.942  -4.096  1.00  0.00           H  
ATOM   1217  N   SER C  74      -0.508  -7.134  -1.766  1.00  0.00           N  
ATOM   1218  CA  SER C  74      -1.659  -7.110  -0.880  1.00  0.00           C  
ATOM   1219  C   SER C  74      -1.744  -8.383  -0.043  1.00  0.00           C  
ATOM   1220  O   SER C  74      -1.936  -8.311   1.171  1.00  0.00           O  
ATOM   1221  CB  SER C  74      -2.918  -6.935  -1.699  1.00  0.00           C  
ATOM   1222  OG  SER C  74      -2.872  -5.744  -2.443  1.00  0.00           O  
ATOM   1223  H   SER C  74      -0.683  -7.059  -2.760  1.00  0.00           H  
ATOM   1224  HA  SER C  74      -1.554  -6.261  -0.203  1.00  0.00           H  
ATOM   1225 1HB  SER C  74      -3.037  -7.782  -2.372  1.00  0.00           H  
ATOM   1226 2HB  SER C  74      -3.784  -6.919  -1.041  1.00  0.00           H  
ATOM   1227  HG  SER C  74      -2.172  -5.875  -3.097  1.00  0.00           H  
ATOM   1228  N   ARG C  75      -1.570  -9.535  -0.696  1.00  0.00           N  
ATOM   1229  CA  ARG C  75      -1.554 -10.831  -0.024  1.00  0.00           C  
ATOM   1230  C   ARG C  75      -0.489 -10.905   1.059  1.00  0.00           C  
ATOM   1231  O   ARG C  75      -0.775 -11.330   2.179  1.00  0.00           O  
ATOM   1232  CB  ARG C  75      -1.321 -11.947  -1.030  1.00  0.00           C  
ATOM   1233  CG  ARG C  75      -1.185 -13.334  -0.423  1.00  0.00           C  
ATOM   1234  CD  ARG C  75      -0.977 -14.374  -1.465  1.00  0.00           C  
ATOM   1235  NE  ARG C  75       0.340 -14.293  -2.075  1.00  0.00           N  
ATOM   1236  CZ  ARG C  75       1.469 -14.801  -1.551  1.00  0.00           C  
ATOM   1237  NH1 ARG C  75       1.452 -15.433  -0.396  1.00  0.00           N  
ATOM   1238  NH2 ARG C  75       2.593 -14.656  -2.223  1.00  0.00           N  
ATOM   1239  H   ARG C  75      -1.449  -9.520  -1.699  1.00  0.00           H  
ATOM   1240  HA  ARG C  75      -2.528 -10.986   0.441  1.00  0.00           H  
ATOM   1241 1HB  ARG C  75      -2.150 -11.977  -1.736  1.00  0.00           H  
ATOM   1242 2HB  ARG C  75      -0.415 -11.747  -1.599  1.00  0.00           H  
ATOM   1243 1HG  ARG C  75      -0.330 -13.351   0.253  1.00  0.00           H  
ATOM   1244 2HG  ARG C  75      -2.091 -13.580   0.133  1.00  0.00           H  
ATOM   1245 1HD  ARG C  75      -1.083 -15.361  -1.016  1.00  0.00           H  
ATOM   1246 2HD  ARG C  75      -1.722 -14.253  -2.250  1.00  0.00           H  
ATOM   1247  HE  ARG C  75       0.434 -13.819  -2.969  1.00  0.00           H  
ATOM   1248 1HH1 ARG C  75       0.581 -15.536   0.109  1.00  0.00           H  
ATOM   1249 2HH1 ARG C  75       2.308 -15.810  -0.016  1.00  0.00           H  
ATOM   1250 1HH2 ARG C  75       2.565 -14.165  -3.112  1.00  0.00           H  
ATOM   1251 2HH2 ARG C  75       3.459 -15.025  -1.864  1.00  0.00           H  
ATOM   1252  N   VAL C  76       0.732 -10.481   0.720  1.00  0.00           N  
ATOM   1253  CA  VAL C  76       1.828 -10.430   1.676  1.00  0.00           C  
ATOM   1254  C   VAL C  76       1.491  -9.565   2.876  1.00  0.00           C  
ATOM   1255  O   VAL C  76       1.731  -9.967   4.013  1.00  0.00           O  
ATOM   1256  CB  VAL C  76       3.108  -9.892   1.012  1.00  0.00           C  
ATOM   1257  CG1 VAL C  76       4.144  -9.560   2.075  1.00  0.00           C  
ATOM   1258  CG2 VAL C  76       3.649 -10.937   0.048  1.00  0.00           C  
ATOM   1259  H   VAL C  76       0.903 -10.178  -0.230  1.00  0.00           H  
ATOM   1260  HA  VAL C  76       2.025 -11.444   2.026  1.00  0.00           H  
ATOM   1261  HB  VAL C  76       2.878  -8.975   0.471  1.00  0.00           H  
ATOM   1262 1HG1 VAL C  76       5.044  -9.171   1.598  1.00  0.00           H  
ATOM   1263 2HG1 VAL C  76       3.740  -8.808   2.753  1.00  0.00           H  
ATOM   1264 3HG1 VAL C  76       4.391 -10.459   2.637  1.00  0.00           H  
ATOM   1265 1HG2 VAL C  76       4.551 -10.559  -0.431  1.00  0.00           H  
ATOM   1266 2HG2 VAL C  76       3.882 -11.849   0.597  1.00  0.00           H  
ATOM   1267 3HG2 VAL C  76       2.898 -11.155  -0.711  1.00  0.00           H  
ATOM   1268  N   ASN C  77       0.932  -8.385   2.615  1.00  0.00           N  
ATOM   1269  CA  ASN C  77       0.529  -7.461   3.663  1.00  0.00           C  
ATOM   1270  C   ASN C  77      -0.461  -8.108   4.627  1.00  0.00           C  
ATOM   1271  O   ASN C  77      -0.302  -7.990   5.846  1.00  0.00           O  
ATOM   1272  CB  ASN C  77      -0.056  -6.203   3.046  1.00  0.00           C  
ATOM   1273  CG  ASN C  77      -0.049  -5.032   3.984  1.00  0.00           C  
ATOM   1274  OD1 ASN C  77       0.998  -4.684   4.547  1.00  0.00           O  
ATOM   1275  ND2 ASN C  77      -1.186  -4.408   4.156  1.00  0.00           N  
ATOM   1276  H   ASN C  77       0.789  -8.108   1.653  1.00  0.00           H  
ATOM   1277  HA  ASN C  77       1.412  -7.185   4.240  1.00  0.00           H  
ATOM   1278 1HB  ASN C  77       0.510  -5.941   2.151  1.00  0.00           H  
ATOM   1279 2HB  ASN C  77      -1.083  -6.394   2.737  1.00  0.00           H  
ATOM   1280 1HD2 ASN C  77      -1.236  -3.614   4.766  1.00  0.00           H  
ATOM   1281 2HD2 ASN C  77      -2.004  -4.723   3.670  1.00  0.00           H  
ATOM   1282  N   ILE C  78      -1.460  -8.804   4.079  1.00  0.00           N  
ATOM   1283  CA  ILE C  78      -2.445  -9.534   4.873  1.00  0.00           C  
ATOM   1284  C   ILE C  78      -1.798 -10.593   5.749  1.00  0.00           C  
ATOM   1285  O   ILE C  78      -2.126 -10.704   6.932  1.00  0.00           O  
ATOM   1286  CB  ILE C  78      -3.494 -10.200   3.964  1.00  0.00           C  
ATOM   1287  CG1 ILE C  78      -4.362  -9.138   3.283  1.00  0.00           C  
ATOM   1288  CG2 ILE C  78      -4.356 -11.164   4.764  1.00  0.00           C  
ATOM   1289  CD1 ILE C  78      -5.224  -9.678   2.165  1.00  0.00           C  
ATOM   1290  H   ILE C  78      -1.543  -8.829   3.069  1.00  0.00           H  
ATOM   1291  HA  ILE C  78      -2.956  -8.823   5.522  1.00  0.00           H  
ATOM   1292  HB  ILE C  78      -2.990 -10.750   3.170  1.00  0.00           H  
ATOM   1293 1HG1 ILE C  78      -5.014  -8.673   4.022  1.00  0.00           H  
ATOM   1294 2HG1 ILE C  78      -3.724  -8.355   2.873  1.00  0.00           H  
ATOM   1295 1HG2 ILE C  78      -5.092 -11.625   4.106  1.00  0.00           H  
ATOM   1296 2HG2 ILE C  78      -3.726 -11.937   5.202  1.00  0.00           H  
ATOM   1297 3HG2 ILE C  78      -4.869 -10.620   5.558  1.00  0.00           H  
ATOM   1298 1HD1 ILE C  78      -5.809  -8.867   1.732  1.00  0.00           H  
ATOM   1299 2HD1 ILE C  78      -4.588 -10.118   1.396  1.00  0.00           H  
ATOM   1300 3HD1 ILE C  78      -5.896 -10.439   2.560  1.00  0.00           H  
ATOM   1301  N   GLU C  79      -0.886 -11.367   5.163  1.00  0.00           N  
ATOM   1302  CA  GLU C  79      -0.174 -12.408   5.890  1.00  0.00           C  
ATOM   1303  C   GLU C  79       0.649 -11.846   7.037  1.00  0.00           C  
ATOM   1304  O   GLU C  79       0.656 -12.416   8.132  1.00  0.00           O  
ATOM   1305  CB  GLU C  79       0.729 -13.186   4.935  1.00  0.00           C  
ATOM   1306  CG  GLU C  79      -0.011 -14.208   4.089  1.00  0.00           C  
ATOM   1307  CD  GLU C  79      -0.601 -15.302   4.936  1.00  0.00           C  
ATOM   1308  OE1 GLU C  79      -0.285 -15.345   6.103  1.00  0.00           O  
ATOM   1309  OE2 GLU C  79      -1.356 -16.094   4.426  1.00  0.00           O  
ATOM   1310  H   GLU C  79      -0.686 -11.239   4.179  1.00  0.00           H  
ATOM   1311  HA  GLU C  79      -0.908 -13.096   6.307  1.00  0.00           H  
ATOM   1312 1HB  GLU C  79       1.233 -12.494   4.260  1.00  0.00           H  
ATOM   1313 2HB  GLU C  79       1.496 -13.712   5.502  1.00  0.00           H  
ATOM   1314 1HG  GLU C  79      -0.811 -13.708   3.543  1.00  0.00           H  
ATOM   1315 2HG  GLU C  79       0.677 -14.639   3.364  1.00  0.00           H  
ATOM   1316  N   LEU C  80       1.329 -10.731   6.794  1.00  0.00           N  
ATOM   1317  CA  LEU C  80       2.118 -10.074   7.820  1.00  0.00           C  
ATOM   1318  C   LEU C  80       1.242  -9.536   8.941  1.00  0.00           C  
ATOM   1319  O   LEU C  80       1.602  -9.650  10.113  1.00  0.00           O  
ATOM   1320  CB  LEU C  80       2.941  -8.946   7.205  1.00  0.00           C  
ATOM   1321  CG  LEU C  80       4.087  -9.400   6.295  1.00  0.00           C  
ATOM   1322  CD1 LEU C  80       4.684  -8.191   5.599  1.00  0.00           C  
ATOM   1323  CD2 LEU C  80       5.132 -10.121   7.133  1.00  0.00           C  
ATOM   1324  H   LEU C  80       1.307 -10.327   5.865  1.00  0.00           H  
ATOM   1325  HA  LEU C  80       2.803 -10.810   8.246  1.00  0.00           H  
ATOM   1326 1HB  LEU C  80       2.279  -8.313   6.614  1.00  0.00           H  
ATOM   1327 2HB  LEU C  80       3.368  -8.348   8.006  1.00  0.00           H  
ATOM   1328  HG  LEU C  80       3.706 -10.077   5.533  1.00  0.00           H  
ATOM   1329 1HD1 LEU C  80       5.495  -8.511   4.945  1.00  0.00           H  
ATOM   1330 2HD1 LEU C  80       3.913  -7.700   5.006  1.00  0.00           H  
ATOM   1331 3HD1 LEU C  80       5.069  -7.496   6.343  1.00  0.00           H  
ATOM   1332 1HD2 LEU C  80       5.949 -10.451   6.490  1.00  0.00           H  
ATOM   1333 2HD2 LEU C  80       5.519  -9.445   7.895  1.00  0.00           H  
ATOM   1334 3HD2 LEU C  80       4.678 -10.988   7.614  1.00  0.00           H  
ATOM   1335  N   ALA C  81       0.079  -8.989   8.581  1.00  0.00           N  
ATOM   1336  CA  ALA C  81      -0.900  -8.530   9.557  1.00  0.00           C  
ATOM   1337  C   ALA C  81      -1.388  -9.685  10.425  1.00  0.00           C  
ATOM   1338  O   ALA C  81      -1.513  -9.531  11.639  1.00  0.00           O  
ATOM   1339  CB  ALA C  81      -2.074  -7.867   8.854  1.00  0.00           C  
ATOM   1340  H   ALA C  81      -0.141  -8.885   7.598  1.00  0.00           H  
ATOM   1341  HA  ALA C  81      -0.416  -7.801  10.206  1.00  0.00           H  
ATOM   1342 1HB  ALA C  81      -2.786  -7.504   9.595  1.00  0.00           H  
ATOM   1343 2HB  ALA C  81      -1.712  -7.029   8.258  1.00  0.00           H  
ATOM   1344 3HB  ALA C  81      -2.565  -8.587   8.204  1.00  0.00           H  
ATOM   1345  N   ARG C  82      -1.641 -10.839   9.801  1.00  0.00           N  
ATOM   1346  CA  ARG C  82      -2.046 -12.045  10.517  1.00  0.00           C  
ATOM   1347  C   ARG C  82      -0.987 -12.493  11.517  1.00  0.00           C  
ATOM   1348  O   ARG C  82      -1.315 -12.811  12.663  1.00  0.00           O  
ATOM   1349  CB  ARG C  82      -2.327 -13.176   9.537  1.00  0.00           C  
ATOM   1350  CG  ARG C  82      -2.743 -14.489  10.181  1.00  0.00           C  
ATOM   1351  CD  ARG C  82      -3.058 -15.527   9.163  1.00  0.00           C  
ATOM   1352  NE  ARG C  82      -1.870 -16.000   8.471  1.00  0.00           N  
ATOM   1353  CZ  ARG C  82      -1.031 -16.945   8.929  1.00  0.00           C  
ATOM   1354  NH1 ARG C  82      -1.239 -17.530  10.090  1.00  0.00           N  
ATOM   1355  NH2 ARG C  82       0.006 -17.276   8.185  1.00  0.00           N  
ATOM   1356  H   ARG C  82      -1.557 -10.884   8.795  1.00  0.00           H  
ATOM   1357  HA  ARG C  82      -2.964 -11.827  11.061  1.00  0.00           H  
ATOM   1358 1HB  ARG C  82      -3.123 -12.876   8.856  1.00  0.00           H  
ATOM   1359 2HB  ARG C  82      -1.442 -13.375   8.937  1.00  0.00           H  
ATOM   1360 1HG  ARG C  82      -1.929 -14.861  10.804  1.00  0.00           H  
ATOM   1361 2HG  ARG C  82      -3.629 -14.331  10.796  1.00  0.00           H  
ATOM   1362 1HD  ARG C  82      -3.529 -16.380   9.649  1.00  0.00           H  
ATOM   1363 2HD  ARG C  82      -3.740 -15.112   8.421  1.00  0.00           H  
ATOM   1364  HE  ARG C  82      -1.640 -15.594   7.567  1.00  0.00           H  
ATOM   1365 1HH1 ARG C  82      -2.038 -17.265  10.651  1.00  0.00           H  
ATOM   1366 2HH1 ARG C  82      -0.598 -18.237  10.420  1.00  0.00           H  
ATOM   1367 1HH2 ARG C  82       0.133 -16.801   7.295  1.00  0.00           H  
ATOM   1368 2HH2 ARG C  82       0.657 -17.980   8.494  1.00  0.00           H  
ATOM   1369  N   GLU C  83       0.276 -12.507  11.091  1.00  0.00           N  
ATOM   1370  CA  GLU C  83       1.382 -12.838  11.981  1.00  0.00           C  
ATOM   1371  C   GLU C  83       1.465 -11.875  13.155  1.00  0.00           C  
ATOM   1372  O   GLU C  83       1.609 -12.304  14.299  1.00  0.00           O  
ATOM   1373  CB  GLU C  83       2.712 -12.836  11.234  1.00  0.00           C  
ATOM   1374  CG  GLU C  83       3.896 -13.168  12.132  1.00  0.00           C  
ATOM   1375  CD  GLU C  83       5.222 -13.147  11.426  1.00  0.00           C  
ATOM   1376  OE1 GLU C  83       5.260 -13.382  10.242  1.00  0.00           O  
ATOM   1377  OE2 GLU C  83       6.206 -12.892  12.085  1.00  0.00           O  
ATOM   1378  H   GLU C  83       0.476 -12.278  10.125  1.00  0.00           H  
ATOM   1379  HA  GLU C  83       1.210 -13.841  12.379  1.00  0.00           H  
ATOM   1380 1HB  GLU C  83       2.681 -13.565  10.425  1.00  0.00           H  
ATOM   1381 2HB  GLU C  83       2.885 -11.855  10.790  1.00  0.00           H  
ATOM   1382 1HG  GLU C  83       3.921 -12.449  12.949  1.00  0.00           H  
ATOM   1383 2HG  GLU C  83       3.737 -14.155  12.562  1.00  0.00           H  
ATOM   1384  N   ALA C  84       1.372 -10.576  12.862  1.00  0.00           N  
ATOM   1385  CA  ALA C  84       1.404  -9.533  13.876  1.00  0.00           C  
ATOM   1386  C   ALA C  84       0.290  -9.723  14.893  1.00  0.00           C  
ATOM   1387  O   ALA C  84       0.523  -9.585  16.092  1.00  0.00           O  
ATOM   1388  CB  ALA C  84       1.294  -8.163  13.225  1.00  0.00           C  
ATOM   1389  H   ALA C  84       1.277 -10.295  11.895  1.00  0.00           H  
ATOM   1390  HA  ALA C  84       2.356  -9.601  14.402  1.00  0.00           H  
ATOM   1391 1HB  ALA C  84       1.347  -7.390  13.992  1.00  0.00           H  
ATOM   1392 2HB  ALA C  84       2.113  -8.030  12.519  1.00  0.00           H  
ATOM   1393 3HB  ALA C  84       0.345  -8.087  12.698  1.00  0.00           H  
ATOM   1394  N   LEU C  85      -0.908 -10.060  14.410  1.00  0.00           N  
ATOM   1395  CA  LEU C  85      -2.042 -10.365  15.269  1.00  0.00           C  
ATOM   1396  C   LEU C  85      -1.749 -11.506  16.220  1.00  0.00           C  
ATOM   1397  O   LEU C  85      -2.009 -11.388  17.416  1.00  0.00           O  
ATOM   1398  CB  LEU C  85      -3.268 -10.716  14.416  1.00  0.00           C  
ATOM   1399  CG  LEU C  85      -3.996  -9.526  13.778  1.00  0.00           C  
ATOM   1400  CD1 LEU C  85      -4.915 -10.027  12.671  1.00  0.00           C  
ATOM   1401  CD2 LEU C  85      -4.783  -8.781  14.845  1.00  0.00           C  
ATOM   1402  H   LEU C  85      -1.042 -10.115  13.409  1.00  0.00           H  
ATOM   1403  HA  LEU C  85      -2.267  -9.478  15.862  1.00  0.00           H  
ATOM   1404 1HB  LEU C  85      -2.954 -11.381  13.613  1.00  0.00           H  
ATOM   1405 2HB  LEU C  85      -3.985 -11.248  15.041  1.00  0.00           H  
ATOM   1406  HG  LEU C  85      -3.267  -8.853  13.327  1.00  0.00           H  
ATOM   1407 1HD1 LEU C  85      -5.432  -9.182  12.217  1.00  0.00           H  
ATOM   1408 2HD1 LEU C  85      -4.323 -10.540  11.912  1.00  0.00           H  
ATOM   1409 3HD1 LEU C  85      -5.646 -10.718  13.090  1.00  0.00           H  
ATOM   1410 1HD2 LEU C  85      -5.300  -7.934  14.392  1.00  0.00           H  
ATOM   1411 2HD2 LEU C  85      -5.513  -9.453  15.296  1.00  0.00           H  
ATOM   1412 3HD2 LEU C  85      -4.100  -8.418  15.614  1.00  0.00           H  
ATOM   1413  N   GLU C  86      -1.213 -12.611  15.696  1.00  0.00           N  
ATOM   1414  CA  GLU C  86      -0.842 -13.736  16.544  1.00  0.00           C  
ATOM   1415  C   GLU C  86       0.161 -13.331  17.611  1.00  0.00           C  
ATOM   1416  O   GLU C  86       0.023 -13.724  18.767  1.00  0.00           O  
ATOM   1417  CB  GLU C  86      -0.255 -14.883  15.728  1.00  0.00           C  
ATOM   1418  CG  GLU C  86       0.230 -16.031  16.602  1.00  0.00           C  
ATOM   1419  CD  GLU C  86       0.734 -17.222  15.835  1.00  0.00           C  
ATOM   1420  OE1 GLU C  86       0.458 -17.326  14.665  1.00  0.00           O  
ATOM   1421  OE2 GLU C  86       1.401 -18.036  16.437  1.00  0.00           O  
ATOM   1422  H   GLU C  86      -1.058 -12.666  14.696  1.00  0.00           H  
ATOM   1423  HA  GLU C  86      -1.739 -14.098  17.046  1.00  0.00           H  
ATOM   1424 1HB  GLU C  86      -1.009 -15.269  15.040  1.00  0.00           H  
ATOM   1425 2HB  GLU C  86       0.585 -14.525  15.133  1.00  0.00           H  
ATOM   1426 1HG  GLU C  86       1.033 -15.663  17.239  1.00  0.00           H  
ATOM   1427 2HG  GLU C  86      -0.589 -16.346  17.248  1.00  0.00           H  
ATOM   1428  N   ARG C  87       1.163 -12.546  17.221  1.00  0.00           N  
ATOM   1429  CA  ARG C  87       2.163 -12.048  18.157  1.00  0.00           C  
ATOM   1430  C   ARG C  87       1.539 -11.165  19.237  1.00  0.00           C  
ATOM   1431  O   ARG C  87       1.921 -11.246  20.405  1.00  0.00           O  
ATOM   1432  CB  ARG C  87       3.237 -11.272  17.409  1.00  0.00           C  
ATOM   1433  CG  ARG C  87       4.153 -12.132  16.549  1.00  0.00           C  
ATOM   1434  CD  ARG C  87       5.154 -11.316  15.814  1.00  0.00           C  
ATOM   1435  NE  ARG C  87       6.006 -12.134  14.966  1.00  0.00           N  
ATOM   1436  CZ  ARG C  87       7.065 -12.849  15.387  1.00  0.00           C  
ATOM   1437  NH1 ARG C  87       7.415 -12.855  16.655  1.00  0.00           N  
ATOM   1438  NH2 ARG C  87       7.740 -13.545  14.494  1.00  0.00           N  
ATOM   1439  H   ARG C  87       1.237 -12.282  16.246  1.00  0.00           H  
ATOM   1440  HA  ARG C  87       2.634 -12.902  18.641  1.00  0.00           H  
ATOM   1441 1HB  ARG C  87       2.773 -10.534  16.758  1.00  0.00           H  
ATOM   1442 2HB  ARG C  87       3.864 -10.735  18.122  1.00  0.00           H  
ATOM   1443 1HG  ARG C  87       4.692 -12.835  17.184  1.00  0.00           H  
ATOM   1444 2HG  ARG C  87       3.561 -12.686  15.820  1.00  0.00           H  
ATOM   1445 1HD  ARG C  87       4.641 -10.592  15.181  1.00  0.00           H  
ATOM   1446 2HD  ARG C  87       5.788 -10.790  16.526  1.00  0.00           H  
ATOM   1447  HE  ARG C  87       5.802 -12.179  13.973  1.00  0.00           H  
ATOM   1448 1HH1 ARG C  87       6.886 -12.316  17.327  1.00  0.00           H  
ATOM   1449 2HH1 ARG C  87       8.213 -13.399  16.954  1.00  0.00           H  
ATOM   1450 1HH2 ARG C  87       7.438 -13.517  13.524  1.00  0.00           H  
ATOM   1451 2HH2 ARG C  87       8.540 -14.095  14.769  1.00  0.00           H  
ATOM   1452  N   ALA C  88       0.559 -10.344  18.851  1.00  0.00           N  
ATOM   1453  CA  ALA C  88      -0.191  -9.523  19.799  1.00  0.00           C  
ATOM   1454  C   ALA C  88      -0.993 -10.388  20.767  1.00  0.00           C  
ATOM   1455  O   ALA C  88      -1.066 -10.082  21.959  1.00  0.00           O  
ATOM   1456  CB  ALA C  88      -1.116  -8.573  19.052  1.00  0.00           C  
ATOM   1457  H   ALA C  88       0.324 -10.281  17.871  1.00  0.00           H  
ATOM   1458  HA  ALA C  88       0.521  -8.942  20.382  1.00  0.00           H  
ATOM   1459 1HB  ALA C  88      -1.649  -7.948  19.768  1.00  0.00           H  
ATOM   1460 2HB  ALA C  88      -0.528  -7.942  18.386  1.00  0.00           H  
ATOM   1461 3HB  ALA C  88      -1.835  -9.144  18.468  1.00  0.00           H  
ATOM   1462  N   LYS C  89      -1.575 -11.474  20.259  1.00  0.00           N  
ATOM   1463  CA  LYS C  89      -2.303 -12.422  21.093  1.00  0.00           C  
ATOM   1464  C   LYS C  89      -1.387 -13.139  22.085  1.00  0.00           C  
ATOM   1465  O   LYS C  89      -1.747 -13.317  23.250  1.00  0.00           O  
ATOM   1466  CB  LYS C  89      -3.026 -13.445  20.216  1.00  0.00           C  
ATOM   1467  CG  LYS C  89      -4.207 -12.883  19.436  1.00  0.00           C  
ATOM   1468  CD  LYS C  89      -4.862 -13.953  18.576  1.00  0.00           C  
ATOM   1469  CE  LYS C  89      -6.035 -13.390  17.787  1.00  0.00           C  
ATOM   1470  NZ  LYS C  89      -6.662 -14.418  16.912  1.00  0.00           N  
ATOM   1471  H   LYS C  89      -1.515 -11.649  19.265  1.00  0.00           H  
ATOM   1472  HA  LYS C  89      -3.047 -11.870  21.667  1.00  0.00           H  
ATOM   1473 1HB  LYS C  89      -2.324 -13.871  19.499  1.00  0.00           H  
ATOM   1474 2HB  LYS C  89      -3.395 -14.262  20.838  1.00  0.00           H  
ATOM   1475 1HG  LYS C  89      -4.947 -12.485  20.132  1.00  0.00           H  
ATOM   1476 2HG  LYS C  89      -3.866 -12.072  18.794  1.00  0.00           H  
ATOM   1477 1HD  LYS C  89      -4.128 -14.360  17.879  1.00  0.00           H  
ATOM   1478 2HD  LYS C  89      -5.220 -14.763  19.212  1.00  0.00           H  
ATOM   1479 1HE  LYS C  89      -6.787 -13.010  18.477  1.00  0.00           H  
ATOM   1480 2HE  LYS C  89      -5.692 -12.563  17.166  1.00  0.00           H  
ATOM   1481 1HZ  LYS C  89      -7.433 -14.005  16.407  1.00  0.00           H  
ATOM   1482 2HZ  LYS C  89      -5.977 -14.764  16.255  1.00  0.00           H  
ATOM   1483 3HZ  LYS C  89      -7.001 -15.182  17.478  1.00  0.00           H  
ATOM   1484  N   ARG C  90      -0.206 -13.551  21.622  1.00  0.00           N  
ATOM   1485  CA  ARG C  90       0.779 -14.248  22.465  1.00  0.00           C  
ATOM   1486  C   ARG C  90       1.498 -13.435  23.566  1.00  0.00           C  
ATOM   1487  O   ARG C  90       1.249 -13.701  24.750  1.00  0.00           O  
ATOM   1488  OXT ARG C  90       2.658 -13.099  23.304  1.00  0.00           O  
ATOM   1489  CB  ARG C  90       1.851 -14.841  21.574  1.00  0.00           C  
ATOM   1490  CG  ARG C  90       1.443 -16.038  20.730  1.00  0.00           C  
ATOM   1491  CD  ARG C  90       2.603 -16.544  19.953  1.00  0.00           C  
ATOM   1492  NE  ARG C  90       2.270 -17.708  19.152  1.00  0.00           N  
ATOM   1493  CZ  ARG C  90       2.273 -18.985  19.535  1.00  0.00           C  
ATOM   1494  NH1 ARG C  90       2.593 -19.383  20.747  1.00  0.00           N  
ATOM   1495  NH2 ARG C  90       1.919 -19.802  18.568  1.00  0.00           N  
ATOM   1496  H   ARG C  90       0.031 -13.396  20.651  1.00  0.00           H  
ATOM   1497  HA  ARG C  90       0.255 -15.068  22.951  1.00  0.00           H  
ATOM   1498 1HB  ARG C  90       2.205 -14.065  20.896  1.00  0.00           H  
ATOM   1499 2HB  ARG C  90       2.697 -15.150  22.186  1.00  0.00           H  
ATOM   1500 1HG  ARG C  90       1.107 -16.845  21.383  1.00  0.00           H  
ATOM   1501 2HG  ARG C  90       0.638 -15.777  20.052  1.00  0.00           H  
ATOM   1502 1HD  ARG C  90       2.954 -15.767  19.278  1.00  0.00           H  
ATOM   1503 2HD  ARG C  90       3.408 -16.814  20.632  1.00  0.00           H  
ATOM   1504  HE  ARG C  90       1.994 -17.596  18.155  1.00  0.00           H  
ATOM   1505 1HH1 ARG C  90       2.853 -18.703  21.445  1.00  0.00           H  
ATOM   1506 2HH1 ARG C  90       2.575 -20.366  20.975  1.00  0.00           H  
ATOM   1507 1HH2 ARG C  90       1.685 -19.332  17.654  1.00  0.00           H  
ATOM   1508 2HH2 ARG C  90       1.871 -20.798  18.702  1.00  0.00           H  
TER                                                                             
ATOM   1510  N   THR D  91      -0.767   7.524  21.608  1.00  0.00           N  
ATOM   1511  CA  THR D  91       0.373   8.162  20.956  1.00  0.00           C  
ATOM   1512  C   THR D  91       0.803   7.429  19.685  1.00  0.00           C  
ATOM   1513  O   THR D  91       0.681   7.962  18.585  1.00  0.00           O  
ATOM   1514  CB  THR D  91       1.569   8.256  21.921  1.00  0.00           C  
ATOM   1515  OG1 THR D  91       1.207   9.048  23.060  1.00  0.00           O  
ATOM   1516  CG2 THR D  91       2.765   8.890  21.228  1.00  0.00           C  
ATOM   1517 1H   THR D  91      -1.295   8.220  22.114  1.00  0.00           H  
ATOM   1518 2H   THR D  91      -1.364   7.111  20.898  1.00  0.00           H  
ATOM   1519 3H   THR D  91      -0.450   6.808  22.247  1.00  0.00           H  
ATOM   1520  HA  THR D  91       0.081   9.177  20.673  1.00  0.00           H  
ATOM   1521  HB  THR D  91       1.841   7.257  22.262  1.00  0.00           H  
ATOM   1522  HG1 THR D  91       0.298   9.343  22.967  1.00  0.00           H  
ATOM   1523 1HG2 THR D  91       3.601   8.948  21.924  1.00  0.00           H  
ATOM   1524 2HG2 THR D  91       3.050   8.284  20.368  1.00  0.00           H  
ATOM   1525 3HG2 THR D  91       2.502   9.892  20.893  1.00  0.00           H  
ATOM   1526  N   LEU D  92       1.354   6.228  19.862  1.00  0.00           N  
ATOM   1527  CA  LEU D  92       2.009   5.502  18.780  1.00  0.00           C  
ATOM   1528  C   LEU D  92       1.034   5.015  17.723  1.00  0.00           C  
ATOM   1529  O   LEU D  92       1.361   5.018  16.539  1.00  0.00           O  
ATOM   1530  CB  LEU D  92       2.782   4.316  19.356  1.00  0.00           C  
ATOM   1531  CG  LEU D  92       3.894   4.688  20.347  1.00  0.00           C  
ATOM   1532  CD1 LEU D  92       4.599   3.425  20.819  1.00  0.00           C  
ATOM   1533  CD2 LEU D  92       4.862   5.648  19.678  1.00  0.00           C  
ATOM   1534  H   LEU D  92       1.376   5.828  20.787  1.00  0.00           H  
ATOM   1535  HA  LEU D  92       2.721   6.172  18.301  1.00  0.00           H  
ATOM   1536 1HB  LEU D  92       2.086   3.656  19.871  1.00  0.00           H  
ATOM   1537 2HB  LEU D  92       3.240   3.762  18.536  1.00  0.00           H  
ATOM   1538  HG  LEU D  92       3.455   5.170  21.220  1.00  0.00           H  
ATOM   1539 1HD1 LEU D  92       5.380   3.689  21.533  1.00  0.00           H  
ATOM   1540 2HD1 LEU D  92       3.877   2.763  21.299  1.00  0.00           H  
ATOM   1541 3HD1 LEU D  92       5.045   2.917  19.965  1.00  0.00           H  
ATOM   1542 1HD2 LEU D  92       5.645   5.924  20.385  1.00  0.00           H  
ATOM   1543 2HD2 LEU D  92       5.308   5.171  18.806  1.00  0.00           H  
ATOM   1544 3HD2 LEU D  92       4.325   6.542  19.369  1.00  0.00           H  
ATOM   1545  N   VAL D  93      -0.164   4.610  18.145  1.00  0.00           N  
ATOM   1546  CA  VAL D  93      -1.208   4.181  17.221  1.00  0.00           C  
ATOM   1547  C   VAL D  93      -1.632   5.310  16.305  1.00  0.00           C  
ATOM   1548  O   VAL D  93      -1.838   5.099  15.109  1.00  0.00           O  
ATOM   1549  CB  VAL D  93      -2.424   3.651  17.996  1.00  0.00           C  
ATOM   1550  CG1 VAL D  93      -3.614   3.484  17.061  1.00  0.00           C  
ATOM   1551  CG2 VAL D  93      -2.056   2.320  18.635  1.00  0.00           C  
ATOM   1552  H   VAL D  93      -0.361   4.611  19.134  1.00  0.00           H  
ATOM   1553  HA  VAL D  93      -0.810   3.371  16.612  1.00  0.00           H  
ATOM   1554  HB  VAL D  93      -2.702   4.368  18.768  1.00  0.00           H  
ATOM   1555 1HG1 VAL D  93      -4.470   3.116  17.627  1.00  0.00           H  
ATOM   1556 2HG1 VAL D  93      -3.863   4.450  16.618  1.00  0.00           H  
ATOM   1557 3HG1 VAL D  93      -3.367   2.777  16.274  1.00  0.00           H  
ATOM   1558 1HG2 VAL D  93      -2.908   1.939  19.196  1.00  0.00           H  
ATOM   1559 2HG2 VAL D  93      -1.784   1.606  17.858  1.00  0.00           H  
ATOM   1560 3HG2 VAL D  93      -1.213   2.461  19.310  1.00  0.00           H  
ATOM   1561  N   GLU D  94      -1.751   6.509  16.870  1.00  0.00           N  
ATOM   1562  CA  GLU D  94      -2.088   7.696  16.106  1.00  0.00           C  
ATOM   1563  C   GLU D  94      -0.989   8.029  15.108  1.00  0.00           C  
ATOM   1564  O   GLU D  94      -1.280   8.361  13.960  1.00  0.00           O  
ATOM   1565  CB  GLU D  94      -2.324   8.884  17.042  1.00  0.00           C  
ATOM   1566  CG  GLU D  94      -3.551   8.750  17.932  1.00  0.00           C  
ATOM   1567  CD  GLU D  94      -3.305   7.894  19.143  1.00  0.00           C  
ATOM   1568  OE1 GLU D  94      -2.199   7.437  19.309  1.00  0.00           O  
ATOM   1569  OE2 GLU D  94      -4.223   7.696  19.903  1.00  0.00           O  
ATOM   1570  H   GLU D  94      -1.586   6.602  17.861  1.00  0.00           H  
ATOM   1571  HA  GLU D  94      -3.005   7.500  15.549  1.00  0.00           H  
ATOM   1572 1HB  GLU D  94      -1.455   9.016  17.687  1.00  0.00           H  
ATOM   1573 2HB  GLU D  94      -2.436   9.794  16.453  1.00  0.00           H  
ATOM   1574 1HG  GLU D  94      -3.860   9.742  18.260  1.00  0.00           H  
ATOM   1575 2HG  GLU D  94      -4.365   8.320  17.349  1.00  0.00           H  
ATOM   1576  N   ILE D  95       0.268   7.905  15.545  1.00  0.00           N  
ATOM   1577  CA  ILE D  95       1.421   8.082  14.667  1.00  0.00           C  
ATOM   1578  C   ILE D  95       1.396   7.113  13.490  1.00  0.00           C  
ATOM   1579  O   ILE D  95       1.628   7.521  12.351  1.00  0.00           O  
ATOM   1580  CB  ILE D  95       2.734   7.899  15.449  1.00  0.00           C  
ATOM   1581  CG1 ILE D  95       2.923   9.042  16.450  1.00  0.00           C  
ATOM   1582  CG2 ILE D  95       3.915   7.823  14.494  1.00  0.00           C  
ATOM   1583  CD1 ILE D  95       4.029   8.800  17.451  1.00  0.00           C  
ATOM   1584  H   ILE D  95       0.433   7.676  16.519  1.00  0.00           H  
ATOM   1585  HA  ILE D  95       1.393   9.097  14.269  1.00  0.00           H  
ATOM   1586  HB  ILE D  95       2.687   6.977  16.028  1.00  0.00           H  
ATOM   1587 1HG1 ILE D  95       3.144   9.963  15.913  1.00  0.00           H  
ATOM   1588 2HG1 ILE D  95       1.995   9.200  17.001  1.00  0.00           H  
ATOM   1589 1HG2 ILE D  95       4.836   7.694  15.064  1.00  0.00           H  
ATOM   1590 2HG2 ILE D  95       3.785   6.977  13.820  1.00  0.00           H  
ATOM   1591 3HG2 ILE D  95       3.974   8.744  13.913  1.00  0.00           H  
ATOM   1592 1HD1 ILE D  95       4.102   9.653  18.127  1.00  0.00           H  
ATOM   1593 2HD1 ILE D  95       3.810   7.899  18.026  1.00  0.00           H  
ATOM   1594 3HD1 ILE D  95       4.974   8.674  16.925  1.00  0.00           H  
ATOM   1595  N   LEU D  96       1.105   5.842  13.773  1.00  0.00           N  
ATOM   1596  CA  LEU D  96       0.994   4.817  12.740  1.00  0.00           C  
ATOM   1597  C   LEU D  96      -0.108   5.146  11.738  1.00  0.00           C  
ATOM   1598  O   LEU D  96       0.101   5.037  10.529  1.00  0.00           O  
ATOM   1599  CB  LEU D  96       0.718   3.452  13.382  1.00  0.00           C  
ATOM   1600  CG  LEU D  96       1.879   2.843  14.178  1.00  0.00           C  
ATOM   1601  CD1 LEU D  96       1.396   1.599  14.911  1.00  0.00           C  
ATOM   1602  CD2 LEU D  96       3.024   2.511  13.233  1.00  0.00           C  
ATOM   1603  H   LEU D  96       0.962   5.574  14.734  1.00  0.00           H  
ATOM   1604  HA  LEU D  96       1.940   4.763  12.206  1.00  0.00           H  
ATOM   1605 1HB  LEU D  96      -0.131   3.551  14.057  1.00  0.00           H  
ATOM   1606 2HB  LEU D  96       0.450   2.746  12.596  1.00  0.00           H  
ATOM   1607  HG  LEU D  96       2.222   3.559  14.926  1.00  0.00           H  
ATOM   1608 1HD1 LEU D  96       2.222   1.167  15.477  1.00  0.00           H  
ATOM   1609 2HD1 LEU D  96       0.591   1.869  15.595  1.00  0.00           H  
ATOM   1610 3HD1 LEU D  96       1.031   0.870  14.189  1.00  0.00           H  
ATOM   1611 1HD2 LEU D  96       3.850   2.079  13.799  1.00  0.00           H  
ATOM   1612 2HD2 LEU D  96       2.683   1.794  12.486  1.00  0.00           H  
ATOM   1613 3HD2 LEU D  96       3.361   3.421  12.736  1.00  0.00           H  
ATOM   1614  N   ALA D  97      -1.269   5.565  12.249  1.00  0.00           N  
ATOM   1615  CA  ALA D  97      -2.394   5.962  11.410  1.00  0.00           C  
ATOM   1616  C   ALA D  97      -2.014   7.121  10.499  1.00  0.00           C  
ATOM   1617  O   ALA D  97      -2.307   7.087   9.302  1.00  0.00           O  
ATOM   1618  CB  ALA D  97      -3.587   6.340  12.273  1.00  0.00           C  
ATOM   1619  H   ALA D  97      -1.385   5.605  13.255  1.00  0.00           H  
ATOM   1620  HA  ALA D  97      -2.663   5.112  10.781  1.00  0.00           H  
ATOM   1621 1HB  ALA D  97      -4.429   6.608  11.638  1.00  0.00           H  
ATOM   1622 2HB  ALA D  97      -3.862   5.492  12.902  1.00  0.00           H  
ATOM   1623 3HB  ALA D  97      -3.325   7.187  12.906  1.00  0.00           H  
ATOM   1624  N   ARG D  98      -1.356   8.132  11.065  1.00  0.00           N  
ATOM   1625  CA  ARG D  98      -0.902   9.288  10.306  1.00  0.00           C  
ATOM   1626  C   ARG D  98       0.079   8.902   9.217  1.00  0.00           C  
ATOM   1627  O   ARG D  98      -0.019   9.402   8.099  1.00  0.00           O  
ATOM   1628  CB  ARG D  98      -0.252  10.311  11.214  1.00  0.00           C  
ATOM   1629  CG  ARG D  98       0.339  11.506  10.487  1.00  0.00           C  
ATOM   1630  CD  ARG D  98      -0.705  12.287   9.773  1.00  0.00           C  
ATOM   1631  NE  ARG D  98      -0.135  13.399   9.031  1.00  0.00           N  
ATOM   1632  CZ  ARG D  98       0.158  14.607   9.541  1.00  0.00           C  
ATOM   1633  NH1 ARG D  98      -0.070  14.879  10.808  1.00  0.00           N  
ATOM   1634  NH2 ARG D  98       0.675  15.512   8.735  1.00  0.00           N  
ATOM   1635  H   ARG D  98      -1.167   8.107  12.058  1.00  0.00           H  
ATOM   1636  HA  ARG D  98      -1.771   9.749   9.837  1.00  0.00           H  
ATOM   1637 1HB  ARG D  98      -0.985  10.682  11.928  1.00  0.00           H  
ATOM   1638 2HB  ARG D  98       0.549   9.838  11.782  1.00  0.00           H  
ATOM   1639 1HG  ARG D  98       0.826  12.164  11.206  1.00  0.00           H  
ATOM   1640 2HG  ARG D  98       1.071  11.162   9.755  1.00  0.00           H  
ATOM   1641 1HD  ARG D  98      -1.229  11.641   9.069  1.00  0.00           H  
ATOM   1642 2HD  ARG D  98      -1.416  12.689  10.493  1.00  0.00           H  
ATOM   1643  HE  ARG D  98       0.066  13.272   8.044  1.00  0.00           H  
ATOM   1644 1HH1 ARG D  98      -0.468  14.174  11.413  1.00  0.00           H  
ATOM   1645 2HH1 ARG D  98       0.156  15.792  11.175  1.00  0.00           H  
ATOM   1646 1HH2 ARG D  98       0.836  15.259   7.763  1.00  0.00           H  
ATOM   1647 2HH2 ARG D  98       0.909  16.432   9.077  1.00  0.00           H  
ATOM   1648  N   ALA D  99       1.015   8.010   9.540  1.00  0.00           N  
ATOM   1649  CA  ALA D  99       1.979   7.508   8.572  1.00  0.00           C  
ATOM   1650  C   ALA D  99       1.271   6.862   7.387  1.00  0.00           C  
ATOM   1651  O   ALA D  99       1.632   7.113   6.239  1.00  0.00           O  
ATOM   1652  CB  ALA D  99       2.921   6.515   9.230  1.00  0.00           C  
ATOM   1653  H   ALA D  99       1.067   7.665  10.490  1.00  0.00           H  
ATOM   1654  HA  ALA D  99       2.557   8.354   8.197  1.00  0.00           H  
ATOM   1655 1HB  ALA D  99       3.651   6.165   8.500  1.00  0.00           H  
ATOM   1656 2HB  ALA D  99       3.439   7.000  10.058  1.00  0.00           H  
ATOM   1657 3HB  ALA D  99       2.353   5.667   9.607  1.00  0.00           H  
ATOM   1658  N   GLN D 100       0.249   6.051   7.673  1.00  0.00           N  
ATOM   1659  CA  GLN D 100      -0.553   5.428   6.627  1.00  0.00           C  
ATOM   1660  C   GLN D 100      -1.242   6.460   5.748  1.00  0.00           C  
ATOM   1661  O   GLN D 100      -1.234   6.330   4.520  1.00  0.00           O  
ATOM   1662  CB  GLN D 100      -1.595   4.500   7.244  1.00  0.00           C  
ATOM   1663  CG  GLN D 100      -1.008   3.229   7.809  1.00  0.00           C  
ATOM   1664  CD  GLN D 100      -0.346   2.396   6.734  1.00  0.00           C  
ATOM   1665  OE1 GLN D 100      -0.981   2.013   5.743  1.00  0.00           O  
ATOM   1666  NE2 GLN D 100       0.935   2.106   6.916  1.00  0.00           N  
ATOM   1667  H   GLN D 100       0.026   5.855   8.642  1.00  0.00           H  
ATOM   1668  HA  GLN D 100       0.108   4.835   5.996  1.00  0.00           H  
ATOM   1669 1HB  GLN D 100      -2.118   5.010   8.050  1.00  0.00           H  
ATOM   1670 2HB  GLN D 100      -2.335   4.226   6.494  1.00  0.00           H  
ATOM   1671 1HG  GLN D 100      -0.255   3.483   8.554  1.00  0.00           H  
ATOM   1672 2HG  GLN D 100      -1.803   2.636   8.264  1.00  0.00           H  
ATOM   1673 1HE2 GLN D 100       1.428   1.548   6.246  1.00  0.00           H  
ATOM   1674 2HE2 GLN D 100       1.409   2.436   7.733  1.00  0.00           H  
ATOM   1675  N   ILE D 101      -1.817   7.482   6.377  1.00  0.00           N  
ATOM   1676  CA  ILE D 101      -2.467   8.575   5.668  1.00  0.00           C  
ATOM   1677  C   ILE D 101      -1.502   9.307   4.747  1.00  0.00           C  
ATOM   1678  O   ILE D 101      -1.844   9.606   3.602  1.00  0.00           O  
ATOM   1679  CB  ILE D 101      -3.084   9.577   6.661  1.00  0.00           C  
ATOM   1680  CG1 ILE D 101      -4.262   8.939   7.402  1.00  0.00           C  
ATOM   1681  CG2 ILE D 101      -3.528  10.839   5.936  1.00  0.00           C  
ATOM   1682  CD1 ILE D 101      -4.747   9.744   8.586  1.00  0.00           C  
ATOM   1683  H   ILE D 101      -1.811   7.501   7.392  1.00  0.00           H  
ATOM   1684  HA  ILE D 101      -3.266   8.156   5.057  1.00  0.00           H  
ATOM   1685  HB  ILE D 101      -2.344   9.844   7.415  1.00  0.00           H  
ATOM   1686 1HG1 ILE D 101      -5.096   8.807   6.714  1.00  0.00           H  
ATOM   1687 2HG1 ILE D 101      -3.974   7.950   7.758  1.00  0.00           H  
ATOM   1688 1HG2 ILE D 101      -3.962  11.536   6.652  1.00  0.00           H  
ATOM   1689 2HG2 ILE D 101      -2.668  11.303   5.454  1.00  0.00           H  
ATOM   1690 3HG2 ILE D 101      -4.272  10.582   5.182  1.00  0.00           H  
ATOM   1691 1HD1 ILE D 101      -5.582   9.227   9.060  1.00  0.00           H  
ATOM   1692 2HD1 ILE D 101      -3.935   9.858   9.305  1.00  0.00           H  
ATOM   1693 3HD1 ILE D 101      -5.073  10.726   8.248  1.00  0.00           H  
ATOM   1694  N   GLU D 102      -0.302   9.592   5.255  1.00  0.00           N  
ATOM   1695  CA  GLU D 102       0.730  10.274   4.490  1.00  0.00           C  
ATOM   1696  C   GLU D 102       1.185   9.467   3.286  1.00  0.00           C  
ATOM   1697  O   GLU D 102       1.286  10.009   2.186  1.00  0.00           O  
ATOM   1698  CB  GLU D 102       1.927  10.585   5.385  1.00  0.00           C  
ATOM   1699  CG  GLU D 102       1.702  11.751   6.332  1.00  0.00           C  
ATOM   1700  CD  GLU D 102       1.376  13.019   5.592  1.00  0.00           C  
ATOM   1701  OE1 GLU D 102       1.679  13.088   4.422  1.00  0.00           O  
ATOM   1702  OE2 GLU D 102       0.827  13.915   6.193  1.00  0.00           O  
ATOM   1703  H   GLU D 102      -0.101   9.335   6.212  1.00  0.00           H  
ATOM   1704  HA  GLU D 102       0.317  11.214   4.125  1.00  0.00           H  
ATOM   1705 1HB  GLU D 102       2.168   9.709   5.987  1.00  0.00           H  
ATOM   1706 2HB  GLU D 102       2.796  10.812   4.769  1.00  0.00           H  
ATOM   1707 1HG  GLU D 102       0.879  11.511   7.003  1.00  0.00           H  
ATOM   1708 2HG  GLU D 102       2.598  11.900   6.933  1.00  0.00           H  
ATOM   1709  N   SER D 103       1.437   8.171   3.495  1.00  0.00           N  
ATOM   1710  CA  SER D 103       1.818   7.274   2.410  1.00  0.00           C  
ATOM   1711  C   SER D 103       0.749   7.233   1.331  1.00  0.00           C  
ATOM   1712  O   SER D 103       1.060   7.298   0.141  1.00  0.00           O  
ATOM   1713  CB  SER D 103       2.059   5.876   2.947  1.00  0.00           C  
ATOM   1714  OG  SER D 103       3.170   5.851   3.801  1.00  0.00           O  
ATOM   1715  H   SER D 103       1.362   7.792   4.430  1.00  0.00           H  
ATOM   1716  HA  SER D 103       2.743   7.643   1.963  1.00  0.00           H  
ATOM   1717 1HB  SER D 103       1.175   5.536   3.485  1.00  0.00           H  
ATOM   1718 2HB  SER D 103       2.221   5.191   2.116  1.00  0.00           H  
ATOM   1719  HG  SER D 103       3.256   4.942   4.096  1.00  0.00           H  
ATOM   1720  N   SER D 104      -0.508   7.134   1.766  1.00  0.00           N  
ATOM   1721  CA  SER D 104      -1.659   7.110   0.880  1.00  0.00           C  
ATOM   1722  C   SER D 104      -1.744   8.383   0.043  1.00  0.00           C  
ATOM   1723  O   SER D 104      -1.936   8.311  -1.171  1.00  0.00           O  
ATOM   1724  CB  SER D 104      -2.918   6.935   1.699  1.00  0.00           C  
ATOM   1725  OG  SER D 104      -2.872   5.744   2.443  1.00  0.00           O  
ATOM   1726  H   SER D 104      -0.683   7.059   2.760  1.00  0.00           H  
ATOM   1727  HA  SER D 104      -1.554   6.261   0.203  1.00  0.00           H  
ATOM   1728 1HB  SER D 104      -3.037   7.782   2.372  1.00  0.00           H  
ATOM   1729 2HB  SER D 104      -3.784   6.919   1.041  1.00  0.00           H  
ATOM   1730  HG  SER D 104      -2.172   5.875   3.097  1.00  0.00           H  
ATOM   1731  N   ARG D 105      -1.570   9.535   0.696  1.00  0.00           N  
ATOM   1732  CA  ARG D 105      -1.554  10.831   0.024  1.00  0.00           C  
ATOM   1733  C   ARG D 105      -0.489  10.905  -1.059  1.00  0.00           C  
ATOM   1734  O   ARG D 105      -0.775  11.330  -2.179  1.00  0.00           O  
ATOM   1735  CB  ARG D 105      -1.321  11.947   1.030  1.00  0.00           C  
ATOM   1736  CG  ARG D 105      -1.185  13.334   0.423  1.00  0.00           C  
ATOM   1737  CD  ARG D 105      -0.977  14.374   1.465  1.00  0.00           C  
ATOM   1738  NE  ARG D 105       0.340  14.293   2.075  1.00  0.00           N  
ATOM   1739  CZ  ARG D 105       1.469  14.801   1.551  1.00  0.00           C  
ATOM   1740  NH1 ARG D 105       1.452  15.433   0.396  1.00  0.00           N  
ATOM   1741  NH2 ARG D 105       2.593  14.656   2.223  1.00  0.00           N  
ATOM   1742  H   ARG D 105      -1.449   9.520   1.699  1.00  0.00           H  
ATOM   1743  HA  ARG D 105      -2.528  10.986  -0.441  1.00  0.00           H  
ATOM   1744 1HB  ARG D 105      -2.150  11.977   1.736  1.00  0.00           H  
ATOM   1745 2HB  ARG D 105      -0.415  11.747   1.599  1.00  0.00           H  
ATOM   1746 1HG  ARG D 105      -0.330  13.351  -0.253  1.00  0.00           H  
ATOM   1747 2HG  ARG D 105      -2.091  13.580  -0.133  1.00  0.00           H  
ATOM   1748 1HD  ARG D 105      -1.083  15.361   1.016  1.00  0.00           H  
ATOM   1749 2HD  ARG D 105      -1.722  14.253   2.250  1.00  0.00           H  
ATOM   1750  HE  ARG D 105       0.434  13.819   2.969  1.00  0.00           H  
ATOM   1751 1HH1 ARG D 105       0.581  15.536  -0.109  1.00  0.00           H  
ATOM   1752 2HH1 ARG D 105       2.308  15.810   0.016  1.00  0.00           H  
ATOM   1753 1HH2 ARG D 105       2.565  14.165   3.112  1.00  0.00           H  
ATOM   1754 2HH2 ARG D 105       3.459  15.025   1.864  1.00  0.00           H  
ATOM   1755  N   VAL D 106       0.732  10.481  -0.720  1.00  0.00           N  
ATOM   1756  CA  VAL D 106       1.828  10.430  -1.676  1.00  0.00           C  
ATOM   1757  C   VAL D 106       1.491   9.565  -2.876  1.00  0.00           C  
ATOM   1758  O   VAL D 106       1.731   9.967  -4.013  1.00  0.00           O  
ATOM   1759  CB  VAL D 106       3.108   9.892  -1.012  1.00  0.00           C  
ATOM   1760  CG1 VAL D 106       4.144   9.560  -2.075  1.00  0.00           C  
ATOM   1761  CG2 VAL D 106       3.649  10.937  -0.048  1.00  0.00           C  
ATOM   1762  H   VAL D 106       0.903  10.178   0.230  1.00  0.00           H  
ATOM   1763  HA  VAL D 106       2.025  11.444  -2.026  1.00  0.00           H  
ATOM   1764  HB  VAL D 106       2.878   8.975  -0.471  1.00  0.00           H  
ATOM   1765 1HG1 VAL D 106       5.044   9.171  -1.598  1.00  0.00           H  
ATOM   1766 2HG1 VAL D 106       3.740   8.808  -2.753  1.00  0.00           H  
ATOM   1767 3HG1 VAL D 106       4.391  10.459  -2.637  1.00  0.00           H  
ATOM   1768 1HG2 VAL D 106       4.551  10.559   0.431  1.00  0.00           H  
ATOM   1769 2HG2 VAL D 106       3.882  11.849  -0.597  1.00  0.00           H  
ATOM   1770 3HG2 VAL D 106       2.898  11.155   0.711  1.00  0.00           H  
ATOM   1771  N   ASN D 107       0.932   8.385  -2.615  1.00  0.00           N  
ATOM   1772  CA  ASN D 107       0.529   7.461  -3.663  1.00  0.00           C  
ATOM   1773  C   ASN D 107      -0.461   8.108  -4.627  1.00  0.00           C  
ATOM   1774  O   ASN D 107      -0.302   7.990  -5.846  1.00  0.00           O  
ATOM   1775  CB  ASN D 107      -0.056   6.203  -3.046  1.00  0.00           C  
ATOM   1776  CG  ASN D 107      -0.049   5.032  -3.984  1.00  0.00           C  
ATOM   1777  OD1 ASN D 107       0.998   4.684  -4.547  1.00  0.00           O  
ATOM   1778  ND2 ASN D 107      -1.186   4.408  -4.156  1.00  0.00           N  
ATOM   1779  H   ASN D 107       0.789   8.108  -1.653  1.00  0.00           H  
ATOM   1780  HA  ASN D 107       1.412   7.185  -4.240  1.00  0.00           H  
ATOM   1781 1HB  ASN D 107       0.510   5.941  -2.151  1.00  0.00           H  
ATOM   1782 2HB  ASN D 107      -1.083   6.394  -2.737  1.00  0.00           H  
ATOM   1783 1HD2 ASN D 107      -1.236   3.614  -4.766  1.00  0.00           H  
ATOM   1784 2HD2 ASN D 107      -2.004   4.723  -3.670  1.00  0.00           H  
ATOM   1785  N   ILE D 108      -1.460   8.804  -4.079  1.00  0.00           N  
ATOM   1786  CA  ILE D 108      -2.445   9.534  -4.873  1.00  0.00           C  
ATOM   1787  C   ILE D 108      -1.798  10.593  -5.749  1.00  0.00           C  
ATOM   1788  O   ILE D 108      -2.126  10.704  -6.932  1.00  0.00           O  
ATOM   1789  CB  ILE D 108      -3.494  10.200  -3.964  1.00  0.00           C  
ATOM   1790  CG1 ILE D 108      -4.362   9.138  -3.283  1.00  0.00           C  
ATOM   1791  CG2 ILE D 108      -4.356  11.164  -4.764  1.00  0.00           C  
ATOM   1792  CD1 ILE D 108      -5.224   9.678  -2.165  1.00  0.00           C  
ATOM   1793  H   ILE D 108      -1.543   8.829  -3.069  1.00  0.00           H  
ATOM   1794  HA  ILE D 108      -2.956   8.823  -5.522  1.00  0.00           H  
ATOM   1795  HB  ILE D 108      -2.990  10.750  -3.170  1.00  0.00           H  
ATOM   1796 1HG1 ILE D 108      -5.014   8.673  -4.022  1.00  0.00           H  
ATOM   1797 2HG1 ILE D 108      -3.724   8.355  -2.873  1.00  0.00           H  
ATOM   1798 1HG2 ILE D 108      -5.092  11.625  -4.106  1.00  0.00           H  
ATOM   1799 2HG2 ILE D 108      -3.726  11.937  -5.202  1.00  0.00           H  
ATOM   1800 3HG2 ILE D 108      -4.869  10.620  -5.558  1.00  0.00           H  
ATOM   1801 1HD1 ILE D 108      -5.809   8.867  -1.732  1.00  0.00           H  
ATOM   1802 2HD1 ILE D 108      -4.588  10.118  -1.396  1.00  0.00           H  
ATOM   1803 3HD1 ILE D 108      -5.896  10.439  -2.560  1.00  0.00           H  
ATOM   1804  N   GLU D 109      -0.886  11.367  -5.163  1.00  0.00           N  
ATOM   1805  CA  GLU D 109      -0.174  12.408  -5.890  1.00  0.00           C  
ATOM   1806  C   GLU D 109       0.649  11.846  -7.037  1.00  0.00           C  
ATOM   1807  O   GLU D 109       0.656  12.416  -8.132  1.00  0.00           O  
ATOM   1808  CB  GLU D 109       0.729  13.186  -4.935  1.00  0.00           C  
ATOM   1809  CG  GLU D 109      -0.011  14.208  -4.089  1.00  0.00           C  
ATOM   1810  CD  GLU D 109      -0.601  15.302  -4.936  1.00  0.00           C  
ATOM   1811  OE1 GLU D 109      -0.285  15.345  -6.103  1.00  0.00           O  
ATOM   1812  OE2 GLU D 109      -1.356  16.094  -4.426  1.00  0.00           O  
ATOM   1813  H   GLU D 109      -0.686  11.239  -4.179  1.00  0.00           H  
ATOM   1814  HA  GLU D 109      -0.908  13.096  -6.307  1.00  0.00           H  
ATOM   1815 1HB  GLU D 109       1.233  12.494  -4.260  1.00  0.00           H  
ATOM   1816 2HB  GLU D 109       1.496  13.712  -5.502  1.00  0.00           H  
ATOM   1817 1HG  GLU D 109      -0.811  13.708  -3.543  1.00  0.00           H  
ATOM   1818 2HG  GLU D 109       0.677  14.639  -3.364  1.00  0.00           H  
ATOM   1819  N   LEU D 110       1.329  10.731  -6.794  1.00  0.00           N  
ATOM   1820  CA  LEU D 110       2.118  10.074  -7.820  1.00  0.00           C  
ATOM   1821  C   LEU D 110       1.242   9.536  -8.941  1.00  0.00           C  
ATOM   1822  O   LEU D 110       1.602   9.650 -10.113  1.00  0.00           O  
ATOM   1823  CB  LEU D 110       2.941   8.946  -7.205  1.00  0.00           C  
ATOM   1824  CG  LEU D 110       4.087   9.400  -6.295  1.00  0.00           C  
ATOM   1825  CD1 LEU D 110       4.684   8.191  -5.599  1.00  0.00           C  
ATOM   1826  CD2 LEU D 110       5.132  10.121  -7.133  1.00  0.00           C  
ATOM   1827  H   LEU D 110       1.307  10.327  -5.865  1.00  0.00           H  
ATOM   1828  HA  LEU D 110       2.803  10.810  -8.246  1.00  0.00           H  
ATOM   1829 1HB  LEU D 110       2.279   8.313  -6.614  1.00  0.00           H  
ATOM   1830 2HB  LEU D 110       3.368   8.348  -8.006  1.00  0.00           H  
ATOM   1831  HG  LEU D 110       3.706  10.077  -5.533  1.00  0.00           H  
ATOM   1832 1HD1 LEU D 110       5.495   8.511  -4.945  1.00  0.00           H  
ATOM   1833 2HD1 LEU D 110       3.913   7.700  -5.006  1.00  0.00           H  
ATOM   1834 3HD1 LEU D 110       5.069   7.496  -6.343  1.00  0.00           H  
ATOM   1835 1HD2 LEU D 110       5.949  10.451  -6.490  1.00  0.00           H  
ATOM   1836 2HD2 LEU D 110       5.519   9.445  -7.895  1.00  0.00           H  
ATOM   1837 3HD2 LEU D 110       4.678  10.988  -7.614  1.00  0.00           H  
ATOM   1838  N   ALA D 111       0.079   8.989  -8.581  1.00  0.00           N  
ATOM   1839  CA  ALA D 111      -0.900   8.530  -9.557  1.00  0.00           C  
ATOM   1840  C   ALA D 111      -1.388   9.685 -10.425  1.00  0.00           C  
ATOM   1841  O   ALA D 111      -1.513   9.531 -11.639  1.00  0.00           O  
ATOM   1842  CB  ALA D 111      -2.074   7.867  -8.854  1.00  0.00           C  
ATOM   1843  H   ALA D 111      -0.141   8.885  -7.598  1.00  0.00           H  
ATOM   1844  HA  ALA D 111      -0.416   7.801 -10.206  1.00  0.00           H  
ATOM   1845 1HB  ALA D 111      -2.786   7.504  -9.595  1.00  0.00           H  
ATOM   1846 2HB  ALA D 111      -1.712   7.029  -8.258  1.00  0.00           H  
ATOM   1847 3HB  ALA D 111      -2.565   8.587  -8.204  1.00  0.00           H  
ATOM   1848  N   ARG D 112      -1.641  10.839  -9.801  1.00  0.00           N  
ATOM   1849  CA  ARG D 112      -2.046  12.045 -10.517  1.00  0.00           C  
ATOM   1850  C   ARG D 112      -0.987  12.493 -11.517  1.00  0.00           C  
ATOM   1851  O   ARG D 112      -1.315  12.811 -12.663  1.00  0.00           O  
ATOM   1852  CB  ARG D 112      -2.327  13.176  -9.537  1.00  0.00           C  
ATOM   1853  CG  ARG D 112      -2.743  14.489 -10.181  1.00  0.00           C  
ATOM   1854  CD  ARG D 112      -3.058  15.527  -9.163  1.00  0.00           C  
ATOM   1855  NE  ARG D 112      -1.870  16.000  -8.471  1.00  0.00           N  
ATOM   1856  CZ  ARG D 112      -1.031  16.945  -8.929  1.00  0.00           C  
ATOM   1857  NH1 ARG D 112      -1.239  17.530 -10.090  1.00  0.00           N  
ATOM   1858  NH2 ARG D 112       0.006  17.276  -8.185  1.00  0.00           N  
ATOM   1859  H   ARG D 112      -1.557  10.884  -8.795  1.00  0.00           H  
ATOM   1860  HA  ARG D 112      -2.964  11.827 -11.061  1.00  0.00           H  
ATOM   1861 1HB  ARG D 112      -3.123  12.876  -8.856  1.00  0.00           H  
ATOM   1862 2HB  ARG D 112      -1.442  13.375  -8.937  1.00  0.00           H  
ATOM   1863 1HG  ARG D 112      -1.929  14.861 -10.804  1.00  0.00           H  
ATOM   1864 2HG  ARG D 112      -3.629  14.331 -10.796  1.00  0.00           H  
ATOM   1865 1HD  ARG D 112      -3.529  16.380  -9.649  1.00  0.00           H  
ATOM   1866 2HD  ARG D 112      -3.740  15.112  -8.421  1.00  0.00           H  
ATOM   1867  HE  ARG D 112      -1.640  15.594  -7.567  1.00  0.00           H  
ATOM   1868 1HH1 ARG D 112      -2.038  17.265 -10.651  1.00  0.00           H  
ATOM   1869 2HH1 ARG D 112      -0.598  18.237 -10.420  1.00  0.00           H  
ATOM   1870 1HH2 ARG D 112       0.133  16.801  -7.295  1.00  0.00           H  
ATOM   1871 2HH2 ARG D 112       0.657  17.980  -8.494  1.00  0.00           H  
ATOM   1872  N   GLU D 113       0.276  12.507 -11.091  1.00  0.00           N  
ATOM   1873  CA  GLU D 113       1.382  12.838 -11.981  1.00  0.00           C  
ATOM   1874  C   GLU D 113       1.465  11.875 -13.155  1.00  0.00           C  
ATOM   1875  O   GLU D 113       1.609  12.304 -14.299  1.00  0.00           O  
ATOM   1876  CB  GLU D 113       2.712  12.836 -11.234  1.00  0.00           C  
ATOM   1877  CG  GLU D 113       3.896  13.168 -12.132  1.00  0.00           C  
ATOM   1878  CD  GLU D 113       5.222  13.147 -11.426  1.00  0.00           C  
ATOM   1879  OE1 GLU D 113       5.260  13.382 -10.242  1.00  0.00           O  
ATOM   1880  OE2 GLU D 113       6.206  12.892 -12.085  1.00  0.00           O  
ATOM   1881  H   GLU D 113       0.476  12.278 -10.125  1.00  0.00           H  
ATOM   1882  HA  GLU D 113       1.210  13.841 -12.379  1.00  0.00           H  
ATOM   1883 1HB  GLU D 113       2.681  13.565 -10.425  1.00  0.00           H  
ATOM   1884 2HB  GLU D 113       2.885  11.855 -10.790  1.00  0.00           H  
ATOM   1885 1HG  GLU D 113       3.921  12.449 -12.949  1.00  0.00           H  
ATOM   1886 2HG  GLU D 113       3.737  14.155 -12.562  1.00  0.00           H  
ATOM   1887  N   ALA D 114       1.372  10.576 -12.862  1.00  0.00           N  
ATOM   1888  CA  ALA D 114       1.404   9.533 -13.876  1.00  0.00           C  
ATOM   1889  C   ALA D 114       0.290   9.723 -14.893  1.00  0.00           C  
ATOM   1890  O   ALA D 114       0.523   9.585 -16.092  1.00  0.00           O  
ATOM   1891  CB  ALA D 114       1.294   8.163 -13.225  1.00  0.00           C  
ATOM   1892  H   ALA D 114       1.277  10.295 -11.895  1.00  0.00           H  
ATOM   1893  HA  ALA D 114       2.356   9.601 -14.402  1.00  0.00           H  
ATOM   1894 1HB  ALA D 114       1.347   7.390 -13.992  1.00  0.00           H  
ATOM   1895 2HB  ALA D 114       2.113   8.030 -12.519  1.00  0.00           H  
ATOM   1896 3HB  ALA D 114       0.345   8.087 -12.698  1.00  0.00           H  
ATOM   1897  N   LEU D 115      -0.908  10.060 -14.410  1.00  0.00           N  
ATOM   1898  CA  LEU D 115      -2.042  10.365 -15.269  1.00  0.00           C  
ATOM   1899  C   LEU D 115      -1.749  11.506 -16.220  1.00  0.00           C  
ATOM   1900  O   LEU D 115      -2.009  11.388 -17.416  1.00  0.00           O  
ATOM   1901  CB  LEU D 115      -3.268  10.716 -14.416  1.00  0.00           C  
ATOM   1902  CG  LEU D 115      -3.996   9.526 -13.778  1.00  0.00           C  
ATOM   1903  CD1 LEU D 115      -4.915  10.027 -12.671  1.00  0.00           C  
ATOM   1904  CD2 LEU D 115      -4.783   8.781 -14.845  1.00  0.00           C  
ATOM   1905  H   LEU D 115      -1.042  10.115 -13.409  1.00  0.00           H  
ATOM   1906  HA  LEU D 115      -2.267   9.478 -15.862  1.00  0.00           H  
ATOM   1907 1HB  LEU D 115      -2.954  11.381 -13.613  1.00  0.00           H  
ATOM   1908 2HB  LEU D 115      -3.985  11.248 -15.041  1.00  0.00           H  
ATOM   1909  HG  LEU D 115      -3.267   8.853 -13.327  1.00  0.00           H  
ATOM   1910 1HD1 LEU D 115      -5.432   9.182 -12.217  1.00  0.00           H  
ATOM   1911 2HD1 LEU D 115      -4.323  10.540 -11.912  1.00  0.00           H  
ATOM   1912 3HD1 LEU D 115      -5.646  10.718 -13.090  1.00  0.00           H  
ATOM   1913 1HD2 LEU D 115      -5.300   7.934 -14.392  1.00  0.00           H  
ATOM   1914 2HD2 LEU D 115      -5.513   9.453 -15.296  1.00  0.00           H  
ATOM   1915 3HD2 LEU D 115      -4.100   8.418 -15.614  1.00  0.00           H  
ATOM   1916  N   GLU D 116      -1.213  12.611 -15.696  1.00  0.00           N  
ATOM   1917  CA  GLU D 116      -0.842  13.736 -16.544  1.00  0.00           C  
ATOM   1918  C   GLU D 116       0.161  13.331 -17.611  1.00  0.00           C  
ATOM   1919  O   GLU D 116       0.023  13.724 -18.767  1.00  0.00           O  
ATOM   1920  CB  GLU D 116      -0.255  14.883 -15.728  1.00  0.00           C  
ATOM   1921  CG  GLU D 116       0.230  16.031 -16.602  1.00  0.00           C  
ATOM   1922  CD  GLU D 116       0.734  17.222 -15.835  1.00  0.00           C  
ATOM   1923  OE1 GLU D 116       0.458  17.326 -14.665  1.00  0.00           O  
ATOM   1924  OE2 GLU D 116       1.401  18.036 -16.437  1.00  0.00           O  
ATOM   1925  H   GLU D 116      -1.058  12.666 -14.696  1.00  0.00           H  
ATOM   1926  HA  GLU D 116      -1.739  14.098 -17.046  1.00  0.00           H  
ATOM   1927 1HB  GLU D 116      -1.009  15.269 -15.040  1.00  0.00           H  
ATOM   1928 2HB  GLU D 116       0.585  14.525 -15.133  1.00  0.00           H  
ATOM   1929 1HG  GLU D 116       1.033  15.663 -17.239  1.00  0.00           H  
ATOM   1930 2HG  GLU D 116      -0.589  16.346 -17.248  1.00  0.00           H  
ATOM   1931  N   ARG D 117       1.163  12.546 -17.221  1.00  0.00           N  
ATOM   1932  CA  ARG D 117       2.163  12.048 -18.157  1.00  0.00           C  
ATOM   1933  C   ARG D 117       1.539  11.165 -19.237  1.00  0.00           C  
ATOM   1934  O   ARG D 117       1.921  11.246 -20.405  1.00  0.00           O  
ATOM   1935  CB  ARG D 117       3.237  11.272 -17.409  1.00  0.00           C  
ATOM   1936  CG  ARG D 117       4.153  12.132 -16.549  1.00  0.00           C  
ATOM   1937  CD  ARG D 117       5.154  11.316 -15.814  1.00  0.00           C  
ATOM   1938  NE  ARG D 117       6.006  12.134 -14.966  1.00  0.00           N  
ATOM   1939  CZ  ARG D 117       7.065  12.849 -15.387  1.00  0.00           C  
ATOM   1940  NH1 ARG D 117       7.415  12.855 -16.655  1.00  0.00           N  
ATOM   1941  NH2 ARG D 117       7.740  13.545 -14.494  1.00  0.00           N  
ATOM   1942  H   ARG D 117       1.237  12.282 -16.246  1.00  0.00           H  
ATOM   1943  HA  ARG D 117       2.634  12.902 -18.641  1.00  0.00           H  
ATOM   1944 1HB  ARG D 117       2.773  10.534 -16.758  1.00  0.00           H  
ATOM   1945 2HB  ARG D 117       3.864  10.735 -18.122  1.00  0.00           H  
ATOM   1946 1HG  ARG D 117       4.692  12.835 -17.184  1.00  0.00           H  
ATOM   1947 2HG  ARG D 117       3.561  12.686 -15.820  1.00  0.00           H  
ATOM   1948 1HD  ARG D 117       4.641  10.592 -15.181  1.00  0.00           H  
ATOM   1949 2HD  ARG D 117       5.788  10.790 -16.526  1.00  0.00           H  
ATOM   1950  HE  ARG D 117       5.802  12.179 -13.973  1.00  0.00           H  
ATOM   1951 1HH1 ARG D 117       6.886  12.316 -17.327  1.00  0.00           H  
ATOM   1952 2HH1 ARG D 117       8.213  13.399 -16.954  1.00  0.00           H  
ATOM   1953 1HH2 ARG D 117       7.438  13.517 -13.524  1.00  0.00           H  
ATOM   1954 2HH2 ARG D 117       8.540  14.095 -14.769  1.00  0.00           H  
ATOM   1955  N   ALA D 118       0.559  10.344 -18.851  1.00  0.00           N  
ATOM   1956  CA  ALA D 118      -0.191   9.523 -19.799  1.00  0.00           C  
ATOM   1957  C   ALA D 118      -0.993  10.388 -20.767  1.00  0.00           C  
ATOM   1958  O   ALA D 118      -1.066  10.082 -21.959  1.00  0.00           O  
ATOM   1959  CB  ALA D 118      -1.116   8.573 -19.052  1.00  0.00           C  
ATOM   1960  H   ALA D 118       0.324  10.281 -17.871  1.00  0.00           H  
ATOM   1961  HA  ALA D 118       0.521   8.942 -20.382  1.00  0.00           H  
ATOM   1962 1HB  ALA D 118      -1.649   7.948 -19.768  1.00  0.00           H  
ATOM   1963 2HB  ALA D 118      -0.528   7.942 -18.386  1.00  0.00           H  
ATOM   1964 3HB  ALA D 118      -1.835   9.144 -18.468  1.00  0.00           H  
ATOM   1965  N   LYS D 119      -1.575  11.474 -20.259  1.00  0.00           N  
ATOM   1966  CA  LYS D 119      -2.303  12.422 -21.093  1.00  0.00           C  
ATOM   1967  C   LYS D 119      -1.387  13.139 -22.085  1.00  0.00           C  
ATOM   1968  O   LYS D 119      -1.747  13.317 -23.250  1.00  0.00           O  
ATOM   1969  CB  LYS D 119      -3.026  13.445 -20.216  1.00  0.00           C  
ATOM   1970  CG  LYS D 119      -4.207  12.883 -19.436  1.00  0.00           C  
ATOM   1971  CD  LYS D 119      -4.862  13.953 -18.576  1.00  0.00           C  
ATOM   1972  CE  LYS D 119      -6.035  13.390 -17.787  1.00  0.00           C  
ATOM   1973  NZ  LYS D 119      -6.662  14.418 -16.912  1.00  0.00           N  
ATOM   1974  H   LYS D 119      -1.515  11.649 -19.265  1.00  0.00           H  
ATOM   1975  HA  LYS D 119      -3.047  11.870 -21.667  1.00  0.00           H  
ATOM   1976 1HB  LYS D 119      -2.324  13.871 -19.499  1.00  0.00           H  
ATOM   1977 2HB  LYS D 119      -3.395  14.262 -20.838  1.00  0.00           H  
ATOM   1978 1HG  LYS D 119      -4.947  12.485 -20.132  1.00  0.00           H  
ATOM   1979 2HG  LYS D 119      -3.866  12.072 -18.794  1.00  0.00           H  
ATOM   1980 1HD  LYS D 119      -4.128  14.360 -17.879  1.00  0.00           H  
ATOM   1981 2HD  LYS D 119      -5.220  14.763 -19.212  1.00  0.00           H  
ATOM   1982 1HE  LYS D 119      -6.787  13.010 -18.477  1.00  0.00           H  
ATOM   1983 2HE  LYS D 119      -5.692  12.563 -17.166  1.00  0.00           H  
ATOM   1984 1HZ  LYS D 119      -7.433  14.005 -16.407  1.00  0.00           H  
ATOM   1985 2HZ  LYS D 119      -5.977  14.764 -16.255  1.00  0.00           H  
ATOM   1986 3HZ  LYS D 119      -7.001  15.182 -17.478  1.00  0.00           H  
ATOM   1987  N   ARG D 120      -0.206  13.551 -21.622  1.00  0.00           N  
ATOM   1988  CA  ARG D 120       0.779  14.248 -22.465  1.00  0.00           C  
ATOM   1989  C   ARG D 120       1.498  13.435 -23.566  1.00  0.00           C  
ATOM   1990  O   ARG D 120       1.249  13.701 -24.750  1.00  0.00           O  
ATOM   1991  OXT ARG D 120       2.658  13.099 -23.304  1.00  0.00           O  
ATOM   1992  CB  ARG D 120       1.851  14.841 -21.574  1.00  0.00           C  
ATOM   1993  CG  ARG D 120       1.443  16.038 -20.730  1.00  0.00           C  
ATOM   1994  CD  ARG D 120       2.603  16.544 -19.953  1.00  0.00           C  
ATOM   1995  NE  ARG D 120       2.270  17.708 -19.152  1.00  0.00           N  
ATOM   1996  CZ  ARG D 120       2.273  18.985 -19.535  1.00  0.00           C  
ATOM   1997  NH1 ARG D 120       2.593  19.383 -20.747  1.00  0.00           N  
ATOM   1998  NH2 ARG D 120       1.919  19.802 -18.568  1.00  0.00           N  
ATOM   1999  H   ARG D 120       0.031  13.396 -20.651  1.00  0.00           H  
ATOM   2000  HA  ARG D 120       0.255  15.068 -22.951  1.00  0.00           H  
ATOM   2001 1HB  ARG D 120       2.205  14.065 -20.896  1.00  0.00           H  
ATOM   2002 2HB  ARG D 120       2.697  15.150 -22.186  1.00  0.00           H  
ATOM   2003 1HG  ARG D 120       1.107  16.845 -21.383  1.00  0.00           H  
ATOM   2004 2HG  ARG D 120       0.638  15.777 -20.052  1.00  0.00           H  
ATOM   2005 1HD  ARG D 120       2.954  15.767 -19.278  1.00  0.00           H  
ATOM   2006 2HD  ARG D 120       3.408  16.814 -20.632  1.00  0.00           H  
ATOM   2007  HE  ARG D 120       1.994  17.596 -18.155  1.00  0.00           H  
ATOM   2008 1HH1 ARG D 120       2.853  18.703 -21.445  1.00  0.00           H  
ATOM   2009 2HH1 ARG D 120       2.575  20.366 -20.975  1.00  0.00           H  
ATOM   2010 1HH2 ARG D 120       1.685  19.332 -17.654  1.00  0.00           H  
ATOM   2011 2HH2 ARG D 120       1.871  20.798 -18.702  1.00  0.00           H  
TER                                                                             
ATOM   2013  N   THR E 121      -6.132  -4.426  21.608  1.00  0.00           N  
ATOM   2014  CA  THR E 121      -7.255  -3.758  20.956  1.00  0.00           C  
ATOM   2015  C   THR E 121      -6.835  -3.019  19.685  1.00  0.00           C  
ATOM   2016  O   THR E 121      -7.236  -3.391  18.585  1.00  0.00           O  
ATOM   2017  CB  THR E 121      -7.934  -2.769  21.921  1.00  0.00           C  
ATOM   2018  OG1 THR E 121      -8.439  -3.479  23.060  1.00  0.00           O  
ATOM   2019  CG2 THR E 121      -9.081  -2.050  21.228  1.00  0.00           C  
ATOM   2020 1H   THR E 121      -6.471  -5.231  22.114  1.00  0.00           H  
ATOM   2021 2H   THR E 121      -5.476  -4.736  20.898  1.00  0.00           H  
ATOM   2022 3H   THR E 121      -5.671  -3.794  22.247  1.00  0.00           H  
ATOM   2023  HA  THR E 121      -7.988  -4.519  20.673  1.00  0.00           H  
ATOM   2024  HB  THR E 121      -7.205  -2.034  22.262  1.00  0.00           H  
ATOM   2025  HG1 THR E 121      -8.240  -4.414  22.967  1.00  0.00           H  
ATOM   2026 1HG2 THR E 121      -9.549  -1.355  21.924  1.00  0.00           H  
ATOM   2027 2HG2 THR E 121      -8.699  -1.500  20.368  1.00  0.00           H  
ATOM   2028 3HG2 THR E 121      -9.818  -2.779  20.893  1.00  0.00           H  
ATOM   2029  N   LEU E 122      -6.071  -1.942  19.862  1.00  0.00           N  
ATOM   2030  CA  LEU E 122      -5.769  -1.011  18.780  1.00  0.00           C  
ATOM   2031  C   LEU E 122      -4.860  -1.612  17.723  1.00  0.00           C  
ATOM   2032  O   LEU E 122      -5.026  -1.330  16.539  1.00  0.00           O  
ATOM   2033  CB  LEU E 122      -5.129   0.251  19.356  1.00  0.00           C  
ATOM   2034  CG  LEU E 122      -6.007   1.028  20.347  1.00  0.00           C  
ATOM   2035  CD1 LEU E 122      -5.265   2.270  20.819  1.00  0.00           C  
ATOM   2036  CD2 LEU E 122      -7.323   1.387  19.678  1.00  0.00           C  
ATOM   2037  H   LEU E 122      -5.735  -1.723  20.787  1.00  0.00           H  
ATOM   2038  HA  LEU E 122      -6.705  -0.729  18.301  1.00  0.00           H  
ATOM   2039 1HB  LEU E 122      -4.209  -0.022  19.871  1.00  0.00           H  
ATOM   2040 2HB  LEU E 122      -4.878   0.925  18.536  1.00  0.00           H  
ATOM   2041  HG  LEU E 122      -6.205   0.407  21.220  1.00  0.00           H  
ATOM   2042 1HD1 LEU E 122      -5.884   2.815  21.533  1.00  0.00           H  
ATOM   2043 2HD1 LEU E 122      -4.332   1.976  21.299  1.00  0.00           H  
ATOM   2044 3HD1 LEU E 122      -5.048   2.911  19.965  1.00  0.00           H  
ATOM   2045 1HD2 LEU E 122      -7.953   1.926  20.385  1.00  0.00           H  
ATOM   2046 2HD2 LEU E 122      -7.133   2.011  18.806  1.00  0.00           H  
ATOM   2047 3HD2 LEU E 122      -7.828   0.474  19.369  1.00  0.00           H  
ATOM   2048  N   VAL E 123      -3.911  -2.447  18.145  1.00  0.00           N  
ATOM   2049  CA  VAL E 123      -3.017  -3.136  17.221  1.00  0.00           C  
ATOM   2050  C   VAL E 123      -3.783  -4.068  16.305  1.00  0.00           C  
ATOM   2051  O   VAL E 123      -3.497  -4.141  15.109  1.00  0.00           O  
ATOM   2052  CB  VAL E 123      -1.950  -3.924  17.996  1.00  0.00           C  
ATOM   2053  CG1 VAL E 123      -1.210  -4.872  17.061  1.00  0.00           C  
ATOM   2054  CG2 VAL E 123      -0.981  -2.940  18.635  1.00  0.00           C  
ATOM   2055  H   VAL E 123      -3.813  -2.618  19.134  1.00  0.00           H  
ATOM   2056  HA  VAL E 123      -2.514  -2.387  16.612  1.00  0.00           H  
ATOM   2057  HB  VAL E 123      -2.432  -4.524  18.768  1.00  0.00           H  
ATOM   2058 1HG1 VAL E 123      -0.464  -5.429  17.627  1.00  0.00           H  
ATOM   2059 2HG1 VAL E 123      -1.922  -5.570  16.618  1.00  0.00           H  
ATOM   2060 3HG1 VAL E 123      -0.721  -4.305  16.274  1.00  0.00           H  
ATOM   2061 1HG2 VAL E 123      -0.225  -3.488  19.196  1.00  0.00           H  
ATOM   2062 2HG2 VAL E 123      -0.498  -2.348  17.858  1.00  0.00           H  
ATOM   2063 3HG2 VAL E 123      -1.525  -2.281  19.310  1.00  0.00           H  
ATOM   2064  N   GLU E 124      -4.762  -4.771  16.870  1.00  0.00           N  
ATOM   2065  CA  GLU E 124      -5.621  -5.657  16.106  1.00  0.00           C  
ATOM   2066  C   GLU E 124      -6.459  -4.870  15.108  1.00  0.00           C  
ATOM   2067  O   GLU E 124      -6.601  -5.289  13.960  1.00  0.00           O  
ATOM   2068  CB  GLU E 124      -6.532  -6.454  17.042  1.00  0.00           C  
ATOM   2069  CG  GLU E 124      -5.802  -7.450  17.932  1.00  0.00           C  
ATOM   2070  CD  GLU E 124      -5.184  -6.809  19.143  1.00  0.00           C  
ATOM   2071  OE1 GLU E 124      -5.341  -5.623  19.309  1.00  0.00           O  
ATOM   2072  OE2 GLU E 124      -4.553  -7.505  19.903  1.00  0.00           O  
ATOM   2073  H   GLU E 124      -4.925  -4.675  17.861  1.00  0.00           H  
ATOM   2074  HA  GLU E 124      -4.993  -6.352  15.549  1.00  0.00           H  
ATOM   2075 1HB  GLU E 124      -7.081  -5.769  17.687  1.00  0.00           H  
ATOM   2076 2HB  GLU E 124      -7.264  -7.007  16.453  1.00  0.00           H  
ATOM   2077 1HG  GLU E 124      -6.507  -8.214  18.260  1.00  0.00           H  
ATOM   2078 2HG  GLU E 124      -5.023  -7.940  17.349  1.00  0.00           H  
ATOM   2079  N   ILE E 125      -6.979  -3.721  15.545  1.00  0.00           N  
ATOM   2080  CA  ILE E 125      -7.710  -2.811  14.667  1.00  0.00           C  
ATOM   2081  C   ILE E 125      -6.858  -2.347  13.490  1.00  0.00           C  
ATOM   2082  O   ILE E 125      -7.327  -2.350  12.351  1.00  0.00           O  
ATOM   2083  CB  ILE E 125      -8.208  -1.582  15.449  1.00  0.00           C  
ATOM   2084  CG1 ILE E 125      -9.292  -1.990  16.450  1.00  0.00           C  
ATOM   2085  CG2 ILE E 125      -8.733  -0.521  14.494  1.00  0.00           C  
ATOM   2086  CD1 ILE E 125      -9.636  -0.910  17.451  1.00  0.00           C  
ATOM   2087  H   ILE E 125      -6.864  -3.463  16.519  1.00  0.00           H  
ATOM   2088  HA  ILE E 125      -8.575  -3.343  14.269  1.00  0.00           H  
ATOM   2089  HB  ILE E 125      -7.386  -1.162  16.028  1.00  0.00           H  
ATOM   2090 1HG1 ILE E 125     -10.200  -2.259  15.913  1.00  0.00           H  
ATOM   2091 2HG1 ILE E 125      -8.965  -2.872  17.001  1.00  0.00           H  
ATOM   2092 1HG2 ILE E 125      -9.081   0.341  15.064  1.00  0.00           H  
ATOM   2093 2HG2 ILE E 125      -7.935  -0.211  13.820  1.00  0.00           H  
ATOM   2094 3HG2 ILE E 125      -9.559  -0.930  13.913  1.00  0.00           H  
ATOM   2095 1HD1 ILE E 125     -10.410  -1.274  18.127  1.00  0.00           H  
ATOM   2096 2HD1 ILE E 125      -8.746  -0.650  18.026  1.00  0.00           H  
ATOM   2097 3HD1 ILE E 125      -9.999  -0.029  16.925  1.00  0.00           H  
ATOM   2098  N   LEU E 126      -5.612  -1.964  13.773  1.00  0.00           N  
ATOM   2099  CA  LEU E 126      -4.669  -1.547  12.740  1.00  0.00           C  
ATOM   2100  C   LEU E 126      -4.402  -2.667  11.738  1.00  0.00           C  
ATOM   2101  O   LEU E 126      -4.412  -2.431  10.529  1.00  0.00           O  
ATOM   2102  CB  LEU E 126      -3.348  -1.104  13.382  1.00  0.00           C  
ATOM   2103  CG  LEU E 126      -3.402   0.206  14.178  1.00  0.00           C  
ATOM   2104  CD1 LEU E 126      -2.083   0.410  14.911  1.00  0.00           C  
ATOM   2105  CD2 LEU E 126      -3.687   1.364  13.233  1.00  0.00           C  
ATOM   2106  H   LEU E 126      -5.308  -1.954  14.734  1.00  0.00           H  
ATOM   2107  HA  LEU E 126      -5.095  -0.701  12.206  1.00  0.00           H  
ATOM   2108 1HB  LEU E 126      -3.010  -1.888  14.057  1.00  0.00           H  
ATOM   2109 2HB  LEU E 126      -2.603  -0.984  12.596  1.00  0.00           H  
ATOM   2110  HG  LEU E 126      -4.193   0.145  14.926  1.00  0.00           H  
ATOM   2111 1HD1 LEU E 126      -2.121   1.340  15.477  1.00  0.00           H  
ATOM   2112 2HD1 LEU E 126      -1.914  -0.423  15.595  1.00  0.00           H  
ATOM   2113 3HD1 LEU E 126      -1.269   0.458  14.189  1.00  0.00           H  
ATOM   2114 1HD2 LEU E 126      -3.726   2.295  13.799  1.00  0.00           H  
ATOM   2115 2HD2 LEU E 126      -2.895   1.426  12.486  1.00  0.00           H  
ATOM   2116 3HD2 LEU E 126      -4.643   1.201  12.736  1.00  0.00           H  
ATOM   2117  N   ALA E 127      -4.185  -3.882  12.249  1.00  0.00           N  
ATOM   2118  CA  ALA E 127      -3.966  -5.054  11.410  1.00  0.00           C  
ATOM   2119  C   ALA E 127      -5.160  -5.305  10.499  1.00  0.00           C  
ATOM   2120  O   ALA E 127      -4.984  -5.542   9.302  1.00  0.00           O  
ATOM   2121  CB  ALA E 127      -3.697  -6.276  12.273  1.00  0.00           C  
ATOM   2122  H   ALA E 127      -4.162  -4.002  13.255  1.00  0.00           H  
ATOM   2123  HA  ALA E 127      -3.095  -4.863  10.781  1.00  0.00           H  
ATOM   2124 1HB  ALA E 127      -3.509  -7.140  11.638  1.00  0.00           H  
ATOM   2125 2HB  ALA E 127      -2.825  -6.091  12.902  1.00  0.00           H  
ATOM   2126 3HB  ALA E 127      -4.562  -6.473  12.906  1.00  0.00           H  
ATOM   2127  N   ARG E 128      -6.365  -5.240  11.065  1.00  0.00           N  
ATOM   2128  CA  ARG E 128      -7.593  -5.425  10.306  1.00  0.00           C  
ATOM   2129  C   ARG E 128      -7.749  -4.383   9.217  1.00  0.00           C  
ATOM   2130  O   ARG E 128      -8.132  -4.717   8.099  1.00  0.00           O  
ATOM   2131  CB  ARG E 128      -8.803  -5.374  11.214  1.00  0.00           C  
ATOM   2132  CG  ARG E 128     -10.134  -5.460  10.487  1.00  0.00           C  
ATOM   2133  CD  ARG E 128     -10.288  -6.754   9.773  1.00  0.00           C  
ATOM   2134  NE  ARG E 128     -11.536  -6.816   9.031  1.00  0.00           N  
ATOM   2135  CZ  ARG E 128     -12.729  -7.167   9.541  1.00  0.00           C  
ATOM   2136  NH1 ARG E 128     -12.851  -7.500  10.808  1.00  0.00           N  
ATOM   2137  NH2 ARG E 128     -13.771  -7.171   8.735  1.00  0.00           N  
ATOM   2138  H   ARG E 128      -6.437  -5.064  12.058  1.00  0.00           H  
ATOM   2139  HA  ARG E 128      -7.558  -6.408   9.837  1.00  0.00           H  
ATOM   2140 1HB  ARG E 128      -8.758  -6.194  11.928  1.00  0.00           H  
ATOM   2141 2HB  ARG E 128      -8.795  -4.444  11.782  1.00  0.00           H  
ATOM   2142 1HG  ARG E 128     -10.948  -5.367  11.206  1.00  0.00           H  
ATOM   2143 2HG  ARG E 128     -10.202  -4.654   9.755  1.00  0.00           H  
ATOM   2144 1HD  ARG E 128      -9.466  -6.885   9.069  1.00  0.00           H  
ATOM   2145 2HD  ARG E 128     -10.281  -7.571  10.493  1.00  0.00           H  
ATOM   2146  HE  ARG E 128     -11.527  -6.578   8.044  1.00  0.00           H  
ATOM   2147 1HH1 ARG E 128     -12.041  -7.492  11.413  1.00  0.00           H  
ATOM   2148 2HH1 ARG E 128     -13.755  -7.761  11.175  1.00  0.00           H  
ATOM   2149 1HH2 ARG E 128     -13.632  -6.906   7.763  1.00  0.00           H  
ATOM   2150 2HH2 ARG E 128     -14.685  -7.429   9.077  1.00  0.00           H  
ATOM   2151  N   ALA E 129      -7.444  -3.126   9.540  1.00  0.00           N  
ATOM   2152  CA  ALA E 129      -7.492  -2.040   8.572  1.00  0.00           C  
ATOM   2153  C   ALA E 129      -6.578  -2.330   7.387  1.00  0.00           C  
ATOM   2154  O   ALA E 129      -6.976  -2.143   6.239  1.00  0.00           O  
ATOM   2155  CB  ALA E 129      -7.102  -0.728   9.230  1.00  0.00           C  
ATOM   2156  H   ALA E 129      -7.172  -2.909  10.490  1.00  0.00           H  
ATOM   2157  HA  ALA E 129      -8.514  -1.963   8.197  1.00  0.00           H  
ATOM   2158 1HB  ALA E 129      -7.164   0.079   8.500  1.00  0.00           H  
ATOM   2159 2HB  ALA E 129      -7.781  -0.522  10.058  1.00  0.00           H  
ATOM   2160 3HB  ALA E 129      -6.084  -0.796   9.607  1.00  0.00           H  
ATOM   2161  N   GLN E 130      -5.365  -2.810   7.673  1.00  0.00           N  
ATOM   2162  CA  GLN E 130      -4.424  -3.193   6.627  1.00  0.00           C  
ATOM   2163  C   GLN E 130      -4.973  -4.305   5.748  1.00  0.00           C  
ATOM   2164  O   GLN E 130      -4.865  -4.234   4.520  1.00  0.00           O  
ATOM   2165  CB  GLN E 130      -3.100  -3.632   7.244  1.00  0.00           C  
ATOM   2166  CG  GLN E 130      -2.292  -2.487   7.809  1.00  0.00           C  
ATOM   2167  CD  GLN E 130      -1.903  -1.497   6.734  1.00  0.00           C  
ATOM   2168  OE1 GLN E 130      -1.253  -1.856   5.743  1.00  0.00           O  
ATOM   2169  NE2 GLN E 130      -2.292  -0.243   6.916  1.00  0.00           N  
ATOM   2170  H   GLN E 130      -5.084  -2.905   8.642  1.00  0.00           H  
ATOM   2171  HA  GLN E 130      -4.242  -2.324   5.996  1.00  0.00           H  
ATOM   2172 1HB  GLN E 130      -3.280  -4.340   8.050  1.00  0.00           H  
ATOM   2173 2HB  GLN E 130      -2.493  -4.135   6.494  1.00  0.00           H  
ATOM   2174 1HG  GLN E 130      -2.889  -1.962   8.554  1.00  0.00           H  
ATOM   2175 2HG  GLN E 130      -1.381  -2.880   8.264  1.00  0.00           H  
ATOM   2176 1HE2 GLN E 130      -2.055   0.463   6.246  1.00  0.00           H  
ATOM   2177 2HE2 GLN E 130      -2.814   0.003   7.733  1.00  0.00           H  
ATOM   2178  N   ILE E 131      -5.571  -5.315   6.377  1.00  0.00           N  
ATOM   2179  CA  ILE E 131      -6.193  -6.424   5.668  1.00  0.00           C  
ATOM   2180  C   ILE E 131      -7.309  -5.955   4.747  1.00  0.00           C  
ATOM   2181  O   ILE E 131      -7.397  -6.400   3.602  1.00  0.00           O  
ATOM   2182  CB  ILE E 131      -6.752  -7.460   6.661  1.00  0.00           C  
ATOM   2183  CG1 ILE E 131      -5.611  -8.160   7.402  1.00  0.00           C  
ATOM   2184  CG2 ILE E 131      -7.623  -8.475   5.936  1.00  0.00           C  
ATOM   2185  CD1 ILE E 131      -6.065  -8.983   8.586  1.00  0.00           C  
ATOM   2186  H   ILE E 131      -5.591  -5.319   7.392  1.00  0.00           H  
ATOM   2187  HA  ILE E 131      -5.430  -6.906   5.057  1.00  0.00           H  
ATOM   2188  HB  ILE E 131      -7.353  -6.953   7.415  1.00  0.00           H  
ATOM   2189 1HG1 ILE E 131      -5.079  -8.817   6.714  1.00  0.00           H  
ATOM   2190 2HG1 ILE E 131      -4.898  -7.416   7.758  1.00  0.00           H  
ATOM   2191 1HG2 ILE E 131      -8.010  -9.199   6.652  1.00  0.00           H  
ATOM   2192 2HG2 ILE E 131      -8.454  -7.962   5.454  1.00  0.00           H  
ATOM   2193 3HG2 ILE E 131      -7.028  -8.991   5.182  1.00  0.00           H  
ATOM   2194 1HD1 ILE E 131      -5.200  -9.447   9.060  1.00  0.00           H  
ATOM   2195 2HD1 ILE E 131      -6.570  -8.337   9.305  1.00  0.00           H  
ATOM   2196 3HD1 ILE E 131      -6.753  -9.757   8.248  1.00  0.00           H  
ATOM   2197  N   GLU E 132      -8.155  -5.058   5.255  1.00  0.00           N  
ATOM   2198  CA  GLU E 132      -9.262  -4.505   4.490  1.00  0.00           C  
ATOM   2199  C   GLU E 132      -8.791  -3.707   3.286  1.00  0.00           C  
ATOM   2200  O   GLU E 132      -9.311  -3.890   2.186  1.00  0.00           O  
ATOM   2201  CB  GLU E 132     -10.130  -3.624   5.385  1.00  0.00           C  
ATOM   2202  CG  GLU E 132     -11.028  -4.402   6.332  1.00  0.00           C  
ATOM   2203  CD  GLU E 132     -11.963  -5.318   5.592  1.00  0.00           C  
ATOM   2204  OE1 GLU E 132     -12.174  -5.089   4.422  1.00  0.00           O  
ATOM   2205  OE2 GLU E 132     -12.464  -6.241   6.193  1.00  0.00           O  
ATOM   2206  H   GLU E 132      -8.034  -4.755   6.212  1.00  0.00           H  
ATOM   2207  HA  GLU E 132      -9.870  -5.333   4.125  1.00  0.00           H  
ATOM   2208 1HB  GLU E 132      -9.492  -2.977   5.987  1.00  0.00           H  
ATOM   2209 2HB  GLU E 132     -10.761  -2.984   4.769  1.00  0.00           H  
ATOM   2210 1HG  GLU E 132     -10.409  -4.994   7.003  1.00  0.00           H  
ATOM   2211 2HG  GLU E 132     -11.605  -3.700   6.933  1.00  0.00           H  
ATOM   2212  N   SER E 133      -7.795  -2.841   3.495  1.00  0.00           N  
ATOM   2213  CA  SER E 133      -7.208  -2.063   2.410  1.00  0.00           C  
ATOM   2214  C   SER E 133      -6.639  -2.968   1.331  1.00  0.00           C  
ATOM   2215  O   SER E 133      -6.850  -2.731   0.141  1.00  0.00           O  
ATOM   2216  CB  SER E 133      -6.119  -1.155   2.947  1.00  0.00           C  
ATOM   2217  OG  SER E 133      -6.652  -0.180   3.801  1.00  0.00           O  
ATOM   2218  H   SER E 133      -7.429  -2.717   4.430  1.00  0.00           H  
ATOM   2219  HA  SER E 133      -7.990  -1.446   1.963  1.00  0.00           H  
ATOM   2220 1HB  SER E 133      -5.382  -1.750   3.485  1.00  0.00           H  
ATOM   2221 2HB  SER E 133      -5.606  -0.672   2.116  1.00  0.00           H  
ATOM   2222  HG  SER E 133      -5.908   0.349   4.096  1.00  0.00           H  
ATOM   2223  N   SER E 134      -5.924  -4.007   1.766  1.00  0.00           N  
ATOM   2224  CA  SER E 134      -5.328  -4.992   0.880  1.00  0.00           C  
ATOM   2225  C   SER E 134      -6.388  -5.702   0.043  1.00  0.00           C  
ATOM   2226  O   SER E 134      -6.229  -5.832  -1.171  1.00  0.00           O  
ATOM   2227  CB  SER E 134      -4.547  -5.995   1.699  1.00  0.00           C  
ATOM   2228  OG  SER E 134      -3.539  -5.360   2.443  1.00  0.00           O  
ATOM   2229  H   SER E 134      -5.772  -4.121   2.760  1.00  0.00           H  
ATOM   2230  HA  SER E 134      -4.645  -4.477   0.203  1.00  0.00           H  
ATOM   2231 1HB  SER E 134      -5.221  -6.521   2.372  1.00  0.00           H  
ATOM   2232 2HB  SER E 134      -4.100  -6.737   1.041  1.00  0.00           H  
ATOM   2233  HG  SER E 134      -4.001  -4.819   3.097  1.00  0.00           H  
ATOM   2234  N   ARG E 135      -7.473  -6.128   0.696  1.00  0.00           N  
ATOM   2235  CA  ARG E 135      -8.603  -6.761   0.024  1.00  0.00           C  
ATOM   2236  C   ARG E 135      -9.200  -5.876  -1.059  1.00  0.00           C  
ATOM   2237  O   ARG E 135      -9.425  -6.336  -2.179  1.00  0.00           O  
ATOM   2238  CB  ARG E 135      -9.686  -7.118   1.030  1.00  0.00           C  
ATOM   2239  CG  ARG E 135     -10.955  -7.693   0.423  1.00  0.00           C  
ATOM   2240  CD  ARG E 135     -11.960  -8.033   1.465  1.00  0.00           C  
ATOM   2241  NE  ARG E 135     -12.548  -6.852   2.075  1.00  0.00           N  
ATOM   2242  CZ  ARG E 135     -13.553  -6.129   1.551  1.00  0.00           C  
ATOM   2243  NH1 ARG E 135     -14.091  -6.459   0.396  1.00  0.00           N  
ATOM   2244  NH2 ARG E 135     -13.989  -5.083   2.223  1.00  0.00           N  
ATOM   2245  H   ARG E 135      -7.520  -6.015   1.699  1.00  0.00           H  
ATOM   2246  HA  ARG E 135      -8.250  -7.682  -0.441  1.00  0.00           H  
ATOM   2247 1HB  ARG E 135      -9.298  -7.850   1.736  1.00  0.00           H  
ATOM   2248 2HB  ARG E 135      -9.966  -6.233   1.599  1.00  0.00           H  
ATOM   2249 1HG  ARG E 135     -11.397  -6.961  -0.253  1.00  0.00           H  
ATOM   2250 2HG  ARG E 135     -10.715  -8.600  -0.133  1.00  0.00           H  
ATOM   2251 1HD  ARG E 135     -12.762  -8.618   1.016  1.00  0.00           H  
ATOM   2252 2HD  ARG E 135     -11.482  -8.618   2.250  1.00  0.00           H  
ATOM   2253  HE  ARG E 135     -12.185  -6.533   2.969  1.00  0.00           H  
ATOM   2254 1HH1 ARG E 135     -13.746  -7.265  -0.109  1.00  0.00           H  
ATOM   2255 2HH1 ARG E 135     -14.846  -5.906   0.016  1.00  0.00           H  
ATOM   2256 1HH2 ARG E 135     -13.550  -4.861   3.112  1.00  0.00           H  
ATOM   2257 2HH2 ARG E 135     -14.741  -4.517   1.864  1.00  0.00           H  
ATOM   2258  N   VAL E 136      -9.443  -4.607  -0.720  1.00  0.00           N  
ATOM   2259  CA  VAL E 136      -9.946  -3.631  -1.676  1.00  0.00           C  
ATOM   2260  C   VAL E 136      -9.029  -3.491  -2.876  1.00  0.00           C  
ATOM   2261  O   VAL E 136      -9.498  -3.484  -4.013  1.00  0.00           O  
ATOM   2262  CB  VAL E 136     -10.121  -2.254  -1.012  1.00  0.00           C  
ATOM   2263  CG1 VAL E 136     -10.352  -1.191  -2.075  1.00  0.00           C  
ATOM   2264  CG2 VAL E 136     -11.296  -2.308  -0.048  1.00  0.00           C  
ATOM   2265  H   VAL E 136      -9.266  -4.307   0.230  1.00  0.00           H  
ATOM   2266  HA  VAL E 136     -10.923  -3.968  -2.026  1.00  0.00           H  
ATOM   2267  HB  VAL E 136      -9.212  -1.995  -0.471  1.00  0.00           H  
ATOM   2268 1HG1 VAL E 136     -10.464  -0.217  -1.598  1.00  0.00           H  
ATOM   2269 2HG1 VAL E 136      -9.498  -1.165  -2.753  1.00  0.00           H  
ATOM   2270 3HG1 VAL E 136     -11.253  -1.427  -2.637  1.00  0.00           H  
ATOM   2271 1HG2 VAL E 136     -11.420  -1.338   0.431  1.00  0.00           H  
ATOM   2272 2HG2 VAL E 136     -12.202  -2.563  -0.597  1.00  0.00           H  
ATOM   2273 3HG2 VAL E 136     -11.110  -3.068   0.711  1.00  0.00           H  
ATOM   2274  N   ASN E 137      -7.728  -3.385  -2.615  1.00  0.00           N  
ATOM   2275  CA  ASN E 137      -6.726  -3.272  -3.663  1.00  0.00           C  
ATOM   2276  C   ASN E 137      -6.792  -4.453  -4.627  1.00  0.00           C  
ATOM   2277  O   ASN E 137      -6.769  -4.257  -5.846  1.00  0.00           O  
ATOM   2278  CB  ASN E 137      -5.344  -3.150  -3.046  1.00  0.00           C  
ATOM   2279  CG  ASN E 137      -4.333  -2.558  -3.984  1.00  0.00           C  
ATOM   2280  OD1 ASN E 137      -4.555  -1.478  -4.547  1.00  0.00           O  
ATOM   2281  ND2 ASN E 137      -3.225  -3.231  -4.156  1.00  0.00           N  
ATOM   2282  H   ASN E 137      -7.416  -3.370  -1.653  1.00  0.00           H  
ATOM   2283  HA  ASN E 137      -6.929  -2.370  -4.240  1.00  0.00           H  
ATOM   2284 1HB  ASN E 137      -5.400  -2.529  -2.151  1.00  0.00           H  
ATOM   2285 2HB  ASN E 137      -4.996  -4.135  -2.737  1.00  0.00           H  
ATOM   2286 1HD2 ASN E 137      -2.512  -2.878  -4.766  1.00  0.00           H  
ATOM   2287 2HD2 ASN E 137      -3.088  -4.097  -3.670  1.00  0.00           H  
ATOM   2288  N   ILE E 138      -6.895  -5.667  -4.079  1.00  0.00           N  
ATOM   2289  CA  ILE E 138      -7.034  -6.884  -4.873  1.00  0.00           C  
ATOM   2290  C   ILE E 138      -8.275  -6.854  -5.749  1.00  0.00           C  
ATOM   2291  O   ILE E 138      -8.207  -7.193  -6.932  1.00  0.00           O  
ATOM   2292  CB  ILE E 138      -7.086  -8.126  -3.964  1.00  0.00           C  
ATOM   2293  CG1 ILE E 138      -5.733  -8.346  -3.283  1.00  0.00           C  
ATOM   2294  CG2 ILE E 138      -7.490  -9.354  -4.764  1.00  0.00           C  
ATOM   2295  CD1 ILE E 138      -5.770  -9.363  -2.165  1.00  0.00           C  
ATOM   2296  H   ILE E 138      -6.875  -5.750  -3.069  1.00  0.00           H  
ATOM   2297  HA  ILE E 138      -6.163  -6.971  -5.522  1.00  0.00           H  
ATOM   2298  HB  ILE E 138      -7.815  -7.965  -3.170  1.00  0.00           H  
ATOM   2299 1HG1 ILE E 138      -5.004  -8.678  -4.022  1.00  0.00           H  
ATOM   2300 2HG1 ILE E 138      -5.373  -7.403  -2.873  1.00  0.00           H  
ATOM   2301 1HG2 ILE E 138      -7.521 -10.223  -4.106  1.00  0.00           H  
ATOM   2302 2HG2 ILE E 138      -8.474  -9.196  -5.202  1.00  0.00           H  
ATOM   2303 3HG2 ILE E 138      -6.763  -9.527  -5.558  1.00  0.00           H  
ATOM   2304 1HD1 ILE E 138      -4.774  -9.464  -1.732  1.00  0.00           H  
ATOM   2305 2HD1 ILE E 138      -6.468  -9.033  -1.396  1.00  0.00           H  
ATOM   2306 3HD1 ILE E 138      -6.093 -10.326  -2.560  1.00  0.00           H  
ATOM   2307  N   GLU E 139      -9.401  -6.451  -5.163  1.00  0.00           N  
ATOM   2308  CA  GLU E 139     -10.659  -6.355  -5.890  1.00  0.00           C  
ATOM   2309  C   GLU E 139     -10.584  -5.361  -7.037  1.00  0.00           C  
ATOM   2310  O   GLU E 139     -11.081  -5.640  -8.132  1.00  0.00           O  
ATOM   2311  CB  GLU E 139     -11.784  -5.962  -4.935  1.00  0.00           C  
ATOM   2312  CG  GLU E 139     -12.298  -7.114  -4.089  1.00  0.00           C  
ATOM   2313  CD  GLU E 139     -12.952  -8.171  -4.936  1.00  0.00           C  
ATOM   2314  OE1 GLU E 139     -13.147  -7.920  -6.103  1.00  0.00           O  
ATOM   2315  OE2 GLU E 139     -13.260  -9.221  -4.426  1.00  0.00           O  
ATOM   2316  H   GLU E 139      -9.390  -6.214  -4.179  1.00  0.00           H  
ATOM   2317  HA  GLU E 139     -10.888  -7.335  -6.307  1.00  0.00           H  
ATOM   2318 1HB  GLU E 139     -11.436  -5.179  -4.260  1.00  0.00           H  
ATOM   2319 2HB  GLU E 139     -12.623  -5.560  -5.502  1.00  0.00           H  
ATOM   2320 1HG  GLU E 139     -11.466  -7.557  -3.543  1.00  0.00           H  
ATOM   2321 2HG  GLU E 139     -13.016  -6.733  -3.364  1.00  0.00           H  
ATOM   2322  N   LEU E 140      -9.958  -4.214  -6.794  1.00  0.00           N  
ATOM   2323  CA  LEU E 140      -9.783  -3.202  -7.820  1.00  0.00           C  
ATOM   2324  C   LEU E 140      -8.880  -3.693  -8.941  1.00  0.00           C  
ATOM   2325  O   LEU E 140      -9.158  -3.438 -10.113  1.00  0.00           O  
ATOM   2326  CB  LEU E 140      -9.218  -1.926  -7.205  1.00  0.00           C  
ATOM   2327  CG  LEU E 140     -10.184  -1.160  -6.295  1.00  0.00           C  
ATOM   2328  CD1 LEU E 140      -9.435  -0.039  -5.599  1.00  0.00           C  
ATOM   2329  CD2 LEU E 140     -11.331  -0.616  -7.133  1.00  0.00           C  
ATOM   2330  H   LEU E 140      -9.597  -4.032  -5.865  1.00  0.00           H  
ATOM   2331  HA  LEU E 140     -10.763  -2.977  -8.246  1.00  0.00           H  
ATOM   2332 1HB  LEU E 140      -8.338  -2.183  -6.614  1.00  0.00           H  
ATOM   2333 2HB  LEU E 140      -8.914  -1.257  -8.006  1.00  0.00           H  
ATOM   2334  HG  LEU E 140     -10.580  -1.829  -5.533  1.00  0.00           H  
ATOM   2335 1HD1 LEU E 140     -10.118   0.504  -4.945  1.00  0.00           H  
ATOM   2336 2HD1 LEU E 140      -8.625  -0.461  -5.006  1.00  0.00           H  
ATOM   2337 3HD1 LEU E 140      -9.027   0.642  -6.343  1.00  0.00           H  
ATOM   2338 1HD2 LEU E 140     -12.025  -0.074  -6.490  1.00  0.00           H  
ATOM   2339 2HD2 LEU E 140     -10.939   0.057  -7.895  1.00  0.00           H  
ATOM   2340 3HD2 LEU E 140     -11.855  -1.443  -7.614  1.00  0.00           H  
ATOM   2341  N   ALA E 141      -7.824  -4.426  -8.581  1.00  0.00           N  
ATOM   2342  CA  ALA E 141      -6.937  -5.045  -9.557  1.00  0.00           C  
ATOM   2343  C   ALA E 141      -7.694  -6.044 -10.425  1.00  0.00           C  
ATOM   2344  O   ALA E 141      -7.498  -6.076 -11.639  1.00  0.00           O  
ATOM   2345  CB  ALA E 141      -5.776  -5.729  -8.854  1.00  0.00           C  
ATOM   2346  H   ALA E 141      -7.624  -4.565  -7.598  1.00  0.00           H  
ATOM   2347  HA  ALA E 141      -6.548  -4.261 -10.206  1.00  0.00           H  
ATOM   2348 1HB  ALA E 141      -5.106  -6.165  -9.595  1.00  0.00           H  
ATOM   2349 2HB  ALA E 141      -5.231  -4.997  -8.258  1.00  0.00           H  
ATOM   2350 3HB  ALA E 141      -6.154  -6.515  -8.204  1.00  0.00           H  
ATOM   2351  N   ARG E 142      -8.566  -6.841  -9.801  1.00  0.00           N  
ATOM   2352  CA  ARG E 142      -9.408  -7.794 -10.517  1.00  0.00           C  
ATOM   2353  C   ARG E 142     -10.326  -7.101 -11.517  1.00  0.00           C  
ATOM   2354  O   ARG E 142     -10.437  -7.544 -12.663  1.00  0.00           O  
ATOM   2355  CB  ARG E 142     -10.247  -8.604  -9.537  1.00  0.00           C  
ATOM   2356  CG  ARG E 142     -11.177  -9.620 -10.181  1.00  0.00           C  
ATOM   2357  CD  ARG E 142     -11.918 -10.411  -9.163  1.00  0.00           C  
ATOM   2358  NE  ARG E 142     -12.921  -9.619  -8.471  1.00  0.00           N  
ATOM   2359  CZ  ARG E 142     -14.159  -9.365  -8.929  1.00  0.00           C  
ATOM   2360  NH1 ARG E 142     -14.562  -9.838 -10.090  1.00  0.00           N  
ATOM   2361  NH2 ARG E 142     -14.964  -8.632  -8.185  1.00  0.00           N  
ATOM   2362  H   ARG E 142      -8.647  -6.791  -8.795  1.00  0.00           H  
ATOM   2363  HA  ARG E 142      -8.761  -8.481 -11.061  1.00  0.00           H  
ATOM   2364 1HB  ARG E 142      -9.590  -9.142  -8.856  1.00  0.00           H  
ATOM   2365 2HB  ARG E 142     -10.862  -7.936  -8.937  1.00  0.00           H  
ATOM   2366 1HG  ARG E 142     -11.905  -9.101 -10.804  1.00  0.00           H  
ATOM   2367 2HG  ARG E 142     -10.597 -10.308 -10.796  1.00  0.00           H  
ATOM   2368 1HD  ARG E 142     -12.421 -11.246  -9.649  1.00  0.00           H  
ATOM   2369 2HD  ARG E 142     -11.218 -10.794  -8.421  1.00  0.00           H  
ATOM   2370  HE  ARG E 142     -12.685  -9.217  -7.567  1.00  0.00           H  
ATOM   2371 1HH1 ARG E 142     -13.933 -10.398 -10.651  1.00  0.00           H  
ATOM   2372 2HH1 ARG E 142     -15.494  -9.636 -10.420  1.00  0.00           H  
ATOM   2373 1HH2 ARG E 142     -14.617  -8.285  -7.295  1.00  0.00           H  
ATOM   2374 2HH2 ARG E 142     -15.900  -8.421  -8.494  1.00  0.00           H  
ATOM   2375  N   GLU E 143     -10.970  -6.015 -11.091  1.00  0.00           N  
ATOM   2376  CA  GLU E 143     -11.809  -5.222 -11.981  1.00  0.00           C  
ATOM   2377  C   GLU E 143     -11.016  -4.669 -13.155  1.00  0.00           C  
ATOM   2378  O   GLU E 143     -11.460  -4.758 -14.299  1.00  0.00           O  
ATOM   2379  CB  GLU E 143     -12.472  -4.069 -11.234  1.00  0.00           C  
ATOM   2380  CG  GLU E 143     -13.352  -3.210 -12.132  1.00  0.00           C  
ATOM   2381  CD  GLU E 143     -13.996  -2.051 -11.426  1.00  0.00           C  
ATOM   2382  OE1 GLU E 143     -14.219  -2.136 -10.242  1.00  0.00           O  
ATOM   2383  OE2 GLU E 143     -14.268  -1.072 -12.085  1.00  0.00           O  
ATOM   2384  H   GLU E 143     -10.871  -5.727 -10.125  1.00  0.00           H  
ATOM   2385  HA  GLU E 143     -12.592  -5.872 -12.379  1.00  0.00           H  
ATOM   2386 1HB  GLU E 143     -13.088  -4.461 -10.425  1.00  0.00           H  
ATOM   2387 2HB  GLU E 143     -11.709  -3.429 -10.790  1.00  0.00           H  
ATOM   2388 1HG  GLU E 143     -12.742  -2.829 -12.949  1.00  0.00           H  
ATOM   2389 2HG  GLU E 143     -14.127  -3.841 -12.562  1.00  0.00           H  
ATOM   2390  N   ALA E 144      -9.845  -4.100 -12.862  1.00  0.00           N  
ATOM   2391  CA  ALA E 144      -8.958  -3.550 -13.876  1.00  0.00           C  
ATOM   2392  C   ALA E 144      -8.565  -4.611 -14.893  1.00  0.00           C  
ATOM   2393  O   ALA E 144      -8.562  -4.339 -16.092  1.00  0.00           O  
ATOM   2394  CB  ALA E 144      -7.716  -2.961 -13.225  1.00  0.00           C  
ATOM   2395  H   ALA E 144      -9.554  -4.042 -11.895  1.00  0.00           H  
ATOM   2396  HA  ALA E 144      -9.493  -2.760 -14.402  1.00  0.00           H  
ATOM   2397 1HB  ALA E 144      -7.073  -2.529 -13.992  1.00  0.00           H  
ATOM   2398 2HB  ALA E 144      -8.011  -2.185 -12.519  1.00  0.00           H  
ATOM   2399 3HB  ALA E 144      -7.176  -3.744 -12.698  1.00  0.00           H  
ATOM   2400  N   LEU E 145      -8.258  -5.817 -14.410  1.00  0.00           N  
ATOM   2401  CA  LEU E 145      -7.956  -6.951 -15.269  1.00  0.00           C  
ATOM   2402  C   LEU E 145      -9.090  -7.268 -16.220  1.00  0.00           C  
ATOM   2403  O   LEU E 145      -8.858  -7.434 -17.416  1.00  0.00           O  
ATOM   2404  CB  LEU E 145      -7.646  -8.188 -14.416  1.00  0.00           C  
ATOM   2405  CG  LEU E 145      -6.252  -8.224 -13.778  1.00  0.00           C  
ATOM   2406  CD1 LEU E 145      -6.227  -9.270 -12.671  1.00  0.00           C  
ATOM   2407  CD2 LEU E 145      -5.213  -8.533 -14.845  1.00  0.00           C  
ATOM   2408  H   LEU E 145      -8.239  -5.960 -13.409  1.00  0.00           H  
ATOM   2409  HA  LEU E 145      -7.075  -6.703 -15.862  1.00  0.00           H  
ATOM   2410 1HB  LEU E 145      -8.380  -8.248 -13.613  1.00  0.00           H  
ATOM   2411 2HB  LEU E 145      -7.748  -9.075 -15.041  1.00  0.00           H  
ATOM   2412  HG  LEU E 145      -6.033  -7.256 -13.327  1.00  0.00           H  
ATOM   2413 1HD1 LEU E 145      -5.236  -9.295 -12.217  1.00  0.00           H  
ATOM   2414 2HD1 LEU E 145      -6.966  -9.014 -11.912  1.00  0.00           H  
ATOM   2415 3HD1 LEU E 145      -6.459 -10.248 -13.090  1.00  0.00           H  
ATOM   2416 1HD2 LEU E 145      -4.221  -8.558 -14.392  1.00  0.00           H  
ATOM   2417 2HD2 LEU E 145      -5.430  -9.501 -15.296  1.00  0.00           H  
ATOM   2418 3HD2 LEU E 145      -5.240  -7.760 -15.614  1.00  0.00           H  
ATOM   2419  N   GLU E 146     -10.315  -7.356 -15.696  1.00  0.00           N  
ATOM   2420  CA  GLU E 146     -11.475  -7.597 -16.544  1.00  0.00           C  
ATOM   2421  C   GLU E 146     -11.626  -6.526 -17.611  1.00  0.00           C  
ATOM   2422  O   GLU E 146     -11.897  -6.843 -18.767  1.00  0.00           O  
ATOM   2423  CB  GLU E 146     -12.761  -7.662 -15.728  1.00  0.00           C  
ATOM   2424  CG  GLU E 146     -13.999  -7.817 -16.602  1.00  0.00           C  
ATOM   2425  CD  GLU E 146     -15.282  -7.976 -15.835  1.00  0.00           C  
ATOM   2426  OE1 GLU E 146     -15.234  -8.267 -14.665  1.00  0.00           O  
ATOM   2427  OE2 GLU E 146     -16.320  -7.805 -16.437  1.00  0.00           O  
ATOM   2428  H   GLU E 146     -10.441  -7.249 -14.696  1.00  0.00           H  
ATOM   2429  HA  GLU E 146     -11.340  -8.555 -17.046  1.00  0.00           H  
ATOM   2430 1HB  GLU E 146     -12.718  -8.508 -15.040  1.00  0.00           H  
ATOM   2431 2HB  GLU E 146     -12.871  -6.756 -15.133  1.00  0.00           H  
ATOM   2432 1HG  GLU E 146     -14.081  -6.937 -17.239  1.00  0.00           H  
ATOM   2433 2HG  GLU E 146     -13.861  -8.683 -17.248  1.00  0.00           H  
ATOM   2434  N   ARG E 147     -11.446  -5.266 -17.221  1.00  0.00           N  
ATOM   2435  CA  ARG E 147     -11.516  -4.151 -18.157  1.00  0.00           C  
ATOM   2436  C   ARG E 147     -10.439  -4.250 -19.237  1.00  0.00           C  
ATOM   2437  O   ARG E 147     -10.700  -3.960 -20.405  1.00  0.00           O  
ATOM   2438  CB  ARG E 147     -11.381  -2.833 -17.409  1.00  0.00           C  
ATOM   2439  CG  ARG E 147     -12.583  -2.469 -16.549  1.00  0.00           C  
ATOM   2440  CD  ARG E 147     -12.377  -1.195 -15.814  1.00  0.00           C  
ATOM   2441  NE  ARG E 147     -13.511  -0.866 -14.966  1.00  0.00           N  
ATOM   2442  CZ  ARG E 147     -14.660  -0.306 -15.387  1.00  0.00           C  
ATOM   2443  NH1 ARG E 147     -14.840  -0.006 -16.655  1.00  0.00           N  
ATOM   2444  NH2 ARG E 147     -15.600  -0.069 -14.494  1.00  0.00           N  
ATOM   2445  H   ARG E 147     -11.255  -5.070 -16.246  1.00  0.00           H  
ATOM   2446  HA  ARG E 147     -12.491  -4.170 -18.641  1.00  0.00           H  
ATOM   2447 1HB  ARG E 147     -10.509  -2.865 -16.758  1.00  0.00           H  
ATOM   2448 2HB  ARG E 147     -11.229  -2.022 -18.122  1.00  0.00           H  
ATOM   2449 1HG  ARG E 147     -13.462  -2.354 -17.184  1.00  0.00           H  
ATOM   2450 2HG  ARG E 147     -12.767  -3.259 -15.820  1.00  0.00           H  
ATOM   2451 1HD  ARG E 147     -11.494  -1.277 -15.181  1.00  0.00           H  
ATOM   2452 2HD  ARG E 147     -12.238  -0.382 -16.526  1.00  0.00           H  
ATOM   2453  HE  ARG E 147     -13.448  -1.064 -13.973  1.00  0.00           H  
ATOM   2454 1HH1 ARG E 147     -14.109  -0.194 -17.327  1.00  0.00           H  
ATOM   2455 2HH1 ARG E 147     -15.710   0.413 -16.954  1.00  0.00           H  
ATOM   2456 1HH2 ARG E 147     -15.425  -0.317 -13.524  1.00  0.00           H  
ATOM   2457 2HH2 ARG E 147     -16.477   0.348 -14.769  1.00  0.00           H  
ATOM   2458  N   ALA E 148      -9.238  -4.688 -18.851  1.00  0.00           N  
ATOM   2459  CA  ALA E 148      -8.152  -4.927 -19.799  1.00  0.00           C  
ATOM   2460  C   ALA E 148      -8.500  -6.053 -20.767  1.00  0.00           C  
ATOM   2461  O   ALA E 148      -8.198  -5.965 -21.959  1.00  0.00           O  
ATOM   2462  CB  ALA E 148      -6.867  -5.253 -19.052  1.00  0.00           C  
ATOM   2463  H   ALA E 148      -9.066  -4.860 -17.871  1.00  0.00           H  
ATOM   2464  HA  ALA E 148      -8.005  -4.019 -20.382  1.00  0.00           H  
ATOM   2465 1HB  ALA E 148      -6.059  -5.402 -19.768  1.00  0.00           H  
ATOM   2466 2HB  ALA E 148      -6.614  -4.428 -18.386  1.00  0.00           H  
ATOM   2467 3HB  ALA E 148      -7.001  -6.161 -18.468  1.00  0.00           H  
ATOM   2468  N   LYS E 149      -9.149  -7.101 -20.259  1.00  0.00           N  
ATOM   2469  CA  LYS E 149      -9.606  -8.205 -21.093  1.00  0.00           C  
ATOM   2470  C   LYS E 149     -10.685  -7.771 -22.085  1.00  0.00           C  
ATOM   2471  O   LYS E 149     -10.660  -8.172 -23.250  1.00  0.00           O  
ATOM   2472  CB  LYS E 149     -10.131  -9.344 -20.216  1.00  0.00           C  
ATOM   2473  CG  LYS E 149      -9.053 -10.085 -19.436  1.00  0.00           C  
ATOM   2474  CD  LYS E 149      -9.653 -11.187 -18.576  1.00  0.00           C  
ATOM   2475  CE  LYS E 149      -8.579 -11.922 -17.787  1.00  0.00           C  
ATOM   2476  NZ  LYS E 149      -9.155 -12.978 -16.912  1.00  0.00           N  
ATOM   2477  H   LYS E 149      -9.331  -7.136 -19.265  1.00  0.00           H  
ATOM   2478  HA  LYS E 149      -8.756  -8.574 -21.667  1.00  0.00           H  
ATOM   2479 1HB  LYS E 149     -10.851  -8.949 -19.499  1.00  0.00           H  
ATOM   2480 2HB  LYS E 149     -10.654 -10.071 -20.838  1.00  0.00           H  
ATOM   2481 1HG  LYS E 149      -8.339 -10.527 -20.132  1.00  0.00           H  
ATOM   2482 2HG  LYS E 149      -8.521  -9.384 -18.794  1.00  0.00           H  
ATOM   2483 1HD  LYS E 149     -10.372 -10.754 -17.879  1.00  0.00           H  
ATOM   2484 2HD  LYS E 149     -10.175 -11.902 -19.212  1.00  0.00           H  
ATOM   2485 1HE  LYS E 149      -7.874 -12.383 -18.477  1.00  0.00           H  
ATOM   2486 2HE  LYS E 149      -8.034 -11.211 -17.166  1.00  0.00           H  
ATOM   2487 1HZ  LYS E 149      -8.412 -13.440 -16.407  1.00  0.00           H  
ATOM   2488 2HZ  LYS E 149      -9.798 -12.558 -16.255  1.00  0.00           H  
ATOM   2489 3HZ  LYS E 149      -9.647 -13.654 -17.478  1.00  0.00           H  
ATOM   2490  N   ARG E 150     -11.632  -6.954 -21.622  1.00  0.00           N  
ATOM   2491  CA  ARG E 150     -12.729  -6.449 -22.465  1.00  0.00           C  
ATOM   2492  C   ARG E 150     -12.384  -5.420 -23.566  1.00  0.00           C  
ATOM   2493  O   ARG E 150     -12.490  -5.769 -24.750  1.00  0.00           O  
ATOM   2494  OXT ARG E 150     -12.673  -4.248 -23.304  1.00  0.00           O  
ATOM   2495  CB  ARG E 150     -13.778  -5.817 -21.574  1.00  0.00           C  
ATOM   2496  CG  ARG E 150     -14.611  -6.770 -20.730  1.00  0.00           C  
ATOM   2497  CD  ARG E 150     -15.629  -6.017 -19.953  1.00  0.00           C  
ATOM   2498  NE  ARG E 150     -16.470  -6.888 -19.152  1.00  0.00           N  
ATOM   2499  CZ  ARG E 150     -17.578  -7.524 -19.535  1.00  0.00           C  
ATOM   2500  NH1 ARG E 150     -18.082  -7.446 -20.747  1.00  0.00           N  
ATOM   2501  NH2 ARG E 150     -18.108  -8.239 -18.568  1.00  0.00           N  
ATOM   2502  H   ARG E 150     -11.617  -6.672 -20.651  1.00  0.00           H  
ATOM   2503  HA  ARG E 150     -13.176  -7.313 -22.951  1.00  0.00           H  
ATOM   2504 1HB  ARG E 150     -13.283  -5.123 -20.896  1.00  0.00           H  
ATOM   2505 2HB  ARG E 150     -14.469  -5.239 -22.186  1.00  0.00           H  
ATOM   2506 1HG  ARG E 150     -15.142  -7.463 -21.383  1.00  0.00           H  
ATOM   2507 2HG  ARG E 150     -13.982  -7.336 -20.052  1.00  0.00           H  
ATOM   2508 1HD  ARG E 150     -15.132  -5.325 -19.278  1.00  0.00           H  
ATOM   2509 2HD  ARG E 150     -16.265  -5.456 -20.632  1.00  0.00           H  
ATOM   2510  HE  ARG E 150     -16.236  -7.071 -18.155  1.00  0.00           H  
ATOM   2511 1HH1 ARG E 150     -17.624  -6.881 -21.445  1.00  0.00           H  
ATOM   2512 2HH1 ARG E 150     -18.925  -7.953 -20.975  1.00  0.00           H  
ATOM   2513 1HH2 ARG E 150     -17.585  -8.207 -17.654  1.00  0.00           H  
ATOM   2514 2HH2 ARG E 150     -18.947  -8.778 -18.702  1.00  0.00           H  
TER                                                                             
ATOM   2516  N   THR F 151       6.899  -3.098  21.608  1.00  0.00           N  
ATOM   2517  CA  THR F 151       6.882  -4.404  20.956  1.00  0.00           C  
ATOM   2518  C   THR F 151       6.033  -4.410  19.685  1.00  0.00           C  
ATOM   2519  O   THR F 151       6.555  -4.571  18.585  1.00  0.00           O  
ATOM   2520  CB  THR F 151       6.365  -5.487  21.921  1.00  0.00           C  
ATOM   2521  OG1 THR F 151       7.232  -5.569  23.060  1.00  0.00           O  
ATOM   2522  CG2 THR F 151       6.316  -6.840  21.228  1.00  0.00           C  
ATOM   2523 1H   THR F 151       7.766  -2.989  22.114  1.00  0.00           H  
ATOM   2524 2H   THR F 151       6.840  -2.374  20.898  1.00  0.00           H  
ATOM   2525 3H   THR F 151       6.121  -3.014  22.247  1.00  0.00           H  
ATOM   2526  HA  THR F 151       7.907  -4.659  20.673  1.00  0.00           H  
ATOM   2527  HB  THR F 151       5.364  -5.223  22.262  1.00  0.00           H  
ATOM   2528  HG1 THR F 151       7.942  -4.930  22.967  1.00  0.00           H  
ATOM   2529 1HG2 THR F 151       5.948  -7.593  21.924  1.00  0.00           H  
ATOM   2530 2HG2 THR F 151       5.649  -6.784  20.368  1.00  0.00           H  
ATOM   2531 3HG2 THR F 151       7.316  -7.113  20.893  1.00  0.00           H  
ATOM   2532  N   LEU F 152       4.717  -4.287  19.862  1.00  0.00           N  
ATOM   2533  CA  LEU F 152       3.760  -4.491  18.780  1.00  0.00           C  
ATOM   2534  C   LEU F 152       3.826  -3.403  17.723  1.00  0.00           C  
ATOM   2535  O   LEU F 152       3.665  -3.688  16.539  1.00  0.00           O  
ATOM   2536  CB  LEU F 152       2.347  -4.567  19.356  1.00  0.00           C  
ATOM   2537  CG  LEU F 152       2.113  -5.716  20.347  1.00  0.00           C  
ATOM   2538  CD1 LEU F 152       0.667  -5.695  20.819  1.00  0.00           C  
ATOM   2539  CD2 LEU F 152       2.460  -7.035  19.678  1.00  0.00           C  
ATOM   2540  H   LEU F 152       4.359  -4.106  20.787  1.00  0.00           H  
ATOM   2541  HA  LEU F 152       3.984  -5.442  18.301  1.00  0.00           H  
ATOM   2542 1HB  LEU F 152       2.124  -3.635  19.871  1.00  0.00           H  
ATOM   2543 2HB  LEU F 152       1.638  -4.687  18.536  1.00  0.00           H  
ATOM   2544  HG  LEU F 152       2.750  -5.577  21.220  1.00  0.00           H  
ATOM   2545 1HD1 LEU F 152       0.505  -6.503  21.533  1.00  0.00           H  
ATOM   2546 2HD1 LEU F 152       0.454  -4.740  21.299  1.00  0.00           H  
ATOM   2547 3HD1 LEU F 152       0.004  -5.827  19.965  1.00  0.00           H  
ATOM   2548 1HD2 LEU F 152       2.308  -7.851  20.385  1.00  0.00           H  
ATOM   2549 2HD2 LEU F 152       1.824  -7.183  18.806  1.00  0.00           H  
ATOM   2550 3HD2 LEU F 152       3.503  -7.016  19.369  1.00  0.00           H  
ATOM   2551  N   VAL F 153       4.074  -2.163  18.145  1.00  0.00           N  
ATOM   2552  CA  VAL F 153       4.224  -1.045  17.221  1.00  0.00           C  
ATOM   2553  C   VAL F 153       5.415  -1.242  16.305  1.00  0.00           C  
ATOM   2554  O   VAL F 153       5.335  -0.958  15.109  1.00  0.00           O  
ATOM   2555  CB  VAL F 153       4.373   0.273  17.996  1.00  0.00           C  
ATOM   2556  CG1 VAL F 153       4.825   1.388  17.061  1.00  0.00           C  
ATOM   2557  CG2 VAL F 153       3.037   0.621  18.635  1.00  0.00           C  
ATOM   2558  H   VAL F 153       4.174  -1.993  19.134  1.00  0.00           H  
ATOM   2559  HA  VAL F 153       3.324  -0.983  16.612  1.00  0.00           H  
ATOM   2560  HB  VAL F 153       5.133   0.156  18.768  1.00  0.00           H  
ATOM   2561 1HG1 VAL F 153       4.934   2.313  17.627  1.00  0.00           H  
ATOM   2562 2HG1 VAL F 153       5.785   1.121  16.618  1.00  0.00           H  
ATOM   2563 3HG1 VAL F 153       4.089   1.528  16.274  1.00  0.00           H  
ATOM   2564 1HG2 VAL F 153       3.133   1.549  19.196  1.00  0.00           H  
ATOM   2565 2HG2 VAL F 153       2.283   0.743  17.858  1.00  0.00           H  
ATOM   2566 3HG2 VAL F 153       2.738  -0.180  19.310  1.00  0.00           H  
ATOM   2567  N   GLU F 154       6.513  -1.738  16.870  1.00  0.00           N  
ATOM   2568  CA  GLU F 154       7.709  -2.039  16.106  1.00  0.00           C  
ATOM   2569  C   GLU F 154       7.447  -3.158  15.108  1.00  0.00           C  
ATOM   2570  O   GLU F 154       7.881  -3.072  13.960  1.00  0.00           O  
ATOM   2571  CB  GLU F 154       8.856  -2.429  17.042  1.00  0.00           C  
ATOM   2572  CG  GLU F 154       9.353  -1.299  17.932  1.00  0.00           C  
ATOM   2573  CD  GLU F 154       8.488  -1.085  19.143  1.00  0.00           C  
ATOM   2574  OE1 GLU F 154       7.540  -1.814  19.309  1.00  0.00           O  
ATOM   2575  OE2 GLU F 154       8.776  -0.190  19.903  1.00  0.00           O  
ATOM   2576  H   GLU F 154       6.511  -1.928  17.861  1.00  0.00           H  
ATOM   2577  HA  GLU F 154       7.998  -1.148  15.549  1.00  0.00           H  
ATOM   2578 1HB  GLU F 154       8.536  -3.248  17.687  1.00  0.00           H  
ATOM   2579 2HB  GLU F 154       9.700  -2.788  16.453  1.00  0.00           H  
ATOM   2580 1HG  GLU F 154      10.367  -1.528  18.260  1.00  0.00           H  
ATOM   2581 2HG  GLU F 154       9.388  -0.380  17.349  1.00  0.00           H  
ATOM   2582  N   ILE F 155       6.712  -4.184  15.545  1.00  0.00           N  
ATOM   2583  CA  ILE F 155       6.289  -5.271  14.667  1.00  0.00           C  
ATOM   2584  C   ILE F 155       5.462  -4.766  13.490  1.00  0.00           C  
ATOM   2585  O   ILE F 155       5.699  -5.171  12.351  1.00  0.00           O  
ATOM   2586  CB  ILE F 155       5.474  -6.317  15.449  1.00  0.00           C  
ATOM   2587  CG1 ILE F 155       6.369  -7.052  16.450  1.00  0.00           C  
ATOM   2588  CG2 ILE F 155       4.817  -7.302  14.494  1.00  0.00           C  
ATOM   2589  CD1 ILE F 155       5.606  -7.889  17.451  1.00  0.00           C  
ATOM   2590  H   ILE F 155       6.431  -4.212  16.519  1.00  0.00           H  
ATOM   2591  HA  ILE F 155       7.182  -5.755  14.269  1.00  0.00           H  
ATOM   2592  HB  ILE F 155       4.699  -5.816  16.028  1.00  0.00           H  
ATOM   2593 1HG1 ILE F 155       7.056  -7.704  15.913  1.00  0.00           H  
ATOM   2594 2HG1 ILE F 155       6.970  -6.328  17.001  1.00  0.00           H  
ATOM   2595 1HG2 ILE F 155       4.246  -8.035  15.064  1.00  0.00           H  
ATOM   2596 2HG2 ILE F 155       4.150  -6.766  13.820  1.00  0.00           H  
ATOM   2597 3HG2 ILE F 155       5.585  -7.813  13.913  1.00  0.00           H  
ATOM   2598 1HD1 ILE F 155       6.309  -8.379  18.127  1.00  0.00           H  
ATOM   2599 2HD1 ILE F 155       4.936  -7.249  18.026  1.00  0.00           H  
ATOM   2600 3HD1 ILE F 155       5.024  -8.645  16.925  1.00  0.00           H  
ATOM   2601  N   LEU F 156       4.507  -3.878  13.773  1.00  0.00           N  
ATOM   2602  CA  LEU F 156       3.675  -3.270  12.740  1.00  0.00           C  
ATOM   2603  C   LEU F 156       4.511  -2.479  11.738  1.00  0.00           C  
ATOM   2604  O   LEU F 156       4.311  -2.606  10.529  1.00  0.00           O  
ATOM   2605  CB  LEU F 156       2.630  -2.348  13.382  1.00  0.00           C  
ATOM   2606  CG  LEU F 156       1.523  -3.049  14.178  1.00  0.00           C  
ATOM   2607  CD1 LEU F 156       0.687  -2.009  14.911  1.00  0.00           C  
ATOM   2608  CD2 LEU F 156       0.662  -3.874  13.233  1.00  0.00           C  
ATOM   2609  H   LEU F 156       4.346  -3.620  14.734  1.00  0.00           H  
ATOM   2610  HA  LEU F 156       3.155  -4.062  12.206  1.00  0.00           H  
ATOM   2611 1HB  LEU F 156       3.140  -1.662  14.057  1.00  0.00           H  
ATOM   2612 2HB  LEU F 156       2.153  -1.762  12.596  1.00  0.00           H  
ATOM   2613  HG  LEU F 156       1.971  -3.704  14.926  1.00  0.00           H  
ATOM   2614 1HD1 LEU F 156      -0.100  -2.507  15.477  1.00  0.00           H  
ATOM   2615 2HD1 LEU F 156       1.323  -1.446  15.595  1.00  0.00           H  
ATOM   2616 3HD1 LEU F 156       0.238  -1.328  14.189  1.00  0.00           H  
ATOM   2617 1HD2 LEU F 156      -0.124  -4.374  13.799  1.00  0.00           H  
ATOM   2618 2HD2 LEU F 156       0.213  -3.220  12.486  1.00  0.00           H  
ATOM   2619 3HD2 LEU F 156       1.282  -4.621  12.736  1.00  0.00           H  
ATOM   2620  N   ALA F 157       5.455  -1.683  12.249  1.00  0.00           N  
ATOM   2621  CA  ALA F 157       6.360  -0.908  11.410  1.00  0.00           C  
ATOM   2622  C   ALA F 157       7.174  -1.816  10.499  1.00  0.00           C  
ATOM   2623  O   ALA F 157       7.291  -1.545   9.302  1.00  0.00           O  
ATOM   2624  CB  ALA F 157       7.284  -0.064  12.273  1.00  0.00           C  
ATOM   2625  H   ALA F 157       5.546  -1.603  13.255  1.00  0.00           H  
ATOM   2626  HA  ALA F 157       5.759  -0.249  10.781  1.00  0.00           H  
ATOM   2627 1HB  ALA F 157       7.937   0.531  11.638  1.00  0.00           H  
ATOM   2628 2HB  ALA F 157       6.687   0.599  12.902  1.00  0.00           H  
ATOM   2629 3HB  ALA F 157       7.887  -0.714  12.906  1.00  0.00           H  
ATOM   2630  N   ARG F 158       7.721  -2.892  11.065  1.00  0.00           N  
ATOM   2631  CA  ARG F 158       8.495  -3.863  10.306  1.00  0.00           C  
ATOM   2632  C   ARG F 158       7.670  -4.519   9.217  1.00  0.00           C  
ATOM   2633  O   ARG F 158       8.152  -4.684   8.099  1.00  0.00           O  
ATOM   2634  CB  ARG F 158       9.055  -4.937  11.214  1.00  0.00           C  
ATOM   2635  CG  ARG F 158       9.795  -6.046  10.487  1.00  0.00           C  
ATOM   2636  CD  ARG F 158      10.993  -5.533   9.773  1.00  0.00           C  
ATOM   2637  NE  ARG F 158      11.671  -6.582   9.031  1.00  0.00           N  
ATOM   2638  CZ  ARG F 158      12.571  -7.440   9.541  1.00  0.00           C  
ATOM   2639  NH1 ARG F 158      12.920  -7.379  10.808  1.00  0.00           N  
ATOM   2640  NH2 ARG F 158      13.096  -8.341   8.735  1.00  0.00           N  
ATOM   2641  H   ARG F 158       7.604  -3.043  12.058  1.00  0.00           H  
ATOM   2642  HA  ARG F 158       9.328  -3.341   9.837  1.00  0.00           H  
ATOM   2643 1HB  ARG F 158       9.744  -4.488  11.928  1.00  0.00           H  
ATOM   2644 2HB  ARG F 158       8.246  -5.394  11.782  1.00  0.00           H  
ATOM   2645 1HG  ARG F 158      10.121  -6.798  11.206  1.00  0.00           H  
ATOM   2646 2HG  ARG F 158       9.131  -6.509   9.755  1.00  0.00           H  
ATOM   2647 1HD  ARG F 158      10.696  -4.756   9.069  1.00  0.00           H  
ATOM   2648 2HD  ARG F 158      11.697  -5.118  10.493  1.00  0.00           H  
ATOM   2649  HE  ARG F 158      11.461  -6.694   8.044  1.00  0.00           H  
ATOM   2650 1HH1 ARG F 158      12.509  -6.682  11.413  1.00  0.00           H  
ATOM   2651 2HH1 ARG F 158      13.598  -8.031  11.175  1.00  0.00           H  
ATOM   2652 1HH2 ARG F 158      12.797  -8.353   7.763  1.00  0.00           H  
ATOM   2653 2HH2 ARG F 158      13.777  -9.003   9.077  1.00  0.00           H  
ATOM   2654  N   ALA F 159       6.429  -4.884   9.540  1.00  0.00           N  
ATOM   2655  CA  ALA F 159       5.513  -5.468   8.572  1.00  0.00           C  
ATOM   2656  C   ALA F 159       5.307  -4.532   7.387  1.00  0.00           C  
ATOM   2657  O   ALA F 159       5.344  -4.970   6.239  1.00  0.00           O  
ATOM   2658  CB  ALA F 159       4.181  -5.787   9.230  1.00  0.00           C  
ATOM   2659  H   ALA F 159       6.105  -4.756  10.490  1.00  0.00           H  
ATOM   2660  HA  ALA F 159       5.957  -6.392   8.197  1.00  0.00           H  
ATOM   2661 1HB  ALA F 159       3.514  -6.244   8.500  1.00  0.00           H  
ATOM   2662 2HB  ALA F 159       4.342  -6.478  10.058  1.00  0.00           H  
ATOM   2663 3HB  ALA F 159       3.731  -4.871   9.607  1.00  0.00           H  
ATOM   2664  N   GLN F 160       5.116  -3.241   7.673  1.00  0.00           N  
ATOM   2665  CA  GLN F 160       4.978  -2.235   6.627  1.00  0.00           C  
ATOM   2666  C   GLN F 160       6.215  -2.154   5.748  1.00  0.00           C  
ATOM   2667  O   GLN F 160       6.099  -2.096   4.520  1.00  0.00           O  
ATOM   2668  CB  GLN F 160       4.695  -0.869   7.244  1.00  0.00           C  
ATOM   2669  CG  GLN F 160       3.300  -0.741   7.809  1.00  0.00           C  
ATOM   2670  CD  GLN F 160       2.248  -0.899   6.734  1.00  0.00           C  
ATOM   2671  OE1 GLN F 160       2.234  -0.157   5.743  1.00  0.00           O  
ATOM   2672  NE2 GLN F 160       1.357  -1.863   6.916  1.00  0.00           N  
ATOM   2673  H   GLN F 160       5.058  -2.951   8.642  1.00  0.00           H  
ATOM   2674  HA  GLN F 160       4.133  -2.512   5.996  1.00  0.00           H  
ATOM   2675 1HB  GLN F 160       5.398  -0.671   8.050  1.00  0.00           H  
ATOM   2676 2HB  GLN F 160       4.828  -0.091   6.494  1.00  0.00           H  
ATOM   2677 1HG  GLN F 160       3.144  -1.521   8.554  1.00  0.00           H  
ATOM   2678 2HG  GLN F 160       3.184   0.244   8.264  1.00  0.00           H  
ATOM   2679 1HE2 GLN F 160       0.627  -2.011   6.246  1.00  0.00           H  
ATOM   2680 2HE2 GLN F 160       1.405  -2.439   7.733  1.00  0.00           H  
ATOM   2681  N   ILE F 161       7.388  -2.167   6.377  1.00  0.00           N  
ATOM   2682  CA  ILE F 161       8.660  -2.151   5.668  1.00  0.00           C  
ATOM   2683  C   ILE F 161       8.812  -3.353   4.747  1.00  0.00           C  
ATOM   2684  O   ILE F 161       9.241  -3.206   3.602  1.00  0.00           O  
ATOM   2685  CB  ILE F 161       9.836  -2.118   6.661  1.00  0.00           C  
ATOM   2686  CG1 ILE F 161       9.872  -0.779   7.402  1.00  0.00           C  
ATOM   2687  CG2 ILE F 161      11.151  -2.364   5.936  1.00  0.00           C  
ATOM   2688  CD1 ILE F 161      10.812  -0.761   8.586  1.00  0.00           C  
ATOM   2689  H   ILE F 161       7.402  -2.182   7.392  1.00  0.00           H  
ATOM   2690  HA  ILE F 161       8.696  -1.249   5.057  1.00  0.00           H  
ATOM   2691  HB  ILE F 161       9.698  -2.892   7.415  1.00  0.00           H  
ATOM   2692 1HG1 ILE F 161      10.175   0.010   6.714  1.00  0.00           H  
ATOM   2693 2HG1 ILE F 161       8.871  -0.533   7.758  1.00  0.00           H  
ATOM   2694 1HG2 ILE F 161      11.972  -2.337   6.652  1.00  0.00           H  
ATOM   2695 2HG2 ILE F 161      11.123  -3.340   5.454  1.00  0.00           H  
ATOM   2696 3HG2 ILE F 161      11.301  -1.591   5.182  1.00  0.00           H  
ATOM   2697 1HD1 ILE F 161      10.782   0.220   9.060  1.00  0.00           H  
ATOM   2698 2HD1 ILE F 161      10.505  -1.521   9.305  1.00  0.00           H  
ATOM   2699 3HD1 ILE F 161      11.826  -0.969   8.248  1.00  0.00           H  
ATOM   2700  N   GLU F 162       8.458  -4.534   5.255  1.00  0.00           N  
ATOM   2701  CA  GLU F 162       8.533  -5.769   4.490  1.00  0.00           C  
ATOM   2702  C   GLU F 162       7.606  -5.760   3.286  1.00  0.00           C  
ATOM   2703  O   GLU F 162       8.025  -6.118   2.186  1.00  0.00           O  
ATOM   2704  CB  GLU F 162       8.203  -6.961   5.385  1.00  0.00           C  
ATOM   2705  CG  GLU F 162       9.326  -7.349   6.332  1.00  0.00           C  
ATOM   2706  CD  GLU F 162      10.587  -7.701   5.592  1.00  0.00           C  
ATOM   2707  OE1 GLU F 162      10.494  -7.998   4.422  1.00  0.00           O  
ATOM   2708  OE2 GLU F 162      11.637  -7.673   6.193  1.00  0.00           O  
ATOM   2709  H   GLU F 162       8.135  -4.581   6.212  1.00  0.00           H  
ATOM   2710  HA  GLU F 162       9.554  -5.881   4.125  1.00  0.00           H  
ATOM   2711 1HB  GLU F 162       7.324  -6.732   5.987  1.00  0.00           H  
ATOM   2712 2HB  GLU F 162       7.965  -7.828   4.769  1.00  0.00           H  
ATOM   2713 1HG  GLU F 162       9.529  -6.517   7.003  1.00  0.00           H  
ATOM   2714 2HG  GLU F 162       9.007  -8.200   6.933  1.00  0.00           H  
ATOM   2715  N   SER F 163       6.358  -5.330   3.495  1.00  0.00           N  
ATOM   2716  CA  SER F 163       5.390  -5.211   2.410  1.00  0.00           C  
ATOM   2717  C   SER F 163       5.890  -4.265   1.331  1.00  0.00           C  
ATOM   2718  O   SER F 163       5.790  -4.567   0.141  1.00  0.00           O  
ATOM   2719  CB  SER F 163       4.059  -4.722   2.947  1.00  0.00           C  
ATOM   2720  OG  SER F 163       3.482  -5.671   3.801  1.00  0.00           O  
ATOM   2721  H   SER F 163       6.067  -5.076   4.430  1.00  0.00           H  
ATOM   2722  HA  SER F 163       5.247  -6.197   1.963  1.00  0.00           H  
ATOM   2723 1HB  SER F 163       4.207  -3.786   3.485  1.00  0.00           H  
ATOM   2724 2HB  SER F 163       3.385  -4.519   2.116  1.00  0.00           H  
ATOM   2725  HG  SER F 163       2.652  -5.291   4.096  1.00  0.00           H  
ATOM   2726  N   SER F 164       6.432  -3.127   1.766  1.00  0.00           N  
ATOM   2727  CA  SER F 164       6.987  -2.118   0.880  1.00  0.00           C  
ATOM   2728  C   SER F 164       8.132  -2.682   0.043  1.00  0.00           C  
ATOM   2729  O   SER F 164       8.165  -2.478  -1.171  1.00  0.00           O  
ATOM   2730  CB  SER F 164       7.465  -0.940   1.699  1.00  0.00           C  
ATOM   2731  OG  SER F 164       6.411  -0.385   2.443  1.00  0.00           O  
ATOM   2732  H   SER F 164       6.455  -2.938   2.760  1.00  0.00           H  
ATOM   2733  HA  SER F 164       6.200  -1.785   0.203  1.00  0.00           H  
ATOM   2734 1HB  SER F 164       8.258  -1.261   2.372  1.00  0.00           H  
ATOM   2735 2HB  SER F 164       7.884  -0.183   1.041  1.00  0.00           H  
ATOM   2736  HG  SER F 164       6.174  -1.056   3.097  1.00  0.00           H  
ATOM   2737  N   ARG F 165       9.043  -3.408   0.696  1.00  0.00           N  
ATOM   2738  CA  ARG F 165      10.157  -4.070   0.024  1.00  0.00           C  
ATOM   2739  C   ARG F 165       9.689  -5.029  -1.059  1.00  0.00           C  
ATOM   2740  O   ARG F 165      10.200  -4.994  -2.179  1.00  0.00           O  
ATOM   2741  CB  ARG F 165      11.007  -4.829   1.030  1.00  0.00           C  
ATOM   2742  CG  ARG F 165      12.140  -5.641   0.423  1.00  0.00           C  
ATOM   2743  CD  ARG F 165      12.937  -6.341   1.465  1.00  0.00           C  
ATOM   2744  NE  ARG F 165      12.208  -7.440   2.075  1.00  0.00           N  
ATOM   2745  CZ  ARG F 165      12.084  -8.673   1.551  1.00  0.00           C  
ATOM   2746  NH1 ARG F 165      12.639  -8.974   0.396  1.00  0.00           N  
ATOM   2747  NH2 ARG F 165      11.396  -9.574   2.223  1.00  0.00           N  
ATOM   2748  H   ARG F 165       8.969  -3.505   1.699  1.00  0.00           H  
ATOM   2749  HA  ARG F 165      10.778  -3.304  -0.441  1.00  0.00           H  
ATOM   2750 1HB  ARG F 165      11.447  -4.127   1.736  1.00  0.00           H  
ATOM   2751 2HB  ARG F 165      10.381  -5.514   1.599  1.00  0.00           H  
ATOM   2752 1HG  ARG F 165      11.727  -6.390  -0.253  1.00  0.00           H  
ATOM   2753 2HG  ARG F 165      12.806  -4.979  -0.133  1.00  0.00           H  
ATOM   2754 1HD  ARG F 165      13.844  -6.743   1.016  1.00  0.00           H  
ATOM   2755 2HD  ARG F 165      13.204  -5.635   2.250  1.00  0.00           H  
ATOM   2756  HE  ARG F 165      11.750  -7.286   2.969  1.00  0.00           H  
ATOM   2757 1HH1 ARG F 165      13.164  -8.272  -0.109  1.00  0.00           H  
ATOM   2758 2HH1 ARG F 165      12.537  -9.904   0.016  1.00  0.00           H  
ATOM   2759 1HH2 ARG F 165      10.984  -9.304   3.112  1.00  0.00           H  
ATOM   2760 2HH2 ARG F 165      11.282 -10.508   1.864  1.00  0.00           H  
ATOM   2761  N   VAL F 166       8.711  -5.874  -0.720  1.00  0.00           N  
ATOM   2762  CA  VAL F 166       8.118  -6.798  -1.676  1.00  0.00           C  
ATOM   2763  C   VAL F 166       7.538  -6.074  -2.876  1.00  0.00           C  
ATOM   2764  O   VAL F 166       7.766  -6.483  -4.013  1.00  0.00           O  
ATOM   2765  CB  VAL F 166       7.013  -7.638  -1.012  1.00  0.00           C  
ATOM   2766  CG1 VAL F 166       6.207  -8.369  -2.075  1.00  0.00           C  
ATOM   2767  CG2 VAL F 166       7.647  -8.628  -0.048  1.00  0.00           C  
ATOM   2768  H   VAL F 166       8.363  -5.871   0.230  1.00  0.00           H  
ATOM   2769  HA  VAL F 166       8.898  -7.476  -2.026  1.00  0.00           H  
ATOM   2770  HB  VAL F 166       6.334  -6.980  -0.471  1.00  0.00           H  
ATOM   2771 1HG1 VAL F 166       5.420  -8.954  -1.598  1.00  0.00           H  
ATOM   2772 2HG1 VAL F 166       5.758  -7.643  -2.753  1.00  0.00           H  
ATOM   2773 3HG1 VAL F 166       6.862  -9.032  -2.637  1.00  0.00           H  
ATOM   2774 1HG2 VAL F 166       6.869  -9.221   0.431  1.00  0.00           H  
ATOM   2775 2HG2 VAL F 166       8.320  -9.286  -0.597  1.00  0.00           H  
ATOM   2776 3HG2 VAL F 166       8.212  -8.088   0.711  1.00  0.00           H  
ATOM   2777  N   ASN F 167       6.795  -5.000  -2.615  1.00  0.00           N  
ATOM   2778  CA  ASN F 167       6.197  -4.189  -3.663  1.00  0.00           C  
ATOM   2779  C   ASN F 167       7.252  -3.655  -4.627  1.00  0.00           C  
ATOM   2780  O   ASN F 167       7.071  -3.733  -5.846  1.00  0.00           O  
ATOM   2781  CB  ASN F 167       5.400  -3.053  -3.046  1.00  0.00           C  
ATOM   2782  CG  ASN F 167       4.382  -2.474  -3.984  1.00  0.00           C  
ATOM   2783  OD1 ASN F 167       3.557  -3.206  -4.547  1.00  0.00           O  
ATOM   2784  ND2 ASN F 167       4.410  -1.177  -4.156  1.00  0.00           N  
ATOM   2785  H   ASN F 167       6.627  -4.737  -1.653  1.00  0.00           H  
ATOM   2786  HA  ASN F 167       5.517  -4.816  -4.240  1.00  0.00           H  
ATOM   2787 1HB  ASN F 167       4.890  -3.412  -2.151  1.00  0.00           H  
ATOM   2788 2HB  ASN F 167       6.079  -2.259  -2.737  1.00  0.00           H  
ATOM   2789 1HD2 ASN F 167       3.748  -0.736  -4.766  1.00  0.00           H  
ATOM   2790 2HD2 ASN F 167       5.092  -0.626  -3.670  1.00  0.00           H  
ATOM   2791  N   ILE F 168       8.355  -3.138  -4.079  1.00  0.00           N  
ATOM   2792  CA  ILE F 168       9.479  -2.649  -4.873  1.00  0.00           C  
ATOM   2793  C   ILE F 168      10.073  -3.739  -5.749  1.00  0.00           C  
ATOM   2794  O   ILE F 168      10.333  -3.511  -6.932  1.00  0.00           O  
ATOM   2795  CB  ILE F 168      10.580  -2.074  -3.964  1.00  0.00           C  
ATOM   2796  CG1 ILE F 168      10.095  -0.791  -3.283  1.00  0.00           C  
ATOM   2797  CG2 ILE F 168      11.846  -1.809  -4.764  1.00  0.00           C  
ATOM   2798  CD1 ILE F 168      10.994  -0.315  -2.165  1.00  0.00           C  
ATOM   2799  H   ILE F 168       8.417  -3.078  -3.069  1.00  0.00           H  
ATOM   2800  HA  ILE F 168       9.119  -1.852  -5.522  1.00  0.00           H  
ATOM   2801  HB  ILE F 168      10.805  -2.786  -3.170  1.00  0.00           H  
ATOM   2802 1HG1 ILE F 168      10.018   0.006  -4.022  1.00  0.00           H  
ATOM   2803 2HG1 ILE F 168       9.097  -0.952  -2.873  1.00  0.00           H  
ATOM   2804 1HG2 ILE F 168      12.614  -1.402  -4.106  1.00  0.00           H  
ATOM   2805 2HG2 ILE F 168      12.201  -2.741  -5.202  1.00  0.00           H  
ATOM   2806 3HG2 ILE F 168      11.632  -1.094  -5.558  1.00  0.00           H  
ATOM   2807 1HD1 ILE F 168      10.584   0.597  -1.732  1.00  0.00           H  
ATOM   2808 2HD1 ILE F 168      11.057  -1.086  -1.396  1.00  0.00           H  
ATOM   2809 3HD1 ILE F 168      11.989  -0.114  -2.560  1.00  0.00           H  
ATOM   2810  N   GLU F 169      10.287  -4.916  -5.163  1.00  0.00           N  
ATOM   2811  CA  GLU F 169      10.833  -6.054  -5.890  1.00  0.00           C  
ATOM   2812  C   GLU F 169       9.934  -6.485  -7.037  1.00  0.00           C  
ATOM   2813  O   GLU F 169      10.425  -6.776  -8.132  1.00  0.00           O  
ATOM   2814  CB  GLU F 169      11.055  -7.224  -4.935  1.00  0.00           C  
ATOM   2815  CG  GLU F 169      12.310  -7.094  -4.089  1.00  0.00           C  
ATOM   2816  CD  GLU F 169      13.552  -7.131  -4.936  1.00  0.00           C  
ATOM   2817  OE1 GLU F 169      13.432  -7.426  -6.103  1.00  0.00           O  
ATOM   2818  OE2 GLU F 169      14.616  -6.873  -4.426  1.00  0.00           O  
ATOM   2819  H   GLU F 169      10.076  -5.026  -4.179  1.00  0.00           H  
ATOM   2820  HA  GLU F 169      11.796  -5.762  -6.307  1.00  0.00           H  
ATOM   2821 1HB  GLU F 169      10.204  -7.315  -4.260  1.00  0.00           H  
ATOM   2822 2HB  GLU F 169      11.126  -8.152  -5.502  1.00  0.00           H  
ATOM   2823 1HG  GLU F 169      12.277  -6.151  -3.543  1.00  0.00           H  
ATOM   2824 2HG  GLU F 169      12.339  -7.906  -3.364  1.00  0.00           H  
ATOM   2825  N   LEU F 170       8.628  -6.517  -6.794  1.00  0.00           N  
ATOM   2826  CA  LEU F 170       7.665  -6.871  -7.820  1.00  0.00           C  
ATOM   2827  C   LEU F 170       7.638  -5.844  -8.941  1.00  0.00           C  
ATOM   2828  O   LEU F 170       7.556  -6.212 -10.113  1.00  0.00           O  
ATOM   2829  CB  LEU F 170       6.277  -7.020  -7.205  1.00  0.00           C  
ATOM   2830  CG  LEU F 170       6.097  -8.240  -6.295  1.00  0.00           C  
ATOM   2831  CD1 LEU F 170       4.751  -8.152  -5.599  1.00  0.00           C  
ATOM   2832  CD2 LEU F 170       6.199  -9.505  -7.133  1.00  0.00           C  
ATOM   2833  H   LEU F 170       8.290  -6.295  -5.865  1.00  0.00           H  
ATOM   2834  HA  LEU F 170       7.960  -7.832  -8.246  1.00  0.00           H  
ATOM   2835 1HB  LEU F 170       6.060  -6.130  -6.614  1.00  0.00           H  
ATOM   2836 2HB  LEU F 170       5.545  -7.091  -8.006  1.00  0.00           H  
ATOM   2837  HG  LEU F 170       6.874  -8.248  -5.533  1.00  0.00           H  
ATOM   2838 1HD1 LEU F 170       4.623  -9.014  -4.945  1.00  0.00           H  
ATOM   2839 2HD1 LEU F 170       4.712  -7.239  -5.006  1.00  0.00           H  
ATOM   2840 3HD1 LEU F 170       3.957  -8.138  -6.343  1.00  0.00           H  
ATOM   2841 1HD2 LEU F 170       6.076 -10.377  -6.490  1.00  0.00           H  
ATOM   2842 2HD2 LEU F 170       5.420  -9.502  -7.895  1.00  0.00           H  
ATOM   2843 3HD2 LEU F 170       7.177  -9.545  -7.614  1.00  0.00           H  
ATOM   2844  N   ALA F 171       7.745  -4.563  -8.581  1.00  0.00           N  
ATOM   2845  CA  ALA F 171       7.837  -3.485  -9.557  1.00  0.00           C  
ATOM   2846  C   ALA F 171       9.082  -3.641 -10.425  1.00  0.00           C  
ATOM   2847  O   ALA F 171       9.011  -3.455 -11.639  1.00  0.00           O  
ATOM   2848  CB  ALA F 171       7.850  -2.137  -8.854  1.00  0.00           C  
ATOM   2849  H   ALA F 171       7.765  -4.320  -7.598  1.00  0.00           H  
ATOM   2850  HA  ALA F 171       6.964  -3.540 -10.206  1.00  0.00           H  
ATOM   2851 1HB  ALA F 171       7.892  -1.339  -9.595  1.00  0.00           H  
ATOM   2852 2HB  ALA F 171       6.943  -2.031  -8.258  1.00  0.00           H  
ATOM   2853 3HB  ALA F 171       8.719  -2.072  -8.204  1.00  0.00           H  
ATOM   2854  N   ARG F 172      10.208  -3.998  -9.801  1.00  0.00           N  
ATOM   2855  CA  ARG F 172      11.454  -4.251 -10.517  1.00  0.00           C  
ATOM   2856  C   ARG F 172      11.313  -5.392 -11.517  1.00  0.00           C  
ATOM   2857  O   ARG F 172      11.752  -5.267 -12.663  1.00  0.00           O  
ATOM   2858  CB  ARG F 172      12.575  -4.573  -9.537  1.00  0.00           C  
ATOM   2859  CG  ARG F 172      13.920  -4.869 -10.181  1.00  0.00           C  
ATOM   2860  CD  ARG F 172      14.975  -5.115  -9.163  1.00  0.00           C  
ATOM   2861  NE  ARG F 172      14.791  -6.380  -8.471  1.00  0.00           N  
ATOM   2862  CZ  ARG F 172      15.190  -7.579  -8.929  1.00  0.00           C  
ATOM   2863  NH1 ARG F 172      15.801  -7.692 -10.090  1.00  0.00           N  
ATOM   2864  NH2 ARG F 172      14.958  -8.643  -8.185  1.00  0.00           N  
ATOM   2865  H   ARG F 172      10.205  -4.093  -8.795  1.00  0.00           H  
ATOM   2866  HA  ARG F 172      11.725  -3.346 -11.061  1.00  0.00           H  
ATOM   2867 1HB  ARG F 172      12.713  -3.734  -8.856  1.00  0.00           H  
ATOM   2868 2HB  ARG F 172      12.304  -5.439  -8.937  1.00  0.00           H  
ATOM   2869 1HG  ARG F 172      13.835  -5.760 -10.804  1.00  0.00           H  
ATOM   2870 2HG  ARG F 172      14.226  -4.023 -10.796  1.00  0.00           H  
ATOM   2871 1HD  ARG F 172      15.950  -5.134  -9.649  1.00  0.00           H  
ATOM   2872 2HD  ARG F 172      14.957  -4.317  -8.421  1.00  0.00           H  
ATOM   2873  HE  ARG F 172      14.325  -6.377  -7.567  1.00  0.00           H  
ATOM   2874 1HH1 ARG F 172      15.971  -6.868 -10.651  1.00  0.00           H  
ATOM   2875 2HH1 ARG F 172      16.092  -8.600 -10.420  1.00  0.00           H  
ATOM   2876 1HH2 ARG F 172      14.483  -8.516  -7.295  1.00  0.00           H  
ATOM   2877 2HH2 ARG F 172      15.243  -9.559  -8.494  1.00  0.00           H  
ATOM   2878  N   GLU F 173      10.694  -6.493 -11.091  1.00  0.00           N  
ATOM   2879  CA  GLU F 173      10.427  -7.616 -11.981  1.00  0.00           C  
ATOM   2880  C   GLU F 173       9.551  -7.206 -13.155  1.00  0.00           C  
ATOM   2881  O   GLU F 173       9.851  -7.545 -14.299  1.00  0.00           O  
ATOM   2882  CB  GLU F 173       9.760  -8.767 -11.234  1.00  0.00           C  
ATOM   2883  CG  GLU F 173       9.456  -9.958 -12.132  1.00  0.00           C  
ATOM   2884  CD  GLU F 173       8.774 -11.096 -11.426  1.00  0.00           C  
ATOM   2885  OE1 GLU F 173       8.959 -11.246 -10.242  1.00  0.00           O  
ATOM   2886  OE2 GLU F 173       8.062 -11.821 -12.085  1.00  0.00           O  
ATOM   2887  H   GLU F 173      10.395  -6.551 -10.125  1.00  0.00           H  
ATOM   2888  HA  GLU F 173      11.382  -7.968 -12.379  1.00  0.00           H  
ATOM   2889 1HB  GLU F 173      10.407  -9.104 -10.425  1.00  0.00           H  
ATOM   2890 2HB  GLU F 173       8.824  -8.426 -10.790  1.00  0.00           H  
ATOM   2891 1HG  GLU F 173       8.821  -9.620 -12.949  1.00  0.00           H  
ATOM   2892 2HG  GLU F 173      10.390 -10.314 -12.562  1.00  0.00           H  
ATOM   2893  N   ALA F 174       8.473  -6.476 -12.862  1.00  0.00           N  
ATOM   2894  CA  ALA F 174       7.553  -5.982 -13.876  1.00  0.00           C  
ATOM   2895  C   ALA F 174       8.276  -5.113 -14.893  1.00  0.00           C  
ATOM   2896  O   ALA F 174       8.039  -5.245 -16.092  1.00  0.00           O  
ATOM   2897  CB  ALA F 174       6.422  -5.202 -13.225  1.00  0.00           C  
ATOM   2898  H   ALA F 174       8.277  -6.253 -11.895  1.00  0.00           H  
ATOM   2899  HA  ALA F 174       7.137  -6.841 -14.402  1.00  0.00           H  
ATOM   2900 1HB  ALA F 174       5.726  -4.861 -13.992  1.00  0.00           H  
ATOM   2901 2HB  ALA F 174       5.898  -5.845 -12.519  1.00  0.00           H  
ATOM   2902 3HB  ALA F 174       6.831  -4.342 -12.698  1.00  0.00           H  
ATOM   2903  N   LEU F 175       9.166  -4.244 -14.410  1.00  0.00           N  
ATOM   2904  CA  LEU F 175       9.998  -3.414 -15.269  1.00  0.00           C  
ATOM   2905  C   LEU F 175      10.839  -4.239 -16.220  1.00  0.00           C  
ATOM   2906  O   LEU F 175      10.867  -3.955 -17.416  1.00  0.00           O  
ATOM   2907  CB  LEU F 175      10.914  -2.528 -14.416  1.00  0.00           C  
ATOM   2908  CG  LEU F 175      10.248  -1.302 -13.778  1.00  0.00           C  
ATOM   2909  CD1 LEU F 175      11.141  -0.758 -12.671  1.00  0.00           C  
ATOM   2910  CD2 LEU F 175       9.996  -0.248 -14.845  1.00  0.00           C  
ATOM   2911  H   LEU F 175       9.281  -4.155 -13.409  1.00  0.00           H  
ATOM   2912  HA  LEU F 175       9.342  -2.776 -15.862  1.00  0.00           H  
ATOM   2913 1HB  LEU F 175      11.333  -3.133 -13.613  1.00  0.00           H  
ATOM   2914 2HB  LEU F 175      11.733  -2.172 -15.041  1.00  0.00           H  
ATOM   2915  HG  LEU F 175       9.300  -1.597 -13.327  1.00  0.00           H  
ATOM   2916 1HD1 LEU F 175      10.668   0.113 -12.217  1.00  0.00           H  
ATOM   2917 2HD1 LEU F 175      11.289  -1.526 -11.912  1.00  0.00           H  
ATOM   2918 3HD1 LEU F 175      12.105  -0.470 -13.090  1.00  0.00           H  
ATOM   2919 1HD2 LEU F 175       9.522   0.623 -14.392  1.00  0.00           H  
ATOM   2920 2HD2 LEU F 175      10.943   0.048 -15.296  1.00  0.00           H  
ATOM   2921 3HD2 LEU F 175       9.341  -0.658 -15.614  1.00  0.00           H  
ATOM   2922  N   GLU F 176      11.528  -5.255 -15.696  1.00  0.00           N  
ATOM   2923  CA  GLU F 176      12.317  -6.139 -16.544  1.00  0.00           C  
ATOM   2924  C   GLU F 176      11.464  -6.805 -17.611  1.00  0.00           C  
ATOM   2925  O   GLU F 176      11.874  -6.882 -18.767  1.00  0.00           O  
ATOM   2926  CB  GLU F 176      13.016  -7.220 -15.728  1.00  0.00           C  
ATOM   2927  CG  GLU F 176      13.769  -8.215 -16.602  1.00  0.00           C  
ATOM   2928  CD  GLU F 176      14.548  -9.247 -15.835  1.00  0.00           C  
ATOM   2929  OE1 GLU F 176      14.776  -9.059 -14.665  1.00  0.00           O  
ATOM   2930  OE2 GLU F 176      14.919 -10.231 -16.437  1.00  0.00           O  
ATOM   2931  H   GLU F 176      11.498  -5.417 -14.696  1.00  0.00           H  
ATOM   2932  HA  GLU F 176      13.079  -5.543 -17.046  1.00  0.00           H  
ATOM   2933 1HB  GLU F 176      13.727  -6.760 -15.040  1.00  0.00           H  
ATOM   2934 2HB  GLU F 176      12.287  -7.769 -15.133  1.00  0.00           H  
ATOM   2935 1HG  GLU F 176      13.048  -8.726 -17.239  1.00  0.00           H  
ATOM   2936 2HG  GLU F 176      14.450  -7.663 -17.248  1.00  0.00           H  
ATOM   2937  N   ARG F 177      10.284  -7.280 -17.221  1.00  0.00           N  
ATOM   2938  CA  ARG F 177       9.353  -7.897 -18.157  1.00  0.00           C  
ATOM   2939  C   ARG F 177       8.900  -6.915 -19.237  1.00  0.00           C  
ATOM   2940  O   ARG F 177       8.779  -7.286 -20.405  1.00  0.00           O  
ATOM   2941  CB  ARG F 177       8.144  -8.440 -17.409  1.00  0.00           C  
ATOM   2942  CG  ARG F 177       8.430  -9.663 -16.549  1.00  0.00           C  
ATOM   2943  CD  ARG F 177       7.223 -10.121 -15.814  1.00  0.00           C  
ATOM   2944  NE  ARG F 177       7.506 -11.268 -14.966  1.00  0.00           N  
ATOM   2945  CZ  ARG F 177       7.595 -12.543 -15.387  1.00  0.00           C  
ATOM   2946  NH1 ARG F 177       7.426 -12.849 -16.655  1.00  0.00           N  
ATOM   2947  NH2 ARG F 177       7.860 -13.476 -14.494  1.00  0.00           N  
ATOM   2948  H   ARG F 177      10.018  -7.212 -16.246  1.00  0.00           H  
ATOM   2949  HA  ARG F 177       9.857  -8.733 -18.641  1.00  0.00           H  
ATOM   2950 1HB  ARG F 177       7.736  -7.669 -16.758  1.00  0.00           H  
ATOM   2951 2HB  ARG F 177       7.365  -8.714 -18.122  1.00  0.00           H  
ATOM   2952 1HG  ARG F 177       8.769 -10.481 -17.184  1.00  0.00           H  
ATOM   2953 2HG  ARG F 177       9.206  -9.427 -15.820  1.00  0.00           H  
ATOM   2954 1HD  ARG F 177       6.853  -9.315 -15.181  1.00  0.00           H  
ATOM   2955 2HD  ARG F 177       6.450 -10.408 -16.526  1.00  0.00           H  
ATOM   2956  HE  ARG F 177       7.646 -11.114 -13.973  1.00  0.00           H  
ATOM   2957 1HH1 ARG F 177       7.223 -12.122 -17.327  1.00  0.00           H  
ATOM   2958 2HH1 ARG F 177       7.497 -13.812 -16.954  1.00  0.00           H  
ATOM   2959 1HH2 ARG F 177       7.987 -13.199 -13.524  1.00  0.00           H  
ATOM   2960 2HH2 ARG F 177       7.937 -14.444 -14.769  1.00  0.00           H  
ATOM   2961  N   ALA F 178       8.678  -5.656 -18.851  1.00  0.00           N  
ATOM   2962  CA  ALA F 178       8.343  -4.596 -19.799  1.00  0.00           C  
ATOM   2963  C   ALA F 178       9.492  -4.334 -20.767  1.00  0.00           C  
ATOM   2964  O   ALA F 178       9.265  -4.118 -21.959  1.00  0.00           O  
ATOM   2965  CB  ALA F 178       7.983  -3.320 -19.052  1.00  0.00           C  
ATOM   2966  H   ALA F 178       8.742  -5.421 -17.871  1.00  0.00           H  
ATOM   2967  HA  ALA F 178       7.483  -4.923 -20.382  1.00  0.00           H  
ATOM   2968 1HB  ALA F 178       7.707  -2.546 -19.768  1.00  0.00           H  
ATOM   2969 2HB  ALA F 178       7.142  -3.514 -18.386  1.00  0.00           H  
ATOM   2970 3HB  ALA F 178       8.836  -2.983 -18.468  1.00  0.00           H  
ATOM   2971  N   LYS F 179      10.724  -4.373 -20.259  1.00  0.00           N  
ATOM   2972  CA  LYS F 179      11.909  -4.217 -21.093  1.00  0.00           C  
ATOM   2973  C   LYS F 179      12.072  -5.368 -22.085  1.00  0.00           C  
ATOM   2974  O   LYS F 179      12.407  -5.145 -23.250  1.00  0.00           O  
ATOM   2975  CB  LYS F 179      13.157  -4.102 -20.216  1.00  0.00           C  
ATOM   2976  CG  LYS F 179      13.261  -2.798 -19.436  1.00  0.00           C  
ATOM   2977  CD  LYS F 179      14.515  -2.766 -18.576  1.00  0.00           C  
ATOM   2978  CE  LYS F 179      14.614  -1.469 -17.787  1.00  0.00           C  
ATOM   2979  NZ  LYS F 179      15.817  -1.440 -16.912  1.00  0.00           N  
ATOM   2980  H   LYS F 179      10.845  -4.513 -19.265  1.00  0.00           H  
ATOM   2981  HA  LYS F 179      11.803  -3.296 -21.667  1.00  0.00           H  
ATOM   2982 1HB  LYS F 179      13.175  -4.923 -19.499  1.00  0.00           H  
ATOM   2983 2HB  LYS F 179      14.048  -4.191 -20.838  1.00  0.00           H  
ATOM   2984 1HG  LYS F 179      13.286  -1.958 -20.132  1.00  0.00           H  
ATOM   2985 2HG  LYS F 179      12.387  -2.688 -18.794  1.00  0.00           H  
ATOM   2986 1HD  LYS F 179      14.500  -3.605 -17.879  1.00  0.00           H  
ATOM   2987 2HD  LYS F 179      15.395  -2.861 -19.212  1.00  0.00           H  
ATOM   2988 1HE  LYS F 179      14.661  -0.627 -18.477  1.00  0.00           H  
ATOM   2989 2HE  LYS F 179      13.726  -1.352 -17.166  1.00  0.00           H  
ATOM   2990 1HZ  LYS F 179      15.846  -0.565 -16.407  1.00  0.00           H  
ATOM   2991 2HZ  LYS F 179      15.775  -2.206 -16.255  1.00  0.00           H  
ATOM   2992 3HZ  LYS F 179      16.648  -1.528 -17.478  1.00  0.00           H  
ATOM   2993  N   ARG F 180      11.838  -6.597 -21.622  1.00  0.00           N  
ATOM   2994  CA  ARG F 180      11.949  -7.799 -22.465  1.00  0.00           C  
ATOM   2995  C   ARG F 180      10.886  -8.015 -23.566  1.00  0.00           C  
ATOM   2996  O   ARG F 180      11.241  -7.932 -24.750  1.00  0.00           O  
ATOM   2997  OXT ARG F 180      10.015  -8.851 -23.304  1.00  0.00           O  
ATOM   2998  CB  ARG F 180      11.927  -9.024 -21.574  1.00  0.00           C  
ATOM   2999  CG  ARG F 180      13.168  -9.268 -20.730  1.00  0.00           C  
ATOM   3000  CD  ARG F 180      13.026 -10.527 -19.953  1.00  0.00           C  
ATOM   3001  NE  ARG F 180      14.201 -10.820 -19.152  1.00  0.00           N  
ATOM   3002  CZ  ARG F 180      15.305 -11.461 -19.535  1.00  0.00           C  
ATOM   3003  NH1 ARG F 180      15.489 -11.937 -20.747  1.00  0.00           N  
ATOM   3004  NH2 ARG F 180      16.190 -11.563 -18.568  1.00  0.00           N  
ATOM   3005  H   ARG F 180      11.586  -6.725 -20.651  1.00  0.00           H  
ATOM   3006  HA  ARG F 180      12.921  -7.754 -22.951  1.00  0.00           H  
ATOM   3007 1HB  ARG F 180      11.079  -8.942 -20.896  1.00  0.00           H  
ATOM   3008 2HB  ARG F 180      11.772  -9.911 -22.186  1.00  0.00           H  
ATOM   3009 1HG  ARG F 180      14.034  -9.381 -21.383  1.00  0.00           H  
ATOM   3010 2HG  ARG F 180      13.345  -8.441 -20.052  1.00  0.00           H  
ATOM   3011 1HD  ARG F 180      12.178 -10.442 -19.278  1.00  0.00           H  
ATOM   3012 2HD  ARG F 180      12.857 -11.358 -20.632  1.00  0.00           H  
ATOM   3013  HE  ARG F 180      14.242 -10.525 -18.155  1.00  0.00           H  
ATOM   3014 1HH1 ARG F 180      14.771 -11.822 -21.445  1.00  0.00           H  
ATOM   3015 2HH1 ARG F 180      16.350 -12.413 -20.975  1.00  0.00           H  
ATOM   3016 1HH2 ARG F 180      15.900 -11.125 -17.654  1.00  0.00           H  
ATOM   3017 2HH2 ARG F 180      17.076 -12.019 -18.702  1.00  0.00           H  
TER                                                                             
