# Supplementary material for: Computational design of mechanically coupled axle-rotor protein assemblies
Source: Science. Author manuscript; Available in PMC 2023 Dec 11. (PMC10712554; doi:10.1126/science.abm1183)
Supplement: Data S5 [file NIHMS1871500-supplement-Data_S5.zip › pdbs/C3-C3_4.pdb]

ATOM      1  N   ASP A   1       7.281   9.844  43.962  1.00  0.00           N  
ATOM      2  CA  ASP A   1       7.615   8.787  43.008  1.00  0.00           C  
ATOM      3  C   ASP A   1       6.502   8.550  41.983  1.00  0.00           C  
ATOM      4  O   ASP A   1       6.780   8.204  40.834  1.00  0.00           O  
ATOM      5  CB  ASP A   1       7.949   7.522  43.764  1.00  0.00           C  
ATOM      6  CG  ASP A   1       9.157   7.767  44.655  1.00  0.00           C  
ATOM      7  OD1 ASP A   1      10.219   8.048  44.165  1.00  0.00           O  
ATOM      8  OD2 ASP A   1       8.978   7.705  45.855  1.00  0.00           O1-
ATOM      9 1H   ASP A   1       8.086  10.016  44.553  1.00  0.00           H  
ATOM     10 2H   ASP A   1       7.080  10.675  43.425  1.00  0.00           H  
ATOM     11 3H   ASP A   1       6.494   9.593  44.532  1.00  0.00           H  
ATOM     12  HA  ASP A   1       8.507   9.097  42.462  1.00  0.00           H  
ATOM     13 1HB  ASP A   1       7.099   7.214  44.370  1.00  0.00           H  
ATOM     14 2HB  ASP A   1       8.172   6.719  43.062  1.00  0.00           H  
ATOM     15  N   ILE A   2       5.234   8.712  42.392  1.00  0.00           N  
ATOM     16  CA  ILE A   2       4.127   8.512  41.455  1.00  0.00           C  
ATOM     17  C   ILE A   2       4.121   9.635  40.423  1.00  0.00           C  
ATOM     18  O   ILE A   2       3.939   9.389  39.227  1.00  0.00           O  
ATOM     19  CB  ILE A   2       2.761   8.446  42.171  1.00  0.00           C  
ATOM     20  CG1 ILE A   2       2.721   7.188  43.066  1.00  0.00           C  
ATOM     21  CG2 ILE A   2       1.620   8.381  41.105  1.00  0.00           C  
ATOM     22  CD1 ILE A   2       1.579   7.143  44.019  1.00  0.00           C  
ATOM     23  H   ILE A   2       5.018   8.996  43.337  1.00  0.00           H  
ATOM     24  HA  ILE A   2       4.278   7.575  40.928  1.00  0.00           H  
ATOM     25  HB  ILE A   2       2.624   9.325  42.805  1.00  0.00           H  
ATOM     26 1HG1 ILE A   2       2.655   6.317  42.441  1.00  0.00           H  
ATOM     27 2HG1 ILE A   2       3.640   7.141  43.636  1.00  0.00           H  
ATOM     28 1HG2 ILE A   2       0.649   8.330  41.578  1.00  0.00           H  
ATOM     29 2HG2 ILE A   2       1.644   9.271  40.480  1.00  0.00           H  
ATOM     30 3HG2 ILE A   2       1.759   7.501  40.477  1.00  0.00           H  
ATOM     31 1HD1 ILE A   2       1.611   6.232  44.609  1.00  0.00           H  
ATOM     32 2HD1 ILE A   2       1.618   8.004  44.685  1.00  0.00           H  
ATOM     33 3HD1 ILE A   2       0.686   7.156  43.469  1.00  0.00           H  
ATOM     34  N   GLU A   3       4.257  10.871  40.896  1.00  0.00           N  
ATOM     35  CA  GLU A   3       4.281  12.054  40.049  1.00  0.00           C  
ATOM     36  C   GLU A   3       5.475  12.026  39.094  1.00  0.00           C  
ATOM     37  O   GLU A   3       5.374  12.471  37.950  1.00  0.00           O  
ATOM     38  CB  GLU A   3       4.326  13.320  40.907  1.00  0.00           C  
ATOM     39  CG  GLU A   3       3.075  13.561  41.740  1.00  0.00           C  
ATOM     40  CD  GLU A   3       3.047  12.746  43.002  1.00  0.00           C  
ATOM     41  OE1 GLU A   3       3.978  12.013  43.235  1.00  0.00           O  
ATOM     42  OE2 GLU A   3       2.093  12.857  43.735  1.00  0.00           O1-
ATOM     43  H   GLU A   3       4.360  11.006  41.902  1.00  0.00           H  
ATOM     44  HA  GLU A   3       3.369  12.061  39.453  1.00  0.00           H  
ATOM     45 1HB  GLU A   3       5.176  13.268  41.588  1.00  0.00           H  
ATOM     46 2HB  GLU A   3       4.474  14.189  40.265  1.00  0.00           H  
ATOM     47 1HG  GLU A   3       3.023  14.617  42.000  1.00  0.00           H  
ATOM     48 2HG  GLU A   3       2.199  13.321  41.138  1.00  0.00           H  
ATOM     49  N   GLU A   4       6.614  11.515  39.570  1.00  0.00           N  
ATOM     50  CA  GLU A   4       7.780  11.387  38.720  1.00  0.00           C  
ATOM     51  C   GLU A   4       7.485  10.379  37.615  1.00  0.00           C  
ATOM     52  O   GLU A   4       7.830  10.617  36.453  1.00  0.00           O  
ATOM     53  CB  GLU A   4       9.004  10.946  39.516  1.00  0.00           C  
ATOM     54  CG  GLU A   4       9.531  11.954  40.542  1.00  0.00           C  
ATOM     55  CD  GLU A   4       8.830  11.906  41.880  1.00  0.00           C  
ATOM     56  OE1 GLU A   4       7.651  11.616  41.941  1.00  0.00           O  
ATOM     57  OE2 GLU A   4       9.504  12.079  42.872  1.00  0.00           O1-
ATOM     58  H   GLU A   4       6.662  11.250  40.550  1.00  0.00           H  
ATOM     59  HA  GLU A   4       7.991  12.354  38.261  1.00  0.00           H  
ATOM     60 1HB  GLU A   4       8.771  10.021  40.044  1.00  0.00           H  
ATOM     61 2HB  GLU A   4       9.816  10.723  38.824  1.00  0.00           H  
ATOM     62 1HG  GLU A   4      10.594  11.783  40.689  1.00  0.00           H  
ATOM     63 2HG  GLU A   4       9.412  12.954  40.123  1.00  0.00           H  
ATOM     64  N   ALA A   5       6.829   9.255  37.968  1.00  0.00           N  
ATOM     65  CA  ALA A   5       6.440   8.267  36.974  1.00  0.00           C  
ATOM     66  C   ALA A   5       5.483   8.906  35.977  1.00  0.00           C  
ATOM     67  O   ALA A   5       5.532   8.604  34.786  1.00  0.00           O  
ATOM     68  CB  ALA A   5       5.799   7.055  37.625  1.00  0.00           C  
ATOM     69  H   ALA A   5       6.640   9.061  38.957  1.00  0.00           H  
ATOM     70  HA  ALA A   5       7.333   7.956  36.440  1.00  0.00           H  
ATOM     71 1HB  ALA A   5       5.533   6.327  36.861  1.00  0.00           H  
ATOM     72 2HB  ALA A   5       6.502   6.606  38.328  1.00  0.00           H  
ATOM     73 3HB  ALA A   5       4.904   7.358  38.159  1.00  0.00           H  
ATOM     74  N   LYS A   6       4.609   9.794  36.451  1.00  0.00           N  
ATOM     75  CA  LYS A   6       3.672  10.472  35.572  1.00  0.00           C  
ATOM     76  C   LYS A   6       4.416  11.315  34.542  1.00  0.00           C  
ATOM     77  O   LYS A   6       4.096  11.255  33.348  1.00  0.00           O  
ATOM     78  CB  LYS A   6       2.680  11.303  36.395  1.00  0.00           C  
ATOM     79  CG  LYS A   6       1.537  11.979  35.619  1.00  0.00           C  
ATOM     80  CD  LYS A   6       0.508  12.607  36.601  1.00  0.00           C  
ATOM     81  CE  LYS A   6      -0.653  13.275  35.870  1.00  0.00           C  
ATOM     82  NZ  LYS A   6      -1.727  13.763  36.820  1.00  0.00           N1+
ATOM     83  H   LYS A   6       4.561   9.938  37.465  1.00  0.00           H  
ATOM     84  HA  LYS A   6       3.137   9.723  35.018  1.00  0.00           H  
ATOM     85 1HB  LYS A   6       2.283  10.696  37.198  1.00  0.00           H  
ATOM     86 2HB  LYS A   6       3.221  12.112  36.863  1.00  0.00           H  
ATOM     87 1HG  LYS A   6       1.950  12.764  34.979  1.00  0.00           H  
ATOM     88 2HG  LYS A   6       1.034  11.251  34.989  1.00  0.00           H  
ATOM     89 1HD  LYS A   6       0.107  11.847  37.265  1.00  0.00           H  
ATOM     90 2HD  LYS A   6       1.009  13.360  37.213  1.00  0.00           H  
ATOM     91 1HE  LYS A   6      -0.265  14.127  35.316  1.00  0.00           H  
ATOM     92 2HE  LYS A   6      -1.097  12.569  35.168  1.00  0.00           H  
ATOM     93 1HZ  LYS A   6      -2.462  14.207  36.292  1.00  0.00           H  
ATOM     94 2HZ  LYS A   6      -2.150  12.972  37.353  1.00  0.00           H  
ATOM     95 3HZ  LYS A   6      -1.340  14.427  37.471  1.00  0.00           H  
ATOM     96  N   GLU A   7       5.422  12.075  34.983  1.00  0.00           N  
ATOM     97  CA  GLU A   7       6.204  12.863  34.037  1.00  0.00           C  
ATOM     98  C   GLU A   7       7.001  11.981  33.081  1.00  0.00           C  
ATOM     99  O   GLU A   7       7.086  12.286  31.889  1.00  0.00           O  
ATOM    100  CB  GLU A   7       7.137  13.827  34.769  1.00  0.00           C  
ATOM    101  CG  GLU A   7       6.426  15.001  35.423  1.00  0.00           C  
ATOM    102  CD  GLU A   7       5.752  15.874  34.384  1.00  0.00           C  
ATOM    103  OE1 GLU A   7       6.368  16.108  33.364  1.00  0.00           O  
ATOM    104  OE2 GLU A   7       4.639  16.286  34.591  1.00  0.00           O1-
ATOM    105  H   GLU A   7       5.601  12.131  35.991  1.00  0.00           H  
ATOM    106  HA  GLU A   7       5.512  13.458  33.441  1.00  0.00           H  
ATOM    107 1HB  GLU A   7       7.672  13.283  35.553  1.00  0.00           H  
ATOM    108 2HB  GLU A   7       7.880  14.215  34.074  1.00  0.00           H  
ATOM    109 1HG  GLU A   7       5.671  14.620  36.114  1.00  0.00           H  
ATOM    110 2HG  GLU A   7       7.143  15.591  35.991  1.00  0.00           H  
ATOM    111  N   GLU A   8       7.541  10.859  33.574  1.00  0.00           N  
ATOM    112  CA  GLU A   8       8.298   9.972  32.703  1.00  0.00           C  
ATOM    113  C   GLU A   8       7.351   9.353  31.682  1.00  0.00           C  
ATOM    114  O   GLU A   8       7.700   9.220  30.508  1.00  0.00           O  
ATOM    115  CB  GLU A   8       9.019   8.893  33.515  1.00  0.00           C  
ATOM    116  CG  GLU A   8       9.921   7.932  32.708  1.00  0.00           C  
ATOM    117  CD  GLU A   8      11.125   8.593  32.054  1.00  0.00           C  
ATOM    118  OE1 GLU A   8      11.461   9.705  32.406  1.00  0.00           O  
ATOM    119  OE2 GLU A   8      11.739   7.959  31.230  1.00  0.00           O1-
ATOM    120  H   GLU A   8       7.473  10.661  34.577  1.00  0.00           H  
ATOM    121  HA  GLU A   8       9.044  10.558  32.170  1.00  0.00           H  
ATOM    122 1HB  GLU A   8       9.638   9.374  34.273  1.00  0.00           H  
ATOM    123 2HB  GLU A   8       8.285   8.301  34.043  1.00  0.00           H  
ATOM    124 1HG  GLU A   8      10.268   7.144  33.372  1.00  0.00           H  
ATOM    125 2HG  GLU A   8       9.316   7.468  31.933  1.00  0.00           H  
ATOM    126  N   SER A   9       6.138   8.999  32.121  1.00  0.00           N  
ATOM    127  CA  SER A   9       5.150   8.397  31.249  1.00  0.00           C  
ATOM    128  C   SER A   9       4.791   9.362  30.133  1.00  0.00           C  
ATOM    129  O   SER A   9       4.674   8.963  28.968  1.00  0.00           O  
ATOM    130  CB  SER A   9       3.896   8.045  32.033  1.00  0.00           C  
ATOM    131  OG  SER A   9       4.148   7.049  32.991  1.00  0.00           O  
ATOM    132  H   SER A   9       5.919   9.103  33.107  1.00  0.00           H  
ATOM    133  HA  SER A   9       5.581   7.503  30.820  1.00  0.00           H  
ATOM    134 1HB  SER A   9       3.510   8.931  32.524  1.00  0.00           H  
ATOM    135 2HB  SER A   9       3.135   7.704  31.341  1.00  0.00           H  
ATOM    136  HG  SER A   9       4.641   7.498  33.718  1.00  0.00           H  
ATOM    137  N   ARG A  10       4.641  10.644  30.486  1.00  0.00           N  
ATOM    138  CA  ARG A  10       4.348  11.682  29.516  1.00  0.00           C  
ATOM    139  C   ARG A  10       5.472  11.753  28.485  1.00  0.00           C  
ATOM    140  O   ARG A  10       5.212  11.724  27.283  1.00  0.00           O  
ATOM    141  CB  ARG A  10       4.176  13.029  30.208  1.00  0.00           C  
ATOM    142  CG  ARG A  10       3.812  14.188  29.296  1.00  0.00           C  
ATOM    143  CD  ARG A  10       3.681  15.490  30.050  1.00  0.00           C  
ATOM    144  NE  ARG A  10       4.955  15.980  30.626  1.00  0.00           N  
ATOM    145  CZ  ARG A  10       5.942  16.592  29.941  1.00  0.00           C  
ATOM    146  NH1 ARG A  10       5.870  16.786  28.631  1.00  0.00           N1+
ATOM    147  NH2 ARG A  10       6.987  17.004  30.628  1.00  0.00           N  
ATOM    148  H   ARG A  10       4.682  10.888  31.481  1.00  0.00           H  
ATOM    149  HA  ARG A  10       3.420  11.434  29.005  1.00  0.00           H  
ATOM    150 1HB  ARG A  10       3.412  12.947  30.979  1.00  0.00           H  
ATOM    151 2HB  ARG A  10       5.104  13.296  30.708  1.00  0.00           H  
ATOM    152 1HG  ARG A  10       4.578  14.300  28.524  1.00  0.00           H  
ATOM    153 2HG  ARG A  10       2.857  13.977  28.816  1.00  0.00           H  
ATOM    154 1HD  ARG A  10       3.287  16.256  29.386  1.00  0.00           H  
ATOM    155 2HD  ARG A  10       2.982  15.343  30.875  1.00  0.00           H  
ATOM    156  HE  ARG A  10       5.111  15.902  31.651  1.00  0.00           H  
ATOM    157 1HH1 ARG A  10       5.059  16.463  28.103  1.00  0.00           H  
ATOM    158 2HH1 ARG A  10       6.622  17.247  28.141  1.00  0.00           H  
ATOM    159 1HH2 ARG A  10       6.985  16.837  31.650  1.00  0.00           H  
ATOM    160 2HH2 ARG A  10       7.755  17.473  30.176  1.00  0.00           H  
ATOM    161  N   LYS A  11       6.730  11.784  28.952  1.00  0.00           N  
ATOM    162  CA  LYS A  11       7.874  11.864  28.047  1.00  0.00           C  
ATOM    163  C   LYS A  11       7.896  10.687  27.079  1.00  0.00           C  
ATOM    164  O   LYS A  11       8.171  10.876  25.890  1.00  0.00           O  
ATOM    165  CB  LYS A  11       9.176  11.894  28.854  1.00  0.00           C  
ATOM    166  CG  LYS A  11       9.434  13.196  29.612  1.00  0.00           C  
ATOM    167  CD  LYS A  11      10.709  13.095  30.454  1.00  0.00           C  
ATOM    168  CE  LYS A  11      10.951  14.358  31.261  1.00  0.00           C  
ATOM    169  NZ  LYS A  11      12.115  14.207  32.179  1.00  0.00           N1+
ATOM    170  H   LYS A  11       6.883  11.803  29.967  1.00  0.00           H  
ATOM    171  HA  LYS A  11       7.792  12.780  27.468  1.00  0.00           H  
ATOM    172 1HB  LYS A  11       9.169  11.086  29.582  1.00  0.00           H  
ATOM    173 2HB  LYS A  11      10.015  11.721  28.185  1.00  0.00           H  
ATOM    174 1HG  LYS A  11       9.537  14.012  28.898  1.00  0.00           H  
ATOM    175 2HG  LYS A  11       8.589  13.415  30.260  1.00  0.00           H  
ATOM    176 1HD  LYS A  11      10.628  12.246  31.140  1.00  0.00           H  
ATOM    177 2HD  LYS A  11      11.561  12.925  29.800  1.00  0.00           H  
ATOM    178 1HE  LYS A  11      11.146  15.183  30.578  1.00  0.00           H  
ATOM    179 2HE  LYS A  11      10.060  14.586  31.851  1.00  0.00           H  
ATOM    180 1HZ  LYS A  11      12.253  15.061  32.700  1.00  0.00           H  
ATOM    181 2HZ  LYS A  11      11.919  13.444  32.822  1.00  0.00           H  
ATOM    182 3HZ  LYS A  11      12.949  13.998  31.649  1.00  0.00           H  
ATOM    183  N   ILE A  12       7.573   9.484  27.567  1.00  0.00           N  
ATOM    184  CA  ILE A  12       7.535   8.305  26.719  1.00  0.00           C  
ATOM    185  C   ILE A  12       6.438   8.464  25.666  1.00  0.00           C  
ATOM    186  O   ILE A  12       6.657   8.226  24.480  1.00  0.00           O  
ATOM    187  CB  ILE A  12       7.293   7.026  27.561  1.00  0.00           C  
ATOM    188  CG1 ILE A  12       8.535   6.754  28.474  1.00  0.00           C  
ATOM    189  CG2 ILE A  12       7.024   5.804  26.611  1.00  0.00           C  
ATOM    190  CD1 ILE A  12       8.296   5.743  29.601  1.00  0.00           C  
ATOM    191  H   ILE A  12       7.407   9.400  28.576  1.00  0.00           H  
ATOM    192  HA  ILE A  12       8.492   8.211  26.210  1.00  0.00           H  
ATOM    193  HB  ILE A  12       6.445   7.179  28.213  1.00  0.00           H  
ATOM    194 1HG1 ILE A  12       9.339   6.374  27.842  1.00  0.00           H  
ATOM    195 2HG1 ILE A  12       8.868   7.692  28.918  1.00  0.00           H  
ATOM    196 1HG2 ILE A  12       6.864   4.907  27.185  1.00  0.00           H  
ATOM    197 2HG2 ILE A  12       6.146   5.985  25.999  1.00  0.00           H  
ATOM    198 3HG2 ILE A  12       7.889   5.653  25.960  1.00  0.00           H  
ATOM    199 1HD1 ILE A  12       9.220   5.618  30.169  1.00  0.00           H  
ATOM    200 2HD1 ILE A  12       7.528   6.126  30.261  1.00  0.00           H  
ATOM    201 3HD1 ILE A  12       7.988   4.789  29.202  1.00  0.00           H  
ATOM    202  N   ALA A  13       5.236   8.871  26.098  1.00  0.00           N  
ATOM    203  CA  ALA A  13       4.140   9.040  25.149  1.00  0.00           C  
ATOM    204  C   ALA A  13       4.461  10.104  24.092  1.00  0.00           C  
ATOM    205  O   ALA A  13       4.091   9.939  22.918  1.00  0.00           O  
ATOM    206  CB  ALA A  13       2.879   9.452  25.902  1.00  0.00           C  
ATOM    207  H   ALA A  13       5.082   9.031  27.094  1.00  0.00           H  
ATOM    208  HA  ALA A  13       3.969   8.098  24.651  1.00  0.00           H  
ATOM    209 1HB  ALA A  13       2.056   9.555  25.198  1.00  0.00           H  
ATOM    210 2HB  ALA A  13       2.640   8.687  26.642  1.00  0.00           H  
ATOM    211 3HB  ALA A  13       3.058  10.403  26.404  1.00  0.00           H  
ATOM    212  N   ASP A  14       5.157  11.175  24.464  1.00  0.00           N  
ATOM    213  CA  ASP A  14       5.506  12.216  23.507  1.00  0.00           C  
ATOM    214  C   ASP A  14       6.630  11.808  22.549  1.00  0.00           C  
ATOM    215  O   ASP A  14       6.604  12.175  21.373  1.00  0.00           O  
ATOM    216  CB  ASP A  14       5.917  13.508  24.224  1.00  0.00           C  
ATOM    217  CG  ASP A  14       4.768  14.284  24.914  1.00  0.00           C  
ATOM    218  OD1 ASP A  14       3.613  14.027  24.657  1.00  0.00           O  
ATOM    219  OD2 ASP A  14       5.083  15.171  25.681  1.00  0.00           O1-
ATOM    220  H   ASP A  14       5.382  11.296  25.459  1.00  0.00           H  
ATOM    221  HA  ASP A  14       4.620  12.431  22.911  1.00  0.00           H  
ATOM    222 1HB  ASP A  14       6.654  13.251  24.990  1.00  0.00           H  
ATOM    223 2HB  ASP A  14       6.410  14.170  23.515  1.00  0.00           H  
ATOM    224  N   HIS A  15       7.648  11.023  23.034  1.00  0.00           N  
ATOM    225  CA  HIS A  15       8.794  10.685  22.194  1.00  0.00           C  
ATOM    226  C   HIS A  15       8.535   9.422  21.409  1.00  0.00           C  
ATOM    227  O   HIS A  15       9.097   9.334  20.268  1.00  0.00           O  
ATOM    228  CB  HIS A  15       9.985  10.489  23.146  1.00  0.00           C  
ATOM    229  CG  HIS A  15      11.265  10.224  22.409  1.00  0.00           C  
ATOM    230  CD2 HIS A  15      11.907   8.993  22.440  1.00  0.00           C  
ATOM    231  ND1 HIS A  15      11.960  11.141  21.623  1.00  0.00           N  
ATOM    232  CE1 HIS A  15      12.996  10.374  21.235  1.00  0.00           C  
ATOM    233  NE2 HIS A  15      13.040   9.086  21.672  1.00  0.00           N  
ATOM    234  H   HIS A  15       7.604  10.677  23.982  1.00  0.00           H  
ATOM    235  HA  HIS A  15       8.918  11.495  21.456  1.00  0.00           H  
ATOM    236 1HB  HIS A  15      10.109  11.380  23.763  1.00  0.00           H  
ATOM    237 2HB  HIS A  15       9.810   9.643  23.839  1.00  0.00           H  
ATOM    238  HD2 HIS A  15      11.563   8.112  22.982  1.00  0.00           H  
ATOM    239  HE1 HIS A  15      13.817  10.690  20.592  1.00  0.00           H  
ATOM    240  HE2 HIS A  15      13.758   8.412  21.451  1.00  0.00           H  
ATOM    241  N   GLY A  16       7.904   8.382  21.911  1.00  0.00           N  
ATOM    242  CA  GLY A  16       7.754   7.138  21.173  1.00  0.00           C  
ATOM    243  C   GLY A  16       6.730   7.279  20.052  1.00  0.00           C  
ATOM    244  O   GLY A  16       5.742   7.998  20.183  1.00  0.00           O  
ATOM    245  H   GLY A  16       7.484   8.453  22.841  1.00  0.00           H  
ATOM    246 1HA  GLY A  16       8.716   6.836  20.760  1.00  0.00           H  
ATOM    247 2HA  GLY A  16       7.442   6.351  21.864  1.00  0.00           H  
ATOM    248  N   HIS A  17       6.955   6.584  18.955  1.00  0.00           N  
ATOM    249  CA  HIS A  17       5.978   6.468  17.876  1.00  0.00           C  
ATOM    250  C   HIS A  17       5.636   5.022  17.608  1.00  0.00           C  
ATOM    251  O   HIS A  17       4.739   4.663  16.928  1.00  0.00           O  
ATOM    252  CB  HIS A  17       6.627   7.104  16.636  1.00  0.00           C  
ATOM    253  CG  HIS A  17       5.697   7.136  15.458  1.00  0.00           C  
ATOM    254  CD2 HIS A  17       5.874   6.333  14.340  1.00  0.00           C  
ATOM    255  ND1 HIS A  17       4.570   7.945  15.331  1.00  0.00           N  
ATOM    256  CE1 HIS A  17       4.147   7.562  14.113  1.00  0.00           C  
ATOM    257  NE2 HIS A  17       4.861   6.608  13.457  1.00  0.00           N  
ATOM    258  H   HIS A  17       7.842   6.110  18.857  1.00  0.00           H  
ATOM    259  HA  HIS A  17       5.048   6.955  18.214  1.00  0.00           H  
ATOM    260 1HB  HIS A  17       6.938   8.123  16.870  1.00  0.00           H  
ATOM    261 2HB  HIS A  17       7.539   6.552  16.334  1.00  0.00           H  
ATOM    262  HD2 HIS A  17       6.679   5.612  14.198  1.00  0.00           H  
ATOM    263  HE1 HIS A  17       3.272   7.949  13.591  1.00  0.00           H  
ATOM    264  HE2 HIS A  17       4.647   6.233  12.544  1.00  0.00           H  
ATOM    265  N   ASP A  18       6.486   4.241  18.308  1.00  0.00           N  
ATOM    266  CA  ASP A  18       6.381   2.791  18.266  1.00  0.00           C  
ATOM    267  C   ASP A  18       5.526   2.299  19.404  1.00  0.00           C  
ATOM    268  O   ASP A  18       5.950   2.332  20.560  1.00  0.00           O  
ATOM    269  CB  ASP A  18       7.722   2.071  18.359  1.00  0.00           C  
ATOM    270  CG  ASP A  18       7.526   0.511  18.317  1.00  0.00           C  
ATOM    271  OD1 ASP A  18       6.384   0.058  18.201  1.00  0.00           O  
ATOM    272  OD2 ASP A  18       8.484  -0.192  18.471  1.00  0.00           O1-
ATOM    273  H   ASP A  18       7.202   4.703  18.854  1.00  0.00           H  
ATOM    274  HA  ASP A  18       5.904   2.504  17.333  1.00  0.00           H  
ATOM    275 1HB  ASP A  18       8.353   2.365  17.525  1.00  0.00           H  
ATOM    276 2HB  ASP A  18       8.235   2.356  19.276  1.00  0.00           H  
ATOM    277  N   GLY A  19       4.311   1.879  19.101  1.00  0.00           N  
ATOM    278  CA  GLY A  19       3.391   1.438  20.130  1.00  0.00           C  
ATOM    279  C   GLY A  19       3.947   0.273  20.956  1.00  0.00           C  
ATOM    280  O   GLY A  19       3.640   0.160  22.143  1.00  0.00           O  
ATOM    281  H   GLY A  19       4.030   1.880  18.130  1.00  0.00           H  
ATOM    282 1HA  GLY A  19       3.157   2.273  20.787  1.00  0.00           H  
ATOM    283 2HA  GLY A  19       2.456   1.139  19.660  1.00  0.00           H  
ATOM    284  N   HIS A  20       4.779  -0.598  20.367  1.00  0.00           N  
ATOM    285  CA  HIS A  20       5.287  -1.723  21.141  1.00  0.00           C  
ATOM    286  C   HIS A  20       6.285  -1.258  22.180  1.00  0.00           C  
ATOM    287  O   HIS A  20       6.128  -1.532  23.378  1.00  0.00           O  
ATOM    288  CB  HIS A  20       5.948  -2.761  20.234  1.00  0.00           C  
ATOM    289  CG  HIS A  20       6.428  -3.970  20.967  1.00  0.00           C  
ATOM    290  CD2 HIS A  20       5.826  -5.159  21.196  1.00  0.00           C  
ATOM    291  ND1 HIS A  20       7.671  -4.045  21.575  1.00  0.00           N  
ATOM    292  CE1 HIS A  20       7.798  -5.227  22.149  1.00  0.00           C  
ATOM    293  NE2 HIS A  20       6.697  -5.916  21.926  1.00  0.00           N  
ATOM    294  H   HIS A  20       5.088  -0.490  19.387  1.00  0.00           H  
ATOM    295  HA  HIS A  20       4.462  -2.205  21.668  1.00  0.00           H  
ATOM    296 1HB  HIS A  20       5.245  -3.074  19.465  1.00  0.00           H  
ATOM    297 2HB  HIS A  20       6.801  -2.303  19.724  1.00  0.00           H  
ATOM    298  HD2 HIS A  20       4.830  -5.461  20.863  1.00  0.00           H  
ATOM    299  HE1 HIS A  20       8.667  -5.581  22.702  1.00  0.00           H  
ATOM    300  HE2 HIS A  20       6.520  -6.878  22.249  1.00  0.00           H  
ATOM    301  N   LYS A  21       7.301  -0.525  21.732  1.00  0.00           N  
ATOM    302  CA  LYS A  21       8.331  -0.065  22.635  1.00  0.00           C  
ATOM    303  C   LYS A  21       7.765   0.903  23.665  1.00  0.00           C  
ATOM    304  O   LYS A  21       8.077   0.793  24.849  1.00  0.00           O  
ATOM    305  CB  LYS A  21       9.470   0.584  21.853  1.00  0.00           C  
ATOM    306  CG  LYS A  21      10.662   1.079  22.693  1.00  0.00           C  
ATOM    307  CD  LYS A  21      11.352  -0.094  23.413  1.00  0.00           C  
ATOM    308  CE  LYS A  21      12.793   0.235  23.830  1.00  0.00           C  
ATOM    309  NZ  LYS A  21      12.871   1.362  24.803  1.00  0.00           N1+
ATOM    310  H   LYS A  21       7.377  -0.336  20.735  1.00  0.00           H  
ATOM    311  HA  LYS A  21       8.723  -0.932  23.164  1.00  0.00           H  
ATOM    312 1HB  LYS A  21       9.843  -0.126  21.110  1.00  0.00           H  
ATOM    313 2HB  LYS A  21       9.081   1.438  21.305  1.00  0.00           H  
ATOM    314 1HG  LYS A  21      11.377   1.573  22.036  1.00  0.00           H  
ATOM    315 2HG  LYS A  21      10.314   1.801  23.439  1.00  0.00           H  
ATOM    316 1HD  LYS A  21      10.789  -0.317  24.325  1.00  0.00           H  
ATOM    317 2HD  LYS A  21      11.350  -0.978  22.778  1.00  0.00           H  
ATOM    318 1HE  LYS A  21      13.231  -0.650  24.284  1.00  0.00           H  
ATOM    319 2HE  LYS A  21      13.364   0.496  22.942  1.00  0.00           H  
ATOM    320 1HZ  LYS A  21      13.825   1.538  25.053  1.00  0.00           H  
ATOM    321 2HZ  LYS A  21      12.473   2.205  24.403  1.00  0.00           H  
ATOM    322 3HZ  LYS A  21      12.336   1.130  25.666  1.00  0.00           H  
ATOM    323  N   ALA A  22       6.891   1.833  23.246  1.00  0.00           N  
ATOM    324  CA  ALA A  22       6.354   2.782  24.211  1.00  0.00           C  
ATOM    325  C   ALA A  22       5.633   2.045  25.329  1.00  0.00           C  
ATOM    326  O   ALA A  22       5.830   2.361  26.508  1.00  0.00           O  
ATOM    327  CB  ALA A  22       5.399   3.742  23.524  1.00  0.00           C  
ATOM    328  H   ALA A  22       6.631   1.916  22.260  1.00  0.00           H  
ATOM    329  HA  ALA A  22       7.182   3.341  24.641  1.00  0.00           H  
ATOM    330 1HB  ALA A  22       5.013   4.457  24.248  1.00  0.00           H  
ATOM    331 2HB  ALA A  22       5.926   4.272  22.730  1.00  0.00           H  
ATOM    332 3HB  ALA A  22       4.572   3.176  23.089  1.00  0.00           H  
ATOM    333  N   VAL A  23       4.867   1.010  24.988  1.00  0.00           N  
ATOM    334  CA  VAL A  23       4.197   0.226  26.003  1.00  0.00           C  
ATOM    335  C   VAL A  23       5.195  -0.500  26.874  1.00  0.00           C  
ATOM    336  O   VAL A  23       5.026  -0.533  28.088  1.00  0.00           O  
ATOM    337  CB  VAL A  23       3.210  -0.753  25.382  1.00  0.00           C  
ATOM    338  CG1 VAL A  23       2.659  -1.732  26.430  1.00  0.00           C  
ATOM    339  CG2 VAL A  23       2.091   0.033  24.819  1.00  0.00           C  
ATOM    340  H   VAL A  23       4.703   0.792  23.997  1.00  0.00           H  
ATOM    341  HA  VAL A  23       3.629   0.910  26.635  1.00  0.00           H  
ATOM    342  HB  VAL A  23       3.714  -1.317  24.590  1.00  0.00           H  
ATOM    343 1HG1 VAL A  23       1.952  -2.403  25.947  1.00  0.00           H  
ATOM    344 2HG1 VAL A  23       3.466  -2.321  26.863  1.00  0.00           H  
ATOM    345 3HG1 VAL A  23       2.154  -1.178  27.225  1.00  0.00           H  
ATOM    346 1HG2 VAL A  23       1.391  -0.628  24.344  1.00  0.00           H  
ATOM    347 2HG2 VAL A  23       1.608   0.568  25.627  1.00  0.00           H  
ATOM    348 3HG2 VAL A  23       2.453   0.743  24.093  1.00  0.00           H  
ATOM    349  N   ALA A  24       6.211  -1.128  26.273  1.00  0.00           N  
ATOM    350  CA  ALA A  24       7.191  -1.862  27.058  1.00  0.00           C  
ATOM    351  C   ALA A  24       7.879  -0.963  28.087  1.00  0.00           C  
ATOM    352  O   ALA A  24       8.102  -1.388  29.228  1.00  0.00           O  
ATOM    353  CB  ALA A  24       8.229  -2.473  26.136  1.00  0.00           C  
ATOM    354  H   ALA A  24       6.282  -1.117  25.250  1.00  0.00           H  
ATOM    355  HA  ALA A  24       6.668  -2.654  27.593  1.00  0.00           H  
ATOM    356 1HB  ALA A  24       8.945  -3.041  26.722  1.00  0.00           H  
ATOM    357 2HB  ALA A  24       7.736  -3.128  25.415  1.00  0.00           H  
ATOM    358 3HB  ALA A  24       8.744  -1.673  25.606  1.00  0.00           H  
ATOM    359  N   ASP A  25       8.187   0.285  27.707  1.00  0.00           N  
ATOM    360  CA  ASP A  25       8.834   1.196  28.640  1.00  0.00           C  
ATOM    361  C   ASP A  25       7.864   1.657  29.723  1.00  0.00           C  
ATOM    362  O   ASP A  25       8.236   1.719  30.901  1.00  0.00           O  
ATOM    363  CB  ASP A  25       9.421   2.408  27.916  1.00  0.00           C  
ATOM    364  CG  ASP A  25      10.715   2.133  27.055  1.00  0.00           C  
ATOM    365  OD1 ASP A  25      11.391   1.101  27.179  1.00  0.00           O  
ATOM    366  OD2 ASP A  25      11.052   2.999  26.281  1.00  0.00           O1-
ATOM    367  H   ASP A  25       8.030   0.561  26.731  1.00  0.00           H  
ATOM    368  HA  ASP A  25       9.645   0.668  29.128  1.00  0.00           H  
ATOM    369 1HB  ASP A  25       8.651   2.815  27.250  1.00  0.00           H  
ATOM    370 2HB  ASP A  25       9.659   3.176  28.642  1.00  0.00           H  
ATOM    371  N   LEU A  26       6.609   1.940  29.355  1.00  0.00           N  
ATOM    372  CA  LEU A  26       5.631   2.355  30.351  1.00  0.00           C  
ATOM    373  C   LEU A  26       5.350   1.231  31.324  1.00  0.00           C  
ATOM    374  O   LEU A  26       5.206   1.469  32.523  1.00  0.00           O  
ATOM    375  CB  LEU A  26       4.311   2.758  29.691  1.00  0.00           C  
ATOM    376  CG  LEU A  26       4.321   4.032  28.857  1.00  0.00           C  
ATOM    377  CD1 LEU A  26       3.025   4.144  28.123  1.00  0.00           C  
ATOM    378  CD2 LEU A  26       4.531   5.227  29.738  1.00  0.00           C  
ATOM    379  H   LEU A  26       6.346   1.906  28.365  1.00  0.00           H  
ATOM    380  HA  LEU A  26       6.043   3.181  30.918  1.00  0.00           H  
ATOM    381 1HB  LEU A  26       4.002   1.942  29.038  1.00  0.00           H  
ATOM    382 2HB  LEU A  26       3.557   2.873  30.471  1.00  0.00           H  
ATOM    383  HG  LEU A  26       5.104   3.985  28.138  1.00  0.00           H  
ATOM    384 1HD1 LEU A  26       3.029   5.046  27.510  1.00  0.00           H  
ATOM    385 2HD1 LEU A  26       2.914   3.273  27.485  1.00  0.00           H  
ATOM    386 3HD1 LEU A  26       2.201   4.188  28.832  1.00  0.00           H  
ATOM    387 1HD2 LEU A  26       4.524   6.124  29.122  1.00  0.00           H  
ATOM    388 2HD2 LEU A  26       3.752   5.284  30.466  1.00  0.00           H  
ATOM    389 3HD2 LEU A  26       5.468   5.154  30.245  1.00  0.00           H  
ATOM    390  N   GLN A  27       5.302   0.001  30.817  1.00  0.00           N  
ATOM    391  CA  GLN A  27       5.025  -1.141  31.651  1.00  0.00           C  
ATOM    392  C   GLN A  27       6.162  -1.357  32.636  1.00  0.00           C  
ATOM    393  O   GLN A  27       5.913  -1.556  33.826  1.00  0.00           O  
ATOM    394  CB  GLN A  27       4.784  -2.355  30.752  1.00  0.00           C  
ATOM    395  CG  GLN A  27       4.388  -3.617  31.438  1.00  0.00           C  
ATOM    396  CD  GLN A  27       3.080  -3.484  32.188  1.00  0.00           C  
ATOM    397  NE2 GLN A  27       2.843  -4.400  33.102  1.00  0.00           N  
ATOM    398  OE1 GLN A  27       2.282  -2.560  31.942  1.00  0.00           O  
ATOM    399  H   GLN A  27       5.416  -0.135  29.813  1.00  0.00           H  
ATOM    400  HA  GLN A  27       4.123  -0.934  32.219  1.00  0.00           H  
ATOM    401 1HB  GLN A  27       4.002  -2.109  30.031  1.00  0.00           H  
ATOM    402 2HB  GLN A  27       5.688  -2.556  30.177  1.00  0.00           H  
ATOM    403 1HG  GLN A  27       4.293  -4.377  30.684  1.00  0.00           H  
ATOM    404 2HG  GLN A  27       5.161  -3.891  32.143  1.00  0.00           H  
ATOM    405 1HE2 GLN A  27       2.008  -4.342  33.665  1.00  0.00           H  
ATOM    406 2HE2 GLN A  27       3.487  -5.160  33.255  1.00  0.00           H  
ATOM    407  N   ARG A  28       7.414  -1.238  32.184  1.00  0.00           N  
ATOM    408  CA  ARG A  28       8.536  -1.398  33.096  1.00  0.00           C  
ATOM    409  C   ARG A  28       8.439  -0.358  34.208  1.00  0.00           C  
ATOM    410  O   ARG A  28       8.665  -0.667  35.382  1.00  0.00           O  
ATOM    411  CB  ARG A  28       9.851  -1.277  32.358  1.00  0.00           C  
ATOM    412  CG  ARG A  28      11.106  -1.570  33.190  1.00  0.00           C  
ATOM    413  CD  ARG A  28      12.329  -1.633  32.324  1.00  0.00           C  
ATOM    414  NE  ARG A  28      12.621  -0.344  31.678  1.00  0.00           N  
ATOM    415  CZ  ARG A  28      12.396  -0.028  30.368  1.00  0.00           C  
ATOM    416  NH1 ARG A  28      11.847  -0.872  29.521  1.00  0.00           N1+
ATOM    417  NH2 ARG A  28      12.711   1.161  29.907  1.00  0.00           N  
ATOM    418  H   ARG A  28       7.595  -1.093  31.184  1.00  0.00           H  
ATOM    419  HA  ARG A  28       8.487  -2.388  33.540  1.00  0.00           H  
ATOM    420 1HB  ARG A  28       9.842  -1.955  31.508  1.00  0.00           H  
ATOM    421 2HB  ARG A  28       9.935  -0.263  31.962  1.00  0.00           H  
ATOM    422 1HG  ARG A  28      11.247  -0.775  33.924  1.00  0.00           H  
ATOM    423 2HG  ARG A  28      10.989  -2.523  33.708  1.00  0.00           H  
ATOM    424 1HD  ARG A  28      13.184  -1.895  32.951  1.00  0.00           H  
ATOM    425 2HD  ARG A  28      12.204  -2.397  31.562  1.00  0.00           H  
ATOM    426  HE  ARG A  28      13.044   0.371  32.259  1.00  0.00           H  
ATOM    427 1HH1 ARG A  28      11.568  -1.796  29.807  1.00  0.00           H  
ATOM    428 2HH1 ARG A  28      11.679  -0.541  28.554  1.00  0.00           H  
ATOM    429 1HH2 ARG A  28      13.126   1.860  30.506  1.00  0.00           H  
ATOM    430 2HH2 ARG A  28      12.498   1.351  28.915  1.00  0.00           H  
ATOM    431  N   LEU A  29       8.082   0.873  33.839  1.00  0.00           N  
ATOM    432  CA  LEU A  29       7.926   1.953  34.796  1.00  0.00           C  
ATOM    433  C   LEU A  29       6.828   1.635  35.817  1.00  0.00           C  
ATOM    434  O   LEU A  29       7.037   1.820  37.021  1.00  0.00           O  
ATOM    435  CB  LEU A  29       7.607   3.248  34.022  1.00  0.00           C  
ATOM    436  CG  LEU A  29       7.358   4.546  34.797  1.00  0.00           C  
ATOM    437  CD1 LEU A  29       8.595   4.942  35.604  1.00  0.00           C  
ATOM    438  CD2 LEU A  29       6.989   5.630  33.766  1.00  0.00           C  
ATOM    439  H   LEU A  29       7.953   1.078  32.842  1.00  0.00           H  
ATOM    440  HA  LEU A  29       8.869   2.070  35.323  1.00  0.00           H  
ATOM    441 1HB  LEU A  29       8.422   3.429  33.322  1.00  0.00           H  
ATOM    442 2HB  LEU A  29       6.719   3.075  33.440  1.00  0.00           H  
ATOM    443  HG  LEU A  29       6.529   4.408  35.491  1.00  0.00           H  
ATOM    444 1HD1 LEU A  29       8.403   5.865  36.137  1.00  0.00           H  
ATOM    445 2HD1 LEU A  29       8.832   4.161  36.327  1.00  0.00           H  
ATOM    446 3HD1 LEU A  29       9.438   5.084  34.930  1.00  0.00           H  
ATOM    447 1HD2 LEU A  29       6.787   6.556  34.274  1.00  0.00           H  
ATOM    448 2HD2 LEU A  29       7.809   5.772  33.065  1.00  0.00           H  
ATOM    449 3HD2 LEU A  29       6.100   5.317  33.218  1.00  0.00           H  
ATOM    450  N   ASN A  30       5.670   1.134  35.350  1.00  0.00           N  
ATOM    451  CA  ASN A  30       4.540   0.801  36.221  1.00  0.00           C  
ATOM    452  C   ASN A  30       4.917  -0.276  37.238  1.00  0.00           C  
ATOM    453  O   ASN A  30       4.468  -0.250  38.392  1.00  0.00           O  
ATOM    454  CB  ASN A  30       3.383   0.305  35.373  1.00  0.00           C  
ATOM    455  CG  ASN A  30       2.781   1.395  34.563  1.00  0.00           C  
ATOM    456  ND2 ASN A  30       2.094   1.044  33.504  1.00  0.00           N  
ATOM    457  OD1 ASN A  30       2.952   2.579  34.890  1.00  0.00           O  
ATOM    458  H   ASN A  30       5.554   1.056  34.334  1.00  0.00           H  
ATOM    459  HA  ASN A  30       4.245   1.695  36.771  1.00  0.00           H  
ATOM    460 1HB  ASN A  30       3.735  -0.477  34.700  1.00  0.00           H  
ATOM    461 2HB  ASN A  30       2.617  -0.135  36.010  1.00  0.00           H  
ATOM    462 1HD2 ASN A  30       1.679   1.760  32.918  1.00  0.00           H  
ATOM    463 2HD2 ASN A  30       1.994   0.078  33.258  1.00  0.00           H  
ATOM    464  N   ILE A  31       5.734  -1.222  36.794  1.00  0.00           N  
ATOM    465  CA  ILE A  31       6.219  -2.315  37.617  1.00  0.00           C  
ATOM    466  C   ILE A  31       7.163  -1.821  38.698  1.00  0.00           C  
ATOM    467  O   ILE A  31       7.026  -2.205  39.864  1.00  0.00           O  
ATOM    468  CB  ILE A  31       6.909  -3.349  36.731  1.00  0.00           C  
ATOM    469  CG1 ILE A  31       5.844  -4.017  35.827  1.00  0.00           C  
ATOM    470  CG2 ILE A  31       7.658  -4.379  37.592  1.00  0.00           C  
ATOM    471  CD1 ILE A  31       6.416  -4.769  34.673  1.00  0.00           C  
ATOM    472  H   ILE A  31       5.991  -1.189  35.800  1.00  0.00           H  
ATOM    473  HA  ILE A  31       5.366  -2.787  38.098  1.00  0.00           H  
ATOM    474  HB  ILE A  31       7.616  -2.846  36.080  1.00  0.00           H  
ATOM    475 1HG1 ILE A  31       5.283  -4.725  36.440  1.00  0.00           H  
ATOM    476 2HG1 ILE A  31       5.151  -3.268  35.449  1.00  0.00           H  
ATOM    477 1HG2 ILE A  31       8.136  -5.073  36.952  1.00  0.00           H  
ATOM    478 2HG2 ILE A  31       8.421  -3.900  38.207  1.00  0.00           H  
ATOM    479 3HG2 ILE A  31       6.954  -4.901  38.238  1.00  0.00           H  
ATOM    480 1HD1 ILE A  31       5.613  -5.229  34.111  1.00  0.00           H  
ATOM    481 2HD1 ILE A  31       6.958  -4.085  34.030  1.00  0.00           H  
ATOM    482 3HD1 ILE A  31       7.075  -5.500  35.021  1.00  0.00           H  
ATOM    483  N   GLU A  32       8.131  -0.990  38.313  1.00  0.00           N  
ATOM    484  CA  GLU A  32       9.075  -0.468  39.282  1.00  0.00           C  
ATOM    485  C   GLU A  32       8.355   0.451  40.274  1.00  0.00           C  
ATOM    486  O   GLU A  32       8.728   0.502  41.452  1.00  0.00           O  
ATOM    487  CB  GLU A  32      10.237   0.226  38.576  1.00  0.00           C  
ATOM    488  CG  GLU A  32      11.148  -0.752  37.759  1.00  0.00           C  
ATOM    489  CD  GLU A  32      11.812  -1.855  38.592  1.00  0.00           C  
ATOM    490  OE1 GLU A  32      12.280  -1.563  39.658  1.00  0.00           O  
ATOM    491  OE2 GLU A  32      11.852  -2.997  38.138  1.00  0.00           O1-
ATOM    492  H   GLU A  32       8.227  -0.745  37.323  1.00  0.00           H  
ATOM    493  HA  GLU A  32       9.489  -1.306  39.841  1.00  0.00           H  
ATOM    494 1HB  GLU A  32       9.841   0.971  37.881  1.00  0.00           H  
ATOM    495 2HB  GLU A  32      10.857   0.744  39.306  1.00  0.00           H  
ATOM    496 1HG  GLU A  32      10.538  -1.228  36.991  1.00  0.00           H  
ATOM    497 2HG  GLU A  32      11.916  -0.172  37.254  1.00  0.00           H  
ATOM    498  N   LEU A  33       7.317   1.171  39.820  1.00  0.00           N  
ATOM    499  CA  LEU A  33       6.541   2.011  40.719  1.00  0.00           C  
ATOM    500  C   LEU A  33       5.832   1.118  41.735  1.00  0.00           C  
ATOM    501  O   LEU A  33       5.865   1.400  42.930  1.00  0.00           O  
ATOM    502  CB  LEU A  33       5.522   2.879  39.962  1.00  0.00           C  
ATOM    503  CG  LEU A  33       4.603   3.843  40.831  1.00  0.00           C  
ATOM    504  CD1 LEU A  33       5.466   4.870  41.612  1.00  0.00           C  
ATOM    505  CD2 LEU A  33       3.604   4.556  39.902  1.00  0.00           C  
ATOM    506  H   LEU A  33       7.084   1.153  38.821  1.00  0.00           H  
ATOM    507  HA  LEU A  33       7.235   2.659  41.249  1.00  0.00           H  
ATOM    508 1HB  LEU A  33       6.064   3.490  39.236  1.00  0.00           H  
ATOM    509 2HB  LEU A  33       4.863   2.211  39.406  1.00  0.00           H  
ATOM    510  HG  LEU A  33       4.054   3.251  41.556  1.00  0.00           H  
ATOM    511 1HD1 LEU A  33       4.830   5.501  42.202  1.00  0.00           H  
ATOM    512 2HD1 LEU A  33       6.151   4.354  42.279  1.00  0.00           H  
ATOM    513 3HD1 LEU A  33       6.035   5.484  40.909  1.00  0.00           H  
ATOM    514 1HD2 LEU A  33       2.955   5.204  40.476  1.00  0.00           H  
ATOM    515 2HD2 LEU A  33       4.150   5.148  39.174  1.00  0.00           H  
ATOM    516 3HD2 LEU A  33       2.999   3.810  39.383  1.00  0.00           H  
ATOM    517  N   ALA A  34       5.230   0.001  41.280  1.00  0.00           N  
ATOM    518  CA  ALA A  34       4.554  -0.907  42.206  1.00  0.00           C  
ATOM    519  C   ALA A  34       5.522  -1.394  43.281  1.00  0.00           C  
ATOM    520  O   ALA A  34       5.151  -1.495  44.458  1.00  0.00           O  
ATOM    521  CB  ALA A  34       3.993  -2.099  41.450  1.00  0.00           C  
ATOM    522  H   ALA A  34       5.183  -0.184  40.273  1.00  0.00           H  
ATOM    523  HA  ALA A  34       3.744  -0.362  42.688  1.00  0.00           H  
ATOM    524 1HB  ALA A  34       3.487  -2.756  42.132  1.00  0.00           H  
ATOM    525 2HB  ALA A  34       3.295  -1.750  40.689  1.00  0.00           H  
ATOM    526 3HB  ALA A  34       4.805  -2.638  40.970  1.00  0.00           H  
ATOM    527  N   HIS A  35       6.773  -1.665  42.880  1.00  0.00           N  
ATOM    528  CA  HIS A  35       7.819  -2.100  43.796  1.00  0.00           C  
ATOM    529  C   HIS A  35       8.096  -1.009  44.825  1.00  0.00           C  
ATOM    530  O   HIS A  35       8.136  -1.272  46.031  1.00  0.00           O  
ATOM    531  CB  HIS A  35       9.095  -2.470  43.035  1.00  0.00           C  
ATOM    532  CG  HIS A  35      10.183  -2.993  43.900  1.00  0.00           C  
ATOM    533  CD2 HIS A  35      11.327  -2.417  44.331  1.00  0.00           C  
ATOM    534  ND1 HIS A  35      10.166  -4.268  44.436  1.00  0.00           N  
ATOM    535  CE1 HIS A  35      11.255  -4.446  45.161  1.00  0.00           C  
ATOM    536  NE2 HIS A  35      11.979  -3.341  45.112  1.00  0.00           N  
ATOM    537  H   HIS A  35       6.971  -1.616  41.873  1.00  0.00           H  
ATOM    538  HA  HIS A  35       7.499  -2.976  44.349  1.00  0.00           H  
ATOM    539 1HB  HIS A  35       8.862  -3.214  42.272  1.00  0.00           H  
ATOM    540 2HB  HIS A  35       9.478  -1.597  42.521  1.00  0.00           H  
ATOM    541  HD1 HIS A  35       9.640  -5.048  44.077  1.00  0.00           H  
ATOM    542  HD2 HIS A  35      11.761  -1.431  44.167  1.00  0.00           H  
ATOM    543  HE1 HIS A  35      11.426  -5.395  45.669  1.00  0.00           H  
ATOM    544  N   LYS A  36       8.290   0.225  44.351  1.00  0.00           N  
ATOM    545  CA  LYS A  36       8.554   1.345  45.238  1.00  0.00           C  
ATOM    546  C   LYS A  36       7.411   1.592  46.214  1.00  0.00           C  
ATOM    547  O   LYS A  36       7.652   1.906  47.383  1.00  0.00           O  
ATOM    548  CB  LYS A  36       8.803   2.607  44.420  1.00  0.00           C  
ATOM    549  CG  LYS A  36       9.085   3.875  45.220  1.00  0.00           C  
ATOM    550  CD  LYS A  36      10.342   3.769  46.095  1.00  0.00           C  
ATOM    551  CE  LYS A  36      10.842   5.160  46.425  1.00  0.00           C  
ATOM    552  NZ  LYS A  36       9.878   5.954  47.297  1.00  0.00           N1+
ATOM    553  H   LYS A  36       8.282   0.375  43.335  1.00  0.00           H  
ATOM    554  HA  LYS A  36       9.448   1.113  45.814  1.00  0.00           H  
ATOM    555 1HB  LYS A  36       9.638   2.435  43.740  1.00  0.00           H  
ATOM    556 2HB  LYS A  36       7.926   2.803  43.802  1.00  0.00           H  
ATOM    557 1HG  LYS A  36       9.223   4.693  44.516  1.00  0.00           H  
ATOM    558 2HG  LYS A  36       8.227   4.114  45.848  1.00  0.00           H  
ATOM    559 1HD  LYS A  36      10.102   3.254  47.031  1.00  0.00           H  
ATOM    560 2HD  LYS A  36      11.121   3.217  45.574  1.00  0.00           H  
ATOM    561 1HE  LYS A  36      11.811   5.113  46.914  1.00  0.00           H  
ATOM    562 2HE  LYS A  36      10.959   5.672  45.481  1.00  0.00           H  
ATOM    563 1HZ  LYS A  36      10.243   6.893  47.413  1.00  0.00           H  
ATOM    564 2HZ  LYS A  36       8.949   6.018  46.885  1.00  0.00           H  
ATOM    565 3HZ  LYS A  36       9.736   5.547  48.238  1.00  0.00           H  
ATOM    566  N   LEU A  37       6.172   1.512  45.742  1.00  0.00           N  
ATOM    567  CA  LEU A  37       5.049   1.749  46.626  1.00  0.00           C  
ATOM    568  C   LEU A  37       4.951   0.650  47.674  1.00  0.00           C  
ATOM    569  O   LEU A  37       4.639   0.936  48.835  1.00  0.00           O  
ATOM    570  CB  LEU A  37       3.767   1.908  45.810  1.00  0.00           C  
ATOM    571  CG  LEU A  37       3.716   3.200  44.918  1.00  0.00           C  
ATOM    572  CD1 LEU A  37       2.495   3.155  44.029  1.00  0.00           C  
ATOM    573  CD2 LEU A  37       3.691   4.460  45.783  1.00  0.00           C  
ATOM    574  H   LEU A  37       6.022   1.304  44.751  1.00  0.00           H  
ATOM    575  HA  LEU A  37       5.237   2.665  47.168  1.00  0.00           H  
ATOM    576 1HB  LEU A  37       3.680   1.043  45.147  1.00  0.00           H  
ATOM    577 2HB  LEU A  37       2.914   1.918  46.486  1.00  0.00           H  
ATOM    578  HG  LEU A  37       4.600   3.224  44.279  1.00  0.00           H  
ATOM    579 1HD1 LEU A  37       2.491   4.039  43.406  1.00  0.00           H  
ATOM    580 2HD1 LEU A  37       2.535   2.266  43.399  1.00  0.00           H  
ATOM    581 3HD1 LEU A  37       1.591   3.133  44.638  1.00  0.00           H  
ATOM    582 1HD2 LEU A  37       3.666   5.319  45.141  1.00  0.00           H  
ATOM    583 2HD2 LEU A  37       2.803   4.446  46.410  1.00  0.00           H  
ATOM    584 3HD2 LEU A  37       4.569   4.534  46.406  1.00  0.00           H  
ATOM    585  N   LEU A  38       5.237  -0.602  47.298  1.00  0.00           N  
ATOM    586  CA  LEU A  38       5.222  -1.665  48.287  1.00  0.00           C  
ATOM    587  C   LEU A  38       6.324  -1.400  49.314  1.00  0.00           C  
ATOM    588  O   LEU A  38       6.128  -1.643  50.507  1.00  0.00           O  
ATOM    589  CB  LEU A  38       5.385  -3.044  47.637  1.00  0.00           C  
ATOM    590  CG  LEU A  38       5.328  -4.294  48.602  1.00  0.00           C  
ATOM    591  CD1 LEU A  38       3.968  -4.347  49.354  1.00  0.00           C  
ATOM    592  CD2 LEU A  38       5.527  -5.557  47.768  1.00  0.00           C  
ATOM    593  H   LEU A  38       5.415  -0.827  46.312  1.00  0.00           H  
ATOM    594  HA  LEU A  38       4.264  -1.627  48.792  1.00  0.00           H  
ATOM    595 1HB  LEU A  38       4.607  -3.160  46.885  1.00  0.00           H  
ATOM    596 2HB  LEU A  38       6.352  -3.062  47.124  1.00  0.00           H  
ATOM    597  HG  LEU A  38       6.130  -4.225  49.352  1.00  0.00           H  
ATOM    598 1HD1 LEU A  38       3.955  -5.224  50.006  1.00  0.00           H  
ATOM    599 2HD1 LEU A  38       3.841  -3.459  49.967  1.00  0.00           H  
ATOM    600 3HD1 LEU A  38       3.151  -4.416  48.646  1.00  0.00           H  
ATOM    601 1HD2 LEU A  38       5.503  -6.433  48.419  1.00  0.00           H  
ATOM    602 2HD2 LEU A  38       4.737  -5.635  47.028  1.00  0.00           H  
ATOM    603 3HD2 LEU A  38       6.492  -5.507  47.265  1.00  0.00           H  
ATOM    604  N   ASP A  39       7.500  -0.927  48.857  1.00  0.00           N  
ATOM    605  CA  ASP A  39       8.600  -0.615  49.767  1.00  0.00           C  
ATOM    606  C   ASP A  39       8.183   0.458  50.782  1.00  0.00           C  
ATOM    607  O   ASP A  39       8.527   0.343  51.965  1.00  0.00           O  
ATOM    608  CB  ASP A  39       9.844  -0.146  48.991  1.00  0.00           C  
ATOM    609  CG  ASP A  39      11.108   0.038  49.882  1.00  0.00           C  
ATOM    610  OD1 ASP A  39      11.654  -0.936  50.369  1.00  0.00           O  
ATOM    611  OD2 ASP A  39      11.508   1.163  50.073  1.00  0.00           O1-
ATOM    612  H   ASP A  39       7.639  -0.819  47.848  1.00  0.00           H  
ATOM    613  HA  ASP A  39       8.858  -1.525  50.312  1.00  0.00           H  
ATOM    614 1HB  ASP A  39      10.060  -0.860  48.189  1.00  0.00           H  
ATOM    615 2HB  ASP A  39       9.625   0.808  48.519  1.00  0.00           H  
ATOM    616  N   GLU A  40       7.422   1.481  50.341  1.00  0.00           N  
ATOM    617  CA  GLU A  40       6.953   2.515  51.268  1.00  0.00           C  
ATOM    618  C   GLU A  40       6.023   1.904  52.314  1.00  0.00           C  
ATOM    619  O   GLU A  40       6.121   2.238  53.502  1.00  0.00           O  
ATOM    620  CB  GLU A  40       6.208   3.636  50.523  1.00  0.00           C  
ATOM    621  CG  GLU A  40       7.079   4.533  49.635  1.00  0.00           C  
ATOM    622  CD  GLU A  40       8.058   5.384  50.422  1.00  0.00           C  
ATOM    623  OE1 GLU A  40       7.642   6.003  51.370  1.00  0.00           O  
ATOM    624  OE2 GLU A  40       9.224   5.426  50.071  1.00  0.00           O1-
ATOM    625  H   GLU A  40       7.246   1.563  49.334  1.00  0.00           H  
ATOM    626  HA  GLU A  40       7.815   2.944  51.777  1.00  0.00           H  
ATOM    627 1HB  GLU A  40       5.443   3.194  49.887  1.00  0.00           H  
ATOM    628 2HB  GLU A  40       5.699   4.274  51.245  1.00  0.00           H  
ATOM    629 1HG  GLU A  40       7.641   3.899  48.948  1.00  0.00           H  
ATOM    630 2HG  GLU A  40       6.430   5.175  49.041  1.00  0.00           H  
ATOM    631  N   VAL A  41       5.174   0.956  51.892  1.00  0.00           N  
ATOM    632  CA  VAL A  41       4.279   0.297  52.835  1.00  0.00           C  
ATOM    633  C   VAL A  41       5.101  -0.470  53.859  1.00  0.00           C  
ATOM    634  O   VAL A  41       4.798  -0.414  55.054  1.00  0.00           O  
ATOM    635  CB  VAL A  41       3.305  -0.680  52.133  1.00  0.00           C  
ATOM    636  CG1 VAL A  41       2.524  -1.506  53.179  1.00  0.00           C  
ATOM    637  CG2 VAL A  41       2.338   0.098  51.260  1.00  0.00           C  
ATOM    638  H   VAL A  41       5.116   0.769  50.883  1.00  0.00           H  
ATOM    639  HA  VAL A  41       3.697   1.058  53.351  1.00  0.00           H  
ATOM    640  HB  VAL A  41       3.876  -1.371  51.523  1.00  0.00           H  
ATOM    641 1HG1 VAL A  41       1.863  -2.194  52.672  1.00  0.00           H  
ATOM    642 2HG1 VAL A  41       3.206  -2.081  53.804  1.00  0.00           H  
ATOM    643 3HG1 VAL A  41       1.938  -0.834  53.811  1.00  0.00           H  
ATOM    644 1HG2 VAL A  41       1.662  -0.590  50.756  1.00  0.00           H  
ATOM    645 2HG2 VAL A  41       1.771   0.768  51.879  1.00  0.00           H  
ATOM    646 3HG2 VAL A  41       2.885   0.665  50.522  1.00  0.00           H  
ATOM    647  N   GLU A  42       6.116  -1.211  53.396  1.00  0.00           N  
ATOM    648  CA  GLU A  42       6.952  -1.976  54.305  1.00  0.00           C  
ATOM    649  C   GLU A  42       7.706  -1.076  55.290  1.00  0.00           C  
ATOM    650  O   GLU A  42       7.813  -1.436  56.465  1.00  0.00           O  
ATOM    651  CB  GLU A  42       7.934  -2.853  53.525  1.00  0.00           C  
ATOM    652  CG  GLU A  42       7.268  -4.028  52.781  1.00  0.00           C  
ATOM    653  CD  GLU A  42       8.249  -4.879  51.984  1.00  0.00           C  
ATOM    654  OE1 GLU A  42       9.437  -4.595  52.006  1.00  0.00           O  
ATOM    655  OE2 GLU A  42       7.817  -5.837  51.379  1.00  0.00           O1-
ATOM    656  H   GLU A  42       6.281  -1.256  52.385  1.00  0.00           H  
ATOM    657  HA  GLU A  42       6.307  -2.636  54.878  1.00  0.00           H  
ATOM    658 1HB  GLU A  42       8.456  -2.243  52.789  1.00  0.00           H  
ATOM    659 2HB  GLU A  42       8.680  -3.260  54.207  1.00  0.00           H  
ATOM    660 1HG  GLU A  42       6.766  -4.660  53.512  1.00  0.00           H  
ATOM    661 2HG  GLU A  42       6.511  -3.632  52.110  1.00  0.00           H  
ATOM    662  N   GLN A  43       8.199   0.100  54.844  1.00  0.00           N  
ATOM    663  CA  GLN A  43       8.886   0.986  55.786  1.00  0.00           C  
ATOM    664  C   GLN A  43       7.903   1.466  56.849  1.00  0.00           C  
ATOM    665  O   GLN A  43       8.263   1.526  58.033  1.00  0.00           O  
ATOM    666  CB  GLN A  43       9.500   2.208  55.081  1.00  0.00           C  
ATOM    667  CG  GLN A  43      10.362   3.161  56.011  1.00  0.00           C  
ATOM    668  CD  GLN A  43      11.682   2.514  56.585  1.00  0.00           C  
ATOM    669  NE2 GLN A  43      11.760   2.416  57.922  1.00  0.00           N  
ATOM    670  OE1 GLN A  43      12.606   2.121  55.828  1.00  0.00           O  
ATOM    671  H   GLN A  43       8.149   0.321  53.844  1.00  0.00           H  
ATOM    672  HA  GLN A  43       9.678   0.430  56.274  1.00  0.00           H  
ATOM    673 1HB  GLN A  43      10.129   1.858  54.278  1.00  0.00           H  
ATOM    674 2HB  GLN A  43       8.701   2.799  54.619  1.00  0.00           H  
ATOM    675 1HG  GLN A  43      10.644   4.037  55.421  1.00  0.00           H  
ATOM    676 2HG  GLN A  43       9.749   3.484  56.854  1.00  0.00           H  
ATOM    677 1HE2 GLN A  43      12.591   2.001  58.371  1.00  0.00           H  
ATOM    678 2HE2 GLN A  43      11.001   2.754  58.492  1.00  0.00           H  
ATOM    679  N   LEU A  44       6.657   1.772  56.451  1.00  0.00           N  
ATOM    680  CA  LEU A  44       5.660   2.184  57.429  1.00  0.00           C  
ATOM    681  C   LEU A  44       5.354   1.043  58.380  1.00  0.00           C  
ATOM    682  O   LEU A  44       5.196   1.275  59.579  1.00  0.00           O  
ATOM    683  CB  LEU A  44       4.357   2.656  56.768  1.00  0.00           C  
ATOM    684  CG  LEU A  44       4.389   3.999  55.986  1.00  0.00           C  
ATOM    685  CD1 LEU A  44       3.034   4.179  55.279  1.00  0.00           C  
ATOM    686  CD2 LEU A  44       4.665   5.168  56.958  1.00  0.00           C  
ATOM    687  H   LEU A  44       6.427   1.763  55.450  1.00  0.00           H  
ATOM    688  HA  LEU A  44       6.075   2.990  58.017  1.00  0.00           H  
ATOM    689 1HB  LEU A  44       4.046   1.884  56.065  1.00  0.00           H  
ATOM    690 2HB  LEU A  44       3.594   2.735  57.540  1.00  0.00           H  
ATOM    691  HG  LEU A  44       5.170   3.969  55.222  1.00  0.00           H  
ATOM    692 1HD1 LEU A  44       3.032   5.112  54.716  1.00  0.00           H  
ATOM    693 2HD1 LEU A  44       2.872   3.345  54.597  1.00  0.00           H  
ATOM    694 3HD1 LEU A  44       2.237   4.203  56.021  1.00  0.00           H  
ATOM    695 1HD2 LEU A  44       4.666   6.102  56.402  1.00  0.00           H  
ATOM    696 2HD2 LEU A  44       3.895   5.196  57.714  1.00  0.00           H  
ATOM    697 3HD2 LEU A  44       5.628   5.048  57.437  1.00  0.00           H  
ATOM    698  N   GLN A  45       5.309  -0.190  57.875  1.00  0.00           N  
ATOM    699  CA  GLN A  45       5.042  -1.310  58.754  1.00  0.00           C  
ATOM    700  C   GLN A  45       6.161  -1.478  59.769  1.00  0.00           C  
ATOM    701  O   GLN A  45       5.884  -1.713  60.945  1.00  0.00           O  
ATOM    702  CB  GLN A  45       4.860  -2.594  57.945  1.00  0.00           C  
ATOM    703  CG  GLN A  45       4.495  -3.808  58.763  1.00  0.00           C  
ATOM    704  CD  GLN A  45       3.187  -3.633  59.483  1.00  0.00           C  
ATOM    705  NE2 GLN A  45       3.119  -4.176  60.681  1.00  0.00           N  
ATOM    706  OE1 GLN A  45       2.241  -3.011  58.967  1.00  0.00           O  
ATOM    707  H   GLN A  45       5.383  -0.326  56.862  1.00  0.00           H  
ATOM    708  HA  GLN A  45       4.120  -1.104  59.293  1.00  0.00           H  
ATOM    709 1HB  GLN A  45       4.092  -2.436  57.187  1.00  0.00           H  
ATOM    710 2HB  GLN A  45       5.787  -2.818  57.421  1.00  0.00           H  
ATOM    711 1HG  GLN A  45       4.423  -4.660  58.100  1.00  0.00           H  
ATOM    712 2HG  GLN A  45       5.273  -3.986  59.507  1.00  0.00           H  
ATOM    713 1HE2 GLN A  45       2.271  -4.089  61.225  1.00  0.00           H  
ATOM    714 2HE2 GLN A  45       3.907  -4.663  61.061  1.00  0.00           H  
ATOM    715  N   ASN A  46       7.416  -1.310  59.347  1.00  0.00           N  
ATOM    716  CA  ASN A  46       8.517  -1.452  60.288  1.00  0.00           C  
ATOM    717  C   ASN A  46       8.455  -0.354  61.343  1.00  0.00           C  
ATOM    718  O   ASN A  46       8.752  -0.591  62.518  1.00  0.00           O  
ATOM    719  CB  ASN A  46       9.840  -1.448  59.559  1.00  0.00           C  
ATOM    720  CG  ASN A  46      10.057  -2.728  58.798  1.00  0.00           C  
ATOM    721  ND2 ASN A  46      10.914  -2.683  57.819  1.00  0.00           N  
ATOM    722  OD1 ASN A  46       9.440  -3.763  59.091  1.00  0.00           O  
ATOM    723  H   ASN A  46       7.594  -1.162  58.348  1.00  0.00           H  
ATOM    724  HA  ASN A  46       8.410  -2.403  60.806  1.00  0.00           H  
ATOM    725 1HB  ASN A  46       9.868  -0.609  58.859  1.00  0.00           H  
ATOM    726 2HB  ASN A  46      10.655  -1.314  60.272  1.00  0.00           H  
ATOM    727 1HD2 ASN A  46      11.079  -3.510  57.273  1.00  0.00           H  
ATOM    728 2HD2 ASN A  46      11.395  -1.835  57.607  1.00  0.00           H  
ATOM    729  N   LEU A  47       8.014   0.840  60.927  1.00  0.00           N  
ATOM    730  CA  LEU A  47       7.863   1.968  61.828  1.00  0.00           C  
ATOM    731  C   LEU A  47       6.773   1.660  62.855  1.00  0.00           C  
ATOM    732  O   LEU A  47       6.953   1.932  64.045  1.00  0.00           O  
ATOM    733  CB  LEU A  47       7.509   3.235  61.023  1.00  0.00           C  
ATOM    734  CG  LEU A  47       7.322   4.574  61.778  1.00  0.00           C  
ATOM    735  CD1 LEU A  47       8.624   4.968  62.511  1.00  0.00           C  
ATOM    736  CD2 LEU A  47       6.911   5.645  60.747  1.00  0.00           C  
ATOM    737  H   LEU A  47       7.851   0.975  59.923  1.00  0.00           H  
ATOM    738  HA  LEU A  47       8.807   2.116  62.347  1.00  0.00           H  
ATOM    739 1HB  LEU A  47       8.279   3.378  60.266  1.00  0.00           H  
ATOM    740 2HB  LEU A  47       6.577   3.048  60.509  1.00  0.00           H  
ATOM    741  HG  LEU A  47       6.533   4.469  62.526  1.00  0.00           H  
ATOM    742 1HD1 LEU A  47       8.472   5.916  63.030  1.00  0.00           H  
ATOM    743 2HD1 LEU A  47       8.892   4.207  63.243  1.00  0.00           H  
ATOM    744 3HD1 LEU A  47       9.437   5.078  61.789  1.00  0.00           H  
ATOM    745 1HD2 LEU A  47       6.760   6.601  61.254  1.00  0.00           H  
ATOM    746 2HD2 LEU A  47       7.697   5.752  59.997  1.00  0.00           H  
ATOM    747 3HD2 LEU A  47       5.982   5.340  60.259  1.00  0.00           H  
ATOM    748  N   ASN A  48       5.651   1.083  62.395  1.00  0.00           N  
ATOM    749  CA  ASN A  48       4.535   0.721  63.267  1.00  0.00           C  
ATOM    750  C   ASN A  48       4.964  -0.341  64.277  1.00  0.00           C  
ATOM    751  O   ASN A  48       4.551  -0.294  65.442  1.00  0.00           O  
ATOM    752  CB  ASN A  48       3.378   0.231  62.417  1.00  0.00           C  
ATOM    753  CG  ASN A  48       2.766   1.365  61.657  1.00  0.00           C  
ATOM    754  ND2 ASN A  48       2.151   1.088  60.537  1.00  0.00           N  
ATOM    755  OD1 ASN A  48       2.889   2.522  62.089  1.00  0.00           O  
ATOM    756  H   ASN A  48       5.553   0.958  61.383  1.00  0.00           H  
ATOM    757  HA  ASN A  48       4.225   1.603  63.822  1.00  0.00           H  
ATOM    758 1HB  ASN A  48       3.731  -0.516  61.712  1.00  0.00           H  
ATOM    759 2HB  ASN A  48       2.621  -0.240  63.046  1.00  0.00           H  
ATOM    760 1HD2 ASN A  48       1.768   1.847  59.982  1.00  0.00           H  
ATOM    761 2HD2 ASN A  48       2.083   0.146  60.211  1.00  0.00           H  
ATOM    762  N   ILE A  49       5.833  -1.262  63.853  1.00  0.00           N  
ATOM    763  CA  ILE A  49       6.360  -2.289  64.739  1.00  0.00           C  
ATOM    764  C   ILE A  49       7.216  -1.638  65.823  1.00  0.00           C  
ATOM    765  O   ILE A  49       7.070  -1.980  67.000  1.00  0.00           O  
ATOM    766  CB  ILE A  49       7.157  -3.360  63.963  1.00  0.00           C  
ATOM    767  CG1 ILE A  49       6.160  -4.171  63.062  1.00  0.00           C  
ATOM    768  CG2 ILE A  49       7.928  -4.276  64.947  1.00  0.00           C  
ATOM    769  CD1 ILE A  49       6.815  -5.052  61.992  1.00  0.00           C  
ATOM    770  H   ILE A  49       6.073  -1.267  62.854  1.00  0.00           H  
ATOM    771  HA  ILE A  49       5.526  -2.785  65.224  1.00  0.00           H  
ATOM    772  HB  ILE A  49       7.864  -2.872  63.302  1.00  0.00           H  
ATOM    773 1HG1 ILE A  49       5.559  -4.809  63.708  1.00  0.00           H  
ATOM    774 2HG1 ILE A  49       5.498  -3.471  62.567  1.00  0.00           H  
ATOM    775 1HG2 ILE A  49       8.490  -5.021  64.397  1.00  0.00           H  
ATOM    776 2HG2 ILE A  49       8.629  -3.690  65.545  1.00  0.00           H  
ATOM    777 3HG2 ILE A  49       7.221  -4.773  65.613  1.00  0.00           H  
ATOM    778 1HD1 ILE A  49       6.042  -5.565  61.425  1.00  0.00           H  
ATOM    779 2HD1 ILE A  49       7.399  -4.431  61.314  1.00  0.00           H  
ATOM    780 3HD1 ILE A  49       7.462  -5.791  62.450  1.00  0.00           H  
ATOM    781  N   GLU A  50       8.108  -0.717  65.432  1.00  0.00           N  
ATOM    782  CA  GLU A  50       8.941  -0.020  66.408  1.00  0.00           C  
ATOM    783  C   GLU A  50       8.091   0.823  67.361  1.00  0.00           C  
ATOM    784  O   GLU A  50       8.387   0.891  68.555  1.00  0.00           O  
ATOM    785  CB  GLU A  50       9.979   0.862  65.704  1.00  0.00           C  
ATOM    786  CG  GLU A  50      11.134   0.105  65.006  1.00  0.00           C  
ATOM    787  CD  GLU A  50      12.028  -0.608  65.987  1.00  0.00           C  
ATOM    788  OE1 GLU A  50      11.994  -0.237  67.138  1.00  0.00           O  
ATOM    789  OE2 GLU A  50      12.757  -1.495  65.601  1.00  0.00           O1-
ATOM    790  H   GLU A  50       8.224  -0.517  64.435  1.00  0.00           H  
ATOM    791  HA  GLU A  50       9.471  -0.766  66.998  1.00  0.00           H  
ATOM    792 1HB  GLU A  50       9.479   1.463  64.942  1.00  0.00           H  
ATOM    793 2HB  GLU A  50      10.416   1.551  66.425  1.00  0.00           H  
ATOM    794 1HG  GLU A  50      10.713  -0.632  64.321  1.00  0.00           H  
ATOM    795 2HG  GLU A  50      11.723   0.809  64.421  1.00  0.00           H  
ATOM    796  N   LEU A  51       7.014   1.441  66.854  1.00  0.00           N  
ATOM    797  CA  LEU A  51       6.141   2.220  67.715  1.00  0.00           C  
ATOM    798  C   LEU A  51       5.500   1.312  68.742  1.00  0.00           C  
ATOM    799  O   LEU A  51       5.457   1.654  69.923  1.00  0.00           O  
ATOM    800  CB  LEU A  51       5.064   2.952  66.895  1.00  0.00           C  
ATOM    801  CG  LEU A  51       3.981   3.786  67.687  1.00  0.00           C  
ATOM    802  CD1 LEU A  51       4.636   4.875  68.540  1.00  0.00           C  
ATOM    803  CD2 LEU A  51       3.024   4.424  66.664  1.00  0.00           C  
ATOM    804  H   LEU A  51       6.840   1.407  65.847  1.00  0.00           H  
ATOM    805  HA  LEU A  51       6.748   2.958  68.233  1.00  0.00           H  
ATOM    806 1HB  LEU A  51       5.565   3.620  66.194  1.00  0.00           H  
ATOM    807 2HB  LEU A  51       4.529   2.206  66.313  1.00  0.00           H  
ATOM    808  HG  LEU A  51       3.423   3.128  68.348  1.00  0.00           H  
ATOM    809 1HD1 LEU A  51       3.859   5.434  69.066  1.00  0.00           H  
ATOM    810 2HD1 LEU A  51       5.305   4.427  69.275  1.00  0.00           H  
ATOM    811 3HD1 LEU A  51       5.199   5.553  67.901  1.00  0.00           H  
ATOM    812 1HD2 LEU A  51       2.263   5.002  67.178  1.00  0.00           H  
ATOM    813 2HD2 LEU A  51       3.586   5.084  66.001  1.00  0.00           H  
ATOM    814 3HD2 LEU A  51       2.548   3.640  66.074  1.00  0.00           H  
ATOM    815  N   ALA A  52       4.992   0.160  68.300  1.00  0.00           N  
ATOM    816  CA  ALA A  52       4.365  -0.782  69.205  1.00  0.00           C  
ATOM    817  C   ALA A  52       5.341  -1.257  70.277  1.00  0.00           C  
ATOM    818  O   ALA A  52       4.990  -1.318  71.465  1.00  0.00           O  
ATOM    819  CB  ALA A  52       3.872  -1.963  68.402  1.00  0.00           C  
ATOM    820  H   ALA A  52       5.016  -0.053  67.299  1.00  0.00           H  
ATOM    821  HA  ALA A  52       3.529  -0.288  69.693  1.00  0.00           H  
ATOM    822 1HB  ALA A  52       3.404  -2.663  69.033  1.00  0.00           H  
ATOM    823 2HB  ALA A  52       3.166  -1.619  67.646  1.00  0.00           H  
ATOM    824 3HB  ALA A  52       4.717  -2.440  67.912  1.00  0.00           H  
ATOM    825  N   ARG A  53       6.590  -1.528  69.875  1.00  0.00           N  
ATOM    826  CA  ARG A  53       7.624  -1.965  70.798  1.00  0.00           C  
ATOM    827  C   ARG A  53       7.895  -0.890  71.840  1.00  0.00           C  
ATOM    828  O   ARG A  53       7.993  -1.182  73.038  1.00  0.00           O  
ATOM    829  CB  ARG A  53       8.913  -2.299  70.056  1.00  0.00           C  
ATOM    830  CG  ARG A  53      10.032  -2.890  70.925  1.00  0.00           C  
ATOM    831  CD  ARG A  53      11.279  -3.188  70.132  1.00  0.00           C  
ATOM    832  NE  ARG A  53      11.975  -1.976  69.654  1.00  0.00           N  
ATOM    833  CZ  ARG A  53      12.797  -1.196  70.385  1.00  0.00           C  
ATOM    834  NH1 ARG A  53      13.057  -1.452  71.657  1.00  0.00           N1+
ATOM    835  NH2 ARG A  53      13.342  -0.166  69.781  1.00  0.00           N  
ATOM    836  H   ARG A  53       6.811  -1.481  68.874  1.00  0.00           H  
ATOM    837  HA  ARG A  53       7.275  -2.861  71.308  1.00  0.00           H  
ATOM    838 1HB  ARG A  53       8.696  -3.000  69.252  1.00  0.00           H  
ATOM    839 2HB  ARG A  53       9.304  -1.393  69.594  1.00  0.00           H  
ATOM    840 1HG  ARG A  53      10.287  -2.176  71.707  1.00  0.00           H  
ATOM    841 2HG  ARG A  53       9.686  -3.816  71.383  1.00  0.00           H  
ATOM    842 1HD  ARG A  53      11.973  -3.768  70.737  1.00  0.00           H  
ATOM    843 2HD  ARG A  53      11.000  -3.775  69.255  1.00  0.00           H  
ATOM    844  HE  ARG A  53      11.852  -1.677  68.670  1.00  0.00           H  
ATOM    845 1HH1 ARG A  53      12.636  -2.247  72.114  1.00  0.00           H  
ATOM    846 2HH1 ARG A  53      13.681  -0.850  72.175  1.00  0.00           H  
ATOM    847 1HH2 ARG A  53      13.104  -0.016  68.787  1.00  0.00           H  
ATOM    848 2HH2 ARG A  53      13.968   0.455  70.269  1.00  0.00           H  
ATOM    849  N   LYS A  54       8.014   0.362  71.384  1.00  0.00           N  
ATOM    850  CA  LYS A  54       8.288   1.474  72.272  1.00  0.00           C  
ATOM    851  C   LYS A  54       7.126   1.680  73.245  1.00  0.00           C  
ATOM    852  O   LYS A  54       7.343   1.888  74.437  1.00  0.00           O  
ATOM    853  CB  LYS A  54       8.547   2.749  71.469  1.00  0.00           C  
ATOM    854  CG  LYS A  54       8.874   3.971  72.316  1.00  0.00           C  
ATOM    855  CD  LYS A  54      10.225   3.824  73.001  1.00  0.00           C  
ATOM    856  CE  LYS A  54      10.559   5.049  73.838  1.00  0.00           C  
ATOM    857  NZ  LYS A  54      11.897   4.937  74.480  1.00  0.00           N1+
ATOM    858  H   LYS A  54       7.966   0.539  70.376  1.00  0.00           H  
ATOM    859  HA  LYS A  54       9.186   1.247  72.843  1.00  0.00           H  
ATOM    860 1HB  LYS A  54       9.379   2.585  70.783  1.00  0.00           H  
ATOM    861 2HB  LYS A  54       7.669   2.985  70.867  1.00  0.00           H  
ATOM    862 1HG  LYS A  54       8.892   4.859  71.684  1.00  0.00           H  
ATOM    863 2HG  LYS A  54       8.105   4.104  73.076  1.00  0.00           H  
ATOM    864 1HD  LYS A  54      10.212   2.945  73.647  1.00  0.00           H  
ATOM    865 2HD  LYS A  54      11.001   3.688  72.248  1.00  0.00           H  
ATOM    866 1HE  LYS A  54      10.547   5.936  73.206  1.00  0.00           H  
ATOM    867 2HE  LYS A  54       9.807   5.174  74.617  1.00  0.00           H  
ATOM    868 1HZ  LYS A  54      12.080   5.767  75.026  1.00  0.00           H  
ATOM    869 2HZ  LYS A  54      11.914   4.127  75.084  1.00  0.00           H  
ATOM    870 3HZ  LYS A  54      12.606   4.839  73.768  1.00  0.00           H  
ATOM    871  N   LEU A  55       5.887   1.561  72.770  1.00  0.00           N  
ATOM    872  CA  LEU A  55       4.763   1.730  73.670  1.00  0.00           C  
ATOM    873  C   LEU A  55       4.764   0.649  74.743  1.00  0.00           C  
ATOM    874  O   LEU A  55       4.476   0.939  75.910  1.00  0.00           O  
ATOM    875  CB  LEU A  55       3.466   1.719  72.870  1.00  0.00           C  
ATOM    876  CG  LEU A  55       3.253   2.948  71.946  1.00  0.00           C  
ATOM    877  CD1 LEU A  55       2.093   2.687  71.051  1.00  0.00           C  
ATOM    878  CD2 LEU A  55       2.993   4.217  72.766  1.00  0.00           C  
ATOM    879  H   LEU A  55       5.733   1.409  71.767  1.00  0.00           H  
ATOM    880  HA  LEU A  55       4.873   2.684  74.173  1.00  0.00           H  
ATOM    881 1HB  LEU A  55       3.467   0.826  72.240  1.00  0.00           H  
ATOM    882 2HB  LEU A  55       2.628   1.655  73.559  1.00  0.00           H  
ATOM    883  HG  LEU A  55       4.131   3.099  71.332  1.00  0.00           H  
ATOM    884 1HD1 LEU A  55       1.991   3.537  70.421  1.00  0.00           H  
ATOM    885 2HD1 LEU A  55       2.286   1.801  70.446  1.00  0.00           H  
ATOM    886 3HD1 LEU A  55       1.184   2.543  71.636  1.00  0.00           H  
ATOM    887 1HD2 LEU A  55       2.837   5.056  72.087  1.00  0.00           H  
ATOM    888 2HD2 LEU A  55       2.106   4.073  73.376  1.00  0.00           H  
ATOM    889 3HD2 LEU A  55       3.834   4.439  73.402  1.00  0.00           H  
ATOM    890  N   ALA A  56       5.112  -0.598  74.375  1.00  0.00           N  
ATOM    891  CA  ALA A  56       5.170  -1.651  75.380  1.00  0.00           C  
ATOM    892  C   ALA A  56       6.283  -1.316  76.378  1.00  0.00           C  
ATOM    893  O   ALA A  56       6.118  -1.543  77.578  1.00  0.00           O  
ATOM    894  CB  ALA A  56       5.404  -3.008  74.733  1.00  0.00           C  
ATOM    895  H   ALA A  56       5.274  -0.815  73.383  1.00  0.00           H  
ATOM    896  HA  ALA A  56       4.226  -1.652  75.910  1.00  0.00           H  
ATOM    897 1HB  ALA A  56       5.461  -3.775  75.506  1.00  0.00           H  
ATOM    898 2HB  ALA A  56       4.580  -3.236  74.056  1.00  0.00           H  
ATOM    899 3HB  ALA A  56       6.338  -2.988  74.174  1.00  0.00           H  
ATOM    900  N   GLU A  57       7.422  -0.786  75.886  1.00  0.00           N  
ATOM    901  CA  GLU A  57       8.516  -0.364  76.761  1.00  0.00           C  
ATOM    902  C   GLU A  57       8.030   0.652  77.779  1.00  0.00           C  
ATOM    903  O   GLU A  57       8.343   0.529  78.964  1.00  0.00           O  
ATOM    904  CB  GLU A  57       9.664   0.231  75.942  1.00  0.00           C  
ATOM    905  CG  GLU A  57      10.779   0.846  76.777  1.00  0.00           C  
ATOM    906  CD  GLU A  57      11.907   1.383  75.941  1.00  0.00           C  
ATOM    907  OE1 GLU A  57      12.502   0.620  75.219  1.00  0.00           O  
ATOM    908  OE2 GLU A  57      12.173   2.559  76.024  1.00  0.00           O1-
ATOM    909  H   GLU A  57       7.532  -0.708  74.870  1.00  0.00           H  
ATOM    910  HA  GLU A  57       8.894  -1.239  77.289  1.00  0.00           H  
ATOM    911 1HB  GLU A  57      10.104  -0.545  75.316  1.00  0.00           H  
ATOM    912 2HB  GLU A  57       9.276   1.005  75.280  1.00  0.00           H  
ATOM    913 1HG  GLU A  57      10.365   1.658  77.374  1.00  0.00           H  
ATOM    914 2HG  GLU A  57      11.166   0.090  77.459  1.00  0.00           H  
ATOM    915  N   ILE A  58       7.254   1.644  77.336  1.00  0.00           N  
ATOM    916  CA  ILE A  58       6.785   2.662  78.262  1.00  0.00           C  
ATOM    917  C   ILE A  58       5.900   2.023  79.331  1.00  0.00           C  
ATOM    918  O   ILE A  58       6.001   2.376  80.510  1.00  0.00           O  
ATOM    919  CB  ILE A  58       6.005   3.766  77.525  1.00  0.00           C  
ATOM    920  CG1 ILE A  58       6.935   4.542  76.588  1.00  0.00           C  
ATOM    921  CG2 ILE A  58       5.345   4.706  78.522  1.00  0.00           C  
ATOM    922  CD1 ILE A  58       7.997   5.343  77.307  1.00  0.00           C  
ATOM    923  H   ILE A  58       7.071   1.714  76.330  1.00  0.00           H  
ATOM    924  HA  ILE A  58       7.643   3.100  78.769  1.00  0.00           H  
ATOM    925  HB  ILE A  58       5.235   3.314  76.901  1.00  0.00           H  
ATOM    926 1HG1 ILE A  58       7.431   3.847  75.912  1.00  0.00           H  
ATOM    927 2HG1 ILE A  58       6.347   5.227  75.977  1.00  0.00           H  
ATOM    928 1HG2 ILE A  58       4.798   5.481  77.984  1.00  0.00           H  
ATOM    929 2HG2 ILE A  58       4.654   4.144  79.149  1.00  0.00           H  
ATOM    930 3HG2 ILE A  58       6.108   5.168  79.148  1.00  0.00           H  
ATOM    931 1HD1 ILE A  58       8.615   5.865  76.576  1.00  0.00           H  
ATOM    932 2HD1 ILE A  58       7.520   6.071  77.964  1.00  0.00           H  
ATOM    933 3HD1 ILE A  58       8.620   4.673  77.897  1.00  0.00           H  
ATOM    934  N   VAL A  59       5.069   1.043  78.929  1.00  0.00           N  
ATOM    935  CA  VAL A  59       4.217   0.352  79.893  1.00  0.00           C  
ATOM    936  C   VAL A  59       5.079  -0.394  80.904  1.00  0.00           C  
ATOM    937  O   VAL A  59       4.791  -0.352  82.106  1.00  0.00           O  
ATOM    938  CB  VAL A  59       3.277  -0.659  79.189  1.00  0.00           C  
ATOM    939  CG1 VAL A  59       2.551  -1.522  80.217  1.00  0.00           C  
ATOM    940  CG2 VAL A  59       2.268   0.093  78.356  1.00  0.00           C  
ATOM    941  H   VAL A  59       5.000   0.845  77.926  1.00  0.00           H  
ATOM    942  HA  VAL A  59       3.611   1.084  80.414  1.00  0.00           H  
ATOM    943  HB  VAL A  59       3.866  -1.312  78.557  1.00  0.00           H  
ATOM    944 1HG1 VAL A  59       1.910  -2.228  79.704  1.00  0.00           H  
ATOM    945 2HG1 VAL A  59       3.268  -2.080  80.814  1.00  0.00           H  
ATOM    946 3HG1 VAL A  59       1.952  -0.888  80.872  1.00  0.00           H  
ATOM    947 1HG2 VAL A  59       1.613  -0.608  77.852  1.00  0.00           H  
ATOM    948 2HG2 VAL A  59       1.688   0.723  79.003  1.00  0.00           H  
ATOM    949 3HG2 VAL A  59       2.774   0.700  77.618  1.00  0.00           H  
ATOM    950  N   ALA A  60       6.110  -1.103  80.434  1.00  0.00           N  
ATOM    951  CA  ALA A  60       7.001  -1.815  81.335  1.00  0.00           C  
ATOM    952  C   ALA A  60       7.659  -0.871  82.330  1.00  0.00           C  
ATOM    953  O   ALA A  60       7.781  -1.211  83.513  1.00  0.00           O  
ATOM    954  CB  ALA A  60       8.059  -2.568  80.543  1.00  0.00           C  
ATOM    955  H   ALA A  60       6.257  -1.157  79.418  1.00  0.00           H  
ATOM    956  HA  ALA A  60       6.412  -2.534  81.894  1.00  0.00           H  
ATOM    957 1HB  ALA A  60       8.718  -3.100  81.229  1.00  0.00           H  
ATOM    958 2HB  ALA A  60       7.575  -3.283  79.877  1.00  0.00           H  
ATOM    959 3HB  ALA A  60       8.643  -1.863  79.954  1.00  0.00           H  
ATOM    960  N   ARG A  61       8.105   0.299  81.863  1.00  0.00           N  
ATOM    961  CA  ARG A  61       8.743   1.253  82.756  1.00  0.00           C  
ATOM    962  C   ARG A  61       7.772   1.743  83.829  1.00  0.00           C  
ATOM    963  O   ARG A  61       8.148   1.814  85.007  1.00  0.00           O  
ATOM    964  CB  ARG A  61       9.274   2.443  81.971  1.00  0.00           C  
ATOM    965  CG  ARG A  61      10.469   2.141  81.081  1.00  0.00           C  
ATOM    966  CD  ARG A  61      10.890   3.334  80.303  1.00  0.00           C  
ATOM    967  NE  ARG A  61      11.406   4.388  81.162  1.00  0.00           N  
ATOM    968  CZ  ARG A  61      11.608   5.662  80.774  1.00  0.00           C  
ATOM    969  NH1 ARG A  61      11.334   6.024  79.540  1.00  0.00           N1+
ATOM    970  NH2 ARG A  61      12.081   6.548  81.633  1.00  0.00           N  
ATOM    971  H   ARG A  61       8.035   0.495  80.859  1.00  0.00           H  
ATOM    972  HA  ARG A  61       9.570   0.751  83.251  1.00  0.00           H  
ATOM    973 1HB  ARG A  61       8.483   2.842  81.337  1.00  0.00           H  
ATOM    974 2HB  ARG A  61       9.569   3.233  82.662  1.00  0.00           H  
ATOM    975 1HG  ARG A  61      11.309   1.819  81.697  1.00  0.00           H  
ATOM    976 2HG  ARG A  61      10.209   1.348  80.379  1.00  0.00           H  
ATOM    977 1HD  ARG A  61      11.674   3.053  79.601  1.00  0.00           H  
ATOM    978 2HD  ARG A  61      10.037   3.730  79.753  1.00  0.00           H  
ATOM    979  HE  ARG A  61      11.628   4.147  82.119  1.00  0.00           H  
ATOM    980 1HH1 ARG A  61      10.972   5.347  78.883  1.00  0.00           H  
ATOM    981 2HH1 ARG A  61      11.485   6.979  79.249  1.00  0.00           H  
ATOM    982 1HH2 ARG A  61      12.292   6.269  82.581  1.00  0.00           H  
ATOM    983 2HH2 ARG A  61      12.233   7.502  81.342  1.00  0.00           H  
ATOM    984  N   LEU A  62       6.507   2.006  83.456  1.00  0.00           N  
ATOM    985  CA  LEU A  62       5.531   2.430  84.453  1.00  0.00           C  
ATOM    986  C   LEU A  62       5.290   1.320  85.449  1.00  0.00           C  
ATOM    987  O   LEU A  62       5.169   1.578  86.646  1.00  0.00           O  
ATOM    988  CB  LEU A  62       4.167   2.743  83.848  1.00  0.00           C  
ATOM    989  CG  LEU A  62       4.025   3.943  82.958  1.00  0.00           C  
ATOM    990  CD1 LEU A  62       2.642   3.903  82.390  1.00  0.00           C  
ATOM    991  CD2 LEU A  62       4.289   5.239  83.729  1.00  0.00           C  
ATOM    992  H   LEU A  62       6.260   1.971  82.459  1.00  0.00           H  
ATOM    993  HA  LEU A  62       5.924   3.289  84.989  1.00  0.00           H  
ATOM    994 1HB  LEU A  62       3.865   1.876  83.258  1.00  0.00           H  
ATOM    995 2HB  LEU A  62       3.454   2.852  84.665  1.00  0.00           H  
ATOM    996  HG  LEU A  62       4.712   3.870  82.135  1.00  0.00           H  
ATOM    997 1HD1 LEU A  62       2.510   4.723  81.730  1.00  0.00           H  
ATOM    998 2HD1 LEU A  62       2.509   2.973  81.843  1.00  0.00           H  
ATOM    999 3HD1 LEU A  62       1.912   3.957  83.189  1.00  0.00           H  
ATOM   1000 1HD2 LEU A  62       4.157   6.090  83.059  1.00  0.00           H  
ATOM   1001 2HD2 LEU A  62       3.608   5.326  84.554  1.00  0.00           H  
ATOM   1002 3HD2 LEU A  62       5.295   5.241  84.107  1.00  0.00           H  
ATOM   1003  N   ALA A  63       5.249   0.081  84.957  1.00  0.00           N  
ATOM   1004  CA  ALA A  63       5.001  -1.062  85.806  1.00  0.00           C  
ATOM   1005  C   ALA A  63       6.112  -1.241  86.826  1.00  0.00           C  
ATOM   1006  O   ALA A  63       5.833  -1.465  88.005  1.00  0.00           O  
ATOM   1007  CB  ALA A  63       4.845  -2.319  84.963  1.00  0.00           C  
ATOM   1008  H   ALA A  63       5.321  -0.053  83.943  1.00  0.00           H  
ATOM   1009  HA  ALA A  63       4.075  -0.883  86.347  1.00  0.00           H  
ATOM   1010 1HB  ALA A  63       4.654  -3.173  85.615  1.00  0.00           H  
ATOM   1011 2HB  ALA A  63       4.009  -2.195  84.275  1.00  0.00           H  
ATOM   1012 3HB  ALA A  63       5.758  -2.493  84.397  1.00  0.00           H  
ATOM   1013  N   LEU A  64       7.370  -1.105  86.402  1.00  0.00           N  
ATOM   1014  CA  LEU A  64       8.477  -1.230  87.338  1.00  0.00           C  
ATOM   1015  C   LEU A  64       8.402  -0.141  88.408  1.00  0.00           C  
ATOM   1016  O   LEU A  64       8.640  -0.399  89.598  1.00  0.00           O  
ATOM   1017  CB  LEU A  64       9.815  -1.142  86.593  1.00  0.00           C  
ATOM   1018  CG  LEU A  64      11.070  -1.307  87.459  1.00  0.00           C  
ATOM   1019  CD1 LEU A  64      11.037  -2.663  88.151  1.00  0.00           C  
ATOM   1020  CD2 LEU A  64      12.310  -1.168  86.588  1.00  0.00           C  
ATOM   1021  H   LEU A  64       7.549  -0.960  85.402  1.00  0.00           H  
ATOM   1022  HA  LEU A  64       8.408  -2.199  87.825  1.00  0.00           H  
ATOM   1023 1HB  LEU A  64       9.838  -1.915  85.827  1.00  0.00           H  
ATOM   1024 2HB  LEU A  64       9.876  -0.171  86.102  1.00  0.00           H  
ATOM   1025  HG  LEU A  64      11.082  -0.538  88.233  1.00  0.00           H  
ATOM   1026 1HD1 LEU A  64      11.929  -2.780  88.766  1.00  0.00           H  
ATOM   1027 2HD1 LEU A  64      10.150  -2.727  88.782  1.00  0.00           H  
ATOM   1028 3HD1 LEU A  64      11.008  -3.453  87.401  1.00  0.00           H  
ATOM   1029 1HD2 LEU A  64      13.203  -1.284  87.204  1.00  0.00           H  
ATOM   1030 2HD2 LEU A  64      12.300  -1.936  85.815  1.00  0.00           H  
ATOM   1031 3HD2 LEU A  64      12.318  -0.183  86.120  1.00  0.00           H  
ATOM   1032  N   LEU A  65       8.028   1.069  87.983  1.00  0.00           N  
ATOM   1033  CA  LEU A  65       7.898   2.209  88.871  1.00  0.00           C  
ATOM   1034  C   LEU A  65       6.784   1.939  89.905  1.00  0.00           C  
ATOM   1035  O   LEU A  65       6.968   2.190  91.099  1.00  0.00           O  
ATOM   1036  CB  LEU A  65       7.577   3.456  88.011  1.00  0.00           C  
ATOM   1037  CG  LEU A  65       7.372   4.809  88.689  1.00  0.00           C  
ATOM   1038  CD1 LEU A  65       8.657   5.276  89.372  1.00  0.00           C  
ATOM   1039  CD2 LEU A  65       6.892   5.835  87.621  1.00  0.00           C  
ATOM   1040  H   LEU A  65       7.888   1.218  86.978  1.00  0.00           H  
ATOM   1041  HA  LEU A  65       8.840   2.345  89.393  1.00  0.00           H  
ATOM   1042 1HB  LEU A  65       8.375   3.570  87.277  1.00  0.00           H  
ATOM   1043 2HB  LEU A  65       6.668   3.256  87.468  1.00  0.00           H  
ATOM   1044  HG  LEU A  65       6.626   4.695  89.453  1.00  0.00           H  
ATOM   1045 1HD1 LEU A  65       8.489   6.238  89.853  1.00  0.00           H  
ATOM   1046 2HD1 LEU A  65       8.968   4.554  90.125  1.00  0.00           H  
ATOM   1047 3HD1 LEU A  65       9.443   5.385  88.625  1.00  0.00           H  
ATOM   1048 1HD2 LEU A  65       6.708   6.799  88.088  1.00  0.00           H  
ATOM   1049 2HD2 LEU A  65       7.651   5.945  86.851  1.00  0.00           H  
ATOM   1050 3HD2 LEU A  65       5.964   5.479  87.164  1.00  0.00           H  
ATOM   1051  N   LEU A  66       5.643   1.392  89.447  1.00  0.00           N  
ATOM   1052  CA  LEU A  66       4.500   1.087  90.314  1.00  0.00           C  
ATOM   1053  C   LEU A  66       4.826   0.038  91.362  1.00  0.00           C  
ATOM   1054  O   LEU A  66       4.422   0.163  92.527  1.00  0.00           O  
ATOM   1055  CB  LEU A  66       3.314   0.603  89.469  1.00  0.00           C  
ATOM   1056  CG  LEU A  66       2.626   1.674  88.614  1.00  0.00           C  
ATOM   1057  CD1 LEU A  66       1.856   1.005  87.484  1.00  0.00           C  
ATOM   1058  CD2 LEU A  66       1.701   2.506  89.489  1.00  0.00           C  
ATOM   1059  H   LEU A  66       5.544   1.257  88.438  1.00  0.00           H  
ATOM   1060  HA  LEU A  66       4.199   1.998  90.828  1.00  0.00           H  
ATOM   1061 1HB  LEU A  66       3.662  -0.182  88.800  1.00  0.00           H  
ATOM   1062 2HB  LEU A  66       2.564   0.178  90.136  1.00  0.00           H  
ATOM   1063  HG  LEU A  66       3.380   2.322  88.165  1.00  0.00           H  
ATOM   1064 1HD1 LEU A  66       1.367   1.766  86.876  1.00  0.00           H  
ATOM   1065 2HD1 LEU A  66       2.545   0.433  86.863  1.00  0.00           H  
ATOM   1066 3HD1 LEU A  66       1.103   0.337  87.903  1.00  0.00           H  
ATOM   1067 1HD2 LEU A  66       1.212   3.268  88.881  1.00  0.00           H  
ATOM   1068 2HD2 LEU A  66       0.946   1.860  89.937  1.00  0.00           H  
ATOM   1069 3HD2 LEU A  66       2.280   2.988  90.277  1.00  0.00           H  
ATOM   1070  N   ILE A  67       5.584  -0.975  90.964  1.00  0.00           N  
ATOM   1071  CA  ILE A  67       5.978  -2.036  91.867  1.00  0.00           C  
ATOM   1072  C   ILE A  67       6.865  -1.457  92.951  1.00  0.00           C  
ATOM   1073  O   ILE A  67       6.684  -1.754  94.137  1.00  0.00           O  
ATOM   1074  CB  ILE A  67       6.674  -3.174  91.109  1.00  0.00           C  
ATOM   1075  CG1 ILE A  67       5.640  -3.853  90.179  1.00  0.00           C  
ATOM   1076  CG2 ILE A  67       7.253  -4.197  92.106  1.00  0.00           C  
ATOM   1077  CD1 ILE A  67       6.242  -4.754  89.152  1.00  0.00           C  
ATOM   1078  H   ILE A  67       5.843  -1.029  89.970  1.00  0.00           H  
ATOM   1079  HA  ILE A  67       5.080  -2.438  92.341  1.00  0.00           H  
ATOM   1080  HB  ILE A  67       7.473  -2.757  90.488  1.00  0.00           H  
ATOM   1081 1HG1 ILE A  67       4.961  -4.441  90.794  1.00  0.00           H  
ATOM   1082 2HG1 ILE A  67       5.060  -3.093  89.670  1.00  0.00           H  
ATOM   1083 1HG2 ILE A  67       7.744  -5.001  91.586  1.00  0.00           H  
ATOM   1084 2HG2 ILE A  67       7.978  -3.725  92.767  1.00  0.00           H  
ATOM   1085 3HG2 ILE A  67       6.434  -4.594  92.688  1.00  0.00           H  
ATOM   1086 1HD1 ILE A  67       5.455  -5.195  88.553  1.00  0.00           H  
ATOM   1087 2HD1 ILE A  67       6.910  -4.183  88.508  1.00  0.00           H  
ATOM   1088 3HD1 ILE A  67       6.782  -5.511  89.647  1.00  0.00           H  
ATOM   1089  N   ASP A  68       7.843  -0.634  92.542  1.00  0.00           N  
ATOM   1090  CA  ASP A  68       8.742  -0.006  93.490  1.00  0.00           C  
ATOM   1091  C   ASP A  68       7.967   0.918  94.446  1.00  0.00           C  
ATOM   1092  O   ASP A  68       8.275   0.965  95.638  1.00  0.00           O  
ATOM   1093  CB  ASP A  68       9.826   0.763  92.725  1.00  0.00           C  
ATOM   1094  CG  ASP A  68      11.006   1.187  93.579  1.00  0.00           C  
ATOM   1095  OD1 ASP A  68      11.630   0.323  94.175  1.00  0.00           O  
ATOM   1096  OD2 ASP A  68      11.303   2.366  93.632  1.00  0.00           O1-
ATOM   1097  H   ASP A  68       7.977  -0.457  91.542  1.00  0.00           H  
ATOM   1098  HA  ASP A  68       9.223  -0.784  94.075  1.00  0.00           H  
ATOM   1099 1HB  ASP A  68      10.186   0.142  91.902  1.00  0.00           H  
ATOM   1100 2HB  ASP A  68       9.376   1.653  92.274  1.00  0.00           H  
ATOM   1101  N   LEU A  69       6.920   1.605  93.956  1.00  0.00           N  
ATOM   1102  CA  LEU A  69       6.140   2.466  94.836  1.00  0.00           C  
ATOM   1103  C   LEU A  69       5.445   1.650  95.912  1.00  0.00           C  
ATOM   1104  O   LEU A  69       5.439   2.053  97.088  1.00  0.00           O  
ATOM   1105  CB  LEU A  69       5.075   3.254  94.066  1.00  0.00           C  
ATOM   1106  CG  LEU A  69       4.136   4.177  94.949  1.00  0.00           C  
ATOM   1107  CD1 LEU A  69       4.975   5.236  95.738  1.00  0.00           C  
ATOM   1108  CD2 LEU A  69       3.082   4.870  94.041  1.00  0.00           C  
ATOM   1109  H   LEU A  69       6.740   1.592  92.948  1.00  0.00           H  
ATOM   1110  HA  LEU A  69       6.828   3.156  95.306  1.00  0.00           H  
ATOM   1111 1HB  LEU A  69       5.558   3.816  93.303  1.00  0.00           H  
ATOM   1112 2HB  LEU A  69       4.428   2.533  93.570  1.00  0.00           H  
ATOM   1113  HG  LEU A  69       3.630   3.558  95.676  1.00  0.00           H  
ATOM   1114 1HD1 LEU A  69       4.323   5.821  96.341  1.00  0.00           H  
ATOM   1115 2HD1 LEU A  69       5.689   4.750  96.395  1.00  0.00           H  
ATOM   1116 3HD1 LEU A  69       5.507   5.888  95.064  1.00  0.00           H  
ATOM   1117 1HD2 LEU A  69       2.421   5.481  94.641  1.00  0.00           H  
ATOM   1118 2HD2 LEU A  69       3.580   5.494  93.321  1.00  0.00           H  
ATOM   1119 3HD2 LEU A  69       2.493   4.115  93.519  1.00  0.00           H  
ATOM   1120  N   VAL A  70       4.853   0.514  95.543  1.00  0.00           N  
ATOM   1121  CA  VAL A  70       4.201  -0.344  96.523  1.00  0.00           C  
ATOM   1122  C   VAL A  70       5.217  -0.822  97.551  1.00  0.00           C  
ATOM   1123  O   VAL A  70       4.922  -0.846  98.746  1.00  0.00           O  
ATOM   1124  CB  VAL A  70       3.464  -1.533  95.886  1.00  0.00           C  
ATOM   1125  CG1 VAL A  70       2.980  -2.521  96.993  1.00  0.00           C  
ATOM   1126  CG2 VAL A  70       2.256  -1.013  95.083  1.00  0.00           C  
ATOM   1127  H   VAL A  70       4.847   0.262  94.539  1.00  0.00           H  
ATOM   1128  HA  VAL A  70       3.452   0.267  97.045  1.00  0.00           H  
ATOM   1129  HB  VAL A  70       4.151  -2.069  95.221  1.00  0.00           H  
ATOM   1130 1HG1 VAL A  70       2.473  -3.346  96.540  1.00  0.00           H  
ATOM   1131 2HG1 VAL A  70       3.824  -2.906  97.560  1.00  0.00           H  
ATOM   1132 3HG1 VAL A  70       2.298  -2.013  97.672  1.00  0.00           H  
ATOM   1133 1HG2 VAL A  70       1.732  -1.851  94.621  1.00  0.00           H  
ATOM   1134 2HG2 VAL A  70       1.576  -0.484  95.749  1.00  0.00           H  
ATOM   1135 3HG2 VAL A  70       2.601  -0.330  94.305  1.00  0.00           H  
ATOM   1136  N   ARG A  71       6.399  -1.251  97.075  1.00  0.00           N  
ATOM   1137  CA  ARG A  71       7.462  -1.711  97.956  1.00  0.00           C  
ATOM   1138  C   ARG A  71       7.802  -0.655  98.984  1.00  0.00           C  
ATOM   1139  O   ARG A  71       7.815  -0.944 100.183  1.00  0.00           O  
ATOM   1140  CB  ARG A  71       8.702  -2.055  97.140  1.00  0.00           C  
ATOM   1141  CG  ARG A  71       9.874  -2.627  97.908  1.00  0.00           C  
ATOM   1142  CD  ARG A  71      11.074  -2.820  97.021  1.00  0.00           C  
ATOM   1143  NE  ARG A  71      11.664  -1.544  96.526  1.00  0.00           N  
ATOM   1144  CZ  ARG A  71      12.511  -0.743  97.219  1.00  0.00           C  
ATOM   1145  NH1 ARG A  71      12.894  -1.024  98.454  1.00  0.00           N1+
ATOM   1146  NH2 ARG A  71      12.970   0.343  96.624  1.00  0.00           N  
ATOM   1147  H   ARG A  71       6.554  -1.259  96.062  1.00  0.00           H  
ATOM   1148  HA  ARG A  71       7.128  -2.580  98.499  1.00  0.00           H  
ATOM   1149 1HB  ARG A  71       8.434  -2.754  96.351  1.00  0.00           H  
ATOM   1150 2HB  ARG A  71       9.066  -1.158  96.656  1.00  0.00           H  
ATOM   1151 1HG  ARG A  71      10.150  -1.943  98.712  1.00  0.00           H  
ATOM   1152 2HG  ARG A  71       9.597  -3.590  98.337  1.00  0.00           H  
ATOM   1153 1HD  ARG A  71      11.840  -3.362  97.572  1.00  0.00           H  
ATOM   1154 2HD  ARG A  71      10.775  -3.407  96.152  1.00  0.00           H  
ATOM   1155  HE  ARG A  71      11.437  -1.215  95.568  1.00  0.00           H  
ATOM   1156 1HH1 ARG A  71      12.553  -1.850  98.965  1.00  0.00           H  
ATOM   1157 2HH1 ARG A  71      13.522  -0.404  98.944  1.00  0.00           H  
ATOM   1158 1HH2 ARG A  71      12.655   0.544  95.656  1.00  0.00           H  
ATOM   1159 2HH2 ARG A  71      13.604   0.961  97.098  1.00  0.00           H  
ATOM   1160  N   LYS A  72       8.052   0.569  98.530  1.00  0.00           N  
ATOM   1161  CA  LYS A  72       8.382   1.649  99.439  1.00  0.00           C  
ATOM   1162  C   LYS A  72       7.237   1.933 100.392  1.00  0.00           C  
ATOM   1163  O   LYS A  72       7.429   2.024 101.601  1.00  0.00           O  
ATOM   1164  CB  LYS A  72       8.709   2.893  98.634  1.00  0.00           C  
ATOM   1165  CG  LYS A  72      10.029   2.832  97.923  1.00  0.00           C  
ATOM   1166  CD  LYS A  72      10.185   4.021  97.035  1.00  0.00           C  
ATOM   1167  CE  LYS A  72      11.527   4.058  96.367  1.00  0.00           C  
ATOM   1168  NZ  LYS A  72      11.570   5.098  95.320  1.00  0.00           N1+
ATOM   1169  H   LYS A  72       8.026   0.741  97.520  1.00  0.00           H  
ATOM   1170  HA  LYS A  72       9.254   1.356 100.024  1.00  0.00           H  
ATOM   1171 1HB  LYS A  72       7.933   3.045  97.878  1.00  0.00           H  
ATOM   1172 2HB  LYS A  72       8.710   3.761  99.282  1.00  0.00           H  
ATOM   1173 1HG  LYS A  72      10.840   2.810  98.652  1.00  0.00           H  
ATOM   1174 2HG  LYS A  72      10.084   1.924  97.316  1.00  0.00           H  
ATOM   1175 1HD  LYS A  72       9.419   3.988  96.260  1.00  0.00           H  
ATOM   1176 2HD  LYS A  72      10.058   4.932  97.608  1.00  0.00           H  
ATOM   1177 1HE  LYS A  72      12.285   4.283  97.112  1.00  0.00           H  
ATOM   1178 2HE  LYS A  72      11.743   3.093  95.935  1.00  0.00           H  
ATOM   1179 1HZ  LYS A  72      11.356   6.018  95.738  1.00  0.00           H  
ATOM   1180 2HZ  LYS A  72      12.477   5.113  94.889  1.00  0.00           H  
ATOM   1181 3HZ  LYS A  72      10.869   4.892  94.620  1.00  0.00           H  
ATOM   1182  N   THR A  73       6.010   1.953  99.885  1.00  0.00           N  
ATOM   1183  CA  THR A  73       4.867   2.251 100.730  1.00  0.00           C  
ATOM   1184  C   THR A  73       4.826   1.262 101.894  1.00  0.00           C  
ATOM   1185  O   THR A  73       4.591   1.657 103.036  1.00  0.00           O  
ATOM   1186  CB  THR A  73       3.556   2.198  99.914  1.00  0.00           C  
ATOM   1187  CG2 THR A  73       2.359   2.549 100.808  1.00  0.00           C  
ATOM   1188  OG1 THR A  73       3.627   3.160  98.843  1.00  0.00           O  
ATOM   1189  H   THR A  73       5.867   1.839  98.880  1.00  0.00           H  
ATOM   1190  HA  THR A  73       4.983   3.253 101.137  1.00  0.00           H  
ATOM   1191  HB  THR A  73       3.422   1.203  99.493  1.00  0.00           H  
ATOM   1192  HG1 THR A  73       4.298   2.855  98.191  1.00  0.00           H  
ATOM   1193 1HG2 THR A  73       1.446   2.523 100.216  1.00  0.00           H  
ATOM   1194 2HG2 THR A  73       2.278   1.835 101.625  1.00  0.00           H  
ATOM   1195 3HG2 THR A  73       2.493   3.544 101.216  1.00  0.00           H  
ATOM   1196  N   SER A  74       5.037  -0.028 101.597  1.00  0.00           N  
ATOM   1197  CA  SER A  74       5.071  -1.076 102.612  1.00  0.00           C  
ATOM   1198  C   SER A  74       6.259  -0.923 103.590  1.00  0.00           C  
ATOM   1199  O   SER A  74       6.077  -0.988 104.808  1.00  0.00           O  
ATOM   1200  CB  SER A  74       5.136  -2.431 101.934  1.00  0.00           C  
ATOM   1201  OG  SER A  74       5.180  -3.464 102.880  1.00  0.00           O  
ATOM   1202  H   SER A  74       5.150  -0.286 100.611  1.00  0.00           H  
ATOM   1203  HA  SER A  74       4.149  -1.023 103.188  1.00  0.00           H  
ATOM   1204 1HB  SER A  74       4.264  -2.558 101.293  1.00  0.00           H  
ATOM   1205 2HB  SER A  74       6.019  -2.478 101.299  1.00  0.00           H  
ATOM   1206  HG  SER A  74       5.220  -4.281 102.377  1.00  0.00           H  
ATOM   1207  N   GLU A  75       7.481  -0.725 103.061  1.00  0.00           N  
ATOM   1208  CA  GLU A  75       8.688  -0.618 103.894  1.00  0.00           C  
ATOM   1209  C   GLU A  75       8.740   0.615 104.808  1.00  0.00           C  
ATOM   1210  O   GLU A  75       9.251   0.546 105.931  1.00  0.00           O  
ATOM   1211  CB  GLU A  75       9.954  -0.581 103.021  1.00  0.00           C  
ATOM   1212  CG  GLU A  75      10.319  -1.883 102.290  1.00  0.00           C  
ATOM   1213  CD  GLU A  75      11.586  -1.735 101.480  1.00  0.00           C  
ATOM   1214  OE1 GLU A  75      12.213  -0.702 101.605  1.00  0.00           O  
ATOM   1215  OE2 GLU A  75      11.915  -2.624 100.719  1.00  0.00           O1-
ATOM   1216  H   GLU A  75       7.577  -0.674 102.042  1.00  0.00           H  
ATOM   1217  HA  GLU A  75       8.728  -1.505 104.525  1.00  0.00           H  
ATOM   1218 1HB  GLU A  75       9.827   0.191 102.258  1.00  0.00           H  
ATOM   1219 2HB  GLU A  75      10.804  -0.288 103.635  1.00  0.00           H  
ATOM   1220 1HG  GLU A  75      10.453  -2.673 103.022  1.00  0.00           H  
ATOM   1221 2HG  GLU A  75       9.501  -2.170 101.637  1.00  0.00           H  
ATOM   1222  N   LEU A  76       8.255   1.742 104.309  1.00  0.00           N  
ATOM   1223  CA  LEU A  76       8.292   3.010 105.012  1.00  0.00           C  
ATOM   1224  C   LEU A  76       7.252   3.129 106.110  1.00  0.00           C  
ATOM   1225  O   LEU A  76       6.090   2.793 105.922  1.00  0.00           O  
ATOM   1226  CB  LEU A  76       8.038   4.123 103.992  1.00  0.00           C  
ATOM   1227  CG  LEU A  76       9.096   4.346 102.872  1.00  0.00           C  
ATOM   1228  CD1 LEU A  76       8.523   5.337 101.851  1.00  0.00           C  
ATOM   1229  CD2 LEU A  76      10.371   4.899 103.474  1.00  0.00           C  
ATOM   1230  H   LEU A  76       7.860   1.722 103.365  1.00  0.00           H  
ATOM   1231  HA  LEU A  76       9.272   3.117 105.466  1.00  0.00           H  
ATOM   1232 1HB  LEU A  76       7.110   3.871 103.491  1.00  0.00           H  
ATOM   1233 2HB  LEU A  76       7.896   5.061 104.527  1.00  0.00           H  
ATOM   1234  HG  LEU A  76       9.318   3.407 102.366  1.00  0.00           H  
ATOM   1235 1HD1 LEU A  76       9.251   5.511 101.062  1.00  0.00           H  
ATOM   1236 2HD1 LEU A  76       7.618   4.921 101.416  1.00  0.00           H  
ATOM   1237 3HD1 LEU A  76       8.291   6.273 102.344  1.00  0.00           H  
ATOM   1238 1HD2 LEU A  76      11.099   5.068 102.680  1.00  0.00           H  
ATOM   1239 2HD2 LEU A  76      10.155   5.838 103.977  1.00  0.00           H  
ATOM   1240 3HD2 LEU A  76      10.786   4.194 104.187  1.00  0.00           H  
ATOM   1241  N   THR A  77       7.640   3.743 107.225  1.00  0.00           N  
ATOM   1242  CA  THR A  77       6.679   3.987 108.290  1.00  0.00           C  
ATOM   1243  C   THR A  77       6.321   5.470 108.394  1.00  0.00           C  
ATOM   1244  O   THR A  77       5.295   5.831 108.967  1.00  0.00           O  
ATOM   1245  CB  THR A  77       7.221   3.488 109.643  1.00  0.00           C  
ATOM   1246  CG2 THR A  77       7.512   1.997 109.583  1.00  0.00           C  
ATOM   1247  OG1 THR A  77       8.425   4.194 109.968  1.00  0.00           O  
ATOM   1248  H   THR A  77       8.609   3.985 107.362  1.00  0.00           H  
ATOM   1249  HA  THR A  77       5.764   3.437 108.072  1.00  0.00           H  
ATOM   1250  HB  THR A  77       6.483   3.678 110.422  1.00  0.00           H  
ATOM   1251  HG1 THR A  77       8.591   4.126 110.911  1.00  0.00           H  
ATOM   1252 1HG2 THR A  77       7.893   1.662 110.548  1.00  0.00           H  
ATOM   1253 2HG2 THR A  77       6.595   1.456 109.347  1.00  0.00           H  
ATOM   1254 3HG2 THR A  77       8.256   1.802 108.812  1.00  0.00           H  
ATOM   1255  N   ASP A  78       7.164   6.335 107.828  1.00  0.00           N  
ATOM   1256  CA  ASP A  78       6.920   7.769 107.865  1.00  0.00           C  
ATOM   1257  C   ASP A  78       5.971   8.185 106.754  1.00  0.00           C  
ATOM   1258  O   ASP A  78       6.303   8.068 105.571  1.00  0.00           O  
ATOM   1259  CB  ASP A  78       8.219   8.558 107.756  1.00  0.00           C  
ATOM   1260  CG  ASP A  78       7.976  10.047 107.850  1.00  0.00           C  
ATOM   1261  OD1 ASP A  78       7.563  10.505 108.885  1.00  0.00           O  
ATOM   1262  OD2 ASP A  78       8.175  10.725 106.852  1.00  0.00           O1-
ATOM   1263  H   ASP A  78       8.004   5.999 107.394  1.00  0.00           H  
ATOM   1264  HA  ASP A  78       6.455   8.017 108.819  1.00  0.00           H  
ATOM   1265 1HB  ASP A  78       8.893   8.263 108.562  1.00  0.00           H  
ATOM   1266 2HB  ASP A  78       8.714   8.327 106.816  1.00  0.00           H  
ATOM   1267  N   LYS A  79       4.806   8.692 107.143  1.00  0.00           N  
ATOM   1268  CA  LYS A  79       3.775   9.053 106.182  1.00  0.00           C  
ATOM   1269  C   LYS A  79       4.219  10.157 105.230  1.00  0.00           C  
ATOM   1270  O   LYS A  79       3.867  10.138 104.050  1.00  0.00           O  
ATOM   1271  CB  LYS A  79       2.503   9.482 106.915  1.00  0.00           C  
ATOM   1272  CG  LYS A  79       1.834   8.373 107.716  1.00  0.00           C  
ATOM   1273  CD  LYS A  79       1.144   7.371 106.803  1.00  0.00           C  
ATOM   1274  CE  LYS A  79       0.354   6.345 107.601  1.00  0.00           C  
ATOM   1275  NZ  LYS A  79      -0.221   5.284 106.731  1.00  0.00           N1+
ATOM   1276  H   LYS A  79       4.623   8.772 108.135  1.00  0.00           H  
ATOM   1277  HA  LYS A  79       3.541   8.168 105.588  1.00  0.00           H  
ATOM   1278 1HB  LYS A  79       2.736  10.296 107.602  1.00  0.00           H  
ATOM   1279 2HB  LYS A  79       1.777   9.859 106.195  1.00  0.00           H  
ATOM   1280 1HG  LYS A  79       2.584   7.851 108.313  1.00  0.00           H  
ATOM   1281 2HG  LYS A  79       1.096   8.805 108.390  1.00  0.00           H  
ATOM   1282 1HD  LYS A  79       0.465   7.898 106.131  1.00  0.00           H  
ATOM   1283 2HD  LYS A  79       1.891   6.852 106.202  1.00  0.00           H  
ATOM   1284 1HE  LYS A  79       1.005   5.879 108.340  1.00  0.00           H  
ATOM   1285 2HE  LYS A  79      -0.459   6.843 108.130  1.00  0.00           H  
ATOM   1286 1HZ  LYS A  79      -0.737   4.625 107.297  1.00  0.00           H  
ATOM   1287 2HZ  LYS A  79      -0.842   5.704 106.053  1.00  0.00           H  
ATOM   1288 3HZ  LYS A  79       0.525   4.802 106.250  1.00  0.00           H  
ATOM   1289  N   LEU A  80       4.981  11.138 105.727  1.00  0.00           N  
ATOM   1290  CA  LEU A  80       5.401  12.219 104.846  1.00  0.00           C  
ATOM   1291  C   LEU A  80       6.291  11.670 103.746  1.00  0.00           C  
ATOM   1292  O   LEU A  80       6.104  12.011 102.573  1.00  0.00           O  
ATOM   1293  CB  LEU A  80       6.149  13.301 105.635  1.00  0.00           C  
ATOM   1294  CG  LEU A  80       5.270  14.257 106.452  1.00  0.00           C  
ATOM   1295  CD1 LEU A  80       6.153  15.150 107.312  1.00  0.00           C  
ATOM   1296  CD2 LEU A  80       4.408  15.084 105.509  1.00  0.00           C  
ATOM   1297  H   LEU A  80       5.274  11.116 106.697  1.00  0.00           H  
ATOM   1298  HA  LEU A  80       4.516  12.644 104.376  1.00  0.00           H  
ATOM   1299 1HB  LEU A  80       6.837  12.814 106.325  1.00  0.00           H  
ATOM   1300 2HB  LEU A  80       6.731  13.901 104.936  1.00  0.00           H  
ATOM   1301  HG  LEU A  80       4.628  13.681 107.119  1.00  0.00           H  
ATOM   1302 1HD1 LEU A  80       5.528  15.829 107.892  1.00  0.00           H  
ATOM   1303 2HD1 LEU A  80       6.744  14.534 107.989  1.00  0.00           H  
ATOM   1304 3HD1 LEU A  80       6.819  15.728 106.672  1.00  0.00           H  
ATOM   1305 1HD2 LEU A  80       3.782  15.763 106.089  1.00  0.00           H  
ATOM   1306 2HD2 LEU A  80       5.049  15.661 104.842  1.00  0.00           H  
ATOM   1307 3HD2 LEU A  80       3.774  14.421 104.919  1.00  0.00           H  
ATOM   1308  N   THR A  81       7.242  10.804 104.118  1.00  0.00           N  
ATOM   1309  CA  THR A  81       8.156  10.204 103.161  1.00  0.00           C  
ATOM   1310  C   THR A  81       7.373   9.432 102.107  1.00  0.00           C  
ATOM   1311  O   THR A  81       7.678   9.532 100.916  1.00  0.00           O  
ATOM   1312  CB  THR A  81       9.162   9.260 103.845  1.00  0.00           C  
ATOM   1313  CG2 THR A  81      10.132   8.701 102.798  1.00  0.00           C  
ATOM   1314  OG1 THR A  81       9.923   9.993 104.811  1.00  0.00           O  
ATOM   1315  H   THR A  81       7.376  10.607 105.120  1.00  0.00           H  
ATOM   1316  HA  THR A  81       8.707  11.000 102.664  1.00  0.00           H  
ATOM   1317  HB  THR A  81       8.631   8.445 104.338  1.00  0.00           H  
ATOM   1318  HG1 THR A  81       9.326  10.277 105.548  1.00  0.00           H  
ATOM   1319 1HG2 THR A  81      10.850   8.051 103.285  1.00  0.00           H  
ATOM   1320 2HG2 THR A  81       9.602   8.140 102.039  1.00  0.00           H  
ATOM   1321 3HG2 THR A  81      10.660   9.525 102.321  1.00  0.00           H  
ATOM   1322  N   ILE A  82       6.358   8.668 102.533  1.00  0.00           N  
ATOM   1323  CA  ILE A  82       5.577   7.898 101.572  1.00  0.00           C  
ATOM   1324  C   ILE A  82       4.896   8.835 100.591  1.00  0.00           C  
ATOM   1325  O   ILE A  82       4.919   8.575  99.383  1.00  0.00           O  
ATOM   1326  CB  ILE A  82       4.489   7.048 102.261  1.00  0.00           C  
ATOM   1327  CG1 ILE A  82       5.149   5.943 103.073  1.00  0.00           C  
ATOM   1328  CG2 ILE A  82       3.544   6.440 101.180  1.00  0.00           C  
ATOM   1329  CD1 ILE A  82       4.233   5.222 104.035  1.00  0.00           C  
ATOM   1330  H   ILE A  82       6.179   8.596 103.539  1.00  0.00           H  
ATOM   1331  HA  ILE A  82       6.241   7.245 101.020  1.00  0.00           H  
ATOM   1332  HB  ILE A  82       3.909   7.670 102.947  1.00  0.00           H  
ATOM   1333 1HG1 ILE A  82       5.547   5.214 102.392  1.00  0.00           H  
ATOM   1334 2HG1 ILE A  82       5.965   6.374 103.645  1.00  0.00           H  
ATOM   1335 1HG2 ILE A  82       2.778   5.848 101.654  1.00  0.00           H  
ATOM   1336 2HG2 ILE A  82       3.057   7.225 100.619  1.00  0.00           H  
ATOM   1337 3HG2 ILE A  82       4.117   5.811 100.494  1.00  0.00           H  
ATOM   1338 1HD1 ILE A  82       4.800   4.458 104.561  1.00  0.00           H  
ATOM   1339 2HD1 ILE A  82       3.828   5.928 104.758  1.00  0.00           H  
ATOM   1340 3HD1 ILE A  82       3.418   4.745 103.504  1.00  0.00           H  
ATOM   1341  N   LEU A  83       4.265   9.897 101.089  1.00  0.00           N  
ATOM   1342  CA  LEU A  83       3.574  10.832 100.219  1.00  0.00           C  
ATOM   1343  C   LEU A  83       4.525  11.475  99.206  1.00  0.00           C  
ATOM   1344  O   LEU A  83       4.155  11.660  98.040  1.00  0.00           O  
ATOM   1345  CB  LEU A  83       2.897  11.922 101.059  1.00  0.00           C  
ATOM   1346  CG  LEU A  83       1.719  11.458 101.926  1.00  0.00           C  
ATOM   1347  CD1 LEU A  83       1.370  12.545 102.934  1.00  0.00           C  
ATOM   1348  CD2 LEU A  83       0.529  11.136 101.035  1.00  0.00           C  
ATOM   1349  H   LEU A  83       4.250  10.042 102.108  1.00  0.00           H  
ATOM   1350  HA  LEU A  83       2.818  10.280  99.666  1.00  0.00           H  
ATOM   1351 1HB  LEU A  83       3.641  12.363 101.720  1.00  0.00           H  
ATOM   1352 2HB  LEU A  83       2.529  12.699 100.389  1.00  0.00           H  
ATOM   1353  HG  LEU A  83       2.007  10.566 102.484  1.00  0.00           H  
ATOM   1354 1HD1 LEU A  83       0.534  12.215 103.550  1.00  0.00           H  
ATOM   1355 2HD1 LEU A  83       2.233  12.742 103.570  1.00  0.00           H  
ATOM   1356 3HD1 LEU A  83       1.094  13.456 102.404  1.00  0.00           H  
ATOM   1357 1HD2 LEU A  83      -0.308  10.805 101.652  1.00  0.00           H  
ATOM   1358 2HD2 LEU A  83       0.239  12.027 100.478  1.00  0.00           H  
ATOM   1359 3HD2 LEU A  83       0.800  10.344 100.338  1.00  0.00           H  
ATOM   1360  N   LEU A  84       5.754  11.799  99.637  1.00  0.00           N  
ATOM   1361  CA  LEU A  84       6.728  12.375  98.718  1.00  0.00           C  
ATOM   1362  C   LEU A  84       7.140  11.363  97.646  1.00  0.00           C  
ATOM   1363  O   LEU A  84       7.307  11.739  96.480  1.00  0.00           O  
ATOM   1364  CB  LEU A  84       7.966  12.849  99.490  1.00  0.00           C  
ATOM   1365  CG  LEU A  84       9.061  13.514  98.647  1.00  0.00           C  
ATOM   1366  CD1 LEU A  84       8.582  14.882  98.178  1.00  0.00           C  
ATOM   1367  CD2 LEU A  84      10.334  13.633  99.471  1.00  0.00           C  
ATOM   1368  H   LEU A  84       5.980  11.696 100.631  1.00  0.00           H  
ATOM   1369  HA  LEU A  84       6.262  13.222  98.217  1.00  0.00           H  
ATOM   1370 1HB  LEU A  84       7.650  13.566 100.247  1.00  0.00           H  
ATOM   1371 2HB  LEU A  84       8.411  11.992  99.994  1.00  0.00           H  
ATOM   1372  HG  LEU A  84       9.257  12.908  97.761  1.00  0.00           H  
ATOM   1373 1HD1 LEU A  84       9.361  15.354  97.579  1.00  0.00           H  
ATOM   1374 2HD1 LEU A  84       7.682  14.765  97.575  1.00  0.00           H  
ATOM   1375 3HD1 LEU A  84       8.362  15.506  99.043  1.00  0.00           H  
ATOM   1376 1HD2 LEU A  84      11.113  14.105  98.871  1.00  0.00           H  
ATOM   1377 2HD2 LEU A  84      10.140  14.240 100.355  1.00  0.00           H  
ATOM   1378 3HD2 LEU A  84      10.664  12.641  99.777  1.00  0.00           H  
ATOM   1379  N   GLU A  85       7.262  10.078  98.008  1.00  0.00           N  
ATOM   1380  CA  GLU A  85       7.595   9.062  97.014  1.00  0.00           C  
ATOM   1381  C   GLU A  85       6.461   8.926  95.993  1.00  0.00           C  
ATOM   1382  O   GLU A  85       6.720   8.761  94.801  1.00  0.00           O  
ATOM   1383  CB  GLU A  85       7.907   7.710  97.663  1.00  0.00           C  
ATOM   1384  CG  GLU A  85       9.224   7.666  98.471  1.00  0.00           C  
ATOM   1385  CD  GLU A  85      10.466   7.900  97.612  1.00  0.00           C  
ATOM   1386  OE1 GLU A  85      10.499   7.433  96.482  1.00  0.00           O  
ATOM   1387  OE2 GLU A  85      11.381   8.571  98.060  1.00  0.00           O1-
ATOM   1388  H   GLU A  85       7.192   9.827  99.004  1.00  0.00           H  
ATOM   1389  HA  GLU A  85       8.485   9.390  96.478  1.00  0.00           H  
ATOM   1390 1HB  GLU A  85       7.095   7.450  98.345  1.00  0.00           H  
ATOM   1391 2HB  GLU A  85       7.949   6.935  96.898  1.00  0.00           H  
ATOM   1392 1HG  GLU A  85       9.190   8.437  99.234  1.00  0.00           H  
ATOM   1393 2HG  GLU A  85       9.301   6.710  98.972  1.00  0.00           H  
ATOM   1394  N   ILE A  86       5.207   9.045  96.460  1.00  0.00           N  
ATOM   1395  CA  ILE A  86       4.050   8.970  95.569  1.00  0.00           C  
ATOM   1396  C   ILE A  86       4.120  10.123  94.572  1.00  0.00           C  
ATOM   1397  O   ILE A  86       3.891   9.919  93.374  1.00  0.00           O  
ATOM   1398  CB  ILE A  86       2.709   8.997  96.337  1.00  0.00           C  
ATOM   1399  CG1 ILE A  86       2.555   7.699  97.165  1.00  0.00           C  
ATOM   1400  CG2 ILE A  86       1.544   9.116  95.334  1.00  0.00           C  
ATOM   1401  CD1 ILE A  86       1.470   7.723  98.167  1.00  0.00           C  
ATOM   1402  H   ILE A  86       5.079   9.127  97.475  1.00  0.00           H  
ATOM   1403  HA  ILE A  86       4.102   8.038  95.006  1.00  0.00           H  
ATOM   1404  HB  ILE A  86       2.697   9.842  97.019  1.00  0.00           H  
ATOM   1405 1HG1 ILE A  86       2.345   6.883  96.492  1.00  0.00           H  
ATOM   1406 2HG1 ILE A  86       3.484   7.496  97.679  1.00  0.00           H  
ATOM   1407 1HG2 ILE A  86       0.596   9.140  95.845  1.00  0.00           H  
ATOM   1408 2HG2 ILE A  86       1.633  10.024  94.743  1.00  0.00           H  
ATOM   1409 3HG2 ILE A  86       1.579   8.255  94.684  1.00  0.00           H  
ATOM   1410 1HD1 ILE A  86       1.436   6.765  98.689  1.00  0.00           H  
ATOM   1411 2HD1 ILE A  86       1.639   8.513  98.884  1.00  0.00           H  
ATOM   1412 3HD1 ILE A  86       0.561   7.888  97.663  1.00  0.00           H  
ATOM   1413  N   ALA A  87       4.410  11.341  95.068  1.00  0.00           N  
ATOM   1414  CA  ALA A  87       4.553  12.507  94.202  1.00  0.00           C  
ATOM   1415  C   ALA A  87       5.608  12.282  93.128  1.00  0.00           C  
ATOM   1416  O   ALA A  87       5.360  12.576  91.955  1.00  0.00           O  
ATOM   1417  CB  ALA A  87       4.898  13.738  95.027  1.00  0.00           C  
ATOM   1418  H   ALA A  87       4.520  11.447  96.083  1.00  0.00           H  
ATOM   1419  HA  ALA A  87       3.597  12.691  93.715  1.00  0.00           H  
ATOM   1420 1HB  ALA A  87       4.999  14.601  94.369  1.00  0.00           H  
ATOM   1421 2HB  ALA A  87       4.104  13.925  95.751  1.00  0.00           H  
ATOM   1422 3HB  ALA A  87       5.836  13.572  95.554  1.00  0.00           H  
ATOM   1423  N   GLU A  88       6.783  11.768  93.520  1.00  0.00           N  
ATOM   1424  CA  GLU A  88       7.833  11.526  92.539  1.00  0.00           C  
ATOM   1425  C   GLU A  88       7.360  10.543  91.475  1.00  0.00           C  
ATOM   1426  O   GLU A  88       7.647  10.741  90.290  1.00  0.00           O  
ATOM   1427  CB  GLU A  88       9.093  10.991  93.223  1.00  0.00           C  
ATOM   1428  CG  GLU A  88      10.271  10.769  92.285  1.00  0.00           C  
ATOM   1429  CD  GLU A  88      11.571  10.573  93.015  1.00  0.00           C  
ATOM   1430  OE1 GLU A  88      11.568  10.630  94.221  1.00  0.00           O  
ATOM   1431  OE2 GLU A  88      12.569  10.367  92.365  1.00  0.00           O1-
ATOM   1432  H   GLU A  88       6.945  11.578  94.515  1.00  0.00           H  
ATOM   1433  HA  GLU A  88       8.051  12.470  92.041  1.00  0.00           H  
ATOM   1434 1HB  GLU A  88       9.410  11.688  93.999  1.00  0.00           H  
ATOM   1435 2HB  GLU A  88       8.868  10.041  93.708  1.00  0.00           H  
ATOM   1436 1HG  GLU A  88      10.075   9.888  91.674  1.00  0.00           H  
ATOM   1437 2HG  GLU A  88      10.359  11.626  91.620  1.00  0.00           H  
ATOM   1438  N   VAL A  89       6.619   9.503  91.866  1.00  0.00           N  
ATOM   1439  CA  VAL A  89       6.066   8.568  90.900  1.00  0.00           C  
ATOM   1440  C   VAL A  89       5.143   9.249  89.929  1.00  0.00           C  
ATOM   1441  O   VAL A  89       5.226   9.030  88.721  1.00  0.00           O  
ATOM   1442  CB  VAL A  89       5.296   7.446  91.622  1.00  0.00           C  
ATOM   1443  CG1 VAL A  89       4.480   6.634  90.627  1.00  0.00           C  
ATOM   1444  CG2 VAL A  89       6.269   6.554  92.377  1.00  0.00           C  
ATOM   1445  H   VAL A  89       6.437   9.360  92.849  1.00  0.00           H  
ATOM   1446  HA  VAL A  89       6.889   8.123  90.339  1.00  0.00           H  
ATOM   1447  HB  VAL A  89       4.593   7.895  92.325  1.00  0.00           H  
ATOM   1448 1HG1 VAL A  89       3.942   5.846  91.155  1.00  0.00           H  
ATOM   1449 2HG1 VAL A  89       3.766   7.286  90.125  1.00  0.00           H  
ATOM   1450 3HG1 VAL A  89       5.146   6.187  89.890  1.00  0.00           H  
ATOM   1451 1HG2 VAL A  89       5.718   5.763  92.886  1.00  0.00           H  
ATOM   1452 2HG2 VAL A  89       6.976   6.110  91.675  1.00  0.00           H  
ATOM   1453 3HG2 VAL A  89       6.813   7.148  93.112  1.00  0.00           H  
ATOM   1454  N   ALA A  90       4.242  10.090  90.429  1.00  0.00           N  
ATOM   1455  CA  ALA A  90       3.336  10.788  89.536  1.00  0.00           C  
ATOM   1456  C   ALA A  90       4.108  11.604  88.500  1.00  0.00           C  
ATOM   1457  O   ALA A  90       3.776  11.593  87.315  1.00  0.00           O  
ATOM   1458  CB  ALA A  90       2.399  11.684  90.332  1.00  0.00           C  
ATOM   1459  H   ALA A  90       4.176  10.253  91.423  1.00  0.00           H  
ATOM   1460  HA  ALA A  90       2.738  10.048  89.002  1.00  0.00           H  
ATOM   1461 1HB  ALA A  90       1.722  12.199  89.650  1.00  0.00           H  
ATOM   1462 2HB  ALA A  90       1.820  11.078  91.029  1.00  0.00           H  
ATOM   1463 3HB  ALA A  90       2.981  12.418  90.887  1.00  0.00           H  
ATOM   1464  N   VAL A  91       5.147  12.320  88.939  1.00  0.00           N  
ATOM   1465  CA  VAL A  91       5.953  13.125  88.028  1.00  0.00           C  
ATOM   1466  C   VAL A  91       6.705  12.257  87.001  1.00  0.00           C  
ATOM   1467  O   VAL A  91       6.785  12.602  85.822  1.00  0.00           O  
ATOM   1468  CB  VAL A  91       6.967  13.963  88.829  1.00  0.00           C  
ATOM   1469  CG1 VAL A  91       7.928  14.677  87.890  1.00  0.00           C  
ATOM   1470  CG2 VAL A  91       6.232  14.962  89.710  1.00  0.00           C  
ATOM   1471  H   VAL A  91       5.381  12.305  89.921  1.00  0.00           H  
ATOM   1472  HA  VAL A  91       5.290  13.792  87.477  1.00  0.00           H  
ATOM   1473  HB  VAL A  91       7.562  13.297  89.453  1.00  0.00           H  
ATOM   1474 1HG1 VAL A  91       8.638  15.264  88.474  1.00  0.00           H  
ATOM   1475 2HG1 VAL A  91       8.469  13.941  87.296  1.00  0.00           H  
ATOM   1476 3HG1 VAL A  91       7.368  15.338  87.230  1.00  0.00           H  
ATOM   1477 1HG2 VAL A  91       6.954  15.551  90.274  1.00  0.00           H  
ATOM   1478 2HG2 VAL A  91       5.631  15.625  89.086  1.00  0.00           H  
ATOM   1479 3HG2 VAL A  91       5.581  14.427  90.402  1.00  0.00           H  
ATOM   1480  N   ARG A  92       7.260  11.121  87.452  1.00  0.00           N  
ATOM   1481  CA  ARG A  92       7.953  10.207  86.554  1.00  0.00           C  
ATOM   1482  C   ARG A  92       6.981   9.541  85.594  1.00  0.00           C  
ATOM   1483  O   ARG A  92       7.308   9.301  84.432  1.00  0.00           O  
ATOM   1484  CB  ARG A  92       8.694   9.138  87.343  1.00  0.00           C  
ATOM   1485  CG  ARG A  92       9.778   9.664  88.271  1.00  0.00           C  
ATOM   1486  CD  ARG A  92      11.056   9.892  87.548  1.00  0.00           C  
ATOM   1487  NE  ARG A  92      11.088  11.193  86.901  1.00  0.00           N  
ATOM   1488  CZ  ARG A  92      11.261  12.364  87.544  1.00  0.00           C  
ATOM   1489  NH1 ARG A  92      11.416  12.380  88.850  1.00  0.00           N1+
ATOM   1490  NH2 ARG A  92      11.275  13.497  86.863  1.00  0.00           N  
ATOM   1491  H   ARG A  92       7.197  10.893  88.434  1.00  0.00           H  
ATOM   1492  HA  ARG A  92       8.673  10.778  85.967  1.00  0.00           H  
ATOM   1493 1HB  ARG A  92       7.985   8.577  87.950  1.00  0.00           H  
ATOM   1494 2HB  ARG A  92       9.162   8.435  86.654  1.00  0.00           H  
ATOM   1495 1HG  ARG A  92       9.457  10.610  88.706  1.00  0.00           H  
ATOM   1496 2HG  ARG A  92       9.959   8.940  89.067  1.00  0.00           H  
ATOM   1497 1HD  ARG A  92      11.886   9.841  88.252  1.00  0.00           H  
ATOM   1498 2HD  ARG A  92      11.182   9.127  86.783  1.00  0.00           H  
ATOM   1499  HE  ARG A  92      10.972  11.221  85.896  1.00  0.00           H  
ATOM   1500 1HH1 ARG A  92      11.405  11.514  89.370  1.00  0.00           H  
ATOM   1501 2HH1 ARG A  92      11.546  13.257  89.332  1.00  0.00           H  
ATOM   1502 1HH2 ARG A  92      11.156  13.484  85.860  1.00  0.00           H  
ATOM   1503 2HH2 ARG A  92      11.405  14.373  87.346  1.00  0.00           H  
ATOM   1504  N   ALA A  93       5.776   9.235  86.068  1.00  0.00           N  
ATOM   1505  CA  ALA A  93       4.771   8.600  85.241  1.00  0.00           C  
ATOM   1506  C   ALA A  93       4.389   9.534  84.098  1.00  0.00           C  
ATOM   1507  O   ALA A  93       4.202   9.097  82.962  1.00  0.00           O  
ATOM   1508  CB  ALA A  93       3.550   8.226  86.069  1.00  0.00           C  
ATOM   1509  H   ALA A  93       5.557   9.451  87.030  1.00  0.00           H  
ATOM   1510  HA  ALA A  93       5.192   7.683  84.827  1.00  0.00           H  
ATOM   1511 1HB  ALA A  93       2.804   7.760  85.427  1.00  0.00           H  
ATOM   1512 2HB  ALA A  93       3.842   7.528  86.853  1.00  0.00           H  
ATOM   1513 3HB  ALA A  93       3.130   9.123  86.521  1.00  0.00           H  
ATOM   1514  N   ALA A  94       4.247  10.952  84.364  1.00  0.00           N  
ATOM   1515  CA  ALA A  94       4.036  12.002  83.374  1.00  0.00           C  
ATOM   1516  C   ALA A  94       5.205  12.086  82.403  1.00  0.00           C  
ATOM   1517  O   ALA A  94       5.014  12.263  81.200  1.00  0.00           O  
ATOM   1518  CB  ALA A  94       3.823  13.343  84.061  1.00  0.00           C  
ATOM   1519  H   ALA A  94       4.304  11.201  85.341  1.00  0.00           H  
ATOM   1520  HA  ALA A  94       3.142  11.761  82.799  1.00  0.00           H  
ATOM   1521 1HB  ALA A  94       3.668  14.117  83.309  1.00  0.00           H  
ATOM   1522 2HB  ALA A  94       2.948  13.285  84.708  1.00  0.00           H  
ATOM   1523 3HB  ALA A  94       4.700  13.589  84.658  1.00  0.00           H  
ATOM   1524  N   GLU A  95       6.418  11.957  82.932  1.00  0.00           N  
ATOM   1525  CA  GLU A  95       7.618  11.945  82.102  1.00  0.00           C  
ATOM   1526  C   GLU A  95       7.553  10.842  81.055  1.00  0.00           C  
ATOM   1527  O   GLU A  95       7.842  11.069  79.880  1.00  0.00           O  
ATOM   1528  CB  GLU A  95       8.866  11.764  82.970  1.00  0.00           C  
ATOM   1529  CG  GLU A  95      10.177  11.786  82.197  1.00  0.00           C  
ATOM   1530  CD  GLU A  95      11.382  11.639  83.085  1.00  0.00           C  
ATOM   1531  OE1 GLU A  95      11.315  12.054  84.218  1.00  0.00           O  
ATOM   1532  OE2 GLU A  95      12.369  11.113  82.630  1.00  0.00           O1-
ATOM   1533  H   GLU A  95       6.510  11.865  83.933  1.00  0.00           H  
ATOM   1534  HA  GLU A  95       7.684  12.897  81.575  1.00  0.00           H  
ATOM   1535 1HB  GLU A  95       8.906  12.554  83.719  1.00  0.00           H  
ATOM   1536 2HB  GLU A  95       8.806  10.813  83.499  1.00  0.00           H  
ATOM   1537 1HG  GLU A  95      10.174  10.972  81.472  1.00  0.00           H  
ATOM   1538 2HG  GLU A  95      10.248  12.724  81.649  1.00  0.00           H  
ATOM   1539  N   ALA A  96       7.172   9.644  81.488  1.00  0.00           N  
ATOM   1540  CA  ALA A  96       7.039   8.510  80.583  1.00  0.00           C  
ATOM   1541  C   ALA A  96       5.958   8.761  79.537  1.00  0.00           C  
ATOM   1542  O   ALA A  96       6.131   8.440  78.363  1.00  0.00           O  
ATOM   1543  CB  ALA A  96       6.734   7.242  81.366  1.00  0.00           C  
ATOM   1544  H   ALA A  96       6.969   9.516  82.469  1.00  0.00           H  
ATOM   1545  HA  ALA A  96       7.984   8.376  80.054  1.00  0.00           H  
ATOM   1546 1HB  ALA A  96       6.639   6.403  80.677  1.00  0.00           H  
ATOM   1547 2HB  ALA A  96       7.544   7.045  82.069  1.00  0.00           H  
ATOM   1548 3HB  ALA A  96       5.801   7.369  81.914  1.00  0.00           H  
ATOM   1549  N   ALA A  97       4.845   9.338  79.975  1.00  0.00           N  
ATOM   1550  CA  ALA A  97       3.749   9.671  79.072  1.00  0.00           C  
ATOM   1551  C   ALA A  97       4.198  10.656  78.001  1.00  0.00           C  
ATOM   1552  O   ALA A  97       3.832  10.528  76.833  1.00  0.00           O  
ATOM   1553  CB  ALA A  97       2.572  10.239  79.852  1.00  0.00           C  
ATOM   1554  H   ALA A  97       4.755   9.551  80.957  1.00  0.00           H  
ATOM   1555  HA  ALA A  97       3.428   8.759  78.567  1.00  0.00           H  
ATOM   1556 1HB  ALA A  97       1.763  10.483  79.164  1.00  0.00           H  
ATOM   1557 2HB  ALA A  97       2.224   9.500  80.574  1.00  0.00           H  
ATOM   1558 3HB  ALA A  97       2.885  11.139  80.378  1.00  0.00           H  
ATOM   1559  N   LEU A  98       4.993  11.641  78.405  1.00  0.00           N  
ATOM   1560  CA  LEU A  98       5.584  12.585  77.463  1.00  0.00           C  
ATOM   1561  C   LEU A  98       6.423  11.864  76.415  1.00  0.00           C  
ATOM   1562  O   LEU A  98       6.312  12.143  75.221  1.00  0.00           O  
ATOM   1563  CB  LEU A  98       6.453  13.604  78.210  1.00  0.00           C  
ATOM   1564  CG  LEU A  98       7.078  14.706  77.345  1.00  0.00           C  
ATOM   1565  CD1 LEU A  98       5.974  15.535  76.703  1.00  0.00           C  
ATOM   1566  CD2 LEU A  98       7.984  15.575  78.205  1.00  0.00           C  
ATOM   1567  H   LEU A  98       5.193  11.739  79.390  1.00  0.00           H  
ATOM   1568  HA  LEU A  98       4.782  13.105  76.944  1.00  0.00           H  
ATOM   1569 1HB  LEU A  98       5.844  14.087  78.973  1.00  0.00           H  
ATOM   1570 2HB  LEU A  98       7.265  13.072  78.706  1.00  0.00           H  
ATOM   1571  HG  LEU A  98       7.663  14.253  76.545  1.00  0.00           H  
ATOM   1572 1HD1 LEU A  98       6.418  16.318  76.088  1.00  0.00           H  
ATOM   1573 2HD1 LEU A  98       5.353  14.893  76.078  1.00  0.00           H  
ATOM   1574 3HD1 LEU A  98       5.361  15.989  77.480  1.00  0.00           H  
ATOM   1575 1HD2 LEU A  98       8.429  16.357  77.590  1.00  0.00           H  
ATOM   1576 2HD2 LEU A  98       7.400  16.030  79.005  1.00  0.00           H  
ATOM   1577 3HD2 LEU A  98       8.774  14.960  78.637  1.00  0.00           H  
ATOM   1578  N   GLU A  99       7.260  10.938  76.868  1.00  0.00           N  
ATOM   1579  CA  GLU A  99       8.133  10.190  75.974  1.00  0.00           C  
ATOM   1580  C   GLU A  99       7.330   9.334  75.004  1.00  0.00           C  
ATOM   1581  O   GLU A  99       7.754   9.090  73.874  1.00  0.00           O  
ATOM   1582  CB  GLU A  99       9.089   9.307  76.778  1.00  0.00           C  
ATOM   1583  CG  GLU A  99      10.127   8.576  75.939  1.00  0.00           C  
ATOM   1584  CD  GLU A  99      11.154   7.860  76.771  1.00  0.00           C  
ATOM   1585  OE1 GLU A  99      11.097   7.967  77.972  1.00  0.00           O  
ATOM   1586  OE2 GLU A  99      11.997   7.205  76.204  1.00  0.00           O1-
ATOM   1587  H   GLU A  99       7.291  10.745  77.860  1.00  0.00           H  
ATOM   1588  HA  GLU A  99       8.714  10.901  75.383  1.00  0.00           H  
ATOM   1589 1HB  GLU A  99       9.619   9.916  77.510  1.00  0.00           H  
ATOM   1590 2HB  GLU A  99       8.517   8.559  77.328  1.00  0.00           H  
ATOM   1591 1HG  GLU A  99       9.620   7.850  75.304  1.00  0.00           H  
ATOM   1592 2HG  GLU A  99      10.628   9.296  75.292  1.00  0.00           H  
ATOM   1593  N   ALA A 100       6.164   8.880  75.452  1.00  0.00           N  
ATOM   1594  CA  ALA A 100       5.274   8.089  74.610  1.00  0.00           C  
ATOM   1595  C   ALA A 100       4.677   8.937  73.494  1.00  0.00           C  
ATOM   1596  O   ALA A 100       4.240   8.413  72.468  1.00  0.00           O  
ATOM   1597  CB  ALA A 100       4.170   7.462  75.447  1.00  0.00           C  
ATOM   1598  H   ALA A 100       5.889   9.087  76.401  1.00  0.00           H  
ATOM   1599  HA  ALA A 100       5.856   7.294  74.144  1.00  0.00           H  
ATOM   1600 1HB  ALA A 100       3.514   6.875  74.804  1.00  0.00           H  
ATOM   1601 2HB  ALA A 100       4.611   6.813  76.204  1.00  0.00           H  
ATOM   1602 3HB  ALA A 100       3.593   8.246  75.934  1.00  0.00           H  
ATOM   1603  N   GLY A 101       4.662  10.250  73.699  1.00  0.00           N  
ATOM   1604  CA  GLY A 101       3.970  11.158  72.792  1.00  0.00           C  
ATOM   1605  C   GLY A 101       2.607  11.555  73.345  1.00  0.00           C  
ATOM   1606  O   GLY A 101       1.768  12.098  72.625  1.00  0.00           O  
ATOM   1607  H   GLY A 101       5.142  10.629  74.502  1.00  0.00           H  
ATOM   1608 1HA  GLY A 101       4.577  12.050  72.636  1.00  0.00           H  
ATOM   1609 2HA  GLY A 101       3.847  10.680  71.821  1.00  0.00           H  
ATOM   1610  N   ALA A 102       2.390  11.279  74.626  1.00  0.00           N  
ATOM   1611  CA  ALA A 102       1.126  11.606  75.278  1.00  0.00           C  
ATOM   1612  C   ALA A 102       1.274  12.811  76.195  1.00  0.00           C  
ATOM   1613  O   ALA A 102       1.051  12.717  77.402  1.00  0.00           O  
ATOM   1614  CB  ALA A 102       0.608  10.408  76.061  1.00  0.00           C  
ATOM   1615  H   ALA A 102       3.121  10.834  75.164  1.00  0.00           H  
ATOM   1616  HA  ALA A 102       0.398  11.863  74.508  1.00  0.00           H  
ATOM   1617 1HB  ALA A 102      -0.335  10.669  76.542  1.00  0.00           H  
ATOM   1618 2HB  ALA A 102       0.449   9.571  75.382  1.00  0.00           H  
ATOM   1619 3HB  ALA A 102       1.336  10.127  76.820  1.00  0.00           H  
ATOM   1620  N   LYS A 103       1.652  13.946  75.617  1.00  0.00           N  
ATOM   1621  CA  LYS A 103       1.932  15.147  76.395  1.00  0.00           C  
ATOM   1622  C   LYS A 103       0.671  15.672  77.071  1.00  0.00           C  
ATOM   1623  O   LYS A 103       0.732  16.245  78.159  1.00  0.00           O  
ATOM   1624  CB  LYS A 103       2.541  16.232  75.506  1.00  0.00           C  
ATOM   1625  CG  LYS A 103       1.567  16.854  74.514  1.00  0.00           C  
ATOM   1626  CD  LYS A 103       2.266  17.853  73.604  1.00  0.00           C  
ATOM   1627  CE  LYS A 103       1.264  18.642  72.774  1.00  0.00           C  
ATOM   1628  NZ  LYS A 103       0.589  17.790  71.759  1.00  0.00           N1+
ATOM   1629  H   LYS A 103       1.748  13.978  74.611  1.00  0.00           H  
ATOM   1630  HA  LYS A 103       2.645  14.894  77.178  1.00  0.00           H  
ATOM   1631 1HB  LYS A 103       2.940  17.033  76.130  1.00  0.00           H  
ATOM   1632 2HB  LYS A 103       3.373  15.814  74.940  1.00  0.00           H  
ATOM   1633 1HG  LYS A 103       1.119  16.069  73.903  1.00  0.00           H  
ATOM   1634 2HG  LYS A 103       0.772  17.364  75.057  1.00  0.00           H  
ATOM   1635 1HD  LYS A 103       2.852  18.547  74.208  1.00  0.00           H  
ATOM   1636 2HD  LYS A 103       2.941  17.322  72.933  1.00  0.00           H  
ATOM   1637 1HE  LYS A 103       0.509  19.073  73.430  1.00  0.00           H  
ATOM   1638 2HE  LYS A 103       1.777  19.456  72.263  1.00  0.00           H  
ATOM   1639 1HZ  LYS A 103      -0.066  18.349  71.230  1.00  0.00           H  
ATOM   1640 2HZ  LYS A 103       1.279  17.399  71.133  1.00  0.00           H  
ATOM   1641 3HZ  LYS A 103       0.093  17.042  72.222  1.00  0.00           H  
ATOM   1642  N   GLU A 104      -0.472  15.467  76.423  1.00  0.00           N  
ATOM   1643  CA  GLU A 104      -1.756  15.852  76.996  1.00  0.00           C  
ATOM   1644  C   GLU A 104      -2.016  15.122  78.307  1.00  0.00           C  
ATOM   1645  O   GLU A 104      -2.374  15.739  79.311  1.00  0.00           O  
ATOM   1646  CB  GLU A 104      -2.889  15.563  76.009  1.00  0.00           C  
ATOM   1647  CG  GLU A 104      -2.843  16.399  74.737  1.00  0.00           C  
ATOM   1648  CD  GLU A 104      -1.830  15.899  73.745  1.00  0.00           C  
ATOM   1649  OE1 GLU A 104      -1.307  14.829  73.946  1.00  0.00           O  
ATOM   1650  OE2 GLU A 104      -1.578  16.589  72.786  1.00  0.00           O1-
ATOM   1651  H   GLU A 104      -0.448  15.033  75.511  1.00  0.00           H  
ATOM   1652  HA  GLU A 104      -1.734  16.919  77.210  1.00  0.00           H  
ATOM   1653 1HB  GLU A 104      -2.861  14.512  75.719  1.00  0.00           H  
ATOM   1654 2HB  GLU A 104      -3.849  15.743  76.493  1.00  0.00           H  
ATOM   1655 1HG  GLU A 104      -3.828  16.386  74.271  1.00  0.00           H  
ATOM   1656 2HG  GLU A 104      -2.609  17.429  75.001  1.00  0.00           H  
ATOM   1657  N   ALA A 105      -1.836  13.807  78.293  1.00  0.00           N  
ATOM   1658  CA  ALA A 105      -2.055  12.989  79.480  1.00  0.00           C  
ATOM   1659  C   ALA A 105      -0.987  13.250  80.534  1.00  0.00           C  
ATOM   1660  O   ALA A 105      -1.265  13.222  81.732  1.00  0.00           O  
ATOM   1661  CB  ALA A 105      -2.083  11.514  79.109  1.00  0.00           C  
ATOM   1662  H   ALA A 105      -1.537  13.360  77.437  1.00  0.00           H  
ATOM   1663  HA  ALA A 105      -3.019  13.260  79.913  1.00  0.00           H  
ATOM   1664 1HB  ALA A 105      -2.248  10.916  80.005  1.00  0.00           H  
ATOM   1665 2HB  ALA A 105      -2.890  11.332  78.398  1.00  0.00           H  
ATOM   1666 3HB  ALA A 105      -1.133  11.234  78.657  1.00  0.00           H  
ATOM   1667  N   ALA A 106       0.237  13.502  80.080  1.00  0.00           N  
ATOM   1668  CA  ALA A 106       1.324  13.878  80.975  1.00  0.00           C  
ATOM   1669  C   ALA A 106       0.999  15.164  81.725  1.00  0.00           C  
ATOM   1670  O   ALA A 106       1.209  15.257  82.936  1.00  0.00           O  
ATOM   1671  CB  ALA A 106       2.620  14.033  80.195  1.00  0.00           C  
ATOM   1672  H   ALA A 106       0.417  13.432  79.089  1.00  0.00           H  
ATOM   1673  HA  ALA A 106       1.452  13.087  81.715  1.00  0.00           H  
ATOM   1674 1HB  ALA A 106       3.423  14.313  80.878  1.00  0.00           H  
ATOM   1675 2HB  ALA A 106       2.868  13.090  79.710  1.00  0.00           H  
ATOM   1676 3HB  ALA A 106       2.500  14.808  79.440  1.00  0.00           H  
ATOM   1677  N   GLU A 107       0.486  16.152  81.001  1.00  0.00           N  
ATOM   1678  CA  GLU A 107       0.057  17.405  81.611  1.00  0.00           C  
ATOM   1679  C   GLU A 107      -0.980  17.160  82.702  1.00  0.00           C  
ATOM   1680  O   GLU A 107      -0.885  17.713  83.796  1.00  0.00           O  
ATOM   1681  CB  GLU A 107      -0.518  18.346  80.549  1.00  0.00           C  
ATOM   1682  CG  GLU A 107      -1.010  19.680  81.091  1.00  0.00           C  
ATOM   1683  CD  GLU A 107      -1.561  20.579  80.019  1.00  0.00           C  
ATOM   1684  OE1 GLU A 107      -1.239  20.373  78.874  1.00  0.00           O  
ATOM   1685  OE2 GLU A 107      -2.307  21.472  80.347  1.00  0.00           O1-
ATOM   1686  H   GLU A 107       0.391  16.032  80.003  1.00  0.00           H  
ATOM   1687  HA  GLU A 107       0.921  17.878  82.077  1.00  0.00           H  
ATOM   1688 1HB  GLU A 107       0.242  18.551  79.795  1.00  0.00           H  
ATOM   1689 2HB  GLU A 107      -1.355  17.859  80.047  1.00  0.00           H  
ATOM   1690 1HG  GLU A 107      -1.790  19.495  81.830  1.00  0.00           H  
ATOM   1691 2HG  GLU A 107      -0.185  20.184  81.592  1.00  0.00           H  
ATOM   1692  N   GLU A 108      -1.968  16.327  82.393  1.00  0.00           N  
ATOM   1693  CA  GLU A 108      -3.016  15.995  83.354  1.00  0.00           C  
ATOM   1694  C   GLU A 108      -2.426  15.446  84.646  1.00  0.00           C  
ATOM   1695  O   GLU A 108      -2.826  15.844  85.738  1.00  0.00           O  
ATOM   1696  CB  GLU A 108      -3.988  14.978  82.754  1.00  0.00           C  
ATOM   1697  CG  GLU A 108      -5.150  14.606  83.664  1.00  0.00           C  
ATOM   1698  CD  GLU A 108      -6.104  13.634  83.027  1.00  0.00           C  
ATOM   1699  OE1 GLU A 108      -5.886  13.271  81.896  1.00  0.00           O  
ATOM   1700  OE2 GLU A 108      -7.053  13.255  83.672  1.00  0.00           O1-
ATOM   1701  H   GLU A 108      -1.995  15.914  81.473  1.00  0.00           H  
ATOM   1702  HA  GLU A 108      -3.560  16.907  83.600  1.00  0.00           H  
ATOM   1703 1HB  GLU A 108      -4.402  15.373  81.826  1.00  0.00           H  
ATOM   1704 2HB  GLU A 108      -3.450  14.062  82.508  1.00  0.00           H  
ATOM   1705 1HG  GLU A 108      -4.756  14.164  84.578  1.00  0.00           H  
ATOM   1706 2HG  GLU A 108      -5.690  15.513  83.935  1.00  0.00           H  
ATOM   1707  N   ILE A 109      -1.473  14.530  84.512  1.00  0.00           N  
ATOM   1708  CA  ILE A 109      -0.818  13.932  85.670  1.00  0.00           C  
ATOM   1709  C   ILE A 109      -0.001  14.963  86.435  1.00  0.00           C  
ATOM   1710  O   ILE A 109      -0.012  14.990  87.665  1.00  0.00           O  
ATOM   1711  CB  ILE A 109       0.094  12.767  85.244  1.00  0.00           C  
ATOM   1712  CG1 ILE A 109      -0.741  11.611  84.687  1.00  0.00           C  
ATOM   1713  CG2 ILE A 109       0.942  12.300  86.417  1.00  0.00           C  
ATOM   1714  CD1 ILE A 109       0.071  10.573  83.947  1.00  0.00           C  
ATOM   1715  H   ILE A 109      -1.195  14.241  83.586  1.00  0.00           H  
ATOM   1716  HA  ILE A 109      -1.586  13.553  86.343  1.00  0.00           H  
ATOM   1717  HB  ILE A 109       0.752  13.096  84.440  1.00  0.00           H  
ATOM   1718 1HG1 ILE A 109      -1.266  11.116  85.503  1.00  0.00           H  
ATOM   1719 2HG1 ILE A 109      -1.495  12.003  84.004  1.00  0.00           H  
ATOM   1720 1HG2 ILE A 109       1.580  11.476  86.099  1.00  0.00           H  
ATOM   1721 2HG2 ILE A 109       1.561  13.123  86.769  1.00  0.00           H  
ATOM   1722 3HG2 ILE A 109       0.292  11.964  87.225  1.00  0.00           H  
ATOM   1723 1HD1 ILE A 109      -0.590   9.786  83.582  1.00  0.00           H  
ATOM   1724 2HD1 ILE A 109       0.578  11.041  83.103  1.00  0.00           H  
ATOM   1725 3HD1 ILE A 109       0.810  10.141  84.620  1.00  0.00           H  
ATOM   1726  N   LEU A 110       0.711  15.810  85.697  1.00  0.00           N  
ATOM   1727  CA  LEU A 110       1.543  16.842  86.306  1.00  0.00           C  
ATOM   1728  C   LEU A 110       0.704  17.818  87.120  1.00  0.00           C  
ATOM   1729  O   LEU A 110       1.113  18.255  88.195  1.00  0.00           O  
ATOM   1730  CB  LEU A 110       2.319  17.604  85.224  1.00  0.00           C  
ATOM   1731  CG  LEU A 110       3.414  16.807  84.504  1.00  0.00           C  
ATOM   1732  CD1 LEU A 110       3.966  17.631  83.349  1.00  0.00           C  
ATOM   1733  CD2 LEU A 110       4.512  16.445  85.492  1.00  0.00           C  
ATOM   1734  H   LEU A 110       0.672  15.739  84.692  1.00  0.00           H  
ATOM   1735  HA  LEU A 110       2.246  16.361  86.987  1.00  0.00           H  
ATOM   1736 1HB  LEU A 110       1.614  17.953  84.472  1.00  0.00           H  
ATOM   1737 2HB  LEU A 110       2.790  18.474  85.682  1.00  0.00           H  
ATOM   1738  HG  LEU A 110       2.985  15.895  84.087  1.00  0.00           H  
ATOM   1739 1HD1 LEU A 110       4.744  17.065  82.836  1.00  0.00           H  
ATOM   1740 2HD1 LEU A 110       3.163  17.859  82.648  1.00  0.00           H  
ATOM   1741 3HD1 LEU A 110       4.387  18.559  83.733  1.00  0.00           H  
ATOM   1742 1HD2 LEU A 110       5.290  15.878  84.980  1.00  0.00           H  
ATOM   1743 2HD2 LEU A 110       4.942  17.356  85.908  1.00  0.00           H  
ATOM   1744 3HD2 LEU A 110       4.093  15.841  86.297  1.00  0.00           H  
ATOM   1745  N   ARG A 111      -0.470  18.157  86.599  1.00  0.00           N  
ATOM   1746  CA  ARG A 111      -1.372  19.077  87.283  1.00  0.00           C  
ATOM   1747  C   ARG A 111      -1.917  18.463  88.564  1.00  0.00           C  
ATOM   1748  O   ARG A 111      -2.087  19.150  89.570  1.00  0.00           O  
ATOM   1749  CB  ARG A 111      -2.532  19.462  86.376  1.00  0.00           C  
ATOM   1750  CG  ARG A 111      -2.168  20.403  85.237  1.00  0.00           C  
ATOM   1751  CD  ARG A 111      -3.366  20.808  84.457  1.00  0.00           C  
ATOM   1752  NE  ARG A 111      -3.016  21.658  83.330  1.00  0.00           N  
ATOM   1753  CZ  ARG A 111      -2.743  22.974  83.419  1.00  0.00           C  
ATOM   1754  NH1 ARG A 111      -2.781  23.574  84.587  1.00  0.00           N1+
ATOM   1755  NH2 ARG A 111      -2.434  23.659  82.332  1.00  0.00           N  
ATOM   1756  H   ARG A 111      -0.744  17.768  85.709  1.00  0.00           H  
ATOM   1757  HA  ARG A 111      -0.814  19.972  87.557  1.00  0.00           H  
ATOM   1758 1HB  ARG A 111      -2.964  18.564  85.936  1.00  0.00           H  
ATOM   1759 2HB  ARG A 111      -3.310  19.944  86.967  1.00  0.00           H  
ATOM   1760 1HG  ARG A 111      -1.703  21.300  85.643  1.00  0.00           H  
ATOM   1761 2HG  ARG A 111      -1.471  19.905  84.562  1.00  0.00           H  
ATOM   1762 1HD  ARG A 111      -3.867  19.920  84.072  1.00  0.00           H  
ATOM   1763 2HD  ARG A 111      -4.050  21.361  85.101  1.00  0.00           H  
ATOM   1764  HE  ARG A 111      -2.975  21.230  82.414  1.00  0.00           H  
ATOM   1765 1HH1 ARG A 111      -3.017  23.051  85.419  1.00  0.00           H  
ATOM   1766 2HH1 ARG A 111      -2.575  24.562  84.655  1.00  0.00           H  
ATOM   1767 1HH2 ARG A 111      -2.404  23.196  81.434  1.00  0.00           H  
ATOM   1768 2HH2 ARG A 111      -2.228  24.646  82.400  1.00  0.00           H  
ATOM   1769  N   TRP A 112      -2.192  17.162  88.523  1.00  0.00           N  
ATOM   1770  CA  TRP A 112      -2.599  16.427  89.712  1.00  0.00           C  
ATOM   1771  C   TRP A 112      -1.479  16.390  90.747  1.00  0.00           C  
ATOM   1772  O   TRP A 112      -1.713  16.600  91.936  1.00  0.00           O  
ATOM   1773  CB  TRP A 112      -3.006  15.000  89.343  1.00  0.00           C  
ATOM   1774  CG  TRP A 112      -3.487  14.193  90.511  1.00  0.00           C  
ATOM   1775  CD1 TRP A 112      -4.746  14.185  91.033  1.00  0.00           C  
ATOM   1776  CD2 TRP A 112      -2.715  13.266  91.312  1.00  0.00           C  
ATOM   1777  CE2 TRP A 112      -3.576  12.751  92.284  1.00  0.00           C  
ATOM   1778  CE3 TRP A 112      -1.381  12.839  91.282  1.00  0.00           C  
ATOM   1779  NE1 TRP A 112      -4.810  13.323  92.100  1.00  0.00           N  
ATOM   1780  CZ2 TRP A 112      -3.152  11.827  93.225  1.00  0.00           C  
ATOM   1781  CZ3 TRP A 112      -0.956  11.912  92.226  1.00  0.00           C  
ATOM   1782  CH2 TRP A 112      -1.819  11.419  93.171  1.00  0.00           C  
ATOM   1783  H   TRP A 112      -2.117  16.672  87.642  1.00  0.00           H  
ATOM   1784  HA  TRP A 112      -3.449  16.939  90.166  1.00  0.00           H  
ATOM   1785 1HB  TRP A 112      -3.800  15.030  88.597  1.00  0.00           H  
ATOM   1786 2HB  TRP A 112      -2.157  14.483  88.896  1.00  0.00           H  
ATOM   1787  HD1 TRP A 112      -5.579  14.777  90.659  1.00  0.00           H  
ATOM   1788  HE1 TRP A 112      -5.630  13.139  92.659  1.00  0.00           H  
ATOM   1789  HE3 TRP A 112      -0.692  13.226  90.532  1.00  0.00           H  
ATOM   1790  HZ2 TRP A 112      -3.822  11.424  93.985  1.00  0.00           H  
ATOM   1791  HZ3 TRP A 112       0.084  11.585  92.196  1.00  0.00           H  
ATOM   1792  HH2 TRP A 112      -1.452  10.692  93.896  1.00  0.00           H  
ATOM   1793  N   ALA A 113      -0.262  16.121  90.285  1.00  0.00           N  
ATOM   1794  CA  ALA A 113       0.906  16.123  91.157  1.00  0.00           C  
ATOM   1795  C   ALA A 113       1.125  17.494  91.784  1.00  0.00           C  
ATOM   1796  O   ALA A 113       1.465  17.600  92.961  1.00  0.00           O  
ATOM   1797  CB  ALA A 113       2.145  15.690  90.386  1.00  0.00           C  
ATOM   1798  H   ALA A 113      -0.144  15.912  89.304  1.00  0.00           H  
ATOM   1799  HA  ALA A 113       0.733  15.412  91.967  1.00  0.00           H  
ATOM   1800 1HB  ALA A 113       3.008  15.695  91.050  1.00  0.00           H  
ATOM   1801 2HB  ALA A 113       1.996  14.683  89.993  1.00  0.00           H  
ATOM   1802 3HB  ALA A 113       2.318  16.379  89.560  1.00  0.00           H  
ATOM   1803  N   ARG A 114       0.926  18.539  90.989  1.00  0.00           N  
ATOM   1804  CA  ARG A 114       1.030  19.907  91.483  1.00  0.00           C  
ATOM   1805  C   ARG A 114       0.060  20.153  92.632  1.00  0.00           C  
ATOM   1806  O   ARG A 114       0.430  20.730  93.656  1.00  0.00           O  
ATOM   1807  CB  ARG A 114       0.751  20.902  90.366  1.00  0.00           C  
ATOM   1808  CG  ARG A 114       0.897  22.363  90.760  1.00  0.00           C  
ATOM   1809  CD  ARG A 114       0.693  23.268  89.599  1.00  0.00           C  
ATOM   1810  NE  ARG A 114       0.917  24.661  89.951  1.00  0.00           N  
ATOM   1811  CZ  ARG A 114       0.730  25.701  89.115  1.00  0.00           C  
ATOM   1812  NH1 ARG A 114       0.320  25.489  87.884  1.00  0.00           N1+
ATOM   1813  NH2 ARG A 114       0.962  26.934  89.532  1.00  0.00           N  
ATOM   1814  H   ARG A 114       0.698  18.384  90.017  1.00  0.00           H  
ATOM   1815  HA  ARG A 114       2.039  20.061  91.863  1.00  0.00           H  
ATOM   1816 1HB  ARG A 114       1.429  20.715  89.534  1.00  0.00           H  
ATOM   1817 2HB  ARG A 114      -0.265  20.760  89.997  1.00  0.00           H  
ATOM   1818 1HG  ARG A 114       0.158  22.610  91.522  1.00  0.00           H  
ATOM   1819 2HG  ARG A 114       1.899  22.535  91.155  1.00  0.00           H  
ATOM   1820 1HD  ARG A 114       1.388  23.001  88.803  1.00  0.00           H  
ATOM   1821 2HD  ARG A 114      -0.329  23.168  89.236  1.00  0.00           H  
ATOM   1822  HE  ARG A 114       1.234  24.864  90.890  1.00  0.00           H  
ATOM   1823 1HH1 ARG A 114       0.142  24.547  87.566  1.00  0.00           H  
ATOM   1824 2HH1 ARG A 114       0.180  26.268  87.258  1.00  0.00           H  
ATOM   1825 1HH2 ARG A 114       1.278  27.096  90.479  1.00  0.00           H  
ATOM   1826 2HH2 ARG A 114       0.823  27.712  88.906  1.00  0.00           H  
ATOM   1827  N   GLU A 115      -1.180  19.711  92.458  1.00  0.00           N  
ATOM   1828  CA  GLU A 115      -2.188  19.823  93.506  1.00  0.00           C  
ATOM   1829  C   GLU A 115      -1.799  19.009  94.733  1.00  0.00           C  
ATOM   1830  O   GLU A 115      -1.960  19.461  95.867  1.00  0.00           O  
ATOM   1831  CB  GLU A 115      -3.552  19.362  92.986  1.00  0.00           C  
ATOM   1832  CG  GLU A 115      -4.706  19.608  93.946  1.00  0.00           C  
ATOM   1833  CD  GLU A 115      -4.935  21.068  94.225  1.00  0.00           C  
ATOM   1834  OE1 GLU A 115      -4.447  21.879  93.475  1.00  0.00           O  
ATOM   1835  OE2 GLU A 115      -5.597  21.371  95.189  1.00  0.00           O1-
ATOM   1836  H   GLU A 115      -1.431  19.285  91.578  1.00  0.00           H  
ATOM   1837  HA  GLU A 115      -2.255  20.868  93.811  1.00  0.00           H  
ATOM   1838 1HB  GLU A 115      -3.778  19.876  92.052  1.00  0.00           H  
ATOM   1839 2HB  GLU A 115      -3.517  18.294  92.772  1.00  0.00           H  
ATOM   1840 1HG  GLU A 115      -5.616  19.185  93.521  1.00  0.00           H  
ATOM   1841 2HG  GLU A 115      -4.503  19.091  94.883  1.00  0.00           H  
ATOM   1842  N   LEU A 116      -1.287  17.805  94.500  1.00  0.00           N  
ATOM   1843  CA  LEU A 116      -0.860  16.930  95.586  1.00  0.00           C  
ATOM   1844  C   LEU A 116       0.257  17.569  96.400  1.00  0.00           C  
ATOM   1845  O   LEU A 116       0.301  17.437  97.624  1.00  0.00           O  
ATOM   1846  CB  LEU A 116      -0.387  15.582  95.026  1.00  0.00           C  
ATOM   1847  CG  LEU A 116       0.062  14.550  96.068  1.00  0.00           C  
ATOM   1848  CD1 LEU A 116      -1.114  14.189  96.966  1.00  0.00           C  
ATOM   1849  CD2 LEU A 116       0.608  13.318  95.361  1.00  0.00           C  
ATOM   1850  H   LEU A 116      -1.192  17.486  93.546  1.00  0.00           H  
ATOM   1851  HA  LEU A 116      -1.706  16.771  96.255  1.00  0.00           H  
ATOM   1852 1HB  LEU A 116      -1.199  15.141  94.451  1.00  0.00           H  
ATOM   1853 2HB  LEU A 116       0.452  15.761  94.354  1.00  0.00           H  
ATOM   1854  HG  LEU A 116       0.841  14.982  96.697  1.00  0.00           H  
ATOM   1855 1HD1 LEU A 116      -0.795  13.455  97.706  1.00  0.00           H  
ATOM   1856 2HD1 LEU A 116      -1.472  15.085  97.474  1.00  0.00           H  
ATOM   1857 3HD1 LEU A 116      -1.917  13.769  96.361  1.00  0.00           H  
ATOM   1858 1HD2 LEU A 116       0.927  12.585  96.101  1.00  0.00           H  
ATOM   1859 2HD2 LEU A 116      -0.171  12.885  94.733  1.00  0.00           H  
ATOM   1860 3HD2 LEU A 116       1.458  13.602  94.740  1.00  0.00           H  
ATOM   1861  N   ILE A 117       1.160  18.262  95.715  1.00  0.00           N  
ATOM   1862  CA  ILE A 117       2.216  19.016  96.381  1.00  0.00           C  
ATOM   1863  C   ILE A 117       1.635  20.069  97.316  1.00  0.00           C  
ATOM   1864  O   ILE A 117       2.119  20.258  98.431  1.00  0.00           O  
ATOM   1865  CB  ILE A 117       3.140  19.695  95.353  1.00  0.00           C  
ATOM   1866  CG1 ILE A 117       4.001  18.651  94.637  1.00  0.00           C  
ATOM   1867  CG2 ILE A 117       4.015  20.737  96.031  1.00  0.00           C  
ATOM   1868  CD1 ILE A 117       4.706  19.180  93.409  1.00  0.00           C  
ATOM   1869  H   ILE A 117       1.114  18.269  94.706  1.00  0.00           H  
ATOM   1870  HA  ILE A 117       2.803  18.325  96.987  1.00  0.00           H  
ATOM   1871  HB  ILE A 117       2.536  20.183  94.589  1.00  0.00           H  
ATOM   1872 1HG1 ILE A 117       4.754  18.267  95.325  1.00  0.00           H  
ATOM   1873 2HG1 ILE A 117       3.377  17.810  94.335  1.00  0.00           H  
ATOM   1874 1HG2 ILE A 117       4.662  21.207  95.291  1.00  0.00           H  
ATOM   1875 2HG2 ILE A 117       3.385  21.495  96.495  1.00  0.00           H  
ATOM   1876 3HG2 ILE A 117       4.627  20.257  96.795  1.00  0.00           H  
ATOM   1877 1HD1 ILE A 117       5.296  18.382  92.957  1.00  0.00           H  
ATOM   1878 2HD1 ILE A 117       3.968  19.537  92.691  1.00  0.00           H  
ATOM   1879 3HD1 ILE A 117       5.364  20.000  93.693  1.00  0.00           H  
ATOM   1880  N   ARG A 118       0.596  20.755  96.852  1.00  0.00           N  
ATOM   1881  CA  ARG A 118      -0.070  21.773  97.655  1.00  0.00           C  
ATOM   1882  C   ARG A 118      -0.692  21.169  98.907  1.00  0.00           C  
ATOM   1883  O   ARG A 118      -0.629  21.755  99.988  1.00  0.00           O  
ATOM   1884  CB  ARG A 118      -1.151  22.473  96.844  1.00  0.00           C  
ATOM   1885  CG  ARG A 118      -0.634  23.360  95.722  1.00  0.00           C  
ATOM   1886  CD  ARG A 118      -1.739  23.854  94.860  1.00  0.00           C  
ATOM   1887  NE  ARG A 118      -1.255  24.736  93.810  1.00  0.00           N  
ATOM   1888  CZ  ARG A 118      -1.967  25.095  92.724  1.00  0.00           C  
ATOM   1889  NH1 ARG A 118      -3.188  24.640  92.558  1.00  0.00           N1+
ATOM   1890  NH2 ARG A 118      -1.435  25.905  91.824  1.00  0.00           N  
ATOM   1891  H   ARG A 118       0.257  20.566  95.920  1.00  0.00           H  
ATOM   1892  HA  ARG A 118       0.675  22.504  97.976  1.00  0.00           H  
ATOM   1893 1HB  ARG A 118      -1.810  21.729  96.399  1.00  0.00           H  
ATOM   1894 2HB  ARG A 118      -1.756  23.095  97.503  1.00  0.00           H  
ATOM   1895 1HG  ARG A 118      -0.120  24.222  96.146  1.00  0.00           H  
ATOM   1896 2HG  ARG A 118       0.059  22.794  95.099  1.00  0.00           H  
ATOM   1897 1HD  ARG A 118      -2.239  23.007  94.389  1.00  0.00           H  
ATOM   1898 2HD  ARG A 118      -2.455  24.406  95.466  1.00  0.00           H  
ATOM   1899  HE  ARG A 118      -0.319  25.107  93.903  1.00  0.00           H  
ATOM   1900 1HH1 ARG A 118      -3.594  24.020  93.246  1.00  0.00           H  
ATOM   1901 2HH1 ARG A 118      -3.721  24.909  91.744  1.00  0.00           H  
ATOM   1902 1HH2 ARG A 118      -0.496  26.255  91.951  1.00  0.00           H  
ATOM   1903 2HH2 ARG A 118      -1.968  26.173  91.011  1.00  0.00           H  
ATOM   1904  N   GLU A 119      -1.289  19.992  98.755  1.00  0.00           N  
ATOM   1905  CA  GLU A 119      -1.939  19.314  99.870  1.00  0.00           C  
ATOM   1906  C   GLU A 119      -0.920  18.871 100.913  1.00  0.00           C  
ATOM   1907  O   GLU A 119      -1.107  19.093 102.111  1.00  0.00           O  
ATOM   1908  CB  GLU A 119      -2.730  18.103  99.369  1.00  0.00           C  
ATOM   1909  CG  GLU A 119      -3.458  17.332 100.461  1.00  0.00           C  
ATOM   1910  CD  GLU A 119      -4.547  18.134 101.117  1.00  0.00           C  
ATOM   1911  OE1 GLU A 119      -4.997  19.085 100.524  1.00  0.00           O  
ATOM   1912  OE2 GLU A 119      -4.930  17.794 102.211  1.00  0.00           O1-
ATOM   1913  H   GLU A 119      -1.297  19.558  97.844  1.00  0.00           H  
ATOM   1914  HA  GLU A 119      -2.624  20.012 100.351  1.00  0.00           H  
ATOM   1915 1HB  GLU A 119      -3.472  18.430  98.639  1.00  0.00           H  
ATOM   1916 2HB  GLU A 119      -2.056  17.412  98.863  1.00  0.00           H  
ATOM   1917 1HG  GLU A 119      -3.895  16.433 100.027  1.00  0.00           H  
ATOM   1918 2HG  GLU A 119      -2.736  17.023 101.215  1.00  0.00           H  
ATOM   1919  N   ILE A 120       0.157  18.247 100.453  1.00  0.00           N  
ATOM   1920  CA  ILE A 120       1.195  17.750 101.348  1.00  0.00           C  
ATOM   1921  C   ILE A 120       1.991  18.896 101.959  1.00  0.00           C  
ATOM   1922  O   ILE A 120       2.453  18.805 103.099  1.00  0.00           O  
ATOM   1923  CB  ILE A 120       2.151  16.799 100.606  1.00  0.00           C  
ATOM   1924  CG1 ILE A 120       1.384  15.595 100.052  1.00  0.00           C  
ATOM   1925  CG2 ILE A 120       3.270  16.342 101.529  1.00  0.00           C  
ATOM   1926  CD1 ILE A 120       2.142  14.819  98.999  1.00  0.00           C  
ATOM   1927  H   ILE A 120       0.262  18.113  99.457  1.00  0.00           H  
ATOM   1928  HA  ILE A 120       0.719  17.207 102.164  1.00  0.00           H  
ATOM   1929  HB  ILE A 120       2.586  17.315  99.751  1.00  0.00           H  
ATOM   1930 1HG1 ILE A 120       1.138  14.915 100.867  1.00  0.00           H  
ATOM   1931 2HG1 ILE A 120       0.444  15.933  99.615  1.00  0.00           H  
ATOM   1932 1HG2 ILE A 120       3.936  15.670 100.988  1.00  0.00           H  
ATOM   1933 2HG2 ILE A 120       3.832  17.208 101.875  1.00  0.00           H  
ATOM   1934 3HG2 ILE A 120       2.845  15.819 102.386  1.00  0.00           H  
ATOM   1935 1HD1 ILE A 120       1.533  13.982  98.655  1.00  0.00           H  
ATOM   1936 2HD1 ILE A 120       2.367  15.474  98.157  1.00  0.00           H  
ATOM   1937 3HD1 ILE A 120       3.070  14.441  99.424  1.00  0.00           H  
ATOM   1938  N   THR A 121       2.150  19.974 101.198  1.00  0.00           N  
ATOM   1939  CA  THR A 121       2.764  21.191 101.713  1.00  0.00           C  
ATOM   1940  C   THR A 121       2.038  21.695 102.954  1.00  0.00           C  
ATOM   1941  O   THR A 121       2.659  21.957 103.984  1.00  0.00           O  
ATOM   1942  CB  THR A 121       2.785  22.296 100.642  1.00  0.00           C  
ATOM   1943  CG2 THR A 121       3.283  23.605 101.235  1.00  0.00           C  
ATOM   1944  OG1 THR A 121       3.647  21.905  99.565  1.00  0.00           O  
ATOM   1945  H   THR A 121       1.833  19.948 100.240  1.00  0.00           H  
ATOM   1946  HA  THR A 121       3.792  20.965 102.000  1.00  0.00           H  
ATOM   1947  HB  THR A 121       1.779  22.442 100.249  1.00  0.00           H  
ATOM   1948  HG1 THR A 121       3.183  21.291  98.991  1.00  0.00           H  
ATOM   1949 1HG2 THR A 121       3.291  24.375 100.464  1.00  0.00           H  
ATOM   1950 2HG2 THR A 121       2.623  23.911 102.047  1.00  0.00           H  
ATOM   1951 3HG2 THR A 121       4.292  23.469 101.621  1.00  0.00           H  
ATOM   1952  N   ARG A 122       0.719  21.826 102.848  1.00  0.00           N  
ATOM   1953  CA  ARG A 122      -0.104  22.211 103.988  1.00  0.00           C  
ATOM   1954  C   ARG A 122       0.099  21.258 105.161  1.00  0.00           C  
ATOM   1955  O   ARG A 122       0.293  21.692 106.297  1.00  0.00           O  
ATOM   1956  CB  ARG A 122      -1.576  22.231 103.604  1.00  0.00           C  
ATOM   1957  CG  ARG A 122      -2.524  22.629 104.723  1.00  0.00           C  
ATOM   1958  CD  ARG A 122      -3.945  22.507 104.308  1.00  0.00           C  
ATOM   1959  NE  ARG A 122      -4.320  21.126 104.055  1.00  0.00           N  
ATOM   1960  CZ  ARG A 122      -4.624  20.227 105.012  1.00  0.00           C  
ATOM   1961  NH1 ARG A 122      -4.592  20.580 106.278  1.00  0.00           N1+
ATOM   1962  NH2 ARG A 122      -4.953  18.992 104.679  1.00  0.00           N  
ATOM   1963  H   ARG A 122       0.278  21.656 101.957  1.00  0.00           H  
ATOM   1964  HA  ARG A 122       0.200  23.205 104.314  1.00  0.00           H  
ATOM   1965 1HB  ARG A 122      -1.727  22.928 102.780  1.00  0.00           H  
ATOM   1966 2HB  ARG A 122      -1.874  21.242 103.254  1.00  0.00           H  
ATOM   1967 1HG  ARG A 122      -2.363  21.981 105.584  1.00  0.00           H  
ATOM   1968 2HG  ARG A 122      -2.337  23.665 105.008  1.00  0.00           H  
ATOM   1969 1HD  ARG A 122      -4.589  22.896 105.096  1.00  0.00           H  
ATOM   1970 2HD  ARG A 122      -4.107  23.076 103.394  1.00  0.00           H  
ATOM   1971  HE  ARG A 122      -4.356  20.817 103.092  1.00  0.00           H  
ATOM   1972 1HH1 ARG A 122      -4.339  21.525 106.533  1.00  0.00           H  
ATOM   1973 2HH1 ARG A 122      -4.818  19.907 106.996  1.00  0.00           H  
ATOM   1974 1HH2 ARG A 122      -4.978  18.720 103.705  1.00  0.00           H  
ATOM   1975 2HH2 ARG A 122      -5.180  18.318 105.396  1.00  0.00           H  
ATOM   1976  N   LEU A 123       0.055  19.962 104.879  1.00  0.00           N  
ATOM   1977  CA  LEU A 123       0.249  18.948 105.907  1.00  0.00           C  
ATOM   1978  C   LEU A 123       1.568  19.151 106.639  1.00  0.00           C  
ATOM   1979  O   LEU A 123       1.604  19.225 107.868  1.00  0.00           O  
ATOM   1980  CB  LEU A 123       0.215  17.547 105.283  1.00  0.00           C  
ATOM   1981  CG  LEU A 123       0.541  16.387 106.233  1.00  0.00           C  
ATOM   1982  CD1 LEU A 123      -0.511  16.320 107.332  1.00  0.00           C  
ATOM   1983  CD2 LEU A 123       0.594  15.086 105.446  1.00  0.00           C  
ATOM   1984  H   LEU A 123      -0.118  19.673 103.927  1.00  0.00           H  
ATOM   1985  HA  LEU A 123      -0.553  19.038 106.638  1.00  0.00           H  
ATOM   1986 1HB  LEU A 123      -0.779  17.372 104.876  1.00  0.00           H  
ATOM   1987 2HB  LEU A 123       0.932  17.514 104.462  1.00  0.00           H  
ATOM   1988  HG  LEU A 123       1.507  16.565 106.706  1.00  0.00           H  
ATOM   1989 1HD1 LEU A 123      -0.280  15.496 108.007  1.00  0.00           H  
ATOM   1990 2HD1 LEU A 123      -0.514  17.256 107.890  1.00  0.00           H  
ATOM   1991 3HD1 LEU A 123      -1.492  16.159 106.886  1.00  0.00           H  
ATOM   1992 1HD2 LEU A 123       0.826  14.262 106.121  1.00  0.00           H  
ATOM   1993 2HD2 LEU A 123      -0.372  14.907 104.973  1.00  0.00           H  
ATOM   1994 3HD2 LEU A 123       1.366  15.155 104.680  1.00  0.00           H  
ATOM   1995  N   ALA A 124       2.655  19.243 105.879  1.00  0.00           N  
ATOM   1996  CA  ALA A 124       3.987  19.374 106.457  1.00  0.00           C  
ATOM   1997  C   ALA A 124       4.122  20.673 107.242  1.00  0.00           C  
ATOM   1998  O   ALA A 124       4.738  20.705 108.307  1.00  0.00           O  
ATOM   1999  CB  ALA A 124       5.047  19.302 105.367  1.00  0.00           C  
ATOM   2000  H   ALA A 124       2.555  19.221 104.874  1.00  0.00           H  
ATOM   2001  HA  ALA A 124       4.145  18.549 107.152  1.00  0.00           H  
ATOM   2002 1HB  ALA A 124       6.036  19.402 105.814  1.00  0.00           H  
ATOM   2003 2HB  ALA A 124       4.975  18.344 104.853  1.00  0.00           H  
ATOM   2004 3HB  ALA A 124       4.889  20.109 104.653  1.00  0.00           H  
ATOM   2005  N   GLU A 125       3.541  21.743 106.709  1.00  0.00           N  
ATOM   2006  CA  GLU A 125       3.573  23.041 107.372  1.00  0.00           C  
ATOM   2007  C   GLU A 125       2.917  22.974 108.746  1.00  0.00           C  
ATOM   2008  O   GLU A 125       3.445  23.508 109.722  1.00  0.00           O  
ATOM   2009  CB  GLU A 125       2.873  24.096 106.511  1.00  0.00           C  
ATOM   2010  CG  GLU A 125       3.629  24.478 105.246  1.00  0.00           C  
ATOM   2011  CD  GLU A 125       2.872  25.448 104.383  1.00  0.00           C  
ATOM   2012  OE1 GLU A 125       1.741  25.734 104.694  1.00  0.00           O  
ATOM   2013  OE2 GLU A 125       3.426  25.905 103.411  1.00  0.00           O1-
ATOM   2014  H   GLU A 125       3.066  21.655 105.822  1.00  0.00           H  
ATOM   2015  HA  GLU A 125       4.615  23.330 107.516  1.00  0.00           H  
ATOM   2016 1HB  GLU A 125       1.890  23.730 106.216  1.00  0.00           H  
ATOM   2017 2HB  GLU A 125       2.723  25.002 107.098  1.00  0.00           H  
ATOM   2018 1HG  GLU A 125       4.582  24.926 105.526  1.00  0.00           H  
ATOM   2019 2HG  GLU A 125       3.837  23.575 104.674  1.00  0.00           H  
ATOM   2020  N   GLU A 126       1.764  22.318 108.815  1.00  0.00           N  
ATOM   2021  CA  GLU A 126       1.058  22.142 110.077  1.00  0.00           C  
ATOM   2022  C   GLU A 126       1.857  21.273 111.041  1.00  0.00           C  
ATOM   2023  O   GLU A 126       1.885  21.528 112.244  1.00  0.00           O  
ATOM   2024  CB  GLU A 126      -0.319  21.519 109.833  1.00  0.00           C  
ATOM   2025  CG  GLU A 126      -1.308  22.435 109.128  1.00  0.00           C  
ATOM   2026  CD  GLU A 126      -2.627  21.769 108.850  1.00  0.00           C  
ATOM   2027  OE1 GLU A 126      -2.738  20.591 109.091  1.00  0.00           O  
ATOM   2028  OE2 GLU A 126      -3.524  22.439 108.395  1.00  0.00           O1-
ATOM   2029  H   GLU A 126       1.371  21.930 107.970  1.00  0.00           H  
ATOM   2030  HA  GLU A 126       0.931  23.119 110.542  1.00  0.00           H  
ATOM   2031 1HB  GLU A 126      -0.209  20.618 109.229  1.00  0.00           H  
ATOM   2032 2HB  GLU A 126      -0.758  21.222 110.786  1.00  0.00           H  
ATOM   2033 1HG  GLU A 126      -1.482  23.312 109.751  1.00  0.00           H  
ATOM   2034 2HG  GLU A 126      -0.871  22.771 108.189  1.00  0.00           H  
ATOM   2035  N   ILE A 127       2.506  20.246 110.505  1.00  0.00           N  
ATOM   2036  CA  ILE A 127       3.338  19.360 111.309  1.00  0.00           C  
ATOM   2037  C   ILE A 127       4.485  20.120 111.960  1.00  0.00           C  
ATOM   2038  O   ILE A 127       4.749  19.963 113.152  1.00  0.00           O  
ATOM   2039  CB  ILE A 127       3.904  18.211 110.454  1.00  0.00           C  
ATOM   2040  CG1 ILE A 127       2.791  17.231 110.074  1.00  0.00           C  
ATOM   2041  CG2 ILE A 127       5.018  17.493 111.199  1.00  0.00           C  
ATOM   2042  CD1 ILE A 127       3.192  16.234 109.010  1.00  0.00           C  
ATOM   2043  H   ILE A 127       2.424  20.077 109.512  1.00  0.00           H  
ATOM   2044  HA  ILE A 127       2.723  18.941 112.108  1.00  0.00           H  
ATOM   2045  HB  ILE A 127       4.302  18.613 109.523  1.00  0.00           H  
ATOM   2046 1HG1 ILE A 127       2.475  16.678 110.958  1.00  0.00           H  
ATOM   2047 2HG1 ILE A 127       1.926  17.786 109.711  1.00  0.00           H  
ATOM   2048 1HG2 ILE A 127       5.406  16.683 110.581  1.00  0.00           H  
ATOM   2049 2HG2 ILE A 127       5.820  18.196 111.420  1.00  0.00           H  
ATOM   2050 3HG2 ILE A 127       4.628  17.083 112.131  1.00  0.00           H  
ATOM   2051 1HD1 ILE A 127       2.352  15.575 108.794  1.00  0.00           H  
ATOM   2052 2HD1 ILE A 127       3.479  16.766 108.103  1.00  0.00           H  
ATOM   2053 3HD1 ILE A 127       4.035  15.643 109.366  1.00  0.00           H  
ATOM   2054  N   ALA A 128       5.164  20.945 111.172  1.00  0.00           N  
ATOM   2055  CA  ALA A 128       6.279  21.740 111.672  1.00  0.00           C  
ATOM   2056  C   ALA A 128       5.819  22.724 112.742  1.00  0.00           C  
ATOM   2057  O   ALA A 128       6.440  22.842 113.798  1.00  0.00           O  
ATOM   2058  CB  ALA A 128       6.956  22.479 110.528  1.00  0.00           C  
ATOM   2059  H   ALA A 128       4.902  21.025 110.199  1.00  0.00           H  
ATOM   2060  HA  ALA A 128       7.004  21.068 112.133  1.00  0.00           H  
ATOM   2061 1HB  ALA A 128       7.789  23.068 110.917  1.00  0.00           H  
ATOM   2062 2HB  ALA A 128       7.330  21.760 109.800  1.00  0.00           H  
ATOM   2063 3HB  ALA A 128       6.239  23.142 110.048  1.00  0.00           H  
ATOM   2064  N   LYS A 129       4.726  23.426 112.462  1.00  0.00           N  
ATOM   2065  CA  LYS A 129       4.194  24.417 113.389  1.00  0.00           C  
ATOM   2066  C   LYS A 129       3.741  23.765 114.691  1.00  0.00           C  
ATOM   2067  O   LYS A 129       3.870  24.349 115.765  1.00  0.00           O  
ATOM   2068  CB  LYS A 129       3.031  25.178 112.750  1.00  0.00           C  
ATOM   2069  CG  LYS A 129       3.446  26.170 111.671  1.00  0.00           C  
ATOM   2070  CD  LYS A 129       2.235  26.847 111.047  1.00  0.00           C  
ATOM   2071  CE  LYS A 129       2.651  27.892 110.022  1.00  0.00           C  
ATOM   2072  NZ  LYS A 129       1.477  28.499 109.338  1.00  0.00           N1+
ATOM   2073  H   LYS A 129       4.254  23.271 111.583  1.00  0.00           H  
ATOM   2074  HA  LYS A 129       4.987  25.123 113.632  1.00  0.00           H  
ATOM   2075 1HB  LYS A 129       2.335  24.469 112.302  1.00  0.00           H  
ATOM   2076 2HB  LYS A 129       2.489  25.727 113.519  1.00  0.00           H  
ATOM   2077 1HG  LYS A 129       4.094  26.932 112.106  1.00  0.00           H  
ATOM   2078 2HG  LYS A 129       4.002  25.648 110.891  1.00  0.00           H  
ATOM   2079 1HD  LYS A 129       1.612  26.098 110.557  1.00  0.00           H  
ATOM   2080 2HD  LYS A 129       1.647  27.331 111.826  1.00  0.00           H  
ATOM   2081 1HE  LYS A 129       3.216  28.680 110.515  1.00  0.00           H  
ATOM   2082 2HE  LYS A 129       3.293  27.430 109.271  1.00  0.00           H  
ATOM   2083 1HZ  LYS A 129       1.794  29.184 108.668  1.00  0.00           H  
ATOM   2084 2HZ  LYS A 129       0.954  27.777 108.861  1.00  0.00           H  
ATOM   2085 3HZ  LYS A 129       0.883  28.947 110.021  1.00  0.00           H  
ATOM   2086  N   ASN A 130       3.210  22.551 114.586  1.00  0.00           N  
ATOM   2087  CA  ASN A 130       2.744  21.816 115.755  1.00  0.00           C  
ATOM   2088  C   ASN A 130       3.652  20.630 116.057  1.00  0.00           C  
ATOM   2089  O   ASN A 130       3.204  19.610 116.580  1.00  0.00           O  
ATOM   2090  CB  ASN A 130       1.312  21.357 115.560  1.00  0.00           C  
ATOM   2091  CG  ASN A 130       0.339  22.503 115.509  1.00  0.00           C  
ATOM   2092  ND2 ASN A 130      -0.221  22.745 114.352  1.00  0.00           N  
ATOM   2093  OD1 ASN A 130       0.096  23.172 116.521  1.00  0.00           O  
ATOM   2094  H   ASN A 130       3.128  22.129 113.672  1.00  0.00           H  
ATOM   2095  HA  ASN A 130       2.775  22.482 116.617  1.00  0.00           H  
ATOM   2096 1HB  ASN A 130       1.234  20.790 114.631  1.00  0.00           H  
ATOM   2097 2HB  ASN A 130       1.028  20.692 116.375  1.00  0.00           H  
ATOM   2098 1HD2 ASN A 130      -0.876  23.494 114.259  1.00  0.00           H  
ATOM   2099 2HD2 ASN A 130       0.006  22.178 113.560  1.00  0.00           H  
ATOM   2100  N   SER A 131       4.932  20.769 115.723  1.00  0.00           N  
ATOM   2101  CA  SER A 131       5.905  19.711 115.964  1.00  0.00           C  
ATOM   2102  C   SER A 131       6.257  19.614 117.443  1.00  0.00           C  
ATOM   2103  O   SER A 131       6.194  20.604 118.172  1.00  0.00           O  
ATOM   2104  CB  SER A 131       7.161  19.962 115.151  1.00  0.00           C  
ATOM   2105  OG  SER A 131       7.821  21.117 115.591  1.00  0.00           O  
ATOM   2106  H   SER A 131       5.236  21.630 115.291  1.00  0.00           H  
ATOM   2107  HA  SER A 131       5.464  18.759 115.666  1.00  0.00           H  
ATOM   2108 1HB  SER A 131       7.827  19.104 115.237  1.00  0.00           H  
ATOM   2109 2HB  SER A 131       6.898  20.068 114.100  1.00  0.00           H  
ATOM   2110  HG  SER A 131       7.579  21.811 114.974  1.00  0.00           H  
ATOM   2111  N   ASP A 132       6.631  18.415 117.879  1.00  0.00           N  
ATOM   2112  CA  ASP A 132       7.079  18.205 119.250  1.00  0.00           C  
ATOM   2113  C   ASP A 132       8.529  18.644 119.428  1.00  0.00           C  
ATOM   2114  O   ASP A 132       8.899  19.182 120.470  1.00  0.00           O  
ATOM   2115  CB  ASP A 132       6.933  16.733 119.643  1.00  0.00           C  
ATOM   2116  CG  ASP A 132       5.480  16.287 119.735  1.00  0.00           C  
ATOM   2117  OD1 ASP A 132       4.625  17.132 119.857  1.00  0.00           O  
ATOM   2118  OD2 ASP A 132       5.239  15.105 119.682  1.00  0.00           O1-
ATOM   2119  H   ASP A 132       6.602  17.631 117.244  1.00  0.00           H  
ATOM   2120  HA  ASP A 132       6.466  18.816 119.913  1.00  0.00           H  
ATOM   2121 1HB  ASP A 132       7.444  16.108 118.911  1.00  0.00           H  
ATOM   2122 2HB  ASP A 132       7.411  16.565 120.608  1.00  0.00           H  
ATOM   2123  N   THR A 133       9.343  18.408 118.405  1.00  0.00           N  
ATOM   2124  CA  THR A 133      10.757  18.761 118.452  1.00  0.00           C  
ATOM   2125  C   THR A 133      11.169  19.549 117.217  1.00  0.00           C  
ATOM   2126  O   THR A 133      10.548  19.436 116.161  1.00  0.00           O  
ATOM   2127  CB  THR A 133      11.637  17.504 118.582  1.00  0.00           C  
ATOM   2128  CG2 THR A 133      11.223  16.685 119.795  1.00  0.00           C  
ATOM   2129  OG1 THR A 133      11.507  16.703 117.401  1.00  0.00           O  
ATOM   2130  H   THR A 133       8.971  17.974 117.571  1.00  0.00           H  
ATOM   2131  HA  THR A 133      10.924  19.397 119.322  1.00  0.00           H  
ATOM   2132  HB  THR A 133      12.680  17.801 118.691  1.00  0.00           H  
ATOM   2133  HG1 THR A 133      11.763  15.798 117.600  1.00  0.00           H  
ATOM   2134 1HG2 THR A 133      11.856  15.801 119.871  1.00  0.00           H  
ATOM   2135 2HG2 THR A 133      11.331  17.288 120.697  1.00  0.00           H  
ATOM   2136 3HG2 THR A 133      10.183  16.377 119.689  1.00  0.00           H  
ATOM   2137  N   PRO A 134      12.223  20.348 117.355  1.00  0.00           N  
ATOM   2138  CA  PRO A 134      12.794  21.064 116.223  1.00  0.00           C  
ATOM   2139  C   PRO A 134      13.302  20.101 115.160  1.00  0.00           C  
ATOM   2140  O   PRO A 134      13.367  20.441 113.979  1.00  0.00           O  
ATOM   2141  CB  PRO A 134      13.939  21.858 116.860  1.00  0.00           C  
ATOM   2142  CG  PRO A 134      14.263  21.100 118.102  1.00  0.00           C  
ATOM   2143  CD  PRO A 134      12.928  20.622 118.607  1.00  0.00           C  
ATOM   2144  HA  PRO A 134      12.007  21.672 115.775  1.00  0.00           H  
ATOM   2145 1HB  PRO A 134      14.788  21.919 116.163  1.00  0.00           H  
ATOM   2146 2HB  PRO A 134      13.614  22.889 117.063  1.00  0.00           H  
ATOM   2147 1HG  PRO A 134      14.950  20.272 117.873  1.00  0.00           H  
ATOM   2148 2HG  PRO A 134      14.780  21.752 118.821  1.00  0.00           H  
ATOM   2149 1HD  PRO A 134      13.069  19.714 119.212  1.00  0.00           H  
ATOM   2150 2HD  PRO A 134      12.454  21.415 119.204  1.00  0.00           H  
ATOM   2151  N   GLU A 135      13.662  18.895 115.586  1.00  0.00           N  
ATOM   2152  CA  GLU A 135      14.035  17.835 114.658  1.00  0.00           C  
ATOM   2153  C   GLU A 135      12.887  17.494 113.717  1.00  0.00           C  
ATOM   2154  O   GLU A 135      13.065  17.435 112.500  1.00  0.00           O  
ATOM   2155  CB  GLU A 135      14.468  16.584 115.425  1.00  0.00           C  
ATOM   2156  CG  GLU A 135      14.863  15.409 114.540  1.00  0.00           C  
ATOM   2157  CD  GLU A 135      15.217  14.177 115.327  1.00  0.00           C  
ATOM   2158  OE1 GLU A 135      15.423  14.292 116.511  1.00  0.00           O  
ATOM   2159  OE2 GLU A 135      15.280  13.121 114.744  1.00  0.00           O1-
ATOM   2160  H   GLU A 135      13.673  18.706 116.578  1.00  0.00           H  
ATOM   2161  HA  GLU A 135      14.868  18.187 114.049  1.00  0.00           H  
ATOM   2162 1HB  GLU A 135      15.319  16.823 116.062  1.00  0.00           H  
ATOM   2163 2HB  GLU A 135      13.655  16.256 116.074  1.00  0.00           H  
ATOM   2164 1HG  GLU A 135      14.034  15.174 113.874  1.00  0.00           H  
ATOM   2165 2HG  GLU A 135      15.714  15.700 113.928  1.00  0.00           H  
ATOM   2166  N   LEU A 136      11.709  17.268 114.287  1.00  0.00           N  
ATOM   2167  CA  LEU A 136      10.525  16.943 113.500  1.00  0.00           C  
ATOM   2168  C   LEU A 136      10.172  18.074 112.545  1.00  0.00           C  
ATOM   2169  O   LEU A 136       9.784  17.836 111.401  1.00  0.00           O  
ATOM   2170  CB  LEU A 136       9.335  16.656 114.424  1.00  0.00           C  
ATOM   2171  CG  LEU A 136       8.029  16.260 113.724  1.00  0.00           C  
ATOM   2172  CD1 LEU A 136       8.252  14.993 112.910  1.00  0.00           C  
ATOM   2173  CD2 LEU A 136       6.936  16.058 114.763  1.00  0.00           C  
ATOM   2174  H   LEU A 136      11.630  17.324 115.293  1.00  0.00           H  
ATOM   2175  HA  LEU A 136      10.741  16.059 112.900  1.00  0.00           H  
ATOM   2176 1HB  LEU A 136       9.607  15.846 115.099  1.00  0.00           H  
ATOM   2177 2HB  LEU A 136       9.135  17.546 115.020  1.00  0.00           H  
ATOM   2178  HG  LEU A 136       7.732  17.051 113.034  1.00  0.00           H  
ATOM   2179 1HD1 LEU A 136       7.324  14.712 112.412  1.00  0.00           H  
ATOM   2180 2HD1 LEU A 136       9.024  15.172 112.162  1.00  0.00           H  
ATOM   2181 3HD1 LEU A 136       8.566  14.187 113.572  1.00  0.00           H  
ATOM   2182 1HD2 LEU A 136       6.008  15.778 114.265  1.00  0.00           H  
ATOM   2183 2HD2 LEU A 136       7.232  15.267 115.452  1.00  0.00           H  
ATOM   2184 3HD2 LEU A 136       6.785  16.985 115.317  1.00  0.00           H  
ATOM   2185  N   ALA A 137      10.306  19.308 113.021  1.00  0.00           N  
ATOM   2186  CA  ALA A 137      10.090  20.481 112.182  1.00  0.00           C  
ATOM   2187  C   ALA A 137      11.096  20.532 111.037  1.00  0.00           C  
ATOM   2188  O   ALA A 137      10.744  20.858 109.902  1.00  0.00           O  
ATOM   2189  CB  ALA A 137      10.172  21.752 113.014  1.00  0.00           C  
ATOM   2190  H   ALA A 137      10.563  19.437 113.989  1.00  0.00           H  
ATOM   2191  HA  ALA A 137       9.095  20.415 111.744  1.00  0.00           H  
ATOM   2192 1HB  ALA A 137      10.009  22.618 112.373  1.00  0.00           H  
ATOM   2193 2HB  ALA A 137       9.409  21.726 113.793  1.00  0.00           H  
ATOM   2194 3HB  ALA A 137      11.156  21.822 113.475  1.00  0.00           H  
ATOM   2195  N   LEU A 138      12.349  20.207 111.342  1.00  0.00           N  
ATOM   2196  CA  LEU A 138      13.395  20.162 110.329  1.00  0.00           C  
ATOM   2197  C   LEU A 138      13.101  19.100 109.276  1.00  0.00           C  
ATOM   2198  O   LEU A 138      13.204  19.356 108.078  1.00  0.00           O  
ATOM   2199  CB  LEU A 138      14.753  19.879 110.984  1.00  0.00           C  
ATOM   2200  CG  LEU A 138      15.979  20.073 110.083  1.00  0.00           C  
ATOM   2201  CD1 LEU A 138      16.277  18.775 109.345  1.00  0.00           C  
ATOM   2202  CD2 LEU A 138      15.717  21.209 109.106  1.00  0.00           C  
ATOM   2203  H   LEU A 138      12.578  19.985 112.300  1.00  0.00           H  
ATOM   2204  HA  LEU A 138      13.428  21.129 109.823  1.00  0.00           H  
ATOM   2205 1HB  LEU A 138      14.867  20.537 111.844  1.00  0.00           H  
ATOM   2206 2HB  LEU A 138      14.760  18.849 111.338  1.00  0.00           H  
ATOM   2207  HG  LEU A 138      16.847  20.314 110.696  1.00  0.00           H  
ATOM   2208 1HD1 LEU A 138      17.148  18.912 108.704  1.00  0.00           H  
ATOM   2209 2HD1 LEU A 138      16.479  17.984 110.067  1.00  0.00           H  
ATOM   2210 3HD1 LEU A 138      15.418  18.498 108.734  1.00  0.00           H  
ATOM   2211 1HD2 LEU A 138      16.589  21.347 108.466  1.00  0.00           H  
ATOM   2212 2HD2 LEU A 138      14.850  20.968 108.491  1.00  0.00           H  
ATOM   2213 3HD2 LEU A 138      15.525  22.128 109.660  1.00  0.00           H  
ATOM   2214  N   ARG A 139      12.733  17.908 109.734  1.00  0.00           N  
ATOM   2215  CA  ARG A 139      12.430  16.804 108.833  1.00  0.00           C  
ATOM   2216  C   ARG A 139      11.254  17.141 107.925  1.00  0.00           C  
ATOM   2217  O   ARG A 139      11.257  16.808 106.741  1.00  0.00           O  
ATOM   2218  CB  ARG A 139      12.113  15.542 109.622  1.00  0.00           C  
ATOM   2219  CG  ARG A 139      13.305  14.910 110.323  1.00  0.00           C  
ATOM   2220  CD  ARG A 139      12.923  13.671 111.047  1.00  0.00           C  
ATOM   2221  NE  ARG A 139      14.040  13.109 111.789  1.00  0.00           N  
ATOM   2222  CZ  ARG A 139      14.978  12.299 111.262  1.00  0.00           C  
ATOM   2223  NH1 ARG A 139      14.920  11.964 109.992  1.00  0.00           N1+
ATOM   2224  NH2 ARG A 139      15.957  11.839 112.022  1.00  0.00           N  
ATOM   2225  H   ARG A 139      12.664  17.764 110.731  1.00  0.00           H  
ATOM   2226  HA  ARG A 139      13.297  16.626 108.198  1.00  0.00           H  
ATOM   2227 1HB  ARG A 139      11.365  15.766 110.381  1.00  0.00           H  
ATOM   2228 2HB  ARG A 139      11.688  14.793 108.954  1.00  0.00           H  
ATOM   2229 1HG  ARG A 139      14.068  14.655 109.586  1.00  0.00           H  
ATOM   2230 2HG  ARG A 139      13.719  15.615 111.044  1.00  0.00           H  
ATOM   2231 1HD  ARG A 139      12.123  13.894 111.752  1.00  0.00           H  
ATOM   2232 2HD  ARG A 139      12.578  12.924 110.333  1.00  0.00           H  
ATOM   2233  HE  ARG A 139      14.119  13.344 112.769  1.00  0.00           H  
ATOM   2234 1HH1 ARG A 139      14.172  12.316 109.411  1.00  0.00           H  
ATOM   2235 2HH1 ARG A 139      15.623  11.357 109.597  1.00  0.00           H  
ATOM   2236 1HH2 ARG A 139      16.002  12.096 112.998  1.00  0.00           H  
ATOM   2237 2HH2 ARG A 139      16.660  11.232 111.627  1.00  0.00           H  
ATOM   2238  N   ALA A 140      10.250  17.804 108.487  1.00  0.00           N  
ATOM   2239  CA  ALA A 140       9.122  18.294 107.705  1.00  0.00           C  
ATOM   2240  C   ALA A 140       9.575  19.298 106.652  1.00  0.00           C  
ATOM   2241  O   ALA A 140       9.148  19.238 105.499  1.00  0.00           O  
ATOM   2242  CB  ALA A 140       8.076  18.920 108.616  1.00  0.00           C  
ATOM   2243  H   ALA A 140      10.268  17.975 109.483  1.00  0.00           H  
ATOM   2244  HA  ALA A 140       8.670  17.450 107.184  1.00  0.00           H  
ATOM   2245 1HB  ALA A 140       7.240  19.281 108.015  1.00  0.00           H  
ATOM   2246 2HB  ALA A 140       7.719  18.174 109.326  1.00  0.00           H  
ATOM   2247 3HB  ALA A 140       8.519  19.754 109.158  1.00  0.00           H  
ATOM   2248  N   ALA A 141      10.440  20.221 107.055  1.00  0.00           N  
ATOM   2249  CA  ALA A 141      10.982  21.218 106.140  1.00  0.00           C  
ATOM   2250  C   ALA A 141      11.782  20.563 105.021  1.00  0.00           C  
ATOM   2251  O   ALA A 141      11.732  20.998 103.870  1.00  0.00           O  
ATOM   2252  CB  ALA A 141      11.846  22.216 106.895  1.00  0.00           C  
ATOM   2253  H   ALA A 141      10.734  20.231 108.023  1.00  0.00           H  
ATOM   2254  HA  ALA A 141      10.148  21.752 105.680  1.00  0.00           H  
ATOM   2255 1HB  ALA A 141      12.242  22.955 106.197  1.00  0.00           H  
ATOM   2256 2HB  ALA A 141      11.244  22.719 107.652  1.00  0.00           H  
ATOM   2257 3HB  ALA A 141      12.671  21.693 107.374  1.00  0.00           H  
ATOM   2258  N   GLU A 142      12.521  19.514 105.366  1.00  0.00           N  
ATOM   2259  CA  GLU A 142      13.266  18.743 104.379  1.00  0.00           C  
ATOM   2260  C   GLU A 142      12.347  18.218 103.283  1.00  0.00           C  
ATOM   2261  O   GLU A 142      12.659  18.316 102.095  1.00  0.00           O  
ATOM   2262  CB  GLU A 142      13.994  17.577 105.051  1.00  0.00           C  
ATOM   2263  CG  GLU A 142      14.757  16.675 104.092  1.00  0.00           C  
ATOM   2264  CD  GLU A 142      15.463  15.545 104.787  1.00  0.00           C  
ATOM   2265  OE1 GLU A 142      15.529  15.563 105.992  1.00  0.00           O  
ATOM   2266  OE2 GLU A 142      15.937  14.661 104.112  1.00  0.00           O1-
ATOM   2267  H   GLU A 142      12.568  19.242 106.338  1.00  0.00           H  
ATOM   2268  HA  GLU A 142      13.998  19.400 103.908  1.00  0.00           H  
ATOM   2269 1HB  GLU A 142      14.704  17.964 105.783  1.00  0.00           H  
ATOM   2270 2HB  GLU A 142      13.274  16.960 105.590  1.00  0.00           H  
ATOM   2271 1HG  GLU A 142      14.058  16.260 103.367  1.00  0.00           H  
ATOM   2272 2HG  GLU A 142      15.487  17.274 103.549  1.00  0.00           H  
ATOM   2273  N   ILE A 143      11.212  17.656 103.688  1.00  0.00           N  
ATOM   2274  CA  ILE A 143      10.228  17.147 102.740  1.00  0.00           C  
ATOM   2275  C   ILE A 143       9.638  18.275 101.901  1.00  0.00           C  
ATOM   2276  O   ILE A 143       9.357  18.098 100.716  1.00  0.00           O  
ATOM   2277  CB  ILE A 143       9.096  16.403 103.470  1.00  0.00           C  
ATOM   2278  CG1 ILE A 143       9.646  15.169 104.191  1.00  0.00           C  
ATOM   2279  CG2 ILE A 143       8.001  16.007 102.491  1.00  0.00           C  
ATOM   2280  CD1 ILE A 143      10.199  14.114 103.260  1.00  0.00           C  
ATOM   2281  H   ILE A 143      11.027  17.580 104.677  1.00  0.00           H  
ATOM   2282  HA  ILE A 143      10.726  16.457 102.060  1.00  0.00           H  
ATOM   2283  HB  ILE A 143       8.669  17.050 104.236  1.00  0.00           H  
ATOM   2284 1HG1 ILE A 143      10.439  15.471 104.874  1.00  0.00           H  
ATOM   2285 2HG1 ILE A 143       8.856  14.715 104.789  1.00  0.00           H  
ATOM   2286 1HG2 ILE A 143       7.209  15.481 103.024  1.00  0.00           H  
ATOM   2287 2HG2 ILE A 143       7.592  16.901 102.023  1.00  0.00           H  
ATOM   2288 3HG2 ILE A 143       8.418  15.354 101.724  1.00  0.00           H  
ATOM   2289 1HD1 ILE A 143      10.569  13.271 103.844  1.00  0.00           H  
ATOM   2290 2HD1 ILE A 143       9.410  13.772 102.589  1.00  0.00           H  
ATOM   2291 3HD1 ILE A 143      11.015  14.536 102.676  1.00  0.00           H  
ATOM   2292  N   LEU A 144       9.453  19.435 102.522  1.00  0.00           N  
ATOM   2293  CA  LEU A 144       8.974  20.615 101.816  1.00  0.00           C  
ATOM   2294  C   LEU A 144       9.958  21.046 100.735  1.00  0.00           C  
ATOM   2295  O   LEU A 144       9.557  21.435  99.637  1.00  0.00           O  
ATOM   2296  CB  LEU A 144       8.750  21.769 102.802  1.00  0.00           C  
ATOM   2297  CG  LEU A 144       7.486  21.670 103.665  1.00  0.00           C  
ATOM   2298  CD1 LEU A 144       7.537  22.724 104.763  1.00  0.00           C  
ATOM   2299  CD2 LEU A 144       6.257  21.853 102.788  1.00  0.00           C  
ATOM   2300  H   LEU A 144       9.649  19.499 103.512  1.00  0.00           H  
ATOM   2301  HA  LEU A 144       8.032  20.367 101.326  1.00  0.00           H  
ATOM   2302 1HB  LEU A 144       9.606  21.823 103.473  1.00  0.00           H  
ATOM   2303 2HB  LEU A 144       8.696  22.701 102.240  1.00  0.00           H  
ATOM   2304  HG  LEU A 144       7.448  20.691 104.144  1.00  0.00           H  
ATOM   2305 1HD1 LEU A 144       6.639  22.653 105.376  1.00  0.00           H  
ATOM   2306 2HD1 LEU A 144       8.415  22.558 105.387  1.00  0.00           H  
ATOM   2307 3HD1 LEU A 144       7.592  23.715 104.314  1.00  0.00           H  
ATOM   2308 1HD2 LEU A 144       5.358  21.782 103.401  1.00  0.00           H  
ATOM   2309 2HD2 LEU A 144       6.293  22.832 102.309  1.00  0.00           H  
ATOM   2310 3HD2 LEU A 144       6.236  21.076 102.023  1.00  0.00           H  
ATOM   2311  N   VAL A 145      11.245  20.977 101.051  1.00  0.00           N  
ATOM   2312  CA  VAL A 145      12.292  21.270 100.079  1.00  0.00           C  
ATOM   2313  C   VAL A 145      12.242  20.297  98.909  1.00  0.00           C  
ATOM   2314  O   VAL A 145      12.421  20.689  97.755  1.00  0.00           O  
ATOM   2315  CB  VAL A 145      13.678  21.196 100.746  1.00  0.00           C  
ATOM   2316  CG1 VAL A 145      14.779  21.293  99.700  1.00  0.00           C  
ATOM   2317  CG2 VAL A 145      13.815  22.304 101.779  1.00  0.00           C  
ATOM   2318  H   VAL A 145      11.508  20.713 101.991  1.00  0.00           H  
ATOM   2319  HA  VAL A 145      12.124  22.272  99.684  1.00  0.00           H  
ATOM   2320  HB  VAL A 145      13.784  20.227 101.236  1.00  0.00           H  
ATOM   2321 1HG1 VAL A 145      15.751  21.238 100.190  1.00  0.00           H  
ATOM   2322 2HG1 VAL A 145      14.682  20.469  98.993  1.00  0.00           H  
ATOM   2323 3HG1 VAL A 145      14.693  22.240  99.169  1.00  0.00           H  
ATOM   2324 1HG2 VAL A 145      14.797  22.245 102.247  1.00  0.00           H  
ATOM   2325 2HG2 VAL A 145      13.704  23.273 101.290  1.00  0.00           H  
ATOM   2326 3HG2 VAL A 145      13.043  22.191 102.540  1.00  0.00           H  
ATOM   2327  N   ALA A 146      12.002  19.026  99.212  1.00  0.00           N  
ATOM   2328  CA  ALA A 146      11.895  18.000  98.181  1.00  0.00           C  
ATOM   2329  C   ALA A 146      10.681  18.239  97.291  1.00  0.00           C  
ATOM   2330  O   ALA A 146      10.736  18.024  96.080  1.00  0.00           O  
ATOM   2331  CB  ALA A 146      11.824  16.619  98.814  1.00  0.00           C  
ATOM   2332  H   ALA A 146      11.891  18.764 100.180  1.00  0.00           H  
ATOM   2333  HA  ALA A 146      12.783  18.048  97.549  1.00  0.00           H  
ATOM   2334 1HB  ALA A 146      11.744  15.863  98.032  1.00  0.00           H  
ATOM   2335 2HB  ALA A 146      12.725  16.440  99.401  1.00  0.00           H  
ATOM   2336 3HB  ALA A 146      10.951  16.561  99.464  1.00  0.00           H  
ATOM   2337  N   LEU A 147       9.588  18.685  97.899  1.00  0.00           N  
ATOM   2338  CA  LEU A 147       8.383  19.029  97.151  1.00  0.00           C  
ATOM   2339  C   LEU A 147       8.646  20.176  96.182  1.00  0.00           C  
ATOM   2340  O   LEU A 147       8.164  20.164  95.049  1.00  0.00           O  
ATOM   2341  CB  LEU A 147       7.253  19.414  98.114  1.00  0.00           C  
ATOM   2342  CG  LEU A 147       6.623  18.256  98.898  1.00  0.00           C  
ATOM   2343  CD1 LEU A 147       5.691  18.812  99.966  1.00  0.00           C  
ATOM   2344  CD2 LEU A 147       5.874  17.342  97.940  1.00  0.00           C  
ATOM   2345  H   LEU A 147       9.588  18.787  98.903  1.00  0.00           H  
ATOM   2346  HA  LEU A 147       8.080  18.164  96.563  1.00  0.00           H  
ATOM   2347 1HB  LEU A 147       7.641  20.131  98.836  1.00  0.00           H  
ATOM   2348 2HB  LEU A 147       6.460  19.898  97.544  1.00  0.00           H  
ATOM   2349  HG  LEU A 147       7.407  17.689  99.402  1.00  0.00           H  
ATOM   2350 1HD1 LEU A 147       5.243  17.989 100.523  1.00  0.00           H  
ATOM   2351 2HD1 LEU A 147       6.256  19.446 100.648  1.00  0.00           H  
ATOM   2352 3HD1 LEU A 147       4.904  19.398  99.492  1.00  0.00           H  
ATOM   2353 1HD2 LEU A 147       5.427  16.518  98.497  1.00  0.00           H  
ATOM   2354 2HD2 LEU A 147       5.089  17.907  97.437  1.00  0.00           H  
ATOM   2355 3HD2 LEU A 147       6.567  16.945  97.199  1.00  0.00           H  
ATOM   2356  N   ILE A 148       9.411  21.163  96.635  1.00  0.00           N  
ATOM   2357  CA  ILE A 148       9.807  22.279  95.782  1.00  0.00           C  
ATOM   2358  C   ILE A 148      10.599  21.796  94.574  1.00  0.00           C  
ATOM   2359  O   ILE A 148      10.346  22.215  93.446  1.00  0.00           O  
ATOM   2360  CB  ILE A 148      10.644  23.302  96.571  1.00  0.00           C  
ATOM   2361  CG1 ILE A 148       9.766  24.045  97.581  1.00  0.00           C  
ATOM   2362  CG2 ILE A 148      11.315  24.283  95.622  1.00  0.00           C  
ATOM   2363  CD1 ILE A 148      10.549  24.812  98.622  1.00  0.00           C  
ATOM   2364  H   ILE A 148       9.728  21.140  97.593  1.00  0.00           H  
ATOM   2365  HA  ILE A 148       8.905  22.766  95.413  1.00  0.00           H  
ATOM   2366  HB  ILE A 148      11.411  22.781  97.142  1.00  0.00           H  
ATOM   2367 1HG1 ILE A 148       9.119  24.746  97.055  1.00  0.00           H  
ATOM   2368 2HG1 ILE A 148       9.122  23.332  98.097  1.00  0.00           H  
ATOM   2369 1HG2 ILE A 148      11.903  25.000  96.196  1.00  0.00           H  
ATOM   2370 2HG2 ILE A 148      11.970  23.741  94.942  1.00  0.00           H  
ATOM   2371 3HG2 ILE A 148      10.555  24.814  95.049  1.00  0.00           H  
ATOM   2372 1HD1 ILE A 148       9.858  25.311  99.303  1.00  0.00           H  
ATOM   2373 2HD1 ILE A 148      11.178  24.123  99.186  1.00  0.00           H  
ATOM   2374 3HD1 ILE A 148      11.175  25.556  98.132  1.00  0.00           H  
ATOM   2375  N   LYS A 149      11.561  20.913  94.819  1.00  0.00           N  
ATOM   2376  CA  LYS A 149      12.325  20.295  93.743  1.00  0.00           C  
ATOM   2377  C   LYS A 149      11.412  19.564  92.768  1.00  0.00           C  
ATOM   2378  O   LYS A 149      11.546  19.705  91.552  1.00  0.00           O  
ATOM   2379  CB  LYS A 149      13.366  19.330  94.312  1.00  0.00           C  
ATOM   2380  CG  LYS A 149      14.239  18.655  93.262  1.00  0.00           C  
ATOM   2381  CD  LYS A 149      15.286  17.759  93.907  1.00  0.00           C  
ATOM   2382  CE  LYS A 149      16.220  17.160  92.866  1.00  0.00           C  
ATOM   2383  NZ  LYS A 149      15.512  16.208  91.966  1.00  0.00           N1+
ATOM   2384  H   LYS A 149      11.769  20.662  95.775  1.00  0.00           H  
ATOM   2385  HA  LYS A 149      12.841  21.080  93.189  1.00  0.00           H  
ATOM   2386 1HB  LYS A 149      14.022  19.866  94.999  1.00  0.00           H  
ATOM   2387 2HB  LYS A 149      12.865  18.548  94.883  1.00  0.00           H  
ATOM   2388 1HG  LYS A 149      13.614  18.053  92.602  1.00  0.00           H  
ATOM   2389 2HG  LYS A 149      14.742  19.415  92.665  1.00  0.00           H  
ATOM   2390 1HD  LYS A 149      15.875  18.341  94.619  1.00  0.00           H  
ATOM   2391 2HD  LYS A 149      14.792  16.951  94.446  1.00  0.00           H  
ATOM   2392 1HE  LYS A 149      16.652  17.957  92.263  1.00  0.00           H  
ATOM   2393 2HE  LYS A 149      17.031  16.631  93.366  1.00  0.00           H  
ATOM   2394 1HZ  LYS A 149      16.164  15.833  91.292  1.00  0.00           H  
ATOM   2395 2HZ  LYS A 149      15.122  15.454  92.513  1.00  0.00           H  
ATOM   2396 3HZ  LYS A 149      14.769  16.691  91.482  1.00  0.00           H  
ATOM   2397  N   LEU A 150      10.480  18.784  93.306  1.00  0.00           N  
ATOM   2398  CA  LEU A 150       9.534  18.040  92.486  1.00  0.00           C  
ATOM   2399  C   LEU A 150       8.667  18.978  91.656  1.00  0.00           C  
ATOM   2400  O   LEU A 150       8.368  18.700  90.496  1.00  0.00           O  
ATOM   2401  CB  LEU A 150       8.643  17.159  93.371  1.00  0.00           C  
ATOM   2402  CG  LEU A 150       9.311  15.904  93.948  1.00  0.00           C  
ATOM   2403  CD1 LEU A 150       8.368  15.238  94.941  1.00  0.00           C  
ATOM   2404  CD2 LEU A 150       9.673  14.955  92.815  1.00  0.00           C  
ATOM   2405  H   LEU A 150      10.426  18.706  94.313  1.00  0.00           H  
ATOM   2406  HA  LEU A 150      10.096  17.411  91.794  1.00  0.00           H  
ATOM   2407 1HB  LEU A 150       8.284  17.757  94.207  1.00  0.00           H  
ATOM   2408 2HB  LEU A 150       7.782  16.837  92.786  1.00  0.00           H  
ATOM   2409  HG  LEU A 150      10.215  16.189  94.486  1.00  0.00           H  
ATOM   2410 1HD1 LEU A 150       8.843  14.346  95.351  1.00  0.00           H  
ATOM   2411 2HD1 LEU A 150       8.142  15.932  95.750  1.00  0.00           H  
ATOM   2412 3HD1 LEU A 150       7.446  14.956  94.434  1.00  0.00           H  
ATOM   2413 1HD2 LEU A 150      10.148  14.064  93.225  1.00  0.00           H  
ATOM   2414 2HD2 LEU A 150       8.769  14.669  92.277  1.00  0.00           H  
ATOM   2415 3HD2 LEU A 150      10.361  15.451  92.131  1.00  0.00           H  
ATOM   2416  N   LEU A 151       8.264  20.090  92.262  1.00  0.00           N  
ATOM   2417  CA  LEU A 151       7.449  21.086  91.573  1.00  0.00           C  
ATOM   2418  C   LEU A 151       8.219  21.724  90.422  1.00  0.00           C  
ATOM   2419  O   LEU A 151       7.658  21.977  89.354  1.00  0.00           O  
ATOM   2420  CB  LEU A 151       6.994  22.172  92.556  1.00  0.00           C  
ATOM   2421  CG  LEU A 151       5.978  23.181  92.007  1.00  0.00           C  
ATOM   2422  CD1 LEU A 151       4.728  22.445  91.547  1.00  0.00           C  
ATOM   2423  CD2 LEU A 151       5.645  24.203  93.085  1.00  0.00           C  
ATOM   2424  H   LEU A 151       8.527  20.251  93.222  1.00  0.00           H  
ATOM   2425  HA  LEU A 151       6.577  20.586  91.149  1.00  0.00           H  
ATOM   2426 1HB  LEU A 151       6.547  21.690  93.423  1.00  0.00           H  
ATOM   2427 2HB  LEU A 151       7.870  22.730  92.887  1.00  0.00           H  
ATOM   2428  HG  LEU A 151       6.402  23.692  91.142  1.00  0.00           H  
ATOM   2429 1HD1 LEU A 151       4.005  23.163  91.157  1.00  0.00           H  
ATOM   2430 2HD1 LEU A 151       4.992  21.735  90.763  1.00  0.00           H  
ATOM   2431 3HD1 LEU A 151       4.289  21.910  92.389  1.00  0.00           H  
ATOM   2432 1HD2 LEU A 151       4.923  24.921  92.696  1.00  0.00           H  
ATOM   2433 2HD2 LEU A 151       5.220  23.693  93.950  1.00  0.00           H  
ATOM   2434 3HD2 LEU A 151       6.554  24.727  93.383  1.00  0.00           H  
ATOM   2435  N   ILE A 152       9.501  21.984  90.647  1.00  0.00           N  
ATOM   2436  CA  ILE A 152      10.373  22.498  89.598  1.00  0.00           C  
ATOM   2437  C   ILE A 152      10.510  21.500  88.457  1.00  0.00           C  
ATOM   2438  O   ILE A 152      10.531  21.880  87.285  1.00  0.00           O  
ATOM   2439  CB  ILE A 152      11.769  22.831  90.159  1.00  0.00           C  
ATOM   2440  CG1 ILE A 152      11.688  24.022  91.119  1.00  0.00           C  
ATOM   2441  CG2 ILE A 152      12.742  23.121  89.027  1.00  0.00           C  
ATOM   2442  CD1 ILE A 152      12.923  24.204  91.970  1.00  0.00           C  
ATOM   2443  H   ILE A 152       9.883  21.821  91.569  1.00  0.00           H  
ATOM   2444  HA  ILE A 152       9.927  23.405  89.191  1.00  0.00           H  
ATOM   2445  HB  ILE A 152      12.139  21.986  90.737  1.00  0.00           H  
ATOM   2446 1HG1 ILE A 152      11.526  24.936  90.550  1.00  0.00           H  
ATOM   2447 2HG1 ILE A 152      10.832  23.896  91.783  1.00  0.00           H  
ATOM   2448 1HG2 ILE A 152      13.721  23.355  89.441  1.00  0.00           H  
ATOM   2449 2HG2 ILE A 152      12.820  22.247  88.382  1.00  0.00           H  
ATOM   2450 3HG2 ILE A 152      12.381  23.970  88.445  1.00  0.00           H  
ATOM   2451 1HD1 ILE A 152      12.790  25.067  92.624  1.00  0.00           H  
ATOM   2452 2HD1 ILE A 152      13.084  23.312  92.575  1.00  0.00           H  
ATOM   2453 3HD1 ILE A 152      13.787  24.367  91.327  1.00  0.00           H  
ATOM   2454  N   GLU A 153      10.608  20.221  88.804  1.00  0.00           N  
ATOM   2455  CA  GLU A 153      10.697  19.160  87.807  1.00  0.00           C  
ATOM   2456  C   GLU A 153       9.446  19.109  86.942  1.00  0.00           C  
ATOM   2457  O   GLU A 153       9.518  18.842  85.742  1.00  0.00           O  
ATOM   2458  CB  GLU A 153      10.913  17.806  88.486  1.00  0.00           C  
ATOM   2459  CG  GLU A 153      12.305  17.612  89.072  1.00  0.00           C  
ATOM   2460  CD  GLU A 153      12.516  16.233  89.633  1.00  0.00           C  
ATOM   2461  OE1 GLU A 153      11.795  15.341  89.254  1.00  0.00           O  
ATOM   2462  OE2 GLU A 153      13.399  16.072  90.443  1.00  0.00           O1-
ATOM   2463  H   GLU A 153      10.616  19.976  89.784  1.00  0.00           H  
ATOM   2464  HA  GLU A 153      11.543  19.371  87.153  1.00  0.00           H  
ATOM   2465 1HB  GLU A 153      10.191  17.684  89.293  1.00  0.00           H  
ATOM   2466 2HB  GLU A 153      10.738  17.006  87.767  1.00  0.00           H  
ATOM   2467 1HG  GLU A 153      13.044  17.790  88.291  1.00  0.00           H  
ATOM   2468 2HG  GLU A 153      12.463  18.348  89.859  1.00  0.00           H  
ATOM   2469  N   ILE A 154       8.296  19.368  87.556  1.00  0.00           N  
ATOM   2470  CA  ILE A 154       7.046  19.501  86.818  1.00  0.00           C  
ATOM   2471  C   ILE A 154       7.131  20.613  85.783  1.00  0.00           C  
ATOM   2472  O   ILE A 154       6.760  20.428  84.625  1.00  0.00           O  
ATOM   2473  CB  ILE A 154       5.871  19.777  87.774  1.00  0.00           C  
ATOM   2474  CG1 ILE A 154       5.536  18.522  88.585  1.00  0.00           C  
ATOM   2475  CG2 ILE A 154       4.654  20.252  86.996  1.00  0.00           C  
ATOM   2476  CD1 ILE A 154       4.558  18.766  89.711  1.00  0.00           C  
ATOM   2477  H   ILE A 154       8.289  19.479  88.560  1.00  0.00           H  
ATOM   2478  HA  ILE A 154       6.859  18.569  86.286  1.00  0.00           H  
ATOM   2479  HB  ILE A 154       6.157  20.547  88.489  1.00  0.00           H  
ATOM   2480 1HG1 ILE A 154       5.115  17.764  87.925  1.00  0.00           H  
ATOM   2481 2HG1 ILE A 154       6.451  18.110  89.012  1.00  0.00           H  
ATOM   2482 1HG2 ILE A 154       3.832  20.442  87.687  1.00  0.00           H  
ATOM   2483 2HG2 ILE A 154       4.898  21.170  86.463  1.00  0.00           H  
ATOM   2484 3HG2 ILE A 154       4.356  19.485  86.281  1.00  0.00           H  
ATOM   2485 1HD1 ILE A 154       4.371  17.831  90.240  1.00  0.00           H  
ATOM   2486 2HD1 ILE A 154       4.976  19.497  90.404  1.00  0.00           H  
ATOM   2487 3HD1 ILE A 154       3.622  19.145  89.304  1.00  0.00           H  
ATOM   2488  N   ALA A 155       7.621  21.773  86.209  1.00  0.00           N  
ATOM   2489  CA  ALA A 155       7.790  22.909  85.310  1.00  0.00           C  
ATOM   2490  C   ALA A 155       8.732  22.568  84.161  1.00  0.00           C  
ATOM   2491  O   ALA A 155       8.486  22.939  83.013  1.00  0.00           O  
ATOM   2492  CB  ALA A 155       8.307  24.117  86.077  1.00  0.00           C  
ATOM   2493  H   ALA A 155       7.886  21.870  87.178  1.00  0.00           H  
ATOM   2494  HA  ALA A 155       6.821  23.158  84.880  1.00  0.00           H  
ATOM   2495 1HB  ALA A 155       8.427  24.958  85.393  1.00  0.00           H  
ATOM   2496 2HB  ALA A 155       7.596  24.384  86.859  1.00  0.00           H  
ATOM   2497 3HB  ALA A 155       9.268  23.879  86.528  1.00  0.00           H  
ATOM   2498  N   LYS A 156       9.809  21.859  84.476  1.00  0.00           N  
ATOM   2499  CA  LYS A 156      10.768  21.426  83.464  1.00  0.00           C  
ATOM   2500  C   LYS A 156      10.089  20.594  82.384  1.00  0.00           C  
ATOM   2501  O   LYS A 156      10.295  20.819  81.193  1.00  0.00           O  
ATOM   2502  CB  LYS A 156      11.903  20.629  84.107  1.00  0.00           C  
ATOM   2503  CG  LYS A 156      12.972  20.156  83.129  1.00  0.00           C  
ATOM   2504  CD  LYS A 156      14.092  19.420  83.849  1.00  0.00           C  
ATOM   2505  CE  LYS A 156      15.206  19.031  82.888  1.00  0.00           C  
ATOM   2506  NZ  LYS A 156      14.760  18.009  81.903  1.00  0.00           N1+
ATOM   2507  H   LYS A 156       9.970  21.609  85.443  1.00  0.00           H  
ATOM   2508  HA  LYS A 156      11.184  22.313  82.985  1.00  0.00           H  
ATOM   2509 1HB  LYS A 156      12.392  21.238  84.867  1.00  0.00           H  
ATOM   2510 2HB  LYS A 156      11.494  19.750  84.605  1.00  0.00           H  
ATOM   2511 1HG  LYS A 156      12.522  19.488  82.394  1.00  0.00           H  
ATOM   2512 2HG  LYS A 156      13.391  21.015  82.606  1.00  0.00           H  
ATOM   2513 1HD  LYS A 156      14.504  20.059  84.631  1.00  0.00           H  
ATOM   2514 2HD  LYS A 156      13.694  18.517  84.313  1.00  0.00           H  
ATOM   2515 1HE  LYS A 156      15.546  19.914  82.349  1.00  0.00           H  
ATOM   2516 2HE  LYS A 156      16.048  18.630  83.452  1.00  0.00           H  
ATOM   2517 1HZ  LYS A 156      15.526  17.778  81.286  1.00  0.00           H  
ATOM   2518 2HZ  LYS A 156      14.460  17.177  82.392  1.00  0.00           H  
ATOM   2519 3HZ  LYS A 156      13.991  18.376  81.361  1.00  0.00           H  
ATOM   2520  N   LEU A 157       9.280  19.630  82.809  1.00  0.00           N  
ATOM   2521  CA  LEU A 157       8.556  18.771  81.879  1.00  0.00           C  
ATOM   2522  C   LEU A 157       7.565  19.577  81.046  1.00  0.00           C  
ATOM   2523  O   LEU A 157       7.417  19.348  79.846  1.00  0.00           O  
ATOM   2524  CB  LEU A 157       7.814  17.668  82.644  1.00  0.00           C  
ATOM   2525  CG  LEU A 157       8.698  16.573  83.255  1.00  0.00           C  
ATOM   2526  CD1 LEU A 157       7.867  15.724  84.208  1.00  0.00           C  
ATOM   2527  CD2 LEU A 157       9.295  15.722  82.144  1.00  0.00           C  
ATOM   2528  H   LEU A 157       9.166  19.486  83.802  1.00  0.00           H  
ATOM   2529  HA  LEU A 157       9.273  18.321  81.194  1.00  0.00           H  
ATOM   2530 1HB  LEU A 157       7.247  18.127  83.453  1.00  0.00           H  
ATOM   2531 2HB  LEU A 157       7.111  17.186  81.964  1.00  0.00           H  
ATOM   2532  HG  LEU A 157       9.501  17.033  83.832  1.00  0.00           H  
ATOM   2533 1HD1 LEU A 157       8.495  14.947  84.643  1.00  0.00           H  
ATOM   2534 2HD1 LEU A 157       7.469  16.354  85.004  1.00  0.00           H  
ATOM   2535 3HD1 LEU A 157       7.045  15.263  83.663  1.00  0.00           H  
ATOM   2536 1HD2 LEU A 157       9.923  14.945  82.579  1.00  0.00           H  
ATOM   2537 2HD2 LEU A 157       8.492  15.261  81.568  1.00  0.00           H  
ATOM   2538 3HD2 LEU A 157       9.897  16.352  81.488  1.00  0.00           H  
ATOM   2539  N   LEU A 158       6.886  20.519  81.693  1.00  0.00           N  
ATOM   2540  CA  LEU A 158       5.940  21.388  81.004  1.00  0.00           C  
ATOM   2541  C   LEU A 158       6.628  22.202  79.916  1.00  0.00           C  
ATOM   2542  O   LEU A 158       6.092  22.370  78.822  1.00  0.00           O  
ATOM   2543  CB  LEU A 158       5.263  22.333  82.005  1.00  0.00           C  
ATOM   2544  CG  LEU A 158       4.250  21.681  82.954  1.00  0.00           C  
ATOM   2545  CD1 LEU A 158       3.831  22.685  84.020  1.00  0.00           C  
ATOM   2546  CD2 LEU A 158       3.048  21.193  82.159  1.00  0.00           C  
ATOM   2547  H   LEU A 158       7.031  20.637  82.685  1.00  0.00           H  
ATOM   2548  HA  LEU A 158       5.185  20.766  80.524  1.00  0.00           H  
ATOM   2549 1HB  LEU A 158       6.032  22.804  82.614  1.00  0.00           H  
ATOM   2550 2HB  LEU A 158       4.741  23.112  81.449  1.00  0.00           H  
ATOM   2551  HG  LEU A 158       4.718  20.835  83.460  1.00  0.00           H  
ATOM   2552 1HD1 LEU A 158       3.112  22.222  84.695  1.00  0.00           H  
ATOM   2553 2HD1 LEU A 158       4.708  23.002  84.585  1.00  0.00           H  
ATOM   2554 3HD1 LEU A 158       3.374  23.551  83.542  1.00  0.00           H  
ATOM   2555 1HD2 LEU A 158       2.329  20.729  82.834  1.00  0.00           H  
ATOM   2556 2HD2 LEU A 158       2.579  22.038  81.655  1.00  0.00           H  
ATOM   2557 3HD2 LEU A 158       3.374  20.463  81.418  1.00  0.00           H  
ATOM   2558  N   GLN A 159       7.820  22.704  80.223  1.00  0.00           N  
ATOM   2559  CA  GLN A 159       8.637  23.396  79.234  1.00  0.00           C  
ATOM   2560  C   GLN A 159       8.941  22.495  78.044  1.00  0.00           C  
ATOM   2561  O   GLN A 159       8.824  22.915  76.890  1.00  0.00           O  
ATOM   2562  CB  GLN A 159       9.943  23.886  79.865  1.00  0.00           C  
ATOM   2563  CG  GLN A 159      10.919  24.503  78.878  1.00  0.00           C  
ATOM   2564  CD  GLN A 159      12.186  24.999  79.549  1.00  0.00           C  
ATOM   2565  NE2 GLN A 159      13.333  24.610  79.005  1.00  0.00           N  
ATOM   2566  OE1 GLN A 159      12.134  25.724  80.546  1.00  0.00           O  
ATOM   2567  H   GLN A 159       8.168  22.602  81.166  1.00  0.00           H  
ATOM   2568  HA  GLN A 159       8.079  24.256  78.866  1.00  0.00           H  
ATOM   2569 1HB  GLN A 159       9.721  24.630  80.629  1.00  0.00           H  
ATOM   2570 2HB  GLN A 159      10.445  23.052  80.356  1.00  0.00           H  
ATOM   2571 1HG  GLN A 159      11.195  23.752  78.138  1.00  0.00           H  
ATOM   2572 2HG  GLN A 159      10.437  25.350  78.389  1.00  0.00           H  
ATOM   2573 1HE2 GLN A 159      14.202  24.906  79.404  1.00  0.00           H  
ATOM   2574 2HE2 GLN A 159      13.330  24.022  78.196  1.00  0.00           H  
ATOM   2575  N   GLU A 160       9.333  21.259  78.327  1.00  0.00           N  
ATOM   2576  CA  GLU A 160       9.672  20.302  77.280  1.00  0.00           C  
ATOM   2577  C   GLU A 160       8.460  19.978  76.417  1.00  0.00           C  
ATOM   2578  O   GLU A 160       8.593  19.680  75.230  1.00  0.00           O  
ATOM   2579  CB  GLU A 160      10.230  19.016  77.893  1.00  0.00           C  
ATOM   2580  CG  GLU A 160      11.599  19.171  78.540  1.00  0.00           C  
ATOM   2581  CD  GLU A 160      12.099  17.898  79.165  1.00  0.00           C  
ATOM   2582  OE1 GLU A 160      11.359  16.944  79.197  1.00  0.00           O  
ATOM   2583  OE2 GLU A 160      13.223  17.879  79.609  1.00  0.00           O1-
ATOM   2584  H   GLU A 160       9.399  20.973  79.294  1.00  0.00           H  
ATOM   2585  HA  GLU A 160      10.427  20.751  76.634  1.00  0.00           H  
ATOM   2586 1HB  GLU A 160       9.542  18.645  78.653  1.00  0.00           H  
ATOM   2587 2HB  GLU A 160      10.310  18.249  77.122  1.00  0.00           H  
ATOM   2588 1HG  GLU A 160      12.313  19.495  77.783  1.00  0.00           H  
ATOM   2589 2HG  GLU A 160      11.543  19.946  79.303  1.00  0.00           H  
ATOM   2590  N   ALA A 161       7.278  20.039  77.020  1.00  0.00           N  
ATOM   2591  CA  ALA A 161       6.035  19.802  76.295  1.00  0.00           C  
ATOM   2592  C   ALA A 161       5.751  20.924  75.306  1.00  0.00           C  
ATOM   2593  O   ALA A 161       5.009  20.742  74.341  1.00  0.00           O  
ATOM   2594  CB  ALA A 161       4.875  19.650  77.268  1.00  0.00           C  
ATOM   2595  H   ALA A 161       7.240  20.254  78.007  1.00  0.00           H  
ATOM   2596  HA  ALA A 161       6.137  18.878  75.726  1.00  0.00           H  
ATOM   2597 1HB  ALA A 161       3.954  19.473  76.712  1.00  0.00           H  
ATOM   2598 2HB  ALA A 161       5.065  18.806  77.932  1.00  0.00           H  
ATOM   2599 3HB  ALA A 161       4.773  20.559  77.858  1.00  0.00           H  
ATOM   2600  N   GLY A 162       6.348  22.086  75.549  1.00  0.00           N  
ATOM   2601  CA  GLY A 162       6.026  23.287  74.788  1.00  0.00           C  
ATOM   2602  C   GLY A 162       5.066  24.187  75.558  1.00  0.00           C  
ATOM   2603  O   GLY A 162       4.477  25.109  74.995  1.00  0.00           O  
ATOM   2604  H   GLY A 162       7.042  22.140  76.282  1.00  0.00           H  
ATOM   2605 1HA  GLY A 162       6.942  23.835  74.566  1.00  0.00           H  
ATOM   2606 2HA  GLY A 162       5.580  23.006  73.836  1.00  0.00           H  
ATOM   2607  N   ASN A 163       4.915  23.913  76.849  1.00  0.00           N  
ATOM   2608  CA  ASN A 163       4.025  24.694  77.699  1.00  0.00           C  
ATOM   2609  C   ASN A 163       4.814  25.618  78.621  1.00  0.00           C  
ATOM   2610  O   ASN A 163       4.719  25.518  79.843  1.00  0.00           O  
ATOM   2611  CB  ASN A 163       3.119  23.782  78.506  1.00  0.00           C  
ATOM   2612  CG  ASN A 163       2.171  22.998  77.641  1.00  0.00           C  
ATOM   2613  ND2 ASN A 163       1.933  21.764  78.005  1.00  0.00           N  
ATOM   2614  OD1 ASN A 163       1.654  23.511  76.642  1.00  0.00           O  
ATOM   2615  H   ASN A 163       5.429  23.144  77.253  1.00  0.00           H  
ATOM   2616  HA  ASN A 163       3.399  25.320  77.063  1.00  0.00           H  
ATOM   2617 1HB  ASN A 163       3.727  23.084  79.084  1.00  0.00           H  
ATOM   2618 2HB  ASN A 163       2.541  24.376  79.213  1.00  0.00           H  
ATOM   2619 1HD2 ASN A 163       1.310  21.195  77.468  1.00  0.00           H  
ATOM   2620 2HD2 ASN A 163       2.373  21.390  78.821  1.00  0.00           H  
ATOM   2621  N   LYS A 164       5.592  26.516  78.026  1.00  0.00           N  
ATOM   2622  CA  LYS A 164       6.484  27.381  78.787  1.00  0.00           C  
ATOM   2623  C   LYS A 164       5.700  28.348  79.662  1.00  0.00           C  
ATOM   2624  O   LYS A 164       6.153  28.731  80.740  1.00  0.00           O  
ATOM   2625  CB  LYS A 164       7.410  28.157  77.847  1.00  0.00           C  
ATOM   2626  CG  LYS A 164       8.441  27.297  77.130  1.00  0.00           C  
ATOM   2627  CD  LYS A 164       9.205  28.102  76.090  1.00  0.00           C  
ATOM   2628  CE  LYS A 164      10.299  27.269  75.437  1.00  0.00           C  
ATOM   2629  NZ  LYS A 164      11.019  28.027  74.378  1.00  0.00           N1+
ATOM   2630  H   LYS A 164       5.563  26.602  77.019  1.00  0.00           H  
ATOM   2631  HA  LYS A 164       7.091  26.758  79.445  1.00  0.00           H  
ATOM   2632 1HB  LYS A 164       6.814  28.667  77.090  1.00  0.00           H  
ATOM   2633 2HB  LYS A 164       7.946  28.920  78.412  1.00  0.00           H  
ATOM   2634 1HG  LYS A 164       9.148  26.893  77.856  1.00  0.00           H  
ATOM   2635 2HG  LYS A 164       7.941  26.464  76.636  1.00  0.00           H  
ATOM   2636 1HD  LYS A 164       8.516  28.449  75.319  1.00  0.00           H  
ATOM   2637 2HD  LYS A 164       9.659  28.972  76.565  1.00  0.00           H  
ATOM   2638 1HE  LYS A 164      11.017  26.955  76.193  1.00  0.00           H  
ATOM   2639 2HE  LYS A 164       9.860  26.376  74.992  1.00  0.00           H  
ATOM   2640 1HZ  LYS A 164      11.734  27.442  73.971  1.00  0.00           H  
ATOM   2641 2HZ  LYS A 164      10.365  28.309  73.661  1.00  0.00           H  
ATOM   2642 3HZ  LYS A 164      11.447  28.848  74.783  1.00  0.00           H  
ATOM   2643  N   GLU A 165       4.519  28.743  79.193  1.00  0.00           N  
ATOM   2644  CA  GLU A 165       3.637  29.608  79.965  1.00  0.00           C  
ATOM   2645  C   GLU A 165       3.227  28.950  81.276  1.00  0.00           C  
ATOM   2646  O   GLU A 165       3.317  29.558  82.341  1.00  0.00           O  
ATOM   2647  CB  GLU A 165       2.392  29.961  79.150  1.00  0.00           C  
ATOM   2648  CG  GLU A 165       1.401  30.860  79.874  1.00  0.00           C  
ATOM   2649  CD  GLU A 165       0.214  31.225  79.026  1.00  0.00           C  
ATOM   2650  OE1 GLU A 165       0.204  30.878  77.869  1.00  0.00           O  
ATOM   2651  OE2 GLU A 165      -0.684  31.853  79.537  1.00  0.00           O1-
ATOM   2652  H   GLU A 165       4.229  28.432  78.276  1.00  0.00           H  
ATOM   2653  HA  GLU A 165       4.178  30.522  80.209  1.00  0.00           H  
ATOM   2654 1HB  GLU A 165       2.690  30.466  78.230  1.00  0.00           H  
ATOM   2655 2HB  GLU A 165       1.871  29.048  78.866  1.00  0.00           H  
ATOM   2656 1HG  GLU A 165       1.049  30.348  80.770  1.00  0.00           H  
ATOM   2657 2HG  GLU A 165       1.912  31.769  80.187  1.00  0.00           H  
ATOM   2658  N   GLU A 166       2.779  27.702  81.189  1.00  0.00           N  
ATOM   2659  CA  GLU A 166       2.350  26.960  82.370  1.00  0.00           C  
ATOM   2660  C   GLU A 166       3.537  26.598  83.254  1.00  0.00           C  
ATOM   2661  O   GLU A 166       3.425  26.579  84.480  1.00  0.00           O  
ATOM   2662  CB  GLU A 166       1.603  25.688  81.958  1.00  0.00           C  
ATOM   2663  CG  GLU A 166       0.304  25.939  81.205  1.00  0.00           C  
ATOM   2664  CD  GLU A 166      -0.704  26.706  82.015  1.00  0.00           C  
ATOM   2665  OE1 GLU A 166      -1.220  26.158  82.959  1.00  0.00           O  
ATOM   2666  OE2 GLU A 166      -0.957  27.842  81.689  1.00  0.00           O1-
ATOM   2667  H   GLU A 166       2.734  27.256  80.284  1.00  0.00           H  
ATOM   2668  HA  GLU A 166       1.683  27.594  82.953  1.00  0.00           H  
ATOM   2669 1HB  GLU A 166       2.245  25.077  81.324  1.00  0.00           H  
ATOM   2670 2HB  GLU A 166       1.366  25.101  82.846  1.00  0.00           H  
ATOM   2671 1HG  GLU A 166       0.525  26.498  80.296  1.00  0.00           H  
ATOM   2672 2HG  GLU A 166      -0.125  24.980  80.914  1.00  0.00           H  
ATOM   2673  N   ALA A 167       4.671  26.311  82.626  1.00  0.00           N  
ATOM   2674  CA  ALA A 167       5.907  26.051  83.356  1.00  0.00           C  
ATOM   2675  C   ALA A 167       6.314  27.256  84.194  1.00  0.00           C  
ATOM   2676  O   ALA A 167       6.691  27.116  85.358  1.00  0.00           O  
ATOM   2677  CB  ALA A 167       7.021  25.677  82.391  1.00  0.00           C  
ATOM   2678  H   ALA A 167       4.678  26.271  81.617  1.00  0.00           H  
ATOM   2679  HA  ALA A 167       5.738  25.216  84.037  1.00  0.00           H  
ATOM   2680 1HB  ALA A 167       7.938  25.486  82.951  1.00  0.00           H  
ATOM   2681 2HB  ALA A 167       6.740  24.780  81.839  1.00  0.00           H  
ATOM   2682 3HB  ALA A 167       7.189  26.495  81.693  1.00  0.00           H  
ATOM   2683  N   GLU A 168       6.235  28.440  83.598  1.00  0.00           N  
ATOM   2684  CA  GLU A 168       6.525  29.679  84.310  1.00  0.00           C  
ATOM   2685  C   GLU A 168       5.647  29.819  85.547  1.00  0.00           C  
ATOM   2686  O   GLU A 168       6.130  30.153  86.629  1.00  0.00           O  
ATOM   2687  CB  GLU A 168       6.323  30.884  83.389  1.00  0.00           C  
ATOM   2688  CG  GLU A 168       6.757  32.213  83.990  1.00  0.00           C  
ATOM   2689  CD  GLU A 168       5.678  32.866  84.809  1.00  0.00           C  
ATOM   2690  OE1 GLU A 168       4.530  32.559  84.594  1.00  0.00           O  
ATOM   2691  OE2 GLU A 168       6.002  33.672  85.649  1.00  0.00           O1-
ATOM   2692  H   GLU A 168       5.970  28.484  82.623  1.00  0.00           H  
ATOM   2693  HA  GLU A 168       7.563  29.652  84.642  1.00  0.00           H  
ATOM   2694 1HB  GLU A 168       6.884  30.735  82.467  1.00  0.00           H  
ATOM   2695 2HB  GLU A 168       5.270  30.965  83.122  1.00  0.00           H  
ATOM   2696 1HG  GLU A 168       7.627  32.047  84.625  1.00  0.00           H  
ATOM   2697 2HG  GLU A 168       7.053  32.885  83.186  1.00  0.00           H  
ATOM   2698  N   LYS A 169       4.354  29.561  85.381  1.00  0.00           N  
ATOM   2699  CA  LYS A 169       3.412  29.623  86.492  1.00  0.00           C  
ATOM   2700  C   LYS A 169       3.843  28.709  87.631  1.00  0.00           C  
ATOM   2701  O   LYS A 169       3.814  29.099  88.797  1.00  0.00           O  
ATOM   2702  CB  LYS A 169       2.005  29.250  86.022  1.00  0.00           C  
ATOM   2703  CG  LYS A 169       1.351  30.286  85.115  1.00  0.00           C  
ATOM   2704  CD  LYS A 169       0.005  29.797  84.602  1.00  0.00           C  
ATOM   2705  CE  LYS A 169      -0.601  30.780  83.611  1.00  0.00           C  
ATOM   2706  NZ  LYS A 169      -1.848  30.252  82.994  1.00  0.00           N1+
ATOM   2707  H   LYS A 169       4.015  29.319  84.461  1.00  0.00           H  
ATOM   2708  HA  LYS A 169       3.395  30.644  86.877  1.00  0.00           H  
ATOM   2709 1HB  LYS A 169       2.041  28.305  85.480  1.00  0.00           H  
ATOM   2710 2HB  LYS A 169       1.358  29.107  86.888  1.00  0.00           H  
ATOM   2711 1HG  LYS A 169       1.202  31.213  85.669  1.00  0.00           H  
ATOM   2712 2HG  LYS A 169       2.001  30.490  84.267  1.00  0.00           H  
ATOM   2713 1HD  LYS A 169       0.132  28.831  84.111  1.00  0.00           H  
ATOM   2714 2HD  LYS A 169      -0.682  29.670  85.439  1.00  0.00           H  
ATOM   2715 1HE  LYS A 169      -0.829  31.715  84.120  1.00  0.00           H  
ATOM   2716 2HE  LYS A 169       0.119  30.989  82.819  1.00  0.00           H  
ATOM   2717 1HZ  LYS A 169      -2.218  30.932  82.346  1.00  0.00           H  
ATOM   2718 2HZ  LYS A 169      -1.645  29.393  82.502  1.00  0.00           H  
ATOM   2719 3HZ  LYS A 169      -2.531  30.072  83.717  1.00  0.00           H  
ATOM   2720  N   VAL A 170       4.243  27.490  87.285  1.00  0.00           N  
ATOM   2721  CA  VAL A 170       4.696  26.522  88.275  1.00  0.00           C  
ATOM   2722  C   VAL A 170       5.979  26.987  88.953  1.00  0.00           C  
ATOM   2723  O   VAL A 170       6.130  26.864  90.168  1.00  0.00           O  
ATOM   2724  CB  VAL A 170       4.935  25.152  87.613  1.00  0.00           C  
ATOM   2725  CG1 VAL A 170       5.613  24.200  88.589  1.00  0.00           C  
ATOM   2726  CG2 VAL A 170       3.615  24.575  87.126  1.00  0.00           C  
ATOM   2727  H   VAL A 170       4.231  27.227  86.309  1.00  0.00           H  
ATOM   2728  HA  VAL A 170       3.930  26.429  89.046  1.00  0.00           H  
ATOM   2729  HB  VAL A 170       5.611  25.280  86.767  1.00  0.00           H  
ATOM   2730 1HG1 VAL A 170       5.774  23.237  88.104  1.00  0.00           H  
ATOM   2731 2HG1 VAL A 170       6.571  24.617  88.896  1.00  0.00           H  
ATOM   2732 3HG1 VAL A 170       4.978  24.064  89.463  1.00  0.00           H  
ATOM   2733 1HG2 VAL A 170       3.791  23.607  86.659  1.00  0.00           H  
ATOM   2734 2HG2 VAL A 170       2.936  24.452  87.971  1.00  0.00           H  
ATOM   2735 3HG2 VAL A 170       3.168  25.253  86.399  1.00  0.00           H  
ATOM   2736  N   LEU A 171       6.899  27.523  88.160  1.00  0.00           N  
ATOM   2737  CA  LEU A 171       8.177  27.999  88.680  1.00  0.00           C  
ATOM   2738  C   LEU A 171       7.976  29.130  89.680  1.00  0.00           C  
ATOM   2739  O   LEU A 171       8.673  29.209  90.691  1.00  0.00           O  
ATOM   2740  CB  LEU A 171       9.072  28.477  87.530  1.00  0.00           C  
ATOM   2741  CG  LEU A 171       9.584  27.383  86.586  1.00  0.00           C  
ATOM   2742  CD1 LEU A 171      10.335  28.022  85.425  1.00  0.00           C  
ATOM   2743  CD2 LEU A 171      10.481  26.425  87.356  1.00  0.00           C  
ATOM   2744  H   LEU A 171       6.713  27.603  87.170  1.00  0.00           H  
ATOM   2745  HA  LEU A 171       8.665  27.176  89.205  1.00  0.00           H  
ATOM   2746 1HB  LEU A 171       8.515  29.197  86.932  1.00  0.00           H  
ATOM   2747 2HB  LEU A 171       9.940  28.982  87.953  1.00  0.00           H  
ATOM   2748  HG  LEU A 171       8.737  26.834  86.172  1.00  0.00           H  
ATOM   2749 1HD1 LEU A 171      10.698  27.245  84.753  1.00  0.00           H  
ATOM   2750 2HD1 LEU A 171       9.664  28.687  84.880  1.00  0.00           H  
ATOM   2751 3HD1 LEU A 171      11.179  28.593  85.810  1.00  0.00           H  
ATOM   2752 1HD2 LEU A 171      10.844  25.646  86.684  1.00  0.00           H  
ATOM   2753 2HD2 LEU A 171      11.328  26.973  87.768  1.00  0.00           H  
ATOM   2754 3HD2 LEU A 171       9.915  25.969  88.167  1.00  0.00           H  
ATOM   2755  N   ARG A 172       7.019  30.004  89.391  1.00  0.00           N  
ATOM   2756  CA  ARG A 172       6.728  31.139  90.263  1.00  0.00           C  
ATOM   2757  C   ARG A 172       6.160  30.675  91.597  1.00  0.00           C  
ATOM   2758  O   ARG A 172       6.471  31.240  92.645  1.00  0.00           O  
ATOM   2759  CB  ARG A 172       5.742  32.087  89.598  1.00  0.00           C  
ATOM   2760  CG  ARG A 172       5.550  33.415  90.313  1.00  0.00           C  
ATOM   2761  CD  ARG A 172       4.824  34.396  89.466  1.00  0.00           C  
ATOM   2762  NE  ARG A 172       5.557  34.709  88.249  1.00  0.00           N  
ATOM   2763  CZ  ARG A 172       6.547  35.619  88.165  1.00  0.00           C  
ATOM   2764  NH1 ARG A 172       6.909  36.296  89.231  1.00  0.00           N1+
ATOM   2765  NH2 ARG A 172       7.153  35.830  87.010  1.00  0.00           N  
ATOM   2766  H   ARG A 172       6.479  29.883  88.546  1.00  0.00           H  
ATOM   2767  HA  ARG A 172       7.661  31.665  90.466  1.00  0.00           H  
ATOM   2768 1HB  ARG A 172       6.074  32.304  88.583  1.00  0.00           H  
ATOM   2769 2HB  ARG A 172       4.766  31.607  89.527  1.00  0.00           H  
ATOM   2770 1HG  ARG A 172       4.974  33.257  91.225  1.00  0.00           H  
ATOM   2771 2HG  ARG A 172       6.523  33.836  90.567  1.00  0.00           H  
ATOM   2772 1HD  ARG A 172       3.854  33.985  89.184  1.00  0.00           H  
ATOM   2773 2HD  ARG A 172       4.679  35.320  90.022  1.00  0.00           H  
ATOM   2774  HE  ARG A 172       5.305  34.208  87.407  1.00  0.00           H  
ATOM   2775 1HH1 ARG A 172       6.447  36.134  90.115  1.00  0.00           H  
ATOM   2776 2HH1 ARG A 172       7.651  36.977  89.168  1.00  0.00           H  
ATOM   2777 1HH2 ARG A 172       6.873  35.310  86.189  1.00  0.00           H  
ATOM   2778 2HH2 ARG A 172       7.894  36.512  86.947  1.00  0.00           H  
ATOM   2779  N   GLU A 173       5.323  29.643  91.552  1.00  0.00           N  
ATOM   2780  CA  GLU A 173       4.807  29.022  92.766  1.00  0.00           C  
ATOM   2781  C   GLU A 173       5.927  28.379  93.576  1.00  0.00           C  
ATOM   2782  O   GLU A 173       5.972  28.507  94.798  1.00  0.00           O  
ATOM   2783  CB  GLU A 173       3.749  27.973  92.420  1.00  0.00           C  
ATOM   2784  CG  GLU A 173       3.118  27.294  93.628  1.00  0.00           C  
ATOM   2785  CD  GLU A 173       1.927  26.450  93.268  1.00  0.00           C  
ATOM   2786  OE1 GLU A 173       1.525  26.478  92.130  1.00  0.00           O  
ATOM   2787  OE2 GLU A 173       1.419  25.775  94.133  1.00  0.00           O1-
ATOM   2788  H   GLU A 173       5.037  29.281  90.655  1.00  0.00           H  
ATOM   2789  HA  GLU A 173       4.354  29.796  93.387  1.00  0.00           H  
ATOM   2790 1HB  GLU A 173       2.950  28.438  91.842  1.00  0.00           H  
ATOM   2791 2HB  GLU A 173       4.195  27.198  91.796  1.00  0.00           H  
ATOM   2792 1HG  GLU A 173       3.865  26.663  94.108  1.00  0.00           H  
ATOM   2793 2HG  GLU A 173       2.814  28.058  94.343  1.00  0.00           H  
ATOM   2794  N   ALA A 174       6.828  27.691  92.884  1.00  0.00           N  
ATOM   2795  CA  ALA A 174       7.987  27.082  93.529  1.00  0.00           C  
ATOM   2796  C   ALA A 174       8.862  28.136  94.195  1.00  0.00           C  
ATOM   2797  O   ALA A 174       9.370  27.930  95.297  1.00  0.00           O  
ATOM   2798  CB  ALA A 174       8.800  26.283  92.520  1.00  0.00           C  
ATOM   2799  H   ALA A 174       6.709  27.585  91.887  1.00  0.00           H  
ATOM   2800  HA  ALA A 174       7.634  26.407  94.307  1.00  0.00           H  
ATOM   2801 1HB  ALA A 174       9.661  25.836  93.017  1.00  0.00           H  
ATOM   2802 2HB  ALA A 174       8.177  25.496  92.095  1.00  0.00           H  
ATOM   2803 3HB  ALA A 174       9.141  26.944  91.724  1.00  0.00           H  
ATOM   2804  N   THR A 175       9.036  29.268  93.517  1.00  0.00           N  
ATOM   2805  CA  THR A 175       9.796  30.382  94.071  1.00  0.00           C  
ATOM   2806  C   THR A 175       9.194  30.860  95.387  1.00  0.00           C  
ATOM   2807  O   THR A 175       9.910  31.094  96.360  1.00  0.00           O  
ATOM   2808  CB  THR A 175       9.864  31.555  93.076  1.00  0.00           C  
ATOM   2809  CG2 THR A 175      10.613  32.731  93.687  1.00  0.00           C  
ATOM   2810  OG1 THR A 175      10.535  31.134  91.882  1.00  0.00           O  
ATOM   2811  H   THR A 175       8.631  29.357  92.599  1.00  0.00           H  
ATOM   2812  HA  THR A 175      10.812  30.040  94.279  1.00  0.00           H  
ATOM   2813  HB  THR A 175       8.853  31.872  92.817  1.00  0.00           H  
ATOM   2814  HG1 THR A 175      10.015  30.455  91.445  1.00  0.00           H  
ATOM   2815 1HG2 THR A 175      10.651  33.550  92.970  1.00  0.00           H  
ATOM   2816 2HG2 THR A 175      10.099  33.060  94.589  1.00  0.00           H  
ATOM   2817 3HG2 THR A 175      11.627  32.423  93.939  1.00  0.00           H  
ATOM   2818  N   GLU A 176       7.874  31.004  95.410  1.00  0.00           N  
ATOM   2819  CA  GLU A 176       7.166  31.388  96.624  1.00  0.00           C  
ATOM   2820  C   GLU A 176       7.385  30.370  97.737  1.00  0.00           C  
ATOM   2821  O   GLU A 176       7.640  30.736  98.884  1.00  0.00           O  
ATOM   2822  CB  GLU A 176       5.668  31.538  96.343  1.00  0.00           C  
ATOM   2823  CG  GLU A 176       4.835  31.913  97.559  1.00  0.00           C  
ATOM   2824  CD  GLU A 176       3.370  32.045  97.246  1.00  0.00           C  
ATOM   2825  OE1 GLU A 176       3.044  32.296  96.111  1.00  0.00           O  
ATOM   2826  OE2 GLU A 176       2.575  31.894  98.144  1.00  0.00           O1-
ATOM   2827  H   GLU A 176       7.347  30.843  94.563  1.00  0.00           H  
ATOM   2828  HA  GLU A 176       7.561  32.345  96.968  1.00  0.00           H  
ATOM   2829 1HB  GLU A 176       5.515  32.304  95.583  1.00  0.00           H  
ATOM   2830 2HB  GLU A 176       5.278  30.601  95.946  1.00  0.00           H  
ATOM   2831 1HG  GLU A 176       4.963  31.150  98.325  1.00  0.00           H  
ATOM   2832 2HG  GLU A 176       5.202  32.857  97.961  1.00  0.00           H  
ATOM   2833  N   LEU A 177       7.286  29.092  97.388  1.00  0.00           N  
ATOM   2834  CA  LEU A 177       7.469  28.019  98.358  1.00  0.00           C  
ATOM   2835  C   LEU A 177       8.873  28.042  98.948  1.00  0.00           C  
ATOM   2836  O   LEU A 177       9.061  27.795 100.139  1.00  0.00           O  
ATOM   2837  CB  LEU A 177       7.207  26.659  97.698  1.00  0.00           C  
ATOM   2838  CG  LEU A 177       5.747  26.371  97.326  1.00  0.00           C  
ATOM   2839  CD1 LEU A 177       5.675  25.085  96.513  1.00  0.00           C  
ATOM   2840  CD2 LEU A 177       4.912  26.264  98.593  1.00  0.00           C  
ATOM   2841  H   LEU A 177       7.078  28.858  96.427  1.00  0.00           H  
ATOM   2842  HA  LEU A 177       6.765  28.169  99.177  1.00  0.00           H  
ATOM   2843 1HB  LEU A 177       7.800  26.595  96.787  1.00  0.00           H  
ATOM   2844 2HB  LEU A 177       7.537  25.874  98.378  1.00  0.00           H  
ATOM   2845  HG  LEU A 177       5.363  27.180  96.705  1.00  0.00           H  
ATOM   2846 1HD1 LEU A 177       4.637  24.880  96.248  1.00  0.00           H  
ATOM   2847 2HD1 LEU A 177       6.265  25.196  95.604  1.00  0.00           H  
ATOM   2848 3HD1 LEU A 177       6.068  24.259  97.104  1.00  0.00           H  
ATOM   2849 1HD2 LEU A 177       3.874  26.060  98.328  1.00  0.00           H  
ATOM   2850 2HD2 LEU A 177       5.294  25.454  99.214  1.00  0.00           H  
ATOM   2851 3HD2 LEU A 177       4.967  27.202  99.145  1.00  0.00           H  
ATOM   2852  N   ILE A 178       9.857  28.341  98.106  1.00  0.00           N  
ATOM   2853  CA  ILE A 178      11.236  28.479  98.559  1.00  0.00           C  
ATOM   2854  C   ILE A 178      11.362  29.570  99.616  1.00  0.00           C  
ATOM   2855  O   ILE A 178      12.044  29.393 100.626  1.00  0.00           O  
ATOM   2856  CB  ILE A 178      12.172  28.796  97.378  1.00  0.00           C  
ATOM   2857  CG1 ILE A 178      12.325  27.569  96.475  1.00  0.00           C  
ATOM   2858  CG2 ILE A 178      13.529  29.260  97.884  1.00  0.00           C  
ATOM   2859  CD1 ILE A 178      12.972  27.870  95.142  1.00  0.00           C  
ATOM   2860  H   ILE A 178       9.645  28.476  97.128  1.00  0.00           H  
ATOM   2861  HA  ILE A 178      11.546  27.539  99.017  1.00  0.00           H  
ATOM   2862  HB  ILE A 178      11.733  29.584  96.767  1.00  0.00           H  
ATOM   2863 1HG1 ILE A 178      12.925  26.815  96.983  1.00  0.00           H  
ATOM   2864 2HG1 ILE A 178      11.344  27.131  96.285  1.00  0.00           H  
ATOM   2865 1HG2 ILE A 178      14.178  29.479  97.037  1.00  0.00           H  
ATOM   2866 2HG2 ILE A 178      13.404  30.159  98.487  1.00  0.00           H  
ATOM   2867 3HG2 ILE A 178      13.978  28.474  98.493  1.00  0.00           H  
ATOM   2868 1HD1 ILE A 178      13.046  26.952  94.558  1.00  0.00           H  
ATOM   2869 2HD1 ILE A 178      12.368  28.597  94.599  1.00  0.00           H  
ATOM   2870 3HD1 ILE A 178      13.969  28.275  95.305  1.00  0.00           H  
ATOM   2871  N   LYS A 179      10.700  30.698  99.377  1.00  0.00           N  
ATOM   2872  CA  LYS A 179      10.713  31.808 100.322  1.00  0.00           C  
ATOM   2873  C   LYS A 179      10.031  31.427 101.629  1.00  0.00           C  
ATOM   2874  O   LYS A 179      10.491  31.793 102.712  1.00  0.00           O  
ATOM   2875  CB  LYS A 179      10.035  33.037  99.715  1.00  0.00           C  
ATOM   2876  CG  LYS A 179      10.827  33.702  98.596  1.00  0.00           C  
ATOM   2877  CD  LYS A 179      10.073  34.889  98.017  1.00  0.00           C  
ATOM   2878  CE  LYS A 179      10.877  35.578  96.924  1.00  0.00           C  
ATOM   2879  NZ  LYS A 179      10.139  36.724  96.327  1.00  0.00           N1+
ATOM   2880  H   LYS A 179      10.176  30.787  98.519  1.00  0.00           H  
ATOM   2881  HA  LYS A 179      11.750  32.056 100.551  1.00  0.00           H  
ATOM   2882 1HB  LYS A 179       9.062  32.754  99.313  1.00  0.00           H  
ATOM   2883 2HB  LYS A 179       9.866  33.781 100.493  1.00  0.00           H  
ATOM   2884 1HG  LYS A 179      11.786  34.047  98.983  1.00  0.00           H  
ATOM   2885 2HG  LYS A 179      11.014  32.979  97.803  1.00  0.00           H  
ATOM   2886 1HD  LYS A 179       9.124  34.549  97.597  1.00  0.00           H  
ATOM   2887 2HD  LYS A 179       9.863  35.608  98.808  1.00  0.00           H  
ATOM   2888 1HE  LYS A 179      11.816  35.943  97.340  1.00  0.00           H  
ATOM   2889 2HE  LYS A 179      11.109  34.862  96.136  1.00  0.00           H  
ATOM   2890 1HZ  LYS A 179      10.705  37.152  95.609  1.00  0.00           H  
ATOM   2891 2HZ  LYS A 179       9.275  36.394  95.922  1.00  0.00           H  
ATOM   2892 3HZ  LYS A 179       9.936  37.404  97.045  1.00  0.00           H  
ATOM   2893  N   ARG A 180       8.930  30.688 101.524  1.00  0.00           N  
ATOM   2894  CA  ARG A 180       8.183  30.255 102.698  1.00  0.00           C  
ATOM   2895  C   ARG A 180       8.994  29.279 103.540  1.00  0.00           C  
ATOM   2896  O   ARG A 180       9.081  29.420 104.757  1.00  0.00           O  
ATOM   2897  CB  ARG A 180       6.873  29.599 102.287  1.00  0.00           C  
ATOM   2898  CG  ARG A 180       5.813  30.556 101.767  1.00  0.00           C  
ATOM   2899  CD  ARG A 180       4.569  29.842 101.381  1.00  0.00           C  
ATOM   2900  NE  ARG A 180       3.561  30.751 100.860  1.00  0.00           N  
ATOM   2901  CZ  ARG A 180       2.691  31.444 101.619  1.00  0.00           C  
ATOM   2902  NH1 ARG A 180       2.718  31.323 102.928  1.00  0.00           N1+
ATOM   2903  NH2 ARG A 180       1.810  32.248 101.048  1.00  0.00           N  
ATOM   2904  H   ARG A 180       8.604  30.421 100.606  1.00  0.00           H  
ATOM   2905  HA  ARG A 180       7.973  31.129 103.316  1.00  0.00           H  
ATOM   2906 1HB  ARG A 180       7.064  28.863 101.507  1.00  0.00           H  
ATOM   2907 2HB  ARG A 180       6.449  29.068 103.140  1.00  0.00           H  
ATOM   2908 1HG  ARG A 180       5.564  31.281 102.543  1.00  0.00           H  
ATOM   2909 2HG  ARG A 180       6.194  31.080 100.890  1.00  0.00           H  
ATOM   2910 1HD  ARG A 180       4.797  29.107 100.609  1.00  0.00           H  
ATOM   2911 2HD  ARG A 180       4.154  29.336 102.252  1.00  0.00           H  
ATOM   2912  HE  ARG A 180       3.509  30.870  99.856  1.00  0.00           H  
ATOM   2913 1HH1 ARG A 180       3.392  30.710 103.364  1.00  0.00           H  
ATOM   2914 2HH1 ARG A 180       2.067  31.844 103.497  1.00  0.00           H  
ATOM   2915 1HH2 ARG A 180       1.789  32.341 100.042  1.00  0.00           H  
ATOM   2916 2HH2 ARG A 180       1.158  32.767 101.618  1.00  0.00           H  
ATOM   2917  N   VAL A 181       9.587  28.289 102.881  1.00  0.00           N  
ATOM   2918  CA  VAL A 181      10.373  27.274 103.570  1.00  0.00           C  
ATOM   2919  C   VAL A 181      11.689  27.847 104.079  1.00  0.00           C  
ATOM   2920  O   VAL A 181      12.209  27.415 105.108  1.00  0.00           O  
ATOM   2921  CB  VAL A 181      10.665  26.092 102.626  1.00  0.00           C  
ATOM   2922  CG1 VAL A 181      11.584  25.085 103.302  1.00  0.00           C  
ATOM   2923  CG2 VAL A 181       9.360  25.433 102.203  1.00  0.00           C  
ATOM   2924  H   VAL A 181       9.488  28.239 101.877  1.00  0.00           H  
ATOM   2925  HA  VAL A 181       9.808  26.924 104.434  1.00  0.00           H  
ATOM   2926  HB  VAL A 181      11.188  26.463 101.745  1.00  0.00           H  
ATOM   2927 1HG1 VAL A 181      11.779  24.256 102.621  1.00  0.00           H  
ATOM   2928 2HG1 VAL A 181      12.524  25.569 103.563  1.00  0.00           H  
ATOM   2929 3HG1 VAL A 181      11.106  24.706 104.205  1.00  0.00           H  
ATOM   2930 1HG2 VAL A 181       9.575  24.599 101.536  1.00  0.00           H  
ATOM   2931 2HG2 VAL A 181       8.835  25.067 103.085  1.00  0.00           H  
ATOM   2932 3HG2 VAL A 181       8.737  26.161 101.685  1.00  0.00           H  
ATOM   2933  N   THR A 182      12.223  28.824 103.354  1.00  0.00           N  
ATOM   2934  CA  THR A 182      13.403  29.555 103.802  1.00  0.00           C  
ATOM   2935  C   THR A 182      13.182  30.163 105.181  1.00  0.00           C  
ATOM   2936  O   THR A 182      13.990  29.969 106.092  1.00  0.00           O  
ATOM   2937  CB  THR A 182      13.782  30.662 102.803  1.00  0.00           C  
ATOM   2938  CG2 THR A 182      14.881  31.545 103.377  1.00  0.00           C  
ATOM   2939  OG1 THR A 182      14.238  30.071 101.580  1.00  0.00           O  
ATOM   2940  H   THR A 182      11.801  29.068 102.468  1.00  0.00           H  
ATOM   2941  HA  THR A 182      14.235  28.854 103.878  1.00  0.00           H  
ATOM   2942  HB  THR A 182      12.906  31.276 102.590  1.00  0.00           H  
ATOM   2943  HG1 THR A 182      13.558  29.488 101.234  1.00  0.00           H  
ATOM   2944 1HG2 THR A 182      15.136  32.323 102.656  1.00  0.00           H  
ATOM   2945 2HG2 THR A 182      14.533  32.005 104.301  1.00  0.00           H  
ATOM   2946 3HG2 THR A 182      15.763  30.938 103.583  1.00  0.00           H  
ATOM   2947  N   GLU A 183      12.087  30.899 105.330  1.00  0.00           N  
ATOM   2948  CA  GLU A 183      11.715  31.468 106.621  1.00  0.00           C  
ATOM   2949  C   GLU A 183      11.608  30.386 107.687  1.00  0.00           C  
ATOM   2950  O   GLU A 183      12.142  30.531 108.789  1.00  0.00           O  
ATOM   2951  CB  GLU A 183      10.389  32.223 106.510  1.00  0.00           C  
ATOM   2952  CG  GLU A 183       9.906  32.841 107.813  1.00  0.00           C  
ATOM   2953  CD  GLU A 183       8.606  33.580 107.664  1.00  0.00           C  
ATOM   2954  OE1 GLU A 183       8.170  33.759 106.552  1.00  0.00           O  
ATOM   2955  OE2 GLU A 183       8.048  33.968 108.664  1.00  0.00           O1-
ATOM   2956  H   GLU A 183      11.496  31.071 104.530  1.00  0.00           H  
ATOM   2957  HA  GLU A 183      12.497  32.162 106.930  1.00  0.00           H  
ATOM   2958 1HB  GLU A 183      10.486  33.023 105.776  1.00  0.00           H  
ATOM   2959 2HB  GLU A 183       9.614  31.545 106.153  1.00  0.00           H  
ATOM   2960 1HG  GLU A 183       9.777  32.049 108.552  1.00  0.00           H  
ATOM   2961 2HG  GLU A 183      10.668  33.525 108.183  1.00  0.00           H  
ATOM   2962  N   LEU A 184      10.915  29.302 107.357  1.00  0.00           N  
ATOM   2963  CA  LEU A 184      10.746  28.189 108.283  1.00  0.00           C  
ATOM   2964  C   LEU A 184      12.092  27.659 108.761  1.00  0.00           C  
ATOM   2965  O   LEU A 184      12.330  27.533 109.961  1.00  0.00           O  
ATOM   2966  CB  LEU A 184       9.953  27.059 107.613  1.00  0.00           C  
ATOM   2967  CG  LEU A 184       9.798  25.775 108.439  1.00  0.00           C  
ATOM   2968  CD1 LEU A 184       9.022  26.082 109.712  1.00  0.00           C  
ATOM   2969  CD2 LEU A 184       9.086  24.719 107.607  1.00  0.00           C  
ATOM   2970  H   LEU A 184      10.494  29.248 106.441  1.00  0.00           H  
ATOM   2971  HA  LEU A 184      10.202  28.546 109.159  1.00  0.00           H  
ATOM   2972 1HB  LEU A 184       8.955  27.426 107.379  1.00  0.00           H  
ATOM   2973 2HB  LEU A 184      10.448  26.793 106.679  1.00  0.00           H  
ATOM   2974  HG  LEU A 184      10.781  25.407 108.728  1.00  0.00           H  
ATOM   2975 1HD1 LEU A 184       8.911  25.171 110.300  1.00  0.00           H  
ATOM   2976 2HD1 LEU A 184       9.562  26.826 110.298  1.00  0.00           H  
ATOM   2977 3HD1 LEU A 184       8.037  26.469 109.455  1.00  0.00           H  
ATOM   2978 1HD2 LEU A 184       8.975  23.807 108.194  1.00  0.00           H  
ATOM   2979 2HD2 LEU A 184       8.101  25.086 107.318  1.00  0.00           H  
ATOM   2980 3HD2 LEU A 184       9.671  24.507 106.711  1.00  0.00           H  
ATOM   2981  N   LEU A 185      12.969  27.351 107.812  1.00  0.00           N  
ATOM   2982  CA  LEU A 185      14.262  26.756 108.128  1.00  0.00           C  
ATOM   2983  C   LEU A 185      15.094  27.683 109.007  1.00  0.00           C  
ATOM   2984  O   LEU A 185      15.748  27.235 109.949  1.00  0.00           O  
ATOM   2985  CB  LEU A 185      15.031  26.440 106.838  1.00  0.00           C  
ATOM   2986  CG  LEU A 185      14.499  25.255 106.022  1.00  0.00           C  
ATOM   2987  CD1 LEU A 185      15.163  25.244 104.651  1.00  0.00           C  
ATOM   2988  CD2 LEU A 185      14.771  23.960 106.771  1.00  0.00           C  
ATOM   2989  H   LEU A 185      12.735  27.535 106.845  1.00  0.00           H  
ATOM   2990  HA  LEU A 185      14.093  25.835 108.685  1.00  0.00           H  
ATOM   2991 1HB  LEU A 185      15.009  27.320 106.196  1.00  0.00           H  
ATOM   2992 2HB  LEU A 185      16.068  26.228 107.094  1.00  0.00           H  
ATOM   2993  HG  LEU A 185      13.426  25.369 105.871  1.00  0.00           H  
ATOM   2994 1HD1 LEU A 185      14.786  24.402 104.071  1.00  0.00           H  
ATOM   2995 2HD1 LEU A 185      14.936  26.174 104.129  1.00  0.00           H  
ATOM   2996 3HD1 LEU A 185      16.241  25.148 104.770  1.00  0.00           H  
ATOM   2997 1HD2 LEU A 185      14.394  23.117 106.192  1.00  0.00           H  
ATOM   2998 2HD2 LEU A 185      15.845  23.845 106.921  1.00  0.00           H  
ATOM   2999 3HD2 LEU A 185      14.271  23.987 107.739  1.00  0.00           H  
ATOM   3000  N   GLU A 186      15.063  28.972 108.696  1.00  0.00           N  
ATOM   3001  CA  GLU A 186      15.786  29.967 109.478  1.00  0.00           C  
ATOM   3002  C   GLU A 186      15.288  30.002 110.918  1.00  0.00           C  
ATOM   3003  O   GLU A 186      16.081  30.085 111.857  1.00  0.00           O  
ATOM   3004  CB  GLU A 186      15.640  31.353 108.845  1.00  0.00           C  
ATOM   3005  CG  GLU A 186      16.444  31.547 107.567  1.00  0.00           C  
ATOM   3006  CD  GLU A 186      16.363  32.950 107.033  1.00  0.00           C  
ATOM   3007  OE1 GLU A 186      15.742  33.771 107.663  1.00  0.00           O  
ATOM   3008  OE2 GLU A 186      16.926  33.202 105.994  1.00  0.00           O1-
ATOM   3009  H   GLU A 186      14.526  29.273 107.894  1.00  0.00           H  
ATOM   3010  HA  GLU A 186      16.840  29.691 109.500  1.00  0.00           H  
ATOM   3011 1HB  GLU A 186      14.591  31.537 108.612  1.00  0.00           H  
ATOM   3012 2HB  GLU A 186      15.956  32.114 109.558  1.00  0.00           H  
ATOM   3013 1HG  GLU A 186      17.488  31.305 107.767  1.00  0.00           H  
ATOM   3014 2HG  GLU A 186      16.077  30.854 106.811  1.00  0.00           H  
ATOM   3015  N   LYS A 187      13.971  29.938 111.086  1.00  0.00           N  
ATOM   3016  CA  LYS A 187      13.368  29.901 112.413  1.00  0.00           C  
ATOM   3017  C   LYS A 187      13.735  28.619 113.148  1.00  0.00           C  
ATOM   3018  O   LYS A 187      13.983  28.633 114.355  1.00  0.00           O  
ATOM   3019  CB  LYS A 187      11.848  30.034 112.317  1.00  0.00           C  
ATOM   3020  CG  LYS A 187      11.361  31.431 111.956  1.00  0.00           C  
ATOM   3021  CD  LYS A 187       9.845  31.473 111.831  1.00  0.00           C  
ATOM   3022  CE  LYS A 187       9.350  32.886 111.557  1.00  0.00           C  
ATOM   3023  NZ  LYS A 187       7.880  32.926 111.332  1.00  0.00           N1+
ATOM   3024  H   LYS A 187      13.373  29.914 110.272  1.00  0.00           H  
ATOM   3025  HA  LYS A 187      13.758  30.737 112.993  1.00  0.00           H  
ATOM   3026 1HB  LYS A 187      11.469  29.343 111.564  1.00  0.00           H  
ATOM   3027 2HB  LYS A 187      11.397  29.759 113.270  1.00  0.00           H  
ATOM   3028 1HG  LYS A 187      11.673  32.137 112.726  1.00  0.00           H  
ATOM   3029 2HG  LYS A 187      11.803  31.737 111.008  1.00  0.00           H  
ATOM   3030 1HD  LYS A 187       9.529  30.822 111.014  1.00  0.00           H  
ATOM   3031 2HD  LYS A 187       9.394  31.112 112.755  1.00  0.00           H  
ATOM   3032 1HE  LYS A 187       9.593  33.525 112.404  1.00  0.00           H  
ATOM   3033 2HE  LYS A 187       9.851  33.282 110.674  1.00  0.00           H  
ATOM   3034 1HZ  LYS A 187       7.592  33.878 111.154  1.00  0.00           H  
ATOM   3035 2HZ  LYS A 187       7.645  32.349 110.536  1.00  0.00           H  
ATOM   3036 3HZ  LYS A 187       7.403  32.578 112.151  1.00  0.00           H  
ATOM   3037  N   ILE A 188      13.771  27.510 112.416  1.00  0.00           N  
ATOM   3038  CA  ILE A 188      14.159  26.227 112.987  1.00  0.00           C  
ATOM   3039  C   ILE A 188      15.584  26.271 113.523  1.00  0.00           C  
ATOM   3040  O   ILE A 188      15.857  25.799 114.626  1.00  0.00           O  
ATOM   3041  CB  ILE A 188      14.036  25.102 111.942  1.00  0.00           C  
ATOM   3042  CG1 ILE A 188      12.565  24.813 111.639  1.00  0.00           C  
ATOM   3043  CG2 ILE A 188      14.741  23.846 112.429  1.00  0.00           C  
ATOM   3044  CD1 ILE A 188      12.352  23.930 110.431  1.00  0.00           C  
ATOM   3045  H   ILE A 188      13.520  27.558 111.439  1.00  0.00           H  
ATOM   3046  HA  ILE A 188      13.497  26.006 113.826  1.00  0.00           H  
ATOM   3047  HB  ILE A 188      14.493  25.424 111.007  1.00  0.00           H  
ATOM   3048 1HG1 ILE A 188      12.105  24.328 112.500  1.00  0.00           H  
ATOM   3049 2HG1 ILE A 188      12.036  25.751 111.472  1.00  0.00           H  
ATOM   3050 1HG2 ILE A 188      14.644  23.061 111.679  1.00  0.00           H  
ATOM   3051 2HG2 ILE A 188      15.795  24.060 112.596  1.00  0.00           H  
ATOM   3052 3HG2 ILE A 188      14.288  23.513 113.363  1.00  0.00           H  
ATOM   3053 1HD1 ILE A 188      11.284  23.770 110.280  1.00  0.00           H  
ATOM   3054 2HD1 ILE A 188      12.775  24.412 109.549  1.00  0.00           H  
ATOM   3055 3HD1 ILE A 188      12.842  22.971 110.590  1.00  0.00           H  
ATOM   3056  N   ALA A 189      16.490  26.839 112.734  1.00  0.00           N  
ATOM   3057  CA  ALA A 189      17.884  26.973 113.142  1.00  0.00           C  
ATOM   3058  C   ALA A 189      18.016  27.847 114.380  1.00  0.00           C  
ATOM   3059  O   ALA A 189      18.733  27.507 115.319  1.00  0.00           O  
ATOM   3060  CB  ALA A 189      18.716  27.541 112.002  1.00  0.00           C  
ATOM   3061  H   ALA A 189      16.205  27.190 111.831  1.00  0.00           H  
ATOM   3062  HA  ALA A 189      18.267  25.983 113.392  1.00  0.00           H  
ATOM   3063 1HB  ALA A 189      19.754  27.633 112.318  1.00  0.00           H  
ATOM   3064 2HB  ALA A 189      18.658  26.873 111.141  1.00  0.00           H  
ATOM   3065 3HB  ALA A 189      18.333  28.522 111.725  1.00  0.00           H  
ATOM   3066  N   LYS A 190      17.318  28.979 114.377  1.00  0.00           N  
ATOM   3067  CA  LYS A 190      17.366  29.912 115.496  1.00  0.00           C  
ATOM   3068  C   LYS A 190      16.821  29.275 116.768  1.00  0.00           C  
ATOM   3069  O   LYS A 190      17.303  29.550 117.865  1.00  0.00           O  
ATOM   3070  CB  LYS A 190      16.583  31.184 115.168  1.00  0.00           C  
ATOM   3071  CG  LYS A 190      17.257  32.093 114.150  1.00  0.00           C  
ATOM   3072  CD  LYS A 190      16.401  33.313 113.844  1.00  0.00           C  
ATOM   3073  CE  LYS A 190      17.068  34.216 112.818  1.00  0.00           C  
ATOM   3074  NZ  LYS A 190      16.235  35.407 112.499  1.00  0.00           N1+
ATOM   3075  H   LYS A 190      16.740  29.198 113.577  1.00  0.00           H  
ATOM   3076  HA  LYS A 190      18.406  30.181 115.678  1.00  0.00           H  
ATOM   3077 1HB  LYS A 190      15.601  30.916 114.778  1.00  0.00           H  
ATOM   3078 2HB  LYS A 190      16.427  31.761 116.079  1.00  0.00           H  
ATOM   3079 1HG  LYS A 190      18.221  32.425 114.541  1.00  0.00           H  
ATOM   3080 2HG  LYS A 190      17.432  31.541 113.226  1.00  0.00           H  
ATOM   3081 1HD  LYS A 190      15.433  32.989 113.457  1.00  0.00           H  
ATOM   3082 2HD  LYS A 190      16.235  33.880 114.759  1.00  0.00           H  
ATOM   3083 1HE  LYS A 190      18.030  34.553 113.202  1.00  0.00           H  
ATOM   3084 2HE  LYS A 190      17.245  33.656 111.900  1.00  0.00           H  
ATOM   3085 1HZ  LYS A 190      16.711  35.980 111.816  1.00  0.00           H  
ATOM   3086 2HZ  LYS A 190      15.346  35.106 112.124  1.00  0.00           H  
ATOM   3087 3HZ  LYS A 190      16.080  35.946 113.339  1.00  0.00           H  
ATOM   3088  N   ASN A 191      15.815  28.421 116.612  1.00  0.00           N  
ATOM   3089  CA  ASN A 191      15.208  27.737 117.748  1.00  0.00           C  
ATOM   3090  C   ASN A 191      15.556  26.255 117.748  1.00  0.00           C  
ATOM   3091  O   ASN A 191      14.783  25.425 118.225  1.00  0.00           O  
ATOM   3092  CB  ASN A 191      13.703  27.931 117.748  1.00  0.00           C  
ATOM   3093  CG  ASN A 191      13.304  29.357 118.014  1.00  0.00           C  
ATOM   3094  ND2 ASN A 191      12.775  30.012 117.014  1.00  0.00           N  
ATOM   3095  OD1 ASN A 191      13.477  29.865 119.129  1.00  0.00           O  
ATOM   3096  H   ASN A 191      15.461  28.243 115.682  1.00  0.00           H  
ATOM   3097  HA  ASN A 191      15.607  28.171 118.665  1.00  0.00           H  
ATOM   3098 1HB  ASN A 191      13.297  27.627 116.782  1.00  0.00           H  
ATOM   3099 2HB  ASN A 191      13.253  27.292 118.508  1.00  0.00           H  
ATOM   3100 1HD2 ASN A 191      12.491  30.964 117.132  1.00  0.00           H  
ATOM   3101 2HD2 ASN A 191      12.654  29.562 116.129  1.00  0.00           H  
ATOM   3102  N   SER A 192      16.727  25.927 117.210  1.00  0.00           N  
ATOM   3103  CA  SER A 192      17.190  24.545 117.165  1.00  0.00           C  
ATOM   3104  C   SER A 192      17.652  24.075 118.540  1.00  0.00           C  
ATOM   3105  O   SER A 192      18.104  24.875 119.359  1.00  0.00           O  
ATOM   3106  CB  SER A 192      18.320  24.405 116.164  1.00  0.00           C  
ATOM   3107  OG  SER A 192      19.437  25.152 116.561  1.00  0.00           O  
ATOM   3108  H   SER A 192      17.311  26.654 116.820  1.00  0.00           H  
ATOM   3109  HA  SER A 192      16.357  23.911 116.864  1.00  0.00           H  
ATOM   3110 1HB  SER A 192      18.595  23.355 116.070  1.00  0.00           H  
ATOM   3111 2HB  SER A 192      17.983  24.744 115.185  1.00  0.00           H  
ATOM   3112  HG  SER A 192      19.271  26.052 116.270  1.00  0.00           H  
ATOM   3113  N   ASP A 193      17.538  22.776 118.783  1.00  0.00           N  
ATOM   3114  CA  ASP A 193      18.024  22.183 120.025  1.00  0.00           C  
ATOM   3115  C   ASP A 193      19.535  21.996 119.989  1.00  0.00           C  
ATOM   3116  O   ASP A 193      20.217  22.178 121.000  1.00  0.00           O  
ATOM   3117  CB  ASP A 193      17.343  20.837 120.280  1.00  0.00           C  
ATOM   3118  CG  ASP A 193      17.621  20.287 121.673  1.00  0.00           C  
ATOM   3119  OD1 ASP A 193      17.227  20.915 122.627  1.00  0.00           O  
ATOM   3120  OD2 ASP A 193      18.223  19.245 121.769  1.00  0.00           O1-
ATOM   3121  H   ASP A 193      17.103  22.181 118.093  1.00  0.00           H  
ATOM   3122  HA  ASP A 193      17.793  22.861 120.846  1.00  0.00           H  
ATOM   3123 1HB  ASP A 193      16.265  20.945 120.157  1.00  0.00           H  
ATOM   3124 2HB  ASP A 193      17.685  20.109 119.544  1.00  0.00           H  
ATOM   3125  N   THR A 194      20.054  21.631 118.823  1.00  0.00           N  
ATOM   3126  CA  THR A 194      21.486  21.408 118.657  1.00  0.00           C  
ATOM   3127  C   THR A 194      22.025  22.160 117.446  1.00  0.00           C  
ATOM   3128  O   THR A 194      21.284  22.460 116.510  1.00  0.00           O  
ATOM   3129  CB  THR A 194      21.800  19.906 118.515  1.00  0.00           C  
ATOM   3130  CG2 THR A 194      21.228  19.129 119.691  1.00  0.00           C  
ATOM   3131  OG1 THR A 194      21.232  19.411 117.296  1.00  0.00           O  
ATOM   3132  H   THR A 194      19.442  21.504 118.029  1.00  0.00           H  
ATOM   3133  HA  THR A 194      22.000  21.790 119.539  1.00  0.00           H  
ATOM   3134  HB  THR A 194      22.881  19.763 118.481  1.00  0.00           H  
ATOM   3135  HG1 THR A 194      21.075  18.466 117.379  1.00  0.00           H  
ATOM   3136 1HG2 THR A 194      21.461  18.070 119.574  1.00  0.00           H  
ATOM   3137 2HG2 THR A 194      21.668  19.497 120.619  1.00  0.00           H  
ATOM   3138 3HG2 THR A 194      20.148  19.262 119.723  1.00  0.00           H  
ATOM   3139  N   PRO A 195      23.317  22.461 117.470  1.00  0.00           N  
ATOM   3140  CA  PRO A 195      23.982  23.081 116.330  1.00  0.00           C  
ATOM   3141  C   PRO A 195      23.885  22.200 115.090  1.00  0.00           C  
ATOM   3142  O   PRO A 195      23.917  22.694 113.963  1.00  0.00           O  
ATOM   3143  CB  PRO A 195      25.430  23.222 116.810  1.00  0.00           C  
ATOM   3144  CG  PRO A 195      25.321  23.245 118.296  1.00  0.00           C  
ATOM   3145  CD  PRO A 195      24.241  22.243 118.609  1.00  0.00           C  
ATOM   3146  HA  PRO A 195      23.475  24.020 116.112  1.00  0.00           H  
ATOM   3147 1HB  PRO A 195      26.033  22.381 116.439  1.00  0.00           H  
ATOM   3148 2HB  PRO A 195      25.874  24.142 116.400  1.00  0.00           H  
ATOM   3149 1HG  PRO A 195      26.287  22.981 118.751  1.00  0.00           H  
ATOM   3150 2HG  PRO A 195      25.072  24.259 118.644  1.00  0.00           H  
ATOM   3151 1HD  PRO A 195      24.670  21.232 118.620  1.00  0.00           H  
ATOM   3152 2HD  PRO A 195      23.787  22.485 119.581  1.00  0.00           H  
ATOM   3153  N   GLU A 196      23.764  20.896 115.307  1.00  0.00           N  
ATOM   3154  CA  GLU A 196      23.534  19.956 114.213  1.00  0.00           C  
ATOM   3155  C   GLU A 196      22.232  20.265 113.488  1.00  0.00           C  
ATOM   3156  O   GLU A 196      22.202  20.361 112.261  1.00  0.00           O  
ATOM   3157  CB  GLU A 196      23.507  18.520 114.740  1.00  0.00           C  
ATOM   3158  CG  GLU A 196      23.243  17.464 113.676  1.00  0.00           C  
ATOM   3159  CD  GLU A 196      23.139  16.074 114.243  1.00  0.00           C  
ATOM   3160  OE1 GLU A 196      23.624  15.859 115.328  1.00  0.00           O  
ATOM   3161  OE2 GLU A 196      22.571  15.230 113.590  1.00  0.00           O1-
ATOM   3162  H   GLU A 196      23.833  20.543 116.251  1.00  0.00           H  
ATOM   3163  HA  GLU A 196      24.347  20.057 113.494  1.00  0.00           H  
ATOM   3164 1HB  GLU A 196      24.461  18.288 115.214  1.00  0.00           H  
ATOM   3165 2HB  GLU A 196      22.733  18.426 115.503  1.00  0.00           H  
ATOM   3166 1HG  GLU A 196      22.313  17.705 113.162  1.00  0.00           H  
ATOM   3167 2HG  GLU A 196      24.050  17.492 112.944  1.00  0.00           H  
ATOM   3168  N   LEU A 197      21.155  20.420 114.251  1.00  0.00           N  
ATOM   3169  CA  LEU A 197      19.849  20.730 113.680  1.00  0.00           C  
ATOM   3170  C   LEU A 197      19.875  22.059 112.939  1.00  0.00           C  
ATOM   3171  O   LEU A 197      19.271  22.197 111.873  1.00  0.00           O  
ATOM   3172  CB  LEU A 197      18.785  20.773 114.784  1.00  0.00           C  
ATOM   3173  CG  LEU A 197      18.399  19.418 115.390  1.00  0.00           C  
ATOM   3174  CD1 LEU A 197      17.495  19.638 116.594  1.00  0.00           C  
ATOM   3175  CD2 LEU A 197      17.708  18.567 114.335  1.00  0.00           C  
ATOM   3176  H   LEU A 197      21.244  20.321 115.252  1.00  0.00           H  
ATOM   3177  HA  LEU A 197      19.594  19.953 112.961  1.00  0.00           H  
ATOM   3178 1HB  LEU A 197      19.148  21.405 115.592  1.00  0.00           H  
ATOM   3179 2HB  LEU A 197      17.880  21.223 114.376  1.00  0.00           H  
ATOM   3180  HG  LEU A 197      19.298  18.905 115.737  1.00  0.00           H  
ATOM   3181 1HD1 LEU A 197      17.220  18.675 117.024  1.00  0.00           H  
ATOM   3182 2HD1 LEU A 197      18.021  20.232 117.341  1.00  0.00           H  
ATOM   3183 3HD1 LEU A 197      16.593  20.164 116.280  1.00  0.00           H  
ATOM   3184 1HD2 LEU A 197      17.434  17.604 114.765  1.00  0.00           H  
ATOM   3185 2HD2 LEU A 197      16.810  19.078 113.987  1.00  0.00           H  
ATOM   3186 3HD2 LEU A 197      18.384  18.410 113.493  1.00  0.00           H  
ATOM   3187  N   ALA A 198      20.574  23.035 113.504  1.00  0.00           N  
ATOM   3188  CA  ALA A 198      20.763  24.323 112.849  1.00  0.00           C  
ATOM   3189  C   ALA A 198      21.530  24.167 111.541  1.00  0.00           C  
ATOM   3190  O   ALA A 198      21.200  24.797 110.537  1.00  0.00           O  
ATOM   3191  CB  ALA A 198      21.487  25.289 113.775  1.00  0.00           C  
ATOM   3192  H   ALA A 198      20.987  22.880 114.414  1.00  0.00           H  
ATOM   3193  HA  ALA A 198      19.784  24.736 112.610  1.00  0.00           H  
ATOM   3194 1HB  ALA A 198      21.619  26.246 113.272  1.00  0.00           H  
ATOM   3195 2HB  ALA A 198      20.898  25.435 114.682  1.00  0.00           H  
ATOM   3196 3HB  ALA A 198      22.460  24.880 114.039  1.00  0.00           H  
ATOM   3197  N   LEU A 199      22.559  23.326 111.561  1.00  0.00           N  
ATOM   3198  CA  LEU A 199      23.339  23.041 110.362  1.00  0.00           C  
ATOM   3199  C   LEU A 199      22.482  22.377 109.293  1.00  0.00           C  
ATOM   3200  O   LEU A 199      22.542  22.745 108.120  1.00  0.00           O  
ATOM   3201  CB  LEU A 199      24.529  22.138 110.707  1.00  0.00           C  
ATOM   3202  CG  LEU A 199      25.438  21.756 109.532  1.00  0.00           C  
ATOM   3203  CD1 LEU A 199      26.078  23.012 108.955  1.00  0.00           C  
ATOM   3204  CD2 LEU A 199      26.495  20.770 110.005  1.00  0.00           C  
ATOM   3205  H   LEU A 199      22.806  22.872 112.429  1.00  0.00           H  
ATOM   3206  HA  LEU A 199      23.702  23.985 109.955  1.00  0.00           H  
ATOM   3207 1HB  LEU A 199      25.145  22.642 111.451  1.00  0.00           H  
ATOM   3208 2HB  LEU A 199      24.150  21.214 111.146  1.00  0.00           H  
ATOM   3209  HG  LEU A 199      24.839  21.296 108.744  1.00  0.00           H  
ATOM   3210 1HD1 LEU A 199      26.723  22.740 108.120  1.00  0.00           H  
ATOM   3211 2HD1 LEU A 199      25.299  23.690 108.607  1.00  0.00           H  
ATOM   3212 3HD1 LEU A 199      26.670  23.503 109.726  1.00  0.00           H  
ATOM   3213 1HD2 LEU A 199      27.140  20.499 109.169  1.00  0.00           H  
ATOM   3214 2HD2 LEU A 199      27.094  21.230 110.791  1.00  0.00           H  
ATOM   3215 3HD2 LEU A 199      26.009  19.875 110.395  1.00  0.00           H  
ATOM   3216  N   ARG A 200      21.686  21.397 109.704  1.00  0.00           N  
ATOM   3217  CA  ARG A 200      20.821  20.673 108.781  1.00  0.00           C  
ATOM   3218  C   ARG A 200      19.824  21.611 108.111  1.00  0.00           C  
ATOM   3219  O   ARG A 200      19.542  21.482 106.921  1.00  0.00           O  
ATOM   3220  CB  ARG A 200      20.065  19.570 109.508  1.00  0.00           C  
ATOM   3221  CG  ARG A 200      20.913  18.376 109.917  1.00  0.00           C  
ATOM   3222  CD  ARG A 200      20.110  17.351 110.632  1.00  0.00           C  
ATOM   3223  NE  ARG A 200      20.927  16.232 111.071  1.00  0.00           N  
ATOM   3224  CZ  ARG A 200      21.262  15.180 110.300  1.00  0.00           C  
ATOM   3225  NH1 ARG A 200      20.843  15.118 109.055  1.00  0.00           N1+
ATOM   3226  NH2 ARG A 200      22.011  14.209 110.794  1.00  0.00           N  
ATOM   3227  H   ARG A 200      21.679  21.147 110.684  1.00  0.00           H  
ATOM   3228  HA  ARG A 200      21.441  20.236 107.996  1.00  0.00           H  
ATOM   3229 1HB  ARG A 200      19.610  19.976 110.411  1.00  0.00           H  
ATOM   3230 2HB  ARG A 200      19.259  19.201 108.874  1.00  0.00           H  
ATOM   3231 1HG  ARG A 200      21.344  17.915 109.028  1.00  0.00           H  
ATOM   3232 2HG  ARG A 200      21.714  18.708 110.579  1.00  0.00           H  
ATOM   3233 1HD  ARG A 200      19.646  17.800 111.510  1.00  0.00           H  
ATOM   3234 2HD  ARG A 200      19.335  16.968 109.969  1.00  0.00           H  
ATOM   3235  HE  ARG A 200      21.268  16.244 112.024  1.00  0.00           H  
ATOM   3236 1HH1 ARG A 200      20.270  15.859 108.678  1.00  0.00           H  
ATOM   3237 2HH1 ARG A 200      21.094  14.329 108.477  1.00  0.00           H  
ATOM   3238 1HH2 ARG A 200      22.333  14.257 111.751  1.00  0.00           H  
ATOM   3239 2HH2 ARG A 200      22.262  13.421 110.215  1.00  0.00           H  
ATOM   3240  N   ALA A 201      19.291  22.550 108.884  1.00  0.00           N  
ATOM   3241  CA  ALA A 201      18.420  23.585 108.343  1.00  0.00           C  
ATOM   3242  C   ALA A 201      19.155  24.444 107.320  1.00  0.00           C  
ATOM   3243  O   ALA A 201      18.625  24.741 106.249  1.00  0.00           O  
ATOM   3244  CB  ALA A 201      17.869  24.453 109.465  1.00  0.00           C  
ATOM   3245  H   ALA A 201      19.497  22.548 109.873  1.00  0.00           H  
ATOM   3246  HA  ALA A 201      17.587  23.103 107.832  1.00  0.00           H  
ATOM   3247 1HB  ALA A 201      17.220  25.221 109.045  1.00  0.00           H  
ATOM   3248 2HB  ALA A 201      17.299  23.833 110.157  1.00  0.00           H  
ATOM   3249 3HB  ALA A 201      18.693  24.927 109.996  1.00  0.00           H  
ATOM   3250  N   ALA A 202      20.379  24.839 107.655  1.00  0.00           N  
ATOM   3251  CA  ALA A 202      21.203  25.632 106.752  1.00  0.00           C  
ATOM   3252  C   ALA A 202      21.520  24.862 105.476  1.00  0.00           C  
ATOM   3253  O   ALA A 202      21.533  25.428 104.385  1.00  0.00           O  
ATOM   3254  CB  ALA A 202      22.487  26.060 107.445  1.00  0.00           C  
ATOM   3255  H   ALA A 202      20.747  24.581 108.559  1.00  0.00           H  
ATOM   3256  HA  ALA A 202      20.645  26.523 106.467  1.00  0.00           H  
ATOM   3257 1HB  ALA A 202      23.091  26.652 106.756  1.00  0.00           H  
ATOM   3258 2HB  ALA A 202      22.245  26.659 108.323  1.00  0.00           H  
ATOM   3259 3HB  ALA A 202      23.047  25.178 107.751  1.00  0.00           H  
ATOM   3260  N   GLU A 203      21.777  23.565 105.623  1.00  0.00           N  
ATOM   3261  CA  GLU A 203      22.005  22.696 104.474  1.00  0.00           C  
ATOM   3262  C   GLU A 203      20.830  22.742 103.506  1.00  0.00           C  
ATOM   3263  O   GLU A 203      21.016  22.868 102.296  1.00  0.00           O  
ATOM   3264  CB  GLU A 203      22.244  21.256 104.934  1.00  0.00           C  
ATOM   3265  CG  GLU A 203      22.458  20.261 103.801  1.00  0.00           C  
ATOM   3266  CD  GLU A 203      22.693  18.860 104.290  1.00  0.00           C  
ATOM   3267  OE1 GLU A 203      22.884  18.687 105.470  1.00  0.00           O  
ATOM   3268  OE2 GLU A 203      22.678  17.960 103.484  1.00  0.00           O1-
ATOM   3269  H   GLU A 203      21.813  23.173 106.552  1.00  0.00           H  
ATOM   3270  HA  GLU A 203      22.887  23.052 103.940  1.00  0.00           H  
ATOM   3271 1HB  GLU A 203      23.121  21.220 105.580  1.00  0.00           H  
ATOM   3272 2HB  GLU A 203      21.390  20.916 105.521  1.00  0.00           H  
ATOM   3273 1HG  GLU A 203      21.580  20.267 103.156  1.00  0.00           H  
ATOM   3274 2HG  GLU A 203      23.314  20.582 103.208  1.00  0.00           H  
ATOM   3275  N   LEU A 204      19.621  22.637 104.044  1.00  0.00           N  
ATOM   3276  CA  LEU A 204      18.413  22.699 103.233  1.00  0.00           C  
ATOM   3277  C   LEU A 204      18.255  24.068 102.582  1.00  0.00           C  
ATOM   3278  O   LEU A 204      17.783  24.176 101.449  1.00  0.00           O  
ATOM   3279  CB  LEU A 204      17.181  22.391 104.093  1.00  0.00           C  
ATOM   3280  CG  LEU A 204      17.069  20.947 104.602  1.00  0.00           C  
ATOM   3281  CD1 LEU A 204      15.920  20.846 105.595  1.00  0.00           C  
ATOM   3282  CD2 LEU A 204      16.858  20.009 103.423  1.00  0.00           C  
ATOM   3283  H   LEU A 204      19.537  22.511 105.044  1.00  0.00           H  
ATOM   3284  HA  LEU A 204      18.493  21.959 102.436  1.00  0.00           H  
ATOM   3285 1HB  LEU A 204      17.190  23.048 104.962  1.00  0.00           H  
ATOM   3286 2HB  LEU A 204      16.286  22.607 103.510  1.00  0.00           H  
ATOM   3287  HG  LEU A 204      17.986  20.673 105.124  1.00  0.00           H  
ATOM   3288 1HD1 LEU A 204      15.841  19.820 105.957  1.00  0.00           H  
ATOM   3289 2HD1 LEU A 204      16.107  21.513 106.437  1.00  0.00           H  
ATOM   3290 3HD1 LEU A 204      14.989  21.131 105.106  1.00  0.00           H  
ATOM   3291 1HD2 LEU A 204      16.779  18.983 103.784  1.00  0.00           H  
ATOM   3292 2HD2 LEU A 204      15.939  20.281 102.902  1.00  0.00           H  
ATOM   3293 3HD2 LEU A 204      17.702  20.089 102.738  1.00  0.00           H  
ATOM   3294  N   LEU A 205      18.653  25.110 103.304  1.00  0.00           N  
ATOM   3295  CA  LEU A 205      18.631  26.465 102.767  1.00  0.00           C  
ATOM   3296  C   LEU A 205      19.558  26.597 101.566  1.00  0.00           C  
ATOM   3297  O   LEU A 205      19.221  27.249 100.577  1.00  0.00           O  
ATOM   3298  CB  LEU A 205      19.043  27.470 103.851  1.00  0.00           C  
ATOM   3299  CG  LEU A 205      17.978  27.779 104.910  1.00  0.00           C  
ATOM   3300  CD1 LEU A 205      18.601  28.596 106.034  1.00  0.00           C  
ATOM   3301  CD2 LEU A 205      16.822  28.529 104.265  1.00  0.00           C  
ATOM   3302  H   LEU A 205      18.978  24.959 104.247  1.00  0.00           H  
ATOM   3303  HA  LEU A 205      17.619  26.688 102.430  1.00  0.00           H  
ATOM   3304 1HB  LEU A 205      19.921  27.084 104.367  1.00  0.00           H  
ATOM   3305 2HB  LEU A 205      19.314  28.409 103.369  1.00  0.00           H  
ATOM   3306  HG  LEU A 205      17.611  26.846 105.340  1.00  0.00           H  
ATOM   3307 1HD1 LEU A 205      17.843  28.816 106.787  1.00  0.00           H  
ATOM   3308 2HD1 LEU A 205      19.411  28.028 106.491  1.00  0.00           H  
ATOM   3309 3HD1 LEU A 205      18.993  29.529 105.631  1.00  0.00           H  
ATOM   3310 1HD2 LEU A 205      16.065  28.748 105.018  1.00  0.00           H  
ATOM   3311 2HD2 LEU A 205      17.188  29.461 103.836  1.00  0.00           H  
ATOM   3312 3HD2 LEU A 205      16.385  27.914 103.478  1.00  0.00           H  
ATOM   3313  N   VAL A 206      20.728  25.974 101.655  1.00  0.00           N  
ATOM   3314  CA  VAL A 206      21.664  25.935 100.537  1.00  0.00           C  
ATOM   3315  C   VAL A 206      21.060  25.216  99.337  1.00  0.00           C  
ATOM   3316  O   VAL A 206      21.225  25.648  98.196  1.00  0.00           O  
ATOM   3317  CB  VAL A 206      22.966  25.225 100.955  1.00  0.00           C  
ATOM   3318  CG1 VAL A 206      23.867  25.011  99.748  1.00  0.00           C  
ATOM   3319  CG2 VAL A 206      23.680  26.040 102.023  1.00  0.00           C  
ATOM   3320  H   VAL A 206      20.975  25.514 102.520  1.00  0.00           H  
ATOM   3321  HA  VAL A 206      21.883  26.959 100.235  1.00  0.00           H  
ATOM   3322  HB  VAL A 206      22.720  24.240 101.352  1.00  0.00           H  
ATOM   3323 1HG1 VAL A 206      24.782  24.508 100.062  1.00  0.00           H  
ATOM   3324 2HG1 VAL A 206      23.350  24.396  99.012  1.00  0.00           H  
ATOM   3325 3HG1 VAL A 206      24.118  25.975  99.305  1.00  0.00           H  
ATOM   3326 1HG2 VAL A 206      24.599  25.531 102.315  1.00  0.00           H  
ATOM   3327 2HG2 VAL A 206      23.921  27.027 101.628  1.00  0.00           H  
ATOM   3328 3HG2 VAL A 206      23.033  26.145 102.894  1.00  0.00           H  
ATOM   3329  N   ARG A 207      20.361  24.118  99.602  1.00  0.00           N  
ATOM   3330  CA  ARG A 207      19.708  23.352  98.548  1.00  0.00           C  
ATOM   3331  C   ARG A 207      18.592  24.155  97.894  1.00  0.00           C  
ATOM   3332  O   ARG A 207      18.395  24.088  96.679  1.00  0.00           O  
ATOM   3333  CB  ARG A 207      19.136  22.056  99.101  1.00  0.00           C  
ATOM   3334  CG  ARG A 207      20.174  21.026  99.519  1.00  0.00           C  
ATOM   3335  CD  ARG A 207      19.543  19.815 100.103  1.00  0.00           C  
ATOM   3336  NE  ARG A 207      20.526  18.915 100.683  1.00  0.00           N  
ATOM   3337  CZ  ARG A 207      21.214  17.985  99.993  1.00  0.00           C  
ATOM   3338  NH1 ARG A 207      21.012  17.843  98.702  1.00  0.00           N1+
ATOM   3339  NH2 ARG A 207      22.089  17.213 100.613  1.00  0.00           N  
ATOM   3340  H   ARG A 207      20.279  23.806 100.560  1.00  0.00           H  
ATOM   3341  HA  ARG A 207      20.446  23.125  97.779  1.00  0.00           H  
ATOM   3342 1HB  ARG A 207      18.519  22.273  99.973  1.00  0.00           H  
ATOM   3343 2HB  ARG A 207      18.493  21.591  98.354  1.00  0.00           H  
ATOM   3344 1HG  ARG A 207      20.756  20.723  98.649  1.00  0.00           H  
ATOM   3345 2HG  ARG A 207      20.838  21.461 100.268  1.00  0.00           H  
ATOM   3346 1HD  ARG A 207      18.846  20.110 100.887  1.00  0.00           H  
ATOM   3347 2HD  ARG A 207      19.004  19.274  99.325  1.00  0.00           H  
ATOM   3348  HE  ARG A 207      20.709  18.995 101.675  1.00  0.00           H  
ATOM   3349 1HH1 ARG A 207      20.342  18.432  98.226  1.00  0.00           H  
ATOM   3350 2HH1 ARG A 207      21.527  17.145  98.184  1.00  0.00           H  
ATOM   3351 1HH2 ARG A 207      22.244  17.323 101.606  1.00  0.00           H  
ATOM   3352 2HH2 ARG A 207      22.603  16.516 100.097  1.00  0.00           H  
ATOM   3353  N   LEU A 208      17.862  24.916  98.704  1.00  0.00           N  
ATOM   3354  CA  LEU A 208      16.811  25.788  98.195  1.00  0.00           C  
ATOM   3355  C   LEU A 208      17.379  26.849  97.260  1.00  0.00           C  
ATOM   3356  O   LEU A 208      16.787  27.161  96.228  1.00  0.00           O  
ATOM   3357  CB  LEU A 208      16.075  26.463  99.359  1.00  0.00           C  
ATOM   3358  CG  LEU A 208      15.081  25.577 100.120  1.00  0.00           C  
ATOM   3359  CD1 LEU A 208      14.608  26.304 101.373  1.00  0.00           C  
ATOM   3360  CD2 LEU A 208      13.909  25.232  99.214  1.00  0.00           C  
ATOM   3361  H   LEU A 208      18.041  24.887  99.698  1.00  0.00           H  
ATOM   3362  HA  LEU A 208      16.108  25.186  97.623  1.00  0.00           H  
ATOM   3363 1HB  LEU A 208      16.813  26.823 100.074  1.00  0.00           H  
ATOM   3364 2HB  LEU A 208      15.526  27.321  98.972  1.00  0.00           H  
ATOM   3365  HG  LEU A 208      15.579  24.660 100.436  1.00  0.00           H  
ATOM   3366 1HD1 LEU A 208      13.901  25.674 101.914  1.00  0.00           H  
ATOM   3367 2HD1 LEU A 208      15.464  26.520 102.012  1.00  0.00           H  
ATOM   3368 3HD1 LEU A 208      14.121  27.236 101.090  1.00  0.00           H  
ATOM   3369 1HD2 LEU A 208      13.203  24.602  99.754  1.00  0.00           H  
ATOM   3370 2HD2 LEU A 208      13.411  26.150  98.899  1.00  0.00           H  
ATOM   3371 3HD2 LEU A 208      14.274  24.698  98.336  1.00  0.00           H  
ATOM   3372  N   ILE A 209      18.531  27.399  97.629  1.00  0.00           N  
ATOM   3373  CA  ILE A 209      19.223  28.367  96.785  1.00  0.00           C  
ATOM   3374  C   ILE A 209      19.579  27.764  95.432  1.00  0.00           C  
ATOM   3375  O   ILE A 209      19.366  28.385  94.391  1.00  0.00           O  
ATOM   3376  CB  ILE A 209      20.502  28.880  97.472  1.00  0.00           C  
ATOM   3377  CG1 ILE A 209      20.147  29.769  98.667  1.00  0.00           C  
ATOM   3378  CG2 ILE A 209      21.371  29.638  96.480  1.00  0.00           C  
ATOM   3379  CD1 ILE A 209      21.304  30.021  99.606  1.00  0.00           C  
ATOM   3380  H   ILE A 209      18.940  27.138  98.516  1.00  0.00           H  
ATOM   3381  HA  ILE A 209      18.551  29.209  96.606  1.00  0.00           H  
ATOM   3382  HB  ILE A 209      21.067  28.035  97.865  1.00  0.00           H  
ATOM   3383 1HG1 ILE A 209      19.782  30.731  98.309  1.00  0.00           H  
ATOM   3384 2HG1 ILE A 209      19.340  29.307  99.237  1.00  0.00           H  
ATOM   3385 1HG2 ILE A 209      22.270  29.994  96.982  1.00  0.00           H  
ATOM   3386 2HG2 ILE A 209      21.650  28.976  95.662  1.00  0.00           H  
ATOM   3387 3HG2 ILE A 209      20.815  30.489  96.086  1.00  0.00           H  
ATOM   3388 1HD1 ILE A 209      20.975  30.658 100.427  1.00  0.00           H  
ATOM   3389 2HD1 ILE A 209      21.663  29.071 100.005  1.00  0.00           H  
ATOM   3390 3HD1 ILE A 209      22.109  30.515  99.065  1.00  0.00           H  
ATOM   3391  N   LYS A 210      20.123  26.554  95.456  1.00  0.00           N  
ATOM   3392  CA  LYS A 210      20.411  25.818  94.229  1.00  0.00           C  
ATOM   3393  C   LYS A 210      19.153  25.631  93.391  1.00  0.00           C  
ATOM   3394  O   LYS A 210      19.161  25.858  92.181  1.00  0.00           O  
ATOM   3395  CB  LYS A 210      21.035  24.459  94.553  1.00  0.00           C  
ATOM   3396  CG  LYS A 210      21.397  23.626  93.330  1.00  0.00           C  
ATOM   3397  CD  LYS A 210      22.136  22.358  93.725  1.00  0.00           C  
ATOM   3398  CE  LYS A 210      22.616  21.591  92.502  1.00  0.00           C  
ATOM   3399  NZ  LYS A 210      21.501  20.886  91.813  1.00  0.00           N1+
ATOM   3400  H   LYS A 210      20.343  26.129  96.346  1.00  0.00           H  
ATOM   3401  HA  LYS A 210      21.118  26.400  93.637  1.00  0.00           H  
ATOM   3402 1HB  LYS A 210      21.944  24.607  95.138  1.00  0.00           H  
ATOM   3403 2HB  LYS A 210      20.344  23.878  95.162  1.00  0.00           H  
ATOM   3404 1HG  LYS A 210      20.487  23.355  92.793  1.00  0.00           H  
ATOM   3405 2HG  LYS A 210      22.029  24.213  92.664  1.00  0.00           H  
ATOM   3406 1HD  LYS A 210      22.998  22.615  94.343  1.00  0.00           H  
ATOM   3407 2HD  LYS A 210      21.474  21.716  94.306  1.00  0.00           H  
ATOM   3408 1HE  LYS A 210      23.081  22.282  91.800  1.00  0.00           H  
ATOM   3409 2HE  LYS A 210      23.362  20.855  92.802  1.00  0.00           H  
ATOM   3410 1HZ  LYS A 210      21.860  20.392  91.009  1.00  0.00           H  
ATOM   3411 2HZ  LYS A 210      21.073  20.229  92.450  1.00  0.00           H  
ATOM   3412 3HZ  LYS A 210      20.810  21.560  91.513  1.00  0.00           H  
ATOM   3413  N   LEU A 211      18.071  25.214  94.041  1.00  0.00           N  
ATOM   3414  CA  LEU A 211      16.799  25.013  93.362  1.00  0.00           C  
ATOM   3415  C   LEU A 211      16.284  26.315  92.761  1.00  0.00           C  
ATOM   3416  O   LEU A 211      15.741  26.329  91.655  1.00  0.00           O  
ATOM   3417  CB  LEU A 211      15.760  24.447  94.337  1.00  0.00           C  
ATOM   3418  CG  LEU A 211      16.003  23.006  94.806  1.00  0.00           C  
ATOM   3419  CD1 LEU A 211      15.011  22.656  95.908  1.00  0.00           C  
ATOM   3420  CD2 LEU A 211      15.865  22.059  93.625  1.00  0.00           C  
ATOM   3421  H   LEU A 211      18.134  25.031  95.033  1.00  0.00           H  
ATOM   3422  HA  LEU A 211      16.950  24.310  92.542  1.00  0.00           H  
ATOM   3423 1HB  LEU A 211      15.732  25.083  95.222  1.00  0.00           H  
ATOM   3424 2HB  LEU A 211      14.780  24.480  93.861  1.00  0.00           H  
ATOM   3425  HG  LEU A 211      17.007  22.924  95.223  1.00  0.00           H  
ATOM   3426 1HD1 LEU A 211      15.184  21.632  96.240  1.00  0.00           H  
ATOM   3427 2HD1 LEU A 211      15.145  23.337  96.748  1.00  0.00           H  
ATOM   3428 3HD1 LEU A 211      13.996  22.746  95.524  1.00  0.00           H  
ATOM   3429 1HD2 LEU A 211      16.039  21.035  93.957  1.00  0.00           H  
ATOM   3430 2HD2 LEU A 211      14.861  22.140  93.208  1.00  0.00           H  
ATOM   3431 3HD2 LEU A 211      16.597  22.320  92.860  1.00  0.00           H  
ATOM   3432  N   LEU A 212      16.458  27.409  93.494  1.00  0.00           N  
ATOM   3433  CA  LEU A 212      16.026  28.721  93.028  1.00  0.00           C  
ATOM   3434  C   LEU A 212      16.815  29.156  91.800  1.00  0.00           C  
ATOM   3435  O   LEU A 212      16.262  29.743  90.870  1.00  0.00           O  
ATOM   3436  CB  LEU A 212      16.191  29.761  94.144  1.00  0.00           C  
ATOM   3437  CG  LEU A 212      15.599  31.147  93.855  1.00  0.00           C  
ATOM   3438  CD1 LEU A 212      14.108  31.014  93.577  1.00  0.00           C  
ATOM   3439  CD2 LEU A 212      15.856  32.065  95.039  1.00  0.00           C  
ATOM   3440  H   LEU A 212      16.900  27.329  94.399  1.00  0.00           H  
ATOM   3441  HA  LEU A 212      14.977  28.659  92.742  1.00  0.00           H  
ATOM   3442 1HB  LEU A 212      15.716  29.379  95.046  1.00  0.00           H  
ATOM   3443 2HB  LEU A 212      17.255  29.890  94.344  1.00  0.00           H  
ATOM   3444  HG  LEU A 212      16.069  31.564  92.964  1.00  0.00           H  
ATOM   3445 1HD1 LEU A 212      13.688  31.999  93.371  1.00  0.00           H  
ATOM   3446 2HD1 LEU A 212      13.956  30.368  92.713  1.00  0.00           H  
ATOM   3447 3HD1 LEU A 212      13.614  30.583  94.446  1.00  0.00           H  
ATOM   3448 1HD2 LEU A 212      15.436  33.051  94.834  1.00  0.00           H  
ATOM   3449 2HD2 LEU A 212      15.386  31.650  95.931  1.00  0.00           H  
ATOM   3450 3HD2 LEU A 212      16.930  32.156  95.204  1.00  0.00           H  
ATOM   3451  N   ILE A 213      18.113  28.866  91.804  1.00  0.00           N  
ATOM   3452  CA  ILE A 213      18.957  29.125  90.645  1.00  0.00           C  
ATOM   3453  C   ILE A 213      18.508  28.306  89.441  1.00  0.00           C  
ATOM   3454  O   ILE A 213      18.499  28.797  88.311  1.00  0.00           O  
ATOM   3455  CB  ILE A 213      20.432  28.811  90.958  1.00  0.00           C  
ATOM   3456  CG1 ILE A 213      20.986  29.811  91.977  1.00  0.00           C  
ATOM   3457  CG2 ILE A 213      21.263  28.830  89.685  1.00  0.00           C  
ATOM   3458  CD1 ILE A 213      22.299  29.389  92.595  1.00  0.00           C  
ATOM   3459  H   ILE A 213      18.523  28.456  92.630  1.00  0.00           H  
ATOM   3460  HA  ILE A 213      18.868  30.178  90.377  1.00  0.00           H  
ATOM   3461  HB  ILE A 213      20.505  27.824  91.414  1.00  0.00           H  
ATOM   3462 1HG1 ILE A 213      21.129  30.778  91.496  1.00  0.00           H  
ATOM   3463 2HG1 ILE A 213      20.261  29.951  92.780  1.00  0.00           H  
ATOM   3464 1HG2 ILE A 213      22.302  28.606  89.924  1.00  0.00           H  
ATOM   3465 2HG2 ILE A 213      20.882  28.080  88.991  1.00  0.00           H  
ATOM   3466 3HG2 ILE A 213      21.201  29.815  89.224  1.00  0.00           H  
ATOM   3467 1HD1 ILE A 213      22.627  30.149  93.307  1.00  0.00           H  
ATOM   3468 2HD1 ILE A 213      22.169  28.438  93.113  1.00  0.00           H  
ATOM   3469 3HD1 ILE A 213      23.050  29.278  91.813  1.00  0.00           H  
ATOM   3470  N   GLU A 214      18.136  27.053  89.689  1.00  0.00           N  
ATOM   3471  CA  GLU A 214      17.641  26.179  88.634  1.00  0.00           C  
ATOM   3472  C   GLU A 214      16.359  26.728  88.019  1.00  0.00           C  
ATOM   3473  O   GLU A 214      16.137  26.611  86.814  1.00  0.00           O  
ATOM   3474  CB  GLU A 214      17.392  24.772  89.182  1.00  0.00           C  
ATOM   3475  CG  GLU A 214      18.658  23.992  89.509  1.00  0.00           C  
ATOM   3476  CD  GLU A 214      18.378  22.667  90.161  1.00  0.00           C  
ATOM   3477  OE1 GLU A 214      17.230  22.307  90.259  1.00  0.00           O  
ATOM   3478  OE2 GLU A 214      19.313  22.015  90.560  1.00  0.00           O1-
ATOM   3479  H   GLU A 214      18.199  26.700  90.632  1.00  0.00           H  
ATOM   3480  HA  GLU A 214      18.392  26.130  87.844  1.00  0.00           H  
ATOM   3481 1HB  GLU A 214      16.794  24.835  90.091  1.00  0.00           H  
ATOM   3482 2HB  GLU A 214      16.822  24.194  88.454  1.00  0.00           H  
ATOM   3483 1HG  GLU A 214      19.215  23.821  88.588  1.00  0.00           H  
ATOM   3484 2HG  GLU A 214      19.281  24.593  90.170  1.00  0.00           H  
ATOM   3485  N   ILE A 215      15.519  27.329  88.856  1.00  0.00           N  
ATOM   3486  CA  ILE A 215      14.329  28.024  88.377  1.00  0.00           C  
ATOM   3487  C   ILE A 215      14.696  29.144  87.409  1.00  0.00           C  
ATOM   3488  O   ILE A 215      14.108  29.266  86.336  1.00  0.00           O  
ATOM   3489  CB  ILE A 215      13.523  28.605  89.553  1.00  0.00           C  
ATOM   3490  CG1 ILE A 215      12.820  27.484  90.324  1.00  0.00           C  
ATOM   3491  CG2 ILE A 215      12.512  29.625  89.052  1.00  0.00           C  
ATOM   3492  CD1 ILE A 215      12.190  27.937  91.620  1.00  0.00           C  
ATOM   3493  H   ILE A 215      15.709  27.304  89.847  1.00  0.00           H  
ATOM   3494  HA  ILE A 215      13.707  27.311  87.835  1.00  0.00           H  
ATOM   3495  HB  ILE A 215      14.199  29.093  90.253  1.00  0.00           H  
ATOM   3496 1HG1 ILE A 215      12.043  27.046  89.700  1.00  0.00           H  
ATOM   3497 2HG1 ILE A 215      13.538  26.695  90.552  1.00  0.00           H  
ATOM   3498 1HG2 ILE A 215      11.949  30.024  89.895  1.00  0.00           H  
ATOM   3499 2HG2 ILE A 215      13.034  30.436  88.546  1.00  0.00           H  
ATOM   3500 3HG2 ILE A 215      11.825  29.144  88.354  1.00  0.00           H  
ATOM   3501 1HD1 ILE A 215      11.713  27.087  92.109  1.00  0.00           H  
ATOM   3502 2HD1 ILE A 215      12.959  28.347  92.276  1.00  0.00           H  
ATOM   3503 3HD1 ILE A 215      11.443  28.702  91.413  1.00  0.00           H  
ATOM   3504  N   ALA A 216      15.671  29.958  87.799  1.00  0.00           N  
ATOM   3505  CA  ALA A 216      16.143  31.047  86.953  1.00  0.00           C  
ATOM   3506  C   ALA A 216      16.670  30.523  85.624  1.00  0.00           C  
ATOM   3507  O   ALA A 216      16.416  31.106  84.570  1.00  0.00           O  
ATOM   3508  CB  ALA A 216      17.219  31.848  87.671  1.00  0.00           C  
ATOM   3509  H   ALA A 216      16.096  29.821  88.705  1.00  0.00           H  
ATOM   3510  HA  ALA A 216      15.301  31.707  86.737  1.00  0.00           H  
ATOM   3511 1HB  ALA A 216      17.561  32.659  87.026  1.00  0.00           H  
ATOM   3512 2HB  ALA A 216      16.809  32.267  88.591  1.00  0.00           H  
ATOM   3513 3HB  ALA A 216      18.057  31.197  87.910  1.00  0.00           H  
ATOM   3514  N   LYS A 217      17.408  29.419  85.681  1.00  0.00           N  
ATOM   3515  CA  LYS A 217      17.928  28.781  84.476  1.00  0.00           C  
ATOM   3516  C   LYS A 217      16.804  28.414  83.517  1.00  0.00           C  
ATOM   3517  O   LYS A 217      16.880  28.693  82.320  1.00  0.00           O  
ATOM   3518  CB  LYS A 217      18.740  27.536  84.835  1.00  0.00           C  
ATOM   3519  CG  LYS A 217      19.361  26.823  83.642  1.00  0.00           C  
ATOM   3520  CD  LYS A 217      20.248  25.669  84.086  1.00  0.00           C  
ATOM   3521  CE  LYS A 217      20.967  25.036  82.904  1.00  0.00           C  
ATOM   3522  NZ  LYS A 217      20.052  24.203  82.077  1.00  0.00           N1+
ATOM   3523  H   LYS A 217      17.612  29.009  86.580  1.00  0.00           H  
ATOM   3524  HA  LYS A 217      18.580  29.492  83.965  1.00  0.00           H  
ATOM   3525 1HB  LYS A 217      19.546  27.811  85.517  1.00  0.00           H  
ATOM   3526 2HB  LYS A 217      18.101  26.822  85.355  1.00  0.00           H  
ATOM   3527 1HG  LYS A 217      18.570  26.436  82.998  1.00  0.00           H  
ATOM   3528 2HG  LYS A 217      19.959  27.530  83.067  1.00  0.00           H  
ATOM   3529 1HD  LYS A 217      20.988  26.034  84.799  1.00  0.00           H  
ATOM   3530 2HD  LYS A 217      19.638  24.911  84.576  1.00  0.00           H  
ATOM   3531 1HE  LYS A 217      21.393  25.817  82.277  1.00  0.00           H  
ATOM   3532 2HE  LYS A 217      21.781  24.408  83.268  1.00  0.00           H  
ATOM   3533 1HZ  LYS A 217      20.567  23.802  81.306  1.00  0.00           H  
ATOM   3534 2HZ  LYS A 217      19.666  23.462  82.646  1.00  0.00           H  
ATOM   3535 3HZ  LYS A 217      19.304  24.778  81.719  1.00  0.00           H  
ATOM   3536  N   LEU A 218      15.760  27.788  84.050  1.00  0.00           N  
ATOM   3537  CA  LEU A 218      14.608  27.395  83.244  1.00  0.00           C  
ATOM   3538  C   LEU A 218      13.901  28.612  82.664  1.00  0.00           C  
ATOM   3539  O   LEU A 218      13.480  28.604  81.506  1.00  0.00           O  
ATOM   3540  CB  LEU A 218      13.624  26.578  84.089  1.00  0.00           C  
ATOM   3541  CG  LEU A 218      14.085  25.165  84.468  1.00  0.00           C  
ATOM   3542  CD1 LEU A 218      13.129  24.577  85.497  1.00  0.00           C  
ATOM   3543  CD2 LEU A 218      14.145  24.298  83.220  1.00  0.00           C  
ATOM   3544  H   LEU A 218      15.762  27.579  85.038  1.00  0.00           H  
ATOM   3545  HA  LEU A 218      14.964  26.789  82.410  1.00  0.00           H  
ATOM   3546 1HB  LEU A 218      13.425  27.120  85.011  1.00  0.00           H  
ATOM   3547 2HB  LEU A 218      12.687  26.484  83.538  1.00  0.00           H  
ATOM   3548  HG  LEU A 218      15.075  25.215  84.923  1.00  0.00           H  
ATOM   3549 1HD1 LEU A 218      13.458  23.573  85.767  1.00  0.00           H  
ATOM   3550 2HD1 LEU A 218      13.120  25.206  86.387  1.00  0.00           H  
ATOM   3551 3HD1 LEU A 218      12.125  24.529  85.076  1.00  0.00           H  
ATOM   3552 1HD2 LEU A 218      14.475  23.294  83.490  1.00  0.00           H  
ATOM   3553 2HD2 LEU A 218      13.156  24.246  82.765  1.00  0.00           H  
ATOM   3554 3HD2 LEU A 218      14.849  24.731  82.510  1.00  0.00           H  
ATOM   3555  N   LEU A 219      13.773  29.658  83.473  1.00  0.00           N  
ATOM   3556  CA  LEU A 219      13.152  30.899  83.027  1.00  0.00           C  
ATOM   3557  C   LEU A 219      13.918  31.510  81.862  1.00  0.00           C  
ATOM   3558  O   LEU A 219      13.321  31.996  80.900  1.00  0.00           O  
ATOM   3559  CB  LEU A 219      13.083  31.903  84.184  1.00  0.00           C  
ATOM   3560  CG  LEU A 219      12.069  31.576  85.288  1.00  0.00           C  
ATOM   3561  CD1 LEU A 219      12.269  32.529  86.459  1.00  0.00           C  
ATOM   3562  CD2 LEU A 219      10.658  31.683  84.730  1.00  0.00           C  
ATOM   3563  H   LEU A 219      14.113  29.591  84.422  1.00  0.00           H  
ATOM   3564  HA  LEU A 219      12.144  30.676  82.677  1.00  0.00           H  
ATOM   3565 1HB  LEU A 219      14.067  31.968  84.646  1.00  0.00           H  
ATOM   3566 2HB  LEU A 219      12.829  32.882  83.779  1.00  0.00           H  
ATOM   3567  HG  LEU A 219      12.240  30.562  85.651  1.00  0.00           H  
ATOM   3568 1HD1 LEU A 219      11.549  32.297  87.244  1.00  0.00           H  
ATOM   3569 2HD1 LEU A 219      13.280  32.417  86.851  1.00  0.00           H  
ATOM   3570 3HD1 LEU A 219      12.120  33.554  86.123  1.00  0.00           H  
ATOM   3571 1HD2 LEU A 219       9.938  31.450  85.515  1.00  0.00           H  
ATOM   3572 2HD2 LEU A 219      10.486  32.697  84.369  1.00  0.00           H  
ATOM   3573 3HD2 LEU A 219      10.538  30.979  83.907  1.00  0.00           H  
ATOM   3574  N   GLN A 220      15.243  31.484  81.953  1.00  0.00           N  
ATOM   3575  CA  GLN A 220      16.096  31.925  80.854  1.00  0.00           C  
ATOM   3576  C   GLN A 220      15.830  31.116  79.591  1.00  0.00           C  
ATOM   3577  O   GLN A 220      15.711  31.672  78.500  1.00  0.00           O  
ATOM   3578  CB  GLN A 220      17.573  31.814  81.244  1.00  0.00           C  
ATOM   3579  CG  GLN A 220      18.537  32.293  80.171  1.00  0.00           C  
ATOM   3580  CD  GLN A 220      19.986  32.059  80.551  1.00  0.00           C  
ATOM   3581  NE2 GLN A 220      20.706  31.326  79.709  1.00  0.00           N  
ATOM   3582  OE1 GLN A 220      20.455  32.531  81.590  1.00  0.00           O  
ATOM   3583  H   GLN A 220      15.672  31.150  82.805  1.00  0.00           H  
ATOM   3584  HA  GLN A 220      15.866  32.967  80.633  1.00  0.00           H  
ATOM   3585 1HB  GLN A 220      17.756  32.397  82.146  1.00  0.00           H  
ATOM   3586 2HB  GLN A 220      17.812  30.775  81.471  1.00  0.00           H  
ATOM   3587 1HG  GLN A 220      18.334  31.753  79.247  1.00  0.00           H  
ATOM   3588 2HG  GLN A 220      18.391  33.363  80.020  1.00  0.00           H  
ATOM   3589 1HE2 GLN A 220      21.669  31.138  79.906  1.00  0.00           H  
ATOM   3590 2HE2 GLN A 220      20.286  30.962  78.877  1.00  0.00           H  
ATOM   3591  N   GLU A 221      15.739  29.800  79.748  1.00  0.00           N  
ATOM   3592  CA  GLU A 221      15.503  28.908  78.616  1.00  0.00           C  
ATOM   3593  C   GLU A 221      14.152  29.183  77.970  1.00  0.00           C  
ATOM   3594  O   GLU A 221      13.978  28.989  76.767  1.00  0.00           O  
ATOM   3595  CB  GLU A 221      15.576  27.446  79.063  1.00  0.00           C  
ATOM   3596  CG  GLU A 221      16.971  26.978  79.453  1.00  0.00           C  
ATOM   3597  CD  GLU A 221      16.982  25.587  80.023  1.00  0.00           C  
ATOM   3598  OE1 GLU A 221      15.956  24.952  80.013  1.00  0.00           O  
ATOM   3599  OE2 GLU A 221      18.021  25.159  80.472  1.00  0.00           O1-
ATOM   3600  H   GLU A 221      15.832  29.405  80.673  1.00  0.00           H  
ATOM   3601  HA  GLU A 221      16.272  29.093  77.866  1.00  0.00           H  
ATOM   3602 1HB  GLU A 221      14.921  27.295  79.920  1.00  0.00           H  
ATOM   3603 2HB  GLU A 221      15.220  26.802  78.259  1.00  0.00           H  
ATOM   3604 1HG  GLU A 221      17.611  27.002  78.571  1.00  0.00           H  
ATOM   3605 2HG  GLU A 221      17.383  27.670  80.186  1.00  0.00           H  
ATOM   3606  N   GLN A 222      13.197  29.636  78.777  1.00  0.00           N  
ATOM   3607  CA  GLN A 222      11.878  29.999  78.273  1.00  0.00           C  
ATOM   3608  C   GLN A 222      11.944  31.250  77.407  1.00  0.00           C  
ATOM   3609  O   GLN A 222      11.063  31.493  76.582  1.00  0.00           O  
ATOM   3610  CB  GLN A 222      10.902  30.218  79.433  1.00  0.00           C  
ATOM   3611  CG  GLN A 222      10.538  28.950  80.188  1.00  0.00           C  
ATOM   3612  CD  GLN A 222       9.732  29.234  81.441  1.00  0.00           C  
ATOM   3613  NE2 GLN A 222       9.344  28.178  82.147  1.00  0.00           N  
ATOM   3614  OE1 GLN A 222       9.460  30.391  81.772  1.00  0.00           O  
ATOM   3615  H   GLN A 222      13.392  29.733  79.764  1.00  0.00           H  
ATOM   3616  HA  GLN A 222      11.509  29.185  77.650  1.00  0.00           H  
ATOM   3617 1HB  GLN A 222      11.337  30.921  80.145  1.00  0.00           H  
ATOM   3618 2HB  GLN A 222       9.983  30.661  79.056  1.00  0.00           H  
ATOM   3619 1HG  GLN A 222       9.944  28.310  79.537  1.00  0.00           H  
ATOM   3620 2HG  GLN A 222      11.455  28.438  80.480  1.00  0.00           H  
ATOM   3621 1HE2 GLN A 222       8.810  28.303  82.983  1.00  0.00           H  
ATOM   3622 2HE2 GLN A 222       9.587  27.256  81.842  1.00  0.00           H  
ATOM   3623  N   GLY A 223      12.994  32.041  77.596  1.00  0.00           N  
ATOM   3624  CA  GLY A 223      13.090  33.353  76.968  1.00  0.00           C  
ATOM   3625  C   GLY A 223      12.716  34.460  77.943  1.00  0.00           C  
ATOM   3626  O   GLY A 223      12.495  35.603  77.545  1.00  0.00           O  
ATOM   3627  H   GLY A 223      13.747  31.725  78.194  1.00  0.00           H  
ATOM   3628 1HA  GLY A 223      14.106  33.509  76.606  1.00  0.00           H  
ATOM   3629 2HA  GLY A 223      12.431  33.389  76.101  1.00  0.00           H  
ATOM   3630  N   ASN A 224      12.644  34.114  79.224  1.00  0.00           N  
ATOM   3631  CA  ASN A 224      12.299  35.079  80.261  1.00  0.00           C  
ATOM   3632  C   ASN A 224      13.519  35.459  81.090  1.00  0.00           C  
ATOM   3633  O   ASN A 224      13.539  35.266  82.305  1.00  0.00           O  
ATOM   3634  CB  ASN A 224      11.197  34.535  81.151  1.00  0.00           C  
ATOM   3635  CG  ASN A 224       9.902  34.338  80.413  1.00  0.00           C  
ATOM   3636  ND2 ASN A 224       9.354  33.152  80.500  1.00  0.00           N  
ATOM   3637  OD1 ASN A 224       9.397  35.260  79.762  1.00  0.00           O  
ATOM   3638  H   ASN A 224      12.834  33.158  79.487  1.00  0.00           H  
ATOM   3639  HA  ASN A 224      11.932  35.987  79.779  1.00  0.00           H  
ATOM   3640 1HB  ASN A 224      11.509  33.579  81.574  1.00  0.00           H  
ATOM   3641 2HB  ASN A 224      11.027  35.220  81.981  1.00  0.00           H  
ATOM   3642 1HD2 ASN A 224       8.492  32.963  80.030  1.00  0.00           H  
ATOM   3643 2HD2 ASN A 224       9.798  32.435  81.037  1.00  0.00           H  
ATOM   3644  N   LYS A 225      14.536  35.997  80.426  1.00  0.00           N  
ATOM   3645  CA  LYS A 225      15.800  36.304  81.079  1.00  0.00           C  
ATOM   3646  C   LYS A 225      15.635  37.416  82.107  1.00  0.00           C  
ATOM   3647  O   LYS A 225      16.370  37.480  83.094  1.00  0.00           O  
ATOM   3648  CB  LYS A 225      16.856  36.697  80.044  1.00  0.00           C  
ATOM   3649  CG  LYS A 225      16.607  38.042  79.373  1.00  0.00           C  
ATOM   3650  CD  LYS A 225      17.686  38.355  78.346  1.00  0.00           C  
ATOM   3651  CE  LYS A 225      17.492  39.737  77.742  1.00  0.00           C  
ATOM   3652  NZ  LYS A 225      18.534  40.053  76.729  1.00  0.00           N1+
ATOM   3653  H   LYS A 225      14.428  36.199  79.441  1.00  0.00           H  
ATOM   3654  HA  LYS A 225      16.143  35.416  81.609  1.00  0.00           H  
ATOM   3655 1HB  LYS A 225      17.835  36.737  80.520  1.00  0.00           H  
ATOM   3656 2HB  LYS A 225      16.900  35.937  79.263  1.00  0.00           H  
ATOM   3657 1HG  LYS A 225      15.637  38.028  78.876  1.00  0.00           H  
ATOM   3658 2HG  LYS A 225      16.597  38.829  80.127  1.00  0.00           H  
ATOM   3659 1HD  LYS A 225      18.666  38.309  78.822  1.00  0.00           H  
ATOM   3660 2HD  LYS A 225      17.654  37.613  77.548  1.00  0.00           H  
ATOM   3661 1HE  LYS A 225      16.513  39.794  77.268  1.00  0.00           H  
ATOM   3662 2HE  LYS A 225      17.532  40.488  78.532  1.00  0.00           H  
ATOM   3663 1HZ  LYS A 225      18.371  40.977  76.353  1.00  0.00           H  
ATOM   3664 2HZ  LYS A 225      19.447  40.022  77.162  1.00  0.00           H  
ATOM   3665 3HZ  LYS A 225      18.495  39.375  75.982  1.00  0.00           H  
ATOM   3666  N   GLU A 226      14.664  38.292  81.873  1.00  0.00           N  
ATOM   3667  CA  GLU A 226      14.345  39.354  82.819  1.00  0.00           C  
ATOM   3668  C   GLU A 226      13.915  38.784  84.165  1.00  0.00           C  
ATOM   3669  O   GLU A 226      14.416  39.193  85.211  1.00  0.00           O  
ATOM   3670  CB  GLU A 226      13.239  40.253  82.258  1.00  0.00           C  
ATOM   3671  CG  GLU A 226      12.833  41.396  83.178  1.00  0.00           C  
ATOM   3672  CD  GLU A 226      11.774  42.279  82.579  1.00  0.00           C  
ATOM   3673  OE1 GLU A 226      11.422  42.065  81.443  1.00  0.00           O  
ATOM   3674  OE2 GLU A 226      11.318  43.170  83.257  1.00  0.00           O1-
ATOM   3675  H   GLU A 226      14.132  38.219  81.017  1.00  0.00           H  
ATOM   3676  HA  GLU A 226      15.242  39.950  82.985  1.00  0.00           H  
ATOM   3677 1HB  GLU A 226      13.566  40.684  81.313  1.00  0.00           H  
ATOM   3678 2HB  GLU A 226      12.351  39.654  82.057  1.00  0.00           H  
ATOM   3679 1HG  GLU A 226      12.457  40.980  84.113  1.00  0.00           H  
ATOM   3680 2HG  GLU A 226      13.713  41.995  83.407  1.00  0.00           H  
ATOM   3681  N   GLU A 227      12.985  37.836  84.130  1.00  0.00           N  
ATOM   3682  CA  GLU A 227      12.492  37.200  85.345  1.00  0.00           C  
ATOM   3683  C   GLU A 227      13.556  36.304  85.969  1.00  0.00           C  
ATOM   3684  O   GLU A 227      13.646  36.186  87.190  1.00  0.00           O  
ATOM   3685  CB  GLU A 227      11.234  36.383  85.047  1.00  0.00           C  
ATOM   3686  CG  GLU A 227      10.028  37.214  84.635  1.00  0.00           C  
ATOM   3687  CD  GLU A 227       9.600  38.191  85.694  1.00  0.00           C  
ATOM   3688  OE1 GLU A 227       9.274  37.762  86.775  1.00  0.00           O  
ATOM   3689  OE2 GLU A 227       9.600  39.368  85.422  1.00  0.00           O1-
ATOM   3690  H   GLU A 227      12.608  37.549  83.238  1.00  0.00           H  
ATOM   3691  HA  GLU A 227      12.252  37.978  86.071  1.00  0.00           H  
ATOM   3692 1HB  GLU A 227      11.441  35.675  84.244  1.00  0.00           H  
ATOM   3693 2HB  GLU A 227      10.956  35.805  85.929  1.00  0.00           H  
ATOM   3694 1HG  GLU A 227      10.271  37.765  83.726  1.00  0.00           H  
ATOM   3695 2HG  GLU A 227       9.198  36.546  84.409  1.00  0.00           H  
ATOM   3696  N   ALA A 228      14.361  35.672  85.120  1.00  0.00           N  
ATOM   3697  CA  ALA A 228      15.480  34.863  85.584  1.00  0.00           C  
ATOM   3698  C   ALA A 228      16.464  35.695  86.393  1.00  0.00           C  
ATOM   3699  O   ALA A 228      16.918  35.275  87.459  1.00  0.00           O  
ATOM   3700  CB  ALA A 228      16.186  34.208  84.405  1.00  0.00           C  
ATOM   3701  H   ALA A 228      14.193  35.758  84.126  1.00  0.00           H  
ATOM   3702  HA  ALA A 228      15.093  34.080  86.238  1.00  0.00           H  
ATOM   3703 1HB  ALA A 228      17.020  33.607  84.769  1.00  0.00           H  
ATOM   3704 2HB  ALA A 228      15.485  33.569  83.870  1.00  0.00           H  
ATOM   3705 3HB  ALA A 228      16.561  34.978  83.733  1.00  0.00           H  
ATOM   3706  N   GLU A 229      16.792  36.877  85.883  1.00  0.00           N  
ATOM   3707  CA  GLU A 229      17.663  37.805  86.593  1.00  0.00           C  
ATOM   3708  C   GLU A 229      17.108  38.132  87.976  1.00  0.00           C  
ATOM   3709  O   GLU A 229      17.836  38.104  88.970  1.00  0.00           O  
ATOM   3710  CB  GLU A 229      17.844  39.092  85.786  1.00  0.00           C  
ATOM   3711  CG  GLU A 229      18.724  40.137  86.458  1.00  0.00           C  
ATOM   3712  CD  GLU A 229      18.804  41.421  85.680  1.00  0.00           C  
ATOM   3713  OE1 GLU A 229      18.552  41.394  84.499  1.00  0.00           O  
ATOM   3714  OE2 GLU A 229      19.119  42.430  86.268  1.00  0.00           O1-
ATOM   3715  H   GLU A 229      16.427  37.141  84.979  1.00  0.00           H  
ATOM   3716  HA  GLU A 229      18.635  37.328  86.734  1.00  0.00           H  
ATOM   3717 1HB  GLU A 229      18.285  38.855  84.819  1.00  0.00           H  
ATOM   3718 2HB  GLU A 229      16.869  39.545  85.601  1.00  0.00           H  
ATOM   3719 1HG  GLU A 229      18.325  40.351  87.449  1.00  0.00           H  
ATOM   3720 2HG  GLU A 229      19.726  39.729  86.580  1.00  0.00           H  
ATOM   3721  N   LYS A 230      15.820  38.445  88.029  1.00  0.00           N  
ATOM   3722  CA  LYS A 230      15.157  38.746  89.294  1.00  0.00           C  
ATOM   3723  C   LYS A 230      15.327  37.605  90.291  1.00  0.00           C  
ATOM   3724  O   LYS A 230      15.629  37.833  91.461  1.00  0.00           O  
ATOM   3725  CB  LYS A 230      13.671  39.028  89.066  1.00  0.00           C  
ATOM   3726  CG  LYS A 230      13.384  40.333  88.336  1.00  0.00           C  
ATOM   3727  CD  LYS A 230      11.896  40.500  88.067  1.00  0.00           C  
ATOM   3728  CE  LYS A 230      11.620  41.727  87.211  1.00  0.00           C  
ATOM   3729  NZ  LYS A 230      10.182  41.839  86.846  1.00  0.00           N1+
ATOM   3730  H   LYS A 230      15.283  38.474  87.175  1.00  0.00           H  
ATOM   3731  HA  LYS A 230      15.621  39.634  89.724  1.00  0.00           H  
ATOM   3732 1HB  LYS A 230      13.232  38.217  88.485  1.00  0.00           H  
ATOM   3733 2HB  LYS A 230      13.155  39.061  90.026  1.00  0.00           H  
ATOM   3734 1HG  LYS A 230      13.730  41.172  88.942  1.00  0.00           H  
ATOM   3735 2HG  LYS A 230      13.920  40.346  87.388  1.00  0.00           H  
ATOM   3736 1HD  LYS A 230      11.518  39.616  87.552  1.00  0.00           H  
ATOM   3737 2HD  LYS A 230      11.364  40.602  89.013  1.00  0.00           H  
ATOM   3738 1HE  LYS A 230      11.916  42.623  87.755  1.00  0.00           H  
ATOM   3739 2HE  LYS A 230      12.212  41.673  86.297  1.00  0.00           H  
ATOM   3740 1HZ  LYS A 230      10.042  42.665  86.279  1.00  0.00           H  
ATOM   3741 2HZ  LYS A 230       9.902  41.022  86.323  1.00  0.00           H  
ATOM   3742 3HZ  LYS A 230       9.626  41.911  87.684  1.00  0.00           H  
ATOM   3743  N   VAL A 231      15.130  36.380  89.819  1.00  0.00           N  
ATOM   3744  CA  VAL A 231      15.279  35.201  90.662  1.00  0.00           C  
ATOM   3745  C   VAL A 231      16.721  35.029  91.121  1.00  0.00           C  
ATOM   3746  O   VAL A 231      16.979  34.705  92.280  1.00  0.00           O  
ATOM   3747  CB  VAL A 231      14.833  33.939  89.901  1.00  0.00           C  
ATOM   3748  CG1 VAL A 231      15.212  32.686  90.676  1.00  0.00           C  
ATOM   3749  CG2 VAL A 231      13.333  33.987  89.652  1.00  0.00           C  
ATOM   3750  H   VAL A 231      14.871  36.262  88.850  1.00  0.00           H  
ATOM   3751  HA  VAL A 231      14.662  35.333  91.552  1.00  0.00           H  
ATOM   3752  HB  VAL A 231      15.358  33.897  88.946  1.00  0.00           H  
ATOM   3753 1HG1 VAL A 231      14.889  31.804  90.123  1.00  0.00           H  
ATOM   3754 2HG1 VAL A 231      16.293  32.654  90.810  1.00  0.00           H  
ATOM   3755 3HG1 VAL A 231      14.724  32.701  91.651  1.00  0.00           H  
ATOM   3756 1HG2 VAL A 231      13.024  33.093  89.113  1.00  0.00           H  
ATOM   3757 2HG2 VAL A 231      12.808  34.035  90.607  1.00  0.00           H  
ATOM   3758 3HG2 VAL A 231      13.089  34.870  89.061  1.00  0.00           H  
ATOM   3759  N   LEU A 232      17.658  35.249  90.205  1.00  0.00           N  
ATOM   3760  CA  LEU A 232      19.076  35.114  90.512  1.00  0.00           C  
ATOM   3761  C   LEU A 232      19.502  36.101  91.593  1.00  0.00           C  
ATOM   3762  O   LEU A 232      20.304  35.771  92.466  1.00  0.00           O  
ATOM   3763  CB  LEU A 232      19.915  35.336  89.248  1.00  0.00           C  
ATOM   3764  CG  LEU A 232      19.795  34.250  88.170  1.00  0.00           C  
ATOM   3765  CD1 LEU A 232      20.564  34.681  86.928  1.00  0.00           C  
ATOM   3766  CD2 LEU A 232      20.327  32.933  88.714  1.00  0.00           C  
ATOM   3767  H   LEU A 232      17.381  35.515  89.272  1.00  0.00           H  
ATOM   3768  HA  LEU A 232      19.255  34.108  90.896  1.00  0.00           H  
ATOM   3769 1HB  LEU A 232      19.621  36.283  88.798  1.00  0.00           H  
ATOM   3770 2HB  LEU A 232      20.964  35.403  89.535  1.00  0.00           H  
ATOM   3771  HG  LEU A 232      18.748  34.131  87.889  1.00  0.00           H  
ATOM   3772 1HD1 LEU A 232      20.478  33.909  86.162  1.00  0.00           H  
ATOM   3773 2HD1 LEU A 232      20.150  35.614  86.548  1.00  0.00           H  
ATOM   3774 3HD1 LEU A 232      21.614  34.824  87.181  1.00  0.00           H  
ATOM   3775 1HD2 LEU A 232      20.240  32.162  87.948  1.00  0.00           H  
ATOM   3776 2HD2 LEU A 232      21.374  33.051  88.994  1.00  0.00           H  
ATOM   3777 3HD2 LEU A 232      19.748  32.641  89.591  1.00  0.00           H  
ATOM   3778  N   ARG A 233      18.960  37.311  91.529  1.00  0.00           N  
ATOM   3779  CA  ARG A 233      19.272  38.344  92.508  1.00  0.00           C  
ATOM   3780  C   ARG A 233      18.735  37.978  93.886  1.00  0.00           C  
ATOM   3781  O   ARG A 233      19.378  38.235  94.903  1.00  0.00           O  
ATOM   3782  CB  ARG A 233      18.687  39.682  92.078  1.00  0.00           C  
ATOM   3783  CG  ARG A 233      19.389  40.336  90.899  1.00  0.00           C  
ATOM   3784  CD  ARG A 233      18.787  41.652  90.563  1.00  0.00           C  
ATOM   3785  NE  ARG A 233      19.416  42.255  89.399  1.00  0.00           N  
ATOM   3786  CZ  ARG A 233      20.586  42.923  89.422  1.00  0.00           C  
ATOM   3787  NH1 ARG A 233      21.240  43.065  90.554  1.00  0.00           N1+
ATOM   3788  NH2 ARG A 233      21.077  43.437  88.307  1.00  0.00           N  
ATOM   3789  H   ARG A 233      18.313  37.521  90.782  1.00  0.00           H  
ATOM   3790  HA  ARG A 233      20.356  38.427  92.588  1.00  0.00           H  
ATOM   3791 1HB  ARG A 233      17.641  39.552  91.809  1.00  0.00           H  
ATOM   3792 2HB  ARG A 233      18.726  40.381  92.914  1.00  0.00           H  
ATOM   3793 1HG  ARG A 233      20.440  40.492  91.141  1.00  0.00           H  
ATOM   3794 2HG  ARG A 233      19.309  39.690  90.024  1.00  0.00           H  
ATOM   3795 1HD  ARG A 233      17.727  41.523  90.349  1.00  0.00           H  
ATOM   3796 2HD  ARG A 233      18.907  42.332  91.406  1.00  0.00           H  
ATOM   3797  HE  ARG A 233      18.943  42.167  88.510  1.00  0.00           H  
ATOM   3798 1HH1 ARG A 233      20.866  42.672  91.406  1.00  0.00           H  
ATOM   3799 2HH1 ARG A 233      22.118  43.565  90.571  1.00  0.00           H  
ATOM   3800 1HH2 ARG A 233      20.573  43.328  87.437  1.00  0.00           H  
ATOM   3801 2HH2 ARG A 233      21.953  43.936  88.324  1.00  0.00           H  
ATOM   3802  N   GLU A 234      17.552  37.375  93.913  1.00  0.00           N  
ATOM   3803  CA  GLU A 234      16.982  36.858  95.151  1.00  0.00           C  
ATOM   3804  C   GLU A 234      17.832  35.729  95.718  1.00  0.00           C  
ATOM   3805  O   GLU A 234      18.064  35.660  96.926  1.00  0.00           O  
ATOM   3806  CB  GLU A 234      15.553  36.365  94.914  1.00  0.00           C  
ATOM   3807  CG  GLU A 234      14.532  37.473  94.701  1.00  0.00           C  
ATOM   3808  CD  GLU A 234      13.130  36.954  94.538  1.00  0.00           C  
ATOM   3809  OE1 GLU A 234      12.976  35.789  94.259  1.00  0.00           O  
ATOM   3810  OE2 GLU A 234      12.212  37.724  94.693  1.00  0.00           O1-
ATOM   3811  H   GLU A 234      17.032  37.272  93.052  1.00  0.00           H  
ATOM   3812  HA  GLU A 234      16.967  37.661  95.887  1.00  0.00           H  
ATOM   3813 1HB  GLU A 234      15.531  35.717  94.037  1.00  0.00           H  
ATOM   3814 2HB  GLU A 234      15.227  35.769  95.767  1.00  0.00           H  
ATOM   3815 1HG  GLU A 234      14.560  38.147  95.557  1.00  0.00           H  
ATOM   3816 2HG  GLU A 234      14.809  38.042  93.815  1.00  0.00           H  
ATOM   3817  N   ALA A 235      18.294  34.843  94.842  1.00  0.00           N  
ATOM   3818  CA  ALA A 235      19.173  33.752  95.244  1.00  0.00           C  
ATOM   3819  C   ALA A 235      20.471  34.283  95.840  1.00  0.00           C  
ATOM   3820  O   ALA A 235      20.970  33.754  96.833  1.00  0.00           O  
ATOM   3821  CB  ALA A 235      19.470  32.843  94.059  1.00  0.00           C  
ATOM   3822  H   ALA A 235      18.028  34.928  93.870  1.00  0.00           H  
ATOM   3823  HA  ALA A 235      18.669  33.169  96.014  1.00  0.00           H  
ATOM   3824 1HB  ALA A 235      20.127  32.035  94.375  1.00  0.00           H  
ATOM   3825 2HB  ALA A 235      18.536  32.425  93.681  1.00  0.00           H  
ATOM   3826 3HB  ALA A 235      19.954  33.420  93.272  1.00  0.00           H  
ATOM   3827  N   THR A 236      21.012  35.333  95.229  1.00  0.00           N  
ATOM   3828  CA  THR A 236      22.219  35.975  95.737  1.00  0.00           C  
ATOM   3829  C   THR A 236      22.019  36.478  97.160  1.00  0.00           C  
ATOM   3830  O   THR A 236      22.875  36.283  98.023  1.00  0.00           O  
ATOM   3831  CB  THR A 236      22.647  37.144  94.832  1.00  0.00           C  
ATOM   3832  CG2 THR A 236      23.881  37.832  95.396  1.00  0.00           C  
ATOM   3833  OG1 THR A 236      22.938  36.653  93.517  1.00  0.00           O  
ATOM   3834  H   THR A 236      20.576  35.693  94.392  1.00  0.00           H  
ATOM   3835  HA  THR A 236      23.021  35.237  95.756  1.00  0.00           H  
ATOM   3836  HB  THR A 236      21.835  37.868  94.763  1.00  0.00           H  
ATOM   3837  HG1 THR A 236      22.137  36.299  93.124  1.00  0.00           H  
ATOM   3838 1HG2 THR A 236      24.170  38.655  94.744  1.00  0.00           H  
ATOM   3839 2HG2 THR A 236      23.660  38.217  96.391  1.00  0.00           H  
ATOM   3840 3HG2 THR A 236      24.700  37.116  95.458  1.00  0.00           H  
ATOM   3841  N   GLU A 237      20.883  37.123  97.400  1.00  0.00           N  
ATOM   3842  CA  GLU A 237      20.535  37.592  98.736  1.00  0.00           C  
ATOM   3843  C   GLU A 237      20.469  36.434  99.725  1.00  0.00           C  
ATOM   3844  O   GLU A 237      20.988  36.526 100.837  1.00  0.00           O  
ATOM   3845  CB  GLU A 237      19.195  38.331  98.710  1.00  0.00           C  
ATOM   3846  CG  GLU A 237      18.759  38.890 100.057  1.00  0.00           C  
ATOM   3847  CD  GLU A 237      17.468  39.656  99.982  1.00  0.00           C  
ATOM   3848  OE1 GLU A 237      16.932  39.777  98.907  1.00  0.00           O  
ATOM   3849  OE2 GLU A 237      17.017  40.121 101.002  1.00  0.00           O1-
ATOM   3850  H   GLU A 237      20.243  37.295  96.637  1.00  0.00           H  
ATOM   3851  HA  GLU A 237      21.313  38.274  99.079  1.00  0.00           H  
ATOM   3852 1HB  GLU A 237      19.252  39.161  98.006  1.00  0.00           H  
ATOM   3853 2HB  GLU A 237      18.415  37.656  98.359  1.00  0.00           H  
ATOM   3854 1HG  GLU A 237      18.638  38.064 100.759  1.00  0.00           H  
ATOM   3855 2HG  GLU A 237      19.543  39.543 100.438  1.00  0.00           H  
ATOM   3856  N   LEU A 238      19.829  35.346  99.313  1.00  0.00           N  
ATOM   3857  CA  LEU A 238      19.687  34.172 100.164  1.00  0.00           C  
ATOM   3858  C   LEU A 238      21.046  33.578 100.516  1.00  0.00           C  
ATOM   3859  O   LEU A 238      21.265  33.128 101.642  1.00  0.00           O  
ATOM   3860  CB  LEU A 238      18.825  33.113  99.466  1.00  0.00           C  
ATOM   3861  CG  LEU A 238      17.340  33.462  99.308  1.00  0.00           C  
ATOM   3862  CD1 LEU A 238      16.653  32.395  98.467  1.00  0.00           C  
ATOM   3863  CD2 LEU A 238      16.696  33.574 100.681  1.00  0.00           C  
ATOM   3864  H   LEU A 238      19.431  35.331  98.384  1.00  0.00           H  
ATOM   3865  HA  LEU A 238      19.208  34.476 101.097  1.00  0.00           H  
ATOM   3866 1HB  LEU A 238      19.231  32.935  98.471  1.00  0.00           H  
ATOM   3867 2HB  LEU A 238      18.889  32.184 100.033  1.00  0.00           H  
ATOM   3868  HG  LEU A 238      17.244  34.413  98.784  1.00  0.00           H  
ATOM   3869 1HD1 LEU A 238      15.598  32.643  98.354  1.00  0.00           H  
ATOM   3870 2HD1 LEU A 238      17.122  32.350  97.483  1.00  0.00           H  
ATOM   3871 3HD1 LEU A 238      16.747  31.428  98.959  1.00  0.00           H  
ATOM   3872 1HD2 LEU A 238      15.641  33.823 100.569  1.00  0.00           H  
ATOM   3873 2HD2 LEU A 238      16.791  32.623 101.206  1.00  0.00           H  
ATOM   3874 3HD2 LEU A 238      17.195  34.356 101.255  1.00  0.00           H  
ATOM   3875  N   ILE A 239      21.954  33.580  99.546  1.00  0.00           N  
ATOM   3876  CA  ILE A 239      23.317  33.111  99.773  1.00  0.00           C  
ATOM   3877  C   ILE A 239      23.996  33.906 100.880  1.00  0.00           C  
ATOM   3878  O   ILE A 239      24.663  33.339 101.745  1.00  0.00           O  
ATOM   3879  CB  ILE A 239      24.152  33.208  98.483  1.00  0.00           C  
ATOM   3880  CG1 ILE A 239      23.695  32.154  97.470  1.00  0.00           C  
ATOM   3881  CG2 ILE A 239      25.632  33.045  98.794  1.00  0.00           C  
ATOM   3882  CD1 ILE A 239      24.252  32.362  96.080  1.00  0.00           C  
ATOM   3883  H   ILE A 239      21.695  33.914  98.629  1.00  0.00           H  
ATOM   3884  HA  ILE A 239      23.275  32.070 100.090  1.00  0.00           H  
ATOM   3885  HB  ILE A 239      23.993  34.181  98.018  1.00  0.00           H  
ATOM   3886 1HG1 ILE A 239      23.997  31.166  97.814  1.00  0.00           H  
ATOM   3887 2HG1 ILE A 239      22.608  32.159  97.405  1.00  0.00           H  
ATOM   3888 1HG2 ILE A 239      26.208  33.116  97.872  1.00  0.00           H  
ATOM   3889 2HG2 ILE A 239      25.948  33.831  99.479  1.00  0.00           H  
ATOM   3890 3HG2 ILE A 239      25.803  32.072  99.255  1.00  0.00           H  
ATOM   3891 1HD1 ILE A 239      23.883  31.577  95.419  1.00  0.00           H  
ATOM   3892 2HD1 ILE A 239      23.932  33.334  95.701  1.00  0.00           H  
ATOM   3893 3HD1 ILE A 239      25.339  32.327  96.114  1.00  0.00           H  
ATOM   3894  N   LYS A 240      23.821  35.223 100.847  1.00  0.00           N  
ATOM   3895  CA  LYS A 240      24.402  36.099 101.859  1.00  0.00           C  
ATOM   3896  C   LYS A 240      23.791  35.833 103.230  1.00  0.00           C  
ATOM   3897  O   LYS A 240      24.489  35.846 104.245  1.00  0.00           O  
ATOM   3898  CB  LYS A 240      24.212  37.565 101.474  1.00  0.00           C  
ATOM   3899  CG  LYS A 240      25.049  38.017 100.285  1.00  0.00           C  
ATOM   3900  CD  LYS A 240      24.762  39.467  99.925  1.00  0.00           C  
ATOM   3901  CE  LYS A 240      25.599  39.920  98.737  1.00  0.00           C  
ATOM   3902  NZ  LYS A 240      25.294  41.323  98.346  1.00  0.00           N1+
ATOM   3903  H   LYS A 240      23.275  35.629 100.102  1.00  0.00           H  
ATOM   3904  HA  LYS A 240      25.470  35.888 101.928  1.00  0.00           H  
ATOM   3905 1HB  LYS A 240      23.164  37.745 101.233  1.00  0.00           H  
ATOM   3906 2HB  LYS A 240      24.467  38.202 102.322  1.00  0.00           H  
ATOM   3907 1HG  LYS A 240      26.108  37.914 100.524  1.00  0.00           H  
ATOM   3908 2HG  LYS A 240      24.827  37.387  99.424  1.00  0.00           H  
ATOM   3909 1HD  LYS A 240      23.705  39.578  99.677  1.00  0.00           H  
ATOM   3910 2HD  LYS A 240      24.986  40.106 100.779  1.00  0.00           H  
ATOM   3911 1HE  LYS A 240      26.655  39.847  98.989  1.00  0.00           H  
ATOM   3912 2HE  LYS A 240      25.404  39.268  97.886  1.00  0.00           H  
ATOM   3913 1HZ  LYS A 240      25.869  41.585  97.556  1.00  0.00           H  
ATOM   3914 2HZ  LYS A 240      24.320  41.399  98.093  1.00  0.00           H  
ATOM   3915 3HZ  LYS A 240      25.489  41.940  99.121  1.00  0.00           H  
ATOM   3916  N   ARG A 241      22.484  35.594 103.254  1.00  0.00           N  
ATOM   3917  CA  ARG A 241      21.780  35.309 104.499  1.00  0.00           C  
ATOM   3918  C   ARG A 241      22.247  33.993 105.106  1.00  0.00           C  
ATOM   3919  O   ARG A 241      22.528  33.915 106.301  1.00  0.00           O  
ATOM   3920  CB  ARG A 241      20.278  35.251 104.263  1.00  0.00           C  
ATOM   3921  CG  ARG A 241      19.624  36.592 103.971  1.00  0.00           C  
ATOM   3922  CD  ARG A 241      18.163  36.453 103.746  1.00  0.00           C  
ATOM   3923  NE  ARG A 241      17.458  36.089 104.965  1.00  0.00           N  
ATOM   3924  CZ  ARG A 241      17.031  36.968 105.893  1.00  0.00           C  
ATOM   3925  NH1 ARG A 241      17.245  38.255 105.728  1.00  0.00           N1+
ATOM   3926  NH2 ARG A 241      16.399  36.536 106.970  1.00  0.00           N  
ATOM   3927  H   ARG A 241      21.966  35.611 102.387  1.00  0.00           H  
ATOM   3928  HA  ARG A 241      22.004  36.100 105.212  1.00  0.00           H  
ATOM   3929 1HB  ARG A 241      20.067  34.592 103.422  1.00  0.00           H  
ATOM   3930 2HB  ARG A 241      19.789  34.829 105.141  1.00  0.00           H  
ATOM   3931 1HG  ARG A 241      19.778  37.264 104.816  1.00  0.00           H  
ATOM   3932 2HG  ARG A 241      20.069  37.027 103.076  1.00  0.00           H  
ATOM   3933 1HD  ARG A 241      17.758  37.399 103.387  1.00  0.00           H  
ATOM   3934 2HD  ARG A 241      17.981  35.677 103.003  1.00  0.00           H  
ATOM   3935  HE  ARG A 241      17.275  35.108 105.127  1.00  0.00           H  
ATOM   3936 1HH1 ARG A 241      17.729  38.584 104.905  1.00  0.00           H  
ATOM   3937 2HH1 ARG A 241      16.925  38.913 106.424  1.00  0.00           H  
ATOM   3938 1HH2 ARG A 241      16.234  35.547 107.097  1.00  0.00           H  
ATOM   3939 2HH2 ARG A 241      16.079  37.194 107.665  1.00  0.00           H  
ATOM   3940  N   VAL A 242      22.329  32.959 104.275  1.00  0.00           N  
ATOM   3941  CA  VAL A 242      22.736  31.636 104.735  1.00  0.00           C  
ATOM   3942  C   VAL A 242      24.219  31.606 105.078  1.00  0.00           C  
ATOM   3943  O   VAL A 242      24.645  30.875 105.972  1.00  0.00           O  
ATOM   3944  CB  VAL A 242      22.441  30.579 103.654  1.00  0.00           C  
ATOM   3945  CG1 VAL A 242      22.948  29.213 104.092  1.00  0.00           C  
ATOM   3946  CG2 VAL A 242      20.948  30.535 103.368  1.00  0.00           C  
ATOM   3947  H   VAL A 242      22.102  33.093 103.300  1.00  0.00           H  
ATOM   3948  HA  VAL A 242      22.182  31.401 105.641  1.00  0.00           H  
ATOM   3949  HB  VAL A 242      22.978  30.845 102.744  1.00  0.00           H  
ATOM   3950 1HG1 VAL A 242      22.731  28.479 103.316  1.00  0.00           H  
ATOM   3951 2HG1 VAL A 242      24.024  29.260 104.256  1.00  0.00           H  
ATOM   3952 3HG1 VAL A 242      22.451  28.921 105.017  1.00  0.00           H  
ATOM   3953 1HG2 VAL A 242      20.746  29.785 102.603  1.00  0.00           H  
ATOM   3954 2HG2 VAL A 242      20.410  30.275 104.281  1.00  0.00           H  
ATOM   3955 3HG2 VAL A 242      20.614  31.511 103.017  1.00  0.00           H  
ATOM   3956  N   THR A 243      25.004  32.405 104.362  1.00  0.00           N  
ATOM   3957  CA  THR A 243      26.419  32.569 104.676  1.00  0.00           C  
ATOM   3958  C   THR A 243      26.618  32.990 106.126  1.00  0.00           C  
ATOM   3959  O   THR A 243      27.386  32.369 106.863  1.00  0.00           O  
ATOM   3960  CB  THR A 243      27.078  33.602 103.742  1.00  0.00           C  
ATOM   3961  CG2 THR A 243      28.497  33.903 104.198  1.00  0.00           C  
ATOM   3962  OG1 THR A 243      27.108  33.089 102.404  1.00  0.00           O  
ATOM   3963  H   THR A 243      24.611  32.913 103.584  1.00  0.00           H  
ATOM   3964  HA  THR A 243      26.917  31.608 104.539  1.00  0.00           H  
ATOM   3965  HB  THR A 243      26.496  34.523 103.751  1.00  0.00           H  
ATOM   3966  HG1 THR A 243      26.212  32.901 102.114  1.00  0.00           H  
ATOM   3967 1HG2 THR A 243      28.947  34.636 103.526  1.00  0.00           H  
ATOM   3968 2HG2 THR A 243      28.477  34.304 105.210  1.00  0.00           H  
ATOM   3969 3HG2 THR A 243      29.087  32.987 104.181  1.00  0.00           H  
ATOM   3970  N   GLU A 244      25.925  34.049 106.530  1.00  0.00           N  
ATOM   3971  CA  GLU A 244      25.960  34.504 107.914  1.00  0.00           C  
ATOM   3972  C   GLU A 244      25.560  33.390 108.872  1.00  0.00           C  
ATOM   3973  O   GLU A 244      26.234  33.146 109.872  1.00  0.00           O  
ATOM   3974  CB  GLU A 244      25.036  35.709 108.103  1.00  0.00           C  
ATOM   3975  CG  GLU A 244      24.989  36.250 109.525  1.00  0.00           C  
ATOM   3976  CD  GLU A 244      24.080  37.438 109.670  1.00  0.00           C  
ATOM   3977  OE1 GLU A 244      23.629  37.942 108.670  1.00  0.00           O  
ATOM   3978  OE2 GLU A 244      23.837  37.844 110.782  1.00  0.00           O1-
ATOM   3979  H   GLU A 244      25.359  34.550 105.860  1.00  0.00           H  
ATOM   3980  HA  GLU A 244      26.982  34.798 108.156  1.00  0.00           H  
ATOM   3981 1HB  GLU A 244      25.355  36.519 107.447  1.00  0.00           H  
ATOM   3982 2HB  GLU A 244      24.020  35.436 107.816  1.00  0.00           H  
ATOM   3983 1HG  GLU A 244      24.644  35.460 110.192  1.00  0.00           H  
ATOM   3984 2HG  GLU A 244      25.997  36.530 109.829  1.00  0.00           H  
ATOM   3985  N   LEU A 245      24.460  32.714 108.558  1.00  0.00           N  
ATOM   3986  CA  LEU A 245      23.966  31.624 109.393  1.00  0.00           C  
ATOM   3987  C   LEU A 245      25.031  30.553 109.587  1.00  0.00           C  
ATOM   3988  O   LEU A 245      25.336  30.165 110.714  1.00  0.00           O  
ATOM   3989  CB  LEU A 245      22.713  31.000 108.764  1.00  0.00           C  
ATOM   3990  CG  LEU A 245      22.137  29.782 109.497  1.00  0.00           C  
ATOM   3991  CD1 LEU A 245      21.712  30.188 110.901  1.00  0.00           C  
ATOM   3992  CD2 LEU A 245      20.961  29.225 108.709  1.00  0.00           C  
ATOM   3993  H   LEU A 245      23.953  32.959 107.720  1.00  0.00           H  
ATOM   3994  HA  LEU A 245      23.718  32.026 110.374  1.00  0.00           H  
ATOM   3995 1HB  LEU A 245      21.933  31.759 108.718  1.00  0.00           H  
ATOM   3996 2HB  LEU A 245      22.952  30.693 107.746  1.00  0.00           H  
ATOM   3997  HG  LEU A 245      22.907  29.016 109.590  1.00  0.00           H  
ATOM   3998 1HD1 LEU A 245      21.303  29.322 111.422  1.00  0.00           H  
ATOM   3999 2HD1 LEU A 245      22.575  30.565 111.448  1.00  0.00           H  
ATOM   4000 3HD1 LEU A 245      20.952  30.966 110.840  1.00  0.00           H  
ATOM   4001 1HD2 LEU A 245      20.553  28.358 109.229  1.00  0.00           H  
ATOM   4002 2HD2 LEU A 245      20.190  29.989 108.616  1.00  0.00           H  
ATOM   4003 3HD2 LEU A 245      21.298  28.925 107.716  1.00  0.00           H  
ATOM   4004  N   LEU A 246      25.594  30.077 108.482  1.00  0.00           N  
ATOM   4005  CA  LEU A 246      26.557  28.986 108.521  1.00  0.00           C  
ATOM   4006  C   LEU A 246      27.784  29.361 109.341  1.00  0.00           C  
ATOM   4007  O   LEU A 246      28.297  28.554 110.117  1.00  0.00           O  
ATOM   4008  CB  LEU A 246      26.982  28.601 107.099  1.00  0.00           C  
ATOM   4009  CG  LEU A 246      25.951  27.807 106.288  1.00  0.00           C  
ATOM   4010  CD1 LEU A 246      26.381  27.758 104.828  1.00  0.00           C  
ATOM   4011  CD2 LEU A 246      25.822  26.405 106.866  1.00  0.00           C  
ATOM   4012  H   LEU A 246      25.349  30.484 107.591  1.00  0.00           H  
ATOM   4013  HA  LEU A 246      26.087  28.126 109.004  1.00  0.00           H  
ATOM   4014 1HB  LEU A 246      27.207  29.513 106.546  1.00  0.00           H  
ATOM   4015 2HB  LEU A 246      27.891  28.004 107.156  1.00  0.00           H  
ATOM   4016  HG  LEU A 246      24.985  28.309 106.334  1.00  0.00           H  
ATOM   4017 1HD1 LEU A 246      25.648  27.193 104.251  1.00  0.00           H  
ATOM   4018 2HD1 LEU A 246      26.447  28.773 104.433  1.00  0.00           H  
ATOM   4019 3HD1 LEU A 246      27.354  27.274 104.750  1.00  0.00           H  
ATOM   4020 1HD2 LEU A 246      25.088  25.840 106.290  1.00  0.00           H  
ATOM   4021 2HD2 LEU A 246      26.786  25.901 106.818  1.00  0.00           H  
ATOM   4022 3HD2 LEU A 246      25.496  26.469 107.905  1.00  0.00           H  
ATOM   4023  N   GLU A 247      28.253  30.592 109.164  1.00  0.00           N  
ATOM   4024  CA  GLU A 247      29.405  31.087 109.909  1.00  0.00           C  
ATOM   4025  C   GLU A 247      29.127  31.103 111.407  1.00  0.00           C  
ATOM   4026  O   GLU A 247      29.981  30.730 112.209  1.00  0.00           O  
ATOM   4027  CB  GLU A 247      29.781  32.493 109.434  1.00  0.00           C  
ATOM   4028  CG  GLU A 247      30.417  32.541 108.052  1.00  0.00           C  
ATOM   4029  CD  GLU A 247      30.734  33.941 107.602  1.00  0.00           C  
ATOM   4030  OE1 GLU A 247      30.464  34.857 108.340  1.00  0.00           O  
ATOM   4031  OE2 GLU A 247      31.247  34.092 106.518  1.00  0.00           O1-
ATOM   4032  H   GLU A 247      27.801  31.200 108.497  1.00  0.00           H  
ATOM   4033  HA  GLU A 247      30.245  30.414 109.736  1.00  0.00           H  
ATOM   4034 1HB  GLU A 247      28.891  33.121 109.415  1.00  0.00           H  
ATOM   4035 2HB  GLU A 247      30.481  32.940 110.140  1.00  0.00           H  
ATOM   4036 1HG  GLU A 247      31.338  31.958 108.066  1.00  0.00           H  
ATOM   4037 2HG  GLU A 247      29.738  32.079 107.336  1.00  0.00           H  
ATOM   4038  N   LYS A 248      27.927  31.538 111.775  1.00  0.00           N  
ATOM   4039  CA  LYS A 248      27.512  31.547 113.173  1.00  0.00           C  
ATOM   4040  C   LYS A 248      27.390  30.131 113.721  1.00  0.00           C  
ATOM   4041  O   LYS A 248      27.754  29.865 114.866  1.00  0.00           O  
ATOM   4042  CB  LYS A 248      26.185  32.290 113.334  1.00  0.00           C  
ATOM   4043  CG  LYS A 248      26.287  33.801 113.183  1.00  0.00           C  
ATOM   4044  CD  LYS A 248      24.923  34.463 113.309  1.00  0.00           C  
ATOM   4045  CE  LYS A 248      25.035  35.979 113.258  1.00  0.00           C  
ATOM   4046  NZ  LYS A 248      23.701  36.638 113.279  1.00  0.00           N1+
ATOM   4047  H   LYS A 248      27.284  31.871 111.069  1.00  0.00           H  
ATOM   4048  HA  LYS A 248      28.274  32.063 113.757  1.00  0.00           H  
ATOM   4049 1HB  LYS A 248      25.473  31.926 112.593  1.00  0.00           H  
ATOM   4050 2HB  LYS A 248      25.767  32.079 114.318  1.00  0.00           H  
ATOM   4051 1HG  LYS A 248      26.948  34.201 113.954  1.00  0.00           H  
ATOM   4052 2HG  LYS A 248      26.709  34.042 112.208  1.00  0.00           H  
ATOM   4053 1HD  LYS A 248      24.279  34.127 112.494  1.00  0.00           H  
ATOM   4054 2HD  LYS A 248      24.464  34.174 114.254  1.00  0.00           H  
ATOM   4055 1HE  LYS A 248      25.612  36.330 114.112  1.00  0.00           H  
ATOM   4056 2HE  LYS A 248      25.559  36.275 112.349  1.00  0.00           H  
ATOM   4057 1HZ  LYS A 248      23.819  37.640 113.243  1.00  0.00           H  
ATOM   4058 2HZ  LYS A 248      23.163  36.334 112.478  1.00  0.00           H  
ATOM   4059 3HZ  LYS A 248      23.214  36.386 114.127  1.00  0.00           H  
ATOM   4060  N   ILE A 249      26.876  29.224 112.896  1.00  0.00           N  
ATOM   4061  CA  ILE A 249      26.753  27.823 113.278  1.00  0.00           C  
ATOM   4062  C   ILE A 249      28.118  27.211 113.576  1.00  0.00           C  
ATOM   4063  O   ILE A 249      28.287  26.505 114.570  1.00  0.00           O  
ATOM   4064  CB  ILE A 249      26.055  27.011 112.171  1.00  0.00           C  
ATOM   4065  CG1 ILE A 249      24.573  27.386 112.088  1.00  0.00           C  
ATOM   4066  CG2 ILE A 249      26.217  25.520 112.423  1.00  0.00           C  
ATOM   4067  CD1 ILE A 249      23.879  26.859 110.853  1.00  0.00           C  
ATOM   4068  H   ILE A 249      26.562  29.515 111.982  1.00  0.00           H  
ATOM   4069  HA  ILE A 249      26.158  27.765 114.190  1.00  0.00           H  
ATOM   4070  HB  ILE A 249      26.498  27.258 111.206  1.00  0.00           H  
ATOM   4071 1HG1 ILE A 249      24.052  27.003 112.964  1.00  0.00           H  
ATOM   4072 2HG1 ILE A 249      24.472  28.472 112.097  1.00  0.00           H  
ATOM   4073 1HG2 ILE A 249      25.717  24.962 111.632  1.00  0.00           H  
ATOM   4074 2HG2 ILE A 249      27.277  25.266 112.434  1.00  0.00           H  
ATOM   4075 3HG2 ILE A 249      25.773  25.263 113.384  1.00  0.00           H  
ATOM   4076 1HD1 ILE A 249      22.833  27.166 110.865  1.00  0.00           H  
ATOM   4077 2HD1 ILE A 249      24.364  27.260 109.963  1.00  0.00           H  
ATOM   4078 3HD1 ILE A 249      23.937  25.772 110.840  1.00  0.00           H  
ATOM   4079  N   ALA A 250      29.085  27.487 112.708  1.00  0.00           N  
ATOM   4080  CA  ALA A 250      30.444  26.993 112.894  1.00  0.00           C  
ATOM   4081  C   ALA A 250      31.057  27.536 114.178  1.00  0.00           C  
ATOM   4082  O   ALA A 250      31.664  26.792 114.950  1.00  0.00           O  
ATOM   4083  CB  ALA A 250      31.310  27.362 111.699  1.00  0.00           C  
ATOM   4084  H   ALA A 250      28.875  28.054 111.899  1.00  0.00           H  
ATOM   4085  HA  ALA A 250      30.407  25.906 112.979  1.00  0.00           H  
ATOM   4086 1HB  ALA A 250      32.321  26.985 111.851  1.00  0.00           H  
ATOM   4087 2HB  ALA A 250      30.891  26.919 110.796  1.00  0.00           H  
ATOM   4088 3HB  ALA A 250      31.339  28.445 111.591  1.00  0.00           H  
ATOM   4089  N   LYS A 251      30.894  28.835 114.403  1.00  0.00           N  
ATOM   4090  CA  LYS A 251      31.437  29.481 115.591  1.00  0.00           C  
ATOM   4091  C   LYS A 251      30.809  28.920 116.860  1.00  0.00           C  
ATOM   4092  O   LYS A 251      31.471  28.795 117.890  1.00  0.00           O  
ATOM   4093  CB  LYS A 251      31.224  30.994 115.523  1.00  0.00           C  
ATOM   4094  CG  LYS A 251      32.106  31.709 114.508  1.00  0.00           C  
ATOM   4095  CD  LYS A 251      31.803  33.198 114.465  1.00  0.00           C  
ATOM   4096  CE  LYS A 251      32.684  33.914 113.451  1.00  0.00           C  
ATOM   4097  NZ  LYS A 251      32.385  35.371 113.384  1.00  0.00           N1+
ATOM   4098  H   LYS A 251      30.383  29.389 113.733  1.00  0.00           H  
ATOM   4099  HA  LYS A 251      32.508  29.280 115.635  1.00  0.00           H  
ATOM   4100 1HB  LYS A 251      30.184  31.204 115.270  1.00  0.00           H  
ATOM   4101 2HB  LYS A 251      31.417  31.433 116.502  1.00  0.00           H  
ATOM   4102 1HG  LYS A 251      33.154  31.567 114.773  1.00  0.00           H  
ATOM   4103 2HG  LYS A 251      31.940  31.283 113.519  1.00  0.00           H  
ATOM   4104 1HD  LYS A 251      30.757  33.350 114.195  1.00  0.00           H  
ATOM   4105 2HD  LYS A 251      31.972  33.634 115.449  1.00  0.00           H  
ATOM   4106 1HE  LYS A 251      33.731  33.783 113.723  1.00  0.00           H  
ATOM   4107 2HE  LYS A 251      32.530  33.479 112.464  1.00  0.00           H  
ATOM   4108 1HZ  LYS A 251      32.988  35.807 112.701  1.00  0.00           H  
ATOM   4109 2HZ  LYS A 251      31.420  35.505 113.114  1.00  0.00           H  
ATOM   4110 3HZ  LYS A 251      32.542  35.790 114.289  1.00  0.00           H  
ATOM   4111  N   ASN A 252      29.526  28.577 116.779  1.00  0.00           N  
ATOM   4112  CA  ASN A 252      28.811  28.016 117.917  1.00  0.00           C  
ATOM   4113  C   ASN A 252      28.503  26.539 117.700  1.00  0.00           C  
ATOM   4114  O   ASN A 252      27.503  26.023 118.199  1.00  0.00           O  
ATOM   4115  CB  ASN A 252      27.535  28.793 118.181  1.00  0.00           C  
ATOM   4116  CG  ASN A 252      27.800  30.193 118.661  1.00  0.00           C  
ATOM   4117  ND2 ASN A 252      27.489  31.162 117.837  1.00  0.00           N  
ATOM   4118  OD1 ASN A 252      28.288  30.399 119.779  1.00  0.00           O  
ATOM   4119  H   ASN A 252      29.037  28.712 115.906  1.00  0.00           H  
ATOM   4120  HA  ASN A 252      29.444  28.095 118.799  1.00  0.00           H  
ATOM   4121 1HB  ASN A 252      26.941  28.841 117.268  1.00  0.00           H  
ATOM   4122 2HB  ASN A 252      26.939  28.272 118.932  1.00  0.00           H  
ATOM   4123 1HD2 ASN A 252      27.644  32.115 118.102  1.00  0.00           H  
ATOM   4124 2HD2 ASN A 252      27.096  30.950 116.942  1.00  0.00           H  
ATOM   4125  N   SER A 253      29.368  25.865 116.951  1.00  0.00           N  
ATOM   4126  CA  SER A 253      29.196  24.443 116.675  1.00  0.00           C  
ATOM   4127  C   SER A 253      29.540  23.598 117.895  1.00  0.00           C  
ATOM   4128  O   SER A 253      30.341  24.005 118.737  1.00  0.00           O  
ATOM   4129  CB  SER A 253      30.064  24.030 115.502  1.00  0.00           C  
ATOM   4130  OG  SER A 253      31.423  24.173 115.808  1.00  0.00           O  
ATOM   4131  H   SER A 253      30.166  26.347 116.564  1.00  0.00           H  
ATOM   4132  HA  SER A 253      28.150  24.260 116.432  1.00  0.00           H  
ATOM   4133 1HB  SER A 253      29.854  22.993 115.242  1.00  0.00           H  
ATOM   4134 2HB  SER A 253      29.818  24.641 114.634  1.00  0.00           H  
ATOM   4135  HG  SER A 253      31.634  25.096 115.650  1.00  0.00           H  
ATOM   4136  N   ASP A 254      28.930  22.422 117.984  1.00  0.00           N  
ATOM   4137  CA  ASP A 254      29.236  21.479 119.054  1.00  0.00           C  
ATOM   4138  C   ASP A 254      30.542  20.744 118.782  1.00  0.00           C  
ATOM   4139  O   ASP A 254      31.317  20.474 119.701  1.00  0.00           O  
ATOM   4140  CB  ASP A 254      28.099  20.466 119.219  1.00  0.00           C  
ATOM   4141  CG  ASP A 254      28.237  19.621 120.478  1.00  0.00           C  
ATOM   4142  OD1 ASP A 254      28.192  20.175 121.551  1.00  0.00           O  
ATOM   4143  OD2 ASP A 254      28.389  18.429 120.355  1.00  0.00           O1-
ATOM   4144  H   ASP A 254      28.234  22.175 117.296  1.00  0.00           H  
ATOM   4145  HA  ASP A 254      29.358  22.036 119.983  1.00  0.00           H  
ATOM   4146 1HB  ASP A 254      27.146  20.993 119.256  1.00  0.00           H  
ATOM   4147 2HB  ASP A 254      28.074  19.804 118.354  1.00  0.00           H  
ATOM   4148  N   THR A 255      30.783  20.422 117.516  1.00  0.00           N  
ATOM   4149  CA  THR A 255      31.994  19.713 117.121  1.00  0.00           C  
ATOM   4150  C   THR A 255      32.689  20.411 115.961  1.00  0.00           C  
ATOM   4151  O   THR A 255      32.056  21.126 115.185  1.00  0.00           O  
ATOM   4152  CB  THR A 255      31.681  18.255 116.733  1.00  0.00           C  
ATOM   4153  CG2 THR A 255      30.965  17.542 117.870  1.00  0.00           C  
ATOM   4154  OG1 THR A 255      30.852  18.236 115.564  1.00  0.00           O  
ATOM   4155  H   THR A 255      30.110  20.677 116.807  1.00  0.00           H  
ATOM   4156  HA  THR A 255      32.682  19.708 117.966  1.00  0.00           H  
ATOM   4157  HB  THR A 255      32.610  17.730 116.512  1.00  0.00           H  
ATOM   4158  HG1 THR A 255      30.185  17.552 115.657  1.00  0.00           H  
ATOM   4159 1HG2 THR A 255      30.752  16.514 117.578  1.00  0.00           H  
ATOM   4160 2HG2 THR A 255      31.597  17.545 118.758  1.00  0.00           H  
ATOM   4161 3HG2 THR A 255      30.030  18.057 118.089  1.00  0.00           H  
ATOM   4162  N   PRO A 256      33.997  20.201 115.848  1.00  0.00           N  
ATOM   4163  CA  PRO A 256      34.762  20.716 114.719  1.00  0.00           C  
ATOM   4164  C   PRO A 256      34.266  20.129 113.406  1.00  0.00           C  
ATOM   4165  O   PRO A 256      34.411  20.739 112.347  1.00  0.00           O  
ATOM   4166  CB  PRO A 256      36.191  20.265 115.038  1.00  0.00           C  
ATOM   4167  CG  PRO A 256      36.011  19.088 115.936  1.00  0.00           C  
ATOM   4168  CD  PRO A 256      34.830  19.451 116.796  1.00  0.00           C  
ATOM   4169  HA  PRO A 256      34.619  21.797 114.678  1.00  0.00           H  
ATOM   4170 1HB  PRO A 256      36.722  20.015 114.107  1.00  0.00           H  
ATOM   4171 2HB  PRO A 256      36.748  21.085 115.515  1.00  0.00           H  
ATOM   4172 1HG  PRO A 256      35.839  18.180 115.341  1.00  0.00           H  
ATOM   4173 2HG  PRO A 256      36.926  18.915 116.523  1.00  0.00           H  
ATOM   4174 1HD  PRO A 256      34.339  18.534 117.152  1.00  0.00           H  
ATOM   4175 2HD  PRO A 256      35.170  20.064 117.645  1.00  0.00           H  
ATOM   4176  N   GLU A 257      33.681  18.938 113.479  1.00  0.00           N  
ATOM   4177  CA  GLU A 257      33.044  18.324 112.320  1.00  0.00           C  
ATOM   4178  C   GLU A 257      31.901  19.186 111.798  1.00  0.00           C  
ATOM   4179  O   GLU A 257      31.827  19.476 110.604  1.00  0.00           O  
ATOM   4180  CB  GLU A 257      32.522  16.929 112.674  1.00  0.00           C  
ATOM   4181  CG  GLU A 257      31.809  16.216 111.533  1.00  0.00           C  
ATOM   4182  CD  GLU A 257      31.263  14.874 111.933  1.00  0.00           C  
ATOM   4183  OE1 GLU A 257      31.647  14.381 112.966  1.00  0.00           O  
ATOM   4184  OE2 GLU A 257      30.461  14.340 111.204  1.00  0.00           O1-
ATOM   4185  H   GLU A 257      33.678  18.444 114.361  1.00  0.00           H  
ATOM   4186  HA  GLU A 257      33.783  18.238 111.523  1.00  0.00           H  
ATOM   4187 1HB  GLU A 257      33.353  16.300 112.993  1.00  0.00           H  
ATOM   4188 2HB  GLU A 257      31.826  17.002 113.509  1.00  0.00           H  
ATOM   4189 1HG  GLU A 257      30.987  16.841 111.184  1.00  0.00           H  
ATOM   4190 2HG  GLU A 257      32.507  16.089 110.706  1.00  0.00           H  
ATOM   4191  N   LEU A 258      31.015  19.594 112.700  1.00  0.00           N  
ATOM   4192  CA  LEU A 258      29.884  20.439 112.335  1.00  0.00           C  
ATOM   4193  C   LEU A 258      30.354  21.770 111.760  1.00  0.00           C  
ATOM   4194  O   LEU A 258      29.776  22.280 110.802  1.00  0.00           O  
ATOM   4195  CB  LEU A 258      28.993  20.690 113.559  1.00  0.00           C  
ATOM   4196  CG  LEU A 258      28.199  19.478 114.063  1.00  0.00           C  
ATOM   4197  CD1 LEU A 258      27.541  19.819 115.393  1.00  0.00           C  
ATOM   4198  CD2 LEU A 258      27.160  19.084 113.023  1.00  0.00           C  
ATOM   4199  H   LEU A 258      31.127  19.309 113.662  1.00  0.00           H  
ATOM   4200  HA  LEU A 258      29.308  19.931 111.563  1.00  0.00           H  
ATOM   4201 1HB  LEU A 258      29.619  21.039 114.378  1.00  0.00           H  
ATOM   4202 2HB  LEU A 258      28.279  21.475 113.314  1.00  0.00           H  
ATOM   4203  HG  LEU A 258      28.878  18.642 114.232  1.00  0.00           H  
ATOM   4204 1HD1 LEU A 258      26.976  18.958 115.751  1.00  0.00           H  
ATOM   4205 2HD1 LEU A 258      28.307  20.078 116.122  1.00  0.00           H  
ATOM   4206 3HD1 LEU A 258      26.866  20.664 115.259  1.00  0.00           H  
ATOM   4207 1HD2 LEU A 258      26.596  18.221 113.382  1.00  0.00           H  
ATOM   4208 2HD2 LEU A 258      26.479  19.918 112.856  1.00  0.00           H  
ATOM   4209 3HD2 LEU A 258      27.659  18.828 112.089  1.00  0.00           H  
ATOM   4210  N   ALA A 259      31.406  22.324 112.351  1.00  0.00           N  
ATOM   4211  CA  ALA A 259      32.005  23.556 111.850  1.00  0.00           C  
ATOM   4212  C   ALA A 259      32.568  23.365 110.448  1.00  0.00           C  
ATOM   4213  O   ALA A 259      32.402  24.222 109.580  1.00  0.00           O  
ATOM   4214  CB  ALA A 259      33.095  24.038 112.796  1.00  0.00           C  
ATOM   4215  H   ALA A 259      31.803  21.882 113.168  1.00  0.00           H  
ATOM   4216  HA  ALA A 259      31.229  24.320 111.794  1.00  0.00           H  
ATOM   4217 1HB  ALA A 259      33.533  24.959 112.408  1.00  0.00           H  
ATOM   4218 2HB  ALA A 259      32.667  24.226 113.780  1.00  0.00           H  
ATOM   4219 3HB  ALA A 259      33.868  23.276 112.878  1.00  0.00           H  
ATOM   4220  N   LYS A 260      33.233  22.236 110.230  1.00  0.00           N  
ATOM   4221  CA  LYS A 260      33.774  21.904 108.919  1.00  0.00           C  
ATOM   4222  C   LYS A 260      32.663  21.764 107.885  1.00  0.00           C  
ATOM   4223  O   LYS A 260      32.762  22.293 106.779  1.00  0.00           O  
ATOM   4224  CB  LYS A 260      34.593  20.614 108.990  1.00  0.00           C  
ATOM   4225  CG  LYS A 260      35.206  20.185 107.662  1.00  0.00           C  
ATOM   4226  CD  LYS A 260      36.104  18.970 107.836  1.00  0.00           C  
ATOM   4227  CE  LYS A 260      36.775  18.586 106.525  1.00  0.00           C  
ATOM   4228  NZ  LYS A 260      35.833  17.908 105.594  1.00  0.00           N1+
ATOM   4229  H   LYS A 260      33.367  21.589 110.997  1.00  0.00           H  
ATOM   4230  HA  LYS A 260      34.423  22.718 108.596  1.00  0.00           H  
ATOM   4231 1HB  LYS A 260      35.404  20.737 109.708  1.00  0.00           H  
ATOM   4232 2HB  LYS A 260      33.962  19.800 109.345  1.00  0.00           H  
ATOM   4233 1HG  LYS A 260      34.411  19.941 106.956  1.00  0.00           H  
ATOM   4234 2HG  LYS A 260      35.793  21.006 107.251  1.00  0.00           H  
ATOM   4235 1HD  LYS A 260      36.873  19.188 108.578  1.00  0.00           H  
ATOM   4236 2HD  LYS A 260      35.511  18.126 108.189  1.00  0.00           H  
ATOM   4237 1HE  LYS A 260      37.166  19.480 106.041  1.00  0.00           H  
ATOM   4238 2HE  LYS A 260      37.610  17.914 106.727  1.00  0.00           H  
ATOM   4239 1HZ  LYS A 260      36.315  17.670 104.740  1.00  0.00           H  
ATOM   4240 2HZ  LYS A 260      35.478  17.066 106.027  1.00  0.00           H  
ATOM   4241 3HZ  LYS A 260      35.063  18.528 105.384  1.00  0.00           H  
ATOM   4242  N   ARG A 261      31.607  21.048 108.253  1.00  0.00           N  
ATOM   4243  CA  ARG A 261      30.475  20.837 107.359  1.00  0.00           C  
ATOM   4244  C   ARG A 261      29.820  22.160 106.978  1.00  0.00           C  
ATOM   4245  O   ARG A 261      29.396  22.348 105.838  1.00  0.00           O  
ATOM   4246  CB  ARG A 261      29.441  19.930 108.008  1.00  0.00           C  
ATOM   4247  CG  ARG A 261      29.845  18.468 108.109  1.00  0.00           C  
ATOM   4248  CD  ARG A 261      28.792  17.650 108.764  1.00  0.00           C  
ATOM   4249  NE  ARG A 261      29.215  16.273 108.954  1.00  0.00           N  
ATOM   4250  CZ  ARG A 261      29.147  15.314 108.009  1.00  0.00           C  
ATOM   4251  NH1 ARG A 261      28.673  15.598 106.817  1.00  0.00           N1+
ATOM   4252  NH2 ARG A 261      29.559  14.088 108.283  1.00  0.00           N  
ATOM   4253  H   ARG A 261      31.587  20.637 109.176  1.00  0.00           H  
ATOM   4254  HA  ARG A 261      30.838  20.373 106.442  1.00  0.00           H  
ATOM   4255 1HB  ARG A 261      29.230  20.284 109.017  1.00  0.00           H  
ATOM   4256 2HB  ARG A 261      28.510  19.977 107.444  1.00  0.00           H  
ATOM   4257 1HG  ARG A 261      30.016  18.069 107.108  1.00  0.00           H  
ATOM   4258 2HG  ARG A 261      30.760  18.382 108.694  1.00  0.00           H  
ATOM   4259 1HD  ARG A 261      28.558  18.074 109.740  1.00  0.00           H  
ATOM   4260 2HD  ARG A 261      27.894  17.649 108.145  1.00  0.00           H  
ATOM   4261  HE  ARG A 261      29.586  16.015 109.859  1.00  0.00           H  
ATOM   4262 1HH1 ARG A 261      28.358  16.535 106.609  1.00  0.00           H  
ATOM   4263 2HH1 ARG A 261      28.622  14.879 106.110  1.00  0.00           H  
ATOM   4264 1HH2 ARG A 261      29.924  13.869 109.199  1.00  0.00           H  
ATOM   4265 2HH2 ARG A 261      29.508  13.370 107.575  1.00  0.00           H  
ATOM   4266  N   ALA A 262      29.741  23.071 107.941  1.00  0.00           N  
ATOM   4267  CA  ALA A 262      29.250  24.420 107.679  1.00  0.00           C  
ATOM   4268  C   ALA A 262      30.124  25.137 106.658  1.00  0.00           C  
ATOM   4269  O   ALA A 262      29.620  25.783 105.741  1.00  0.00           O  
ATOM   4270  CB  ALA A 262      29.182  25.218 108.972  1.00  0.00           C  
ATOM   4271  H   ALA A 262      30.028  22.825 108.877  1.00  0.00           H  
ATOM   4272  HA  ALA A 262      28.245  24.346 107.260  1.00  0.00           H  
ATOM   4273 1HB  ALA A 262      28.813  26.223 108.759  1.00  0.00           H  
ATOM   4274 2HB  ALA A 262      28.507  24.724 109.671  1.00  0.00           H  
ATOM   4275 3HB  ALA A 262      30.176  25.283 109.411  1.00  0.00           H  
ATOM   4276  N   ALA A 263      31.436  25.018 106.826  1.00  0.00           N  
ATOM   4277  CA  ALA A 263      32.384  25.607 105.888  1.00  0.00           C  
ATOM   4278  C   ALA A 263      32.235  24.999 104.498  1.00  0.00           C  
ATOM   4279  O   ALA A 263      32.332  25.696 103.490  1.00  0.00           O  
ATOM   4280  CB  ALA A 263      33.807  25.430 106.392  1.00  0.00           C  
ATOM   4281  H   ALA A 263      31.787  24.508 107.624  1.00  0.00           H  
ATOM   4282  HA  ALA A 263      32.172  26.674 105.804  1.00  0.00           H  
ATOM   4283 1HB  ALA A 263      34.505  25.876 105.682  1.00  0.00           H  
ATOM   4284 2HB  ALA A 263      33.915  25.923 107.361  1.00  0.00           H  
ATOM   4285 3HB  ALA A 263      34.027  24.369 106.499  1.00  0.00           H  
ATOM   4286  N   GLU A 264      31.998  23.692 104.455  1.00  0.00           N  
ATOM   4287  CA  GLU A 264      31.742  23.002 103.195  1.00  0.00           C  
ATOM   4288  C   GLU A 264      30.529  23.589 102.485  1.00  0.00           C  
ATOM   4289  O   GLU A 264      30.561  23.823 101.275  1.00  0.00           O  
ATOM   4290  CB  GLU A 264      31.528  21.506 103.440  1.00  0.00           C  
ATOM   4291  CG  GLU A 264      32.788  20.746 103.828  1.00  0.00           C  
ATOM   4292  CD  GLU A 264      32.515  19.316 104.203  1.00  0.00           C  
ATOM   4293  OE1 GLU A 264      31.379  18.912 104.144  1.00  0.00           O  
ATOM   4294  OE2 GLU A 264      33.445  18.626 104.549  1.00  0.00           O1-
ATOM   4295  H   GLU A 264      31.997  23.162 105.313  1.00  0.00           H  
ATOM   4296  HA  GLU A 264      32.604  23.138 102.544  1.00  0.00           H  
ATOM   4297 1HB  GLU A 264      30.795  21.368 104.234  1.00  0.00           H  
ATOM   4298 2HB  GLU A 264      31.123  21.045 102.537  1.00  0.00           H  
ATOM   4299 1HG  GLU A 264      33.483  20.763 102.990  1.00  0.00           H  
ATOM   4300 2HG  GLU A 264      33.260  21.254 104.668  1.00  0.00           H  
ATOM   4301  N   LEU A 265      29.461  23.824 103.240  1.00  0.00           N  
ATOM   4302  CA  LEU A 265      28.248  24.416 102.689  1.00  0.00           C  
ATOM   4303  C   LEU A 265      28.504  25.831 102.187  1.00  0.00           C  
ATOM   4304  O   LEU A 265      27.936  26.255 101.180  1.00  0.00           O  
ATOM   4305  CB  LEU A 265      27.139  24.434 103.748  1.00  0.00           C  
ATOM   4306  CG  LEU A 265      26.547  23.067 104.115  1.00  0.00           C  
ATOM   4307  CD1 LEU A 265      25.626  23.220 105.318  1.00  0.00           C  
ATOM   4308  CD2 LEU A 265      25.796  22.501 102.919  1.00  0.00           C  
ATOM   4309  H   LEU A 265      29.492  23.589 104.221  1.00  0.00           H  
ATOM   4310  HA  LEU A 265      27.927  23.816 101.836  1.00  0.00           H  
ATOM   4311 1HB  LEU A 265      27.537  24.878 104.659  1.00  0.00           H  
ATOM   4312 2HB  LEU A 265      26.325  25.063 103.389  1.00  0.00           H  
ATOM   4313  HG  LEU A 265      27.350  22.386 104.395  1.00  0.00           H  
ATOM   4314 1HD1 LEU A 265      25.205  22.248 105.579  1.00  0.00           H  
ATOM   4315 2HD1 LEU A 265      26.194  23.607 106.164  1.00  0.00           H  
ATOM   4316 3HD1 LEU A 265      24.820  23.910 105.073  1.00  0.00           H  
ATOM   4317 1HD2 LEU A 265      25.376  21.530 103.179  1.00  0.00           H  
ATOM   4318 2HD2 LEU A 265      24.991  23.182 102.640  1.00  0.00           H  
ATOM   4319 3HD2 LEU A 265      26.482  22.387 102.079  1.00  0.00           H  
ATOM   4320  N   LEU A 266      29.361  26.560 102.895  1.00  0.00           N  
ATOM   4321  CA  LEU A 266      29.773  27.890 102.466  1.00  0.00           C  
ATOM   4322  C   LEU A 266      30.495  27.838 101.124  1.00  0.00           C  
ATOM   4323  O   LEU A 266      30.285  28.689 100.262  1.00  0.00           O  
ATOM   4324  CB  LEU A 266      30.685  28.528 103.521  1.00  0.00           C  
ATOM   4325  CG  LEU A 266      29.982  29.044 104.783  1.00  0.00           C  
ATOM   4326  CD1 LEU A 266      31.024  29.423 105.826  1.00  0.00           C  
ATOM   4327  CD2 LEU A 266      29.107  30.237 104.427  1.00  0.00           C  
ATOM   4328  H   LEU A 266      29.736  26.180 103.753  1.00  0.00           H  
ATOM   4329  HA  LEU A 266      28.882  28.504 102.337  1.00  0.00           H  
ATOM   4330 1HB  LEU A 266      31.424  27.792 103.831  1.00  0.00           H  
ATOM   4331 2HB  LEU A 266      31.207  29.369 103.066  1.00  0.00           H  
ATOM   4332  HG  LEU A 266      29.362  28.252 105.204  1.00  0.00           H  
ATOM   4333 1HD1 LEU A 266      30.525  29.789 106.724  1.00  0.00           H  
ATOM   4334 2HD1 LEU A 266      31.623  28.547 106.077  1.00  0.00           H  
ATOM   4335 3HD1 LEU A 266      31.671  30.203 105.428  1.00  0.00           H  
ATOM   4336 1HD2 LEU A 266      28.607  30.603 105.324  1.00  0.00           H  
ATOM   4337 2HD2 LEU A 266      29.726  31.030 104.007  1.00  0.00           H  
ATOM   4338 3HD2 LEU A 266      28.361  29.933 103.692  1.00  0.00           H  
ATOM   4339  N   LYS A 267      31.347  26.832 100.957  1.00  0.00           N  
ATOM   4340  CA  LYS A 267      32.037  26.615  99.692  1.00  0.00           C  
ATOM   4341  C   LYS A 267      31.051  26.305  98.574  1.00  0.00           C  
ATOM   4342  O   LYS A 267      31.218  26.759  97.441  1.00  0.00           O  
ATOM   4343  CB  LYS A 267      33.056  25.483  99.823  1.00  0.00           C  
ATOM   4344  CG  LYS A 267      34.266  25.822 100.684  1.00  0.00           C  
ATOM   4345  CD  LYS A 267      35.212  24.636 100.800  1.00  0.00           C  
ATOM   4346  CE  LYS A 267      36.373  24.943 101.734  1.00  0.00           C  
ATOM   4347  NZ  LYS A 267      37.302  23.788 101.865  1.00  0.00           N1+
ATOM   4348  H   LYS A 267      31.522  26.202 101.726  1.00  0.00           H  
ATOM   4349  HA  LYS A 267      32.563  27.533  99.423  1.00  0.00           H  
ATOM   4350 1HB  LYS A 267      32.573  24.607 100.256  1.00  0.00           H  
ATOM   4351 2HB  LYS A 267      33.418  25.202  98.834  1.00  0.00           H  
ATOM   4352 1HG  LYS A 267      34.804  26.662 100.241  1.00  0.00           H  
ATOM   4353 2HG  LYS A 267      33.934  26.112 101.680  1.00  0.00           H  
ATOM   4354 1HD  LYS A 267      34.667  23.773 101.183  1.00  0.00           H  
ATOM   4355 2HD  LYS A 267      35.606  24.387  99.815  1.00  0.00           H  
ATOM   4356 1HE  LYS A 267      36.929  25.799 101.354  1.00  0.00           H  
ATOM   4357 2HE  LYS A 267      35.989  25.198 102.722  1.00  0.00           H  
ATOM   4358 1HZ  LYS A 267      38.057  24.032 102.491  1.00  0.00           H  
ATOM   4359 2HZ  LYS A 267      36.801  22.992 102.235  1.00  0.00           H  
ATOM   4360 3HZ  LYS A 267      37.680  23.555 100.957  1.00  0.00           H  
ATOM   4361  N   ARG A 268      30.022  25.530  98.896  1.00  0.00           N  
ATOM   4362  CA  ARG A 268      28.975  25.206  97.936  1.00  0.00           C  
ATOM   4363  C   ARG A 268      28.184  26.448  97.542  1.00  0.00           C  
ATOM   4364  O   ARG A 268      27.798  26.608  96.384  1.00  0.00           O  
ATOM   4365  CB  ARG A 268      28.025  24.165  98.511  1.00  0.00           C  
ATOM   4366  CG  ARG A 268      28.631  22.784  98.704  1.00  0.00           C  
ATOM   4367  CD  ARG A 268      29.112  22.211  97.421  1.00  0.00           C  
ATOM   4368  NE  ARG A 268      29.526  20.824  97.569  1.00  0.00           N  
ATOM   4369  CZ  ARG A 268      30.221  20.131  96.646  1.00  0.00           C  
ATOM   4370  NH1 ARG A 268      30.571  20.707  95.517  1.00  0.00           N1+
ATOM   4371  NH2 ARG A 268      30.550  18.872  96.875  1.00  0.00           N  
ATOM   4372  H   ARG A 268      29.963  25.155  99.833  1.00  0.00           H  
ATOM   4373  HA  ARG A 268      29.443  24.813  97.034  1.00  0.00           H  
ATOM   4374 1HB  ARG A 268      27.658  24.502  99.479  1.00  0.00           H  
ATOM   4375 2HB  ARG A 268      27.162  24.057  97.853  1.00  0.00           H  
ATOM   4376 1HG  ARG A 268      29.477  22.851  99.388  1.00  0.00           H  
ATOM   4377 2HG  ARG A 268      27.880  22.112  99.121  1.00  0.00           H  
ATOM   4378 1HD  ARG A 268      28.312  22.250  96.683  1.00  0.00           H  
ATOM   4379 2HD  ARG A 268      29.965  22.785  97.064  1.00  0.00           H  
ATOM   4380  HE  ARG A 268      29.273  20.346  98.424  1.00  0.00           H  
ATOM   4381 1HH1 ARG A 268      30.319  21.670  95.342  1.00  0.00           H  
ATOM   4382 2HH1 ARG A 268      31.092  20.188  94.826  1.00  0.00           H  
ATOM   4383 1HH2 ARG A 268      30.280  18.428  97.742  1.00  0.00           H  
ATOM   4384 2HH2 ARG A 268      31.070  18.352  96.184  1.00  0.00           H  
ATOM   4385  N   LEU A 269      27.949  27.325  98.510  1.00  0.00           N  
ATOM   4386  CA  LEU A 269      27.293  28.601  98.247  1.00  0.00           C  
ATOM   4387  C   LEU A 269      28.118  29.459  97.296  1.00  0.00           C  
ATOM   4388  O   LEU A 269      27.574  30.117  96.409  1.00  0.00           O  
ATOM   4389  CB  LEU A 269      27.063  29.359  99.560  1.00  0.00           C  
ATOM   4390  CG  LEU A 269      25.916  28.840 100.436  1.00  0.00           C  
ATOM   4391  CD1 LEU A 269      25.945  29.548 101.784  1.00  0.00           C  
ATOM   4392  CD2 LEU A 269      24.590  29.068  99.726  1.00  0.00           C  
ATOM   4393  H   LEU A 269      28.232  27.103  99.456  1.00  0.00           H  
ATOM   4394  HA  LEU A 269      26.334  28.403  97.767  1.00  0.00           H  
ATOM   4395 1HB  LEU A 269      27.977  29.316 100.151  1.00  0.00           H  
ATOM   4396 2HB  LEU A 269      26.854  30.403  99.327  1.00  0.00           H  
ATOM   4397  HG  LEU A 269      26.051  27.773 100.618  1.00  0.00           H  
ATOM   4398 1HD1 LEU A 269      25.129  29.179 102.406  1.00  0.00           H  
ATOM   4399 2HD1 LEU A 269      26.895  29.351 102.278  1.00  0.00           H  
ATOM   4400 3HD1 LEU A 269      25.828  30.621 101.633  1.00  0.00           H  
ATOM   4401 1HD2 LEU A 269      23.775  28.698 100.348  1.00  0.00           H  
ATOM   4402 2HD2 LEU A 269      24.453  30.135  99.545  1.00  0.00           H  
ATOM   4403 3HD2 LEU A 269      24.591  28.536  98.774  1.00  0.00           H  
ATOM   4404  N   ILE A 270      29.433  29.446  97.487  1.00  0.00           N  
ATOM   4405  CA  ILE A 270      30.343  30.143  96.588  1.00  0.00           C  
ATOM   4406  C   ILE A 270      30.226  29.614  95.164  1.00  0.00           C  
ATOM   4407  O   ILE A 270      30.154  30.388  94.209  1.00  0.00           O  
ATOM   4408  CB  ILE A 270      31.800  30.006  97.068  1.00  0.00           C  
ATOM   4409  CG1 ILE A 270      32.010  30.789  98.367  1.00  0.00           C  
ATOM   4410  CG2 ILE A 270      32.763  30.485  95.993  1.00  0.00           C  
ATOM   4411  CD1 ILE A 270      33.311  30.470  99.069  1.00  0.00           C  
ATOM   4412  H   ILE A 270      29.811  28.938  98.274  1.00  0.00           H  
ATOM   4413  HA  ILE A 270      30.073  31.201  96.571  1.00  0.00           H  
ATOM   4414  HB  ILE A 270      32.012  28.961  97.292  1.00  0.00           H  
ATOM   4415 1HG1 ILE A 270      31.989  31.857  98.156  1.00  0.00           H  
ATOM   4416 2HG1 ILE A 270      31.192  30.577  99.056  1.00  0.00           H  
ATOM   4417 1HG2 ILE A 270      33.787  30.382  96.349  1.00  0.00           H  
ATOM   4418 2HG2 ILE A 270      32.629  29.887  95.093  1.00  0.00           H  
ATOM   4419 3HG2 ILE A 270      32.561  31.532  95.765  1.00  0.00           H  
ATOM   4420 1HD1 ILE A 270      33.387  31.063  99.980  1.00  0.00           H  
ATOM   4421 2HD1 ILE A 270      33.338  29.410  99.322  1.00  0.00           H  
ATOM   4422 3HD1 ILE A 270      34.146  30.709  98.411  1.00  0.00           H  
ATOM   4423  N   GLU A 271      30.204  28.294  95.028  1.00  0.00           N  
ATOM   4424  CA  GLU A 271      29.997  27.660  93.732  1.00  0.00           C  
ATOM   4425  C   GLU A 271      28.669  28.085  93.117  1.00  0.00           C  
ATOM   4426  O   GLU A 271      28.604  28.434  91.938  1.00  0.00           O  
ATOM   4427  CB  GLU A 271      30.042  26.137  93.871  1.00  0.00           C  
ATOM   4428  CG  GLU A 271      31.425  25.573  94.167  1.00  0.00           C  
ATOM   4429  CD  GLU A 271      31.407  24.096  94.447  1.00  0.00           C  
ATOM   4430  OE1 GLU A 271      30.343  23.564  94.659  1.00  0.00           O  
ATOM   4431  OE2 GLU A 271      32.457  23.500  94.450  1.00  0.00           O1-
ATOM   4432  H   GLU A 271      30.336  27.713  95.844  1.00  0.00           H  
ATOM   4433  HA  GLU A 271      30.791  27.981  93.058  1.00  0.00           H  
ATOM   4434 1HB  GLU A 271      29.374  25.824  94.675  1.00  0.00           H  
ATOM   4435 2HB  GLU A 271      29.683  25.676  92.951  1.00  0.00           H  
ATOM   4436 1HG  GLU A 271      32.073  25.761  93.312  1.00  0.00           H  
ATOM   4437 2HG  GLU A 271      31.842  26.096  95.027  1.00  0.00           H  
ATOM   4438  N   LEU A 272      27.613  28.055  93.922  1.00  0.00           N  
ATOM   4439  CA  LEU A 272      26.286  28.445  93.460  1.00  0.00           C  
ATOM   4440  C   LEU A 272      26.263  29.903  93.018  1.00  0.00           C  
ATOM   4441  O   LEU A 272      25.622  30.251  92.026  1.00  0.00           O  
ATOM   4442  CB  LEU A 272      25.253  28.225  94.571  1.00  0.00           C  
ATOM   4443  CG  LEU A 272      24.949  26.761  94.916  1.00  0.00           C  
ATOM   4444  CD1 LEU A 272      24.060  26.704  96.150  1.00  0.00           C  
ATOM   4445  CD2 LEU A 272      24.277  26.088  93.727  1.00  0.00           C  
ATOM   4446  H   LEU A 272      27.731  27.752  94.878  1.00  0.00           H  
ATOM   4447  HA  LEU A 272      26.027  27.833  92.595  1.00  0.00           H  
ATOM   4448 1HB  LEU A 272      25.607  28.712  95.477  1.00  0.00           H  
ATOM   4449 2HB  LEU A 272      24.316  28.696  94.272  1.00  0.00           H  
ATOM   4450  HG  LEU A 272      25.878  26.242  95.149  1.00  0.00           H  
ATOM   4451 1HD1 LEU A 272      23.844  25.664  96.395  1.00  0.00           H  
ATOM   4452 2HD1 LEU A 272      24.572  27.175  96.989  1.00  0.00           H  
ATOM   4453 3HD1 LEU A 272      23.127  27.230  95.952  1.00  0.00           H  
ATOM   4454 1HD2 LEU A 272      24.063  25.047  93.973  1.00  0.00           H  
ATOM   4455 2HD2 LEU A 272      23.347  26.606  93.493  1.00  0.00           H  
ATOM   4456 3HD2 LEU A 272      24.942  26.127  92.864  1.00  0.00           H  
ATOM   4457  N   LEU A 273      26.965  30.751  93.761  1.00  0.00           N  
ATOM   4458  CA  LEU A 273      27.047  32.171  93.434  1.00  0.00           C  
ATOM   4459  C   LEU A 273      27.764  32.389  92.110  1.00  0.00           C  
ATOM   4460  O   LEU A 273      27.373  33.247  91.315  1.00  0.00           O  
ATOM   4461  CB  LEU A 273      27.778  32.931  94.548  1.00  0.00           C  
ATOM   4462  CG  LEU A 273      27.768  34.460  94.427  1.00  0.00           C  
ATOM   4463  CD1 LEU A 273      26.330  34.960  94.413  1.00  0.00           C  
ATOM   4464  CD2 LEU A 273      28.547  35.066  95.584  1.00  0.00           C  
ATOM   4465  H   LEU A 273      27.456  30.405  94.575  1.00  0.00           H  
ATOM   4466  HA  LEU A 273      26.034  32.559  93.331  1.00  0.00           H  
ATOM   4467 1HB  LEU A 273      27.322  32.672  95.502  1.00  0.00           H  
ATOM   4468 2HB  LEU A 273      28.818  32.607  94.567  1.00  0.00           H  
ATOM   4469  HG  LEU A 273      28.232  34.753  93.485  1.00  0.00           H  
ATOM   4470 1HD1 LEU A 273      26.323  36.047  94.326  1.00  0.00           H  
ATOM   4471 2HD1 LEU A 273      25.802  34.526  93.564  1.00  0.00           H  
ATOM   4472 3HD1 LEU A 273      25.834  34.667  95.338  1.00  0.00           H  
ATOM   4473 1HD2 LEU A 273      28.541  36.153  95.498  1.00  0.00           H  
ATOM   4474 2HD2 LEU A 273      28.083  34.775  96.528  1.00  0.00           H  
ATOM   4475 3HD2 LEU A 273      29.576  34.706  95.560  1.00  0.00           H  
ATOM   4476  N   LYS A 274      28.813  31.609  91.873  1.00  0.00           N  
ATOM   4477  CA  LYS A 274      29.520  31.642  90.600  1.00  0.00           C  
ATOM   4478  C   LYS A 274      28.620  31.193  89.456  1.00  0.00           C  
ATOM   4479  O   LYS A 274      28.671  31.749  88.359  1.00  0.00           O  
ATOM   4480  CB  LYS A 274      30.772  30.765  90.660  1.00  0.00           C  
ATOM   4481  CG  LYS A 274      31.898  31.335  91.513  1.00  0.00           C  
ATOM   4482  CD  LYS A 274      33.086  30.385  91.565  1.00  0.00           C  
ATOM   4483  CE  LYS A 274      34.198  30.936  92.445  1.00  0.00           C  
ATOM   4484  NZ  LYS A 274      35.337  29.985  92.563  1.00  0.00           N1+
ATOM   4485  H   LYS A 274      29.126  30.975  92.595  1.00  0.00           H  
ATOM   4486  HA  LYS A 274      29.823  32.669  90.398  1.00  0.00           H  
ATOM   4487 1HB  LYS A 274      30.511  29.786  91.061  1.00  0.00           H  
ATOM   4488 2HB  LYS A 274      31.159  30.614  89.652  1.00  0.00           H  
ATOM   4489 1HG  LYS A 274      32.225  32.287  91.096  1.00  0.00           H  
ATOM   4490 2HG  LYS A 274      31.536  31.506  92.526  1.00  0.00           H  
ATOM   4491 1HD  LYS A 274      32.764  29.421  91.962  1.00  0.00           H  
ATOM   4492 2HD  LYS A 274      33.474  30.231  90.559  1.00  0.00           H  
ATOM   4493 1HE  LYS A 274      34.564  31.871  92.024  1.00  0.00           H  
ATOM   4494 2HE  LYS A 274      33.807  31.139  93.442  1.00  0.00           H  
ATOM   4495 1HZ  LYS A 274      36.052  30.387  93.153  1.00  0.00           H  
ATOM   4496 2HZ  LYS A 274      35.012  29.119  92.970  1.00  0.00           H  
ATOM   4497 3HZ  LYS A 274      35.721  29.803  91.647  1.00  0.00           H  
ATOM   4498  N   GLU A 275      27.796  30.185  89.720  1.00  0.00           N  
ATOM   4499  CA  GLU A 275      26.846  29.693  88.728  1.00  0.00           C  
ATOM   4500  C   GLU A 275      25.826  30.766  88.361  1.00  0.00           C  
ATOM   4501  O   GLU A 275      25.402  30.865  87.211  1.00  0.00           O  
ATOM   4502  CB  GLU A 275      26.127  28.449  89.253  1.00  0.00           C  
ATOM   4503  CG  GLU A 275      27.003  27.208  89.342  1.00  0.00           C  
ATOM   4504  CD  GLU A 275      27.583  26.803  88.015  1.00  0.00           C  
ATOM   4505  OE1 GLU A 275      26.849  26.755  87.057  1.00  0.00           O  
ATOM   4506  OE2 GLU A 275      28.762  26.543  87.959  1.00  0.00           O1-
ATOM   4507  H   GLU A 275      27.827  29.749  90.630  1.00  0.00           H  
ATOM   4508  HA  GLU A 275      27.393  29.436  87.821  1.00  0.00           H  
ATOM   4509 1HB  GLU A 275      25.729  28.649  90.247  1.00  0.00           H  
ATOM   4510 2HB  GLU A 275      25.283  28.216  88.603  1.00  0.00           H  
ATOM   4511 1HG  GLU A 275      27.819  27.401  90.038  1.00  0.00           H  
ATOM   4512 2HG  GLU A 275      26.410  26.384  89.740  1.00  0.00           H  
ATOM   4513  N   ILE A 276      25.438  31.566  89.348  1.00  0.00           N  
ATOM   4514  CA  ILE A 276      24.591  32.728  89.104  1.00  0.00           C  
ATOM   4515  C   ILE A 276      25.251  33.695  88.130  1.00  0.00           C  
ATOM   4516  O   ILE A 276      24.621  34.166  87.183  1.00  0.00           O  
ATOM   4517  CB  ILE A 276      24.272  33.462  90.420  1.00  0.00           C  
ATOM   4518  CG1 ILE A 276      23.286  32.646  91.260  1.00  0.00           C  
ATOM   4519  CG2 ILE A 276      23.714  34.847  90.134  1.00  0.00           C  
ATOM   4520  CD1 ILE A 276      23.090  33.181  92.660  1.00  0.00           C  
ATOM   4521  H   ILE A 276      25.737  31.366  90.293  1.00  0.00           H  
ATOM   4522  HA  ILE A 276      23.659  32.388  88.650  1.00  0.00           H  
ATOM   4523  HB  ILE A 276      25.182  33.562  91.010  1.00  0.00           H  
ATOM   4524 1HG1 ILE A 276      22.317  32.623  90.764  1.00  0.00           H  
ATOM   4525 2HG1 ILE A 276      23.638  31.617  91.336  1.00  0.00           H  
ATOM   4526 1HG2 ILE A 276      23.493  35.351  91.074  1.00  0.00           H  
ATOM   4527 2HG2 ILE A 276      24.447  35.427  89.575  1.00  0.00           H  
ATOM   4528 3HG2 ILE A 276      22.799  34.757  89.547  1.00  0.00           H  
ATOM   4529 1HD1 ILE A 276      22.379  32.549  93.195  1.00  0.00           H  
ATOM   4530 2HD1 ILE A 276      24.044  33.178  93.188  1.00  0.00           H  
ATOM   4531 3HD1 ILE A 276      22.706  34.198  92.611  1.00  0.00           H  
ATOM   4532  N   ALA A 277      26.525  33.991  88.369  1.00  0.00           N  
ATOM   4533  CA  ALA A 277      27.284  34.873  87.492  1.00  0.00           C  
ATOM   4534  C   ALA A 277      27.332  34.331  86.069  1.00  0.00           C  
ATOM   4535  O   ALA A 277      27.208  35.083  85.104  1.00  0.00           O  
ATOM   4536  CB  ALA A 277      28.694  35.070  88.032  1.00  0.00           C  
ATOM   4537  H   ALA A 277      26.978  33.591  89.178  1.00  0.00           H  
ATOM   4538  HA  ALA A 277      26.785  35.842  87.459  1.00  0.00           H  
ATOM   4539 1HB  ALA A 277      29.249  35.733  87.367  1.00  0.00           H  
ATOM   4540 2HB  ALA A 277      28.645  35.512  89.026  1.00  0.00           H  
ATOM   4541 3HB  ALA A 277      29.200  34.108  88.088  1.00  0.00           H  
ATOM   4542  N   LYS A 278      27.515  33.020  85.948  1.00  0.00           N  
ATOM   4543  CA  LYS A 278      27.529  32.367  84.645  1.00  0.00           C  
ATOM   4544  C   LYS A 278      26.228  32.613  83.891  1.00  0.00           C  
ATOM   4545  O   LYS A 278      26.240  32.965  82.713  1.00  0.00           O  
ATOM   4546  CB  LYS A 278      27.770  30.865  84.804  1.00  0.00           C  
ATOM   4547  CG  LYS A 278      29.185  30.497  85.230  1.00  0.00           C  
ATOM   4548  CD  LYS A 278      29.343  28.991  85.381  1.00  0.00           C  
ATOM   4549  CE  LYS A 278      30.718  28.629  85.920  1.00  0.00           C  
ATOM   4550  NZ  LYS A 278      30.867  27.163  86.127  1.00  0.00           N1+
ATOM   4551  H   LYS A 278      27.646  32.463  86.779  1.00  0.00           H  
ATOM   4552  HA  LYS A 278      28.338  32.792  84.053  1.00  0.00           H  
ATOM   4553 1HB  LYS A 278      27.082  30.461  85.546  1.00  0.00           H  
ATOM   4554 2HB  LYS A 278      27.564  30.362  83.859  1.00  0.00           H  
ATOM   4555 1HG  LYS A 278      29.895  30.854  84.482  1.00  0.00           H  
ATOM   4556 2HG  LYS A 278      29.415  30.975  86.181  1.00  0.00           H  
ATOM   4557 1HD  LYS A 278      28.582  28.612  86.064  1.00  0.00           H  
ATOM   4558 2HD  LYS A 278      29.206  28.512  84.411  1.00  0.00           H  
ATOM   4559 1HE  LYS A 278      31.483  28.964  85.221  1.00  0.00           H  
ATOM   4560 2HE  LYS A 278      30.881  29.135  86.872  1.00  0.00           H  
ATOM   4561 1HZ  LYS A 278      31.791  26.965  86.485  1.00  0.00           H  
ATOM   4562 2HZ  LYS A 278      30.174  26.843  86.789  1.00  0.00           H  
ATOM   4563 3HZ  LYS A 278      30.737  26.684  85.248  1.00  0.00           H  
ATOM   4564  N   LEU A 279      25.107  32.427  84.579  1.00  0.00           N  
ATOM   4565  CA  LEU A 279      23.795  32.645  83.980  1.00  0.00           C  
ATOM   4566  C   LEU A 279      23.601  34.106  83.596  1.00  0.00           C  
ATOM   4567  O   LEU A 279      23.034  34.411  82.547  1.00  0.00           O  
ATOM   4568  CB  LEU A 279      22.691  32.214  84.952  1.00  0.00           C  
ATOM   4569  CG  LEU A 279      22.548  30.702  85.170  1.00  0.00           C  
ATOM   4570  CD1 LEU A 279      21.591  30.444  86.326  1.00  0.00           C  
ATOM   4571  CD2 LEU A 279      22.048  30.049  83.891  1.00  0.00           C  
ATOM   4572  H   LEU A 279      25.164  32.125  85.541  1.00  0.00           H  
ATOM   4573  HA  LEU A 279      23.728  32.052  83.069  1.00  0.00           H  
ATOM   4574 1HB  LEU A 279      22.883  32.671  85.922  1.00  0.00           H  
ATOM   4575 2HB  LEU A 279      21.736  32.587  84.582  1.00  0.00           H  
ATOM   4576  HG  LEU A 279      23.517  30.280  85.438  1.00  0.00           H  
ATOM   4577 1HD1 LEU A 279      21.490  29.369  86.482  1.00  0.00           H  
ATOM   4578 2HD1 LEU A 279      21.982  30.904  87.234  1.00  0.00           H  
ATOM   4579 3HD1 LEU A 279      20.616  30.870  86.094  1.00  0.00           H  
ATOM   4580 1HD2 LEU A 279      21.947  28.975  84.045  1.00  0.00           H  
ATOM   4581 2HD2 LEU A 279      21.078  30.469  83.623  1.00  0.00           H  
ATOM   4582 3HD2 LEU A 279      22.758  30.235  83.086  1.00  0.00           H  
ATOM   4583  N   LEU A 280      24.074  35.005  84.452  1.00  0.00           N  
ATOM   4584  CA  LEU A 280      23.988  36.436  84.185  1.00  0.00           C  
ATOM   4585  C   LEU A 280      24.726  36.802  82.904  1.00  0.00           C  
ATOM   4586  O   LEU A 280      24.252  37.622  82.117  1.00  0.00           O  
ATOM   4587  CB  LEU A 280      24.568  37.230  85.363  1.00  0.00           C  
ATOM   4588  CG  LEU A 280      23.705  37.265  86.631  1.00  0.00           C  
ATOM   4589  CD1 LEU A 280      24.492  37.914  87.762  1.00  0.00           C  
ATOM   4590  CD2 LEU A 280      22.420  38.029  86.349  1.00  0.00           C  
ATOM   4591  H   LEU A 280      24.504  34.689  85.310  1.00  0.00           H  
ATOM   4592  HA  LEU A 280      22.939  36.700  84.051  1.00  0.00           H  
ATOM   4593 1HB  LEU A 280      25.532  36.801  85.629  1.00  0.00           H  
ATOM   4594 2HB  LEU A 280      24.728  38.260  85.042  1.00  0.00           H  
ATOM   4595  HG  LEU A 280      23.463  36.247  86.934  1.00  0.00           H  
ATOM   4596 1HD1 LEU A 280      23.879  37.938  88.663  1.00  0.00           H  
ATOM   4597 2HD1 LEU A 280      25.396  37.336  87.955  1.00  0.00           H  
ATOM   4598 3HD1 LEU A 280      24.763  38.931  87.480  1.00  0.00           H  
ATOM   4599 1HD2 LEU A 280      21.807  38.053  87.251  1.00  0.00           H  
ATOM   4600 2HD2 LEU A 280      22.661  39.048  86.047  1.00  0.00           H  
ATOM   4601 3HD2 LEU A 280      21.870  37.533  85.550  1.00  0.00           H  
ATOM   4602  N   GLU A 281      25.888  36.191  82.701  1.00  0.00           N  
ATOM   4603  CA  GLU A 281      26.637  36.362  81.462  1.00  0.00           C  
ATOM   4604  C   GLU A 281      25.810  35.935  80.256  1.00  0.00           C  
ATOM   4605  O   GLU A 281      25.765  36.632  79.243  1.00  0.00           O  
ATOM   4606  CB  GLU A 281      27.940  35.560  81.511  1.00  0.00           C  
ATOM   4607  CG  GLU A 281      28.982  36.110  82.474  1.00  0.00           C  
ATOM   4608  CD  GLU A 281      30.207  35.244  82.568  1.00  0.00           C  
ATOM   4609  OE1 GLU A 281      30.127  34.094  82.208  1.00  0.00           O  
ATOM   4610  OE2 GLU A 281      31.225  35.734  83.000  1.00  0.00           O1-
ATOM   4611  H   GLU A 281      26.264  35.594  83.424  1.00  0.00           H  
ATOM   4612  HA  GLU A 281      26.872  37.420  81.342  1.00  0.00           H  
ATOM   4613 1HB  GLU A 281      27.723  34.532  81.804  1.00  0.00           H  
ATOM   4614 2HB  GLU A 281      28.386  35.530  80.517  1.00  0.00           H  
ATOM   4615 1HG  GLU A 281      29.278  37.105  82.142  1.00  0.00           H  
ATOM   4616 2HG  GLU A 281      28.533  36.205  83.462  1.00  0.00           H  
ATOM   4617  N   GLU A 282      25.156  34.783  80.371  1.00  0.00           N  
ATOM   4618  CA  GLU A 282      24.336  34.257  79.288  1.00  0.00           C  
ATOM   4619  C   GLU A 282      23.151  35.169  78.999  1.00  0.00           C  
ATOM   4620  O   GLU A 282      22.684  35.255  77.864  1.00  0.00           O  
ATOM   4621  CB  GLU A 282      23.838  32.851  79.631  1.00  0.00           C  
ATOM   4622  CG  GLU A 282      24.928  31.789  79.667  1.00  0.00           C  
ATOM   4623  CD  GLU A 282      24.402  30.421  80.005  1.00  0.00           C  
ATOM   4624  OE1 GLU A 282      23.222  30.299  80.229  1.00  0.00           O  
ATOM   4625  OE2 GLU A 282      25.181  29.499  80.039  1.00  0.00           O1-
ATOM   4626  H   GLU A 282      25.229  34.260  81.231  1.00  0.00           H  
ATOM   4627  HA  GLU A 282      24.943  34.209  78.384  1.00  0.00           H  
ATOM   4628 1HB  GLU A 282      23.352  32.865  80.606  1.00  0.00           H  
ATOM   4629 2HB  GLU A 282      23.093  32.540  78.898  1.00  0.00           H  
ATOM   4630 1HG  GLU A 282      25.414  31.748  78.692  1.00  0.00           H  
ATOM   4631 2HG  GLU A 282      25.677  32.078  80.403  1.00  0.00           H  
ATOM   4632  N   GLU A 283      22.670  35.851  80.032  1.00  0.00           N  
ATOM   4633  CA  GLU A 283      21.583  36.811  79.880  1.00  0.00           C  
ATOM   4634  C   GLU A 283      22.039  38.037  79.098  1.00  0.00           C  
ATOM   4635  O   GLU A 283      21.223  38.752  78.516  1.00  0.00           O  
ATOM   4636  CB  GLU A 283      21.051  37.237  81.250  1.00  0.00           C  
ATOM   4637  CG  GLU A 283      20.341  36.132  82.020  1.00  0.00           C  
ATOM   4638  CD  GLU A 283      19.904  36.563  83.392  1.00  0.00           C  
ATOM   4639  OE1 GLU A 283      20.273  37.638  83.802  1.00  0.00           O  
ATOM   4640  OE2 GLU A 283      19.200  35.817  84.031  1.00  0.00           O1-
ATOM   4641  H   GLU A 283      23.068  35.700  80.950  1.00  0.00           H  
ATOM   4642  HA  GLU A 283      20.781  36.337  79.315  1.00  0.00           H  
ATOM   4643 1HB  GLU A 283      21.876  37.596  81.866  1.00  0.00           H  
ATOM   4644 2HB  GLU A 283      20.350  38.064  81.127  1.00  0.00           H  
ATOM   4645 1HG  GLU A 283      19.464  35.817  81.455  1.00  0.00           H  
ATOM   4646 2HG  GLU A 283      21.010  35.278  82.108  1.00  0.00           H  
ATOM   4647  N   GLY A 284      23.345  38.276  79.089  1.00  0.00           N  
ATOM   4648  CA  GLY A 284      23.896  39.505  78.530  1.00  0.00           C  
ATOM   4649  C   GLY A 284      24.221  40.512  79.624  1.00  0.00           C  
ATOM   4650  O   GLY A 284      24.462  41.687  79.349  1.00  0.00           O  
ATOM   4651  H   GLY A 284      23.974  37.589  79.479  1.00  0.00           H  
ATOM   4652 1HA  GLY A 284      24.799  39.274  77.963  1.00  0.00           H  
ATOM   4653 2HA  GLY A 284      23.181  39.939  77.832  1.00  0.00           H  
ATOM   4654  N   ASN A 285      24.227  40.043  80.868  1.00  0.00           N  
ATOM   4655  CA  ASN A 285      24.526  40.904  82.008  1.00  0.00           C  
ATOM   4656  C   ASN A 285      25.911  40.610  82.570  1.00  0.00           C  
ATOM   4657  O   ASN A 285      26.055  40.268  83.744  1.00  0.00           O  
ATOM   4658  CB  ASN A 285      23.468  40.748  83.085  1.00  0.00           C  
ATOM   4659  CG  ASN A 285      22.118  41.243  82.646  1.00  0.00           C  
ATOM   4660  ND2 ASN A 285      21.115  40.417  82.800  1.00  0.00           N  
ATOM   4661  OD1 ASN A 285      21.984  42.375  82.166  1.00  0.00           O  
ATOM   4662  H   ASN A 285      24.018  39.069  81.028  1.00  0.00           H  
ATOM   4663  HA  ASN A 285      24.519  41.940  81.670  1.00  0.00           H  
ATOM   4664 1HB  ASN A 285      23.383  39.697  83.364  1.00  0.00           H  
ATOM   4665 2HB  ASN A 285      23.772  41.299  83.976  1.00  0.00           H  
ATOM   4666 1HD2 ASN A 285      20.193  40.693  82.524  1.00  0.00           H  
ATOM   4667 2HD2 ASN A 285      21.269  39.511  83.192  1.00  0.00           H  
ATOM   4668  N   GLU A 286      26.928  40.747  81.726  1.00  0.00           N  
ATOM   4669  CA  GLU A 286      28.291  40.401  82.107  1.00  0.00           C  
ATOM   4670  C   GLU A 286      28.825  41.353  83.169  1.00  0.00           C  
ATOM   4671  O   GLU A 286      29.612  40.962  84.029  1.00  0.00           O  
ATOM   4672  CB  GLU A 286      29.208  40.421  80.882  1.00  0.00           C  
ATOM   4673  CG  GLU A 286      28.918  39.330  79.862  1.00  0.00           C  
ATOM   4674  CD  GLU A 286      29.800  39.415  78.647  1.00  0.00           C  
ATOM   4675  OE1 GLU A 286      30.523  40.376  78.527  1.00  0.00           O  
ATOM   4676  OE2 GLU A 286      29.752  38.519  77.837  1.00  0.00           O1-
ATOM   4677  H   GLU A 286      26.750  41.097  80.794  1.00  0.00           H  
ATOM   4678  HA  GLU A 286      28.287  39.397  82.534  1.00  0.00           H  
ATOM   4679 1HB  GLU A 286      29.121  41.383  80.378  1.00  0.00           H  
ATOM   4680 2HB  GLU A 286      30.245  40.313  81.202  1.00  0.00           H  
ATOM   4681 1HG  GLU A 286      29.062  38.358  80.332  1.00  0.00           H  
ATOM   4682 2HG  GLU A 286      27.876  39.403  79.554  1.00  0.00           H  
ATOM   4683  N   ASP A 287      28.388  42.608  83.105  1.00  0.00           N  
ATOM   4684  CA  ASP A 287      28.766  43.604  84.101  1.00  0.00           C  
ATOM   4685  C   ASP A 287      28.298  43.193  85.493  1.00  0.00           C  
ATOM   4686  O   ASP A 287      29.059  43.258  86.457  1.00  0.00           O  
ATOM   4687  CB  ASP A 287      28.181  44.972  83.742  1.00  0.00           C  
ATOM   4688  CG  ASP A 287      28.838  45.594  82.516  1.00  0.00           C  
ATOM   4689  OD1 ASP A 287      29.875  45.120  82.118  1.00  0.00           O  
ATOM   4690  OD2 ASP A 287      28.295  46.536  81.991  1.00  0.00           O1-
ATOM   4691  H   ASP A 287      27.780  42.878  82.344  1.00  0.00           H  
ATOM   4692  HA  ASP A 287      29.853  43.672  84.126  1.00  0.00           H  
ATOM   4693 1HB  ASP A 287      27.112  44.872  83.552  1.00  0.00           H  
ATOM   4694 2HB  ASP A 287      28.301  45.653  84.586  1.00  0.00           H  
ATOM   4695  N   GLU A 288      27.040  42.772  85.588  1.00  0.00           N  
ATOM   4696  CA  GLU A 288      26.472  42.343  86.861  1.00  0.00           C  
ATOM   4697  C   GLU A 288      27.084  41.025  87.320  1.00  0.00           C  
ATOM   4698  O   GLU A 288      27.258  40.796  88.517  1.00  0.00           O  
ATOM   4699  CB  GLU A 288      24.952  42.199  86.745  1.00  0.00           C  
ATOM   4700  CG  GLU A 288      24.219  43.498  86.441  1.00  0.00           C  
ATOM   4701  CD  GLU A 288      24.369  44.522  87.531  1.00  0.00           C  
ATOM   4702  OE1 GLU A 288      23.797  44.334  88.579  1.00  0.00           O  
ATOM   4703  OE2 GLU A 288      25.055  45.493  87.317  1.00  0.00           O1-
ATOM   4704  H   GLU A 288      26.466  42.749  84.760  1.00  0.00           H  
ATOM   4705  HA  GLU A 288      26.704  43.096  87.614  1.00  0.00           H  
ATOM   4706 1HB  GLU A 288      24.714  41.488  85.953  1.00  0.00           H  
ATOM   4707 2HB  GLU A 288      24.553  41.799  87.677  1.00  0.00           H  
ATOM   4708 1HG  GLU A 288      24.607  43.913  85.512  1.00  0.00           H  
ATOM   4709 2HG  GLU A 288      23.162  43.280  86.296  1.00  0.00           H  
ATOM   4710  N   ALA A 289      27.406  40.163  86.362  1.00  0.00           N  
ATOM   4711  CA  ALA A 289      28.091  38.911  86.659  1.00  0.00           C  
ATOM   4712  C   ALA A 289      29.437  39.164  87.326  1.00  0.00           C  
ATOM   4713  O   ALA A 289      29.793  38.498  88.299  1.00  0.00           O  
ATOM   4714  CB  ALA A 289      28.277  38.096  85.387  1.00  0.00           C  
ATOM   4715  H   ALA A 289      27.170  40.380  85.405  1.00  0.00           H  
ATOM   4716  HA  ALA A 289      27.480  38.337  87.355  1.00  0.00           H  
ATOM   4717 1HB  ALA A 289      28.790  37.163  85.626  1.00  0.00           H  
ATOM   4718 2HB  ALA A 289      27.303  37.872  84.952  1.00  0.00           H  
ATOM   4719 3HB  ALA A 289      28.871  38.664  84.674  1.00  0.00           H  
ATOM   4720  N   GLU A 290      30.180  40.131  86.801  1.00  0.00           N  
ATOM   4721  CA  GLU A 290      31.455  40.526  87.389  1.00  0.00           C  
ATOM   4722  C   GLU A 290      31.287  40.915  88.852  1.00  0.00           C  
ATOM   4723  O   GLU A 290      32.063  40.493  89.710  1.00  0.00           O  
ATOM   4724  CB  GLU A 290      32.065  41.691  86.608  1.00  0.00           C  
ATOM   4725  CG  GLU A 290      33.421  42.152  87.123  1.00  0.00           C  
ATOM   4726  CD  GLU A 290      34.006  43.273  86.310  1.00  0.00           C  
ATOM   4727  OE1 GLU A 290      33.397  43.660  85.342  1.00  0.00           O  
ATOM   4728  OE2 GLU A 290      35.065  43.742  86.656  1.00  0.00           O1-
ATOM   4729  H   GLU A 290      29.854  40.605  85.968  1.00  0.00           H  
ATOM   4730  HA  GLU A 290      32.133  39.673  87.350  1.00  0.00           H  
ATOM   4731 1HB  GLU A 290      32.184  41.405  85.562  1.00  0.00           H  
ATOM   4732 2HB  GLU A 290      31.388  42.545  86.638  1.00  0.00           H  
ATOM   4733 1HG  GLU A 290      33.312  42.486  88.155  1.00  0.00           H  
ATOM   4734 2HG  GLU A 290      34.108  41.306  87.114  1.00  0.00           H  
ATOM   4735  N   LYS A 291      30.271  41.723  89.131  1.00  0.00           N  
ATOM   4736  CA  LYS A 291      29.959  42.119  90.499  1.00  0.00           C  
ATOM   4737  C   LYS A 291      29.743  40.900  91.389  1.00  0.00           C  
ATOM   4738  O   LYS A 291      30.237  40.846  92.515  1.00  0.00           O  
ATOM   4739  CB  LYS A 291      28.722  43.017  90.528  1.00  0.00           C  
ATOM   4740  CG  LYS A 291      28.929  44.395  89.912  1.00  0.00           C  
ATOM   4741  CD  LYS A 291      27.632  45.187  89.880  1.00  0.00           C  
ATOM   4742  CE  LYS A 291      27.819  46.529  89.186  1.00  0.00           C  
ATOM   4743  NZ  LYS A 291      26.530  47.254  89.021  1.00  0.00           N1+
ATOM   4744  H   LYS A 291      29.699  42.074  88.377  1.00  0.00           H  
ATOM   4745  HA  LYS A 291      30.808  42.674  90.902  1.00  0.00           H  
ATOM   4746 1HB  LYS A 291      27.905  42.530  89.993  1.00  0.00           H  
ATOM   4747 2HB  LYS A 291      28.399  43.158  91.559  1.00  0.00           H  
ATOM   4748 1HG  LYS A 291      29.668  44.946  90.493  1.00  0.00           H  
ATOM   4749 2HG  LYS A 291      29.303  44.284  88.893  1.00  0.00           H  
ATOM   4750 1HD  LYS A 291      26.870  44.617  89.348  1.00  0.00           H  
ATOM   4751 2HD  LYS A 291      27.287  45.361  90.898  1.00  0.00           H  
ATOM   4752 1HE  LYS A 291      28.499  47.147  89.769  1.00  0.00           H  
ATOM   4753 2HE  LYS A 291      28.260  46.371  88.201  1.00  0.00           H  
ATOM   4754 1HZ  LYS A 291      26.697  48.137  88.559  1.00  0.00           H  
ATOM   4755 2HZ  LYS A 291      25.898  46.697  88.465  1.00  0.00           H  
ATOM   4756 3HZ  LYS A 291      26.120  47.424  89.928  1.00  0.00           H  
ATOM   4757  N   VAL A 292      29.003  39.924  90.876  1.00  0.00           N  
ATOM   4758  CA  VAL A 292      28.741  38.694  91.613  1.00  0.00           C  
ATOM   4759  C   VAL A 292      30.028  37.916  91.862  1.00  0.00           C  
ATOM   4760  O   VAL A 292      30.238  37.377  92.949  1.00  0.00           O  
ATOM   4761  CB  VAL A 292      27.749  37.807  90.837  1.00  0.00           C  
ATOM   4762  CG1 VAL A 292      27.661  36.425  91.470  1.00  0.00           C  
ATOM   4763  CG2 VAL A 292      26.381  38.469  90.799  1.00  0.00           C  
ATOM   4764  H   VAL A 292      28.612  40.036  89.952  1.00  0.00           H  
ATOM   4765  HA  VAL A 292      28.320  38.954  92.583  1.00  0.00           H  
ATOM   4766  HB  VAL A 292      28.116  37.671  89.819  1.00  0.00           H  
ATOM   4767 1HG1 VAL A 292      26.957  35.811  90.907  1.00  0.00           H  
ATOM   4768 2HG1 VAL A 292      28.645  35.955  91.453  1.00  0.00           H  
ATOM   4769 3HG1 VAL A 292      27.320  36.518  92.500  1.00  0.00           H  
ATOM   4770 1HG2 VAL A 292      25.686  37.837  90.248  1.00  0.00           H  
ATOM   4771 2HG2 VAL A 292      26.017  38.610  91.817  1.00  0.00           H  
ATOM   4772 3HG2 VAL A 292      26.459  39.438  90.305  1.00  0.00           H  
ATOM   4773  N   LYS A 293      30.884  37.861  90.848  1.00  0.00           N  
ATOM   4774  CA  LYS A 293      32.151  37.145  90.954  1.00  0.00           C  
ATOM   4775  C   LYS A 293      33.025  37.734  92.056  1.00  0.00           C  
ATOM   4776  O   LYS A 293      33.697  37.004  92.783  1.00  0.00           O  
ATOM   4777  CB  LYS A 293      32.896  37.174  89.620  1.00  0.00           C  
ATOM   4778  CG  LYS A 293      32.261  36.327  88.526  1.00  0.00           C  
ATOM   4779  CD  LYS A 293      33.038  36.434  87.222  1.00  0.00           C  
ATOM   4780  CE  LYS A 293      32.323  35.712  86.090  1.00  0.00           C  
ATOM   4781  NZ  LYS A 293      33.073  35.806  84.808  1.00  0.00           N1+
ATOM   4782  H   LYS A 293      30.654  38.325  89.983  1.00  0.00           H  
ATOM   4783  HA  LYS A 293      31.943  36.108  91.217  1.00  0.00           H  
ATOM   4784 1HB  LYS A 293      32.953  38.201  89.257  1.00  0.00           H  
ATOM   4785 2HB  LYS A 293      33.918  36.822  89.766  1.00  0.00           H  
ATOM   4786 1HG  LYS A 293      32.239  35.283  88.841  1.00  0.00           H  
ATOM   4787 2HG  LYS A 293      31.237  36.658  88.357  1.00  0.00           H  
ATOM   4788 1HD  LYS A 293      33.158  37.484  86.954  1.00  0.00           H  
ATOM   4789 2HD  LYS A 293      34.028  35.995  87.351  1.00  0.00           H  
ATOM   4790 1HE  LYS A 293      32.201  34.662  86.348  1.00  0.00           H  
ATOM   4791 2HE  LYS A 293      31.333  36.146  85.949  1.00  0.00           H  
ATOM   4792 1HZ  LYS A 293      32.567  35.317  84.084  1.00  0.00           H  
ATOM   4793 2HZ  LYS A 293      33.177  36.778  84.549  1.00  0.00           H  
ATOM   4794 3HZ  LYS A 293      33.986  35.389  84.921  1.00  0.00           H  
ATOM   4795  N   GLU A 294      33.010  39.056  92.175  1.00  0.00           N  
ATOM   4796  CA  GLU A 294      33.802  39.744  93.185  1.00  0.00           C  
ATOM   4797  C   GLU A 294      33.305  39.426  94.588  1.00  0.00           C  
ATOM   4798  O   GLU A 294      34.093  39.290  95.522  1.00  0.00           O  
ATOM   4799  CB  GLU A 294      33.765  41.257  92.951  1.00  0.00           C  
ATOM   4800  CG  GLU A 294      34.533  41.721  91.722  1.00  0.00           C  
ATOM   4801  CD  GLU A 294      35.997  41.385  91.784  1.00  0.00           C  
ATOM   4802  OE1 GLU A 294      36.618  41.701  92.770  1.00  0.00           O  
ATOM   4803  OE2 GLU A 294      36.494  40.811  90.844  1.00  0.00           O1-
ATOM   4804  H   GLU A 294      32.432  39.599  91.547  1.00  0.00           H  
ATOM   4805  HA  GLU A 294      34.834  39.396  93.114  1.00  0.00           H  
ATOM   4806 1HB  GLU A 294      32.731  41.583  92.844  1.00  0.00           H  
ATOM   4807 2HB  GLU A 294      34.182  41.768  93.819  1.00  0.00           H  
ATOM   4808 1HG  GLU A 294      34.101  41.252  90.838  1.00  0.00           H  
ATOM   4809 2HG  GLU A 294      34.416  42.800  91.621  1.00  0.00           H  
ATOM   4810  N   GLU A 295      31.988  39.308  94.729  1.00  0.00           N  
ATOM   4811  CA  GLU A 295      31.388  38.882  95.989  1.00  0.00           C  
ATOM   4812  C   GLU A 295      31.798  37.459  96.342  1.00  0.00           C  
ATOM   4813  O   GLU A 295      32.086  37.154  97.498  1.00  0.00           O  
ATOM   4814  CB  GLU A 295      29.863  38.979  95.914  1.00  0.00           C  
ATOM   4815  CG  GLU A 295      29.322  40.402  95.934  1.00  0.00           C  
ATOM   4816  CD  GLU A 295      27.822  40.456  96.027  1.00  0.00           C  
ATOM   4817  OE1 GLU A 295      27.195  39.453  95.784  1.00  0.00           O  
ATOM   4818  OE2 GLU A 295      27.304  41.501  96.340  1.00  0.00           O1-
ATOM   4819  H   GLU A 295      31.387  39.519  93.945  1.00  0.00           H  
ATOM   4820  HA  GLU A 295      31.749  39.536  96.783  1.00  0.00           H  
ATOM   4821 1HB  GLU A 295      29.512  38.501  94.999  1.00  0.00           H  
ATOM   4822 2HB  GLU A 295      29.422  38.442  96.754  1.00  0.00           H  
ATOM   4823 1HG  GLU A 295      29.746  40.928  96.790  1.00  0.00           H  
ATOM   4824 2HG  GLU A 295      29.644  40.915  95.030  1.00  0.00           H  
ATOM   4825  N   ALA A 296      31.827  36.590  95.336  1.00  0.00           N  
ATOM   4826  CA  ALA A 296      32.274  35.215  95.524  1.00  0.00           C  
ATOM   4827  C   ALA A 296      33.718  35.166  96.006  1.00  0.00           C  
ATOM   4828  O   ALA A 296      34.067  34.357  96.865  1.00  0.00           O  
ATOM   4829  CB  ALA A 296      32.121  34.427  94.232  1.00  0.00           C  
ATOM   4830  H   ALA A 296      31.529  36.889  94.419  1.00  0.00           H  
ATOM   4831  HA  ALA A 296      31.653  34.751  96.291  1.00  0.00           H  
ATOM   4832 1HB  ALA A 296      32.458  33.401  94.388  1.00  0.00           H  
ATOM   4833 2HB  ALA A 296      31.073  34.421  93.931  1.00  0.00           H  
ATOM   4834 3HB  ALA A 296      32.721  34.891  93.450  1.00  0.00           H  
ATOM   4835  N   LYS A 297      34.552  36.038  95.448  1.00  0.00           N  
ATOM   4836  CA  LYS A 297      35.946  36.139  95.867  1.00  0.00           C  
ATOM   4837  C   LYS A 297      36.052  36.461  97.351  1.00  0.00           C  
ATOM   4838  O   LYS A 297      36.852  35.862  98.071  1.00  0.00           O  
ATOM   4839  CB  LYS A 297      36.678  37.201  95.045  1.00  0.00           C  
ATOM   4840  CG  LYS A 297      36.946  36.804  93.600  1.00  0.00           C  
ATOM   4841  CD  LYS A 297      37.624  37.930  92.834  1.00  0.00           C  
ATOM   4842  CE  LYS A 297      37.808  37.570  91.367  1.00  0.00           C  
ATOM   4843  NZ  LYS A 297      38.403  38.691  90.590  1.00  0.00           N1+
ATOM   4844  H   LYS A 297      34.211  36.643  94.716  1.00  0.00           H  
ATOM   4845  HA  LYS A 297      36.427  35.176  95.702  1.00  0.00           H  
ATOM   4846 1HB  LYS A 297      36.093  38.121  95.036  1.00  0.00           H  
ATOM   4847 2HB  LYS A 297      37.636  37.427  95.513  1.00  0.00           H  
ATOM   4848 1HG  LYS A 297      37.587  35.921  93.578  1.00  0.00           H  
ATOM   4849 2HG  LYS A 297      36.004  36.558  93.109  1.00  0.00           H  
ATOM   4850 1HD  LYS A 297      37.019  38.834  92.905  1.00  0.00           H  
ATOM   4851 2HD  LYS A 297      38.601  38.131  93.273  1.00  0.00           H  
ATOM   4852 1HE  LYS A 297      38.460  36.701  91.284  1.00  0.00           H  
ATOM   4853 2HE  LYS A 297      36.843  37.315  90.931  1.00  0.00           H  
ATOM   4854 1HZ  LYS A 297      38.507  38.413  89.624  1.00  0.00           H  
ATOM   4855 2HZ  LYS A 297      37.797  39.498  90.644  1.00  0.00           H  
ATOM   4856 3HZ  LYS A 297      39.308  38.924  90.973  1.00  0.00           H  
ATOM   4857  N   GLU A 298      35.241  37.409  97.807  1.00  0.00           N  
ATOM   4858  CA  GLU A 298      35.187  37.760  99.221  1.00  0.00           C  
ATOM   4859  C   GLU A 298      34.797  36.558 100.072  1.00  0.00           C  
ATOM   4860  O   GLU A 298      35.402  36.296 101.111  1.00  0.00           O  
ATOM   4861  CB  GLU A 298      34.197  38.903  99.451  1.00  0.00           C  
ATOM   4862  CG  GLU A 298      34.089  39.359 100.899  1.00  0.00           C  
ATOM   4863  CD  GLU A 298      33.141  40.512 101.080  1.00  0.00           C  
ATOM   4864  OE1 GLU A 298      32.622  40.989 100.099  1.00  0.00           O  
ATOM   4865  OE2 GLU A 298      32.937  40.917 102.200  1.00  0.00           O1-
ATOM   4866  H   GLU A 298      34.644  37.900  97.155  1.00  0.00           H  
ATOM   4867  HA  GLU A 298      36.182  38.078  99.535  1.00  0.00           H  
ATOM   4868 1HB  GLU A 298      34.491  39.765  98.851  1.00  0.00           H  
ATOM   4869 2HB  GLU A 298      33.205  38.597  99.121  1.00  0.00           H  
ATOM   4870 1HG  GLU A 298      33.745  38.523 101.508  1.00  0.00           H  
ATOM   4871 2HG  GLU A 298      35.077  39.648 101.254  1.00  0.00           H  
ATOM   4872  N   LEU A 299      33.780  35.829  99.623  1.00  0.00           N  
ATOM   4873  CA  LEU A 299      33.301  34.656 100.347  1.00  0.00           C  
ATOM   4874  C   LEU A 299      34.388  33.594 100.455  1.00  0.00           C  
ATOM   4875  O   LEU A 299      34.515  32.924 101.479  1.00  0.00           O  
ATOM   4876  CB  LEU A 299      32.070  34.067  99.649  1.00  0.00           C  
ATOM   4877  CG  LEU A 299      30.799  34.925  99.705  1.00  0.00           C  
ATOM   4878  CD1 LEU A 299      29.721  34.294  98.835  1.00  0.00           C  
ATOM   4879  CD2 LEU A 299      30.334  35.051 101.148  1.00  0.00           C  
ATOM   4880  H   LEU A 299      33.326  36.093  98.761  1.00  0.00           H  
ATOM   4881  HA  LEU A 299      33.034  34.960 101.359  1.00  0.00           H  
ATOM   4882 1HB  LEU A 299      32.312  33.901  98.600  1.00  0.00           H  
ATOM   4883 2HB  LEU A 299      31.839  33.104 100.104  1.00  0.00           H  
ATOM   4884  HG  LEU A 299      31.012  35.917  99.305  1.00  0.00           H  
ATOM   4885 1HD1 LEU A 299      28.818  34.903  98.874  1.00  0.00           H  
ATOM   4886 2HD1 LEU A 299      30.072  34.233  97.805  1.00  0.00           H  
ATOM   4887 3HD1 LEU A 299      29.499  33.292  99.202  1.00  0.00           H  
ATOM   4888 1HD2 LEU A 299      29.431  35.661 101.187  1.00  0.00           H  
ATOM   4889 2HD2 LEU A 299      30.120  34.059 101.549  1.00  0.00           H  
ATOM   4890 3HD2 LEU A 299      31.117  35.521 101.743  1.00  0.00           H  
ATOM   4891  N   GLU A 300      35.172  33.447  99.391  1.00  0.00           N  
ATOM   4892  CA  GLU A 300      36.294  32.516  99.390  1.00  0.00           C  
ATOM   4893  C   GLU A 300      37.287  32.850 100.496  1.00  0.00           C  
ATOM   4894  O   GLU A 300      37.788  31.959 101.184  1.00  0.00           O  
ATOM   4895  CB  GLU A 300      37.001  32.536  98.033  1.00  0.00           C  
ATOM   4896  CG  GLU A 300      36.239  31.836  96.918  1.00  0.00           C  
ATOM   4897  CD  GLU A 300      36.919  31.952  95.582  1.00  0.00           C  
ATOM   4898  OE1 GLU A 300      37.713  32.847  95.416  1.00  0.00           O  
ATOM   4899  OE2 GLU A 300      36.645  31.144  94.725  1.00  0.00           O1-
ATOM   4900  H   GLU A 300      34.983  33.993  98.563  1.00  0.00           H  
ATOM   4901  HA  GLU A 300      35.913  31.512  99.581  1.00  0.00           H  
ATOM   4902 1HB  GLU A 300      37.172  33.567  97.725  1.00  0.00           H  
ATOM   4903 2HB  GLU A 300      37.976  32.056  98.124  1.00  0.00           H  
ATOM   4904 1HG  GLU A 300      36.135  30.780  97.169  1.00  0.00           H  
ATOM   4905 2HG  GLU A 300      35.240  32.265  96.849  1.00  0.00           H  
ATOM   4906  N   GLU A 301      37.569  34.137 100.664  1.00  0.00           N  
ATOM   4907  CA  GLU A 301      38.471  34.594 101.713  1.00  0.00           C  
ATOM   4908  C   GLU A 301      37.880  34.349 103.095  1.00  0.00           C  
ATOM   4909  O   GLU A 301      38.591  33.977 104.028  1.00  0.00           O  
ATOM   4910  CB  GLU A 301      38.780  36.082 101.538  1.00  0.00           C  
ATOM   4911  CG  GLU A 301      39.642  36.407 100.325  1.00  0.00           C  
ATOM   4912  CD  GLU A 301      40.982  35.727 100.360  1.00  0.00           C  
ATOM   4913  OE1 GLU A 301      41.511  35.553 101.431  1.00  0.00           O  
ATOM   4914  OE2 GLU A 301      41.476  35.380  99.313  1.00  0.00           O1-
ATOM   4915  H   GLU A 301      37.146  34.817 100.048  1.00  0.00           H  
ATOM   4916  HA  GLU A 301      39.399  34.024 101.645  1.00  0.00           H  
ATOM   4917 1HB  GLU A 301      37.849  36.640 101.445  1.00  0.00           H  
ATOM   4918 2HB  GLU A 301      39.298  36.453 102.423  1.00  0.00           H  
ATOM   4919 1HG  GLU A 301      39.113  36.097  99.424  1.00  0.00           H  
ATOM   4920 2HG  GLU A 301      39.788  37.485 100.275  1.00  0.00           H  
ATOM   4921  N   ARG A 302      36.574  34.561 103.220  1.00  0.00           N  
ATOM   4922  CA  ARG A 302      35.889  34.397 104.497  1.00  0.00           C  
ATOM   4923  C   ARG A 302      35.903  32.942 104.948  1.00  0.00           C  
ATOM   4924  O   ARG A 302      36.223  32.641 106.097  1.00  0.00           O  
ATOM   4925  CB  ARG A 302      34.449  34.880 104.398  1.00  0.00           C  
ATOM   4926  CG  ARG A 302      34.287  36.386 104.268  1.00  0.00           C  
ATOM   4927  CD  ARG A 302      32.856  36.784 104.239  1.00  0.00           C  
ATOM   4928  NE  ARG A 302      32.227  36.641 105.542  1.00  0.00           N  
ATOM   4929  CZ  ARG A 302      32.206  37.598 106.490  1.00  0.00           C  
ATOM   4930  NH1 ARG A 302      32.782  38.758 106.266  1.00  0.00           N1+
ATOM   4931  NH2 ARG A 302      31.606  37.370 107.645  1.00  0.00           N  
ATOM   4932  H   ARG A 302      36.040  34.840 102.409  1.00  0.00           H  
ATOM   4933  HA  ARG A 302      36.420  34.980 105.250  1.00  0.00           H  
ATOM   4934 1HB  ARG A 302      33.970  34.421 103.533  1.00  0.00           H  
ATOM   4935 2HB  ARG A 302      33.897  34.564 105.283  1.00  0.00           H  
ATOM   4936 1HG  ARG A 302      34.762  36.877 105.117  1.00  0.00           H  
ATOM   4937 2HG  ARG A 302      34.756  36.724 103.343  1.00  0.00           H  
ATOM   4938 1HD  ARG A 302      32.775  37.827 103.934  1.00  0.00           H
[truncated: 2,172,953 more chars]
