# Supplementary material for: Computational design of mechanically coupled axle-rotor protein assemblies
Source: Science. Author manuscript; Available in PMC 2023 Dec 11. (PMC10712554; doi:10.1126/science.abm1183)
Supplement: Data S5 [file NIHMS1871500-supplement-Data_S5.zip › pdbs/D4_2.pdb]

ATOM      1  N   ASP A   1      -8.175  39.698  53.889  1.00  0.00           N  
ATOM      2  CA  ASP A   1      -9.536  39.493  54.375  1.00  0.00           C  
ATOM      3  C   ASP A   1     -10.593  39.476  53.267  1.00  0.00           C  
ATOM      4  O   ASP A   1     -11.510  38.653  53.297  1.00  0.00           O  
ATOM      5  CB  ASP A   1      -9.880  40.603  55.356  1.00  0.00           C  
ATOM      6  CG  ASP A   1      -8.983  40.584  56.553  1.00  0.00           C  
ATOM      7  OD1 ASP A   1      -8.978  39.628  57.270  1.00  0.00           O  
ATOM      8  OD2 ASP A   1      -8.242  41.511  56.686  1.00  0.00           O  
ATOM      9 1H   ASP A   1      -7.620  38.900  54.157  1.00  0.00           H  
ATOM     10 2H   ASP A   1      -8.153  39.802  52.890  1.00  0.00           H  
ATOM     11 3H   ASP A   1      -7.791  40.524  54.327  1.00  0.00           H  
ATOM     12  HA  ASP A   1      -9.570  38.530  54.893  1.00  0.00           H  
ATOM     13 1HB  ASP A   1      -9.788  41.570  54.865  1.00  0.00           H  
ATOM     14 2HB  ASP A   1     -10.914  40.498  55.682  1.00  0.00           H  
ATOM     15  N   GLU A   2     -10.456  40.355  52.259  1.00  0.00           N  
ATOM     16  CA  GLU A   2     -11.458  40.434  51.184  1.00  0.00           C  
ATOM     17  C   GLU A   2     -11.690  39.098  50.483  1.00  0.00           C  
ATOM     18  O   GLU A   2     -12.826  38.754  50.142  1.00  0.00           O  
ATOM     19  CB  GLU A   2     -11.030  41.464  50.131  1.00  0.00           C  
ATOM     20  CG  GLU A   2     -12.045  41.663  49.006  1.00  0.00           C  
ATOM     21  CD  GLU A   2     -11.612  42.676  47.990  1.00  0.00           C  
ATOM     22  OE1 GLU A   2     -10.512  43.155  48.084  1.00  0.00           O  
ATOM     23  OE2 GLU A   2     -12.401  42.987  47.122  1.00  0.00           O  
ATOM     24  H   GLU A   2      -9.696  41.020  52.254  1.00  0.00           H  
ATOM     25  HA  GLU A   2     -12.403  40.758  51.614  1.00  0.00           H  
ATOM     26 1HB  GLU A   2     -10.883  42.431  50.617  1.00  0.00           H  
ATOM     27 2HB  GLU A   2     -10.082  41.169  49.693  1.00  0.00           H  
ATOM     28 1HG  GLU A   2     -12.194  40.717  48.496  1.00  0.00           H  
ATOM     29 2HG  GLU A   2     -12.999  41.960  49.439  1.00  0.00           H  
ATOM     30  N   CYS A   3     -10.623  38.342  50.276  1.00  0.00           N  
ATOM     31  CA  CYS A   3     -10.750  37.065  49.604  1.00  0.00           C  
ATOM     32  C   CYS A   3     -11.486  36.020  50.431  1.00  0.00           C  
ATOM     33  O   CYS A   3     -12.089  35.104  49.870  1.00  0.00           O  
ATOM     34  CB  CYS A   3      -9.384  36.521  49.246  1.00  0.00           C  
ATOM     35  SG  CYS A   3      -8.359  36.062  50.668  1.00  0.00           S  
ATOM     36  H   CYS A   3      -9.717  38.677  50.564  1.00  0.00           H  
ATOM     37  HA  CYS A   3     -11.309  37.224  48.679  1.00  0.00           H  
ATOM     38 1HB  CYS A   3      -9.539  35.647  48.664  1.00  0.00           H  
ATOM     39 2HB  CYS A   3      -8.839  37.238  48.636  1.00  0.00           H  
ATOM     40  HG  CYS A   3      -7.367  35.499  49.961  1.00  0.00           H  
ATOM     41  N   GLU A   4     -11.464  36.141  51.765  1.00  0.00           N  
ATOM     42  CA  GLU A   4     -12.157  35.164  52.571  1.00  0.00           C  
ATOM     43  C   GLU A   4     -13.624  35.538  52.593  1.00  0.00           C  
ATOM     44  O   GLU A   4     -14.487  34.657  52.608  1.00  0.00           O  
ATOM     45  CB  GLU A   4     -11.548  35.047  53.963  1.00  0.00           C  
ATOM     46  CG  GLU A   4     -10.153  34.414  53.941  1.00  0.00           C  
ATOM     47  CD  GLU A   4      -9.557  34.216  55.291  1.00  0.00           C  
ATOM     48  OE1 GLU A   4     -10.110  34.711  56.237  1.00  0.00           O  
ATOM     49  OE2 GLU A   4      -8.555  33.538  55.382  1.00  0.00           O  
ATOM     50  H   GLU A   4     -11.007  36.916  52.230  1.00  0.00           H  
ATOM     51  HA  GLU A   4     -12.057  34.192  52.101  1.00  0.00           H  
ATOM     52 1HB  GLU A   4     -11.467  36.040  54.411  1.00  0.00           H  
ATOM     53 2HB  GLU A   4     -12.195  34.447  54.596  1.00  0.00           H  
ATOM     54 1HG  GLU A   4     -10.224  33.455  53.441  1.00  0.00           H  
ATOM     55 2HG  GLU A   4      -9.495  35.044  53.352  1.00  0.00           H  
ATOM     56  N   GLU A   5     -13.912  36.845  52.582  1.00  0.00           N  
ATOM     57  CA  GLU A   5     -15.297  37.281  52.537  1.00  0.00           C  
ATOM     58  C   GLU A   5     -15.938  36.775  51.251  1.00  0.00           C  
ATOM     59  O   GLU A   5     -17.044  36.222  51.279  1.00  0.00           O  
ATOM     60  CB  GLU A   5     -15.420  38.799  52.626  1.00  0.00           C  
ATOM     61  CG  GLU A   5     -16.865  39.274  52.599  1.00  0.00           C  
ATOM     62  CD  GLU A   5     -17.030  40.741  52.779  1.00  0.00           C  
ATOM     63  OE1 GLU A   5     -16.073  41.416  53.064  1.00  0.00           O  
ATOM     64  OE2 GLU A   5     -18.141  41.195  52.608  1.00  0.00           O  
ATOM     65  H   GLU A   5     -13.150  37.527  52.647  1.00  0.00           H  
ATOM     66  HA  GLU A   5     -15.828  36.843  53.381  1.00  0.00           H  
ATOM     67 1HB  GLU A   5     -14.948  39.155  53.543  1.00  0.00           H  
ATOM     68 2HB  GLU A   5     -14.894  39.256  51.788  1.00  0.00           H  
ATOM     69 1HG  GLU A   5     -17.299  39.000  51.638  1.00  0.00           H  
ATOM     70 2HG  GLU A   5     -17.423  38.749  53.375  1.00  0.00           H  
ATOM     71  N   LYS A   6     -15.229  36.934  50.116  1.00  0.00           N  
ATOM     72  CA  LYS A   6     -15.742  36.441  48.846  1.00  0.00           C  
ATOM     73  C   LYS A   6     -15.903  34.935  48.889  1.00  0.00           C  
ATOM     74  O   LYS A   6     -16.953  34.409  48.526  1.00  0.00           O  
ATOM     75  CB  LYS A   6     -14.813  36.827  47.693  1.00  0.00           C  
ATOM     76  CG  LYS A   6     -14.847  38.300  47.342  1.00  0.00           C  
ATOM     77  CD  LYS A   6     -13.845  38.664  46.241  1.00  0.00           C  
ATOM     78  CE  LYS A   6     -13.955  40.154  45.893  1.00  0.00           C  
ATOM     79  NZ  LYS A   6     -12.892  40.611  44.954  1.00  0.00           N  
ATOM     80  H   LYS A   6     -14.335  37.437  50.151  1.00  0.00           H  
ATOM     81  HA  LYS A   6     -16.721  36.884  48.673  1.00  0.00           H  
ATOM     82 1HB  LYS A   6     -13.785  36.562  47.948  1.00  0.00           H  
ATOM     83 2HB  LYS A   6     -15.085  36.261  46.802  1.00  0.00           H  
ATOM     84 1HG  LYS A   6     -15.852  38.562  47.010  1.00  0.00           H  
ATOM     85 2HG  LYS A   6     -14.621  38.882  48.237  1.00  0.00           H  
ATOM     86 1HD  LYS A   6     -12.829  38.455  46.586  1.00  0.00           H  
ATOM     87 2HD  LYS A   6     -14.038  38.073  45.346  1.00  0.00           H  
ATOM     88 1HE  LYS A   6     -14.925  40.331  45.434  1.00  0.00           H  
ATOM     89 2HE  LYS A   6     -13.890  40.736  46.806  1.00  0.00           H  
ATOM     90 1HZ  LYS A   6     -13.021  41.602  44.767  1.00  0.00           H  
ATOM     91 2HZ  LYS A   6     -11.986  40.471  45.386  1.00  0.00           H  
ATOM     92 3HZ  LYS A   6     -12.939  40.099  44.089  1.00  0.00           H  
ATOM     93  N   ALA A   7     -14.910  34.223  49.428  1.00  0.00           N  
ATOM     94  CA  ALA A   7     -14.999  32.779  49.478  1.00  0.00           C  
ATOM     95  C   ALA A   7     -16.221  32.310  50.242  1.00  0.00           C  
ATOM     96  O   ALA A   7     -16.910  31.372  49.815  1.00  0.00           O  
ATOM     97  CB  ALA A   7     -13.746  32.244  50.134  1.00  0.00           C  
ATOM     98  H   ALA A   7     -14.041  34.670  49.729  1.00  0.00           H  
ATOM     99  HA  ALA A   7     -15.093  32.411  48.470  1.00  0.00           H  
ATOM    100 1HB  ALA A   7     -13.781  31.173  50.160  1.00  0.00           H  
ATOM    101 2HB  ALA A   7     -12.881  32.570  49.563  1.00  0.00           H  
ATOM    102 3HB  ALA A   7     -13.676  32.625  51.145  1.00  0.00           H  
ATOM    103  N   ARG A   8     -16.539  32.975  51.350  1.00  0.00           N  
ATOM    104  CA  ARG A   8     -17.714  32.559  52.080  1.00  0.00           C  
ATOM    105  C   ARG A   8     -18.983  32.894  51.317  1.00  0.00           C  
ATOM    106  O   ARG A   8     -19.904  32.074  51.296  1.00  0.00           O  
ATOM    107  CB  ARG A   8     -17.751  33.168  53.470  1.00  0.00           C  
ATOM    108  CG  ARG A   8     -18.996  32.797  54.331  1.00  0.00           C  
ATOM    109  CD  ARG A   8     -19.174  31.307  54.549  1.00  0.00           C  
ATOM    110  NE  ARG A   8     -18.033  30.672  55.204  1.00  0.00           N  
ATOM    111  CZ  ARG A   8     -17.800  30.616  56.531  1.00  0.00           C  
ATOM    112  NH1 ARG A   8     -18.619  31.177  57.405  1.00  0.00           N  
ATOM    113  NH2 ARG A   8     -16.722  29.971  56.931  1.00  0.00           N  
ATOM    114  H   ARG A   8     -15.915  33.706  51.710  1.00  0.00           H  
ATOM    115  HA  ARG A   8     -17.651  31.482  52.196  1.00  0.00           H  
ATOM    116 1HB  ARG A   8     -16.859  32.858  54.014  1.00  0.00           H  
ATOM    117 2HB  ARG A   8     -17.711  34.257  53.377  1.00  0.00           H  
ATOM    118 1HG  ARG A   8     -18.893  33.274  55.300  1.00  0.00           H  
ATOM    119 2HG  ARG A   8     -19.899  33.176  53.842  1.00  0.00           H  
ATOM    120 1HD  ARG A   8     -20.055  31.147  55.164  1.00  0.00           H  
ATOM    121 2HD  ARG A   8     -19.337  30.808  53.594  1.00  0.00           H  
ATOM    122  HE  ARG A   8     -17.336  30.192  54.607  1.00  0.00           H  
ATOM    123 1HH1 ARG A   8     -19.444  31.664  57.090  1.00  0.00           H  
ATOM    124 2HH1 ARG A   8     -18.424  31.116  58.394  1.00  0.00           H  
ATOM    125 1HH2 ARG A   8     -16.116  29.542  56.205  1.00  0.00           H  
ATOM    126 2HH2 ARG A   8     -16.495  29.886  57.907  1.00  0.00           H  
ATOM    127  N   ARG A   9     -19.056  34.077  50.699  1.00  0.00           N  
ATOM    128  CA  ARG A   9     -20.251  34.453  49.957  1.00  0.00           C  
ATOM    129  C   ARG A   9     -20.513  33.506  48.778  1.00  0.00           C  
ATOM    130  O   ARG A   9     -21.668  33.144  48.516  1.00  0.00           O  
ATOM    131  CB  ARG A   9     -20.162  35.898  49.480  1.00  0.00           C  
ATOM    132  CG  ARG A   9     -20.295  36.955  50.607  1.00  0.00           C  
ATOM    133  CD  ARG A   9     -20.228  38.367  50.094  1.00  0.00           C  
ATOM    134  NE  ARG A   9     -20.262  39.367  51.188  1.00  0.00           N  
ATOM    135  CZ  ARG A   9     -21.352  39.834  51.824  1.00  0.00           C  
ATOM    136  NH1 ARG A   9     -22.577  39.423  51.535  1.00  0.00           N  
ATOM    137  NH2 ARG A   9     -21.143  40.732  52.761  1.00  0.00           N  
ATOM    138  H   ARG A   9     -18.275  34.741  50.785  1.00  0.00           H  
ATOM    139  HA  ARG A   9     -21.099  34.389  50.638  1.00  0.00           H  
ATOM    140 1HB  ARG A   9     -19.201  36.051  48.993  1.00  0.00           H  
ATOM    141 2HB  ARG A   9     -20.939  36.087  48.743  1.00  0.00           H  
ATOM    142 1HG  ARG A   9     -21.248  36.814  51.110  1.00  0.00           H  
ATOM    143 2HG  ARG A   9     -19.491  36.824  51.325  1.00  0.00           H  
ATOM    144 1HD  ARG A   9     -19.287  38.498  49.558  1.00  0.00           H  
ATOM    145 2HD  ARG A   9     -21.054  38.561  49.419  1.00  0.00           H  
ATOM    146  HE  ARG A   9     -19.368  39.786  51.507  1.00  0.00           H  
ATOM    147 1HH1 ARG A   9     -22.727  38.736  50.814  1.00  0.00           H  
ATOM    148 2HH1 ARG A   9     -23.369  39.801  52.036  1.00  0.00           H  
ATOM    149 1HH2 ARG A   9     -20.162  41.018  52.937  1.00  0.00           H  
ATOM    150 2HH2 ARG A   9     -21.907  41.132  53.281  1.00  0.00           H  
ATOM    151  N   VAL A  10     -19.457  33.079  48.078  1.00  0.00           N  
ATOM    152  CA  VAL A  10     -19.656  32.158  46.968  1.00  0.00           C  
ATOM    153  C   VAL A  10     -20.145  30.826  47.518  1.00  0.00           C  
ATOM    154  O   VAL A  10     -21.074  30.237  46.967  1.00  0.00           O  
ATOM    155  CB  VAL A  10     -18.389  31.930  46.121  1.00  0.00           C  
ATOM    156  CG1 VAL A  10     -18.668  30.825  45.070  1.00  0.00           C  
ATOM    157  CG2 VAL A  10     -17.977  33.221  45.412  1.00  0.00           C  
ATOM    158  H   VAL A  10     -18.525  33.435  48.315  1.00  0.00           H  
ATOM    159  HA  VAL A  10     -20.428  32.566  46.311  1.00  0.00           H  
ATOM    160  HB  VAL A  10     -17.582  31.597  46.772  1.00  0.00           H  
ATOM    161 1HG1 VAL A  10     -17.775  30.670  44.471  1.00  0.00           H  
ATOM    162 2HG1 VAL A  10     -18.948  29.896  45.554  1.00  0.00           H  
ATOM    163 3HG1 VAL A  10     -19.484  31.142  44.416  1.00  0.00           H  
ATOM    164 1HG2 VAL A  10     -17.080  33.039  44.820  1.00  0.00           H  
ATOM    165 2HG2 VAL A  10     -18.790  33.543  44.754  1.00  0.00           H  
ATOM    166 3HG2 VAL A  10     -17.775  33.993  46.146  1.00  0.00           H  
ATOM    167  N   ALA A  11     -19.515  30.332  48.587  1.00  0.00           N  
ATOM    168  CA  ALA A  11     -19.921  29.066  49.169  1.00  0.00           C  
ATOM    169  C   ALA A  11     -21.381  29.097  49.615  1.00  0.00           C  
ATOM    170  O   ALA A  11     -22.089  28.097  49.446  1.00  0.00           O  
ATOM    171  CB  ALA A  11     -19.031  28.753  50.333  1.00  0.00           C  
ATOM    172  H   ALA A  11     -18.721  30.839  48.988  1.00  0.00           H  
ATOM    173  HA  ALA A  11     -19.814  28.293  48.418  1.00  0.00           H  
ATOM    174 1HB  ALA A  11     -19.289  27.801  50.760  1.00  0.00           H  
ATOM    175 2HB  ALA A  11     -18.019  28.732  49.971  1.00  0.00           H  
ATOM    176 3HB  ALA A  11     -19.133  29.531  51.088  1.00  0.00           H  
ATOM    177  N   GLU A  12     -21.834  30.235  50.176  1.00  0.00           N  
ATOM    178  CA  GLU A  12     -23.233  30.384  50.558  1.00  0.00           C  
ATOM    179  C   GLU A  12     -24.110  30.256  49.333  1.00  0.00           C  
ATOM    180  O   GLU A  12     -25.134  29.563  49.362  1.00  0.00           O  
ATOM    181  CB  GLU A  12     -23.510  31.725  51.240  1.00  0.00           C  
ATOM    182  CG  GLU A  12     -24.991  31.907  51.640  1.00  0.00           C  
ATOM    183  CD  GLU A  12     -25.284  33.203  52.349  1.00  0.00           C  
ATOM    184  OE1 GLU A  12     -24.371  33.847  52.799  1.00  0.00           O  
ATOM    185  OE2 GLU A  12     -26.443  33.567  52.405  1.00  0.00           O  
ATOM    186  H   GLU A  12     -21.178  30.999  50.366  1.00  0.00           H  
ATOM    187  HA  GLU A  12     -23.488  29.582  51.253  1.00  0.00           H  
ATOM    188 1HB  GLU A  12     -22.887  31.817  52.132  1.00  0.00           H  
ATOM    189 2HB  GLU A  12     -23.237  32.537  50.568  1.00  0.00           H  
ATOM    190 1HG  GLU A  12     -25.600  31.870  50.739  1.00  0.00           H  
ATOM    191 2HG  GLU A  12     -25.291  31.072  52.275  1.00  0.00           H  
ATOM    192  N   LYS A  13     -23.724  30.930  48.239  1.00  0.00           N  
ATOM    193  CA  LYS A  13     -24.485  30.834  47.014  1.00  0.00           C  
ATOM    194  C   LYS A  13     -24.564  29.391  46.550  1.00  0.00           C  
ATOM    195  O   LYS A  13     -25.639  28.963  46.137  1.00  0.00           O  
ATOM    196  CB  LYS A  13     -23.910  31.714  45.912  1.00  0.00           C  
ATOM    197  CG  LYS A  13     -24.722  31.686  44.614  1.00  0.00           C  
ATOM    198  CD  LYS A  13     -24.175  32.682  43.619  1.00  0.00           C  
ATOM    199  CE  LYS A  13     -24.932  32.657  42.301  1.00  0.00           C  
ATOM    200  NZ  LYS A  13     -24.397  33.685  41.356  1.00  0.00           N  
ATOM    201  H   LYS A  13     -22.909  31.552  48.293  1.00  0.00           H  
ATOM    202  HA  LYS A  13     -25.495  31.176  47.211  1.00  0.00           H  
ATOM    203 1HB  LYS A  13     -23.837  32.744  46.264  1.00  0.00           H  
ATOM    204 2HB  LYS A  13     -22.902  31.385  45.673  1.00  0.00           H  
ATOM    205 1HG  LYS A  13     -24.653  30.695  44.173  1.00  0.00           H  
ATOM    206 2HG  LYS A  13     -25.771  31.900  44.823  1.00  0.00           H  
ATOM    207 1HD  LYS A  13     -24.228  33.686  44.038  1.00  0.00           H  
ATOM    208 2HD  LYS A  13     -23.125  32.450  43.413  1.00  0.00           H  
ATOM    209 1HE  LYS A  13     -24.827  31.672  41.845  1.00  0.00           H  
ATOM    210 2HE  LYS A  13     -25.986  32.854  42.482  1.00  0.00           H  
ATOM    211 1HZ  LYS A  13     -24.909  33.661  40.479  1.00  0.00           H  
ATOM    212 2HZ  LYS A  13     -24.487  34.596  41.764  1.00  0.00           H  
ATOM    213 3HZ  LYS A  13     -23.386  33.494  41.187  1.00  0.00           H  
ATOM    214  N   VAL A  14     -23.467  28.638  46.641  1.00  0.00           N  
ATOM    215  CA  VAL A  14     -23.473  27.240  46.228  1.00  0.00           C  
ATOM    216  C   VAL A  14     -24.460  26.419  47.036  1.00  0.00           C  
ATOM    217  O   VAL A  14     -25.180  25.590  46.464  1.00  0.00           O  
ATOM    218  CB  VAL A  14     -22.076  26.614  46.316  1.00  0.00           C  
ATOM    219  CG1 VAL A  14     -22.162  25.101  46.103  1.00  0.00           C  
ATOM    220  CG2 VAL A  14     -21.204  27.238  45.252  1.00  0.00           C  
ATOM    221  H   VAL A  14     -22.602  29.095  46.957  1.00  0.00           H  
ATOM    222  HA  VAL A  14     -23.781  27.199  45.190  1.00  0.00           H  
ATOM    223  HB  VAL A  14     -21.646  26.797  47.298  1.00  0.00           H  
ATOM    224 1HG1 VAL A  14     -21.183  24.674  46.145  1.00  0.00           H  
ATOM    225 2HG1 VAL A  14     -22.776  24.635  46.872  1.00  0.00           H  
ATOM    226 3HG1 VAL A  14     -22.601  24.911  45.143  1.00  0.00           H  
ATOM    227 1HG2 VAL A  14     -20.214  26.811  45.289  1.00  0.00           H  
ATOM    228 2HG2 VAL A  14     -21.647  27.044  44.278  1.00  0.00           H  
ATOM    229 3HG2 VAL A  14     -21.141  28.309  45.404  1.00  0.00           H  
ATOM    230  N   GLU A  15     -24.473  26.597  48.359  1.00  0.00           N  
ATOM    231  CA  GLU A  15     -25.443  25.878  49.167  1.00  0.00           C  
ATOM    232  C   GLU A  15     -26.859  26.212  48.697  1.00  0.00           C  
ATOM    233  O   GLU A  15     -27.692  25.311  48.539  1.00  0.00           O  
ATOM    234  CB  GLU A  15     -25.294  26.211  50.651  1.00  0.00           C  
ATOM    235  CG  GLU A  15     -26.296  25.477  51.541  1.00  0.00           C  
ATOM    236  CD  GLU A  15     -26.127  25.748  53.004  1.00  0.00           C  
ATOM    237  OE1 GLU A  15     -25.168  26.374  53.388  1.00  0.00           O  
ATOM    238  OE2 GLU A  15     -26.997  25.347  53.746  1.00  0.00           O  
ATOM    239  H   GLU A  15     -23.792  27.236  48.786  1.00  0.00           H  
ATOM    240  HA  GLU A  15     -25.281  24.808  49.033  1.00  0.00           H  
ATOM    241 1HB  GLU A  15     -24.294  25.951  50.983  1.00  0.00           H  
ATOM    242 2HB  GLU A  15     -25.418  27.286  50.801  1.00  0.00           H  
ATOM    243 1HG  GLU A  15     -27.298  25.784  51.251  1.00  0.00           H  
ATOM    244 2HG  GLU A  15     -26.211  24.404  51.357  1.00  0.00           H  
ATOM    245  N   ARG A  16     -27.121  27.508  48.458  1.00  0.00           N  
ATOM    246  CA  ARG A  16     -28.424  27.955  47.985  1.00  0.00           C  
ATOM    247  C   ARG A  16     -28.769  27.382  46.606  1.00  0.00           C  
ATOM    248  O   ARG A  16     -29.924  27.007  46.373  1.00  0.00           O  
ATOM    249  CB  ARG A  16     -28.489  29.472  47.955  1.00  0.00           C  
ATOM    250  CG  ARG A  16     -28.537  30.119  49.332  1.00  0.00           C  
ATOM    251  CD  ARG A  16     -28.605  31.601  49.255  1.00  0.00           C  
ATOM    252  NE  ARG A  16     -28.591  32.224  50.586  1.00  0.00           N  
ATOM    253  CZ  ARG A  16     -29.647  32.381  51.405  1.00  0.00           C  
ATOM    254  NH1 ARG A  16     -30.862  31.962  51.083  1.00  0.00           N  
ATOM    255  NH2 ARG A  16     -29.418  32.972  52.555  1.00  0.00           N  
ATOM    256  H   ARG A  16     -26.388  28.201  48.642  1.00  0.00           H  
ATOM    257  HA  ARG A  16     -29.168  27.612  48.697  1.00  0.00           H  
ATOM    258 1HB  ARG A  16     -27.626  29.864  47.434  1.00  0.00           H  
ATOM    259 2HB  ARG A  16     -29.374  29.782  47.404  1.00  0.00           H  
ATOM    260 1HG  ARG A  16     -29.407  29.757  49.868  1.00  0.00           H  
ATOM    261 2HG  ARG A  16     -27.638  29.853  49.885  1.00  0.00           H  
ATOM    262 1HD  ARG A  16     -27.726  31.956  48.715  1.00  0.00           H  
ATOM    263 2HD  ARG A  16     -29.500  31.917  48.728  1.00  0.00           H  
ATOM    264  HE  ARG A  16     -27.698  32.597  50.954  1.00  0.00           H  
ATOM    265 1HH1 ARG A  16     -31.027  31.509  50.199  1.00  0.00           H  
ATOM    266 2HH1 ARG A  16     -31.629  32.097  51.726  1.00  0.00           H  
ATOM    267 1HH2 ARG A  16     -28.450  33.281  52.752  1.00  0.00           H  
ATOM    268 2HH2 ARG A  16     -30.162  33.125  53.219  1.00  0.00           H  
ATOM    269  N   LEU A  17     -27.784  27.288  45.700  1.00  0.00           N  
ATOM    270  CA  LEU A  17     -28.034  26.743  44.374  1.00  0.00           C  
ATOM    271  C   LEU A  17     -28.497  25.303  44.502  1.00  0.00           C  
ATOM    272  O   LEU A  17     -29.499  24.920  43.887  1.00  0.00           O  
ATOM    273  CB  LEU A  17     -26.754  26.782  43.499  1.00  0.00           C  
ATOM    274  CG  LEU A  17     -26.213  28.164  43.009  1.00  0.00           C  
ATOM    275  CD1 LEU A  17     -24.823  27.964  42.334  1.00  0.00           C  
ATOM    276  CD2 LEU A  17     -27.183  28.793  42.027  1.00  0.00           C  
ATOM    277  H   LEU A  17     -26.867  27.672  45.933  1.00  0.00           H  
ATOM    278  HA  LEU A  17     -28.829  27.314  43.900  1.00  0.00           H  
ATOM    279 1HB  LEU A  17     -25.954  26.317  44.068  1.00  0.00           H  
ATOM    280 2HB  LEU A  17     -26.918  26.193  42.625  1.00  0.00           H  
ATOM    281  HG  LEU A  17     -26.096  28.816  43.843  1.00  0.00           H  
ATOM    282 1HD1 LEU A  17     -24.435  28.930  42.007  1.00  0.00           H  
ATOM    283 2HD1 LEU A  17     -24.125  27.525  43.027  1.00  0.00           H  
ATOM    284 3HD1 LEU A  17     -24.929  27.311  41.473  1.00  0.00           H  
ATOM    285 1HD2 LEU A  17     -26.787  29.754  41.702  1.00  0.00           H  
ATOM    286 2HD2 LEU A  17     -27.306  28.140  41.162  1.00  0.00           H  
ATOM    287 3HD2 LEU A  17     -28.145  28.950  42.499  1.00  0.00           H  
ATOM    288  N   LYS A  18     -27.860  24.528  45.386  1.00  0.00           N  
ATOM    289  CA  LYS A  18     -28.298  23.149  45.559  1.00  0.00           C  
ATOM    290  C   LYS A  18     -29.703  23.091  46.143  1.00  0.00           C  
ATOM    291  O   LYS A  18     -30.563  22.355  45.648  1.00  0.00           O  
ATOM    292  CB  LYS A  18     -27.320  22.370  46.446  1.00  0.00           C  
ATOM    293  CG  LYS A  18     -27.753  20.913  46.785  1.00  0.00           C  
ATOM    294  CD  LYS A  18     -27.858  20.004  45.552  1.00  0.00           C  
ATOM    295  CE  LYS A  18     -28.222  18.570  45.960  1.00  0.00           C  
ATOM    296  NZ  LYS A  18     -28.435  17.680  44.769  1.00  0.00           N  
ATOM    297  H   LYS A  18     -27.024  24.887  45.867  1.00  0.00           H  
ATOM    298  HA  LYS A  18     -28.323  22.684  44.572  1.00  0.00           H  
ATOM    299 1HB  LYS A  18     -26.347  22.330  45.960  1.00  0.00           H  
ATOM    300 2HB  LYS A  18     -27.187  22.908  47.389  1.00  0.00           H  
ATOM    301 1HG  LYS A  18     -27.011  20.483  47.458  1.00  0.00           H  
ATOM    302 2HG  LYS A  18     -28.711  20.922  47.306  1.00  0.00           H  
ATOM    303 1HD  LYS A  18     -28.635  20.371  44.879  1.00  0.00           H  
ATOM    304 2HD  LYS A  18     -26.908  19.989  45.009  1.00  0.00           H  
ATOM    305 1HE  LYS A  18     -27.419  18.157  46.570  1.00  0.00           H  
ATOM    306 2HE  LYS A  18     -29.139  18.595  46.551  1.00  0.00           H  
ATOM    307 1HZ  LYS A  18     -28.673  16.751  45.068  1.00  0.00           H  
ATOM    308 2HZ  LYS A  18     -29.182  18.054  44.203  1.00  0.00           H  
ATOM    309 3HZ  LYS A  18     -27.572  17.636  44.202  1.00  0.00           H  
ATOM    310  N   ARG A  19     -29.962  23.883  47.183  1.00  0.00           N  
ATOM    311  CA  ARG A  19     -31.272  23.903  47.826  1.00  0.00           C  
ATOM    312  C   ARG A  19     -32.392  24.309  46.874  1.00  0.00           C  
ATOM    313  O   ARG A  19     -33.513  23.808  46.968  1.00  0.00           O  
ATOM    314  CB  ARG A  19     -31.268  24.823  49.028  1.00  0.00           C  
ATOM    315  CG  ARG A  19     -30.496  24.292  50.209  1.00  0.00           C  
ATOM    316  CD  ARG A  19     -30.542  25.220  51.360  1.00  0.00           C  
ATOM    317  NE  ARG A  19     -29.765  24.722  52.494  1.00  0.00           N  
ATOM    318  CZ  ARG A  19     -30.174  23.819  53.398  1.00  0.00           C  
ATOM    319  NH1 ARG A  19     -31.373  23.260  53.342  1.00  0.00           N  
ATOM    320  NH2 ARG A  19     -29.324  23.512  54.349  1.00  0.00           N  
ATOM    321  H   ARG A  19     -29.209  24.471  47.557  1.00  0.00           H  
ATOM    322  HA  ARG A  19     -31.479  22.894  48.181  1.00  0.00           H  
ATOM    323 1HB  ARG A  19     -30.825  25.776  48.745  1.00  0.00           H  
ATOM    324 2HB  ARG A  19     -32.290  25.016  49.344  1.00  0.00           H  
ATOM    325 1HG  ARG A  19     -30.918  23.337  50.503  1.00  0.00           H  
ATOM    326 2HG  ARG A  19     -29.456  24.150  49.925  1.00  0.00           H  
ATOM    327 1HD  ARG A  19     -30.108  26.172  51.051  1.00  0.00           H  
ATOM    328 2HD  ARG A  19     -31.568  25.381  51.677  1.00  0.00           H  
ATOM    329  HE  ARG A  19     -28.812  25.091  52.651  1.00  0.00           H  
ATOM    330 1HH1 ARG A  19     -32.016  23.507  52.606  1.00  0.00           H  
ATOM    331 2HH1 ARG A  19     -31.650  22.584  54.039  1.00  0.00           H  
ATOM    332 1HH2 ARG A  19     -28.405  23.988  54.339  1.00  0.00           H  
ATOM    333 2HH2 ARG A  19     -29.562  22.844  55.065  1.00  0.00           H  
ATOM    334  N   SER A  20     -32.066  25.182  45.924  1.00  0.00           N  
ATOM    335  CA  SER A  20     -32.999  25.710  44.948  1.00  0.00           C  
ATOM    336  C   SER A  20     -33.275  24.737  43.797  1.00  0.00           C  
ATOM    337  O   SER A  20     -34.124  25.014  42.946  1.00  0.00           O  
ATOM    338  CB  SER A  20     -32.446  27.003  44.370  1.00  0.00           C  
ATOM    339  OG  SER A  20     -32.313  27.991  45.359  1.00  0.00           O  
ATOM    340  H   SER A  20     -31.127  25.589  45.932  1.00  0.00           H  
ATOM    341  HA  SER A  20     -33.938  25.921  45.458  1.00  0.00           H  
ATOM    342 1HB  SER A  20     -31.470  26.807  43.914  1.00  0.00           H  
ATOM    343 2HB  SER A  20     -33.110  27.354  43.585  1.00  0.00           H  
ATOM    344  HG  SER A  20     -31.520  27.735  45.879  1.00  0.00           H  
ATOM    345  N   GLY A  21     -32.554  23.610  43.743  1.00  0.00           N  
ATOM    346  CA  GLY A  21     -32.738  22.646  42.671  1.00  0.00           C  
ATOM    347  C   GLY A  21     -31.747  22.741  41.505  1.00  0.00           C  
ATOM    348  O   GLY A  21     -31.993  22.142  40.452  1.00  0.00           O  
ATOM    349  H   GLY A  21     -31.876  23.391  44.478  1.00  0.00           H  
ATOM    350 1HA  GLY A  21     -32.669  21.650  43.104  1.00  0.00           H  
ATOM    351 2HA  GLY A  21     -33.754  22.738  42.287  1.00  0.00           H  
ATOM    352  N   THR A  22     -30.658  23.497  41.650  1.00  0.00           N  
ATOM    353  CA  THR A  22     -29.658  23.608  40.598  1.00  0.00           C  
ATOM    354  C   THR A  22     -28.785  22.362  40.679  1.00  0.00           C  
ATOM    355  O   THR A  22     -28.364  21.973  41.773  1.00  0.00           O  
ATOM    356  CB  THR A  22     -28.819  24.893  40.763  1.00  0.00           C  
ATOM    357  OG1 THR A  22     -29.680  26.047  40.712  1.00  0.00           O  
ATOM    358  CG2 THR A  22     -27.770  25.037  39.725  1.00  0.00           C  
ATOM    359  H   THR A  22     -30.444  23.987  42.524  1.00  0.00           H  
ATOM    360  HA  THR A  22     -30.147  23.621  39.620  1.00  0.00           H  
ATOM    361  HB  THR A  22     -28.343  24.844  41.707  1.00  0.00           H  
ATOM    362  HG1 THR A  22     -30.194  26.022  39.897  1.00  0.00           H  
ATOM    363 1HG2 THR A  22     -27.195  25.945  39.893  1.00  0.00           H  
ATOM    364 2HG2 THR A  22     -27.108  24.191  39.762  1.00  0.00           H  
ATOM    365 3HG2 THR A  22     -28.251  25.084  38.756  1.00  0.00           H  
ATOM    366  N   SER A  23     -28.534  21.714  39.547  1.00  0.00           N  
ATOM    367  CA  SER A  23     -27.734  20.497  39.527  1.00  0.00           C  
ATOM    368  C   SER A  23     -26.268  20.773  39.766  1.00  0.00           C  
ATOM    369  O   SER A  23     -25.815  21.910  39.613  1.00  0.00           O  
ATOM    370  CB  SER A  23     -27.863  19.825  38.190  1.00  0.00           C  
ATOM    371  OG  SER A  23     -27.239  20.607  37.206  1.00  0.00           O  
ATOM    372  H   SER A  23     -28.889  22.089  38.654  1.00  0.00           H  
ATOM    373  HA  SER A  23     -28.096  19.825  40.313  1.00  0.00           H  
ATOM    374 1HB  SER A  23     -27.399  18.842  38.229  1.00  0.00           H  
ATOM    375 2HB  SER A  23     -28.918  19.697  37.949  1.00  0.00           H  
ATOM    376  HG  SER A  23     -27.876  21.339  37.028  1.00  0.00           H  
ATOM    377  N   GLU A  24     -25.512  19.729  40.083  1.00  0.00           N  
ATOM    378  CA  GLU A  24     -24.079  19.826  40.307  1.00  0.00           C  
ATOM    379  C   GLU A  24     -23.317  20.330  39.092  1.00  0.00           C  
ATOM    380  O   GLU A  24     -22.357  21.083  39.240  1.00  0.00           O  
ATOM    381  CB  GLU A  24     -23.573  18.469  40.773  1.00  0.00           C  
ATOM    382  CG  GLU A  24     -24.062  18.115  42.179  1.00  0.00           C  
ATOM    383  CD  GLU A  24     -25.494  17.643  42.236  1.00  0.00           C  
ATOM    384  OE1 GLU A  24     -26.096  17.429  41.199  1.00  0.00           O  
ATOM    385  OE2 GLU A  24     -26.000  17.552  43.329  1.00  0.00           O  
ATOM    386  H   GLU A  24     -25.960  18.817  40.213  1.00  0.00           H  
ATOM    387  HA  GLU A  24     -23.919  20.535  41.115  1.00  0.00           H  
ATOM    388 1HB  GLU A  24     -23.901  17.693  40.083  1.00  0.00           H  
ATOM    389 2HB  GLU A  24     -22.479  18.459  40.778  1.00  0.00           H  
ATOM    390 1HG  GLU A  24     -23.425  17.338  42.590  1.00  0.00           H  
ATOM    391 2HG  GLU A  24     -23.968  18.992  42.813  1.00  0.00           H  
ATOM    392  N   ASP A  25     -23.757  19.964  37.886  1.00  0.00           N  
ATOM    393  CA  ASP A  25     -23.064  20.433  36.693  1.00  0.00           C  
ATOM    394  C   ASP A  25     -23.280  21.928  36.532  1.00  0.00           C  
ATOM    395  O   ASP A  25     -22.343  22.673  36.226  1.00  0.00           O  
ATOM    396  CB  ASP A  25     -23.587  19.735  35.445  1.00  0.00           C  
ATOM    397  CG  ASP A  25     -23.207  18.269  35.346  1.00  0.00           C  
ATOM    398  OD1 ASP A  25     -22.324  17.824  36.040  1.00  0.00           O  
ATOM    399  OD2 ASP A  25     -23.825  17.598  34.566  1.00  0.00           O  
ATOM    400  H   ASP A  25     -24.536  19.321  37.821  1.00  0.00           H  
ATOM    401  HA  ASP A  25     -21.996  20.239  36.803  1.00  0.00           H  
ATOM    402 1HB  ASP A  25     -24.676  19.821  35.419  1.00  0.00           H  
ATOM    403 2HB  ASP A  25     -23.204  20.251  34.563  1.00  0.00           H  
ATOM    404  N   GLU A  26     -24.521  22.373  36.771  1.00  0.00           N  
ATOM    405  CA  GLU A  26     -24.862  23.788  36.686  1.00  0.00           C  
ATOM    406  C   GLU A  26     -24.112  24.588  37.749  1.00  0.00           C  
ATOM    407  O   GLU A  26     -23.675  25.717  37.484  1.00  0.00           O  
ATOM    408  CB  GLU A  26     -26.365  23.954  36.814  1.00  0.00           C  
ATOM    409  CG  GLU A  26     -27.158  23.483  35.612  1.00  0.00           C  
ATOM    410  CD  GLU A  26     -28.641  23.426  35.876  1.00  0.00           C  
ATOM    411  OE1 GLU A  26     -29.030  22.787  36.846  1.00  0.00           O  
ATOM    412  OE2 GLU A  26     -29.384  24.010  35.129  1.00  0.00           O  
ATOM    413  H   GLU A  26     -25.257  21.698  36.980  1.00  0.00           H  
ATOM    414  HA  GLU A  26     -24.562  24.155  35.707  1.00  0.00           H  
ATOM    415 1HB  GLU A  26     -26.708  23.375  37.656  1.00  0.00           H  
ATOM    416 2HB  GLU A  26     -26.599  24.998  36.997  1.00  0.00           H  
ATOM    417 1HG  GLU A  26     -26.986  24.160  34.782  1.00  0.00           H  
ATOM    418 2HG  GLU A  26     -26.793  22.498  35.320  1.00  0.00           H  
ATOM    419  N   ILE A  27     -23.969  24.021  38.951  1.00  0.00           N  
ATOM    420  CA  ILE A  27     -23.215  24.659  40.016  1.00  0.00           C  
ATOM    421  C   ILE A  27     -21.786  24.797  39.610  1.00  0.00           C  
ATOM    422  O   ILE A  27     -21.213  25.873  39.668  1.00  0.00           O  
ATOM    423  CB  ILE A  27     -23.288  23.899  41.352  1.00  0.00           C  
ATOM    424  CG1 ILE A  27     -24.722  23.972  41.900  1.00  0.00           C  
ATOM    425  CG2 ILE A  27     -22.224  24.425  42.350  1.00  0.00           C  
ATOM    426  CD1 ILE A  27     -25.058  23.042  43.041  1.00  0.00           C  
ATOM    427  H   ILE A  27     -24.412  23.105  39.109  1.00  0.00           H  
ATOM    428  HA  ILE A  27     -23.623  25.668  40.164  1.00  0.00           H  
ATOM    429  HB  ILE A  27     -23.078  22.845  41.153  1.00  0.00           H  
ATOM    430 1HG1 ILE A  27     -24.893  24.978  42.227  1.00  0.00           H  
ATOM    431 2HG1 ILE A  27     -25.394  23.761  41.103  1.00  0.00           H  
ATOM    432 1HG2 ILE A  27     -22.272  23.845  43.252  1.00  0.00           H  
ATOM    433 2HG2 ILE A  27     -21.220  24.327  41.946  1.00  0.00           H  
ATOM    434 3HG2 ILE A  27     -22.426  25.473  42.563  1.00  0.00           H  
ATOM    435 1HD1 ILE A  27     -26.103  23.197  43.318  1.00  0.00           H  
ATOM    436 2HD1 ILE A  27     -24.926  22.009  42.722  1.00  0.00           H  
ATOM    437 3HD1 ILE A  27     -24.426  23.241  43.898  1.00  0.00           H  
ATOM    438  N   ALA A  28     -21.194  23.708  39.138  1.00  0.00           N  
ATOM    439  CA  ALA A  28     -19.806  23.725  38.766  1.00  0.00           C  
ATOM    440  C   ALA A  28     -19.500  24.790  37.734  1.00  0.00           C  
ATOM    441  O   ALA A  28     -18.481  25.475  37.845  1.00  0.00           O  
ATOM    442  CB  ALA A  28     -19.443  22.365  38.251  1.00  0.00           C  
ATOM    443  H   ALA A  28     -21.712  22.827  39.079  1.00  0.00           H  
ATOM    444  HA  ALA A  28     -19.223  23.957  39.655  1.00  0.00           H  
ATOM    445 1HB  ALA A  28     -18.409  22.326  38.021  1.00  0.00           H  
ATOM    446 2HB  ALA A  28     -19.682  21.644  38.993  1.00  0.00           H  
ATOM    447 3HB  ALA A  28     -20.035  22.147  37.364  1.00  0.00           H  
ATOM    448  N   GLU A  29     -20.391  24.956  36.749  1.00  0.00           N  
ATOM    449  CA  GLU A  29     -20.192  25.970  35.734  1.00  0.00           C  
ATOM    450  C   GLU A  29     -20.351  27.373  36.320  1.00  0.00           C  
ATOM    451  O   GLU A  29     -19.531  28.244  36.038  1.00  0.00           O  
ATOM    452  CB  GLU A  29     -21.148  25.735  34.566  1.00  0.00           C  
ATOM    453  CG  GLU A  29     -21.059  26.731  33.383  1.00  0.00           C  
ATOM    454  CD  GLU A  29     -19.726  26.765  32.612  1.00  0.00           C  
ATOM    455  OE1 GLU A  29     -18.854  25.958  32.866  1.00  0.00           O  
ATOM    456  OE2 GLU A  29     -19.602  27.605  31.728  1.00  0.00           O  
ATOM    457  H   GLU A  29     -21.196  24.323  36.685  1.00  0.00           H  
ATOM    458  HA  GLU A  29     -19.169  25.880  35.358  1.00  0.00           H  
ATOM    459 1HB  GLU A  29     -20.997  24.730  34.174  1.00  0.00           H  
ATOM    460 2HB  GLU A  29     -22.173  25.771  34.947  1.00  0.00           H  
ATOM    461 1HG  GLU A  29     -21.855  26.495  32.679  1.00  0.00           H  
ATOM    462 2HG  GLU A  29     -21.260  27.722  33.774  1.00  0.00           H  
ATOM    463  N   GLU A  30     -21.350  27.586  37.188  1.00  0.00           N  
ATOM    464  CA  GLU A  30     -21.549  28.915  37.758  1.00  0.00           C  
ATOM    465  C   GLU A  30     -20.370  29.309  38.649  1.00  0.00           C  
ATOM    466  O   GLU A  30     -19.871  30.438  38.566  1.00  0.00           O  
ATOM    467  CB  GLU A  30     -22.852  28.944  38.570  1.00  0.00           C  
ATOM    468  CG  GLU A  30     -23.267  30.312  39.147  1.00  0.00           C  
ATOM    469  CD  GLU A  30     -23.622  31.326  38.079  1.00  0.00           C  
ATOM    470  OE1 GLU A  30     -23.805  30.943  36.952  1.00  0.00           O  
ATOM    471  OE2 GLU A  30     -23.735  32.483  38.405  1.00  0.00           O  
ATOM    472  H   GLU A  30     -22.034  26.846  37.387  1.00  0.00           H  
ATOM    473  HA  GLU A  30     -21.624  29.633  36.942  1.00  0.00           H  
ATOM    474 1HB  GLU A  30     -23.670  28.587  37.945  1.00  0.00           H  
ATOM    475 2HB  GLU A  30     -22.767  28.242  39.406  1.00  0.00           H  
ATOM    476 1HG  GLU A  30     -24.135  30.164  39.787  1.00  0.00           H  
ATOM    477 2HG  GLU A  30     -22.458  30.706  39.768  1.00  0.00           H  
ATOM    478  N   VAL A  31     -19.870  28.360  39.446  1.00  0.00           N  
ATOM    479  CA  VAL A  31     -18.743  28.632  40.320  1.00  0.00           C  
ATOM    480  C   VAL A  31     -17.514  28.935  39.494  1.00  0.00           C  
ATOM    481  O   VAL A  31     -16.775  29.876  39.801  1.00  0.00           O  
ATOM    482  CB  VAL A  31     -18.417  27.437  41.236  1.00  0.00           C  
ATOM    483  CG1 VAL A  31     -17.124  27.704  41.963  1.00  0.00           C  
ATOM    484  CG2 VAL A  31     -19.527  27.217  42.251  1.00  0.00           C  
ATOM    485  H   VAL A  31     -20.322  27.444  39.459  1.00  0.00           H  
ATOM    486  HA  VAL A  31     -18.980  29.506  40.934  1.00  0.00           H  
ATOM    487  HB  VAL A  31     -18.294  26.539  40.620  1.00  0.00           H  
ATOM    488 1HG1 VAL A  31     -16.892  26.852  42.572  1.00  0.00           H  
ATOM    489 2HG1 VAL A  31     -16.328  27.845  41.270  1.00  0.00           H  
ATOM    490 3HG1 VAL A  31     -17.227  28.599  42.576  1.00  0.00           H  
ATOM    491 1HG2 VAL A  31     -19.277  26.364  42.884  1.00  0.00           H  
ATOM    492 2HG2 VAL A  31     -19.633  28.113  42.866  1.00  0.00           H  
ATOM    493 3HG2 VAL A  31     -20.461  27.023  41.740  1.00  0.00           H  
ATOM    494  N   ALA A  32     -17.260  28.106  38.477  1.00  0.00           N  
ATOM    495  CA  ALA A  32     -16.104  28.278  37.633  1.00  0.00           C  
ATOM    496  C   ALA A  32     -16.126  29.640  36.956  1.00  0.00           C  
ATOM    497  O   ALA A  32     -15.084  30.304  36.897  1.00  0.00           O  
ATOM    498  CB  ALA A  32     -16.080  27.167  36.600  1.00  0.00           C  
ATOM    499  H   ALA A  32     -17.877  27.310  38.297  1.00  0.00           H  
ATOM    500  HA  ALA A  32     -15.212  28.218  38.251  1.00  0.00           H  
ATOM    501 1HB  ALA A  32     -15.225  27.267  35.981  1.00  0.00           H  
ATOM    502 2HB  ALA A  32     -16.059  26.200  37.096  1.00  0.00           H  
ATOM    503 3HB  ALA A  32     -16.979  27.232  35.986  1.00  0.00           H  
ATOM    504  N   ARG A  33     -17.305  30.092  36.496  1.00  0.00           N  
ATOM    505  CA  ARG A  33     -17.396  31.401  35.869  1.00  0.00           C  
ATOM    506  C   ARG A  33     -17.073  32.513  36.853  1.00  0.00           C  
ATOM    507  O   ARG A  33     -16.339  33.446  36.505  1.00  0.00           O  
ATOM    508  CB  ARG A  33     -18.783  31.648  35.295  1.00  0.00           C  
ATOM    509  CG  ARG A  33     -19.122  30.838  34.066  1.00  0.00           C  
ATOM    510  CD  ARG A  33     -20.506  31.088  33.600  1.00  0.00           C  
ATOM    511  NE  ARG A  33     -20.825  30.241  32.470  1.00  0.00           N  
ATOM    512  CZ  ARG A  33     -21.937  30.276  31.728  1.00  0.00           C  
ATOM    513  NH1 ARG A  33     -22.905  31.157  31.944  1.00  0.00           N  
ATOM    514  NH2 ARG A  33     -22.024  29.385  30.768  1.00  0.00           N  
ATOM    515  H   ARG A  33     -18.131  29.483  36.523  1.00  0.00           H  
ATOM    516  HA  ARG A  33     -16.675  31.435  35.054  1.00  0.00           H  
ATOM    517 1HB  ARG A  33     -19.527  31.406  36.058  1.00  0.00           H  
ATOM    518 2HB  ARG A  33     -18.894  32.702  35.050  1.00  0.00           H  
ATOM    519 1HG  ARG A  33     -18.443  31.119  33.263  1.00  0.00           H  
ATOM    520 2HG  ARG A  33     -19.008  29.781  34.261  1.00  0.00           H  
ATOM    521 1HD  ARG A  33     -21.208  30.865  34.410  1.00  0.00           H  
ATOM    522 2HD  ARG A  33     -20.608  32.128  33.300  1.00  0.00           H  
ATOM    523  HE  ARG A  33     -20.151  29.501  32.220  1.00  0.00           H  
ATOM    524 1HH1 ARG A  33     -22.824  31.832  32.691  1.00  0.00           H  
ATOM    525 2HH1 ARG A  33     -23.733  31.154  31.362  1.00  0.00           H  
ATOM    526 1HH2 ARG A  33     -21.240  28.719  30.667  1.00  0.00           H  
ATOM    527 2HH2 ARG A  33     -22.829  29.344  30.162  1.00  0.00           H  
ATOM    528  N   GLU A  34     -17.591  32.420  38.084  1.00  0.00           N  
ATOM    529  CA  GLU A  34     -17.312  33.450  39.071  1.00  0.00           C  
ATOM    530  C   GLU A  34     -15.827  33.526  39.374  1.00  0.00           C  
ATOM    531  O   GLU A  34     -15.273  34.620  39.460  1.00  0.00           O  
ATOM    532  CB  GLU A  34     -18.106  33.197  40.348  1.00  0.00           C  
ATOM    533  CG  GLU A  34     -19.599  33.438  40.204  1.00  0.00           C  
ATOM    534  CD  GLU A  34     -20.378  33.010  41.395  1.00  0.00           C  
ATOM    535  OE1 GLU A  34     -19.824  32.348  42.227  1.00  0.00           O  
ATOM    536  OE2 GLU A  34     -21.540  33.345  41.482  1.00  0.00           O  
ATOM    537  H   GLU A  34     -18.236  31.650  38.310  1.00  0.00           H  
ATOM    538  HA  GLU A  34     -17.626  34.411  38.655  1.00  0.00           H  
ATOM    539 1HB  GLU A  34     -17.959  32.161  40.660  1.00  0.00           H  
ATOM    540 2HB  GLU A  34     -17.733  33.838  41.141  1.00  0.00           H  
ATOM    541 1HG  GLU A  34     -19.766  34.501  40.042  1.00  0.00           H  
ATOM    542 2HG  GLU A  34     -19.965  32.905  39.330  1.00  0.00           H  
ATOM    543  N   ILE A  35     -15.174  32.371  39.489  1.00  0.00           N  
ATOM    544  CA  ILE A  35     -13.744  32.330  39.736  1.00  0.00           C  
ATOM    545  C   ILE A  35     -12.946  32.922  38.599  1.00  0.00           C  
ATOM    546  O   ILE A  35     -11.980  33.652  38.845  1.00  0.00           O  
ATOM    547  CB  ILE A  35     -13.282  30.943  40.156  1.00  0.00           C  
ATOM    548  CG1 ILE A  35     -13.868  30.685  41.576  1.00  0.00           C  
ATOM    549  CG2 ILE A  35     -11.771  30.836  40.103  1.00  0.00           C  
ATOM    550  CD1 ILE A  35     -13.772  29.311  42.043  1.00  0.00           C  
ATOM    551  H   ILE A  35     -15.707  31.494  39.435  1.00  0.00           H  
ATOM    552  HA  ILE A  35     -13.559  32.957  40.608  1.00  0.00           H  
ATOM    553  HB  ILE A  35     -13.726  30.203  39.479  1.00  0.00           H  
ATOM    554 1HG1 ILE A  35     -13.345  31.322  42.284  1.00  0.00           H  
ATOM    555 2HG1 ILE A  35     -14.926  30.965  41.574  1.00  0.00           H  
ATOM    556 1HG2 ILE A  35     -11.475  29.847  40.399  1.00  0.00           H  
ATOM    557 2HG2 ILE A  35     -11.401  31.017  39.097  1.00  0.00           H  
ATOM    558 3HG2 ILE A  35     -11.352  31.568  40.775  1.00  0.00           H  
ATOM    559 1HD1 ILE A  35     -14.206  29.209  43.019  1.00  0.00           H  
ATOM    560 2HD1 ILE A  35     -14.317  28.714  41.350  1.00  0.00           H  
ATOM    561 3HD1 ILE A  35     -12.737  28.991  42.088  1.00  0.00           H  
ATOM    562  N   SER A  36     -13.293  32.604  37.352  1.00  0.00           N  
ATOM    563  CA  SER A  36     -12.571  33.169  36.226  1.00  0.00           C  
ATOM    564  C   SER A  36     -12.640  34.706  36.305  1.00  0.00           C  
ATOM    565  O   SER A  36     -11.629  35.391  36.097  1.00  0.00           O  
ATOM    566  CB  SER A  36     -13.149  32.680  34.917  1.00  0.00           C  
ATOM    567  OG  SER A  36     -12.413  33.174  33.824  1.00  0.00           O  
ATOM    568  H   SER A  36     -14.055  31.933  37.186  1.00  0.00           H  
ATOM    569  HA  SER A  36     -11.529  32.859  36.282  1.00  0.00           H  
ATOM    570 1HB  SER A  36     -13.159  31.594  34.899  1.00  0.00           H  
ATOM    571 2HB  SER A  36     -14.185  33.016  34.841  1.00  0.00           H  
ATOM    572  HG  SER A  36     -11.643  32.565  33.733  1.00  0.00           H  
ATOM    573  N   GLU A  37     -13.831  35.247  36.637  1.00  0.00           N  
ATOM    574  CA  GLU A  37     -14.000  36.693  36.796  1.00  0.00           C  
ATOM    575  C   GLU A  37     -13.164  37.239  37.963  1.00  0.00           C  
ATOM    576  O   GLU A  37     -12.611  38.342  37.865  1.00  0.00           O  
ATOM    577  CB  GLU A  37     -15.474  37.052  36.971  1.00  0.00           C  
ATOM    578  CG  GLU A  37     -16.310  36.873  35.705  1.00  0.00           C  
ATOM    579  CD  GLU A  37     -15.845  37.781  34.602  1.00  0.00           C  
ATOM    580  OE1 GLU A  37     -15.557  38.909  34.905  1.00  0.00           O  
ATOM    581  OE2 GLU A  37     -15.764  37.365  33.476  1.00  0.00           O  
ATOM    582  H   GLU A  37     -14.646  34.633  36.738  1.00  0.00           H  
ATOM    583  HA  GLU A  37     -13.645  37.174  35.882  1.00  0.00           H  
ATOM    584 1HB  GLU A  37     -15.911  36.422  37.739  1.00  0.00           H  
ATOM    585 2HB  GLU A  37     -15.567  38.088  37.299  1.00  0.00           H  
ATOM    586 1HG  GLU A  37     -16.230  35.840  35.373  1.00  0.00           H  
ATOM    587 2HG  GLU A  37     -17.358  37.076  35.933  1.00  0.00           H  
ATOM    588  N   VAL A  38     -13.038  36.465  39.053  1.00  0.00           N  
ATOM    589  CA  VAL A  38     -12.189  36.874  40.171  1.00  0.00           C  
ATOM    590  C   VAL A  38     -10.742  36.988  39.723  1.00  0.00           C  
ATOM    591  O   VAL A  38     -10.081  37.977  40.049  1.00  0.00           O  
ATOM    592  CB  VAL A  38     -12.292  35.893  41.365  1.00  0.00           C  
ATOM    593  CG1 VAL A  38     -11.218  36.183  42.415  1.00  0.00           C  
ATOM    594  CG2 VAL A  38     -13.667  36.048  42.020  1.00  0.00           C  
ATOM    595  H   VAL A  38     -13.607  35.614  39.107  1.00  0.00           H  
ATOM    596  HA  VAL A  38     -12.522  37.851  40.512  1.00  0.00           H  
ATOM    597  HB  VAL A  38     -12.155  34.884  41.014  1.00  0.00           H  
ATOM    598 1HG1 VAL A  38     -11.339  35.475  43.217  1.00  0.00           H  
ATOM    599 2HG1 VAL A  38     -10.225  36.067  41.990  1.00  0.00           H  
ATOM    600 3HG1 VAL A  38     -11.327  37.196  42.798  1.00  0.00           H  
ATOM    601 1HG2 VAL A  38     -13.758  35.362  42.853  1.00  0.00           H  
ATOM    602 2HG2 VAL A  38     -13.785  37.069  42.381  1.00  0.00           H  
ATOM    603 3HG2 VAL A  38     -14.438  35.841  41.307  1.00  0.00           H  
ATOM    604  N   ILE A  39     -10.256  36.006  38.954  1.00  0.00           N  
ATOM    605  CA  ILE A  39      -8.879  36.040  38.483  1.00  0.00           C  
ATOM    606  C   ILE A  39      -8.686  37.273  37.602  1.00  0.00           C  
ATOM    607  O   ILE A  39      -7.707  38.009  37.783  1.00  0.00           O  
ATOM    608  CB  ILE A  39      -8.540  34.770  37.654  1.00  0.00           C  
ATOM    609  CG1 ILE A  39      -8.540  33.526  38.580  1.00  0.00           C  
ATOM    610  CG2 ILE A  39      -7.154  34.944  36.943  1.00  0.00           C  
ATOM    611  CD1 ILE A  39      -8.526  32.178  37.866  1.00  0.00           C  
ATOM    612  H   ILE A  39     -10.865  35.204  38.761  1.00  0.00           H  
ATOM    613  HA  ILE A  39      -8.210  36.102  39.333  1.00  0.00           H  
ATOM    614  HB  ILE A  39      -9.313  34.617  36.921  1.00  0.00           H  
ATOM    615 1HG1 ILE A  39      -7.686  33.569  39.207  1.00  0.00           H  
ATOM    616 2HG1 ILE A  39      -9.432  33.565  39.205  1.00  0.00           H  
ATOM    617 1HG2 ILE A  39      -6.920  34.060  36.364  1.00  0.00           H  
ATOM    618 2HG2 ILE A  39      -7.171  35.801  36.272  1.00  0.00           H  
ATOM    619 3HG2 ILE A  39      -6.386  35.093  37.681  1.00  0.00           H  
ATOM    620 1HD1 ILE A  39      -8.536  31.399  38.611  1.00  0.00           H  
ATOM    621 2HD1 ILE A  39      -9.409  32.090  37.238  1.00  0.00           H  
ATOM    622 3HD1 ILE A  39      -7.636  32.074  37.254  1.00  0.00           H  
ATOM    623  N   ARG A  40      -9.611  37.513  36.660  1.00  0.00           N  
ATOM    624  CA  ARG A  40      -9.526  38.674  35.783  1.00  0.00           C  
ATOM    625  C   ARG A  40      -9.496  39.979  36.570  1.00  0.00           C  
ATOM    626  O   ARG A  40      -8.660  40.842  36.305  1.00  0.00           O  
ATOM    627  CB  ARG A  40     -10.703  38.731  34.807  1.00  0.00           C  
ATOM    628  CG  ARG A  40     -10.655  39.920  33.804  1.00  0.00           C  
ATOM    629  CD  ARG A  40     -11.847  39.970  32.870  1.00  0.00           C  
ATOM    630  NE  ARG A  40     -13.133  40.301  33.543  1.00  0.00           N  
ATOM    631  CZ  ARG A  40     -13.571  41.537  33.881  1.00  0.00           C  
ATOM    632  NH1 ARG A  40     -12.881  42.641  33.654  1.00  0.00           N  
ATOM    633  NH2 ARG A  40     -14.746  41.616  34.455  1.00  0.00           N  
ATOM    634  H   ARG A  40     -10.384  36.845  36.543  1.00  0.00           H  
ATOM    635  HA  ARG A  40      -8.606  38.598  35.207  1.00  0.00           H  
ATOM    636 1HB  ARG A  40     -10.751  37.801  34.237  1.00  0.00           H  
ATOM    637 2HB  ARG A  40     -11.635  38.809  35.369  1.00  0.00           H  
ATOM    638 1HG  ARG A  40     -10.640  40.861  34.362  1.00  0.00           H  
ATOM    639 2HG  ARG A  40      -9.748  39.854  33.203  1.00  0.00           H  
ATOM    640 1HD  ARG A  40     -11.661  40.720  32.102  1.00  0.00           H  
ATOM    641 2HD  ARG A  40     -11.963  38.997  32.396  1.00  0.00           H  
ATOM    642  HE  ARG A  40     -13.790  39.537  33.780  1.00  0.00           H  
ATOM    643 1HH1 ARG A  40     -11.953  42.634  33.218  1.00  0.00           H  
ATOM    644 2HH1 ARG A  40     -13.250  43.537  33.932  1.00  0.00           H  
ATOM    645 1HH2 ARG A  40     -15.260  40.737  34.622  1.00  0.00           H  
ATOM    646 2HH2 ARG A  40     -15.129  42.506  34.731  1.00  0.00           H  
ATOM    647  N   THR A  41     -10.403  40.113  37.539  1.00  0.00           N  
ATOM    648  CA  THR A  41     -10.507  41.322  38.335  1.00  0.00           C  
ATOM    649  C   THR A  41      -9.218  41.584  39.091  1.00  0.00           C  
ATOM    650  O   THR A  41      -8.709  42.714  39.113  1.00  0.00           O  
ATOM    651  CB  THR A  41     -11.666  41.207  39.350  1.00  0.00           C  
ATOM    652  OG1 THR A  41     -12.905  41.032  38.650  1.00  0.00           O  
ATOM    653  CG2 THR A  41     -11.744  42.479  40.209  1.00  0.00           C  
ATOM    654  H   THR A  41     -11.075  39.366  37.706  1.00  0.00           H  
ATOM    655  HA  THR A  41     -10.697  42.162  37.667  1.00  0.00           H  
ATOM    656  HB  THR A  41     -11.500  40.340  39.995  1.00  0.00           H  
ATOM    657  HG1 THR A  41     -12.907  40.144  38.217  1.00  0.00           H  
ATOM    658 1HG2 THR A  41     -12.567  42.384  40.912  1.00  0.00           H  
ATOM    659 2HG2 THR A  41     -10.817  42.624  40.762  1.00  0.00           H  
ATOM    660 3HG2 THR A  41     -11.917  43.338  39.562  1.00  0.00           H  
ATOM    661  N   LEU A  42      -8.687  40.541  39.729  1.00  0.00           N  
ATOM    662  CA  LEU A  42      -7.476  40.716  40.487  1.00  0.00           C  
ATOM    663  C   LEU A  42      -6.325  41.132  39.582  1.00  0.00           C  
ATOM    664  O   LEU A  42      -5.588  42.063  39.939  1.00  0.00           O  
ATOM    665  CB  LEU A  42      -7.158  39.424  41.240  1.00  0.00           C  
ATOM    666  CG  LEU A  42      -8.094  39.050  42.435  1.00  0.00           C  
ATOM    667  CD1 LEU A  42      -7.755  37.658  42.911  1.00  0.00           C  
ATOM    668  CD2 LEU A  42      -7.904  40.032  43.590  1.00  0.00           C  
ATOM    669  H   LEU A  42      -9.151  39.626  39.703  1.00  0.00           H  
ATOM    670  HA  LEU A  42      -7.635  41.515  41.200  1.00  0.00           H  
ATOM    671 1HB  LEU A  42      -7.250  38.618  40.514  1.00  0.00           H  
ATOM    672 2HB  LEU A  42      -6.147  39.450  41.598  1.00  0.00           H  
ATOM    673  HG  LEU A  42      -9.127  39.063  42.104  1.00  0.00           H  
ATOM    674 1HD1 LEU A  42      -8.414  37.397  43.731  1.00  0.00           H  
ATOM    675 2HD1 LEU A  42      -7.889  36.945  42.097  1.00  0.00           H  
ATOM    676 3HD1 LEU A  42      -6.733  37.653  43.252  1.00  0.00           H  
ATOM    677 1HD2 LEU A  42      -8.555  39.745  44.416  1.00  0.00           H  
ATOM    678 2HD2 LEU A  42      -6.864  40.005  43.922  1.00  0.00           H  
ATOM    679 3HD2 LEU A  42      -8.155  41.040  43.283  1.00  0.00           H  
ATOM    680  N   LYS A  43      -6.225  40.541  38.380  1.00  0.00           N  
ATOM    681  CA  LYS A  43      -5.164  40.923  37.453  1.00  0.00           C  
ATOM    682  C   LYS A  43      -5.266  42.397  37.065  1.00  0.00           C  
ATOM    683  O   LYS A  43      -4.263  43.120  37.079  1.00  0.00           O  
ATOM    684  CB  LYS A  43      -5.210  40.068  36.180  1.00  0.00           C  
ATOM    685  CG  LYS A  43      -4.096  40.388  35.154  1.00  0.00           C  
ATOM    686  CD  LYS A  43      -4.177  39.461  33.941  1.00  0.00           C  
ATOM    687  CE  LYS A  43      -2.991  39.658  32.958  1.00  0.00           C  
ATOM    688  NZ  LYS A  43      -3.057  40.954  32.219  1.00  0.00           N  
ATOM    689  H   LYS A  43      -6.855  39.768  38.133  1.00  0.00           H  
ATOM    690  HA  LYS A  43      -4.205  40.761  37.942  1.00  0.00           H  
ATOM    691 1HB  LYS A  43      -5.141  39.013  36.447  1.00  0.00           H  
ATOM    692 2HB  LYS A  43      -6.171  40.210  35.684  1.00  0.00           H  
ATOM    693 1HG  LYS A  43      -4.195  41.419  34.816  1.00  0.00           H  
ATOM    694 2HG  LYS A  43      -3.117  40.273  35.629  1.00  0.00           H  
ATOM    695 1HD  LYS A  43      -4.189  38.436  34.291  1.00  0.00           H  
ATOM    696 2HD  LYS A  43      -5.109  39.652  33.408  1.00  0.00           H  
ATOM    697 1HE  LYS A  43      -2.061  39.619  33.518  1.00  0.00           H  
ATOM    698 2HE  LYS A  43      -2.994  38.847  32.227  1.00  0.00           H  
ATOM    699 1HZ  LYS A  43      -2.261  41.019  31.597  1.00  0.00           H  
ATOM    700 2HZ  LYS A  43      -3.908  40.988  31.677  1.00  0.00           H  
ATOM    701 3HZ  LYS A  43      -3.039  41.723  32.869  1.00  0.00           H  
ATOM    702  N   GLU A  44      -6.473  42.860  36.716  1.00  0.00           N  
ATOM    703  CA  GLU A  44      -6.669  44.246  36.289  1.00  0.00           C  
ATOM    704  C   GLU A  44      -6.306  45.239  37.393  1.00  0.00           C  
ATOM    705  O   GLU A  44      -5.769  46.314  37.117  1.00  0.00           O  
ATOM    706  CB  GLU A  44      -8.109  44.478  35.814  1.00  0.00           C  
ATOM    707  CG  GLU A  44      -8.442  43.773  34.493  1.00  0.00           C  
ATOM    708  CD  GLU A  44      -9.846  43.997  34.030  1.00  0.00           C  
ATOM    709  OE1 GLU A  44     -10.551  44.753  34.665  1.00  0.00           O  
ATOM    710  OE2 GLU A  44     -10.231  43.398  33.044  1.00  0.00           O  
ATOM    711  H   GLU A  44      -7.269  42.211  36.705  1.00  0.00           H  
ATOM    712  HA  GLU A  44      -6.012  44.434  35.446  1.00  0.00           H  
ATOM    713 1HB  GLU A  44      -8.806  44.120  36.581  1.00  0.00           H  
ATOM    714 2HB  GLU A  44      -8.281  45.547  35.687  1.00  0.00           H  
ATOM    715 1HG  GLU A  44      -7.753  44.131  33.729  1.00  0.00           H  
ATOM    716 2HG  GLU A  44      -8.273  42.705  34.612  1.00  0.00           H  
ATOM    717  N   SER A  45      -6.543  44.860  38.649  1.00  0.00           N  
ATOM    718  CA  SER A  45      -6.242  45.711  39.798  1.00  0.00           C  
ATOM    719  C   SER A  45      -4.736  45.794  40.092  1.00  0.00           C  
ATOM    720  O   SER A  45      -4.318  46.584  40.945  1.00  0.00           O  
ATOM    721  CB  SER A  45      -6.928  45.201  41.053  1.00  0.00           C  
ATOM    722  OG  SER A  45      -6.307  44.031  41.524  1.00  0.00           O  
ATOM    723  H   SER A  45      -7.041  43.975  38.801  1.00  0.00           H  
ATOM    724  HA  SER A  45      -6.609  46.714  39.576  1.00  0.00           H  
ATOM    725 1HB  SER A  45      -6.899  45.976  41.821  1.00  0.00           H  
ATOM    726 2HB  SER A  45      -7.976  44.993  40.837  1.00  0.00           H  
ATOM    727  HG  SER A  45      -6.486  43.350  40.856  1.00  0.00           H  
ATOM    728  N   GLY A  46      -3.914  44.956  39.437  1.00  0.00           N  
ATOM    729  CA  GLY A  46      -2.484  44.927  39.696  1.00  0.00           C  
ATOM    730  C   GLY A  46      -2.039  43.839  40.682  1.00  0.00           C  
ATOM    731  O   GLY A  46      -0.934  43.918  41.224  1.00  0.00           O  
ATOM    732  H   GLY A  46      -4.279  44.344  38.700  1.00  0.00           H  
ATOM    733 1HA  GLY A  46      -1.970  44.775  38.749  1.00  0.00           H  
ATOM    734 2HA  GLY A  46      -2.171  45.900  40.066  1.00  0.00           H  
ATOM    735  N   SER A  47      -2.901  42.854  40.969  1.00  0.00           N  
ATOM    736  CA  SER A  47      -2.543  41.784  41.891  1.00  0.00           C  
ATOM    737  C   SER A  47      -1.534  40.828  41.270  1.00  0.00           C  
ATOM    738  O   SER A  47      -1.547  40.583  40.063  1.00  0.00           O  
ATOM    739  CB  SER A  47      -3.772  41.011  42.297  1.00  0.00           C  
ATOM    740  OG  SER A  47      -4.672  41.822  43.021  1.00  0.00           O  
ATOM    741  H   SER A  47      -3.805  42.777  40.502  1.00  0.00           H  
ATOM    742  HA  SER A  47      -2.099  42.226  42.782  1.00  0.00           H  
ATOM    743 1HB  SER A  47      -4.237  40.625  41.422  1.00  0.00           H  
ATOM    744 2HB  SER A  47      -3.479  40.176  42.888  1.00  0.00           H  
ATOM    745  HG  SER A  47      -5.005  42.494  42.394  1.00  0.00           H  
ATOM    746  N   SER A  48      -0.678  40.262  42.110  1.00  0.00           N  
ATOM    747  CA  SER A  48       0.287  39.257  41.690  1.00  0.00           C  
ATOM    748  C   SER A  48      -0.373  37.898  41.536  1.00  0.00           C  
ATOM    749  O   SER A  48      -1.509  37.692  41.985  1.00  0.00           O  
ATOM    750  CB  SER A  48       1.389  39.155  42.724  1.00  0.00           C  
ATOM    751  OG  SER A  48       0.896  38.621  43.935  1.00  0.00           O  
ATOM    752  H   SER A  48      -0.691  40.532  43.082  1.00  0.00           H  
ATOM    753  HA  SER A  48       0.712  39.557  40.730  1.00  0.00           H  
ATOM    754 1HB  SER A  48       2.191  38.526  42.344  1.00  0.00           H  
ATOM    755 2HB  SER A  48       1.801  40.144  42.902  1.00  0.00           H  
ATOM    756  HG  SER A  48       1.649  38.642  44.555  1.00  0.00           H  
ATOM    757  N   TYR A  49       0.333  36.942  40.911  1.00  0.00           N  
ATOM    758  CA  TYR A  49      -0.262  35.619  40.798  1.00  0.00           C  
ATOM    759  C   TYR A  49      -0.411  34.977  42.172  1.00  0.00           C  
ATOM    760  O   TYR A  49      -1.290  34.136  42.364  1.00  0.00           O  
ATOM    761  CB  TYR A  49       0.535  34.681  39.897  1.00  0.00           C  
ATOM    762  CG  TYR A  49       1.724  34.006  40.558  1.00  0.00           C  
ATOM    763  CD1 TYR A  49       1.521  32.815  41.261  1.00  0.00           C  
ATOM    764  CD2 TYR A  49       2.993  34.526  40.447  1.00  0.00           C  
ATOM    765  CE1 TYR A  49       2.558  32.170  41.840  1.00  0.00           C  
ATOM    766  CE2 TYR A  49       4.051  33.862  41.040  1.00  0.00           C  
ATOM    767  CZ  TYR A  49       3.832  32.684  41.735  1.00  0.00           C  
ATOM    768  OH  TYR A  49       4.892  32.016  42.319  1.00  0.00           O  
ATOM    769  H   TYR A  49       1.246  37.137  40.527  1.00  0.00           H  
ATOM    770  HA  TYR A  49      -1.256  35.725  40.369  1.00  0.00           H  
ATOM    771 1HB  TYR A  49      -0.133  33.902  39.533  1.00  0.00           H  
ATOM    772 2HB  TYR A  49       0.894  35.226  39.027  1.00  0.00           H  
ATOM    773  HD1 TYR A  49       0.517  32.391  41.346  1.00  0.00           H  
ATOM    774  HD2 TYR A  49       3.164  35.445  39.893  1.00  0.00           H  
ATOM    775  HE1 TYR A  49       2.375  31.248  42.379  1.00  0.00           H  
ATOM    776  HE2 TYR A  49       5.061  34.261  40.956  1.00  0.00           H  
ATOM    777  HH  TYR A  49       4.565  31.198  42.772  1.00  0.00           H  
ATOM    778  N   GLU A  50       0.449  35.362  43.130  1.00  0.00           N  
ATOM    779  CA  GLU A  50       0.375  34.799  44.466  1.00  0.00           C  
ATOM    780  C   GLU A  50      -0.957  35.171  45.107  1.00  0.00           C  
ATOM    781  O   GLU A  50      -1.638  34.318  45.677  1.00  0.00           O  
ATOM    782  CB  GLU A  50       1.509  35.336  45.327  1.00  0.00           C  
ATOM    783  CG  GLU A  50       2.900  34.866  44.935  1.00  0.00           C  
ATOM    784  CD  GLU A  50       3.963  35.533  45.770  1.00  0.00           C  
ATOM    785  OE1 GLU A  50       3.612  36.403  46.530  1.00  0.00           O  
ATOM    786  OE2 GLU A  50       5.111  35.188  45.649  1.00  0.00           O  
ATOM    787  H   GLU A  50       1.189  36.015  42.910  1.00  0.00           H  
ATOM    788  HA  GLU A  50       0.462  33.718  44.394  1.00  0.00           H  
ATOM    789 1HB  GLU A  50       1.499  36.419  45.299  1.00  0.00           H  
ATOM    790 2HB  GLU A  50       1.344  35.037  46.364  1.00  0.00           H  
ATOM    791 1HG  GLU A  50       2.964  33.786  45.063  1.00  0.00           H  
ATOM    792 2HG  GLU A  50       3.072  35.091  43.883  1.00  0.00           H  
ATOM    793  N   VAL A  51      -1.360  36.431  44.926  1.00  0.00           N  
ATOM    794  CA  VAL A  51      -2.634  36.932  45.441  1.00  0.00           C  
ATOM    795  C   VAL A  51      -3.786  36.202  44.780  1.00  0.00           C  
ATOM    796  O   VAL A  51      -4.770  35.837  45.442  1.00  0.00           O  
ATOM    797  CB  VAL A  51      -2.754  38.445  45.210  1.00  0.00           C  
ATOM    798  CG1 VAL A  51      -4.182  38.944  45.536  1.00  0.00           C  
ATOM    799  CG2 VAL A  51      -1.743  39.153  46.104  1.00  0.00           C  
ATOM    800  H   VAL A  51      -0.711  37.068  44.464  1.00  0.00           H  
ATOM    801  HA  VAL A  51      -2.672  36.743  46.514  1.00  0.00           H  
ATOM    802  HB  VAL A  51      -2.533  38.660  44.175  1.00  0.00           H  
ATOM    803 1HG1 VAL A  51      -4.236  40.021  45.369  1.00  0.00           H  
ATOM    804 2HG1 VAL A  51      -4.912  38.456  44.894  1.00  0.00           H  
ATOM    805 3HG1 VAL A  51      -4.414  38.725  46.577  1.00  0.00           H  
ATOM    806 1HG2 VAL A  51      -1.803  40.230  45.946  1.00  0.00           H  
ATOM    807 2HG2 VAL A  51      -1.967  38.927  47.149  1.00  0.00           H  
ATOM    808 3HG2 VAL A  51      -0.742  38.809  45.874  1.00  0.00           H  
ATOM    809  N   ILE A  52      -3.678  36.006  43.476  1.00  0.00           N  
ATOM    810  CA  ILE A  52      -4.704  35.298  42.762  1.00  0.00           C  
ATOM    811  C   ILE A  52      -4.837  33.875  43.258  1.00  0.00           C  
ATOM    812  O   ILE A  52      -5.955  33.427  43.510  1.00  0.00           O  
ATOM    813  CB  ILE A  52      -4.454  35.340  41.245  1.00  0.00           C  
ATOM    814  CG1 ILE A  52      -4.672  36.812  40.771  1.00  0.00           C  
ATOM    815  CG2 ILE A  52      -5.380  34.356  40.534  1.00  0.00           C  
ATOM    816  CD1 ILE A  52      -4.200  37.166  39.376  1.00  0.00           C  
ATOM    817  H   ILE A  52      -2.858  36.379  42.987  1.00  0.00           H  
ATOM    818  HA  ILE A  52      -5.646  35.780  42.948  1.00  0.00           H  
ATOM    819  HB  ILE A  52      -3.426  35.076  41.043  1.00  0.00           H  
ATOM    820 1HG1 ILE A  52      -5.715  37.003  40.815  1.00  0.00           H  
ATOM    821 2HG1 ILE A  52      -4.162  37.478  41.473  1.00  0.00           H  
ATOM    822 1HG2 ILE A  52      -5.197  34.394  39.476  1.00  0.00           H  
ATOM    823 2HG2 ILE A  52      -5.210  33.334  40.872  1.00  0.00           H  
ATOM    824 3HG2 ILE A  52      -6.410  34.637  40.745  1.00  0.00           H  
ATOM    825 1HD1 ILE A  52      -4.420  38.220  39.187  1.00  0.00           H  
ATOM    826 2HD1 ILE A  52      -3.126  37.007  39.311  1.00  0.00           H  
ATOM    827 3HD1 ILE A  52      -4.702  36.561  38.634  1.00  0.00           H  
ATOM    828  N   CYS A  53      -3.733  33.138  43.422  1.00  0.00           N  
ATOM    829  CA  CYS A  53      -3.933  31.774  43.865  1.00  0.00           C  
ATOM    830  C   CYS A  53      -4.456  31.684  45.293  1.00  0.00           C  
ATOM    831  O   CYS A  53      -5.231  30.771  45.597  1.00  0.00           O  
ATOM    832  CB  CYS A  53      -2.642  30.968  43.765  1.00  0.00           C  
ATOM    833  SG  CYS A  53      -1.321  31.445  44.875  1.00  0.00           S  
ATOM    834  H   CYS A  53      -2.813  33.512  43.188  1.00  0.00           H  
ATOM    835  HA  CYS A  53      -4.663  31.312  43.213  1.00  0.00           H  
ATOM    836 1HB  CYS A  53      -2.883  29.939  43.975  1.00  0.00           H  
ATOM    837 2HB  CYS A  53      -2.256  31.030  42.750  1.00  0.00           H  
ATOM    838  HG  CYS A  53      -1.502  32.765  44.807  1.00  0.00           H  
ATOM    839  N   GLU A  54      -4.129  32.655  46.151  1.00  0.00           N  
ATOM    840  CA  GLU A  54      -4.667  32.634  47.499  1.00  0.00           C  
ATOM    841  C   GLU A  54      -6.169  32.791  47.443  1.00  0.00           C  
ATOM    842  O   GLU A  54      -6.916  32.050  48.101  1.00  0.00           O  
ATOM    843  CB  GLU A  54      -4.084  33.752  48.369  1.00  0.00           C  
ATOM    844  CG  GLU A  54      -4.621  33.744  49.826  1.00  0.00           C  
ATOM    845  CD  GLU A  54      -4.049  34.841  50.695  1.00  0.00           C  
ATOM    846  OE1 GLU A  54      -3.294  35.638  50.205  1.00  0.00           O  
ATOM    847  OE2 GLU A  54      -4.376  34.875  51.854  1.00  0.00           O  
ATOM    848  H   GLU A  54      -3.440  33.365  45.883  1.00  0.00           H  
ATOM    849  HA  GLU A  54      -4.432  31.676  47.954  1.00  0.00           H  
ATOM    850 1HB  GLU A  54      -2.997  33.654  48.395  1.00  0.00           H  
ATOM    851 2HB  GLU A  54      -4.311  34.719  47.921  1.00  0.00           H  
ATOM    852 1HG  GLU A  54      -5.704  33.862  49.801  1.00  0.00           H  
ATOM    853 2HG  GLU A  54      -4.407  32.775  50.278  1.00  0.00           H  
ATOM    854  N   CYS A  55      -6.637  33.774  46.665  1.00  0.00           N  
ATOM    855  CA  CYS A  55      -8.057  34.028  46.597  1.00  0.00           C  
ATOM    856  C   CYS A  55      -8.821  32.873  45.993  1.00  0.00           C  
ATOM    857  O   CYS A  55      -9.861  32.477  46.516  1.00  0.00           O  
ATOM    858  CB  CYS A  55      -8.362  35.273  45.775  1.00  0.00           C  
ATOM    859  SG  CYS A  55     -10.122  35.706  45.770  1.00  0.00           S  
ATOM    860  H   CYS A  55      -5.977  34.378  46.156  1.00  0.00           H  
ATOM    861  HA  CYS A  55      -8.409  34.165  47.605  1.00  0.00           H  
ATOM    862 1HB  CYS A  55      -7.796  36.125  46.155  1.00  0.00           H  
ATOM    863 2HB  CYS A  55      -8.039  35.101  44.742  1.00  0.00           H  
ATOM    864  HG  CYS A  55     -10.575  34.441  45.664  1.00  0.00           H  
ATOM    865  N   VAL A  56      -8.320  32.337  44.895  1.00  0.00           N  
ATOM    866  CA  VAL A  56      -9.028  31.265  44.238  1.00  0.00           C  
ATOM    867  C   VAL A  56      -9.107  30.031  45.118  1.00  0.00           C  
ATOM    868  O   VAL A  56     -10.161  29.391  45.191  1.00  0.00           O  
ATOM    869  CB  VAL A  56      -8.369  30.940  42.900  1.00  0.00           C  
ATOM    870  CG1 VAL A  56      -8.993  29.701  42.300  1.00  0.00           C  
ATOM    871  CG2 VAL A  56      -8.539  32.140  41.967  1.00  0.00           C  
ATOM    872  H   VAL A  56      -7.445  32.696  44.502  1.00  0.00           H  
ATOM    873  HA  VAL A  56     -10.045  31.605  44.037  1.00  0.00           H  
ATOM    874  HB  VAL A  56      -7.304  30.748  43.051  1.00  0.00           H  
ATOM    875 1HG1 VAL A  56      -8.505  29.513  41.357  1.00  0.00           H  
ATOM    876 2HG1 VAL A  56      -8.863  28.846  42.951  1.00  0.00           H  
ATOM    877 3HG1 VAL A  56     -10.042  29.868  42.151  1.00  0.00           H  
ATOM    878 1HG2 VAL A  56      -8.062  31.914  41.017  1.00  0.00           H  
ATOM    879 2HG2 VAL A  56      -9.582  32.342  41.813  1.00  0.00           H  
ATOM    880 3HG2 VAL A  56      -8.081  33.020  42.397  1.00  0.00           H  
ATOM    881  N   ALA A  57      -7.988  29.647  45.741  1.00  0.00           N  
ATOM    882  CA  ALA A  57      -7.988  28.493  46.614  1.00  0.00           C  
ATOM    883  C   ALA A  57      -8.959  28.682  47.778  1.00  0.00           C  
ATOM    884  O   ALA A  57      -9.668  27.739  48.135  1.00  0.00           O  
ATOM    885  CB  ALA A  57      -6.583  28.214  47.084  1.00  0.00           C  
ATOM    886  H   ALA A  57      -7.120  30.180  45.624  1.00  0.00           H  
ATOM    887  HA  ALA A  57      -8.346  27.639  46.038  1.00  0.00           H  
ATOM    888 1HB  ALA A  57      -6.577  27.335  47.690  1.00  0.00           H  
ATOM    889 2HB  ALA A  57      -5.930  28.063  46.224  1.00  0.00           H  
ATOM    890 3HB  ALA A  57      -6.226  29.070  47.662  1.00  0.00           H  
ATOM    891  N   ARG A  58      -9.037  29.907  48.358  1.00  0.00           N  
ATOM    892  CA  ARG A  58      -9.994  30.124  49.440  1.00  0.00           C  
ATOM    893  C   ARG A  58     -11.420  29.918  48.967  1.00  0.00           C  
ATOM    894  O   ARG A  58     -12.206  29.270  49.667  1.00  0.00           O  
ATOM    895  CB  ARG A  58      -9.904  31.527  50.050  1.00  0.00           C  
ATOM    896  CG  ARG A  58      -8.675  31.868  50.901  1.00  0.00           C  
ATOM    897  CD  ARG A  58      -8.690  31.123  52.204  1.00  0.00           C  
ATOM    898  NE  ARG A  58      -7.701  31.632  53.176  1.00  0.00           N  
ATOM    899  CZ  ARG A  58      -6.421  31.218  53.328  1.00  0.00           C  
ATOM    900  NH1 ARG A  58      -5.890  30.278  52.561  1.00  0.00           N  
ATOM    901  NH2 ARG A  58      -5.696  31.778  54.281  1.00  0.00           N  
ATOM    902  H   ARG A  58      -8.398  30.661  48.081  1.00  0.00           H  
ATOM    903  HA  ARG A  58      -9.790  29.395  50.218  1.00  0.00           H  
ATOM    904 1HB  ARG A  58      -9.939  32.269  49.243  1.00  0.00           H  
ATOM    905 2HB  ARG A  58     -10.780  31.705  50.674  1.00  0.00           H  
ATOM    906 1HG  ARG A  58      -7.774  31.595  50.365  1.00  0.00           H  
ATOM    907 2HG  ARG A  58      -8.664  32.937  51.111  1.00  0.00           H  
ATOM    908 1HD  ARG A  58      -9.682  31.219  52.652  1.00  0.00           H  
ATOM    909 2HD  ARG A  58      -8.487  30.071  52.028  1.00  0.00           H  
ATOM    910  HE  ARG A  58      -8.025  32.362  53.836  1.00  0.00           H  
ATOM    911 1HH1 ARG A  58      -6.425  29.851  51.821  1.00  0.00           H  
ATOM    912 2HH1 ARG A  58      -4.934  29.987  52.707  1.00  0.00           H  
ATOM    913 1HH2 ARG A  58      -6.115  32.501  54.869  1.00  0.00           H  
ATOM    914 2HH2 ARG A  58      -4.739  31.502  54.428  1.00  0.00           H  
ATOM    915  N   ILE A  59     -11.741  30.400  47.762  1.00  0.00           N  
ATOM    916  CA  ILE A  59     -13.093  30.260  47.253  1.00  0.00           C  
ATOM    917  C   ILE A  59     -13.433  28.797  47.122  1.00  0.00           C  
ATOM    918  O   ILE A  59     -14.505  28.363  47.551  1.00  0.00           O  
ATOM    919  CB  ILE A  59     -13.284  30.987  45.901  1.00  0.00           C  
ATOM    920  CG1 ILE A  59     -13.158  32.530  46.099  1.00  0.00           C  
ATOM    921  CG2 ILE A  59     -14.689  30.648  45.374  1.00  0.00           C  
ATOM    922  CD1 ILE A  59     -12.993  33.323  44.821  1.00  0.00           C  
ATOM    923  H   ILE A  59     -11.043  30.951  47.247  1.00  0.00           H  
ATOM    924  HA  ILE A  59     -13.788  30.677  47.955  1.00  0.00           H  
ATOM    925  HB  ILE A  59     -12.513  30.666  45.189  1.00  0.00           H  
ATOM    926 1HG1 ILE A  59     -14.050  32.891  46.582  1.00  0.00           H  
ATOM    927 2HG1 ILE A  59     -12.312  32.734  46.748  1.00  0.00           H  
ATOM    928 1HG2 ILE A  59     -14.875  31.141  44.432  1.00  0.00           H  
ATOM    929 2HG2 ILE A  59     -14.785  29.587  45.229  1.00  0.00           H  
ATOM    930 3HG2 ILE A  59     -15.427  30.975  46.100  1.00  0.00           H  
ATOM    931 1HD1 ILE A  59     -12.921  34.381  45.074  1.00  0.00           H  
ATOM    932 2HD1 ILE A  59     -12.081  33.006  44.314  1.00  0.00           H  
ATOM    933 3HD1 ILE A  59     -13.841  33.174  44.164  1.00  0.00           H  
ATOM    934  N   VAL A  60     -12.547  28.020  46.520  1.00  0.00           N  
ATOM    935  CA  VAL A  60     -12.862  26.621  46.331  1.00  0.00           C  
ATOM    936  C   VAL A  60     -13.029  25.888  47.656  1.00  0.00           C  
ATOM    937  O   VAL A  60     -13.932  25.067  47.786  1.00  0.00           O  
ATOM    938  CB  VAL A  60     -11.819  25.929  45.449  1.00  0.00           C  
ATOM    939  CG1 VAL A  60     -12.075  24.393  45.406  1.00  0.00           C  
ATOM    940  CG2 VAL A  60     -11.897  26.526  44.044  1.00  0.00           C  
ATOM    941  H   VAL A  60     -11.664  28.424  46.179  1.00  0.00           H  
ATOM    942  HA  VAL A  60     -13.812  26.568  45.803  1.00  0.00           H  
ATOM    943  HB  VAL A  60     -10.828  26.097  45.871  1.00  0.00           H  
ATOM    944 1HG1 VAL A  60     -11.331  23.918  44.775  1.00  0.00           H  
ATOM    945 2HG1 VAL A  60     -12.010  23.973  46.405  1.00  0.00           H  
ATOM    946 3HG1 VAL A  60     -13.065  24.207  44.998  1.00  0.00           H  
ATOM    947 1HG2 VAL A  60     -11.159  26.057  43.392  1.00  0.00           H  
ATOM    948 2HG2 VAL A  60     -12.894  26.349  43.653  1.00  0.00           H  
ATOM    949 3HG2 VAL A  60     -11.709  27.598  44.087  1.00  0.00           H  
ATOM    950  N   ALA A  61     -12.129  26.117  48.616  1.00  0.00           N  
ATOM    951  CA  ALA A  61     -12.223  25.414  49.892  1.00  0.00           C  
ATOM    952  C   ALA A  61     -13.517  25.707  50.650  1.00  0.00           C  
ATOM    953  O   ALA A  61     -14.099  24.784  51.241  1.00  0.00           O  
ATOM    954  CB  ALA A  61     -11.054  25.804  50.747  1.00  0.00           C  
ATOM    955  H   ALA A  61     -11.366  26.783  48.457  1.00  0.00           H  
ATOM    956  HA  ALA A  61     -12.177  24.348  49.692  1.00  0.00           H  
ATOM    957 1HB  ALA A  61     -11.070  25.260  51.687  1.00  0.00           H  
ATOM    958 2HB  ALA A  61     -10.180  25.560  50.200  1.00  0.00           H  
ATOM    959 3HB  ALA A  61     -11.087  26.880  50.941  1.00  0.00           H  
ATOM    960  N   GLU A  62     -13.996  26.961  50.628  1.00  0.00           N  
ATOM    961  CA  GLU A  62     -15.243  27.274  51.323  1.00  0.00           C  
ATOM    962  C   GLU A  62     -16.396  26.554  50.627  1.00  0.00           C  
ATOM    963  O   GLU A  62     -17.325  26.064  51.284  1.00  0.00           O  
ATOM    964  CB  GLU A  62     -15.483  28.782  51.403  1.00  0.00           C  
ATOM    965  CG  GLU A  62     -14.519  29.558  52.325  1.00  0.00           C  
ATOM    966  CD  GLU A  62     -14.603  29.220  53.776  1.00  0.00           C  
ATOM    967  OE1 GLU A  62     -15.687  29.194  54.311  1.00  0.00           O  
ATOM    968  OE2 GLU A  62     -13.579  29.007  54.373  1.00  0.00           O  
ATOM    969  H   GLU A  62     -13.457  27.711  50.173  1.00  0.00           H  
ATOM    970  HA  GLU A  62     -15.174  26.894  52.345  1.00  0.00           H  
ATOM    971 1HB  GLU A  62     -15.408  29.211  50.400  1.00  0.00           H  
ATOM    972 2HB  GLU A  62     -16.488  28.973  51.767  1.00  0.00           H  
ATOM    973 1HG  GLU A  62     -13.498  29.399  51.982  1.00  0.00           H  
ATOM    974 2HG  GLU A  62     -14.747  30.609  52.230  1.00  0.00           H  
ATOM    975  N   ILE A  63     -16.324  26.450  49.296  1.00  0.00           N  
ATOM    976  CA  ILE A  63     -17.325  25.727  48.533  1.00  0.00           C  
ATOM    977  C   ILE A  63     -17.334  24.277  48.946  1.00  0.00           C  
ATOM    978  O   ILE A  63     -18.394  23.723  49.191  1.00  0.00           O  
ATOM    979  CB  ILE A  63     -17.126  25.863  47.027  1.00  0.00           C  
ATOM    980  CG1 ILE A  63     -17.384  27.306  46.644  1.00  0.00           C  
ATOM    981  CG2 ILE A  63     -18.029  24.861  46.271  1.00  0.00           C  
ATOM    982  CD1 ILE A  63     -16.939  27.614  45.303  1.00  0.00           C  
ATOM    983  H   ILE A  63     -15.562  26.937  48.800  1.00  0.00           H  
ATOM    984  HA  ILE A  63     -18.308  26.146  48.777  1.00  0.00           H  
ATOM    985  HB  ILE A  63     -16.092  25.648  46.783  1.00  0.00           H  
ATOM    986 1HG1 ILE A  63     -18.438  27.516  46.712  1.00  0.00           H  
ATOM    987 2HG1 ILE A  63     -16.869  27.953  47.335  1.00  0.00           H  
ATOM    988 1HG2 ILE A  63     -17.891  24.934  45.199  1.00  0.00           H  
ATOM    989 2HG2 ILE A  63     -17.787  23.853  46.567  1.00  0.00           H  
ATOM    990 3HG2 ILE A  63     -19.051  25.075  46.519  1.00  0.00           H  
ATOM    991 1HD1 ILE A  63     -17.117  28.624  45.083  1.00  0.00           H  
ATOM    992 2HD1 ILE A  63     -15.876  27.419  45.217  1.00  0.00           H  
ATOM    993 3HD1 ILE A  63     -17.479  27.007  44.632  1.00  0.00           H  
ATOM    994  N   VAL A  64     -16.156  23.656  49.054  1.00  0.00           N  
ATOM    995  CA  VAL A  64     -16.093  22.253  49.446  1.00  0.00           C  
ATOM    996  C   VAL A  64     -16.784  22.033  50.778  1.00  0.00           C  
ATOM    997  O   VAL A  64     -17.523  21.053  50.920  1.00  0.00           O  
ATOM    998  CB  VAL A  64     -14.638  21.766  49.518  1.00  0.00           C  
ATOM    999  CG1 VAL A  64     -14.526  20.347  50.156  1.00  0.00           C  
ATOM   1000  CG2 VAL A  64     -14.110  21.721  48.164  1.00  0.00           C  
ATOM   1001  H   VAL A  64     -15.306  24.175  48.805  1.00  0.00           H  
ATOM   1002  HA  VAL A  64     -16.612  21.666  48.691  1.00  0.00           H  
ATOM   1003  HB  VAL A  64     -14.062  22.464  50.109  1.00  0.00           H  
ATOM   1004 1HG1 VAL A  64     -13.477  20.039  50.174  1.00  0.00           H  
ATOM   1005 2HG1 VAL A  64     -14.906  20.354  51.177  1.00  0.00           H  
ATOM   1006 3HG1 VAL A  64     -15.098  19.637  49.568  1.00  0.00           H  
ATOM   1007 1HG2 VAL A  64     -13.093  21.416  48.192  1.00  0.00           H  
ATOM   1008 2HG2 VAL A  64     -14.705  21.006  47.605  1.00  0.00           H  
ATOM   1009 3HG2 VAL A  64     -14.176  22.687  47.699  1.00  0.00           H  
ATOM   1010  N   GLU A  65     -16.535  22.898  51.765  1.00  0.00           N  
ATOM   1011  CA  GLU A  65     -17.253  22.735  53.021  1.00  0.00           C  
ATOM   1012  C   GLU A  65     -18.769  22.824  52.816  1.00  0.00           C  
ATOM   1013  O   GLU A  65     -19.514  22.004  53.363  1.00  0.00           O  
ATOM   1014  CB  GLU A  65     -16.818  23.764  54.058  1.00  0.00           C  
ATOM   1015  CG  GLU A  65     -17.598  23.663  55.379  1.00  0.00           C  
ATOM   1016  CD  GLU A  65     -17.083  24.568  56.445  1.00  0.00           C  
ATOM   1017  OE1 GLU A  65     -15.958  24.990  56.347  1.00  0.00           O  
ATOM   1018  OE2 GLU A  65     -17.829  24.859  57.361  1.00  0.00           O  
ATOM   1019  H   GLU A  65     -15.855  23.654  51.625  1.00  0.00           H  
ATOM   1020  HA  GLU A  65     -17.023  21.744  53.411  1.00  0.00           H  
ATOM   1021 1HB  GLU A  65     -15.755  23.638  54.269  1.00  0.00           H  
ATOM   1022 2HB  GLU A  65     -16.955  24.769  53.652  1.00  0.00           H  
ATOM   1023 1HG  GLU A  65     -18.637  23.927  55.185  1.00  0.00           H  
ATOM   1024 2HG  GLU A  65     -17.587  22.640  55.734  1.00  0.00           H  
ATOM   1025  N   ALA A  66     -19.233  23.818  52.039  1.00  0.00           N  
ATOM   1026  CA  ALA A  66     -20.669  23.956  51.787  1.00  0.00           C  
ATOM   1027  C   ALA A  66     -21.242  22.721  51.088  1.00  0.00           C  
ATOM   1028  O   ALA A  66     -22.346  22.269  51.421  1.00  0.00           O  
ATOM   1029  CB  ALA A  66     -20.944  25.185  50.935  1.00  0.00           C  
ATOM   1030  H   ALA A  66     -18.574  24.504  51.652  1.00  0.00           H  
ATOM   1031  HA  ALA A  66     -21.169  24.068  52.747  1.00  0.00           H  
ATOM   1032 1HB  ALA A  66     -22.011  25.292  50.776  1.00  0.00           H  
ATOM   1033 2HB  ALA A  66     -20.570  26.057  51.448  1.00  0.00           H  
ATOM   1034 3HB  ALA A  66     -20.445  25.086  49.972  1.00  0.00           H  
ATOM   1035  N   LEU A  67     -20.488  22.162  50.139  1.00  0.00           N  
ATOM   1036  CA  LEU A  67     -20.948  20.997  49.408  1.00  0.00           C  
ATOM   1037  C   LEU A  67     -21.102  19.817  50.345  1.00  0.00           C  
ATOM   1038  O   LEU A  67     -22.127  19.120  50.287  1.00  0.00           O  
ATOM   1039  CB  LEU A  67     -19.966  20.631  48.285  1.00  0.00           C  
ATOM   1040  CG  LEU A  67     -19.842  21.605  47.090  1.00  0.00           C  
ATOM   1041  CD1 LEU A  67     -18.681  21.131  46.203  1.00  0.00           C  
ATOM   1042  CD2 LEU A  67     -21.141  21.666  46.300  1.00  0.00           C  
ATOM   1043  H   LEU A  67     -19.606  22.607  49.892  1.00  0.00           H  
ATOM   1044  HA  LEU A  67     -21.924  21.214  48.987  1.00  0.00           H  
ATOM   1045 1HB  LEU A  67     -18.975  20.529  48.725  1.00  0.00           H  
ATOM   1046 2HB  LEU A  67     -20.255  19.679  47.883  1.00  0.00           H  
ATOM   1047  HG  LEU A  67     -19.617  22.588  47.451  1.00  0.00           H  
ATOM   1048 1HD1 LEU A  67     -18.564  21.813  45.371  1.00  0.00           H  
ATOM   1049 2HD1 LEU A  67     -17.763  21.108  46.775  1.00  0.00           H  
ATOM   1050 3HD1 LEU A  67     -18.895  20.143  45.826  1.00  0.00           H  
ATOM   1051 1HD2 LEU A  67     -21.014  22.354  45.470  1.00  0.00           H  
ATOM   1052 2HD2 LEU A  67     -21.387  20.676  45.922  1.00  0.00           H  
ATOM   1053 3HD2 LEU A  67     -21.952  22.019  46.923  1.00  0.00           H  
ATOM   1054  N   LYS A  68     -20.159  19.652  51.282  1.00  0.00           N  
ATOM   1055  CA  LYS A  68     -20.277  18.561  52.231  1.00  0.00           C  
ATOM   1056  C   LYS A  68     -21.470  18.770  53.156  1.00  0.00           C  
ATOM   1057  O   LYS A  68     -22.231  17.833  53.410  1.00  0.00           O  
ATOM   1058  CB  LYS A  68     -19.003  18.402  53.058  1.00  0.00           C  
ATOM   1059  CG  LYS A  68     -19.058  17.265  54.118  1.00  0.00           C  
ATOM   1060  CD  LYS A  68     -19.151  15.882  53.493  1.00  0.00           C  
ATOM   1061  CE  LYS A  68     -19.148  14.806  54.555  1.00  0.00           C  
ATOM   1062  NZ  LYS A  68     -19.208  13.457  53.957  1.00  0.00           N  
ATOM   1063  H   LYS A  68     -19.314  20.242  51.273  1.00  0.00           H  
ATOM   1064  HA  LYS A  68     -20.446  17.649  51.664  1.00  0.00           H  
ATOM   1065 1HB  LYS A  68     -18.157  18.213  52.395  1.00  0.00           H  
ATOM   1066 2HB  LYS A  68     -18.800  19.338  53.576  1.00  0.00           H  
ATOM   1067 1HG  LYS A  68     -18.148  17.296  54.720  1.00  0.00           H  
ATOM   1068 2HG  LYS A  68     -19.902  17.417  54.786  1.00  0.00           H  
ATOM   1069 1HD  LYS A  68     -20.073  15.785  52.923  1.00  0.00           H  
ATOM   1070 2HD  LYS A  68     -18.306  15.722  52.823  1.00  0.00           H  
ATOM   1071 1HE  LYS A  68     -18.252  14.895  55.151  1.00  0.00           H  
ATOM   1072 2HE  LYS A  68     -20.012  14.944  55.202  1.00  0.00           H  
ATOM   1073 1HZ  LYS A  68     -19.205  12.755  54.684  1.00  0.00           H  
ATOM   1074 2HZ  LYS A  68     -20.052  13.373  53.408  1.00  0.00           H  
ATOM   1075 3HZ  LYS A  68     -18.403  13.337  53.364  1.00  0.00           H  
ATOM   1076  N   ARG A  69     -21.675  19.999  53.646  1.00  0.00           N  
ATOM   1077  CA  ARG A  69     -22.798  20.270  54.539  1.00  0.00           C  
ATOM   1078  C   ARG A  69     -24.140  19.937  53.889  1.00  0.00           C  
ATOM   1079  O   ARG A  69     -25.043  19.409  54.535  1.00  0.00           O  
ATOM   1080  CB  ARG A  69     -22.792  21.716  55.004  1.00  0.00           C  
ATOM   1081  CG  ARG A  69     -21.714  22.054  56.015  1.00  0.00           C  
ATOM   1082  CD  ARG A  69     -21.765  23.484  56.414  1.00  0.00           C  
ATOM   1083  NE  ARG A  69     -20.744  23.819  57.410  1.00  0.00           N  
ATOM   1084  CZ  ARG A  69     -20.855  23.650  58.743  1.00  0.00           C  
ATOM   1085  NH1 ARG A  69     -21.948  23.143  59.301  1.00  0.00           N  
ATOM   1086  NH2 ARG A  69     -19.828  24.011  59.480  1.00  0.00           N  
ATOM   1087  H   ARG A  69     -21.011  20.748  53.419  1.00  0.00           H  
ATOM   1088  HA  ARG A  69     -22.679  19.636  55.418  1.00  0.00           H  
ATOM   1089 1HB  ARG A  69     -22.646  22.368  54.143  1.00  0.00           H  
ATOM   1090 2HB  ARG A  69     -23.759  21.969  55.442  1.00  0.00           H  
ATOM   1091 1HG  ARG A  69     -21.840  21.432  56.896  1.00  0.00           H  
ATOM   1092 2HG  ARG A  69     -20.736  21.856  55.576  1.00  0.00           H  
ATOM   1093 1HD  ARG A  69     -21.580  24.095  55.529  1.00  0.00           H  
ATOM   1094 2HD  ARG A  69     -22.744  23.729  56.816  1.00  0.00           H  
ATOM   1095  HE  ARG A  69     -19.844  24.219  57.091  1.00  0.00           H  
ATOM   1096 1HH1 ARG A  69     -22.731  22.867  58.731  1.00  0.00           H  
ATOM   1097 2HH1 ARG A  69     -21.999  23.031  60.304  1.00  0.00           H  
ATOM   1098 1HH2 ARG A  69     -19.000  24.400  58.996  1.00  0.00           H  
ATOM   1099 2HH2 ARG A  69     -19.849  23.915  60.484  1.00  0.00           H  
ATOM   1100  N   SER A  70     -24.240  20.195  52.579  1.00  0.00           N  
ATOM   1101  CA  SER A  70     -25.449  19.935  51.797  1.00  0.00           C  
ATOM   1102  C   SER A  70     -25.670  18.437  51.524  1.00  0.00           C  
ATOM   1103  O   SER A  70     -26.719  18.058  50.996  1.00  0.00           O  
ATOM   1104  CB  SER A  70     -25.389  20.644  50.453  1.00  0.00           C  
ATOM   1105  OG  SER A  70     -24.453  20.031  49.607  1.00  0.00           O  
ATOM   1106  H   SER A  70     -23.463  20.688  52.133  1.00  0.00           H  
ATOM   1107  HA  SER A  70     -26.300  20.314  52.359  1.00  0.00           H  
ATOM   1108 1HB  SER A  70     -26.373  20.616  49.989  1.00  0.00           H  
ATOM   1109 2HB  SER A  70     -25.123  21.691  50.596  1.00  0.00           H  
ATOM   1110  HG  SER A  70     -23.593  20.134  50.047  1.00  0.00           H  
ATOM   1111  N   GLY A  71     -24.684  17.583  51.847  1.00  0.00           N  
ATOM   1112  CA  GLY A  71     -24.782  16.154  51.591  1.00  0.00           C  
ATOM   1113  C   GLY A  71     -24.273  15.700  50.218  1.00  0.00           C  
ATOM   1114  O   GLY A  71     -24.700  14.650  49.734  1.00  0.00           O  
ATOM   1115  H   GLY A  71     -23.845  17.917  52.326  1.00  0.00           H  
ATOM   1116 1HA  GLY A  71     -24.210  15.635  52.360  1.00  0.00           H  
ATOM   1117 2HA  GLY A  71     -25.814  15.846  51.720  1.00  0.00           H  
ATOM   1118  N   THR A  72     -23.421  16.504  49.571  1.00  0.00           N  
ATOM   1119  CA  THR A  72     -22.846  16.184  48.262  1.00  0.00           C  
ATOM   1120  C   THR A  72     -21.883  14.992  48.426  1.00  0.00           C  
ATOM   1121  O   THR A  72     -21.071  14.979  49.357  1.00  0.00           O  
ATOM   1122  CB  THR A  72     -22.125  17.432  47.694  1.00  0.00           C  
ATOM   1123  OG1 THR A  72     -23.062  18.523  47.587  1.00  0.00           O  
ATOM   1124  CG2 THR A  72     -21.591  17.181  46.331  1.00  0.00           C  
ATOM   1125  H   THR A  72     -23.086  17.362  50.012  1.00  0.00           H  
ATOM   1126  HA  THR A  72     -23.646  15.895  47.580  1.00  0.00           H  
ATOM   1127  HB  THR A  72     -21.315  17.697  48.351  1.00  0.00           H  
ATOM   1128  HG1 THR A  72     -23.335  18.819  48.481  1.00  0.00           H  
ATOM   1129 1HG2 THR A  72     -21.091  18.068  45.955  1.00  0.00           H  
ATOM   1130 2HG2 THR A  72     -20.894  16.369  46.360  1.00  0.00           H  
ATOM   1131 3HG2 THR A  72     -22.421  16.927  45.677  1.00  0.00           H  
ATOM   1132  N   SER A  73     -21.972  13.981  47.552  1.00  0.00           N  
ATOM   1133  CA  SER A  73     -21.097  12.812  47.666  1.00  0.00           C  
ATOM   1134  C   SER A  73     -19.663  13.117  47.275  1.00  0.00           C  
ATOM   1135  O   SER A  73     -19.387  14.092  46.582  1.00  0.00           O  
ATOM   1136  CB  SER A  73     -21.576  11.703  46.768  1.00  0.00           C  
ATOM   1137  OG  SER A  73     -21.393  12.066  45.430  1.00  0.00           O  
ATOM   1138  H   SER A  73     -22.660  14.008  46.788  1.00  0.00           H  
ATOM   1139  HA  SER A  73     -21.113  12.471  48.701  1.00  0.00           H  
ATOM   1140 1HB  SER A  73     -21.027  10.791  46.984  1.00  0.00           H  
ATOM   1141 2HB  SER A  73     -22.630  11.513  46.956  1.00  0.00           H  
ATOM   1142  HG  SER A  73     -22.155  12.654  45.233  1.00  0.00           H  
ATOM   1143  N   ALA A  74     -18.735  12.224  47.630  1.00  0.00           N  
ATOM   1144  CA  ALA A  74     -17.332  12.464  47.295  1.00  0.00           C  
ATOM   1145  C   ALA A  74     -17.097  12.638  45.795  1.00  0.00           C  
ATOM   1146  O   ALA A  74     -16.317  13.501  45.381  1.00  0.00           O  
ATOM   1147  CB  ALA A  74     -16.488  11.301  47.794  1.00  0.00           C  
ATOM   1148  H   ALA A  74     -19.005  11.424  48.182  1.00  0.00           H  
ATOM   1149  HA  ALA A  74     -17.025  13.376  47.790  1.00  0.00           H  
ATOM   1150 1HB  ALA A  74     -15.441  11.496  47.576  1.00  0.00           H  
ATOM   1151 2HB  ALA A  74     -16.617  11.192  48.870  1.00  0.00           H  
ATOM   1152 3HB  ALA A  74     -16.796  10.386  47.298  1.00  0.00           H  
ATOM   1153  N   VAL A  75     -17.805  11.871  44.977  1.00  0.00           N  
ATOM   1154  CA  VAL A  75     -17.606  11.986  43.544  1.00  0.00           C  
ATOM   1155  C   VAL A  75     -18.127  13.327  43.058  1.00  0.00           C  
ATOM   1156  O   VAL A  75     -17.467  13.991  42.255  1.00  0.00           O  
ATOM   1157  CB  VAL A  75     -18.293  10.838  42.791  1.00  0.00           C  
ATOM   1158  CG1 VAL A  75     -18.205  11.066  41.275  1.00  0.00           C  
ATOM   1159  CG2 VAL A  75     -17.619   9.559  43.173  1.00  0.00           C  
ATOM   1160  H   VAL A  75     -18.454  11.207  45.369  1.00  0.00           H  
ATOM   1161  HA  VAL A  75     -16.542  11.936  43.338  1.00  0.00           H  
ATOM   1162  HB  VAL A  75     -19.346  10.801  43.068  1.00  0.00           H  
ATOM   1163 1HG1 VAL A  75     -18.693  10.241  40.757  1.00  0.00           H  
ATOM   1164 2HG1 VAL A  75     -18.699  11.995  41.007  1.00  0.00           H  
ATOM   1165 3HG1 VAL A  75     -17.157  11.113  40.971  1.00  0.00           H  
ATOM   1166 1HG2 VAL A  75     -18.095   8.722  42.660  1.00  0.00           H  
ATOM   1167 2HG2 VAL A  75     -16.576   9.616  42.895  1.00  0.00           H  
ATOM   1168 3HG2 VAL A  75     -17.698   9.420  44.241  1.00  0.00           H  
ATOM   1169  N   GLU A  76     -19.319  13.708  43.522  1.00  0.00           N  
ATOM   1170  CA  GLU A  76     -19.919  14.977  43.129  1.00  0.00           C  
ATOM   1171  C   GLU A  76     -19.076  16.172  43.594  1.00  0.00           C  
ATOM   1172  O   GLU A  76     -18.953  17.157  42.846  1.00  0.00           O  
ATOM   1173  CB  GLU A  76     -21.324  15.050  43.700  1.00  0.00           C  
ATOM   1174  CG  GLU A  76     -22.334  14.133  43.025  1.00  0.00           C  
ATOM   1175  CD  GLU A  76     -23.614  13.995  43.823  1.00  0.00           C  
ATOM   1176  OE1 GLU A  76     -23.506  13.828  45.034  1.00  0.00           O  
ATOM   1177  OE2 GLU A  76     -24.671  14.021  43.251  1.00  0.00           O  
ATOM   1178  H   GLU A  76     -19.825  13.092  44.157  1.00  0.00           H  
ATOM   1179  HA  GLU A  76     -19.991  15.007  42.053  1.00  0.00           H  
ATOM   1180 1HB  GLU A  76     -21.297  14.789  44.741  1.00  0.00           H  
ATOM   1181 2HB  GLU A  76     -21.690  16.066  43.607  1.00  0.00           H  
ATOM   1182 1HG  GLU A  76     -22.577  14.541  42.043  1.00  0.00           H  
ATOM   1183 2HG  GLU A  76     -21.885  13.153  42.883  1.00  0.00           H  
ATOM   1184  N   ILE A  77     -18.457  16.083  44.777  1.00  0.00           N  
ATOM   1185  CA  ILE A  77     -17.606  17.165  45.246  1.00  0.00           C  
ATOM   1186  C   ILE A  77     -16.465  17.313  44.282  1.00  0.00           C  
ATOM   1187  O   ILE A  77     -16.166  18.431  43.863  1.00  0.00           O  
ATOM   1188  CB  ILE A  77     -17.021  16.960  46.667  1.00  0.00           C  
ATOM   1189  CG1 ILE A  77     -18.164  17.026  47.717  1.00  0.00           C  
ATOM   1190  CG2 ILE A  77     -15.891  18.039  46.957  1.00  0.00           C  
ATOM   1191  CD1 ILE A  77     -17.815  16.553  49.105  1.00  0.00           C  
ATOM   1192  H   ILE A  77     -18.633  15.252  45.358  1.00  0.00           H  
ATOM   1193  HA  ILE A  77     -18.183  18.085  45.235  1.00  0.00           H  
ATOM   1194  HB  ILE A  77     -16.586  15.959  46.728  1.00  0.00           H  
ATOM   1195 1HG1 ILE A  77     -18.508  18.041  47.780  1.00  0.00           H  
ATOM   1196 2HG1 ILE A  77     -18.964  16.411  47.376  1.00  0.00           H  
ATOM   1197 1HG2 ILE A  77     -15.477  17.879  47.942  1.00  0.00           H  
ATOM   1198 2HG2 ILE A  77     -15.082  17.961  46.231  1.00  0.00           H  
ATOM   1199 3HG2 ILE A  77     -16.322  19.039  46.903  1.00  0.00           H  
ATOM   1200 1HD1 ILE A  77     -18.705  16.633  49.735  1.00  0.00           H  
ATOM   1201 2HD1 ILE A  77     -17.501  15.512  49.061  1.00  0.00           H  
ATOM   1202 3HD1 ILE A  77     -17.020  17.153  49.531  1.00  0.00           H  
ATOM   1203  N   ALA A  78     -15.819  16.190  43.931  1.00  0.00           N  
ATOM   1204  CA  ALA A  78     -14.704  16.238  43.012  1.00  0.00           C  
ATOM   1205  C   ALA A  78     -15.103  16.806  41.668  1.00  0.00           C  
ATOM   1206  O   ALA A  78     -14.365  17.614  41.121  1.00  0.00           O  
ATOM   1207  CB  ALA A  78     -14.140  14.869  42.788  1.00  0.00           C  
ATOM   1208  H   ALA A  78     -16.109  15.295  44.340  1.00  0.00           H  
ATOM   1209  HA  ALA A  78     -13.938  16.865  43.447  1.00  0.00           H  
ATOM   1210 1HB  ALA A  78     -13.293  14.951  42.123  1.00  0.00           H  
ATOM   1211 2HB  ALA A  78     -13.837  14.450  43.715  1.00  0.00           H  
ATOM   1212 3HB  ALA A  78     -14.906  14.243  42.347  1.00  0.00           H  
ATOM   1213  N   LYS A  79     -16.276  16.447  41.137  1.00  0.00           N  
ATOM   1214  CA  LYS A  79     -16.662  16.994  39.840  1.00  0.00           C  
ATOM   1215  C   LYS A  79     -16.807  18.509  39.880  1.00  0.00           C  
ATOM   1216  O   LYS A  79     -16.349  19.210  38.964  1.00  0.00           O  
ATOM   1217  CB  LYS A  79     -17.953  16.353  39.328  1.00  0.00           C  
ATOM   1218  CG  LYS A  79     -17.799  14.898  38.870  1.00  0.00           C  
ATOM   1219  CD  LYS A  79     -19.126  14.317  38.365  1.00  0.00           C  
ATOM   1220  CE  LYS A  79     -18.950  12.877  37.846  1.00  0.00           C  
ATOM   1221  NZ  LYS A  79     -20.238  12.282  37.348  1.00  0.00           N  
ATOM   1222  H   LYS A  79     -16.856  15.742  41.607  1.00  0.00           H  
ATOM   1223  HA  LYS A  79     -15.871  16.760  39.128  1.00  0.00           H  
ATOM   1224 1HB  LYS A  79     -18.696  16.371  40.130  1.00  0.00           H  
ATOM   1225 2HB  LYS A  79     -18.353  16.939  38.500  1.00  0.00           H  
ATOM   1226 1HG  LYS A  79     -17.058  14.847  38.072  1.00  0.00           H  
ATOM   1227 2HG  LYS A  79     -17.442  14.297  39.705  1.00  0.00           H  
ATOM   1228 1HD  LYS A  79     -19.852  14.315  39.180  1.00  0.00           H  
ATOM   1229 2HD  LYS A  79     -19.509  14.939  37.556  1.00  0.00           H  
ATOM   1230 1HE  LYS A  79     -18.233  12.879  37.026  1.00  0.00           H  
ATOM   1231 2HE  LYS A  79     -18.567  12.253  38.639  1.00  0.00           H  
ATOM   1232 1HZ  LYS A  79     -20.043  11.314  37.007  1.00  0.00           H  
ATOM   1233 2HZ  LYS A  79     -20.917  12.244  38.087  1.00  0.00           H  
ATOM   1234 3HZ  LYS A  79     -20.598  12.835  36.589  1.00  0.00           H  
ATOM   1235  N   ILE A  80     -17.418  19.033  40.947  1.00  0.00           N  
ATOM   1236  CA  ILE A  80     -17.604  20.474  41.023  1.00  0.00           C  
ATOM   1237  C   ILE A  80     -16.292  21.214  41.113  1.00  0.00           C  
ATOM   1238  O   ILE A  80     -16.093  22.208  40.397  1.00  0.00           O  
ATOM   1239  CB  ILE A  80     -18.542  20.884  42.190  1.00  0.00           C  
ATOM   1240  CG1 ILE A  80     -19.980  20.380  41.860  1.00  0.00           C  
ATOM   1241  CG2 ILE A  80     -18.510  22.453  42.424  1.00  0.00           C  
ATOM   1242  CD1 ILE A  80     -20.946  20.444  42.987  1.00  0.00           C  
ATOM   1243  H   ILE A  80     -17.807  18.406  41.664  1.00  0.00           H  
ATOM   1244  HA  ILE A  80     -18.076  20.777  40.111  1.00  0.00           H  
ATOM   1245  HB  ILE A  80     -18.220  20.366  43.100  1.00  0.00           H  
ATOM   1246 1HG1 ILE A  80     -20.385  20.975  41.051  1.00  0.00           H  
ATOM   1247 2HG1 ILE A  80     -19.919  19.343  41.533  1.00  0.00           H  
ATOM   1248 1HG2 ILE A  80     -19.169  22.729  43.239  1.00  0.00           H  
ATOM   1249 2HG2 ILE A  80     -17.505  22.783  42.673  1.00  0.00           H  
ATOM   1250 3HG2 ILE A  80     -18.833  22.952  41.537  1.00  0.00           H  
ATOM   1251 1HD1 ILE A  80     -21.899  20.077  42.657  1.00  0.00           H  
ATOM   1252 2HD1 ILE A  80     -20.584  19.827  43.809  1.00  0.00           H  
ATOM   1253 3HD1 ILE A  80     -21.065  21.461  43.315  1.00  0.00           H  
ATOM   1254  N   VAL A  81     -15.411  20.768  41.992  1.00  0.00           N  
ATOM   1255  CA  VAL A  81     -14.156  21.462  42.166  1.00  0.00           C  
ATOM   1256  C   VAL A  81     -13.215  21.220  40.982  1.00  0.00           C  
ATOM   1257  O   VAL A  81     -12.442  22.106  40.632  1.00  0.00           O  
ATOM   1258  CB  VAL A  81     -13.526  21.100  43.517  1.00  0.00           C  
ATOM   1259  CG1 VAL A  81     -14.514  21.412  44.614  1.00  0.00           C  
ATOM   1260  CG2 VAL A  81     -13.146  19.664  43.560  1.00  0.00           C  
ATOM   1261  H   VAL A  81     -15.644  19.934  42.546  1.00  0.00           H  
ATOM   1262  HA  VAL A  81     -14.368  22.532  42.205  1.00  0.00           H  
ATOM   1263  HB  VAL A  81     -12.661  21.722  43.690  1.00  0.00           H  
ATOM   1264 1HG1 VAL A  81     -14.043  21.173  45.534  1.00  0.00           H  
ATOM   1265 2HG1 VAL A  81     -14.778  22.462  44.591  1.00  0.00           H  
ATOM   1266 3HG1 VAL A  81     -15.417  20.812  44.501  1.00  0.00           H  
ATOM   1267 1HG2 VAL A  81     -12.748  19.410  44.522  1.00  0.00           H  
ATOM   1268 2HG2 VAL A  81     -13.997  19.086  43.387  1.00  0.00           H  
ATOM   1269 3HG2 VAL A  81     -12.423  19.462  42.809  1.00  0.00           H  
ATOM   1270  N   ALA A  82     -13.254  20.021  40.383  1.00  0.00           N  
ATOM   1271  CA  ALA A  82     -12.418  19.713  39.238  1.00  0.00           C  
ATOM   1272  C   ALA A  82     -12.750  20.618  38.060  1.00  0.00           C  
ATOM   1273  O   ALA A  82     -11.836  21.093  37.384  1.00  0.00           O  
ATOM   1274  CB  ALA A  82     -12.583  18.258  38.838  1.00  0.00           C  
ATOM   1275  H   ALA A  82     -13.883  19.296  40.716  1.00  0.00           H  
ATOM   1276  HA  ALA A  82     -11.380  19.886  39.519  1.00  0.00           H  
ATOM   1277 1HB  ALA A  82     -11.938  18.034  38.004  1.00  0.00           H  
ATOM   1278 2HB  ALA A  82     -12.332  17.615  39.661  1.00  0.00           H  
ATOM   1279 3HB  ALA A  82     -13.617  18.076  38.554  1.00  0.00           H  
ATOM   1280  N   ARG A  83     -14.055  20.884  37.810  1.00  0.00           N  
ATOM   1281  CA  ARG A  83     -14.422  21.767  36.706  1.00  0.00           C  
ATOM   1282  C   ARG A  83     -13.886  23.160  36.970  1.00  0.00           C  
ATOM   1283  O   ARG A  83     -13.389  23.822  36.053  1.00  0.00           O  
ATOM   1284  CB  ARG A  83     -15.913  21.845  36.495  1.00  0.00           C  
ATOM   1285  CG  ARG A  83     -16.322  22.623  35.228  1.00  0.00           C  
ATOM   1286  CD  ARG A  83     -17.782  22.611  34.995  1.00  0.00           C  
ATOM   1287  NE  ARG A  83     -18.144  23.246  33.734  1.00  0.00           N  
ATOM   1288  CZ  ARG A  83     -18.181  22.641  32.525  1.00  0.00           C  
ATOM   1289  NH1 ARG A  83     -17.888  21.359  32.377  1.00  0.00           N  
ATOM   1290  NH2 ARG A  83     -18.519  23.372  31.486  1.00  0.00           N  
ATOM   1291  H   ARG A  83     -14.793  20.421  38.356  1.00  0.00           H  
ATOM   1292  HA  ARG A  83     -13.970  21.385  35.793  1.00  0.00           H  
ATOM   1293 1HB  ARG A  83     -16.338  20.845  36.454  1.00  0.00           H  
ATOM   1294 2HB  ARG A  83     -16.338  22.354  37.347  1.00  0.00           H  
ATOM   1295 1HG  ARG A  83     -16.027  23.669  35.337  1.00  0.00           H  
ATOM   1296 2HG  ARG A  83     -15.819  22.201  34.358  1.00  0.00           H  
ATOM   1297 1HD  ARG A  83     -18.176  21.601  35.016  1.00  0.00           H  
ATOM   1298 2HD  ARG A  83     -18.239  23.184  35.778  1.00  0.00           H  
ATOM   1299  HE  ARG A  83     -18.399  24.249  33.746  1.00  0.00           H  
ATOM   1300 1HH1 ARG A  83     -17.630  20.802  33.172  1.00  0.00           H  
ATOM   1301 2HH1 ARG A  83     -17.922  20.933  31.459  1.00  0.00           H  
ATOM   1302 1HH2 ARG A  83     -18.724  24.371  31.650  1.00  0.00           H  
ATOM   1303 2HH2 ARG A  83     -18.561  22.978  30.559  1.00  0.00           H  
ATOM   1304  N   VAL A  84     -13.975  23.614  38.217  1.00  0.00           N  
ATOM   1305  CA  VAL A  84     -13.457  24.913  38.579  1.00  0.00           C  
ATOM   1306  C   VAL A  84     -11.978  25.004  38.327  1.00  0.00           C  
ATOM   1307  O   VAL A  84     -11.516  25.981  37.760  1.00  0.00           O  
ATOM   1308  CB  VAL A  84     -13.740  25.236  40.028  1.00  0.00           C  
ATOM   1309  CG1 VAL A  84     -13.013  26.490  40.425  1.00  0.00           C  
ATOM   1310  CG2 VAL A  84     -15.223  25.397  40.215  1.00  0.00           C  
ATOM   1311  H   VAL A  84     -14.450  23.041  38.931  1.00  0.00           H  
ATOM   1312  HA  VAL A  84     -13.950  25.657  37.944  1.00  0.00           H  
ATOM   1313  HB  VAL A  84     -13.384  24.425  40.658  1.00  0.00           H  
ATOM   1314 1HG1 VAL A  84     -13.235  26.679  41.447  1.00  0.00           H  
ATOM   1315 2HG1 VAL A  84     -11.936  26.383  40.321  1.00  0.00           H  
ATOM   1316 3HG1 VAL A  84     -13.348  27.315  39.801  1.00  0.00           H  
ATOM   1317 1HG2 VAL A  84     -15.421  25.601  41.252  1.00  0.00           H  
ATOM   1318 2HG2 VAL A  84     -15.579  26.204  39.604  1.00  0.00           H  
ATOM   1319 3HG2 VAL A  84     -15.735  24.498  39.926  1.00  0.00           H  
ATOM   1320  N   ILE A  85     -11.234  23.987  38.765  1.00  0.00           N  
ATOM   1321  CA  ILE A  85      -9.800  23.954  38.571  1.00  0.00           C  
ATOM   1322  C   ILE A  85      -9.454  23.994  37.103  1.00  0.00           C  
ATOM   1323  O   ILE A  85      -8.526  24.702  36.715  1.00  0.00           O  
ATOM   1324  CB  ILE A  85      -9.167  22.776  39.301  1.00  0.00           C  
ATOM   1325  CG1 ILE A  85      -9.288  23.044  40.812  1.00  0.00           C  
ATOM   1326  CG2 ILE A  85      -7.717  22.610  38.872  1.00  0.00           C  
ATOM   1327  CD1 ILE A  85      -9.023  21.882  41.680  1.00  0.00           C  
ATOM   1328  H   ILE A  85     -11.693  23.216  39.258  1.00  0.00           H  
ATOM   1329  HA  ILE A  85      -9.389  24.858  39.029  1.00  0.00           H  
ATOM   1330  HB  ILE A  85      -9.730  21.865  39.075  1.00  0.00           H  
ATOM   1331 1HG1 ILE A  85      -8.570  23.816  41.063  1.00  0.00           H  
ATOM   1332 2HG1 ILE A  85     -10.287  23.417  41.034  1.00  0.00           H  
ATOM   1333 1HG2 ILE A  85      -7.279  21.780  39.396  1.00  0.00           H  
ATOM   1334 2HG2 ILE A  85      -7.644  22.421  37.805  1.00  0.00           H  
ATOM   1335 3HG2 ILE A  85      -7.183  23.518  39.111  1.00  0.00           H  
ATOM   1336 1HD1 ILE A  85      -9.114  22.173  42.706  1.00  0.00           H  
ATOM   1337 2HD1 ILE A  85      -9.760  21.115  41.456  1.00  0.00           H  
ATOM   1338 3HD1 ILE A  85      -8.027  21.502  41.510  1.00  0.00           H  
ATOM   1339  N   SER A  86     -10.166  23.219  36.282  1.00  0.00           N  
ATOM   1340  CA  SER A  86      -9.916  23.230  34.853  1.00  0.00           C  
ATOM   1341  C   SER A  86     -10.076  24.659  34.310  1.00  0.00           C  
ATOM   1342  O   SER A  86      -9.232  25.144  33.543  1.00  0.00           O  
ATOM   1343  CB  SER A  86     -10.873  22.291  34.150  1.00  0.00           C  
ATOM   1344  OG  SER A  86     -10.642  22.265  32.775  1.00  0.00           O  
ATOM   1345  H   SER A  86     -10.888  22.598  36.661  1.00  0.00           H  
ATOM   1346  HA  SER A  86      -8.900  22.889  34.686  1.00  0.00           H  
ATOM   1347 1HB  SER A  86     -10.778  21.288  34.560  1.00  0.00           H  
ATOM   1348 2HB  SER A  86     -11.889  22.617  34.340  1.00  0.00           H  
ATOM   1349  HG  SER A  86      -9.893  21.646  32.652  1.00  0.00           H  
ATOM   1350  N   GLU A  87     -11.149  25.353  34.735  1.00  0.00           N  
ATOM   1351  CA  GLU A  87     -11.385  26.728  34.305  1.00  0.00           C  
ATOM   1352  C   GLU A  87     -10.261  27.648  34.802  1.00  0.00           C  
ATOM   1353  O   GLU A  87      -9.843  28.557  34.075  1.00  0.00           O  
ATOM   1354  CB  GLU A  87     -12.745  27.223  34.793  1.00  0.00           C  
ATOM   1355  CG  GLU A  87     -13.179  28.595  34.236  1.00  0.00           C  
ATOM   1356  CD  GLU A  87     -13.410  28.564  32.740  1.00  0.00           C  
ATOM   1357  OE1 GLU A  87     -13.552  27.491  32.207  1.00  0.00           O  
ATOM   1358  OE2 GLU A  87     -13.445  29.602  32.134  1.00  0.00           O  
ATOM   1359  H   GLU A  87     -11.844  24.883  35.326  1.00  0.00           H  
ATOM   1360  HA  GLU A  87     -11.388  26.747  33.217  1.00  0.00           H  
ATOM   1361 1HB  GLU A  87     -13.504  26.487  34.526  1.00  0.00           H  
ATOM   1362 2HB  GLU A  87     -12.732  27.293  35.880  1.00  0.00           H  
ATOM   1363 1HG  GLU A  87     -14.095  28.913  34.727  1.00  0.00           H  
ATOM   1364 2HG  GLU A  87     -12.413  29.329  34.463  1.00  0.00           H  
ATOM   1365  N   VAL A  88      -9.757  27.420  36.023  1.00  0.00           N  
ATOM   1366  CA  VAL A  88      -8.648  28.206  36.564  1.00  0.00           C  
ATOM   1367  C   VAL A  88      -7.409  28.044  35.698  1.00  0.00           C  
ATOM   1368  O   VAL A  88      -6.770  29.037  35.368  1.00  0.00           O  
ATOM   1369  CB  VAL A  88      -8.316  27.819  38.023  1.00  0.00           C  
ATOM   1370  CG1 VAL A  88      -7.011  28.490  38.499  1.00  0.00           C  
ATOM   1371  CG2 VAL A  88      -9.450  28.244  38.925  1.00  0.00           C  
ATOM   1372  H   VAL A  88     -10.211  26.701  36.597  1.00  0.00           H  
ATOM   1373  HA  VAL A  88      -8.942  29.259  36.552  1.00  0.00           H  
ATOM   1374  HB  VAL A  88      -8.185  26.750  38.080  1.00  0.00           H  
ATOM   1375 1HG1 VAL A  88      -6.811  28.195  39.514  1.00  0.00           H  
ATOM   1376 2HG1 VAL A  88      -6.178  28.181  37.876  1.00  0.00           H  
ATOM   1377 3HG1 VAL A  88      -7.107  29.566  38.450  1.00  0.00           H  
ATOM   1378 1HG2 VAL A  88      -9.233  27.944  39.938  1.00  0.00           H  
ATOM   1379 2HG2 VAL A  88      -9.560  29.316  38.871  1.00  0.00           H  
ATOM   1380 3HG2 VAL A  88     -10.362  27.795  38.620  1.00  0.00           H  
ATOM   1381  N   ILE A  89      -7.087  26.803  35.305  1.00  0.00           N  
ATOM   1382  CA  ILE A  89      -5.918  26.557  34.464  1.00  0.00           C  
ATOM   1383  C   ILE A  89      -6.076  27.306  33.146  1.00  0.00           C  
ATOM   1384  O   ILE A  89      -5.147  27.985  32.699  1.00  0.00           O  
ATOM   1385  CB  ILE A  89      -5.761  25.039  34.157  1.00  0.00           C  
ATOM   1386  CG1 ILE A  89      -5.385  24.271  35.450  1.00  0.00           C  
ATOM   1387  CG2 ILE A  89      -4.711  24.802  33.002  1.00  0.00           C  
ATOM   1388  CD1 ILE A  89      -5.512  22.745  35.359  1.00  0.00           C  
ATOM   1389  H   ILE A  89      -7.655  26.024  35.656  1.00  0.00           H  
ATOM   1390  HA  ILE A  89      -5.029  26.921  34.972  1.00  0.00           H  
ATOM   1391  HB  ILE A  89      -6.718  24.657  33.851  1.00  0.00           H  
ATOM   1392 1HG1 ILE A  89      -4.375  24.501  35.699  1.00  0.00           H  
ATOM   1393 2HG1 ILE A  89      -6.029  24.617  36.257  1.00  0.00           H  
ATOM   1394 1HG2 ILE A  89      -4.620  23.746  32.788  1.00  0.00           H  
ATOM   1395 2HG2 ILE A  89      -5.022  25.310  32.091  1.00  0.00           H  
ATOM   1396 3HG2 ILE A  89      -3.751  25.177  33.290  1.00  0.00           H  
ATOM   1397 1HD1 ILE A  89      -5.236  22.318  36.310  1.00  0.00           H  
ATOM   1398 2HD1 ILE A  89      -6.542  22.485  35.135  1.00  0.00           H  
ATOM   1399 3HD1 ILE A  89      -4.863  22.348  34.586  1.00  0.00           H  
ATOM   1400  N   ARG A  90      -7.251  27.185  32.525  1.00  0.00           N  
ATOM   1401  CA  ARG A  90      -7.525  27.861  31.265  1.00  0.00           C  
ATOM   1402  C   ARG A  90      -7.467  29.392  31.391  1.00  0.00           C  
ATOM   1403  O   ARG A  90      -6.894  30.061  30.529  1.00  0.00           O  
ATOM   1404  CB  ARG A  90      -8.890  27.429  30.760  1.00  0.00           C  
ATOM   1405  CG  ARG A  90      -8.959  25.979  30.262  1.00  0.00           C  
ATOM   1406  CD  ARG A  90     -10.360  25.571  29.962  1.00  0.00           C  
ATOM   1407  NE  ARG A  90     -10.445  24.194  29.447  1.00  0.00           N  
ATOM   1408  CZ  ARG A  90     -11.593  23.487  29.296  1.00  0.00           C  
ATOM   1409  NH1 ARG A  90     -12.763  24.015  29.622  1.00  0.00           N  
ATOM   1410  NH2 ARG A  90     -11.550  22.254  28.809  1.00  0.00           N  
ATOM   1411  H   ARG A  90      -7.970  26.584  32.942  1.00  0.00           H  
ATOM   1412  HA  ARG A  90      -6.772  27.545  30.544  1.00  0.00           H  
ATOM   1413 1HB  ARG A  90      -9.622  27.535  31.559  1.00  0.00           H  
ATOM   1414 2HB  ARG A  90      -9.203  28.082  29.944  1.00  0.00           H  
ATOM   1415 1HG  ARG A  90      -8.369  25.875  29.355  1.00  0.00           H  
ATOM   1416 2HG  ARG A  90      -8.565  25.313  31.030  1.00  0.00           H  
ATOM   1417 1HD  ARG A  90     -10.941  25.627  30.887  1.00  0.00           H  
ATOM   1418 2HD  ARG A  90     -10.788  26.242  29.220  1.00  0.00           H  
ATOM   1419  HE  ARG A  90      -9.579  23.732  29.173  1.00  0.00           H  
ATOM   1420 1HH1 ARG A  90     -12.834  24.961  29.978  1.00  0.00           H  
ATOM   1421 2HH1 ARG A  90     -13.608  23.478  29.505  1.00  0.00           H  
ATOM   1422 1HH2 ARG A  90     -10.646  21.828  28.530  1.00  0.00           H  
ATOM   1423 2HH2 ARG A  90     -12.397  21.722  28.690  1.00  0.00           H  
ATOM   1424  N   THR A  91      -8.033  29.941  32.473  1.00  0.00           N  
ATOM   1425  CA  THR A  91      -8.051  31.379  32.712  1.00  0.00           C  
ATOM   1426  C   THR A  91      -6.619  31.884  32.892  1.00  0.00           C  
ATOM   1427  O   THR A  91      -6.238  32.942  32.368  1.00  0.00           O  
ATOM   1428  CB  THR A  91      -8.901  31.728  33.959  1.00  0.00           C  
ATOM   1429  OG1 THR A  91     -10.260  31.279  33.771  1.00  0.00           O  
ATOM   1430  CG2 THR A  91      -8.929  33.237  34.158  1.00  0.00           C  
ATOM   1431  H   THR A  91      -8.512  29.338  33.135  1.00  0.00           H  
ATOM   1432  HA  THR A  91      -8.485  31.874  31.842  1.00  0.00           H  
ATOM   1433  HB  THR A  91      -8.478  31.239  34.838  1.00  0.00           H  
ATOM   1434  HG1 THR A  91     -10.268  30.288  33.743  1.00  0.00           H  
ATOM   1435 1HG2 THR A  91      -9.537  33.468  35.017  1.00  0.00           H  
ATOM   1436 2HG2 THR A  91      -7.927  33.612  34.310  1.00  0.00           H  
ATOM   1437 3HG2 THR A  91      -9.361  33.711  33.278  1.00  0.00           H  
ATOM   1438  N   LEU A  92      -5.828  31.154  33.678  1.00  0.00           N  
ATOM   1439  CA  LEU A  92      -4.460  31.554  33.894  1.00  0.00           C  
ATOM   1440  C   LEU A  92      -3.691  31.505  32.566  1.00  0.00           C  
ATOM   1441  O   LEU A  92      -2.926  32.435  32.276  1.00  0.00           O  
ATOM   1442  CB  LEU A  92      -3.821  30.679  34.974  1.00  0.00           C  
ATOM   1443  CG  LEU A  92      -4.345  30.859  36.462  1.00  0.00           C  
ATOM   1444  CD1 LEU A  92      -3.718  29.776  37.330  1.00  0.00           C  
ATOM   1445  CD2 LEU A  92      -3.992  32.249  37.028  1.00  0.00           C  
ATOM   1446  H   LEU A  92      -6.189  30.314  34.140  1.00  0.00           H  
ATOM   1447  HA  LEU A  92      -4.460  32.584  34.239  1.00  0.00           H  
ATOM   1448 1HB  LEU A  92      -4.027  29.647  34.694  1.00  0.00           H  
ATOM   1449 2HB  LEU A  92      -2.757  30.835  34.978  1.00  0.00           H  
ATOM   1450  HG  LEU A  92      -5.420  30.735  36.482  1.00  0.00           H  
ATOM   1451 1HD1 LEU A  92      -4.092  29.877  38.343  1.00  0.00           H  
ATOM   1452 2HD1 LEU A  92      -3.984  28.793  36.942  1.00  0.00           H  
ATOM   1453 3HD1 LEU A  92      -2.642  29.894  37.330  1.00  0.00           H  
ATOM   1454 1HD2 LEU A  92      -4.366  32.323  38.051  1.00  0.00           H  
ATOM   1455 2HD2 LEU A  92      -2.905  32.381  37.026  1.00  0.00           H  
ATOM   1456 3HD2 LEU A  92      -4.449  33.029  36.432  1.00  0.00           H  
ATOM   1457  N   LYS A  93      -3.949  30.496  31.706  1.00  0.00           N  
ATOM   1458  CA  LYS A  93      -3.301  30.461  30.389  1.00  0.00           C  
ATOM   1459  C   LYS A  93      -3.620  31.732  29.593  1.00  0.00           C  
ATOM   1460  O   LYS A  93      -2.732  32.342  28.997  1.00  0.00           O  
ATOM   1461  CB  LYS A  93      -3.746  29.264  29.539  1.00  0.00           C  
ATOM   1462  CG  LYS A  93      -3.076  29.217  28.133  1.00  0.00           C  
ATOM   1463  CD  LYS A  93      -3.583  28.052  27.286  1.00  0.00           C  
ATOM   1464  CE  LYS A  93      -3.078  28.121  25.843  1.00  0.00           C  
ATOM   1465  NZ  LYS A  93      -1.624  27.791  25.735  1.00  0.00           N  
ATOM   1466  H   LYS A  93      -4.553  29.717  31.993  1.00  0.00           H  
ATOM   1467  HA  LYS A  93      -2.221  30.410  30.533  1.00  0.00           H  
ATOM   1468 1HB  LYS A  93      -3.528  28.333  30.069  1.00  0.00           H  
ATOM   1469 2HB  LYS A  93      -4.819  29.304  29.384  1.00  0.00           H  
ATOM   1470 1HG  LYS A  93      -3.287  30.136  27.587  1.00  0.00           H  
ATOM   1471 2HG  LYS A  93      -1.998  29.130  28.256  1.00  0.00           H  
ATOM   1472 1HD  LYS A  93      -3.222  27.140  27.698  1.00  0.00           H  
ATOM   1473 2HD  LYS A  93      -4.672  28.030  27.287  1.00  0.00           H  
ATOM   1474 1HE  LYS A  93      -3.640  27.409  25.237  1.00  0.00           H  
ATOM   1475 2HE  LYS A  93      -3.245  29.125  25.455  1.00  0.00           H  
ATOM   1476 1HZ  LYS A  93      -1.335  27.839  24.770  1.00  0.00           H  
ATOM   1477 2HZ  LYS A  93      -1.072  28.435  26.278  1.00  0.00           H  
ATOM   1478 3HZ  LYS A  93      -1.474  26.813  26.083  1.00  0.00           H  
ATOM   1479  N   GLU A  94      -4.896  32.153  29.596  1.00  0.00           N  
ATOM   1480  CA  GLU A  94      -5.299  33.350  28.853  1.00  0.00           C  
ATOM   1481  C   GLU A  94      -4.546  34.593  29.339  1.00  0.00           C  
ATOM   1482  O   GLU A  94      -4.200  35.464  28.549  1.00  0.00           O  
ATOM   1483  CB  GLU A  94      -6.811  33.610  28.972  1.00  0.00           C  
ATOM   1484  CG  GLU A  94      -7.710  32.624  28.234  1.00  0.00           C  
ATOM   1485  CD  GLU A  94      -9.178  32.921  28.440  1.00  0.00           C  
ATOM   1486  OE1 GLU A  94      -9.480  33.793  29.220  1.00  0.00           O  
ATOM   1487  OE2 GLU A  94      -9.991  32.282  27.816  1.00  0.00           O  
ATOM   1488  H   GLU A  94      -5.603  31.581  30.068  1.00  0.00           H  
ATOM   1489  HA  GLU A  94      -5.057  33.196  27.805  1.00  0.00           H  
ATOM   1490 1HB  GLU A  94      -7.097  33.592  30.023  1.00  0.00           H  
ATOM   1491 2HB  GLU A  94      -7.035  34.606  28.594  1.00  0.00           H  
ATOM   1492 1HG  GLU A  94      -7.483  32.665  27.170  1.00  0.00           H  
ATOM   1493 2HG  GLU A  94      -7.492  31.620  28.584  1.00  0.00           H  
ATOM   1494  N   SER A  95      -4.256  34.636  30.646  1.00  0.00           N  
ATOM   1495  CA  SER A  95      -3.540  35.767  31.246  1.00  0.00           C  
ATOM   1496  C   SER A  95      -2.049  35.781  30.887  1.00  0.00           C  
ATOM   1497  O   SER A  95      -1.349  36.754  31.184  1.00  0.00           O  
ATOM   1498  CB  SER A  95      -3.628  35.719  32.767  1.00  0.00           C  
ATOM   1499  OG  SER A  95      -2.821  34.705  33.296  1.00  0.00           O  
ATOM   1500  H   SER A  95      -4.618  33.895  31.243  1.00  0.00           H  
ATOM   1501  HA  SER A  95      -3.996  36.686  30.891  1.00  0.00           H  
ATOM   1502 1HB  SER A  95      -3.318  36.669  33.163  1.00  0.00           H  
ATOM   1503 2HB  SER A  95      -4.662  35.555  33.070  1.00  0.00           H  
ATOM   1504  HG  SER A  95      -3.267  33.882  33.072  1.00  0.00           H  
ATOM   1505  N   GLY A  96      -1.548  34.700  30.273  1.00  0.00           N  
ATOM   1506  CA  GLY A  96      -0.141  34.564  29.933  1.00  0.00           C  
ATOM   1507  C   GLY A  96       0.686  33.860  31.012  1.00  0.00           C  
ATOM   1508  O   GLY A  96       1.919  33.901  30.966  1.00  0.00           O  
ATOM   1509  H   GLY A  96      -2.167  33.940  29.986  1.00  0.00           H  
ATOM   1510 1HA  GLY A  96      -0.074  33.995  29.007  1.00  0.00           H  
ATOM   1511 2HA  GLY A  96       0.274  35.548  29.731  1.00  0.00           H  
ATOM   1512  N   SER A  97       0.026  33.257  32.006  1.00  0.00           N  
ATOM   1513  CA  SER A  97       0.724  32.554  33.076  1.00  0.00           C  
ATOM   1514  C   SER A  97       1.486  31.330  32.571  1.00  0.00           C  
ATOM   1515  O   SER A  97       1.020  30.600  31.689  1.00  0.00           O  
ATOM   1516  CB  SER A  97      -0.255  32.147  34.153  1.00  0.00           C  
ATOM   1517  OG  SER A  97      -0.815  33.278  34.784  1.00  0.00           O  
ATOM   1518  H   SER A  97      -0.995  33.243  32.012  1.00  0.00           H  
ATOM   1519  HA  SER A  97       1.446  33.242  33.517  1.00  0.00           H  
ATOM   1520 1HB  SER A  97      -1.027  31.548  33.715  1.00  0.00           H  
ATOM   1521 2HB  SER A  97       0.248  31.530  34.879  1.00  0.00           H  
ATOM   1522  HG  SER A  97      -1.420  33.696  34.134  1.00  0.00           H  
ATOM   1523  N   SER A  98       2.649  31.082  33.160  1.00  0.00           N  
ATOM   1524  CA  SER A  98       3.473  29.919  32.855  1.00  0.00           C  
ATOM   1525  C   SER A  98       2.919  28.668  33.516  1.00  0.00           C  
ATOM   1526  O   SER A  98       2.050  28.761  34.391  1.00  0.00           O  
ATOM   1527  CB  SER A  98       4.888  30.150  33.343  1.00  0.00           C  
ATOM   1528  OG  SER A  98       4.939  30.195  34.757  1.00  0.00           O  
ATOM   1529  H   SER A  98       2.991  31.736  33.853  1.00  0.00           H  
ATOM   1530  HA  SER A  98       3.483  29.773  31.772  1.00  0.00           H  
ATOM   1531 1HB  SER A  98       5.537  29.353  32.978  1.00  0.00           H  
ATOM   1532 2HB  SER A  98       5.259  31.086  32.935  1.00  0.00           H  
ATOM   1533  HG  SER A  98       5.861  30.413  34.977  1.00  0.00           H  
ATOM   1534  N   TYR A  99       3.426  27.485  33.121  1.00  0.00           N  
ATOM   1535  CA  TYR A  99       2.978  26.255  33.775  1.00  0.00           C  
ATOM   1536  C   TYR A  99       3.393  26.228  35.242  1.00  0.00           C  
ATOM   1537  O   TYR A  99       2.746  25.570  36.052  1.00  0.00           O  
ATOM   1538  CB  TYR A  99       3.487  24.995  33.073  1.00  0.00           C  
ATOM   1539  CG  TYR A  99       4.937  24.710  33.282  1.00  0.00           C  
ATOM   1540  CD1 TYR A  99       5.346  23.991  34.403  1.00  0.00           C  
ATOM   1541  CD2 TYR A  99       5.862  25.138  32.357  1.00  0.00           C  
ATOM   1542  CE1 TYR A  99       6.670  23.718  34.590  1.00  0.00           C  
ATOM   1543  CE2 TYR A  99       7.188  24.862  32.547  1.00  0.00           C  
ATOM   1544  CZ  TYR A  99       7.595  24.159  33.657  1.00  0.00           C  
ATOM   1545  OH  TYR A  99       8.926  23.886  33.839  1.00  0.00           O  
ATOM   1546  H   TYR A  99       4.114  27.448  32.382  1.00  0.00           H  
ATOM   1547  HA  TYR A  99       1.891  26.230  33.741  1.00  0.00           H  
ATOM   1548 1HB  TYR A  99       2.922  24.131  33.432  1.00  0.00           H  
ATOM   1549 2HB  TYR A  99       3.308  25.072  32.002  1.00  0.00           H  
ATOM   1550  HD1 TYR A  99       4.614  23.644  35.133  1.00  0.00           H  
ATOM   1551  HD2 TYR A  99       5.541  25.692  31.477  1.00  0.00           H  
ATOM   1552  HE1 TYR A  99       6.988  23.156  35.470  1.00  0.00           H  
ATOM   1553  HE2 TYR A  99       7.924  25.201  31.817  1.00  0.00           H  
ATOM   1554  HH  TYR A  99       9.043  23.414  34.667  1.00  0.00           H  
ATOM   1555  N   GLU A 100       4.472  26.951  35.592  1.00  0.00           N  
ATOM   1556  CA  GLU A 100       4.929  26.996  36.971  1.00  0.00           C  
ATOM   1557  C   GLU A 100       3.900  27.735  37.810  1.00  0.00           C  
ATOM   1558  O   GLU A 100       3.490  27.248  38.868  1.00  0.00           O  
ATOM   1559  CB  GLU A 100       6.291  27.697  37.041  1.00  0.00           C  
ATOM   1560  CG  GLU A 100       6.886  27.877  38.441  1.00  0.00           C  
ATOM   1561  CD  GLU A 100       7.239  26.605  39.144  1.00  0.00           C  
ATOM   1562  OE1 GLU A 100       7.351  25.583  38.508  1.00  0.00           O  
ATOM   1563  OE2 GLU A 100       7.416  26.661  40.339  1.00  0.00           O  
ATOM   1564  H   GLU A 100       5.004  27.432  34.882  1.00  0.00           H  
ATOM   1565  HA  GLU A 100       5.038  25.980  37.340  1.00  0.00           H  
ATOM   1566 1HB  GLU A 100       7.011  27.131  36.447  1.00  0.00           H  
ATOM   1567 2HB  GLU A 100       6.213  28.683  36.594  1.00  0.00           H  
ATOM   1568 1HG  GLU A 100       7.792  28.477  38.354  1.00  0.00           H  
ATOM   1569 2HG  GLU A 100       6.182  28.438  39.057  1.00  0.00           H  
ATOM   1570  N   VAL A 101       3.421  28.869  37.303  1.00  0.00           N  
ATOM   1571  CA  VAL A 101       2.393  29.649  37.982  1.00  0.00           C  
ATOM   1572  C   VAL A 101       1.115  28.851  38.132  1.00  0.00           C  
ATOM   1573  O   VAL A 101       0.466  28.879  39.182  1.00  0.00           O  
ATOM   1574  CB  VAL A 101       2.112  30.958  37.237  1.00  0.00           C  
ATOM   1575  CG1 VAL A 101       0.865  31.655  37.792  1.00  0.00           C  
ATOM   1576  CG2 VAL A 101       3.311  31.872  37.411  1.00  0.00           C  
ATOM   1577  H   VAL A 101       3.828  29.213  36.426  1.00  0.00           H  
ATOM   1578  HA  VAL A 101       2.761  29.895  38.987  1.00  0.00           H  
ATOM   1579  HB  VAL A 101       1.959  30.746  36.183  1.00  0.00           H  
ATOM   1580 1HG1 VAL A 101       0.704  32.589  37.256  1.00  0.00           H  
ATOM   1581 2HG1 VAL A 101      -0.019  31.028  37.675  1.00  0.00           H  
ATOM   1582 3HG1 VAL A 101       1.015  31.851  38.819  1.00  0.00           H  
ATOM   1583 1HG2 VAL A 101       3.137  32.809  36.884  1.00  0.00           H  
ATOM   1584 2HG2 VAL A 101       3.454  32.075  38.474  1.00  0.00           H  
ATOM   1585 3HG2 VAL A 101       4.199  31.392  37.016  1.00  0.00           H  
ATOM   1586  N   ILE A 102       0.732  28.183  37.051  1.00  0.00           N  
ATOM   1587  CA  ILE A 102      -0.472  27.399  37.084  1.00  0.00           C  
ATOM   1588  C   ILE A 102      -0.362  26.244  38.052  1.00  0.00           C  
ATOM   1589  O   ILE A 102      -1.292  26.030  38.832  1.00  0.00           O  
ATOM   1590  CB  ILE A 102      -0.845  26.894  35.689  1.00  0.00           C  
ATOM   1591  CG1 ILE A 102      -1.243  28.106  34.820  1.00  0.00           C  
ATOM   1592  CG2 ILE A 102      -2.001  25.895  35.809  1.00  0.00           C  
ATOM   1593  CD1 ILE A 102      -1.359  27.861  33.334  1.00  0.00           C  
ATOM   1594  H   ILE A 102       1.292  28.235  36.199  1.00  0.00           H  
ATOM   1595  HA  ILE A 102      -1.273  28.038  37.427  1.00  0.00           H  
ATOM   1596  HB  ILE A 102       0.014  26.416  35.229  1.00  0.00           H  
ATOM   1597 1HG1 ILE A 102      -2.179  28.450  35.169  1.00  0.00           H  
ATOM   1598 2HG1 ILE A 102      -0.504  28.897  34.967  1.00  0.00           H  
ATOM   1599 1HG2 ILE A 102      -2.265  25.543  34.843  1.00  0.00           H  
ATOM   1600 2HG2 ILE A 102      -1.717  25.036  36.415  1.00  0.00           H  
ATOM   1601 3HG2 ILE A 102      -2.859  26.390  36.273  1.00  0.00           H  
ATOM   1602 1HD1 ILE A 102      -1.642  28.794  32.843  1.00  0.00           H  
ATOM   1603 2HD1 ILE A 102      -0.392  27.532  32.949  1.00  0.00           H  
ATOM   1604 3HD1 ILE A 102      -2.109  27.107  33.123  1.00  0.00           H  
ATOM   1605  N   CYS A 103       0.727  25.470  38.030  1.00  0.00           N  
ATOM   1606  CA  CYS A 103       0.775  24.345  38.941  1.00  0.00           C  
ATOM   1607  C   CYS A 103       0.846  24.794  40.381  1.00  0.00           C  
ATOM   1608  O   CYS A 103       0.327  24.106  41.247  1.00  0.00           O  
ATOM   1609  CB  CYS A 103       1.940  23.418  38.651  1.00  0.00           C  
ATOM   1610  SG  CYS A 103       3.582  24.050  39.105  1.00  0.00           S  
ATOM   1611  H   CYS A 103       1.493  25.643  37.372  1.00  0.00           H  
ATOM   1612  HA  CYS A 103      -0.149  23.768  38.805  1.00  0.00           H  
ATOM   1613 1HB  CYS A 103       1.786  22.457  39.148  1.00  0.00           H  
ATOM   1614 2HB  CYS A 103       1.957  23.249  37.597  1.00  0.00           H  
ATOM   1615  HG  CYS A 103       3.452  25.259  38.545  1.00  0.00           H  
ATOM   1616  N   GLU A 104       1.455  25.959  40.666  1.00  0.00           N  
ATOM   1617  CA  GLU A 104       1.451  26.398  42.043  1.00  0.00           C  
ATOM   1618  C   GLU A 104       0.025  26.700  42.451  1.00  0.00           C  
ATOM   1619  O   GLU A 104      -0.411  26.294  43.533  1.00  0.00           O  
ATOM   1620  CB  GLU A 104       2.329  27.620  42.291  1.00  0.00           C  
ATOM   1621  CG  GLU A 104       2.342  28.042  43.789  1.00  0.00           C  
ATOM   1622  CD  GLU A 104       3.252  29.192  44.110  1.00  0.00           C  
ATOM   1623  OE1 GLU A 104       3.958  29.638  43.238  1.00  0.00           O  
ATOM   1624  OE2 GLU A 104       3.224  29.637  45.239  1.00  0.00           O  
ATOM   1625  H   GLU A 104       1.954  26.490  39.946  1.00  0.00           H  
ATOM   1626  HA  GLU A 104       1.822  25.585  42.665  1.00  0.00           H  
ATOM   1627 1HB  GLU A 104       3.350  27.403  41.972  1.00  0.00           H  
ATOM   1628 2HB  GLU A 104       1.968  28.458  41.692  1.00  0.00           H  
ATOM   1629 1HG  GLU A 104       1.329  28.329  44.071  1.00  0.00           H  
ATOM   1630 2HG  GLU A 104       2.619  27.179  44.396  1.00  0.00           H  
ATOM   1631  N   CYS A 105      -0.720  27.413  41.589  1.00  0.00           N  
ATOM   1632  CA  CYS A 105      -2.091  27.738  41.925  1.00  0.00           C  
ATOM   1633  C   CYS A 105      -2.929  26.503  42.115  1.00  0.00           C  
ATOM   1634  O   CYS A 105      -3.672  26.416  43.093  1.00  0.00           O  
ATOM   1635  CB  CYS A 105      -2.771  28.588  40.853  1.00  0.00           C  
ATOM   1636  SG  CYS A 105      -4.498  29.037  41.290  1.00  0.00           S  
ATOM   1637  H   CYS A 105      -0.314  27.759  40.712  1.00  0.00           H  
ATOM   1638  HA  CYS A 105      -2.073  28.283  42.856  1.00  0.00           H  
ATOM   1639 1HB  CYS A 105      -2.201  29.502  40.685  1.00  0.00           H  
ATOM   1640 2HB  CYS A 105      -2.788  28.035  39.908  1.00  0.00           H  
ATOM   1641  HG  CYS A 105      -4.797  27.858  41.883  1.00  0.00           H  
ATOM   1642  N   VAL A 106      -2.836  25.549  41.197  1.00  0.00           N  
ATOM   1643  CA  VAL A 106      -3.641  24.354  41.300  1.00  0.00           C  
ATOM   1644  C   VAL A 106      -3.254  23.566  42.530  1.00  0.00           C  
ATOM   1645  O   VAL A 106      -4.130  23.029  43.208  1.00  0.00           O  
ATOM   1646  CB  VAL A 106      -3.556  23.490  40.039  1.00  0.00           C  
ATOM   1647  CG1 VAL A 106      -4.294  22.164  40.261  1.00  0.00           C  
ATOM   1648  CG2 VAL A 106      -4.169  24.262  38.874  1.00  0.00           C  
ATOM   1649  H   VAL A 106      -2.200  25.679  40.404  1.00  0.00           H  
ATOM   1650  HA  VAL A 106      -4.677  24.653  41.412  1.00  0.00           H  
ATOM   1651  HB  VAL A 106      -2.511  23.264  39.821  1.00  0.00           H  
ATOM   1652 1HG1 VAL A 106      -4.226  21.576  39.357  1.00  0.00           H  
ATOM   1653 2HG1 VAL A 106      -3.859  21.608  41.081  1.00  0.00           H  
ATOM   1654 3HG1 VAL A 106      -5.330  22.367  40.492  1.00  0.00           H  
ATOM   1655 1HG2 VAL A 106      -4.103  23.655  37.982  1.00  0.00           H  
ATOM   1656 2HG2 VAL A 106      -5.199  24.493  39.085  1.00  0.00           H  
ATOM   1657 3HG2 VAL A 106      -3.632  25.190  38.718  1.00  0.00           H  
ATOM   1658  N   ALA A 107      -1.953  23.429  42.800  1.00  0.00           N  
ATOM   1659  CA  ALA A 107      -1.497  22.693  43.959  1.00  0.00           C  
ATOM   1660  C   ALA A 107      -2.055  23.287  45.232  1.00  0.00           C  
ATOM   1661  O   ALA A 107      -2.493  22.553  46.126  1.00  0.00           O  
ATOM   1662  CB  ALA A 107       0.019  22.707  43.983  1.00  0.00           C  
ATOM   1663  H   ALA A 107      -1.243  23.839  42.186  1.00  0.00           H  
ATOM   1664  HA  ALA A 107      -1.873  21.682  43.891  1.00  0.00           H  
ATOM   1665 1HB  ALA A 107       0.376  22.142  44.819  1.00  0.00           H  
ATOM   1666 2HB  ALA A 107       0.403  22.266  43.066  1.00  0.00           H  
ATOM   1667 3HB  ALA A 107       0.367  23.737  44.059  1.00  0.00           H  
ATOM   1668  N   ARG A 108      -2.080  24.618  45.318  1.00  0.00           N  
ATOM   1669  CA  ARG A 108      -2.648  25.262  46.482  1.00  0.00           C  
ATOM   1670  C   ARG A 108      -4.154  25.024  46.559  1.00  0.00           C  
ATOM   1671  O   ARG A 108      -4.664  24.729  47.639  1.00  0.00           O  
ATOM   1672  CB  ARG A 108      -2.318  26.737  46.492  1.00  0.00           C  
ATOM   1673  CG  ARG A 108      -0.851  27.036  46.820  1.00  0.00           C  
ATOM   1674  CD  ARG A 108      -0.586  28.479  46.802  1.00  0.00           C  
ATOM   1675  NE  ARG A 108       0.824  28.819  47.068  1.00  0.00           N  
ATOM   1676  CZ  ARG A 108       1.410  28.908  48.273  1.00  0.00           C  
ATOM   1677  NH1 ARG A 108       0.754  28.666  49.397  1.00  0.00           N  
ATOM   1678  NH2 ARG A 108       2.679  29.252  48.290  1.00  0.00           N  
ATOM   1679  H   ARG A 108      -1.643  25.185  44.580  1.00  0.00           H  
ATOM   1680  HA  ARG A 108      -2.189  24.821  47.364  1.00  0.00           H  
ATOM   1681 1HB  ARG A 108      -2.533  27.157  45.508  1.00  0.00           H  
ATOM   1682 2HB  ARG A 108      -2.949  27.252  47.217  1.00  0.00           H  
ATOM   1683 1HG  ARG A 108      -0.616  26.639  47.807  1.00  0.00           H  
ATOM   1684 2HG  ARG A 108      -0.208  26.558  46.082  1.00  0.00           H  
ATOM   1685 1HD  ARG A 108      -0.816  28.810  45.801  1.00  0.00           H  
ATOM   1686 2HD  ARG A 108      -1.222  29.002  47.511  1.00  0.00           H  
ATOM   1687  HE  ARG A 108       1.439  29.040  46.268  1.00  0.00           H  
ATOM   1688 1HH1 ARG A 108      -0.217  28.400  49.375  1.00  0.00           H  
ATOM   1689 2HH1 ARG A 108       1.229  28.740  50.286  1.00  0.00           H  
ATOM   1690 1HH2 ARG A 108       3.141  29.435  47.382  1.00  0.00           H  
ATOM   1691 2HH2 ARG A 108       3.183  29.339  49.160  1.00  0.00           H  
ATOM   1692  N   ILE A 109      -4.861  25.082  45.427  1.00  0.00           N  
ATOM   1693  CA  ILE A 109      -6.297  24.849  45.443  1.00  0.00           C  
ATOM   1694  C   ILE A 109      -6.601  23.464  45.952  1.00  0.00           C  
ATOM   1695  O   ILE A 109      -7.477  23.279  46.791  1.00  0.00           O  
ATOM   1696  CB  ILE A 109      -6.972  24.983  44.058  1.00  0.00           C  
ATOM   1697  CG1 ILE A 109      -6.900  26.413  43.514  1.00  0.00           C  
ATOM   1698  CG2 ILE A 109      -8.461  24.567  44.207  1.00  0.00           C  
ATOM   1699  CD1 ILE A 109      -7.228  26.530  42.034  1.00  0.00           C  
ATOM   1700  H   ILE A 109      -4.392  25.348  44.552  1.00  0.00           H  
ATOM   1701  HA  ILE A 109      -6.754  25.563  46.137  1.00  0.00           H  
ATOM   1702  HB  ILE A 109      -6.467  24.328  43.336  1.00  0.00           H  
ATOM   1703 1HG1 ILE A 109      -7.609  27.022  44.046  1.00  0.00           H  
ATOM   1704 2HG1 ILE A 109      -5.922  26.811  43.693  1.00  0.00           H  
ATOM   1705 1HG2 ILE A 109      -8.978  24.643  43.270  1.00  0.00           H  
ATOM   1706 2HG2 ILE A 109      -8.560  23.551  44.560  1.00  0.00           H  
ATOM   1707 3HG2 ILE A 109      -8.931  25.236  44.919  1.00  0.00           H  
ATOM   1708 1HD1 ILE A 109      -7.155  27.563  41.748  1.00  0.00           H  
ATOM   1709 2HD1 ILE A 109      -6.525  25.950  41.452  1.00  0.00           H  
ATOM   1710 3HD1 ILE A 109      -8.231  26.181  41.828  1.00  0.00           H  
ATOM   1711  N   VAL A 110      -5.907  22.470  45.394  1.00  0.00           N  
ATOM   1712  CA  VAL A 110      -6.207  21.107  45.767  1.00  0.00           C  
ATOM   1713  C   VAL A 110      -5.863  20.860  47.226  1.00  0.00           C  
ATOM   1714  O   VAL A 110      -6.585  20.127  47.909  1.00  0.00           O  
ATOM   1715  CB  VAL A 110      -5.551  20.103  44.819  1.00  0.00           C  
ATOM   1716  CG1 VAL A 110      -5.809  18.674  45.312  1.00  0.00           C  
ATOM   1717  CG2 VAL A 110      -6.124  20.296  43.421  1.00  0.00           C  
ATOM   1718  H   VAL A 110      -5.190  22.681  44.698  1.00  0.00           H  
ATOM   1719  HA  VAL A 110      -7.259  20.974  45.670  1.00  0.00           H  
ATOM   1720  HB  VAL A 110      -4.482  20.275  44.805  1.00  0.00           H  
ATOM   1721 1HG1 VAL A 110      -5.344  17.980  44.617  1.00  0.00           H  
ATOM   1722 2HG1 VAL A 110      -5.398  18.540  46.300  1.00  0.00           H  
ATOM   1723 3HG1 VAL A 110      -6.883  18.486  45.340  1.00  0.00           H  
ATOM   1724 1HG2 VAL A 110      -5.664  19.588  42.728  1.00  0.00           H  
ATOM   1725 2HG2 VAL A 110      -7.183  20.130  43.469  1.00  0.00           H  
ATOM   1726 3HG2 VAL A 110      -5.935  21.306  43.079  1.00  0.00           H  
ATOM   1727  N   ALA A 111      -4.732  21.373  47.710  1.00  0.00           N  
ATOM   1728  CA  ALA A 111      -4.397  21.189  49.112  1.00  0.00           C  
ATOM   1729  C   ALA A 111      -5.469  21.813  50.012  1.00  0.00           C  
ATOM   1730  O   ALA A 111      -5.813  21.230  51.053  1.00  0.00           O  
ATOM   1731  CB  ALA A 111      -3.061  21.811  49.389  1.00  0.00           C  
ATOM   1732  H   ALA A 111      -4.095  21.906  47.107  1.00  0.00           H  
ATOM   1733  HA  ALA A 111      -4.348  20.122  49.315  1.00  0.00           H  
ATOM   1734 1HB  ALA A 111      -2.770  21.663  50.418  1.00  0.00           H  
ATOM   1735 2HB  ALA A 111      -2.359  21.335  48.739  1.00  0.00           H  
ATOM   1736 3HB  ALA A 111      -3.104  22.878  49.172  1.00  0.00           H  
ATOM   1737  N   GLU A 112      -6.013  22.977  49.612  1.00  0.00           N  
ATOM   1738  CA  GLU A 112      -7.077  23.648  50.346  1.00  0.00           C  
ATOM   1739  C   GLU A 112      -8.379  22.809  50.295  1.00  0.00           C  
ATOM   1740  O   GLU A 112      -9.123  22.785  51.280  1.00  0.00           O  
ATOM   1741  CB  GLU A 112      -7.230  25.093  49.857  1.00  0.00           C  
ATOM   1742  CG  GLU A 112      -6.044  26.021  50.270  1.00  0.00           C  
ATOM   1743  CD  GLU A 112      -5.951  26.296  51.751  1.00  0.00           C  
ATOM   1744  OE1 GLU A 112      -6.913  26.768  52.306  1.00  0.00           O  
ATOM   1745  OE2 GLU A 112      -4.919  26.042  52.325  1.00  0.00           O  
ATOM   1746  H   GLU A 112      -5.623  23.448  48.785  1.00  0.00           H  
ATOM   1747  HA  GLU A 112      -6.776  23.716  51.390  1.00  0.00           H  
ATOM   1748 1HB  GLU A 112      -7.335  25.120  48.773  1.00  0.00           H  
ATOM   1749 2HB  GLU A 112      -8.090  25.533  50.286  1.00  0.00           H  
ATOM   1750 1HG  GLU A 112      -5.111  25.570  49.943  1.00  0.00           H  
ATOM   1751 2HG  GLU A 112      -6.141  26.969  49.775  1.00  0.00           H  
ATOM   1752  N   ILE A 113      -8.634  22.093  49.181  1.00  0.00           N  
ATOM   1753  CA  ILE A 113      -9.773  21.164  49.100  1.00  0.00           C  
ATOM   1754  C   ILE A 113      -9.598  20.101  50.166  1.00  0.00           C  
ATOM   1755  O   ILE A 113     -10.528  19.788  50.896  1.00  0.00           O  
ATOM   1756  CB  ILE A 113      -9.931  20.445  47.725  1.00  0.00           C  
ATOM   1757  CG1 ILE A 113     -10.326  21.432  46.602  1.00  0.00           C  
ATOM   1758  CG2 ILE A 113     -10.957  19.229  47.842  1.00  0.00           C  
ATOM   1759  CD1 ILE A 113     -10.185  20.868  45.184  1.00  0.00           C  
ATOM   1760  H   ILE A 113      -8.018  22.240  48.372  1.00  0.00           H  
ATOM   1761  HA  ILE A 113     -10.694  21.727  49.311  1.00  0.00           H  
ATOM   1762  HB  ILE A 113      -8.970  20.036  47.439  1.00  0.00           H  
ATOM   1763 1HG1 ILE A 113     -11.358  21.702  46.740  1.00  0.00           H  
ATOM   1764 2HG1 ILE A 113      -9.727  22.329  46.686  1.00  0.00           H  
ATOM   1765 1HG2 ILE A 113     -11.028  18.710  46.897  1.00  0.00           H  
ATOM   1766 2HG2 ILE A 113     -10.622  18.517  48.591  1.00  0.00           H  
ATOM   1767 3HG2 ILE A 113     -11.933  19.580  48.119  1.00  0.00           H  
ATOM   1768 1HD1 ILE A 113     -10.500  21.617  44.473  1.00  0.00           H  
ATOM   1769 2HD1 ILE A 113      -9.187  20.598  44.973  1.00  0.00           H  
ATOM   1770 3HD1 ILE A 113     -10.775  20.007  45.075  1.00  0.00           H  
ATOM   1771  N   VAL A 114      -8.378  19.544  50.247  1.00  0.00           N  
ATOM   1772  CA  VAL A 114      -8.095  18.497  51.224  1.00  0.00           C  
ATOM   1773  C   VAL A 114      -8.302  19.010  52.649  1.00  0.00           C  
ATOM   1774  O   VAL A 114      -8.878  18.284  53.473  1.00  0.00           O  
ATOM   1775  CB  VAL A 114      -6.668  17.938  51.014  1.00  0.00           C  
ATOM   1776  CG1 VAL A 114      -6.265  16.979  52.160  1.00  0.00           C  
ATOM   1777  CG2 VAL A 114      -6.652  17.215  49.670  1.00  0.00           C  
ATOM   1778  H   VAL A 114      -7.669  19.838  49.570  1.00  0.00           H  
ATOM   1779  HA  VAL A 114      -8.781  17.683  51.056  1.00  0.00           H  
ATOM   1780  HB  VAL A 114      -5.952  18.753  51.002  1.00  0.00           H  
ATOM   1781 1HG1 VAL A 114      -5.264  16.601  51.973  1.00  0.00           H  
ATOM   1782 2HG1 VAL A 114      -6.272  17.501  53.114  1.00  0.00           H  
ATOM   1783 3HG1 VAL A 114      -6.966  16.146  52.201  1.00  0.00           H  
ATOM   1784 1HG2 VAL A 114      -5.682  16.818  49.469  1.00  0.00           H  
ATOM   1785 2HG2 VAL A 114      -7.373  16.411  49.689  1.00  0.00           H  
ATOM   1786 3HG2 VAL A 114      -6.920  17.901  48.877  1.00  0.00           H  
ATOM   1787  N   GLU A 115      -7.855  20.229  52.960  1.00  0.00           N  
ATOM   1788  CA  GLU A 115      -8.112  20.786  54.284  1.00  0.00           C  
ATOM   1789  C   GLU A 115      -9.628  20.909  54.517  1.00  0.00           C  
ATOM   1790  O   GLU A 115     -10.138  20.511  55.570  1.00  0.00           O  
ATOM   1791  CB  GLU A 115      -7.476  22.174  54.419  1.00  0.00           C  
ATOM   1792  CG  GLU A 115      -7.696  22.871  55.776  1.00  0.00           C  
ATOM   1793  CD  GLU A 115      -6.922  22.275  56.926  1.00  0.00           C  
ATOM   1794  OE1 GLU A 115      -5.885  21.712  56.686  1.00  0.00           O  
ATOM   1795  OE2 GLU A 115      -7.379  22.385  58.052  1.00  0.00           O  
ATOM   1796  H   GLU A 115      -7.313  20.755  52.266  1.00  0.00           H  
ATOM   1797  HA  GLU A 115      -7.687  20.118  55.035  1.00  0.00           H  
ATOM   1798 1HB  GLU A 115      -6.401  22.094  54.251  1.00  0.00           H  
ATOM   1799 2HB  GLU A 115      -7.873  22.831  53.643  1.00  0.00           H  
ATOM   1800 1HG  GLU A 115      -7.422  23.923  55.679  1.00  0.00           H  
ATOM   1801 2HG  GLU A 115      -8.752  22.834  56.010  1.00  0.00           H  
ATOM   1802  N   ALA A 116     -10.375  21.401  53.516  1.00  0.00           N  
ATOM   1803  CA  ALA A 116     -11.820  21.541  53.664  1.00  0.00           C  
ATOM   1804  C   ALA A 116     -12.472  20.190  53.948  1.00  0.00           C  
ATOM   1805  O   ALA A 116     -13.412  20.114  54.748  1.00  0.00           O  
ATOM   1806  CB  ALA A 116     -12.424  22.165  52.423  1.00  0.00           C  
ATOM   1807  H   ALA A 116      -9.922  21.741  52.660  1.00  0.00           H  
ATOM   1808  HA  ALA A 116     -12.010  22.195  54.516  1.00  0.00           H  
ATOM   1809 1HB  ALA A 116     -13.500  22.292  52.553  1.00  0.00           H  
ATOM   1810 2HB  ALA A 116     -11.968  23.130  52.247  1.00  0.00           H  
ATOM   1811 3HB  ALA A 116     -12.227  21.522  51.578  1.00  0.00           H  
ATOM   1812  N   LEU A 117     -11.981  19.123  53.306  1.00  0.00           N  
ATOM   1813  CA  LEU A 117     -12.520  17.793  53.549  1.00  0.00           C  
ATOM   1814  C   LEU A 117     -12.215  17.364  54.986  1.00  0.00           C  
ATOM   1815  O   LEU A 117     -13.092  16.873  55.699  1.00  0.00           O  
ATOM   1816  CB  LEU A 117     -11.899  16.787  52.561  1.00  0.00           C  
ATOM   1817  CG  LEU A 117     -12.249  16.945  51.056  1.00  0.00           C  
ATOM   1818  CD1 LEU A 117     -11.368  15.961  50.253  1.00  0.00           C  
ATOM   1819  CD2 LEU A 117     -13.739  16.698  50.809  1.00  0.00           C  
ATOM   1820  H   LEU A 117     -11.257  19.272  52.595  1.00  0.00           H  
ATOM   1821  HA  LEU A 117     -13.599  17.820  53.432  1.00  0.00           H  
ATOM   1822 1HB  LEU A 117     -10.819  16.851  52.650  1.00  0.00           H  
ATOM   1823 2HB  LEU A 117     -12.187  15.799  52.845  1.00  0.00           H  
ATOM   1824  HG  LEU A 117     -12.020  17.944  50.739  1.00  0.00           H  
ATOM   1825 1HD1 LEU A 117     -11.572  16.073  49.191  1.00  0.00           H  
ATOM   1826 2HD1 LEU A 117     -10.325  16.166  50.431  1.00  0.00           H  
ATOM   1827 3HD1 LEU A 117     -11.584  14.940  50.560  1.00  0.00           H  
ATOM   1828 1HD2 LEU A 117     -13.947  16.830  49.757  1.00  0.00           H  
ATOM   1829 2HD2 LEU A 117     -13.999  15.682  51.114  1.00  0.00           H  
ATOM   1830 3HD2 LEU A 117     -14.339  17.407  51.370  1.00  0.00           H  
ATOM   1831  N   LYS A 118     -10.989  17.603  55.466  1.00  0.00           N  
ATOM   1832  CA  LYS A 118     -10.679  17.241  56.850  1.00  0.00           C  
ATOM   1833  C   LYS A 118     -11.529  18.000  57.863  1.00  0.00           C  
ATOM   1834  O   LYS A 118     -11.949  17.427  58.870  1.00  0.00           O  
ATOM   1835  CB  LYS A 118      -9.188  17.370  57.145  1.00  0.00           C  
ATOM   1836  CG  LYS A 118      -8.294  16.272  56.469  1.00  0.00           C  
ATOM   1837  CD  LYS A 118      -8.444  14.831  57.138  1.00  0.00           C  
ATOM   1838  CE  LYS A 118      -7.810  14.739  58.535  1.00  0.00           C  
ATOM   1839  NZ  LYS A 118      -7.877  13.370  59.107  1.00  0.00           N  
ATOM   1840  H   LYS A 118     -10.263  17.992  54.848  1.00  0.00           H  
ATOM   1841  HA  LYS A 118     -10.942  16.207  56.982  1.00  0.00           H  
ATOM   1842 1HB  LYS A 118      -8.845  18.342  56.780  1.00  0.00           H  
ATOM   1843 2HB  LYS A 118      -9.032  17.362  58.216  1.00  0.00           H  
ATOM   1844 1HG  LYS A 118      -8.597  16.192  55.422  1.00  0.00           H  
ATOM   1845 2HG  LYS A 118      -7.256  16.577  56.489  1.00  0.00           H  
ATOM   1846 1HD  LYS A 118      -9.480  14.550  57.226  1.00  0.00           H  
ATOM   1847 2HD  LYS A 118      -7.950  14.094  56.511  1.00  0.00           H  
ATOM   1848 1HE  LYS A 118      -6.780  15.015  58.472  1.00  0.00           H  
ATOM   1849 2HE  LYS A 118      -8.324  15.415  59.210  1.00  0.00           H  
ATOM   1850 1HZ  LYS A 118      -7.439  13.378  60.024  1.00  0.00           H  
ATOM   1851 2HZ  LYS A 118      -8.835  13.083  59.195  1.00  0.00           H  
ATOM   1852 3HZ  LYS A 118      -7.382  12.723  58.512  1.00  0.00           H  
ATOM   1853  N   ARG A 119     -11.797  19.283  57.595  1.00  0.00           N  
ATOM   1854  CA  ARG A 119     -12.601  20.087  58.498  1.00  0.00           C  
ATOM   1855  C   ARG A 119     -14.095  19.709  58.464  1.00  0.00           C  
ATOM   1856  O   ARG A 119     -14.749  19.667  59.506  1.00  0.00           O  
ATOM   1857  CB  ARG A 119     -12.480  21.563  58.142  1.00  0.00           C  
ATOM   1858  CG  ARG A 119     -11.117  22.215  58.419  1.00  0.00           C  
ATOM   1859  CD  ARG A 119     -11.125  23.637  57.989  1.00  0.00           C  
ATOM   1860  NE  ARG A 119      -9.827  24.290  58.171  1.00  0.00           N  
ATOM   1861  CZ  ARG A 119      -9.592  25.617  57.972  1.00  0.00           C  
ATOM   1862  NH1 ARG A 119     -10.581  26.427  57.616  1.00  0.00           N  
ATOM   1863  NH2 ARG A 119      -8.368  26.109  58.133  1.00  0.00           N  
ATOM   1864  H   ARG A 119     -11.373  19.701  56.762  1.00  0.00           H  
ATOM   1865  HA  ARG A 119     -12.229  19.940  59.507  1.00  0.00           H  
ATOM   1866 1HB  ARG A 119     -12.695  21.692  57.078  1.00  0.00           H  
ATOM   1867 2HB  ARG A 119     -13.230  22.126  58.693  1.00  0.00           H  
ATOM   1868 1HG  ARG A 119     -10.902  22.178  59.485  1.00  0.00           H  
ATOM   1869 2HG  ARG A 119     -10.332  21.689  57.874  1.00  0.00           H  
ATOM   1870 1HD  ARG A 119     -11.383  23.681  56.929  1.00  0.00           H  
ATOM   1871 2HD  ARG A 119     -11.868  24.177  58.570  1.00  0.00           H  
ATOM   1872  HE  ARG A 119      -9.018  23.686  58.418  1.00  0.00           H  
ATOM   1873 1HH1 ARG A 119     -11.518  26.070  57.487  1.00  0.00           H  
ATOM   1874 2HH1 ARG A 119     -10.405  27.413  57.466  1.00  0.00           H  
ATOM   1875 1HH2 ARG A 119      -7.604  25.502  58.411  1.00  0.00           H  
ATOM   1876 2HH2 ARG A 119      -8.195  27.092  57.986  1.00  0.00           H  
ATOM   1877  N   SER A 120     -14.635  19.455  57.262  1.00  0.00           N  
ATOM   1878  CA  SER A 120     -16.061  19.145  57.100  1.00  0.00           C  
ATOM   1879  C   SER A 120     -16.465  17.671  57.304  1.00  0.00           C  
ATOM   1880  O   SER A 120     -17.629  17.391  57.609  1.00  0.00           O  
ATOM   1881  CB  SER A 120     -16.518  19.663  55.750  1.00  0.00           C  
ATOM   1882  OG  SER A 120     -15.890  18.987  54.691  1.00  0.00           O  
ATOM   1883  H   SER A 120     -14.063  19.528  56.421  1.00  0.00           H  
ATOM   1884  HA  SER A 120     -16.595  19.718  57.853  1.00  0.00           H  
ATOM   1885 1HB  SER A 120     -17.589  19.556  55.674  1.00  0.00           H  
ATOM   1886 2HB  SER A 120     -16.293  20.722  55.682  1.00  0.00           H  
ATOM   1887  HG  SER A 120     -14.994  19.360  54.645  1.00  0.00           H  
ATOM   1888  N   GLY A 121     -15.510  16.746  57.235  1.00  0.00           N  
ATOM   1889  CA  GLY A 121     -15.735  15.311  57.430  1.00  0.00           C  
ATOM   1890  C   GLY A 121     -15.291  14.507  56.215  1.00  0.00           C  
ATOM   1891  O   GLY A 121     -15.774  14.698  55.096  1.00  0.00           O  
ATOM   1892  H   GLY A 121     -14.575  17.019  56.932  1.00  0.00           H  
ATOM   1893 1HA  GLY A 121     -15.184  14.975  58.311  1.00  0.00           H  
ATOM   1894 2HA  GLY A 121     -16.791  15.133  57.622  1.00  0.00           H  
ATOM   1895  N   THR A 122     -14.363  13.578  56.447  1.00  0.00           N  
ATOM   1896  CA  THR A 122     -13.810  12.759  55.383  1.00  0.00           C  
ATOM   1897  C   THR A 122     -13.175  11.475  55.912  1.00  0.00           C  
ATOM   1898  O   THR A 122     -13.410  11.072  57.053  1.00  0.00           O  
ATOM   1899  CB  THR A 122     -12.810  13.595  54.581  1.00  0.00           C  
ATOM   1900  OG1 THR A 122     -12.432  12.902  53.414  1.00  0.00           O  
ATOM   1901  CG2 THR A 122     -11.595  13.900  55.408  1.00  0.00           C  
ATOM   1902  H   THR A 122     -14.026  13.448  57.388  1.00  0.00           H  
ATOM   1903  HA  THR A 122     -14.615  12.474  54.708  1.00  0.00           H  
ATOM   1904  HB  THR A 122     -13.286  14.523  54.301  1.00  0.00           H  
ATOM   1905  HG1 THR A 122     -13.133  13.022  52.758  1.00  0.00           H  
ATOM   1906 1HG2 THR A 122     -10.922  14.519  54.827  1.00  0.00           H  
ATOM   1907 2HG2 THR A 122     -11.922  14.432  56.286  1.00  0.00           H  
ATOM   1908 3HG2 THR A 122     -11.067  13.007  55.717  1.00  0.00           H  
ATOM   1909  N   SER A 123     -12.382  10.844  55.058  1.00  0.00           N  
ATOM   1910  CA  SER A 123     -11.650   9.604  55.319  1.00  0.00           C  
ATOM   1911  C   SER A 123     -10.466   9.529  54.359  1.00  0.00           C  
ATOM   1912  O   SER A 123     -10.392  10.305  53.404  1.00  0.00           O  
ATOM   1913  CB  SER A 123     -12.510   8.383  55.105  1.00  0.00           C  
ATOM   1914  OG  SER A 123     -12.773   8.176  53.740  1.00  0.00           O  
ATOM   1915  H   SER A 123     -12.266  11.311  54.168  1.00  0.00           H  
ATOM   1916  HA  SER A 123     -11.279   9.613  56.345  1.00  0.00           H  
ATOM   1917 1HB  SER A 123     -12.017   7.521  55.516  1.00  0.00           H  
ATOM   1918 2HB  SER A 123     -13.448   8.500  55.644  1.00  0.00           H  
ATOM   1919  HG  SER A 123     -13.232   7.326  53.705  1.00  0.00           H  
ATOM   1920  N   ALA A 124      -9.516   8.618  54.601  1.00  0.00           N  
ATOM   1921  CA  ALA A 124      -8.393   8.485  53.665  1.00  0.00           C  
ATOM   1922  C   ALA A 124      -8.873   8.080  52.282  1.00  0.00           C  
ATOM   1923  O   ALA A 124      -8.401   8.617  51.271  1.00  0.00           O  
ATOM   1924  CB  ALA A 124      -7.402   7.455  54.166  1.00  0.00           C  
ATOM   1925  H   ALA A 124      -9.594   8.006  55.402  1.00  0.00           H  
ATOM   1926  HA  ALA A 124      -7.905   9.455  53.580  1.00  0.00           H  
ATOM   1927 1HB  ALA A 124      -6.571   7.377  53.476  1.00  0.00           H  
ATOM   1928 2HB  ALA A 124      -7.034   7.747  55.147  1.00  0.00           H  
ATOM   1929 3HB  ALA A 124      -7.897   6.497  54.231  1.00  0.00           H  
ATOM   1930  N   ALA A 125      -9.836   7.149  52.220  1.00  0.00           N  
ATOM   1931  CA  ALA A 125     -10.373   6.711  50.942  1.00  0.00           C  
ATOM   1932  C   ALA A 125     -11.015   7.865  50.174  1.00  0.00           C  
ATOM   1933  O   ALA A 125     -10.882   7.949  48.953  1.00  0.00           O  
ATOM   1934  CB  ALA A 125     -11.347   5.577  51.145  1.00  0.00           C  
ATOM   1935  H   ALA A 125     -10.156   6.689  53.088  1.00  0.00           H  
ATOM   1936  HA  ALA A 125      -9.540   6.350  50.335  1.00  0.00           H  
ATOM   1937 1HB  ALA A 125     -11.699   5.243  50.178  1.00  0.00           H  
ATOM   1938 2HB  ALA A 125     -10.845   4.757  51.667  1.00  0.00           H  
ATOM   1939 3HB  ALA A 125     -12.181   5.928  51.744  1.00  0.00           H  
ATOM   1940  N   ILE A 126     -11.726   8.751  50.895  1.00  0.00           N  
ATOM   1941  CA  ILE A 126     -12.356   9.915  50.273  1.00  0.00           C  
ATOM   1942  C   ILE A 126     -11.337  10.902  49.768  1.00  0.00           C  
ATOM   1943  O   ILE A 126     -11.484  11.431  48.667  1.00  0.00           O  
ATOM   1944  CB  ILE A 126     -13.350  10.631  51.203  1.00  0.00           C  
ATOM   1945  CG1 ILE A 126     -14.562   9.722  51.424  1.00  0.00           C  
ATOM   1946  CG2 ILE A 126     -13.745  12.034  50.611  1.00  0.00           C  
ATOM   1947  CD1 ILE A 126     -15.472  10.166  52.539  1.00  0.00           C  
ATOM   1948  H   ILE A 126     -11.833   8.584  51.895  1.00  0.00           H  
ATOM   1949  HA  ILE A 126     -12.925   9.566  49.416  1.00  0.00           H  
ATOM   1950  HB  ILE A 126     -12.886  10.761  52.168  1.00  0.00           H  
ATOM   1951 1HG1 ILE A 126     -15.138   9.681  50.500  1.00  0.00           H  
ATOM   1952 2HG1 ILE A 126     -14.208   8.722  51.645  1.00  0.00           H  
ATOM   1953 1HG2 ILE A 126     -14.439  12.543  51.264  1.00  0.00           H  
ATOM   1954 2HG2 ILE A 126     -12.866  12.661  50.498  1.00  0.00           H  
ATOM   1955 3HG2 ILE A 126     -14.209  11.893  49.640  1.00  0.00           H  
ATOM   1956 1HD1 ILE A 126     -16.295   9.462  52.623  1.00  0.00           H  
ATOM   1957 2HD1 ILE A 126     -14.908  10.184  53.471  1.00  0.00           H  
ATOM   1958 3HD1 ILE A 126     -15.869  11.151  52.338  1.00  0.00           H  
ATOM   1959  N   ILE A 127     -10.316  11.203  50.570  1.00  0.00           N  
ATOM   1960  CA  ILE A 127      -9.343  12.165  50.104  1.00  0.00           C  
ATOM   1961  C   ILE A 127      -8.682  11.621  48.870  1.00  0.00           C  
ATOM   1962  O   ILE A 127      -8.555  12.352  47.889  1.00  0.00           O  
ATOM   1963  CB  ILE A 127      -8.271  12.472  51.167  1.00  0.00           C  
ATOM   1964  CG1 ILE A 127      -8.927  13.236  52.315  1.00  0.00           C  
ATOM   1965  CG2 ILE A 127      -7.132  13.307  50.522  1.00  0.00           C  
ATOM   1966  CD1 ILE A 127      -8.102  13.344  53.555  1.00  0.00           C  
ATOM   1967  H   ILE A 127     -10.243  10.776  51.498  1.00  0.00           H  
ATOM   1968  HA  ILE A 127      -9.849  13.087  49.850  1.00  0.00           H  
ATOM   1969  HB  ILE A 127      -7.870  11.540  51.573  1.00  0.00           H  
ATOM   1970 1HG1 ILE A 127      -9.165  14.241  51.976  1.00  0.00           H  
ATOM   1971 2HG1 ILE A 127      -9.861  12.734  52.577  1.00  0.00           H  
ATOM   1972 1HG2 ILE A 127      -6.385  13.538  51.244  1.00  0.00           H  
ATOM   1973 2HG2 ILE A 127      -6.661  12.757  49.712  1.00  0.00           H  
ATOM   1974 3HG2 ILE A 127      -7.553  14.220  50.134  1.00  0.00           H  
ATOM   1975 1HD1 ILE A 127      -8.665  13.892  54.290  1.00  0.00           H  
ATOM   1976 2HD1 ILE A 127      -7.882  12.342  53.935  1.00  0.00           H  
ATOM   1977 3HD1 ILE A 127      -7.186  13.862  53.360  1.00  0.00           H  
ATOM   1978  N   ALA A 128      -8.258  10.356  48.892  1.00  0.00           N  
ATOM   1979  CA  ALA A 128      -7.609   9.807  47.718  1.00  0.00           C  
ATOM   1980  C   ALA A 128      -8.543   9.826  46.513  1.00  0.00           C  
ATOM   1981  O   ALA A 128      -8.094  10.154  45.413  1.00  0.00           O  
ATOM   1982  CB  ALA A 128      -7.159   8.396  47.996  1.00  0.00           C  
ATOM   1983  H   ALA A 128      -8.370   9.785  49.733  1.00  0.00           H  
ATOM   1984  HA  ALA A 128      -6.745  10.420  47.489  1.00  0.00           H  
ATOM   1985 1HB  ALA A 128      -6.661   8.020  47.118  1.00  0.00           H  
ATOM   1986 2HB  ALA A 128      -6.479   8.397  48.838  1.00  0.00           H  
ATOM   1987 3HB  ALA A 128      -8.023   7.777  48.229  1.00  0.00           H  
ATOM   1988  N   LEU A 129      -9.835   9.540  46.690  1.00  0.00           N  
ATOM   1989  CA  LEU A 129     -10.766   9.574  45.575  1.00  0.00           C  
ATOM   1990  C   LEU A 129     -10.945  10.965  45.000  1.00  0.00           C  
ATOM   1991  O   LEU A 129     -10.930  11.131  43.781  1.00  0.00           O  
ATOM   1992  CB  LEU A 129     -12.139   9.035  45.980  1.00  0.00           C  
ATOM   1993  CG  LEU A 129     -13.262   9.083  44.885  1.00  0.00           C  
ATOM   1994  CD1 LEU A 129     -12.861   8.242  43.665  1.00  0.00           C  
ATOM   1995  CD2 LEU A 129     -14.555   8.583  45.493  1.00  0.00           C  
ATOM   1996  H   LEU A 129     -10.177   9.221  47.604  1.00  0.00           H  
ATOM   1997  HA  LEU A 129     -10.354   8.933  44.796  1.00  0.00           H  
ATOM   1998 1HB  LEU A 129     -12.021   8.003  46.304  1.00  0.00           H  
ATOM   1999 2HB  LEU A 129     -12.484   9.614  46.840  1.00  0.00           H  
ATOM   2000  HG  LEU A 129     -13.405  10.106  44.553  1.00  0.00           H  
ATOM   2001 1HD1 LEU A 129     -13.646   8.293  42.932  1.00  0.00           H  
ATOM   2002 2HD1 LEU A 129     -11.947   8.621  43.220  1.00  0.00           H  
ATOM   2003 3HD1 LEU A 129     -12.714   7.206  43.968  1.00  0.00           H  
ATOM   2004 1HD2 LEU A 129     -15.344   8.622  44.758  1.00  0.00           H  
ATOM   2005 2HD2 LEU A 129     -14.421   7.555  45.828  1.00  0.00           H  
ATOM   2006 3HD2 LEU A 129     -14.817   9.208  46.339  1.00  0.00           H  
ATOM   2007  N   ILE A 130     -11.173  11.960  45.865  1.00  0.00           N  
ATOM   2008  CA  ILE A 130     -11.387  13.310  45.367  1.00  0.00           C  
ATOM   2009  C   ILE A 130     -10.147  13.830  44.711  1.00  0.00           C  
ATOM   2010  O   ILE A 130     -10.226  14.403  43.625  1.00  0.00           O  
ATOM   2011  CB  ILE A 130     -11.911  14.286  46.431  1.00  0.00           C  
ATOM   2012  CG1 ILE A 130     -13.339  13.856  46.801  1.00  0.00           C  
ATOM   2013  CG2 ILE A 130     -11.841  15.783  45.921  1.00  0.00           C  
ATOM   2014  CD1 ILE A 130     -13.914  14.527  47.982  1.00  0.00           C  
ATOM   2015  H   ILE A 130     -11.188  11.766  46.871  1.00  0.00           H  
ATOM   2016  HA  ILE A 130     -12.151  13.249  44.597  1.00  0.00           H  
ATOM   2017  HB  ILE A 130     -11.303  14.178  47.337  1.00  0.00           H  
ATOM   2018 1HG1 ILE A 130     -13.985  14.052  45.964  1.00  0.00           H  
ATOM   2019 2HG1 ILE A 130     -13.336  12.782  46.987  1.00  0.00           H  
ATOM   2020 1HG2 ILE A 130     -12.207  16.460  46.684  1.00  0.00           H  
ATOM   2021 2HG2 ILE A 130     -10.813  16.056  45.687  1.00  0.00           H  
ATOM   2022 3HG2 ILE A 130     -12.446  15.895  45.035  1.00  0.00           H  
ATOM   2023 1HD1 ILE A 130     -14.907  14.160  48.157  1.00  0.00           H  
ATOM   2024 2HD1 ILE A 130     -13.296  14.321  48.841  1.00  0.00           H  
ATOM   2025 3HD1 ILE A 130     -13.963  15.590  47.812  1.00  0.00           H  
ATOM   2026  N   VAL A 131      -9.004  13.658  45.360  1.00  0.00           N  
ATOM   2027  CA  VAL A 131      -7.775  14.124  44.789  1.00  0.00           C  
ATOM   2028  C   VAL A 131      -7.504  13.427  43.468  1.00  0.00           C  
ATOM   2029  O   VAL A 131      -7.116  14.092  42.514  1.00  0.00           O  
ATOM   2030  CB  VAL A 131      -6.613  13.894  45.759  1.00  0.00           C  
ATOM   2031  CG1 VAL A 131      -5.328  14.156  45.068  1.00  0.00           C  
ATOM   2032  CG2 VAL A 131      -6.759  14.835  46.964  1.00  0.00           C  
ATOM   2033  H   VAL A 131      -8.999  13.194  46.269  1.00  0.00           H  
ATOM   2034  HA  VAL A 131      -7.860  15.194  44.603  1.00  0.00           H  
ATOM   2035  HB  VAL A 131      -6.626  12.858  46.092  1.00  0.00           H  
ATOM   2036 1HG1 VAL A 131      -4.517  13.969  45.743  1.00  0.00           H  
ATOM   2037 2HG1 VAL A 131      -5.232  13.489  44.236  1.00  0.00           H  
ATOM   2038 3HG1 VAL A 131      -5.303  15.185  44.717  1.00  0.00           H  
ATOM   2039 1HG2 VAL A 131      -5.939  14.668  47.662  1.00  0.00           H  
ATOM   2040 2HG2 VAL A 131      -6.739  15.871  46.624  1.00  0.00           H  
ATOM   2041 3HG2 VAL A 131      -7.702  14.646  47.469  1.00  0.00           H  
ATOM   2042  N   ALA A 132      -7.678  12.103  43.397  1.00  0.00           N  
ATOM   2043  CA  ALA A 132      -7.446  11.399  42.153  1.00  0.00           C  
ATOM   2044  C   ALA A 132      -8.371  11.886  41.035  1.00  0.00           C  
ATOM   2045  O   ALA A 132      -7.907  12.067  39.903  1.00  0.00           O  
ATOM   2046  CB  ALA A 132      -7.644   9.921  42.382  1.00  0.00           C  
ATOM   2047  H   ALA A 132      -7.960  11.558  44.212  1.00  0.00           H  
ATOM   2048  HA  ALA A 132      -6.420  11.582  41.841  1.00  0.00           H  
ATOM   2049 1HB  ALA A 132      -7.447   9.400  41.479  1.00  0.00           H  
ATOM   2050 2HB  ALA A 132      -6.970   9.573  43.153  1.00  0.00           H  
ATOM   2051 3HB  ALA A 132      -8.676   9.743  42.694  1.00  0.00           H  
ATOM   2052  N   LEU A 133      -9.657  12.138  41.334  1.00  0.00           N  
ATOM   2053  CA  LEU A 133     -10.581  12.645  40.319  1.00  0.00           C  
ATOM   2054  C   LEU A 133     -10.202  14.042  39.852  1.00  0.00           C  
ATOM   2055  O   LEU A 133     -10.241  14.333  38.644  1.00  0.00           O  
ATOM   2056  CB  LEU A 133     -12.016  12.648  40.874  1.00  0.00           C  
ATOM   2057  CG  LEU A 133     -12.719  11.263  41.057  1.00  0.00           C  
ATOM   2058  CD1 LEU A 133     -14.012  11.426  41.880  1.00  0.00           C  
ATOM   2059  CD2 LEU A 133     -13.078  10.698  39.691  1.00  0.00           C  
ATOM   2060  H   LEU A 133     -10.019  11.927  42.272  1.00  0.00           H  
ATOM   2061  HA  LEU A 133     -10.522  11.988  39.456  1.00  0.00           H  
ATOM   2062 1HB  LEU A 133     -11.960  13.095  41.864  1.00  0.00           H  
ATOM   2063 2HB  LEU A 133     -12.641  13.282  40.242  1.00  0.00           H  
ATOM   2064  HG  LEU A 133     -12.052  10.578  41.578  1.00  0.00           H  
ATOM   2065 1HD1 LEU A 133     -14.489  10.460  41.998  1.00  0.00           H  
ATOM   2066 2HD1 LEU A 133     -13.765  11.829  42.863  1.00  0.00           H  
ATOM   2067 3HD1 LEU A 133     -14.694  12.103  41.369  1.00  0.00           H  
ATOM   2068 1HD2 LEU A 133     -13.566   9.753  39.815  1.00  0.00           H  
ATOM   2069 2HD2 LEU A 133     -13.752  11.387  39.178  1.00  0.00           H  
ATOM   2070 3HD2 LEU A 133     -12.188  10.556  39.090  1.00  0.00           H  
ATOM   2071  N   VAL A 134      -9.809  14.904  40.790  1.00  0.00           N  
ATOM   2072  CA  VAL A 134      -9.417  16.251  40.439  1.00  0.00           C  
ATOM   2073  C   VAL A 134      -8.144  16.244  39.624  1.00  0.00           C  
ATOM   2074  O   VAL A 134      -8.062  16.936  38.615  1.00  0.00           O  
ATOM   2075  CB  VAL A 134      -9.258  17.147  41.674  1.00  0.00           C  
ATOM   2076  CG1 VAL A 134      -8.672  18.489  41.264  1.00  0.00           C  
ATOM   2077  CG2 VAL A 134     -10.621  17.375  42.326  1.00  0.00           C  
ATOM   2078  H   VAL A 134      -9.821  14.619  41.776  1.00  0.00           H  
ATOM   2079  HA  VAL A 134     -10.204  16.677  39.817  1.00  0.00           H  
ATOM   2080  HB  VAL A 134      -8.584  16.663  42.390  1.00  0.00           H  
ATOM   2081 1HG1 VAL A 134      -8.588  19.093  42.140  1.00  0.00           H  
ATOM   2082 2HG1 VAL A 134      -7.689  18.372  40.817  1.00  0.00           H  
ATOM   2083 3HG1 VAL A 134      -9.335  18.969  40.547  1.00  0.00           H  
ATOM   2084 1HG2 VAL A 134     -10.491  18.005  43.206  1.00  0.00           H  
ATOM   2085 2HG2 VAL A 134     -11.280  17.863  41.626  1.00  0.00           H  
ATOM   2086 3HG2 VAL A 134     -11.062  16.436  42.620  1.00  0.00           H  
ATOM   2087  N   ILE A 135      -7.132  15.496  40.069  1.00  0.00           N  
ATOM   2088  CA  ILE A 135      -5.883  15.457  39.347  1.00  0.00           C  
ATOM   2089  C   ILE A 135      -6.062  14.864  37.963  1.00  0.00           C  
ATOM   2090  O   ILE A 135      -5.461  15.360  37.018  1.00  0.00           O  
ATOM   2091  CB  ILE A 135      -4.729  14.789  40.114  1.00  0.00           C  
ATOM   2092  CG1 ILE A 135      -4.348  15.692  41.319  1.00  0.00           C  
ATOM   2093  CG2 ILE A 135      -3.547  14.628  39.181  1.00  0.00           C  
ATOM   2094  CD1 ILE A 135      -3.387  15.060  42.296  1.00  0.00           C  
ATOM   2095  H   ILE A 135      -7.242  14.946  40.921  1.00  0.00           H  
ATOM   2096  HA  ILE A 135      -5.564  16.481  39.224  1.00  0.00           H  
ATOM   2097  HB  ILE A 135      -5.052  13.821  40.503  1.00  0.00           H  
ATOM   2098 1HG1 ILE A 135      -3.916  16.614  40.949  1.00  0.00           H  
ATOM   2099 2HG1 ILE A 135      -5.264  15.928  41.862  1.00  0.00           H  
ATOM   2100 1HG2 ILE A 135      -2.730  14.177  39.701  1.00  0.00           H  
ATOM   2101 2HG2 ILE A 135      -3.803  13.994  38.346  1.00  0.00           H  
ATOM   2102 3HG2 ILE A 135      -3.257  15.605  38.817  1.00  0.00           H  
ATOM   2103 1HD1 ILE A 135      -3.203  15.739  43.117  1.00  0.00           H  
ATOM   2104 2HD1 ILE A 135      -3.826  14.164  42.661  1.00  0.00           H  
ATOM   2105 3HD1 ILE A 135      -2.448  14.827  41.827  1.00  0.00           H  
ATOM   2106  N   SER A 136      -6.843  13.790  37.814  1.00  0.00           N  
ATOM   2107  CA  SER A 136      -7.024  13.215  36.488  1.00  0.00           C  
ATOM   2108  C   SER A 136      -7.547  14.336  35.546  1.00  0.00           C  
ATOM   2109  O   SER A 136      -7.060  14.473  34.414  1.00  0.00           O  
ATOM   2110  CB  SER A 136      -7.951  12.011  36.570  1.00  0.00           C  
ATOM   2111  OG  SER A 136      -8.073  11.348  35.326  1.00  0.00           O  
ATOM   2112  H   SER A 136      -7.303  13.348  38.614  1.00  0.00           H  
ATOM   2113  HA  SER A 136      -6.065  12.870  36.119  1.00  0.00           H  
ATOM   2114 1HB  SER A 136      -7.588  11.313  37.323  1.00  0.00           H  
ATOM   2115 2HB  SER A 136      -8.934  12.351  36.896  1.00  0.00           H  
ATOM   2116  HG  SER A 136      -7.338  10.683  35.309  1.00  0.00           H  
ATOM   2117  N   GLU A 137      -8.507  15.169  36.030  1.00  0.00           N  
ATOM   2118  CA  GLU A 137      -9.000  16.305  35.230  1.00  0.00           C  
ATOM   2119  C   GLU A 137      -7.876  17.337  34.995  1.00  0.00           C  
ATOM   2120  O   GLU A 137      -7.764  17.897  33.893  1.00  0.00           O  
ATOM   2121  CB  GLU A 137     -10.196  16.984  35.918  1.00  0.00           C  
ATOM   2122  CG  GLU A 137     -10.899  18.091  35.082  1.00  0.00           C  
ATOM   2123  CD  GLU A 137     -11.600  17.552  33.843  1.00  0.00           C  
ATOM   2124  OE1 GLU A 137     -11.914  16.377  33.814  1.00  0.00           O  
ATOM   2125  OE2 GLU A 137     -11.826  18.310  32.934  1.00  0.00           O  
ATOM   2126  H   GLU A 137      -8.926  14.975  36.946  1.00  0.00           H  
ATOM   2127  HA  GLU A 137      -9.323  15.936  34.263  1.00  0.00           H  
ATOM   2128 1HB  GLU A 137     -10.939  16.233  36.192  1.00  0.00           H  
ATOM   2129 2HB  GLU A 137      -9.856  17.449  36.839  1.00  0.00           H  
ATOM   2130 1HG  GLU A 137     -11.640  18.593  35.703  1.00  0.00           H  
ATOM   2131 2HG  GLU A 137     -10.166  18.837  34.783  1.00  0.00           H  
ATOM   2132  N   VAL A 138      -7.018  17.574  36.002  1.00  0.00           N  
ATOM   2133  CA  VAL A 138      -5.892  18.503  35.854  1.00  0.00           C  
ATOM   2134  C   VAL A 138      -4.947  18.034  34.760  1.00  0.00           C  
ATOM   2135  O   VAL A 138      -4.502  18.853  33.962  1.00  0.00           O  
ATOM   2136  CB  VAL A 138      -5.095  18.681  37.175  1.00  0.00           C  
ATOM   2137  CG1 VAL A 138      -3.800  19.445  36.931  1.00  0.00           C  
ATOM   2138  CG2 VAL A 138      -5.946  19.451  38.173  1.00  0.00           C  
ATOM   2139  H   VAL A 138      -7.219  17.143  36.910  1.00  0.00           H  
ATOM   2140  HA  VAL A 138      -6.288  19.477  35.578  1.00  0.00           H  
ATOM   2141  HB  VAL A 138      -4.835  17.722  37.560  1.00  0.00           H  
ATOM   2142 1HG1 VAL A 138      -3.277  19.551  37.851  1.00  0.00           H  
ATOM   2143 2HG1 VAL A 138      -3.174  18.899  36.238  1.00  0.00           H  
ATOM   2144 3HG1 VAL A 138      -4.014  20.419  36.527  1.00  0.00           H  
ATOM   2145 1HG2 VAL A 138      -5.406  19.569  39.109  1.00  0.00           H  
ATOM   2146 2HG2 VAL A 138      -6.171  20.422  37.754  1.00  0.00           H  
ATOM   2147 3HG2 VAL A 138      -6.862  18.935  38.362  1.00  0.00           H  
ATOM   2148  N   ILE A 139      -4.651  16.741  34.703  1.00  0.00           N  
ATOM   2149  CA  ILE A 139      -3.778  16.175  33.684  1.00  0.00           C  
ATOM   2150  C   ILE A 139      -4.331  16.454  32.306  1.00  0.00           C  
ATOM   2151  O   ILE A 139      -3.622  16.930  31.419  1.00  0.00           O  
ATOM   2152  CB  ILE A 139      -3.628  14.648  33.903  1.00  0.00           C  
ATOM   2153  CG1 ILE A 139      -2.830  14.410  35.197  1.00  0.00           C  
ATOM   2154  CG2 ILE A 139      -3.065  13.898  32.646  1.00  0.00           C  
ATOM   2155  CD1 ILE A 139      -2.863  13.007  35.726  1.00  0.00           C  
ATOM   2156  H   ILE A 139      -5.048  16.144  35.435  1.00  0.00           H  
ATOM   2157  HA  ILE A 139      -2.797  16.652  33.770  1.00  0.00           H  
ATOM   2158  HB  ILE A 139      -4.618  14.245  34.101  1.00  0.00           H  
ATOM   2159 1HG1 ILE A 139      -1.802  14.675  35.024  1.00  0.00           H  
ATOM   2160 2HG1 ILE A 139      -3.223  15.065  35.964  1.00  0.00           H  
ATOM   2161 1HG2 ILE A 139      -3.024  12.833  32.848  1.00  0.00           H  
ATOM   2162 2HG2 ILE A 139      -3.711  14.058  31.785  1.00  0.00           H  
ATOM   2163 3HG2 ILE A 139      -2.091  14.241  32.406  1.00  0.00           H  
ATOM   2164 1HD1 ILE A 139      -2.300  12.992  36.628  1.00  0.00           H  
ATOM   2165 2HD1 ILE A 139      -3.875  12.721  35.941  1.00  0.00           H  
ATOM   2166 3HD1 ILE A 139      -2.438  12.306  35.017  1.00  0.00           H  
ATOM   2167  N   ARG A 140      -5.614  16.162  32.120  1.00  0.00           N  
ATOM   2168  CA  ARG A 140      -6.239  16.410  30.833  1.00  0.00           C  
ATOM   2169  C   ARG A 140      -6.260  17.906  30.474  1.00  0.00           C  
ATOM   2170  O   ARG A 140      -5.946  18.273  29.336  1.00  0.00           O  
ATOM   2171  CB  ARG A 140      -7.643  15.825  30.857  1.00  0.00           C  
ATOM   2172  CG  ARG A 140      -7.654  14.287  30.833  1.00  0.00           C  
ATOM   2173  CD  ARG A 140      -9.011  13.705  30.615  1.00  0.00           C  
ATOM   2174  NE  ARG A 140      -9.898  13.990  31.754  1.00  0.00           N  
ATOM   2175  CZ  ARG A 140      -9.958  13.253  32.890  1.00  0.00           C  
ATOM   2176  NH1 ARG A 140      -9.181  12.199  33.032  1.00  0.00           N  
ATOM   2177  NH2 ARG A 140     -10.787  13.605  33.859  1.00  0.00           N  
ATOM   2178  H   ARG A 140      -6.150  15.745  32.890  1.00  0.00           H  
ATOM   2179  HA  ARG A 140      -5.667  15.880  30.075  1.00  0.00           H  
ATOM   2180 1HB  ARG A 140      -8.155  16.148  31.767  1.00  0.00           H  
ATOM   2181 2HB  ARG A 140      -8.211  16.191  30.005  1.00  0.00           H  
ATOM   2182 1HG  ARG A 140      -7.006  13.929  30.027  1.00  0.00           H  
ATOM   2183 2HG  ARG A 140      -7.267  13.919  31.783  1.00  0.00           H  
ATOM   2184 1HD  ARG A 140      -9.456  14.142  29.724  1.00  0.00           H  
ATOM   2185 2HD  ARG A 140      -8.938  12.625  30.480  1.00  0.00           H  
ATOM   2186  HE  ARG A 140     -10.513  14.800  31.685  1.00  0.00           H  
ATOM   2187 1HH1 ARG A 140      -8.551  11.939  32.294  1.00  0.00           H  
ATOM   2188 2HH1 ARG A 140      -9.177  11.669  33.902  1.00  0.00           H  
ATOM   2189 1HH2 ARG A 140     -11.370  14.449  33.758  1.00  0.00           H  
ATOM   2190 2HH2 ARG A 140     -10.837  13.069  34.712  1.00  0.00           H  
ATOM   2191  N   THR A 141      -6.571  18.775  31.446  1.00  0.00           N  
ATOM   2192  CA  THR A 141      -6.635  20.211  31.188  1.00  0.00           C  
ATOM   2193  C   THR A 141      -5.244  20.765  30.855  1.00  0.00           C  
ATOM   2194  O   THR A 141      -5.101  21.599  29.949  1.00  0.00           O  
ATOM   2195  CB  THR A 141      -7.227  20.987  32.377  1.00  0.00           C  
ATOM   2196  OG1 THR A 141      -8.543  20.496  32.674  1.00  0.00           O  
ATOM   2197  CG2 THR A 141      -7.373  22.471  31.950  1.00  0.00           C  
ATOM   2198  H   THR A 141      -6.827  18.421  32.370  1.00  0.00           H  
ATOM   2199  HA  THR A 141      -7.283  20.376  30.326  1.00  0.00           H  
ATOM   2200  HB  THR A 141      -6.587  20.887  33.251  1.00  0.00           H  
ATOM   2201  HG1 THR A 141      -8.472  19.583  33.040  1.00  0.00           H  
ATOM   2202 1HG2 THR A 141      -7.803  23.036  32.744  1.00  0.00           H  
ATOM   2203 2HG2 THR A 141      -6.417  22.886  31.703  1.00  0.00           H  
ATOM   2204 3HG2 THR A 141      -8.024  22.535  31.079  1.00  0.00           H  
ATOM   2205  N   LEU A 142      -4.217  20.348  31.607  1.00  0.00           N  
ATOM   2206  CA  LEU A 142      -2.866  20.820  31.351  1.00  0.00           C  
ATOM   2207  C   LEU A 142      -2.419  20.389  29.958  1.00  0.00           C  
ATOM   2208  O   LEU A 142      -1.765  21.172  29.255  1.00  0.00           O  
ATOM   2209  CB  LEU A 142      -1.873  20.286  32.385  1.00  0.00           C  
ATOM   2210  CG  LEU A 142      -1.934  20.823  33.841  1.00  0.00           C  
ATOM   2211  CD1 LEU A 142      -0.993  19.962  34.684  1.00  0.00           C  
ATOM   2212  CD2 LEU A 142      -1.503  22.299  33.898  1.00  0.00           C  
ATOM   2213  H   LEU A 142      -4.382  19.696  32.375  1.00  0.00           H  
ATOM   2214  HA  LEU A 142      -2.873  21.906  31.387  1.00  0.00           H  
ATOM   2215 1HB  LEU A 142      -2.031  19.208  32.451  1.00  0.00           H  
ATOM   2216 2HB  LEU A 142      -0.872  20.468  32.017  1.00  0.00           H  
ATOM   2217  HG  LEU A 142      -2.936  20.731  34.231  1.00  0.00           H  
ATOM   2218 1HD1 LEU A 142      -1.016  20.300  35.717  1.00  0.00           H  
ATOM   2219 2HD1 LEU A 142      -1.318  18.926  34.639  1.00  0.00           H  
ATOM   2220 3HD1 LEU A 142       0.017  20.042  34.297  1.00  0.00           H  
ATOM   2221 1HD2 LEU A 142      -1.533  22.643  34.933  1.00  0.00           H  
ATOM   2222 2HD2 LEU A 142      -0.484  22.399  33.512  1.00  0.00           H  
ATOM   2223 3HD2 LEU A 142      -2.174  22.910  33.305  1.00  0.00           H  
ATOM   2224  N   LYS A 143      -2.786  19.172  29.542  1.00  0.00           N  
ATOM   2225  CA  LYS A 143      -2.456  18.713  28.203  1.00  0.00           C  
ATOM   2226  C   LYS A 143      -3.105  19.611  27.152  1.00  0.00           C  
ATOM   2227  O   LYS A 143      -2.451  20.026  26.191  1.00  0.00           O  
ATOM   2228  CB  LYS A 143      -2.884  17.261  28.030  1.00  0.00           C  
ATOM   2229  CG  LYS A 143      -2.573  16.650  26.695  1.00  0.00           C  
ATOM   2230  CD  LYS A 143      -2.878  15.176  26.732  1.00  0.00           C  
ATOM   2231  CE  LYS A 143      -2.721  14.526  25.390  1.00  0.00           C  
ATOM   2232  NZ  LYS A 143      -2.918  13.078  25.494  1.00  0.00           N  
ATOM   2233  H   LYS A 143      -3.267  18.532  30.187  1.00  0.00           H  
ATOM   2234  HA  LYS A 143      -1.374  18.775  28.068  1.00  0.00           H  
ATOM   2235 1HB  LYS A 143      -2.436  16.649  28.804  1.00  0.00           H  
ATOM   2236 2HB  LYS A 143      -3.961  17.198  28.164  1.00  0.00           H  
ATOM   2237 1HG  LYS A 143      -3.174  17.128  25.921  1.00  0.00           H  
ATOM   2238 2HG  LYS A 143      -1.523  16.800  26.458  1.00  0.00           H  
ATOM   2239 1HD  LYS A 143      -2.197  14.688  27.432  1.00  0.00           H  
ATOM   2240 2HD  LYS A 143      -3.898  15.016  27.086  1.00  0.00           H  
ATOM   2241 1HE  LYS A 143      -3.470  14.925  24.715  1.00  0.00           H  
ATOM   2242 2HE  LYS A 143      -1.730  14.733  24.986  1.00  0.00           H  
ATOM   2243 1HZ  LYS A 143      -2.829  12.658  24.590  1.00  0.00           H  
ATOM   2244 2HZ  LYS A 143      -2.217  12.700  26.113  1.00  0.00           H  
ATOM   2245 3HZ  LYS A 143      -3.868  12.867  25.889  1.00  0.00           H  
ATOM   2246  N   GLU A 144      -4.387  19.953  27.335  1.00  0.00           N  
ATOM   2247  CA  GLU A 144      -5.086  20.821  26.382  1.00  0.00           C  
ATOM   2248  C   GLU A 144      -4.410  22.190  26.270  1.00  0.00           C  
ATOM   2249  O   GLU A 144      -4.314  22.762  25.184  1.00  0.00           O  
ATOM   2250  CB  GLU A 144      -6.553  21.033  26.786  1.00  0.00           C  
ATOM   2251  CG  GLU A 144      -7.469  19.831  26.643  1.00  0.00           C  
ATOM   2252  CD  GLU A 144      -8.850  20.126  27.178  1.00  0.00           C  
ATOM   2253  OE1 GLU A 144      -9.023  21.191  27.736  1.00  0.00           O  
ATOM   2254  OE2 GLU A 144      -9.722  19.308  27.037  1.00  0.00           O  
ATOM   2255  H   GLU A 144      -4.904  19.548  28.127  1.00  0.00           H  
ATOM   2256  HA  GLU A 144      -5.059  20.343  25.404  1.00  0.00           H  
ATOM   2257 1HB  GLU A 144      -6.591  21.348  27.828  1.00  0.00           H  
ATOM   2258 2HB  GLU A 144      -6.977  21.843  26.191  1.00  0.00           H  
ATOM   2259 1HG  GLU A 144      -7.540  19.561  25.588  1.00  0.00           H  
ATOM   2260 2HG  GLU A 144      -7.040  18.990  27.175  1.00  0.00           H  
ATOM   2261  N   SER A 145      -3.891  22.689  27.399  1.00  0.00           N  
ATOM   2262  CA  SER A 145      -3.227  23.995  27.480  1.00  0.00           C  
ATOM   2263  C   SER A 145      -1.869  23.998  26.738  1.00  0.00           C  
ATOM   2264  O   SER A 145      -1.276  25.068  26.513  1.00  0.00           O  
ATOM   2265  CB  SER A 145      -3.004  24.409  28.937  1.00  0.00           C  
ATOM   2266  OG  SER A 145      -1.946  23.714  29.512  1.00  0.00           O  
ATOM   2267  H   SER A 145      -4.070  22.166  28.262  1.00  0.00           H  
ATOM   2268  HA  SER A 145      -3.880  24.726  27.005  1.00  0.00           H  
ATOM   2269 1HB  SER A 145      -2.802  25.463  29.006  1.00  0.00           H  
ATOM   2270 2HB  SER A 145      -3.917  24.216  29.507  1.00  0.00           H  
ATOM   2271  HG  SER A 145      -2.136  22.778  29.381  1.00  0.00           H  
ATOM   2272  N   GLY A 146      -1.360  22.808  26.364  1.00  0.00           N  
ATOM   2273  CA  GLY A 146      -0.079  22.681  25.685  1.00  0.00           C  
ATOM   2274  C   GLY A 146       1.085  22.152  26.537  1.00  0.00           C  
ATOM   2275  O   GLY A 146       2.240  22.264  26.120  1.00  0.00           O  
ATOM   2276  H   GLY A 146      -1.900  21.948  26.497  1.00  0.00           H  
ATOM   2277 1HA  GLY A 146      -0.221  22.011  24.837  1.00  0.00           H  
ATOM   2278 2HA  GLY A 146       0.195  23.646  25.265  1.00  0.00           H  
ATOM   2279  N   SER A 147       0.818  21.616  27.737  1.00  0.00           N  
ATOM   2280  CA  SER A 147       1.903  21.078  28.556  1.00  0.00           C  
ATOM   2281  C   SER A 147       2.380  19.742  28.002  1.00  0.00           C  
ATOM   2282  O   SER A 147       1.583  18.941  27.516  1.00  0.00           O  
ATOM   2283  CB  SER A 147       1.449  20.917  29.997  1.00  0.00           C  
ATOM   2284  OG  SER A 147       1.205  22.166  30.590  1.00  0.00           O  
ATOM   2285  H   SER A 147      -0.136  21.516  28.084  1.00  0.00           H  
ATOM   2286  HA  SER A 147       2.734  21.782  28.536  1.00  0.00           H  
ATOM   2287 1HB  SER A 147       0.548  20.319  30.022  1.00  0.00           H  
ATOM   2288 2HB  SER A 147       2.202  20.380  30.555  1.00  0.00           H  
ATOM   2289  HG  SER A 147       0.355  22.470  30.235  1.00  0.00           H  
ATOM   2290  N   SER A 148       3.685  19.489  28.095  1.00  0.00           N  
ATOM   2291  CA  SER A 148       4.262  18.214  27.678  1.00  0.00           C  
ATOM   2292  C   SER A 148       3.987  17.166  28.733  1.00  0.00           C  
ATOM   2293  O   SER A 148       3.549  17.504  29.835  1.00  0.00           O  
ATOM   2294  CB  SER A 148       5.755  18.334  27.474  1.00  0.00           C  
ATOM   2295  OG  SER A 148       6.426  18.521  28.695  1.00  0.00           O  
ATOM   2296  H   SER A 148       4.300  20.196  28.466  1.00  0.00           H  
ATOM   2297  HA  SER A 148       3.797  17.903  26.742  1.00  0.00           H  
ATOM   2298 1HB  SER A 148       6.125  17.433  26.987  1.00  0.00           H  
ATOM   2299 2HB  SER A 148       5.960  19.171  26.809  1.00  0.00           H  
ATOM   2300  HG  SER A 148       7.364  18.594  28.464  1.00  0.00           H  
ATOM   2301  N   PHE A 149       4.238  15.895  28.412  1.00  0.00           N  
ATOM   2302  CA  PHE A 149       3.993  14.817  29.356  1.00  0.00           C  
ATOM   2303  C   PHE A 149       4.801  15.024  30.645  1.00  0.00           C  
ATOM   2304  O   PHE A 149       4.273  14.885  31.756  1.00  0.00           O  
ATOM   2305  CB  PHE A 149       4.354  13.510  28.679  1.00  0.00           C  
ATOM   2306  CG  PHE A 149       4.030  12.276  29.374  1.00  0.00           C  
ATOM   2307  CD1 PHE A 149       2.768  11.755  29.222  1.00  0.00           C  
ATOM   2308  CD2 PHE A 149       4.951  11.609  30.142  1.00  0.00           C  
ATOM   2309  CE1 PHE A 149       2.432  10.595  29.811  1.00  0.00           C  
ATOM   2310  CE2 PHE A 149       4.612  10.437  30.754  1.00  0.00           C  
ATOM   2311  CZ  PHE A 149       3.353   9.923  30.587  1.00  0.00           C  
ATOM   2312  H   PHE A 149       4.611  15.639  27.489  1.00  0.00           H  
ATOM   2313  HA  PHE A 149       2.930  14.810  29.606  1.00  0.00           H  
ATOM   2314 1HB  PHE A 149       3.844  13.480  27.735  1.00  0.00           H  
ATOM   2315 2HB  PHE A 149       5.420  13.499  28.463  1.00  0.00           H  
ATOM   2316  HD1 PHE A 149       2.040  12.285  28.605  1.00  0.00           H  
ATOM   2317  HD2 PHE A 149       5.962  12.023  30.248  1.00  0.00           H  
ATOM   2318  HE1 PHE A 149       1.422  10.191  29.664  1.00  0.00           H  
ATOM   2319  HE2 PHE A 149       5.344   9.907  31.362  1.00  0.00           H  
ATOM   2320  HZ  PHE A 149       3.086   8.981  31.066  1.00  0.00           H  
ATOM   2321  N   GLU A 150       6.099  15.351  30.495  1.00  0.00           N  
ATOM   2322  CA  GLU A 150       6.969  15.578  31.646  1.00  0.00           C  
ATOM   2323  C   GLU A 150       6.486  16.768  32.471  1.00  0.00           C  
ATOM   2324  O   GLU A 150       6.457  16.687  33.704  1.00  0.00           O  
ATOM   2325  CB  GLU A 150       8.407  15.824  31.185  1.00  0.00           C  
ATOM   2326  CG  GLU A 150       9.123  14.597  30.599  1.00  0.00           C  
ATOM   2327  CD  GLU A 150      10.515  14.924  30.097  1.00  0.00           C  
ATOM   2328  OE1 GLU A 150      10.830  16.087  30.019  1.00  0.00           O  
ATOM   2329  OE2 GLU A 150      11.253  14.018  29.798  1.00  0.00           O  
ATOM   2330  H   GLU A 150       6.481  15.426  29.564  1.00  0.00           H  
ATOM   2331  HA  GLU A 150       6.946  14.693  32.277  1.00  0.00           H  
ATOM   2332 1HB  GLU A 150       8.411  16.610  30.430  1.00  0.00           H  
ATOM   2333 2HB  GLU A 150       8.999  16.182  32.029  1.00  0.00           H  
ATOM   2334 1HG  GLU A 150       9.194  13.826  31.367  1.00  0.00           H  
ATOM   2335 2HG  GLU A 150       8.528  14.194  29.775  1.00  0.00           H  
ATOM   2336  N   VAL A 151       6.040  17.842  31.807  1.00  0.00           N  
ATOM   2337  CA  VAL A 151       5.519  19.000  32.526  1.00  0.00           C  
ATOM   2338  C   VAL A 151       4.326  18.611  33.352  1.00  0.00           C  
ATOM   2339  O   VAL A 151       4.223  19.010  34.512  1.00  0.00           O  
ATOM   2340  CB  VAL A 151       5.139  20.159  31.582  1.00  0.00           C  
ATOM   2341  CG1 VAL A 151       4.355  21.239  32.328  1.00  0.00           C  
ATOM   2342  CG2 VAL A 151       6.406  20.802  31.044  1.00  0.00           C  
ATOM   2343  H   VAL A 151       6.106  17.862  30.787  1.00  0.00           H  
ATOM   2344  HA  VAL A 151       6.299  19.357  33.205  1.00  0.00           H  
ATOM   2345  HB  VAL A 151       4.531  19.775  30.769  1.00  0.00           H  
ATOM   2346 1HG1 VAL A 151       4.115  22.053  31.644  1.00  0.00           H  
ATOM   2347 2HG1 VAL A 151       3.428  20.837  32.724  1.00  0.00           H  
ATOM   2348 3HG1 VAL A 151       4.960  21.608  33.137  1.00  0.00           H  
ATOM   2349 1HG2 VAL A 151       6.150  21.620  30.372  1.00  0.00           H  
ATOM   2350 2HG2 VAL A 151       6.996  21.192  31.877  1.00  0.00           H  
ATOM   2351 3HG2 VAL A 151       6.997  20.070  30.512  1.00  0.00           H  
ATOM   2352  N   ILE A 152       3.415  17.845  32.774  1.00  0.00           N  
ATOM   2353  CA  ILE A 152       2.245  17.448  33.505  1.00  0.00           C  
ATOM   2354  C   ILE A 152       2.585  16.656  34.728  1.00  0.00           C  
ATOM   2355  O   ILE A 152       2.020  16.911  35.786  1.00  0.00           O  
ATOM   2356  CB  ILE A 152       1.267  16.651  32.659  1.00  0.00           C  
ATOM   2357  CG1 ILE A 152       0.708  17.569  31.588  1.00  0.00           C  
ATOM   2358  CG2 ILE A 152       0.169  16.068  33.568  1.00  0.00           C  
ATOM   2359  CD1 ILE A 152      -0.038  16.894  30.492  1.00  0.00           C  
ATOM   2360  H   ILE A 152       3.541  17.562  31.792  1.00  0.00           H  
ATOM   2361  HA  ILE A 152       1.737  18.363  33.829  1.00  0.00           H  
ATOM   2362  HB  ILE A 152       1.800  15.842  32.146  1.00  0.00           H  
ATOM   2363 1HG1 ILE A 152       0.062  18.276  32.055  1.00  0.00           H  
ATOM   2364 2HG1 ILE A 152       1.529  18.104  31.140  1.00  0.00           H  
ATOM   2365 1HG2 ILE A 152      -0.509  15.528  32.976  1.00  0.00           H  
ATOM   2366 2HG2 ILE A 152       0.579  15.393  34.316  1.00  0.00           H  
ATOM   2367 3HG2 ILE A 152      -0.351  16.877  34.068  1.00  0.00           H  
ATOM   2368 1HD1 ILE A 152      -0.352  17.643  29.794  1.00  0.00           H  
ATOM   2369 2HD1 ILE A 152       0.625  16.188  29.982  1.00  0.00           H  
ATOM   2370 3HD1 ILE A 152      -0.906  16.364  30.873  1.00  0.00           H  
ATOM   2371  N   LEU A 153       3.465  15.656  34.602  1.00  0.00           N  
ATOM   2372  CA  LEU A 153       3.751  14.887  35.797  1.00  0.00           C  
ATOM   2373  C   LEU A 153       4.397  15.770  36.861  1.00  0.00           C  
ATOM   2374  O   LEU A 153       4.059  15.631  38.036  1.00  0.00           O  
ATOM   2375  CB  LEU A 153       4.612  13.653  35.505  1.00  0.00           C  
ATOM   2376  CG  LEU A 153       4.936  12.717  36.756  1.00  0.00           C  
ATOM   2377  CD1 LEU A 153       3.625  12.173  37.413  1.00  0.00           C  
ATOM   2378  CD2 LEU A 153       5.798  11.551  36.286  1.00  0.00           C  
ATOM   2379  H   LEU A 153       3.894  15.443  33.695  1.00  0.00           H  
ATOM   2380  HA  LEU A 153       2.800  14.536  36.179  1.00  0.00           H  
ATOM   2381 1HB  LEU A 153       4.104  13.052  34.755  1.00  0.00           H  
ATOM   2382 2HB  LEU A 153       5.560  13.994  35.085  1.00  0.00           H  
ATOM   2383  HG  LEU A 153       5.480  13.293  37.509  1.00  0.00           H  
ATOM   2384 1HD1 LEU A 153       3.886  11.539  38.260  1.00  0.00           H  
ATOM   2385 2HD1 LEU A 153       3.011  12.988  37.772  1.00  0.00           H  
ATOM   2386 3HD1 LEU A 153       3.063  11.590  36.687  1.00  0.00           H  
ATOM   2387 1HD2 LEU A 153       6.040  10.914  37.136  1.00  0.00           H  
ATOM   2388 2HD2 LEU A 153       5.257  10.969  35.538  1.00  0.00           H  
ATOM   2389 3HD2 LEU A 153       6.720  11.931  35.850  1.00  0.00           H  
ATOM   2390  N   GLU A 154       5.324  16.670  36.489  1.00  0.00           N  
ATOM   2391  CA  GLU A 154       5.926  17.531  37.502  1.00  0.00           C  
ATOM   2392  C   GLU A 154       4.886  18.450  38.150  1.00  0.00           C  
ATOM   2393  O   GLU A 154       4.967  18.734  39.350  1.00  0.00           O  
ATOM   2394  CB  GLU A 154       7.106  18.331  36.953  1.00  0.00           C  
ATOM   2395  CG  GLU A 154       8.335  17.461  36.636  1.00  0.00           C  
ATOM   2396  CD  GLU A 154       9.564  18.246  36.212  1.00  0.00           C  
ATOM   2397  OE1 GLU A 154       9.625  19.437  36.466  1.00  0.00           O  
ATOM   2398  OE2 GLU A 154      10.448  17.653  35.638  1.00  0.00           O  
ATOM   2399  H   GLU A 154       5.618  16.747  35.509  1.00  0.00           H  
ATOM   2400  HA  GLU A 154       6.322  16.899  38.286  1.00  0.00           H  
ATOM   2401 1HB  GLU A 154       6.800  18.828  36.029  1.00  0.00           H  
ATOM   2402 2HB  GLU A 154       7.397  19.101  37.667  1.00  0.00           H  
ATOM   2403 1HG  GLU A 154       8.584  16.873  37.520  1.00  0.00           H  
ATOM   2404 2HG  GLU A 154       8.065  16.767  35.842  1.00  0.00           H  
ATOM   2405  N   CYS A 155       3.897  18.909  37.359  1.00  0.00           N  
ATOM   2406  CA  CYS A 155       2.838  19.756  37.903  1.00  0.00           C  
ATOM   2407  C   CYS A 155       2.067  18.928  38.940  1.00  0.00           C  
ATOM   2408  O   CYS A 155       1.761  19.419  40.034  1.00  0.00           O  
ATOM   2409  CB  CYS A 155       1.883  20.214  36.799  1.00  0.00           C  
ATOM   2410  SG  CYS A 155       2.604  21.391  35.583  1.00  0.00           S  
ATOM   2411  H   CYS A 155       3.926  18.705  36.357  1.00  0.00           H  
ATOM   2412  HA  CYS A 155       3.289  20.621  38.383  1.00  0.00           H  
ATOM   2413 1HB  CYS A 155       1.527  19.355  36.248  1.00  0.00           H  
ATOM   2414 2HB  CYS A 155       1.014  20.687  37.254  1.00  0.00           H  
ATOM   2415  HG  CYS A 155       3.487  20.509  35.062  1.00  0.00           H  
ATOM   2416  N   VAL A 156       1.804  17.656  38.615  1.00  0.00           N  
ATOM   2417  CA  VAL A 156       1.118  16.742  39.516  1.00  0.00           C  
ATOM   2418  C   VAL A 156       1.918  16.512  40.785  1.00  0.00           C  
ATOM   2419  O   VAL A 156       1.333  16.448  41.868  1.00  0.00           O  
ATOM   2420  CB  VAL A 156       0.771  15.409  38.843  1.00  0.00           C  
ATOM   2421  CG1 VAL A 156       0.254  14.439  39.878  1.00  0.00           C  
ATOM   2422  CG2 VAL A 156      -0.295  15.658  37.776  1.00  0.00           C  
ATOM   2423  H   VAL A 156       2.054  17.341  37.671  1.00  0.00           H  
ATOM   2424  HA  VAL A 156       0.176  17.196  39.799  1.00  0.00           H  
ATOM   2425  HB  VAL A 156       1.656  14.986  38.384  1.00  0.00           H  
ATOM   2426 1HG1 VAL A 156       0.006  13.535  39.391  1.00  0.00           H  
ATOM   2427 2HG1 VAL A 156       1.004  14.232  40.638  1.00  0.00           H  
ATOM   2428 3HG1 VAL A 156      -0.624  14.856  40.348  1.00  0.00           H  
ATOM   2429 1HG2 VAL A 156      -0.548  14.716  37.297  1.00  0.00           H  
ATOM   2430 2HG2 VAL A 156      -1.168  16.081  38.237  1.00  0.00           H  
ATOM   2431 3HG2 VAL A 156       0.068  16.348  37.036  1.00  0.00           H  
ATOM   2432  N   ILE A 157       3.236  16.350  40.666  1.00  0.00           N  
ATOM   2433  CA  ILE A 157       4.066  16.154  41.844  1.00  0.00           C  
ATOM   2434  C   ILE A 157       3.919  17.353  42.766  1.00  0.00           C  
ATOM   2435  O   ILE A 157       3.798  17.168  43.981  1.00  0.00           O  
ATOM   2436  CB  ILE A 157       5.551  15.943  41.485  1.00  0.00           C  
ATOM   2437  CG1 ILE A 157       5.722  14.574  40.768  1.00  0.00           C  
ATOM   2438  CG2 ILE A 157       6.403  16.011  42.771  1.00  0.00           C  
ATOM   2439  CD1 ILE A 157       7.061  14.378  40.084  1.00  0.00           C  
ATOM   2440  H   ILE A 157       3.636  16.327  39.723  1.00  0.00           H  
ATOM   2441  HA  ILE A 157       3.720  15.270  42.368  1.00  0.00           H  
ATOM   2442  HB  ILE A 157       5.873  16.718  40.793  1.00  0.00           H  
ATOM   2443 1HG1 ILE A 157       5.599  13.785  41.506  1.00  0.00           H  
ATOM   2444 2HG1 ILE A 157       4.939  14.468  40.024  1.00  0.00           H  
ATOM   2445 1HG2 ILE A 157       7.429  15.863  42.523  1.00  0.00           H  
ATOM   2446 2HG2 ILE A 157       6.302  16.977  43.257  1.00  0.00           H  
ATOM   2447 3HG2 ILE A 157       6.080  15.230  43.462  1.00  0.00           H  
ATOM   2448 1HD1 ILE A 157       7.087  13.394  39.617  1.00  0.00           H  
ATOM   2449 2HD1 ILE A 157       7.202  15.131  39.326  1.00  0.00           H  
ATOM   2450 3HD1 ILE A 157       7.861  14.452  40.800  1.00  0.00           H  
ATOM   2451  N   ARG A 158       3.952  18.574  42.220  1.00  0.00           N  
ATOM   2452  CA  ARG A 158       3.750  19.760  43.046  1.00  0.00           C  
ATOM   2453  C   ARG A 158       2.380  19.736  43.740  1.00  0.00           C  
ATOM   2454  O   ARG A 158       2.282  20.098  44.918  1.00  0.00           O  
ATOM   2455  CB  ARG A 158       3.908  21.028  42.222  1.00  0.00           C  
ATOM   2456  CG  ARG A 158       5.347  21.340  41.800  1.00  0.00           C  
ATOM   2457  CD  ARG A 158       6.186  21.847  42.936  1.00  0.00           C  
ATOM   2458  NE  ARG A 158       5.658  23.111  43.462  1.00  0.00           N  
ATOM   2459  CZ  ARG A 158       5.929  24.333  42.940  1.00  0.00           C  
ATOM   2460  NH1 ARG A 158       6.724  24.434  41.895  1.00  0.00           N  
ATOM   2461  NH2 ARG A 158       5.398  25.424  43.476  1.00  0.00           N  
ATOM   2462  H   ARG A 158       4.137  18.663  41.212  1.00  0.00           H  
ATOM   2463  HA  ARG A 158       4.505  19.756  43.824  1.00  0.00           H  
ATOM   2464 1HB  ARG A 158       3.330  20.935  41.309  1.00  0.00           H  
ATOM   2465 2HB  ARG A 158       3.508  21.881  42.767  1.00  0.00           H  
ATOM   2466 1HG  ARG A 158       5.809  20.432  41.416  1.00  0.00           H  
ATOM   2467 2HG  ARG A 158       5.331  22.094  41.013  1.00  0.00           H  
ATOM   2468 1HD  ARG A 158       6.219  21.128  43.747  1.00  0.00           H  
ATOM   2469 2HD  ARG A 158       7.201  22.013  42.587  1.00  0.00           H  
ATOM   2470  HE  ARG A 158       5.046  23.066  44.271  1.00  0.00           H  
ATOM   2471 1HH1 ARG A 158       7.129  23.620  41.476  1.00  0.00           H  
ATOM   2472 2HH1 ARG A 158       6.945  25.349  41.479  1.00  0.00           H  
ATOM   2473 1HH2 ARG A 158       4.786  25.356  44.277  1.00  0.00           H  
ATOM   2474 2HH2 ARG A 158       5.606  26.334  43.074  1.00  0.00           H  
ATOM   2475  N   ILE A 159       1.344  19.256  43.029  1.00  0.00           N  
ATOM   2476  CA  ILE A 159       0.014  19.174  43.631  1.00  0.00           C  
ATOM   2477  C   ILE A 159       0.075  18.207  44.806  1.00  0.00           C  
ATOM   2478  O   ILE A 159      -0.447  18.517  45.883  1.00  0.00           O  
ATOM   2479  CB  ILE A 159      -1.056  18.705  42.613  1.00  0.00           C  
ATOM   2480  CG1 ILE A 159      -1.259  19.811  41.545  1.00  0.00           C  
ATOM   2481  CG2 ILE A 159      -2.368  18.475  43.365  1.00  0.00           C  
ATOM   2482  CD1 ILE A 159      -2.037  19.395  40.330  1.00  0.00           C  
ATOM   2483  H   ILE A 159       1.493  19.051  42.038  1.00  0.00           H  
ATOM   2484  HA  ILE A 159      -0.269  20.112  44.019  1.00  0.00           H  
ATOM   2485  HB  ILE A 159      -0.749  17.799  42.111  1.00  0.00           H  
ATOM   2486 1HG1 ILE A 159      -1.776  20.628  41.977  1.00  0.00           H  
ATOM   2487 2HG1 ILE A 159      -0.281  20.155  41.223  1.00  0.00           H  
ATOM   2488 1HG2 ILE A 159      -3.144  18.170  42.688  1.00  0.00           H  
ATOM   2489 2HG2 ILE A 159      -2.239  17.702  44.107  1.00  0.00           H  
ATOM   2490 3HG2 ILE A 159      -2.658  19.391  43.853  1.00  0.00           H  
ATOM   2491 1HD1 ILE A 159      -2.092  20.251  39.669  1.00  0.00           H  
ATOM   2492 2HD1 ILE A 159      -1.541  18.582  39.826  1.00  0.00           H  
ATOM   2493 3HD1 ILE A 159      -3.038  19.083  40.603  1.00  0.00           H  
ATOM   2494  N   VAL A 160       0.705  17.060  44.610  1.00  0.00           N  
ATOM   2495  CA  VAL A 160       0.830  16.079  45.671  1.00  0.00           C  
ATOM   2496  C   VAL A 160       1.584  16.626  46.869  1.00  0.00           C  
ATOM   2497  O   VAL A 160       1.177  16.370  47.999  1.00  0.00           O  
ATOM   2498  CB  VAL A 160       1.466  14.783  45.151  1.00  0.00           C  
ATOM   2499  CG1 VAL A 160       1.815  13.850  46.309  1.00  0.00           C  
ATOM   2500  CG2 VAL A 160       0.452  14.090  44.212  1.00  0.00           C  
ATOM   2501  H   VAL A 160       1.081  16.864  43.678  1.00  0.00           H  
ATOM   2502  HA  VAL A 160      -0.166  15.822  46.002  1.00  0.00           H  
ATOM   2503  HB  VAL A 160       2.384  15.018  44.608  1.00  0.00           H  
ATOM   2504 1HG1 VAL A 160       2.256  12.945  45.908  1.00  0.00           H  
ATOM   2505 2HG1 VAL A 160       2.532  14.324  46.972  1.00  0.00           H  
ATOM   2506 3HG1 VAL A 160       0.915  13.608  46.869  1.00  0.00           H  
ATOM   2507 1HG2 VAL A 160       0.884  13.169  43.821  1.00  0.00           H  
ATOM   2508 2HG2 VAL A 160      -0.459  13.858  44.767  1.00  0.00           H  
ATOM   2509 3HG2 VAL A 160       0.207  14.753  43.385  1.00  0.00           H  
ATOM   2510  N   LEU A 161       2.685  17.341  46.655  1.00  0.00           N  
ATOM   2511  CA  LEU A 161       3.422  17.889  47.785  1.00  0.00           C  
ATOM   2512  C   LEU A 161       2.588  18.880  48.608  1.00  0.00           C  
ATOM   2513  O   LEU A 161       2.653  18.847  49.843  1.00  0.00           O  
ATOM   2514  CB  LEU A 161       4.709  18.546  47.281  1.00  0.00           C  
ATOM   2515  CG  LEU A 161       5.804  17.572  46.736  1.00  0.00           C  
ATOM   2516  CD1 LEU A 161       6.888  18.374  46.050  1.00  0.00           C  
ATOM   2517  CD2 LEU A 161       6.416  16.750  47.897  1.00  0.00           C  
ATOM   2518  H   LEU A 161       3.019  17.470  45.693  1.00  0.00           H  
ATOM   2519  HA  LEU A 161       3.677  17.072  48.444  1.00  0.00           H  
ATOM   2520 1HB  LEU A 161       4.443  19.232  46.476  1.00  0.00           H  
ATOM   2521 2HB  LEU A 161       5.143  19.130  48.094  1.00  0.00           H  
ATOM   2522  HG  LEU A 161       5.360  16.894  46.006  1.00  0.00           H  
ATOM   2523 1HD1 LEU A 161       7.635  17.693  45.666  1.00  0.00           H  
ATOM   2524 2HD1 LEU A 161       6.454  18.938  45.225  1.00  0.00           H  
ATOM   2525 3HD1 LEU A 161       7.350  19.060  46.757  1.00  0.00           H  
ATOM   2526 1HD2 LEU A 161       7.179  16.091  47.508  1.00  0.00           H  
ATOM   2527 2HD2 LEU A 161       6.867  17.424  48.628  1.00  0.00           H  
ATOM   2528 3HD2 LEU A 161       5.665  16.156  48.385  1.00  0.00           H  
ATOM   2529  N   GLU A 162       1.783  19.735  47.952  1.00  0.00           N  
ATOM   2530  CA  GLU A 162       0.939  20.653  48.726  1.00  0.00           C  
ATOM   2531  C   GLU A 162      -0.132  19.856  49.495  1.00  0.00           C  
ATOM   2532  O   GLU A 162      -0.475  20.202  50.633  1.00  0.00           O  
ATOM   2533  CB  GLU A 162       0.331  21.742  47.841  1.00  0.00           C  
ATOM   2534  CG  GLU A 162       1.343  22.768  47.305  1.00  0.00           C  
ATOM   2535  CD  GLU A 162       2.028  23.556  48.373  1.00  0.00           C  
ATOM   2536  OE1 GLU A 162       1.357  24.049  49.247  1.00  0.00           O  
ATOM   2537  OE2 GLU A 162       3.226  23.678  48.315  1.00  0.00           O  
ATOM   2538  H   GLU A 162       1.806  19.778  46.926  1.00  0.00           H  
ATOM   2539  HA  GLU A 162       1.568  21.156  49.461  1.00  0.00           H  
ATOM   2540 1HB  GLU A 162      -0.192  21.285  46.999  1.00  0.00           H  
ATOM   2541 2HB  GLU A 162      -0.388  22.315  48.406  1.00  0.00           H  
ATOM   2542 1HG  GLU A 162       2.093  22.256  46.700  1.00  0.00           H  
ATOM   2543 2HG  GLU A 162       0.812  23.473  46.668  1.00  0.00           H  
ATOM   2544  N   ILE A 163      -0.633  18.766  48.898  1.00  0.00           N  
ATOM   2545  CA  ILE A 163      -1.587  17.889  49.577  1.00  0.00           C  
ATOM   2546  C   ILE A 163      -0.953  17.281  50.801  1.00  0.00           C  
ATOM   2547  O   ILE A 163      -1.574  17.257  51.856  1.00  0.00           O  
ATOM   2548  CB  ILE A 163      -2.119  16.772  48.687  1.00  0.00           C  
ATOM   2549  CG1 ILE A 163      -2.980  17.372  47.613  1.00  0.00           C  
ATOM   2550  CG2 ILE A 163      -2.871  15.699  49.566  1.00  0.00           C  
ATOM   2551  CD1 ILE A 163      -3.267  16.417  46.536  1.00  0.00           C  
ATOM   2552  H   ILE A 163      -0.367  18.575  47.921  1.00  0.00           H  
ATOM   2553  HA  ILE A 163      -2.434  18.496  49.902  1.00  0.00           H  
ATOM   2554  HB  ILE A 163      -1.291  16.289  48.184  1.00  0.00           H  
ATOM   2555 1HG1 ILE A 163      -3.917  17.700  48.055  1.00  0.00           H  
ATOM   2556 2HG1 ILE A 163      -2.485  18.236  47.195  1.00  0.00           H  
ATOM   2557 1HG2 ILE A 163      -3.247  14.890  48.958  1.00  0.00           H  
ATOM   2558 2HG2 ILE A 163      -2.198  15.276  50.292  1.00  0.00           H  
ATOM   2559 3HG2 ILE A 163      -3.689  16.169  50.083  1.00  0.00           H  
ATOM   2560 1HD1 ILE A 163      -3.866  16.864  45.801  1.00  0.00           H  
ATOM   2561 2HD1 ILE A 163      -2.352  16.091  46.078  1.00  0.00           H  
ATOM   2562 3HD1 ILE A 163      -3.774  15.594  46.952  1.00  0.00           H  
ATOM   2563  N   ILE A 164       0.279  16.787  50.671  1.00  0.00           N  
ATOM   2564  CA  ILE A 164       0.962  16.188  51.800  1.00  0.00           C  
ATOM   2565  C   ILE A 164       1.042  17.186  52.932  1.00  0.00           C  
ATOM   2566  O   ILE A 164       0.814  16.808  54.081  1.00  0.00           O  
ATOM   2567  CB  ILE A 164       2.360  15.666  51.438  1.00  0.00           C  
ATOM   2568  CG1 ILE A 164       2.221  14.463  50.488  1.00  0.00           C  
ATOM   2569  CG2 ILE A 164       3.120  15.278  52.747  1.00  0.00           C  
ATOM   2570  CD1 ILE A 164       3.496  14.063  49.795  1.00  0.00           C  
ATOM   2571  H   ILE A 164       0.723  16.806  49.748  1.00  0.00           H  
ATOM   2572  HA  ILE A 164       0.373  15.338  52.142  1.00  0.00           H  
ATOM   2573  HB  ILE A 164       2.912  16.441  50.903  1.00  0.00           H  
ATOM   2574 1HG1 ILE A 164       1.880  13.627  51.060  1.00  0.00           H  
ATOM   2575 2HG1 ILE A 164       1.473  14.682  49.738  1.00  0.00           H  
ATOM   2576 1HG2 ILE A 164       4.112  14.907  52.516  1.00  0.00           H  
ATOM   2577 2HG2 ILE A 164       3.223  16.146  53.390  1.00  0.00           H  
ATOM   2578 3HG2 ILE A 164       2.563  14.508  53.276  1.00  0.00           H  
ATOM   2579 1HD1 ILE A 164       3.306  13.201  49.159  1.00  0.00           H  
ATOM   2580 2HD1 ILE A 164       3.842  14.884  49.186  1.00  0.00           H  
ATOM   2581 3HD1 ILE A 164       4.249  13.813  50.518  1.00  0.00           H  
ATOM   2582  N   GLU A 165       1.400  18.441  52.640  1.00  0.00           N  
ATOM   2583  CA  GLU A 165       1.436  19.428  53.707  1.00  0.00           C  
ATOM   2584  C   GLU A 165       0.051  19.581  54.359  1.00  0.00           C  
ATOM   2585  O   GLU A 165      -0.047  19.640  55.587  1.00  0.00           O  
ATOM   2586  CB  GLU A 165       1.910  20.776  53.167  1.00  0.00           C  
ATOM   2587  CG  GLU A 165       1.995  21.893  54.197  1.00  0.00           C  
ATOM   2588  CD  GLU A 165       3.057  21.698  55.247  1.00  0.00           C  
ATOM   2589  OE1 GLU A 165       3.988  20.959  55.011  1.00  0.00           O  
ATOM   2590  OE2 GLU A 165       2.931  22.302  56.299  1.00  0.00           O  
ATOM   2591  H   GLU A 165       1.660  18.689  51.678  1.00  0.00           H  
ATOM   2592  HA  GLU A 165       2.143  19.090  54.466  1.00  0.00           H  
ATOM   2593 1HB  GLU A 165       2.892  20.659  52.706  1.00  0.00           H  
ATOM   2594 2HB  GLU A 165       1.229  21.107  52.385  1.00  0.00           H  
ATOM   2595 1HG  GLU A 165       2.186  22.827  53.671  1.00  0.00           H  
ATOM   2596 2HG  GLU A 165       1.030  21.984  54.680  1.00  0.00           H  
ATOM   2597  N   ALA A 166      -1.031  19.620  53.556  1.00  0.00           N  
ATOM   2598  CA  ALA A 166      -2.374  19.720  54.139  1.00  0.00           C  
ATOM   2599  C   ALA A 166      -2.669  18.514  55.033  1.00  0.00           C  
ATOM   2600  O   ALA A 166      -3.225  18.650  56.129  1.00  0.00           O  
ATOM   2601  CB  ALA A 166      -3.437  19.810  53.049  1.00  0.00           C  
ATOM   2602  H   ALA A 166      -0.899  19.637  52.536  1.00  0.00           H  
ATOM   2603  HA  ALA A 166      -2.409  20.621  54.754  1.00  0.00           H  
ATOM   2604 1HB  ALA A 166      -4.427  19.905  53.499  1.00  0.00           H  
ATOM   2605 2HB  ALA A 166      -3.241  20.674  52.434  1.00  0.00           H  
ATOM   2606 3HB  ALA A 166      -3.403  18.914  52.435  1.00  0.00           H  
ATOM   2607  N   LEU A 167      -2.257  17.332  54.578  1.00  0.00           N  
ATOM   2608  CA  LEU A 167      -2.497  16.129  55.340  1.00  0.00           C  
ATOM   2609  C   LEU A 167      -1.744  16.175  56.660  1.00  0.00           C  
ATOM   2610  O   LEU A 167      -2.326  15.860  57.706  1.00  0.00           O  
ATOM   2611  CB  LEU A 167      -2.077  14.894  54.524  1.00  0.00           C  
ATOM   2612  CG  LEU A 167      -2.929  14.547  53.269  1.00  0.00           C  
ATOM   2613  CD1 LEU A 167      -2.251  13.410  52.491  1.00  0.00           C  
ATOM   2614  CD2 LEU A 167      -4.317  14.135  53.668  1.00  0.00           C  
ATOM   2615  H   LEU A 167      -1.828  17.283  53.654  1.00  0.00           H  
ATOM   2616  HA  LEU A 167      -3.554  16.071  55.566  1.00  0.00           H  
ATOM   2617 1HB  LEU A 167      -1.052  15.037  54.197  1.00  0.00           H  
ATOM   2618 2HB  LEU A 167      -2.101  14.045  55.160  1.00  0.00           H  
ATOM   2619  HG  LEU A 167      -2.993  15.414  52.627  1.00  0.00           H  
ATOM   2620 1HD1 LEU A 167      -2.836  13.173  51.603  1.00  0.00           H  
ATOM   2621 2HD1 LEU A 167      -1.256  13.714  52.186  1.00  0.00           H  
ATOM   2622 3HD1 LEU A 167      -2.187  12.530  53.115  1.00  0.00           H  
ATOM   2623 1HD2 LEU A 167      -4.863  13.905  52.777  1.00  0.00           H  
ATOM   2624 2HD2 LEU A 167      -4.275  13.257  54.310  1.00  0.00           H  
ATOM   2625 3HD2 LEU A 167      -4.824  14.937  54.193  1.00  0.00           H  
ATOM   2626  N   LYS A 168      -0.497  16.667  56.644  1.00  0.00           N  
ATOM   2627  CA  LYS A 168       0.258  16.774  57.887  1.00  0.00           C  
ATOM   2628  C   LYS A 168      -0.390  17.752  58.860  1.00  0.00           C  
ATOM   2629  O   LYS A 168      -0.540  17.448  60.048  1.00  0.00           O  
ATOM   2630  CB  LYS A 168       1.684  17.271  57.629  1.00  0.00           C  
ATOM   2631  CG  LYS A 168       2.647  16.309  56.969  1.00  0.00           C  
ATOM   2632  CD  LYS A 168       3.986  17.024  56.774  1.00  0.00           C  
ATOM   2633  CE  LYS A 168       5.070  16.135  56.215  1.00  0.00           C  
ATOM   2634  NZ  LYS A 168       6.340  16.899  56.024  1.00  0.00           N  
ATOM   2635  H   LYS A 168      -0.059  16.896  55.746  1.00  0.00           H  
ATOM   2636  HA  LYS A 168       0.294  15.791  58.358  1.00  0.00           H  
ATOM   2637 1HB  LYS A 168       1.639  18.159  56.996  1.00  0.00           H  
ATOM   2638 2HB  LYS A 168       2.129  17.578  58.574  1.00  0.00           H  
ATOM   2639 1HG  LYS A 168       2.789  15.431  57.601  1.00  0.00           H  
ATOM   2640 2HG  LYS A 168       2.259  15.984  56.006  1.00  0.00           H  
ATOM   2641 1HD  LYS A 168       3.837  17.860  56.081  1.00  0.00           H  
ATOM   2642 2HD  LYS A 168       4.321  17.427  57.725  1.00  0.00           H  
ATOM   2643 1HE  LYS A 168       5.255  15.315  56.908  1.00  0.00           H  
ATOM   2644 2HE  LYS A 168       4.761  15.727  55.260  1.00  0.00           H  
ATOM   2645 1HZ  LYS A 168       7.056  16.287  55.664  1.00  0.00           H  
ATOM   2646 2HZ  LYS A 168       6.187  17.658  55.372  1.00  0.00           H  
ATOM   2647 3HZ  LYS A 168       6.645  17.279  56.910  1.00  0.00           H  
ATOM   2648  N   ARG A 169      -0.816  18.918  58.358  1.00  0.00           N  
ATOM   2649  CA  ARG A 169      -1.399  19.957  59.209  1.00  0.00           C  
ATOM   2650  C   ARG A 169      -2.659  19.468  59.906  1.00  0.00           C  
ATOM   2651  O   ARG A 169      -2.903  19.778  61.073  1.00  0.00           O  
ATOM   2652  CB  ARG A 169      -1.724  21.204  58.393  1.00  0.00           C  
ATOM   2653  CG  ARG A 169      -0.507  22.004  57.917  1.00  0.00           C  
ATOM   2654  CD  ARG A 169      -0.899  23.173  57.093  1.00  0.00           C  
ATOM   2655  NE  ARG A 169       0.272  23.887  56.571  1.00  0.00           N  
ATOM   2656  CZ  ARG A 169       0.245  25.073  55.913  1.00  0.00           C  
ATOM   2657  NH1 ARG A 169      -0.896  25.719  55.712  1.00  0.00           N  
ATOM   2658  NH2 ARG A 169       1.380  25.585  55.464  1.00  0.00           N  
ATOM   2659  H   ARG A 169      -0.672  19.108  57.360  1.00  0.00           H  
ATOM   2660  HA  ARG A 169      -0.667  20.225  59.966  1.00  0.00           H  
ATOM   2661 1HB  ARG A 169      -2.286  20.911  57.502  1.00  0.00           H  
ATOM   2662 2HB  ARG A 169      -2.363  21.865  58.977  1.00  0.00           H  
ATOM   2663 1HG  ARG A 169       0.031  22.378  58.785  1.00  0.00           H  
ATOM   2664 2HG  ARG A 169       0.162  21.376  57.334  1.00  0.00           H  
ATOM   2665 1HD  ARG A 169      -1.491  22.824  56.244  1.00  0.00           H  
ATOM   2666 2HD  ARG A 169      -1.484  23.862  57.695  1.00  0.00           H  
ATOM   2667  HE  ARG A 169       1.197  23.419  56.663  1.00  0.00           H  
ATOM   2668 1HH1 ARG A 169      -1.767  25.337  56.048  1.00  0.00           H  
ATOM   2669 2HH1 ARG A 169      -0.901  26.603  55.219  1.00  0.00           H  
ATOM   2670 1HH2 ARG A 169       2.253  25.085  55.619  1.00  0.00           H  
ATOM   2671 2HH2 ARG A 169       1.382  26.465  54.971  1.00  0.00           H  
ATOM   2672  N   SER A 170      -3.426  18.657  59.198  1.00  0.00           N  
ATOM   2673  CA  SER A 170      -4.675  18.090  59.678  1.00  0.00           C  
ATOM   2674  C   SER A 170      -4.494  16.918  60.658  1.00  0.00           C  
ATOM   2675  O   SER A 170      -5.484  16.417  61.202  1.00  0.00           O  
ATOM   2676  CB  SER A 170      -5.505  17.626  58.512  1.00  0.00           C  
ATOM   2677  OG  SER A 170      -4.925  16.504  57.917  1.00  0.00           O  
ATOM   2678  H   SER A 170      -3.172  18.498  58.219  1.00  0.00           H  
ATOM   2679  HA  SER A 170      -5.219  18.881  60.194  1.00  0.00           H  
ATOM   2680 1HB  SER A 170      -6.502  17.398  58.857  1.00  0.00           H  
ATOM   2681 2HB  SER A 170      -5.591  18.430  57.774  1.00  0.00           H  
ATOM   2682  HG  SER A 170      -4.146  16.837  57.452  1.00  0.00           H  
ATOM   2683  N   GLY A 171      -3.251  16.442  60.867  1.00  0.00           N  
ATOM   2684  CA  GLY A 171      -3.006  15.322  61.773  1.00  0.00           C  
ATOM   2685  C   GLY A 171      -2.931  13.927  61.132  1.00  0.00           C  
ATOM   2686  O   GLY A 171      -3.077  12.923  61.835  1.00  0.00           O  
ATOM   2687  H   GLY A 171      -2.442  16.886  60.425  1.00  0.00           H  
ATOM   2688 1HA  GLY A 171      -2.065  15.517  62.289  1.00  0.00           H  
ATOM   2689 2HA  GLY A 171      -3.776  15.324  62.541  1.00  0.00           H  
ATOM   2690  N   THR A 172      -2.745  13.837  59.816  1.00  0.00           N  
ATOM   2691  CA  THR A 172      -2.653  12.546  59.135  1.00  0.00           C  
ATOM   2692  C   THR A 172      -1.267  11.928  59.395  1.00  0.00           C  
ATOM   2693  O   THR A 172      -0.247  12.606  59.239  1.00  0.00           O  
ATOM   2694  CB  THR A 172      -2.901  12.747  57.620  1.00  0.00           C  
ATOM   2695  OG1 THR A 172      -4.199  13.332  57.417  1.00  0.00           O  
ATOM   2696  CG2 THR A 172      -2.861  11.477  56.857  1.00  0.00           C  
ATOM   2697  H   THR A 172      -2.607  14.677  59.245  1.00  0.00           H  
ATOM   2698  HA  THR A 172      -3.413  11.873  59.538  1.00  0.00           H  
ATOM   2699  HB  THR A 172      -2.144  13.396  57.250  1.00  0.00           H  
ATOM   2700  HG1 THR A 172      -4.199  14.240  57.777  1.00  0.00           H  
ATOM   2701 1HG2 THR A 172      -3.030  11.681  55.806  1.00  0.00           H  
ATOM   2702 2HG2 THR A 172      -1.903  11.020  56.979  1.00  0.00           H  
ATOM   2703 3HG2 THR A 172      -3.636  10.819  57.230  1.00  0.00           H  
ATOM   2704  N   SER A 173      -1.201  10.654  59.799  1.00  0.00           N  
ATOM   2705  CA  SER A 173       0.101  10.026  60.059  1.00  0.00           C  
ATOM   2706  C   SER A 173       0.833   9.798  58.746  1.00  0.00           C  
ATOM   2707  O   SER A 173       0.202   9.789  57.690  1.00  0.00           O  
ATOM   2708  CB  SER A 173      -0.062   8.690  60.763  1.00  0.00           C  
ATOM   2709  OG  SER A 173      -0.616   7.732  59.895  1.00  0.00           O  
ATOM   2710  H   SER A 173      -2.054  10.120  59.940  1.00  0.00           H  
ATOM   2711  HA  SER A 173       0.697  10.695  60.683  1.00  0.00           H  
ATOM   2712 1HB  SER A 173       0.905   8.341  61.110  1.00  0.00           H  
ATOM   2713 2HB  SER A 173      -0.706   8.812  61.638  1.00  0.00           H  
ATOM   2714  HG  SER A 173      -1.593   7.874  59.918  1.00  0.00           H  
ATOM   2715  N   GLU A 174       2.144   9.552  58.788  1.00  0.00           N  
ATOM   2716  CA  GLU A 174       2.866   9.339  57.535  1.00  0.00           C  
ATOM   2717  C   GLU A 174       2.381   8.096  56.787  1.00  0.00           C  
ATOM   2718  O   GLU A 174       2.366   8.085  55.557  1.00  0.00           O  
ATOM   2719  CB  GLU A 174       4.372   9.246  57.766  1.00  0.00           C  
ATOM   2720  CG  GLU A 174       5.214   9.249  56.465  1.00  0.00           C  
ATOM   2721  CD  GLU A 174       5.140  10.585  55.705  1.00  0.00           C  
ATOM   2722  OE1 GLU A 174       4.803  11.557  56.330  1.00  0.00           O  
ATOM   2723  OE2 GLU A 174       5.458  10.641  54.520  1.00  0.00           O  
ATOM   2724  H   GLU A 174       2.634   9.563  59.670  1.00  0.00           H  
ATOM   2725  HA  GLU A 174       2.684  10.206  56.897  1.00  0.00           H  
ATOM   2726 1HB  GLU A 174       4.700  10.084  58.381  1.00  0.00           H  
ATOM   2727 2HB  GLU A 174       4.600   8.329  58.311  1.00  0.00           H  
ATOM   2728 1HG  GLU A 174       6.248   9.047  56.723  1.00  0.00           H  
ATOM   2729 2HG  GLU A 174       4.868   8.449  55.820  1.00  0.00           H  
ATOM   2730  N   GLN A 175       2.021   7.026  57.506  1.00  0.00           N  
ATOM   2731  CA  GLN A 175       1.554   5.828  56.802  1.00  0.00           C  
ATOM   2732  C   GLN A 175       0.246   6.122  56.090  1.00  0.00           C  
ATOM   2733  O   GLN A 175       0.031   5.667  54.963  1.00  0.00           O  
ATOM   2734  CB  GLN A 175       1.392   4.638  57.739  1.00  0.00           C  
ATOM   2735  CG  GLN A 175       2.715   4.105  58.248  1.00  0.00           C  
ATOM   2736  CD  GLN A 175       2.569   2.945  59.177  1.00  0.00           C  
ATOM   2737  OE1 GLN A 175       1.457   2.613  59.606  1.00  0.00           O  
ATOM   2738  NE2 GLN A 175       3.696   2.335  59.498  1.00  0.00           N  
ATOM   2739  H   GLN A 175       2.068   7.066  58.514  1.00  0.00           H  
ATOM   2740  HA  GLN A 175       2.294   5.562  56.049  1.00  0.00           H  
ATOM   2741 1HB  GLN A 175       0.781   4.928  58.597  1.00  0.00           H  
ATOM   2742 2HB  GLN A 175       0.869   3.833  57.222  1.00  0.00           H  
ATOM   2743 1HG  GLN A 175       3.320   3.775  57.401  1.00  0.00           H  
ATOM   2744 2HG  GLN A 175       3.240   4.897  58.778  1.00  0.00           H  
ATOM   2745 1HE2 GLN A 175       3.716   1.552  60.118  1.00  0.00           H  
ATOM   2746 2HE2 GLN A 175       4.587   2.685  59.103  1.00  0.00           H  
ATOM   2747  N   ASP A 176      -0.614   6.914  56.736  1.00  0.00           N  
ATOM   2748  CA  ASP A 176      -1.887   7.284  56.137  1.00  0.00           C  
ATOM   2749  C   ASP A 176      -1.626   8.142  54.902  1.00  0.00           C  
ATOM   2750  O   ASP A 176      -2.288   7.965  53.875  1.00  0.00           O  
ATOM   2751  CB  ASP A 176      -2.709   8.058  57.141  1.00  0.00           C  
ATOM   2752  CG  ASP A 176      -3.183   7.231  58.287  1.00  0.00           C  
ATOM   2753  OD1 ASP A 176      -3.321   6.034  58.168  1.00  0.00           O  
ATOM   2754  OD2 ASP A 176      -3.303   7.813  59.347  1.00  0.00           O  
ATOM   2755  H   ASP A 176      -0.400   7.212  57.690  1.00  0.00           H  
ATOM   2756  HA  ASP A 176      -2.418   6.381  55.839  1.00  0.00           H  
ATOM   2757 1HB  ASP A 176      -2.100   8.841  57.549  1.00  0.00           H  
ATOM   2758 2HB  ASP A 176      -3.565   8.510  56.642  1.00  0.00           H  
ATOM   2759  N   VAL A 177      -0.614   9.029  54.976  1.00  0.00           N  
ATOM   2760  CA  VAL A 177      -0.254   9.864  53.833  1.00  0.00           C  
ATOM   2761  C   VAL A 177       0.197   8.976  52.691  1.00  0.00           C  
ATOM   2762  O   VAL A 177      -0.218   9.178  51.553  1.00  0.00           O  
ATOM   2763  CB  VAL A 177       0.893  10.868  54.149  1.00  0.00           C  
ATOM   2764  CG1 VAL A 177       1.382  11.549  52.860  1.00  0.00           C  
ATOM   2765  CG2 VAL A 177       0.412  11.951  55.123  1.00  0.00           C  
ATOM   2766  H   VAL A 177      -0.141   9.145  55.880  1.00  0.00           H  
ATOM   2767  HA  VAL A 177      -1.134  10.419  53.519  1.00  0.00           H  
ATOM   2768  HB  VAL A 177       1.734  10.329  54.578  1.00  0.00           H  
ATOM   2769 1HG1 VAL A 177       2.187  12.229  53.112  1.00  0.00           H  
ATOM   2770 2HG1 VAL A 177       1.759  10.817  52.148  1.00  0.00           H  
ATOM   2771 3HG1 VAL A 177       0.564  12.100  52.406  1.00  0.00           H  
ATOM   2772 1HG2 VAL A 177       1.236  12.641  55.332  1.00  0.00           H  
ATOM   2773 2HG2 VAL A 177      -0.408  12.488  54.687  1.00  0.00           H  
ATOM   2774 3HG2 VAL A 177       0.091  11.509  56.040  1.00  0.00           H  
ATOM   2775  N   MET A 178       1.057   7.990  52.967  1.00  0.00           N  
ATOM   2776  CA  MET A 178       1.521   7.121  51.895  1.00  0.00           C  
ATOM   2777  C   MET A 178       0.372   6.384  51.235  1.00  0.00           C  
ATOM   2778  O   MET A 178       0.317   6.322  50.013  1.00  0.00           O  
ATOM   2779  CB  MET A 178       2.518   6.099  52.426  1.00  0.00           C  
ATOM   2780  CG  MET A 178       3.862   6.665  52.818  1.00  0.00           C  
ATOM   2781  SD  MET A 178       4.780   7.358  51.443  1.00  0.00           S  
ATOM   2782  CE  MET A 178       5.390   5.939  50.568  1.00  0.00           C  
ATOM   2783  H   MET A 178       1.411   7.883  53.921  1.00  0.00           H  
ATOM   2784  HA  MET A 178       2.002   7.734  51.139  1.00  0.00           H  
ATOM   2785 1HB  MET A 178       2.091   5.649  53.307  1.00  0.00           H  
ATOM   2786 2HB  MET A 178       2.657   5.317  51.692  1.00  0.00           H  
ATOM   2787 1HG  MET A 178       3.712   7.451  53.552  1.00  0.00           H  
ATOM   2788 2HG  MET A 178       4.464   5.882  53.282  1.00  0.00           H  
ATOM   2789 1HE  MET A 178       5.974   6.267  49.709  1.00  0.00           H  
ATOM   2790 2HE  MET A 178       6.020   5.358  51.235  1.00  0.00           H  
ATOM   2791 3HE  MET A 178       4.561   5.327  50.222  1.00  0.00           H  
ATOM   2792  N   LEU A 179      -0.576   5.856  52.005  1.00  0.00           N  
ATOM   2793  CA  LEU A 179      -1.685   5.153  51.376  1.00  0.00           C  
ATOM   2794  C   LEU A 179      -2.522   6.099  50.503  1.00  0.00           C  
ATOM   2795  O   LEU A 179      -2.901   5.738  49.381  1.00  0.00           O  
ATOM   2796  CB  LEU A 179      -2.522   4.449  52.462  1.00  0.00           C  
ATOM   2797  CG  LEU A 179      -1.824   3.208  53.181  1.00  0.00           C  
ATOM   2798  CD1 LEU A 179      -2.633   2.774  54.416  1.00  0.00           C  
ATOM   2799  CD2 LEU A 179      -1.745   2.008  52.201  1.00  0.00           C  
ATOM   2800  H   LEU A 179      -0.495   5.908  53.029  1.00  0.00           H  
ATOM   2801  HA  LEU A 179      -1.266   4.396  50.715  1.00  0.00           H  
ATOM   2802 1HB  LEU A 179      -2.758   5.188  53.235  1.00  0.00           H  
ATOM   2803 2HB  LEU A 179      -3.447   4.114  52.018  1.00  0.00           H  
ATOM   2804  HG  LEU A 179      -0.817   3.493  53.503  1.00  0.00           H  
ATOM   2805 1HD1 LEU A 179      -2.137   1.931  54.899  1.00  0.00           H  
ATOM   2806 2HD1 LEU A 179      -2.693   3.606  55.123  1.00  0.00           H  
ATOM   2807 3HD1 LEU A 179      -3.622   2.480  54.125  1.00  0.00           H  
ATOM   2808 1HD2 LEU A 179      -1.272   1.172  52.706  1.00  0.00           H  
ATOM   2809 2HD2 LEU A 179      -2.753   1.715  51.897  1.00  0.00           H  
ATOM   2810 3HD2 LEU A 179      -1.164   2.262  51.326  1.00  0.00           H  
ATOM   2811  N   ILE A 180      -2.762   7.337  50.977  1.00  0.00           N  
ATOM   2812  CA  ILE A 180      -3.535   8.308  50.198  1.00  0.00           C  
ATOM   2813  C   ILE A 180      -2.807   8.682  48.918  1.00  0.00           C  
ATOM   2814  O   ILE A 180      -3.391   8.662  47.830  1.00  0.00           O  
ATOM   2815  CB  ILE A 180      -3.817   9.604  51.002  1.00  0.00           C  
ATOM   2816  CG1 ILE A 180      -4.766   9.295  52.181  1.00  0.00           C  
ATOM   2817  CG2 ILE A 180      -4.422  10.719  50.073  1.00  0.00           C  
ATOM   2818  CD1 ILE A 180      -4.862  10.405  53.221  1.00  0.00           C  
ATOM   2819  H   ILE A 180      -2.441   7.583  51.923  1.00  0.00           H  
ATOM   2820  HA  ILE A 180      -4.484   7.854  49.925  1.00  0.00           H  
ATOM   2821  HB  ILE A 180      -2.874   9.961  51.430  1.00  0.00           H  
ATOM   2822 1HG1 ILE A 180      -5.764   9.107  51.782  1.00  0.00           H  
ATOM   2823 2HG1 ILE A 180      -4.420   8.393  52.677  1.00  0.00           H  
ATOM   2824 1HG2 ILE A 180      -4.595  11.617  50.646  1.00  0.00           H  
ATOM   2825 2HG2 ILE A 180      -3.744  10.961  49.260  1.00  0.00           H  
ATOM   2826 3HG2 ILE A 180      -5.364  10.375  49.663  1.00  0.00           H  
ATOM   2827 1HD1 ILE A 180      -5.538  10.105  54.015  1.00  0.00           H  
ATOM   2828 2HD1 ILE A 180      -3.872  10.585  53.642  1.00  0.00           H  
ATOM   2829 3HD1 ILE A 180      -5.235  11.318  52.776  1.00  0.00           H  
ATOM   2830  N   VAL A 181      -1.533   9.042  49.050  1.00  0.00           N  
ATOM   2831  CA  VAL A 181      -0.733   9.468  47.920  1.00  0.00           C  
ATOM   2832  C   VAL A 181      -0.558   8.357  46.912  1.00  0.00           C  
ATOM   2833  O   VAL A 181      -0.639   8.623  45.721  1.00  0.00           O  
ATOM   2834  CB  VAL A 181       0.630  10.023  48.376  1.00  0.00           C  
ATOM   2835  CG1 VAL A 181       1.545  10.272  47.160  1.00  0.00           C  
ATOM   2836  CG2 VAL A 181       0.393  11.349  49.137  1.00  0.00           C  
ATOM   2837  H   VAL A 181      -1.109   9.019  49.979  1.00  0.00           H  
ATOM   2838  HA  VAL A 181      -1.265  10.280  47.429  1.00  0.00           H  
ATOM   2839  HB  VAL A 181       1.119   9.299  49.037  1.00  0.00           H  
ATOM   2840 1HG1 VAL A 181       2.498  10.678  47.501  1.00  0.00           H  
ATOM   2841 2HG1 VAL A 181       1.728   9.345  46.621  1.00  0.00           H  
ATOM   2842 3HG1 VAL A 181       1.064  10.983  46.493  1.00  0.00           H  
ATOM   2843 1HG2 VAL A 181       1.347  11.744  49.471  1.00  0.00           H  
ATOM   2844 2HG2 VAL A 181      -0.089  12.068  48.480  1.00  0.00           H  
ATOM   2845 3HG2 VAL A 181      -0.244  11.171  49.998  1.00  0.00           H  
ATOM   2846  N   MET A 182      -0.258   7.135  47.368  1.00  0.00           N  
ATOM   2847  CA  MET A 182      -0.094   6.005  46.475  1.00  0.00           C  
ATOM   2848  C   MET A 182      -1.375   5.722  45.697  1.00  0.00           C  
ATOM   2849  O   MET A 182      -1.313   5.458  44.494  1.00  0.00           O  
ATOM   2850  CB  MET A 182       0.373   4.794  47.267  1.00  0.00           C  
ATOM   2851  CG  MET A 182       1.816   4.903  47.766  1.00  0.00           C  
ATOM   2852  SD  MET A 182       2.271   3.612  48.966  1.00  0.00           S  
ATOM   2853  CE  MET A 182       2.306   2.108  48.014  1.00  0.00           C  
ATOM   2854  H   MET A 182      -0.149   6.982  48.369  1.00  0.00           H  
ATOM   2855  HA  MET A 182       0.684   6.251  45.763  1.00  0.00           H  
ATOM   2856 1HB  MET A 182      -0.263   4.684  48.142  1.00  0.00           H  
ATOM   2857 2HB  MET A 182       0.273   3.899  46.663  1.00  0.00           H  
ATOM   2858 1HG  MET A 182       2.481   4.830  46.911  1.00  0.00           H  
ATOM   2859 2HG  MET A 182       1.975   5.879  48.228  1.00  0.00           H  
ATOM   2860 1HE  MET A 182       2.578   1.280  48.668  1.00  0.00           H  
ATOM   2861 2HE  MET A 182       1.326   1.916  47.587  1.00  0.00           H  
ATOM   2862 3HE  MET A 182       3.038   2.200  47.220  1.00  0.00           H  
ATOM   2863  N   ALA A 183      -2.551   5.782  46.347  1.00  0.00           N  
ATOM   2864  CA  ALA A 183      -3.789   5.554  45.607  1.00  0.00           C  
ATOM   2865  C   ALA A 183      -3.950   6.599  44.487  1.00  0.00           C  
ATOM   2866  O   ALA A 183      -4.318   6.253  43.350  1.00  0.00           O  
ATOM   2867  CB  ALA A 183      -4.957   5.613  46.570  1.00  0.00           C  
ATOM   2868  H   ALA A 183      -2.592   5.940  47.362  1.00  0.00           H  
ATOM   2869  HA  ALA A 183      -3.746   4.570  45.153  1.00  0.00           H  
ATOM   2870 1HB  ALA A 183      -5.890   5.434  46.037  1.00  0.00           H  
ATOM   2871 2HB  ALA A 183      -4.829   4.865  47.349  1.00  0.00           H  
ATOM   2872 3HB  ALA A 183      -4.967   6.589  47.022  1.00  0.00           H  
ATOM   2873  N   VAL A 184      -3.604   7.856  44.782  1.00  0.00           N  
ATOM   2874  CA  VAL A 184      -3.666   8.924  43.796  1.00  0.00           C  
ATOM   2875  C   VAL A 184      -2.632   8.716  42.696  1.00  0.00           C  
ATOM   2876  O   VAL A 184      -2.944   8.892  41.523  1.00  0.00           O  
ATOM   2877  CB  VAL A 184      -3.460  10.299  44.452  1.00  0.00           C  
ATOM   2878  CG1 VAL A 184      -3.343  11.405  43.386  1.00  0.00           C  
ATOM   2879  CG2 VAL A 184      -4.638  10.580  45.388  1.00  0.00           C  
ATOM   2880  H   VAL A 184      -3.348   8.080  45.754  1.00  0.00           H  
ATOM   2881  HA  VAL A 184      -4.653   8.905  43.338  1.00  0.00           H  
ATOM   2882  HB  VAL A 184      -2.533  10.286  45.026  1.00  0.00           H  
ATOM   2883 1HG1 VAL A 184      -3.189  12.347  43.892  1.00  0.00           H  
ATOM   2884 2HG1 VAL A 184      -2.501  11.222  42.728  1.00  0.00           H  
ATOM   2885 3HG1 VAL A 184      -4.256  11.446  42.796  1.00  0.00           H  
ATOM   2886 1HG2 VAL A 184      -4.490  11.531  45.879  1.00  0.00           H  
ATOM   2887 2HG2 VAL A 184      -5.566  10.604  44.826  1.00  0.00           H  
ATOM   2888 3HG2 VAL A 184      -4.706   9.807  46.133  1.00  0.00           H  
ATOM   2889  N   LEU A 185      -1.392   8.374  43.086  1.00  0.00           N  
ATOM   2890  CA  LEU A 185      -0.290   8.171  42.157  1.00  0.00           C  
ATOM   2891  C   LEU A 185      -0.647   7.096  41.155  1.00  0.00           C  
ATOM   2892  O   LEU A 185      -0.359   7.250  39.964  1.00  0.00           O  
ATOM   2893  CB  LEU A 185       0.978   7.767  42.943  1.00  0.00           C  
ATOM   2894  CG  LEU A 185       2.290   7.498  42.149  1.00  0.00           C  
ATOM   2895  CD1 LEU A 185       2.728   8.762  41.362  1.00  0.00           C  
ATOM   2896  CD2 LEU A 185       3.383   7.065  43.166  1.00  0.00           C  
ATOM   2897  H   LEU A 185      -1.205   8.284  44.075  1.00  0.00           H  
ATOM   2898  HA  LEU A 185      -0.103   9.102  41.643  1.00  0.00           H  
ATOM   2899 1HB  LEU A 185       1.179   8.532  43.696  1.00  0.00           H  
ATOM   2900 2HB  LEU A 185       0.744   6.848  43.467  1.00  0.00           H  
ATOM   2901  HG  LEU A 185       2.127   6.697  41.435  1.00  0.00           H  
ATOM   2902 1HD1 LEU A 185       3.649   8.549  40.821  1.00  0.00           H  
ATOM   2903 2HD1 LEU A 185       1.961   9.048  40.646  1.00  0.00           H  
ATOM   2904 3HD1 LEU A 185       2.899   9.583  42.060  1.00  0.00           H  
ATOM   2905 1HD2 LEU A 185       4.312   6.854  42.642  1.00  0.00           H  
ATOM   2906 2HD2 LEU A 185       3.550   7.868  43.886  1.00  0.00           H  
ATOM   2907 3HD2 LEU A 185       3.063   6.174  43.696  1.00  0.00           H  
ATOM   2908  N   LEU A 186      -1.285   6.024  41.615  1.00  0.00           N  
ATOM   2909  CA  LEU A 186      -1.721   4.962  40.737  1.00  0.00           C  
ATOM   2910  C   LEU A 186      -2.701   5.490  39.698  1.00  0.00           C  
ATOM   2911  O   LEU A 186      -2.550   5.198  38.510  1.00  0.00           O  
ATOM   2912  CB  LEU A 186      -2.329   3.833  41.573  1.00  0.00           C  
ATOM   2913  CG  LEU A 186      -2.920   2.649  40.834  1.00  0.00           C  
ATOM   2914  CD1 LEU A 186      -1.872   1.934  39.992  1.00  0.00           C  
ATOM   2915  CD2 LEU A 186      -3.542   1.695  41.858  1.00  0.00           C  
ATOM   2916  H   LEU A 186      -1.433   5.926  42.627  1.00  0.00           H  
ATOM   2917  HA  LEU A 186      -0.854   4.592  40.204  1.00  0.00           H  
ATOM   2918 1HB  LEU A 186      -1.557   3.464  42.242  1.00  0.00           H  
ATOM   2919 2HB  LEU A 186      -3.121   4.260  42.192  1.00  0.00           H  
ATOM   2920  HG  LEU A 186      -3.670   3.010  40.183  1.00  0.00           H  
ATOM   2921 1HD1 LEU A 186      -2.341   1.105  39.470  1.00  0.00           H  
ATOM   2922 2HD1 LEU A 186      -1.452   2.614  39.257  1.00  0.00           H  
ATOM   2923 3HD1 LEU A 186      -1.079   1.555  40.638  1.00  0.00           H  
ATOM   2924 1HD2 LEU A 186      -3.993   0.877  41.354  1.00  0.00           H  
ATOM   2925 2HD2 LEU A 186      -2.770   1.324  42.538  1.00  0.00           H  
ATOM   2926 3HD2 LEU A 186      -4.297   2.222  42.426  1.00  0.00           H  
ATOM   2927  N   VAL A 187      -3.692   6.290  40.124  1.00  0.00           N  
ATOM   2928  CA  VAL A 187      -4.631   6.866  39.161  1.00  0.00           C  
ATOM   2929  C   VAL A 187      -3.902   7.787  38.186  1.00  0.00           C  
ATOM   2930  O   VAL A 187      -4.250   7.815  37.001  1.00  0.00           O  
ATOM   2931  CB  VAL A 187      -5.786   7.604  39.850  1.00  0.00           C  
ATOM   2932  CG1 VAL A 187      -6.644   8.367  38.790  1.00  0.00           C  
ATOM   2933  CG2 VAL A 187      -6.633   6.574  40.593  1.00  0.00           C  
ATOM   2934  H   VAL A 187      -3.806   6.450  41.135  1.00  0.00           H  
ATOM   2935  HA  VAL A 187      -5.066   6.053  38.587  1.00  0.00           H  
ATOM   2936  HB  VAL A 187      -5.390   8.332  40.554  1.00  0.00           H  
ATOM   2937 1HG1 VAL A 187      -7.468   8.876  39.274  1.00  0.00           H  
ATOM   2938 2HG1 VAL A 187      -6.045   9.113  38.266  1.00  0.00           H  
ATOM   2939 3HG1 VAL A 187      -7.044   7.654  38.067  1.00  0.00           H  
ATOM   2940 1HG2 VAL A 187      -7.456   7.063  41.096  1.00  0.00           H  
ATOM   2941 2HG2 VAL A 187      -7.024   5.850  39.890  1.00  0.00           H  
ATOM   2942 3HG2 VAL A 187      -6.009   6.068  41.329  1.00  0.00           H  
ATOM   2943  N   VAL A 188      -2.970   8.608  38.674  1.00  0.00           N  
ATOM   2944  CA  VAL A 188      -2.195   9.501  37.817  1.00  0.00           C  
ATOM   2945  C   VAL A 188      -1.402   8.784  36.760  1.00  0.00           C  
ATOM   2946  O   VAL A 188      -1.454   9.148  35.589  1.00  0.00           O  
ATOM   2947  CB  VAL A 188      -1.211  10.334  38.656  1.00  0.00           C  
ATOM   2948  CG1 VAL A 188      -0.162  11.088  37.751  1.00  0.00           C  
ATOM   2949  CG2 VAL A 188      -2.020  11.328  39.476  1.00  0.00           C  
ATOM   2950  H   VAL A 188      -2.791   8.580  39.688  1.00  0.00           H  
ATOM   2951  HA  VAL A 188      -2.901  10.177  37.319  1.00  0.00           H  
ATOM   2952  HB  VAL A 188      -0.667   9.678  39.318  1.00  0.00           H  
ATOM   2953 1HG1 VAL A 188       0.515  11.645  38.375  1.00  0.00           H  
ATOM   2954 2HG1 VAL A 188       0.429  10.378  37.175  1.00  0.00           H  
ATOM   2955 3HG1 VAL A 188      -0.637  11.747  37.073  1.00  0.00           H  
ATOM   2956 1HG2 VAL A 188      -1.370  11.909  40.108  1.00  0.00           H  
ATOM   2957 2HG2 VAL A 188      -2.557  11.972  38.801  1.00  0.00           H  
ATOM   2958 3HG2 VAL A 188      -2.731  10.808  40.093  1.00  0.00           H  
ATOM   2959  N   LEU A 189      -0.644   7.772  37.174  1.00  0.00           N  
ATOM   2960  CA  LEU A 189       0.157   7.061  36.211  1.00  0.00           C  
ATOM   2961  C   LEU A 189      -0.752   6.319  35.250  1.00  0.00           C  
ATOM   2962  O   LEU A 189      -0.494   6.334  34.042  1.00  0.00           O  
ATOM   2963  CB  LEU A 189       1.126   6.143  36.961  1.00  0.00           C  
ATOM   2964  CG  LEU A 189       2.267   6.891  37.790  1.00  0.00           C  
ATOM   2965  CD1 LEU A 189       2.941   5.891  38.676  1.00  0.00           C  
ATOM   2966  CD2 LEU A 189       3.309   7.564  36.863  1.00  0.00           C  
ATOM   2967  H   LEU A 189      -0.631   7.514  38.161  1.00  0.00           H  
ATOM   2968  HA  LEU A 189       0.724   7.781  35.634  1.00  0.00           H  
ATOM   2969 1HB  LEU A 189       0.544   5.544  37.672  1.00  0.00           H  
ATOM   2970 2HB  LEU A 189       1.596   5.469  36.249  1.00  0.00           H  
ATOM   2971  HG  LEU A 189       1.810   7.650  38.422  1.00  0.00           H  
ATOM   2972 1HD1 LEU A 189       3.697   6.376  39.276  1.00  0.00           H  
ATOM   2973 2HD1 LEU A 189       2.177   5.474  39.316  1.00  0.00           H  
ATOM   2974 3HD1 LEU A 189       3.398   5.112  38.094  1.00  0.00           H  
ATOM   2975 1HD2 LEU A 189       4.069   8.055  37.472  1.00  0.00           H  
ATOM   2976 2HD2 LEU A 189       3.782   6.808  36.236  1.00  0.00           H  
ATOM   2977 3HD2 LEU A 189       2.833   8.305  36.237  1.00  0.00           H  
ATOM   2978  N   ALA A 190      -1.842   5.709  35.752  1.00  0.00           N  
ATOM   2979  CA  ALA A 190      -2.777   5.021  34.883  1.00  0.00           C  
ATOM   2980  C   ALA A 190      -3.432   5.998  33.901  1.00  0.00           C  
ATOM   2981  O   ALA A 190      -3.610   5.648  32.732  1.00  0.00           O  
ATOM   2982  CB  ALA A 190      -3.829   4.296  35.695  1.00  0.00           C  
ATOM   2983  H   ALA A 190      -2.017   5.683  36.761  1.00  0.00           H  
ATOM   2984  HA  ALA A 190      -2.214   4.291  34.308  1.00  0.00           H  
ATOM   2985 1HB  ALA A 190      -4.500   3.758  35.027  1.00  0.00           H  
ATOM   2986 2HB  ALA A 190      -3.344   3.592  36.369  1.00  0.00           H  
ATOM   2987 3HB  ALA A 190      -4.398   5.019  36.281  1.00  0.00           H  
ATOM   2988  N   THR A 191      -3.771   7.224  34.358  1.00  0.00           N  
ATOM   2989  CA  THR A 191      -4.376   8.255  33.511  1.00  0.00           C  
ATOM   2990  C   THR A 191      -3.429   8.633  32.396  1.00  0.00           C  
ATOM   2991  O   THR A 191      -3.844   8.730  31.238  1.00  0.00           O  
ATOM   2992  CB  THR A 191      -4.754   9.541  34.305  1.00  0.00           C  
ATOM   2993  OG1 THR A 191      -5.754   9.242  35.291  1.00  0.00           O  
ATOM   2994  CG2 THR A 191      -5.295  10.635  33.363  1.00  0.00           C  
ATOM   2995  H   THR A 191      -3.654   7.436  35.345  1.00  0.00           H  
ATOM   2996  HA  THR A 191      -5.283   7.849  33.067  1.00  0.00           H  
ATOM   2997  HB  THR A 191      -3.864   9.913  34.805  1.00  0.00           H  
ATOM   2998  HG1 THR A 191      -5.358   8.653  35.971  1.00  0.00           H  
ATOM   2999 1HG2 THR A 191      -5.538  11.524  33.946  1.00  0.00           H  
ATOM   3000 2HG2 THR A 191      -4.551  10.897  32.618  1.00  0.00           H  
ATOM   3001 3HG2 THR A 191      -6.191  10.272  32.865  1.00  0.00           H  
ATOM   3002  N   LEU A 192      -2.161   8.858  32.737  1.00  0.00           N  
ATOM   3003  CA  LEU A 192      -1.183   9.222  31.733  1.00  0.00           C  
ATOM   3004  C   LEU A 192      -1.009   8.088  30.714  1.00  0.00           C  
ATOM   3005  O   LEU A 192      -0.979   8.341  29.503  1.00  0.00           O  
ATOM   3006  CB  LEU A 192       0.138   9.573  32.441  1.00  0.00           C  
ATOM   3007  CG  LEU A 192       0.184  10.930  33.273  1.00  0.00           C  
ATOM   3008  CD1 LEU A 192       1.488  10.997  34.074  1.00  0.00           C  
ATOM   3009  CD2 LEU A 192       0.106  12.153  32.337  1.00  0.00           C  
ATOM   3010  H   LEU A 192      -1.884   8.800  33.723  1.00  0.00           H  
ATOM   3011  HA  LEU A 192      -1.553  10.089  31.201  1.00  0.00           H  
ATOM   3012 1HB  LEU A 192       0.348   8.770  33.151  1.00  0.00           H  
ATOM   3013 2HB  LEU A 192       0.902   9.580  31.745  1.00  0.00           H  
ATOM   3014  HG  LEU A 192      -0.647  10.950  33.968  1.00  0.00           H  
ATOM   3015 1HD1 LEU A 192       1.505  11.920  34.653  1.00  0.00           H  
ATOM   3016 2HD1 LEU A 192       1.547  10.145  34.751  1.00  0.00           H  
ATOM   3017 3HD1 LEU A 192       2.338  10.980  33.392  1.00  0.00           H  
ATOM   3018 1HD2 LEU A 192       0.141  13.060  32.932  1.00  0.00           H  
ATOM   3019 2HD2 LEU A 192       0.947  12.150  31.650  1.00  0.00           H  
ATOM   3020 3HD2 LEU A 192      -0.813  12.137  31.770  1.00  0.00           H  
ATOM   3021  N   GLN A 193      -0.965   6.833  31.180  1.00  0.00           N  
ATOM   3022  CA  GLN A 193      -0.842   5.694  30.275  1.00  0.00           C  
ATOM   3023  C   GLN A 193      -2.080   5.544  29.397  1.00  0.00           C  
ATOM   3024  O   GLN A 193      -1.961   5.210  28.219  1.00  0.00           O  
ATOM   3025  CB  GLN A 193      -0.590   4.416  31.056  1.00  0.00           C  
ATOM   3026  CG  GLN A 193       0.773   4.350  31.705  1.00  0.00           C  
ATOM   3027  CD  GLN A 193       0.957   3.115  32.553  1.00  0.00           C  
ATOM   3028  OE1 GLN A 193       0.035   2.560  33.179  1.00  0.00           O  
ATOM   3029  NE2 GLN A 193       2.173   2.645  32.554  1.00  0.00           N  
ATOM   3030  H   GLN A 193      -0.969   6.667  32.195  1.00  0.00           H  
ATOM   3031  HA  GLN A 193       0.013   5.869  29.624  1.00  0.00           H  
ATOM   3032 1HB  GLN A 193      -1.321   4.365  31.849  1.00  0.00           H  
ATOM   3033 2HB  GLN A 193      -0.725   3.547  30.413  1.00  0.00           H  
ATOM   3034 1HG  GLN A 193       1.530   4.331  30.921  1.00  0.00           H  
ATOM   3035 2HG  GLN A 193       0.916   5.224  32.332  1.00  0.00           H  
ATOM   3036 1HE2 GLN A 193       2.378   1.777  33.048  1.00  0.00           H  
ATOM   3037 2HE2 GLN A 193       2.897   3.115  32.047  1.00  0.00           H  
ATOM   3038  N   THR A 194      -3.267   5.802  29.970  1.00  0.00           N  
ATOM   3039  CA  THR A 194      -4.536   5.706  29.257  1.00  0.00           C  
ATOM   3040  C   THR A 194      -4.538   6.694  28.099  1.00  0.00           C  
ATOM   3041  O   THR A 194      -4.914   6.332  26.979  1.00  0.00           O  
ATOM   3042  CB  THR A 194      -5.739   5.968  30.199  1.00  0.00           C  
ATOM   3043  OG1 THR A 194      -5.751   4.976  31.242  1.00  0.00           O  
ATOM   3044  CG2 THR A 194      -7.063   5.894  29.416  1.00  0.00           C  
ATOM   3045  H   THR A 194      -3.288   6.022  30.963  1.00  0.00           H  
ATOM   3046  HA  THR A 194      -4.634   4.699  28.856  1.00  0.00           H  
ATOM   3047  HB  THR A 194      -5.637   6.954  30.646  1.00  0.00           H  
ATOM   3048  HG1 THR A 194      -4.976   5.116  31.822  1.00  0.00           H  
ATOM   3049 1HG2 THR A 194      -7.887   6.078  30.097  1.00  0.00           H  
ATOM   3050 2HG2 THR A 194      -7.080   6.645  28.628  1.00  0.00           H  
ATOM   3051 3HG2 THR A 194      -7.173   4.909  28.977  1.00  0.00           H  
ATOM   3052  N   GLU A 195      -4.095   7.931  28.361  1.00  0.00           N  
ATOM   3053  CA  GLU A 195      -4.009   8.956  27.328  1.00  0.00           C  
ATOM   3054  C   GLU A 195      -3.043   8.551  26.220  1.00  0.00           C  
ATOM   3055  O   GLU A 195      -3.323   8.775  25.034  1.00  0.00           O  
ATOM   3056  CB  GLU A 195      -3.556  10.278  27.949  1.00  0.00           C  
ATOM   3057  CG  GLU A 195      -4.606  11.013  28.775  1.00  0.00           C  
ATOM   3058  CD  GLU A 195      -5.715  11.584  27.908  1.00  0.00           C  
ATOM   3059  OE1 GLU A 195      -5.411  12.255  26.920  1.00  0.00           O  
ATOM   3060  OE2 GLU A 195      -6.862  11.353  28.216  1.00  0.00           O  
ATOM   3061  H   GLU A 195      -3.851   8.175  29.327  1.00  0.00           H  
ATOM   3062  HA  GLU A 195      -5.001   9.091  26.890  1.00  0.00           H  
ATOM   3063 1HB  GLU A 195      -2.716  10.088  28.611  1.00  0.00           H  
ATOM   3064 2HB  GLU A 195      -3.211  10.942  27.178  1.00  0.00           H  
ATOM   3065 1HG  GLU A 195      -5.047  10.328  29.497  1.00  0.00           H  
ATOM   3066 2HG  GLU A 195      -4.120  11.815  29.338  1.00  0.00           H  
ATOM   3067  N   ILE A 196      -1.928   7.918  26.583  1.00  0.00           N  
ATOM   3068  CA  ILE A 196      -1.004   7.450  25.572  1.00  0.00           C  
ATOM   3069  C   ILE A 196      -1.638   6.334  24.740  1.00  0.00           C  
ATOM   3070  O   ILE A 196      -1.522   6.322  23.515  1.00  0.00           O  
ATOM   3071  CB  ILE A 196       0.332   6.980  26.140  1.00  0.00           C  
ATOM   3072  CG1 ILE A 196       1.107   8.171  26.729  1.00  0.00           C  
ATOM   3073  CG2 ILE A 196       1.111   6.352  24.990  1.00  0.00           C  
ATOM   3074  CD1 ILE A 196       2.333   7.762  27.579  1.00  0.00           C  
ATOM   3075  H   ILE A 196      -1.711   7.830  27.582  1.00  0.00           H  
ATOM   3076  HA  ILE A 196      -0.781   8.278  24.907  1.00  0.00           H  
ATOM   3077  HB  ILE A 196       0.175   6.277  26.946  1.00  0.00           H  
ATOM   3078 1HG1 ILE A 196       1.423   8.806  25.914  1.00  0.00           H  
ATOM   3079 2HG1 ILE A 196       0.435   8.747  27.367  1.00  0.00           H  
ATOM   3080 1HG2 ILE A 196       2.060   6.064  25.355  1.00  0.00           H  
ATOM   3081 2HG2 ILE A 196       0.604   5.483  24.580  1.00  0.00           H  
ATOM   3082 3HG2 ILE A 196       1.233   7.087  24.207  1.00  0.00           H  
ATOM   3083 1HD1 ILE A 196       2.822   8.641  27.955  1.00  0.00           H  
ATOM   3084 2HD1 ILE A 196       2.003   7.147  28.416  1.00  0.00           H  
ATOM   3085 3HD1 ILE A 196       3.047   7.205  26.989  1.00  0.00           H  
ATOM   3086  N   LEU A 197      -2.308   5.378  25.381  1.00  0.00           N  
ATOM   3087  CA  LEU A 197      -2.907   4.310  24.604  1.00  0.00           C  
ATOM   3088  C   LEU A 197      -3.943   4.886  23.637  1.00  0.00           C  
ATOM   3089  O   LEU A 197      -4.074   4.399  22.501  1.00  0.00           O  
ATOM   3090  CB  LEU A 197      -3.575   3.303  25.538  1.00  0.00           C  
ATOM   3091  CG  LEU A 197      -2.650   2.453  26.431  1.00  0.00           C  
ATOM   3092  CD1 LEU A 197      -3.476   1.659  27.443  1.00  0.00           C  
ATOM   3093  CD2 LEU A 197      -1.913   1.504  25.597  1.00  0.00           C  
ATOM   3094  H   LEU A 197      -2.354   5.382  26.402  1.00  0.00           H  
ATOM   3095  HA  LEU A 197      -2.145   3.826  24.022  1.00  0.00           H  
ATOM   3096 1HB  LEU A 197      -4.298   3.810  26.170  1.00  0.00           H  
ATOM   3097 2HB  LEU A 197      -4.080   2.627  24.897  1.00  0.00           H  
ATOM   3098  HG  LEU A 197      -1.963   3.097  26.959  1.00  0.00           H  
ATOM   3099 1HD1 LEU A 197      -2.806   1.064  28.066  1.00  0.00           H  
ATOM   3100 2HD1 LEU A 197      -4.044   2.334  28.075  1.00  0.00           H  
ATOM   3101 3HD1 LEU A 197      -4.146   1.004  26.920  1.00  0.00           H  
ATOM   3102 1HD2 LEU A 197      -1.288   0.920  26.239  1.00  0.00           H  
ATOM   3103 2HD2 LEU A 197      -2.616   0.866  25.102  1.00  0.00           H  
ATOM   3104 3HD2 LEU A 197      -1.315   1.999  24.876  1.00  0.00           H  
ATOM   3105  N   LYS A 198      -4.682   5.918  24.057  1.00  0.00           N  
ATOM   3106  CA  LYS A 198      -5.631   6.572  23.167  1.00  0.00           C  
ATOM   3107  C   LYS A 198      -4.871   7.166  21.979  1.00  0.00           C  
ATOM   3108  O   LYS A 198      -5.311   7.034  20.839  1.00  0.00           O  
ATOM   3109  CB  LYS A 198      -6.448   7.627  23.897  1.00  0.00           C  
ATOM   3110  CG  LYS A 198      -7.534   8.306  23.057  1.00  0.00           C  
ATOM   3111  CD  LYS A 198      -8.433   9.174  23.936  1.00  0.00           C  
ATOM   3112  CE  LYS A 198      -9.498   9.893  23.126  1.00  0.00           C  
ATOM   3113  NZ  LYS A 198     -10.530  10.529  24.005  1.00  0.00           N  
ATOM   3114  H   LYS A 198      -4.596   6.231  25.032  1.00  0.00           H  
ATOM   3115  HA  LYS A 198      -6.317   5.822  22.776  1.00  0.00           H  
ATOM   3116 1HB  LYS A 198      -6.895   7.188  24.760  1.00  0.00           H  
ATOM   3117 2HB  LYS A 198      -5.775   8.408  24.256  1.00  0.00           H  
ATOM   3118 1HG  LYS A 198      -7.068   8.926  22.290  1.00  0.00           H  
ATOM   3119 2HG  LYS A 198      -8.146   7.543  22.565  1.00  0.00           H  
ATOM   3120 1HD  LYS A 198      -8.927   8.556  24.684  1.00  0.00           H  
ATOM   3121 2HD  LYS A 198      -7.825   9.914  24.453  1.00  0.00           H  
ATOM   3122 1HE  LYS A 198      -9.025  10.665  22.529  1.00  0.00           H  
ATOM   3123 2HE  LYS A 198      -9.977   9.194  22.469  1.00  0.00           H  
ATOM   3124 1HZ  LYS A 198     -11.223  10.996  23.439  1.00  0.00           H  
ATOM   3125 2HZ  LYS A 198     -10.992   9.786  24.562  1.00  0.00           H  
ATOM   3126 3HZ  LYS A 198     -10.096  11.191  24.621  1.00  0.00           H  
ATOM   3127  N   ALA A 199      -3.721   7.813  22.252  1.00  0.00           N  
ATOM   3128  CA  ALA A 199      -2.887   8.402  21.203  1.00  0.00           C  
ATOM   3129  C   ALA A 199      -2.413   7.341  20.194  1.00  0.00           C  
ATOM   3130  O   ALA A 199      -2.321   7.630  18.996  1.00  0.00           O  
ATOM   3131  CB  ALA A 199      -1.699   9.114  21.817  1.00  0.00           C  
ATOM   3132  H   ALA A 199      -3.460   7.953  23.232  1.00  0.00           H  
ATOM   3133  HA  ALA A 199      -3.491   9.134  20.678  1.00  0.00           H  
ATOM   3134 1HB  ALA A 199      -1.127   9.583  21.033  1.00  0.00           H  
ATOM   3135 2HB  ALA A 199      -2.056   9.874  22.510  1.00  0.00           H  
ATOM   3136 3HB  ALA A 199      -1.074   8.411  22.347  1.00  0.00           H  
ATOM   3137  N   ILE A 200      -2.135   6.118  20.666  1.00  0.00           N  
ATOM   3138  CA  ILE A 200      -1.744   5.032  19.760  1.00  0.00           C  
ATOM   3139  C   ILE A 200      -2.913   4.719  18.831  1.00  0.00           C  
ATOM   3140  O   ILE A 200      -2.728   4.599  17.614  1.00  0.00           O  
ATOM   3141  CB  ILE A 200      -1.282   3.752  20.510  1.00  0.00           C  
ATOM   3142  CG1 ILE A 200       0.068   4.046  21.229  1.00  0.00           C  
ATOM   3143  CG2 ILE A 200      -1.157   2.557  19.509  1.00  0.00           C  
ATOM   3144  CD1 ILE A 200       0.512   3.016  22.254  1.00  0.00           C  
ATOM   3145  H   ILE A 200      -2.165   5.987  21.684  1.00  0.00           H  
ATOM   3146  HA  ILE A 200      -0.908   5.377  19.151  1.00  0.00           H  
ATOM   3147  HB  ILE A 200      -2.011   3.497  21.276  1.00  0.00           H  
ATOM   3148 1HG1 ILE A 200       0.848   4.120  20.470  1.00  0.00           H  
ATOM   3149 2HG1 ILE A 200      -0.014   5.013  21.729  1.00  0.00           H  
ATOM   3150 1HG2 ILE A 200      -0.841   1.664  20.032  1.00  0.00           H  
ATOM   3151 2HG2 ILE A 200      -2.118   2.352  19.037  1.00  0.00           H  
ATOM   3152 3HG2 ILE A 200      -0.426   2.801  18.745  1.00  0.00           H  
ATOM   3153 1HD1 ILE A 200       1.467   3.332  22.688  1.00  0.00           H  
ATOM   3154 2HD1 ILE A 200      -0.231   2.953  23.027  1.00  0.00           H  
ATOM   3155 3HD1 ILE A 200       0.636   2.048  21.801  1.00  0.00           H  
ATOM   3156  N   ASN A 201      -4.120   4.593  19.397  1.00  0.00           N  
ATOM   3157  CA  ASN A 201      -5.302   4.299  18.590  1.00  0.00           C  
ATOM   3158  C   ASN A 201      -5.576   5.438  17.604  1.00  0.00           C  
ATOM   3159  O   ASN A 201      -5.976   5.193  16.463  1.00  0.00           O  
ATOM   3160  CB  ASN A 201      -6.509   4.104  19.479  1.00  0.00           C  
ATOM   3161  CG  ASN A 201      -6.537   2.843  20.249  1.00  0.00           C  
ATOM   3162  OD1 ASN A 201      -6.885   1.773  19.727  1.00  0.00           O  
ATOM   3163  ND2 ASN A 201      -6.190   2.927  21.500  1.00  0.00           N  
ATOM   3164  H   ASN A 201      -4.186   4.661  20.422  1.00  0.00           H  
ATOM   3165  HA  ASN A 201      -5.116   3.392  18.013  1.00  0.00           H  
ATOM   3166 1HB  ASN A 201      -6.564   4.922  20.188  1.00  0.00           H  
ATOM   3167 2HB  ASN A 201      -7.409   4.144  18.871  1.00  0.00           H  
ATOM   3168 1HD2 ASN A 201      -6.215   2.118  22.084  1.00  0.00           H  
ATOM   3169 2HD2 ASN A 201      -5.899   3.808  21.899  1.00  0.00           H  
ATOM   3170  N   HIS A 202      -5.300   6.678  18.027  1.00  0.00           N  
ATOM   3171  CA  HIS A 202      -5.448   7.848  17.179  1.00  0.00           C  
ATOM   3172  C   HIS A 202      -4.520   7.726  15.990  1.00  0.00           C  
ATOM   3173  O   HIS A 202      -4.945   7.822  14.842  1.00  0.00           O  
ATOM   3174  CB  HIS A 202      -5.137   9.124  17.954  1.00  0.00           C  
ATOM   3175  CG  HIS A 202      -5.140  10.359  17.138  1.00  0.00           C  
ATOM   3176  ND1 HIS A 202      -6.288  10.951  16.670  1.00  0.00           N  
ATOM   3177  CD2 HIS A 202      -4.111  11.123  16.706  1.00  0.00           C  
ATOM   3178  CE1 HIS A 202      -5.966  12.034  15.980  1.00  0.00           C  
ATOM   3179  NE2 HIS A 202      -4.649  12.157  15.990  1.00  0.00           N  
ATOM   3180  H   HIS A 202      -5.022   6.802  19.005  1.00  0.00           H  
ATOM   3181  HA  HIS A 202      -6.470   7.914  16.811  1.00  0.00           H  
ATOM   3182 1HB  HIS A 202      -5.849   9.239  18.771  1.00  0.00           H  
ATOM   3183 2HB  HIS A 202      -4.167   9.042  18.389  1.00  0.00           H  
ATOM   3184  HD1 HIS A 202      -7.225  10.688  16.896  1.00  0.00           H  
ATOM   3185  HD2 HIS A 202      -3.030  11.042  16.832  1.00  0.00           H  
ATOM   3186  HE1 HIS A 202      -6.739  12.648  15.522  1.00  0.00           H  
ATOM   3187  N   ALA A 203      -3.238   7.461  16.233  1.00  0.00           N  
ATOM   3188  CA  ALA A 203      -2.312   7.377  15.118  1.00  0.00           C  
ATOM   3189  C   ALA A 203      -2.767   6.314  14.119  1.00  0.00           C  
ATOM   3190  O   ALA A 203      -2.688   6.532  12.903  1.00  0.00           O  
ATOM   3191  CB  ALA A 203      -0.919   7.072  15.629  1.00  0.00           C  
ATOM   3192  H   ALA A 203      -2.910   7.369  17.199  1.00  0.00           H  
ATOM   3193  HA  ALA A 203      -2.308   8.332  14.607  1.00  0.00           H  
ATOM   3194 1HB  ALA A 203      -0.222   7.026  14.795  1.00  0.00           H  
ATOM   3195 2HB  ALA A 203      -0.614   7.853  16.323  1.00  0.00           H  
ATOM   3196 3HB  ALA A 203      -0.937   6.111  16.147  1.00  0.00           H  
ATOM   3197  N   LEU A 204      -3.289   5.180  14.607  1.00  0.00           N  
ATOM   3198  CA  LEU A 204      -3.769   4.172  13.677  1.00  0.00           C  
ATOM   3199  C   LEU A 204      -4.992   4.677  12.898  1.00  0.00           C  
ATOM   3200  O   LEU A 204      -5.073   4.477  11.679  1.00  0.00           O  
ATOM   3201  CB  LEU A 204      -4.119   2.877  14.433  1.00  0.00           C  
ATOM   3202  CG  LEU A 204      -2.924   2.081  15.054  1.00  0.00           C  
ATOM   3203  CD1 LEU A 204      -3.457   0.941  15.942  1.00  0.00           C  
ATOM   3204  CD2 LEU A 204      -2.056   1.510  13.955  1.00  0.00           C  
ATOM   3205  H   LEU A 204      -3.298   5.019  15.623  1.00  0.00           H  
ATOM   3206  HA  LEU A 204      -2.985   3.978  12.956  1.00  0.00           H  
ATOM   3207 1HB  LEU A 204      -4.791   3.140  15.249  1.00  0.00           H  
ATOM   3208 2HB  LEU A 204      -4.653   2.213  13.755  1.00  0.00           H  
ATOM   3209  HG  LEU A 204      -2.327   2.750  15.678  1.00  0.00           H  
ATOM   3210 1HD1 LEU A 204      -2.616   0.400  16.376  1.00  0.00           H  
ATOM   3211 2HD1 LEU A 204      -4.071   1.358  16.741  1.00  0.00           H  
ATOM   3212 3HD1 LEU A 204      -4.055   0.255  15.343  1.00  0.00           H  
ATOM   3213 1HD2 LEU A 204      -1.253   0.972  14.413  1.00  0.00           H  
ATOM   3214 2HD2 LEU A 204      -2.645   0.837  13.334  1.00  0.00           H  
ATOM   3215 3HD2 LEU A 204      -1.647   2.296  13.346  1.00  0.00           H  
ATOM   3216  N   ALA A 205      -5.926   5.370  13.578  1.00  0.00           N  
ATOM   3217  CA  ALA A 205      -7.118   5.913  12.920  1.00  0.00           C  
ATOM   3218  C   ALA A 205      -6.750   6.928  11.853  1.00  0.00           C  
ATOM   3219  O   ALA A 205      -7.362   6.942  10.780  1.00  0.00           O  
ATOM   3220  CB  ALA A 205      -8.036   6.568  13.940  1.00  0.00           C  
ATOM   3221  H   ALA A 205      -5.830   5.466  14.596  1.00  0.00           H  
ATOM   3222  HA  ALA A 205      -7.638   5.097  12.436  1.00  0.00           H  
ATOM   3223 1HB  ALA A 205      -8.922   6.944  13.440  1.00  0.00           H  
ATOM   3224 2HB  ALA A 205      -8.328   5.850  14.698  1.00  0.00           H  
ATOM   3225 3HB  ALA A 205      -7.510   7.389  14.414  1.00  0.00           H  
ATOM   3226  N   VAL A 206      -5.753   7.773  12.126  1.00  0.00           N  
ATOM   3227  CA  VAL A 206      -5.337   8.773  11.156  1.00  0.00           C  
ATOM   3228  C   VAL A 206      -4.738   8.121   9.958  1.00  0.00           C  
ATOM   3229  O   VAL A 206      -5.048   8.501   8.831  1.00  0.00           O  
ATOM   3230  CB  VAL A 206      -4.323   9.781  11.727  1.00  0.00           C  
ATOM   3231  CG1 VAL A 206      -3.760  10.705  10.563  1.00  0.00           C  
ATOM   3232  CG2 VAL A 206      -5.025  10.626  12.796  1.00  0.00           C  
ATOM   3233  H   VAL A 206      -5.318   7.726  13.053  1.00  0.00           H  
ATOM   3234  HA  VAL A 206      -6.222   9.327  10.839  1.00  0.00           H  
ATOM   3235  HB  VAL A 206      -3.483   9.245  12.175  1.00  0.00           H  
ATOM   3236 1HG1 VAL A 206      -3.047  11.418  10.970  1.00  0.00           H  
ATOM   3237 2HG1 VAL A 206      -3.251  10.110   9.804  1.00  0.00           H  
ATOM   3238 3HG1 VAL A 206      -4.584  11.250  10.096  1.00  0.00           H  
ATOM   3239 1HG2 VAL A 206      -4.330  11.342  13.219  1.00  0.00           H  
ATOM   3240 2HG2 VAL A 206      -5.863  11.160  12.347  1.00  0.00           H  
ATOM   3241 3HG2 VAL A 206      -5.396   9.979  13.585  1.00  0.00           H  
ATOM   3242  N   MET A 207      -3.841   7.171  10.181  1.00  0.00           N  
ATOM   3243  CA  MET A 207      -3.201   6.516   9.075  1.00  0.00           C  
ATOM   3244  C   MET A 207      -4.205   5.835   8.186  1.00  0.00           C  
ATOM   3245  O   MET A 207      -4.128   5.937   6.958  1.00  0.00           O  
ATOM   3246  CB  MET A 207      -2.175   5.537   9.626  1.00  0.00           C  
ATOM   3247  CG  MET A 207      -1.377   4.725   8.607  1.00  0.00           C  
ATOM   3248  SD  MET A 207      -0.074   3.750   9.418  1.00  0.00           S  
ATOM   3249  CE  MET A 207      -0.993   2.499  10.303  1.00  0.00           C  
ATOM   3250  H   MET A 207      -3.593   6.920  11.143  1.00  0.00           H  
ATOM   3251  HA  MET A 207      -2.722   7.269   8.475  1.00  0.00           H  
ATOM   3252 1HB  MET A 207      -1.504   6.060  10.294  1.00  0.00           H  
ATOM   3253 2HB  MET A 207      -2.720   4.827  10.243  1.00  0.00           H  
ATOM   3254 1HG  MET A 207      -2.047   4.039   8.086  1.00  0.00           H  
ATOM   3255 2HG  MET A 207      -0.921   5.375   7.862  1.00  0.00           H  
ATOM   3256 1HE  MET A 207      -0.307   1.846  10.835  1.00  0.00           H  
ATOM   3257 2HE  MET A 207      -1.666   2.961  11.014  1.00  0.00           H  
ATOM   3258 3HE  MET A 207      -1.564   1.918   9.591  1.00  0.00           H  
ATOM   3259  N   ALA A 208      -5.131   5.105   8.783  1.00  0.00           N  
ATOM   3260  CA  ALA A 208      -6.134   4.427   8.005  1.00  0.00           C  
ATOM   3261  C   ALA A 208      -7.073   5.392   7.278  1.00  0.00           C  
ATOM   3262  O   ALA A 208      -7.402   5.176   6.109  1.00  0.00           O  
ATOM   3263  CB  ALA A 208      -6.900   3.532   8.903  1.00  0.00           C  
ATOM   3264  H   ALA A 208      -5.139   5.012   9.805  1.00  0.00           H  
ATOM   3265  HA  ALA A 208      -5.628   3.828   7.246  1.00  0.00           H  
ATOM   3266 1HB  ALA A 208      -7.623   3.028   8.316  1.00  0.00           H  
ATOM   3267 2HB  ALA A 208      -6.231   2.817   9.386  1.00  0.00           H  
ATOM   3268 3HB  ALA A 208      -7.374   4.142   9.653  1.00  0.00           H  
ATOM   3269  N   GLN A 209      -7.509   6.469   7.943  1.00  0.00           N  
ATOM   3270  CA  GLN A 209      -8.420   7.376   7.272  1.00  0.00           C  
ATOM   3271  C   GLN A 209      -7.717   8.102   6.136  1.00  0.00           C  
ATOM   3272  O   GLN A 209      -8.305   8.327   5.071  1.00  0.00           O  
ATOM   3273  CB  GLN A 209      -9.006   8.400   8.244  1.00  0.00           C  
ATOM   3274  CG  GLN A 209     -10.100   9.262   7.633  1.00  0.00           C  
ATOM   3275  CD  GLN A 209     -11.278   8.403   7.253  1.00  0.00           C  
ATOM   3276  OE1 GLN A 209     -11.884   7.770   8.131  1.00  0.00           O  
ATOM   3277  NE2 GLN A 209     -11.587   8.331   5.968  1.00  0.00           N  
ATOM   3278  H   GLN A 209      -7.258   6.641   8.922  1.00  0.00           H  
ATOM   3279  HA  GLN A 209      -9.233   6.784   6.847  1.00  0.00           H  
ATOM   3280 1HB  GLN A 209      -9.417   7.883   9.109  1.00  0.00           H  
ATOM   3281 2HB  GLN A 209      -8.205   9.051   8.606  1.00  0.00           H  
ATOM   3282 1HG  GLN A 209     -10.427   9.996   8.365  1.00  0.00           H  
ATOM   3283 2HG  GLN A 209      -9.731   9.764   6.737  1.00  0.00           H  
ATOM   3284 1HE2 GLN A 209     -12.338   7.710   5.663  1.00  0.00           H  
ATOM   3285 2HE2 GLN A 209     -11.047   8.844   5.298  1.00  0.00           H  
ATOM   3286  N   ALA A 210      -6.463   8.503   6.381  1.00  0.00           N  
ATOM   3287  CA  ALA A 210      -5.673   9.204   5.393  1.00  0.00           C  
ATOM   3288  C   ALA A 210      -5.459   8.311   4.178  1.00  0.00           C  
ATOM   3289  O   ALA A 210      -5.529   8.770   3.029  1.00  0.00           O  
ATOM   3290  CB  ALA A 210      -4.356   9.631   6.020  1.00  0.00           C  
ATOM   3291  H   ALA A 210      -6.035   8.331   7.292  1.00  0.00           H  
ATOM   3292  HA  ALA A 210      -6.224  10.087   5.075  1.00  0.00           H  
ATOM   3293 1HB  ALA A 210      -3.782  10.170   5.316  1.00  0.00           H  
ATOM   3294 2HB  ALA A 210      -4.556  10.266   6.881  1.00  0.00           H  
ATOM   3295 3HB  ALA A 210      -3.803   8.746   6.343  1.00  0.00           H  
ATOM   3296  N   LEU A 211      -5.237   7.017   4.421  1.00  0.00           N  
ATOM   3297  CA  LEU A 211      -5.061   6.070   3.346  1.00  0.00           C  
ATOM   3298  C   LEU A 211      -6.339   5.940   2.545  1.00  0.00           C  
ATOM   3299  O   LEU A 211      -6.281   5.879   1.318  1.00  0.00           O  
ATOM   3300  CB  LEU A 211      -4.620   4.709   3.888  1.00  0.00           C  
ATOM   3301  CG  LEU A 211      -4.367   3.570   2.856  1.00  0.00           C  
ATOM   3302  CD1 LEU A 211      -3.278   3.978   1.871  1.00  0.00           C  
ATOM   3303  CD2 LEU A 211      -3.961   2.317   3.624  1.00  0.00           C  
ATOM   3304  H   LEU A 211      -5.121   6.686   5.385  1.00  0.00           H  
ATOM   3305  HA  LEU A 211      -4.281   6.456   2.696  1.00  0.00           H  
ATOM   3306 1HB  LEU A 211      -3.700   4.856   4.451  1.00  0.00           H  
ATOM   3307 2HB  LEU A 211      -5.376   4.368   4.589  1.00  0.00           H  
ATOM   3308  HG  LEU A 211      -5.278   3.368   2.287  1.00  0.00           H  
ATOM   3309 1HD1 LEU A 211      -3.106   3.170   1.180  1.00  0.00           H  
ATOM   3310 2HD1 LEU A 211      -3.575   4.859   1.309  1.00  0.00           H  
ATOM   3311 3HD1 LEU A 211      -2.361   4.183   2.419  1.00  0.00           H  
ATOM   3312 1HD2 LEU A 211      -3.782   1.507   2.935  1.00  0.00           H  
ATOM   3313 2HD2 LEU A 211      -3.051   2.516   4.190  1.00  0.00           H  
ATOM   3314 3HD2 LEU A 211      -4.763   2.041   4.309  1.00  0.00           H  
ATOM   3315  N   ALA A 212      -7.502   5.886   3.214  1.00  0.00           N  
ATOM   3316  CA  ALA A 212      -8.765   5.761   2.490  1.00  0.00           C  
ATOM   3317  C   ALA A 212      -8.952   6.926   1.533  1.00  0.00           C  
ATOM   3318  O   ALA A 212      -9.422   6.741   0.402  1.00  0.00           O  
ATOM   3319  CB  ALA A 212      -9.932   5.699   3.467  1.00  0.00           C  
ATOM   3320  H   ALA A 212      -7.492   5.868   4.241  1.00  0.00           H  
ATOM   3321  HA  ALA A 212      -8.728   4.852   1.906  1.00  0.00           H  
ATOM   3322 1HB  ALA A 212     -10.866   5.578   2.919  1.00  0.00           H  
ATOM   3323 2HB  ALA A 212      -9.805   4.867   4.142  1.00  0.00           H  
ATOM   3324 3HB  ALA A 212      -9.965   6.616   4.045  1.00  0.00           H  
ATOM   3325  N   GLU A 213      -8.583   8.135   1.966  1.00  0.00           N  
ATOM   3326  CA  GLU A 213      -8.694   9.297   1.098  1.00  0.00           C  
ATOM   3327  C   GLU A 213      -7.782   9.148  -0.111  1.00  0.00           C  
ATOM   3328  O   GLU A 213      -8.193   9.382  -1.251  1.00  0.00           O  
ATOM   3329  CB  GLU A 213      -8.366  10.590   1.846  1.00  0.00           C  
ATOM   3330  CG  GLU A 213      -8.499  11.872   0.994  1.00  0.00           C  
ATOM   3331  CD  GLU A 213      -8.264  13.139   1.782  1.00  0.00           C  
ATOM   3332  OE1 GLU A 213      -8.062  13.049   2.966  1.00  0.00           O  
ATOM   3333  OE2 GLU A 213      -8.278  14.203   1.196  1.00  0.00           O  
ATOM   3334  H   GLU A 213      -8.266   8.239   2.942  1.00  0.00           H  
ATOM   3335  HA  GLU A 213      -9.724   9.358   0.738  1.00  0.00           H  
ATOM   3336 1HB  GLU A 213      -9.019  10.682   2.716  1.00  0.00           H  
ATOM   3337 2HB  GLU A 213      -7.342  10.539   2.216  1.00  0.00           H  
ATOM   3338 1HG  GLU A 213      -7.769  11.824   0.189  1.00  0.00           H  
ATOM   3339 2HG  GLU A 213      -9.490  11.898   0.545  1.00  0.00           H  
ATOM   3340  N   ALA A 214      -6.525   8.762   0.139  1.00  0.00           N  
ATOM   3341  CA  ALA A 214      -5.580   8.605  -0.954  1.00  0.00           C  
ATOM   3342  C   ALA A 214      -6.000   7.552  -1.947  1.00  0.00           C  
ATOM   3343  O   ALA A 214      -5.862   7.729  -3.163  1.00  0.00           O  
ATOM   3344  CB  ALA A 214      -4.234   8.203  -0.417  1.00  0.00           C  
ATOM   3345  H   ALA A 214      -6.223   8.607   1.106  1.00  0.00           H  
ATOM   3346  HA  ALA A 214      -5.520   9.555  -1.470  1.00  0.00           H  
ATOM   3347 1HB  ALA A 214      -3.540   8.096  -1.231  1.00  0.00           H  
ATOM   3348 2HB  ALA A 214      -3.903   8.960   0.247  1.00  0.00           H  
ATOM   3349 3HB  ALA A 214      -4.315   7.252   0.108  1.00  0.00           H  
ATOM   3350  N   ALA A 215      -6.490   6.436  -1.427  1.00  0.00           N  
ATOM   3351  CA  ALA A 215      -6.921   5.337  -2.245  1.00  0.00           C  
ATOM   3352  C   ALA A 215      -8.102   5.747  -3.112  1.00  0.00           C  
ATOM   3353  O   ALA A 215      -8.158   5.375  -4.288  1.00  0.00           O  
ATOM   3354  CB  ALA A 215      -7.240   4.173  -1.362  1.00  0.00           C  
ATOM   3355  H   ALA A 215      -6.547   6.344  -0.412  1.00  0.00           H  
ATOM   3356  HA  ALA A 215      -6.102   5.059  -2.905  1.00  0.00           H  
ATOM   3357 1HB  ALA A 215      -7.537   3.334  -1.969  1.00  0.00           H  
ATOM   3358 2HB  ALA A 215      -6.363   3.915  -0.774  1.00  0.00           H  
ATOM   3359 3HB  ALA A 215      -8.031   4.467  -0.703  1.00  0.00           H  
ATOM   3360  N   GLN A 216      -9.035   6.544  -2.573  1.00  0.00           N  
ATOM   3361  CA  GLN A 216     -10.143   6.954  -3.414  1.00  0.00           C  
ATOM   3362  C   GLN A 216      -9.647   7.875  -4.527  1.00  0.00           C  
ATOM   3363  O   GLN A 216     -10.125   7.769  -5.654  1.00  0.00           O  
ATOM   3364  CB  GLN A 216     -11.246   7.655  -2.619  1.00  0.00           C  
ATOM   3365  CG  GLN A 216     -12.547   7.901  -3.441  1.00  0.00           C  
ATOM   3366  CD  GLN A 216     -13.153   6.566  -3.837  1.00  0.00           C  
ATOM   3367  OE1 GLN A 216     -13.322   5.713  -2.944  1.00  0.00           O  
ATOM   3368  NE2 GLN A 216     -13.476   6.350  -5.113  1.00  0.00           N  
ATOM   3369  H   GLN A 216      -9.012   6.787  -1.575  1.00  0.00           H  
ATOM   3370  HA  GLN A 216     -10.565   6.061  -3.875  1.00  0.00           H  
ATOM   3371 1HB  GLN A 216     -11.496   7.054  -1.744  1.00  0.00           H  
ATOM   3372 2HB  GLN A 216     -10.872   8.615  -2.256  1.00  0.00           H  
ATOM   3373 1HG  GLN A 216     -13.263   8.445  -2.833  1.00  0.00           H  
ATOM   3374 2HG  GLN A 216     -12.322   8.458  -4.354  1.00  0.00           H  
ATOM   3375 1HE2 GLN A 216     -13.830   5.437  -5.381  1.00  0.00           H  
ATOM   3376 2HE2 GLN A 216     -13.373   7.070  -5.844  1.00  0.00           H  
ATOM   3377  N   ARG A 217      -8.685   8.770  -4.226  1.00  0.00           N  
ATOM   3378  CA  ARG A 217      -8.165   9.669  -5.264  1.00  0.00           C  
ATOM   3379  C   ARG A 217      -7.520   8.868  -6.385  1.00  0.00           C  
ATOM   3380  O   ARG A 217      -7.686   9.178  -7.576  1.00  0.00           O  
ATOM   3381  CB  ARG A 217      -7.141  10.639  -4.685  1.00  0.00           C  
ATOM   3382  CG  ARG A 217      -7.739  11.687  -3.784  1.00  0.00           C  
ATOM   3383  CD  ARG A 217      -6.738  12.632  -3.238  1.00  0.00           C  
ATOM   3384  NE  ARG A 217      -7.360  13.526  -2.266  1.00  0.00           N  
ATOM   3385  CZ  ARG A 217      -8.051  14.658  -2.541  1.00  0.00           C  
ATOM   3386  NH1 ARG A 217      -8.217  15.082  -3.784  1.00  0.00           N  
ATOM   3387  NH2 ARG A 217      -8.570  15.337  -1.534  1.00  0.00           N  
ATOM   3388  H   ARG A 217      -8.363   8.851  -3.253  1.00  0.00           H  
ATOM   3389  HA  ARG A 217      -8.995  10.241  -5.673  1.00  0.00           H  
ATOM   3390 1HB  ARG A 217      -6.409  10.084  -4.103  1.00  0.00           H  
ATOM   3391 2HB  ARG A 217      -6.608  11.136  -5.492  1.00  0.00           H  
ATOM   3392 1HG  ARG A 217      -8.482  12.248  -4.343  1.00  0.00           H  
ATOM   3393 2HG  ARG A 217      -8.223  11.201  -2.946  1.00  0.00           H  
ATOM   3394 1HD  ARG A 217      -5.961  12.066  -2.724  1.00  0.00           H  
ATOM   3395 2HD  ARG A 217      -6.288  13.223  -4.033  1.00  0.00           H  
ATOM   3396  HE  ARG A 217      -7.278  13.270  -1.282  1.00  0.00           H  
ATOM   3397 1HH1 ARG A 217      -7.826  14.566  -4.555  1.00  0.00           H  
ATOM   3398 2HH1 ARG A 217      -8.739  15.929  -3.964  1.00  0.00           H  
ATOM   3399 1HH2 ARG A 217      -8.448  14.984  -0.565  1.00  0.00           H  
ATOM   3400 2HH2 ARG A 217      -9.092  16.182  -1.699  1.00  0.00           H  
ATOM   3401  N   ALA A 218      -6.792   7.824  -5.996  1.00  0.00           N  
ATOM   3402  CA  ALA A 218      -6.151   6.940  -6.937  1.00  0.00           C  
ATOM   3403  C   ALA A 218      -7.178   6.262  -7.835  1.00  0.00           C  
ATOM   3404  O   ALA A 218      -7.008   6.192  -9.064  1.00  0.00           O  
ATOM   3405  CB  ALA A 218      -5.398   5.891  -6.168  1.00  0.00           C  
ATOM   3406  H   ALA A 218      -6.653   7.669  -4.989  1.00  0.00           H  
ATOM   3407  HA  ALA A 218      -5.474   7.521  -7.561  1.00  0.00           H  
ATOM   3408 1HB  ALA A 218      -4.917   5.218  -6.857  1.00  0.00           H  
ATOM   3409 2HB  ALA A 218      -4.685   6.357  -5.522  1.00  0.00           H  
ATOM   3410 3HB  ALA A 218      -6.071   5.350  -5.561  1.00  0.00           H  
ATOM   3411  N   ALA A 219      -8.278   5.799  -7.223  1.00  0.00           N  
ATOM   3412  CA  ALA A 219      -9.332   5.154  -7.975  1.00  0.00           C  
ATOM   3413  C   ALA A 219      -9.919   6.117  -8.963  1.00  0.00           C  
ATOM   3414  O   ALA A 219     -10.106   5.756 -10.121  1.00  0.00           O  
ATOM   3415  CB  ALA A 219     -10.422   4.630  -7.053  1.00  0.00           C  
ATOM   3416  H   ALA A 219      -8.339   5.841  -6.199  1.00  0.00           H  
ATOM   3417  HA  ALA A 219      -8.896   4.327  -8.532  1.00  0.00           H  
ATOM   3418 1HB  ALA A 219     -11.195   4.131  -7.635  1.00  0.00           H  
ATOM   3419 2HB  ALA A 219     -10.000   3.937  -6.346  1.00  0.00           H  
ATOM   3420 3HB  ALA A 219     -10.863   5.459  -6.508  1.00  0.00           H  
ATOM   3421  N   GLU A 220     -10.128   7.372  -8.563  1.00  0.00           N  
ATOM   3422  CA  GLU A 220     -10.752   8.304  -9.479  1.00  0.00           C  
ATOM   3423  C   GLU A 220      -9.893   8.547 -10.704  1.00  0.00           C  
ATOM   3424  O   GLU A 220     -10.410   8.618 -11.819  1.00  0.00           O  
ATOM   3425  CB  GLU A 220     -11.078   9.628  -8.788  1.00  0.00           C  
ATOM   3426  CG  GLU A 220     -12.170   9.525  -7.705  1.00  0.00           C  
ATOM   3427  CD  GLU A 220     -13.462   8.987  -8.217  1.00  0.00           C  
ATOM   3428  OE1 GLU A 220     -13.933   9.453  -9.221  1.00  0.00           O  
ATOM   3429  OE2 GLU A 220     -13.986   8.071  -7.604  1.00  0.00           O  
ATOM   3430  H   GLU A 220      -9.958   7.630  -7.583  1.00  0.00           H  
ATOM   3431  HA  GLU A 220     -11.694   7.865  -9.812  1.00  0.00           H  
ATOM   3432 1HB  GLU A 220     -10.172  10.006  -8.306  1.00  0.00           H  
ATOM   3433 2HB  GLU A 220     -11.387  10.364  -9.528  1.00  0.00           H  
ATOM   3434 1HG  GLU A 220     -11.826   8.874  -6.923  1.00  0.00           H  
ATOM   3435 2HG  GLU A 220     -12.331  10.507  -7.273  1.00  0.00           H  
ATOM   3436  N   ALA A 221      -8.571   8.641 -10.538  1.00  0.00           N  
ATOM   3437  CA  ALA A 221      -7.746   8.847 -11.724  1.00  0.00           C  
ATOM   3438  C   ALA A 221      -7.872   7.671 -12.697  1.00  0.00           C  
ATOM   3439  O   ALA A 221      -8.046   7.859 -13.912  1.00  0.00           O  
ATOM   3440  CB  ALA A 221      -6.301   9.028 -11.327  1.00  0.00           C  
ATOM   3441  H   ALA A 221      -8.178   8.635  -9.586  1.00  0.00           H  
ATOM   3442  HA  ALA A 221      -8.101   9.747 -12.229  1.00  0.00           H  
ATOM   3443 1HB  ALA A 221      -5.701   9.208 -12.211  1.00  0.00           H  
ATOM   3444 2HB  ALA A 221      -6.231   9.874 -10.662  1.00  0.00           H  
ATOM   3445 3HB  ALA A 221      -5.949   8.128 -10.815  1.00  0.00           H  
ATOM   3446  N   ALA A 222      -7.801   6.448 -12.154  1.00  0.00           N  
ATOM   3447  CA  ALA A 222      -7.908   5.245 -12.974  1.00  0.00           C  
ATOM   3448  C   ALA A 222      -9.297   5.106 -13.610  1.00  0.00           C  
ATOM   3449  O   ALA A 222      -9.419   4.693 -14.774  1.00  0.00           O  
ATOM   3450  CB  ALA A 222      -7.585   4.043 -12.130  1.00  0.00           C  
ATOM   3451  H   ALA A 222      -7.643   6.361 -11.139  1.00  0.00           H  
ATOM   3452  HA  ALA A 222      -7.182   5.321 -13.780  1.00  0.00           H  
ATOM   3453 1HB  ALA A 222      -7.634   3.151 -12.747  1.00  0.00           H  
ATOM   3454 2HB  ALA A 222      -6.592   4.140 -11.708  1.00  0.00           H  
ATOM   3455 3HB  ALA A 222      -8.310   3.992 -11.332  1.00  0.00           H  
ATOM   3456  N   LYS A 223     -10.347   5.452 -12.851  1.00  0.00           N  
ATOM   3457  CA  LYS A 223     -11.720   5.380 -13.319  1.00  0.00           C  
ATOM   3458  C   LYS A 223     -11.949   6.325 -14.480  1.00  0.00           C  
ATOM   3459  O   LYS A 223     -12.558   5.932 -15.475  1.00  0.00           O  
ATOM   3460  CB  LYS A 223     -12.708   5.706 -12.193  1.00  0.00           C  
ATOM   3461  CG  LYS A 223     -12.910   4.600 -11.128  1.00  0.00           C  
ATOM   3462  CD  LYS A 223     -13.631   5.137  -9.858  1.00  0.00           C  
ATOM   3463  CE  LYS A 223     -15.046   5.688 -10.140  1.00  0.00           C  
ATOM   3464  NZ  LYS A 223     -15.730   6.135  -8.881  1.00  0.00           N  
ATOM   3465  H   LYS A 223     -10.177   5.757 -11.895  1.00  0.00           H  
ATOM   3466  HA  LYS A 223     -11.910   4.365 -13.669  1.00  0.00           H  
ATOM   3467 1HB  LYS A 223     -12.381   6.609 -11.684  1.00  0.00           H  
ATOM   3468 2HB  LYS A 223     -13.676   5.920 -12.640  1.00  0.00           H  
ATOM   3469 1HG  LYS A 223     -13.491   3.784 -11.558  1.00  0.00           H  
ATOM   3470 2HG  LYS A 223     -11.940   4.214 -10.843  1.00  0.00           H  
ATOM   3471 1HD  LYS A 223     -13.707   4.331  -9.128  1.00  0.00           H  
ATOM   3472 2HD  LYS A 223     -13.036   5.934  -9.410  1.00  0.00           H  
ATOM   3473 1HE  LYS A 223     -14.963   6.549 -10.796  1.00  0.00           H  
ATOM   3474 2HE  LYS A 223     -15.649   4.923 -10.623  1.00  0.00           H  
ATOM   3475 1HZ  LYS A 223     -16.637   6.508  -9.097  1.00  0.00           H  
ATOM   3476 2HZ  LYS A 223     -15.832   5.361  -8.250  1.00  0.00           H  
ATOM   3477 3HZ  LYS A 223     -15.148   6.876  -8.432  1.00  0.00           H  
ATOM   3478  N   LYS A 224     -11.455   7.569 -14.371  1.00  0.00           N  
ATOM   3479  CA  LYS A 224     -11.635   8.547 -15.439  1.00  0.00           C  
ATOM   3480  C   LYS A 224     -11.001   8.072 -16.731  1.00  0.00           C  
ATOM   3481  O   LYS A 224     -11.584   8.233 -17.810  1.00  0.00           O  
ATOM   3482  CB  LYS A 224     -11.060   9.904 -15.036  1.00  0.00           C  
ATOM   3483  CG  LYS A 224     -11.867  10.644 -13.974  1.00  0.00           C  
ATOM   3484  CD  LYS A 224     -11.196  11.952 -13.582  1.00  0.00           C  
ATOM   3485  CE  LYS A 224     -11.976  12.663 -12.489  1.00  0.00           C  
ATOM   3486  NZ  LYS A 224     -11.322  13.935 -12.074  1.00  0.00           N  
ATOM   3487  H   LYS A 224     -10.981   7.851 -13.505  1.00  0.00           H  
ATOM   3488  HA  LYS A 224     -12.704   8.666 -15.616  1.00  0.00           H  
ATOM   3489 1HB  LYS A 224     -10.051   9.755 -14.637  1.00  0.00           H  
ATOM   3490 2HB  LYS A 224     -10.978  10.544 -15.912  1.00  0.00           H  
ATOM   3491 1HG  LYS A 224     -12.854  10.867 -14.377  1.00  0.00           H  
ATOM   3492 2HG  LYS A 224     -11.994  10.021 -13.095  1.00  0.00           H  
ATOM   3493 1HD  LYS A 224     -10.188  11.741 -13.215  1.00  0.00           H  
ATOM   3494 2HD  LYS A 224     -11.120  12.604 -14.452  1.00  0.00           H  
ATOM   3495 1HE  LYS A 224     -12.978  12.881 -12.851  1.00  0.00           H  
ATOM   3496 2HE  LYS A 224     -12.048  12.003 -11.621  1.00  0.00           H  
ATOM   3497 1HZ  LYS A 224     -11.869  14.374 -11.347  1.00  0.00           H  
ATOM   3498 2HZ  LYS A 224     -10.394  13.739 -11.725  1.00  0.00           H  
ATOM   3499 3HZ  LYS A 224     -11.257  14.558 -12.867  1.00  0.00           H  
ATOM   3500  N   SER A 225      -9.813   7.470 -16.628  1.00  0.00           N  
ATOM   3501  CA  SER A 225      -9.137   6.957 -17.808  1.00  0.00           C  
ATOM   3502  C   SER A 225      -9.972   5.863 -18.461  1.00  0.00           C  
ATOM   3503  O   SER A 225     -10.303   5.930 -19.654  1.00  0.00           O  
ATOM   3504  CB  SER A 225      -7.804   6.394 -17.405  1.00  0.00           C  
ATOM   3505  OG  SER A 225      -7.129   5.867 -18.499  1.00  0.00           O  
ATOM   3506  H   SER A 225      -9.345   7.414 -15.714  1.00  0.00           H  
ATOM   3507  HA  SER A 225      -9.000   7.774 -18.516  1.00  0.00           H  
ATOM   3508 1HB  SER A 225      -7.202   7.170 -16.938  1.00  0.00           H  
ATOM   3509 2HB  SER A 225      -7.950   5.620 -16.660  1.00  0.00           H  
ATOM   3510  HG  SER A 225      -6.384   5.376 -18.111  1.00  0.00           H  
ATOM   3511  N   ALA A 226     -10.356   4.863 -17.658  1.00  0.00           N  
ATOM   3512  CA  ALA A 226     -11.137   3.745 -18.162  1.00  0.00           C  
ATOM   3513  C   ALA A 226     -12.496   4.186 -18.719  1.00  0.00           C  
ATOM   3514  O   ALA A 226     -12.982   3.608 -19.683  1.00  0.00           O  
ATOM   3515  CB  ALA A 226     -11.331   2.719 -17.063  1.00  0.00           C  
ATOM   3516  H   ALA A 226     -10.065   4.872 -16.674  1.00  0.00           H  
ATOM   3517  HA  ALA A 226     -10.582   3.287 -18.971  1.00  0.00           H  
ATOM   3518 1HB  ALA A 226     -11.886   1.870 -17.455  1.00  0.00           H  
ATOM   3519 2HB  ALA A 226     -10.366   2.385 -16.697  1.00  0.00           H  
ATOM   3520 3HB  ALA A 226     -11.887   3.178 -16.245  1.00  0.00           H  
ATOM   3521  N   THR A 227     -13.117   5.194 -18.092  1.00  0.00           N  
ATOM   3522  CA  THR A 227     -14.419   5.707 -18.509  1.00  0.00           C  
ATOM   3523  C   THR A 227     -14.328   6.382 -19.878  1.00  0.00           C  
ATOM   3524  O   THR A 227     -15.188   6.176 -20.734  1.00  0.00           O  
ATOM   3525  CB  THR A 227     -14.994   6.691 -17.465  1.00  0.00           C  
ATOM   3526  OG1 THR A 227     -15.155   6.017 -16.202  1.00  0.00           O  
ATOM   3527  CG2 THR A 227     -16.365   7.192 -17.925  1.00  0.00           C  
ATOM   3528  H   THR A 227     -12.683   5.594 -17.265  1.00  0.00           H  
ATOM   3529  HA  THR A 227     -15.106   4.871 -18.593  1.00  0.00           H  
ATOM   3530  HB  THR A 227     -14.314   7.533 -17.339  1.00  0.00           H  
ATOM   3531  HG1 THR A 227     -14.265   5.818 -15.840  1.00  0.00           H  
ATOM   3532 1HG2 THR A 227     -16.765   7.871 -17.178  1.00  0.00           H  
ATOM   3533 2HG2 THR A 227     -16.278   7.711 -18.874  1.00  0.00           H  
ATOM   3534 3HG2 THR A 227     -17.039   6.341 -18.039  1.00  0.00           H  
ATOM   3535  N   HIS A 228     -13.287   7.200 -20.074  1.00  0.00           N  
ATOM   3536  CA  HIS A 228     -13.054   7.888 -21.342  1.00  0.00           C  
ATOM   3537  C   HIS A 228     -12.960   6.925 -22.520  1.00  0.00           C  
ATOM   3538  O   HIS A 228     -13.568   7.173 -23.574  1.00  0.00           O  
ATOM   3539  CB  HIS A 228     -11.763   8.717 -21.267  1.00  0.00           C  
ATOM   3540  CG  HIS A 228     -11.342   9.374 -22.576  1.00  0.00           C  
ATOM   3541  ND1 HIS A 228     -11.963  10.491 -23.102  1.00  0.00           N  
ATOM   3542  CD2 HIS A 228     -10.353   9.047 -23.440  1.00  0.00           C  
ATOM   3543  CE1 HIS A 228     -11.371  10.817 -24.245  1.00  0.00           C  
ATOM   3544  NE2 HIS A 228     -10.388   9.958 -24.466  1.00  0.00           N  
ATOM   3545  H   HIS A 228     -12.643   7.382 -19.298  1.00  0.00           H  
ATOM   3546  HA  HIS A 228     -13.885   8.567 -21.534  1.00  0.00           H  
ATOM   3547 1HB  HIS A 228     -11.877   9.494 -20.513  1.00  0.00           H  
ATOM   3548 2HB  HIS A 228     -10.948   8.074 -20.934  1.00  0.00           H  
ATOM   3549  HD1 HIS A 228     -12.535  11.137 -22.593  1.00  0.00           H  
ATOM   3550  HD2 HIS A 228      -9.615   8.246 -23.441  1.00  0.00           H  
ATOM   3551  HE1 HIS A 228     -11.716  11.675 -24.828  1.00  0.00           H  
ATOM   3552  N   ILE A 229     -12.137   5.877 -22.363  1.00  0.00           N  
ATOM   3553  CA  ILE A 229     -11.846   4.891 -23.406  1.00  0.00           C  
ATOM   3554  C   ILE A 229     -13.105   4.217 -23.960  1.00  0.00           C  
ATOM   3555  O   ILE A 229     -13.830   3.591 -23.192  1.00  0.00           O  
ATOM   3556  OXT ILE A 229     -13.098   3.886 -25.146  1.00  0.00           O  
ATOM   3557  CB  ILE A 229     -10.900   3.802 -22.876  1.00  0.00           C  
ATOM   3558  CG1 ILE A 229      -9.573   4.428 -22.499  1.00  0.00           C  
ATOM   3559  CG2 ILE A 229     -10.678   2.764 -24.013  1.00  0.00           C  
ATOM   3560  CD1 ILE A 229      -8.658   3.527 -21.652  1.00  0.00           C  
ATOM   3561  H   ILE A 229     -11.675   5.783 -21.450  1.00  0.00           H  
ATOM   3562  HA  ILE A 229     -11.340   5.396 -24.215  1.00  0.00           H  
ATOM   3563  HB  ILE A 229     -11.315   3.325 -21.983  1.00  0.00           H  
ATOM   3564 1HG1 ILE A 229      -9.070   4.708 -23.402  1.00  0.00           H  
ATOM   3565 2HG1 ILE A 229      -9.761   5.323 -21.936  1.00  0.00           H  
ATOM   3566 1HG2 ILE A 229     -10.002   2.001 -23.712  1.00  0.00           H  
ATOM   3567 2HG2 ILE A 229     -11.616   2.292 -24.290  1.00  0.00           H  
ATOM   3568 3HG2 ILE A 229     -10.268   3.281 -24.881  1.00  0.00           H  
ATOM   3569 1HD1 ILE A 229      -7.767   4.072 -21.416  1.00  0.00           H  
ATOM   3570 2HD1 ILE A 229      -9.163   3.275 -20.731  1.00  0.00           H  
ATOM   3571 3HD1 ILE A 229      -8.394   2.622 -22.184  1.00  0.00           H  
TER                                                                             
ATOM   3573  N   ASP B   1     -39.698  -8.175  53.889  1.00  0.00           N  
ATOM   3574  CA  ASP B   1     -39.493  -9.536  54.375  1.00  0.00           C  
ATOM   3575  C   ASP B   1     -39.476 -10.593  53.267  1.00  0.00           C  
ATOM   3576  O   ASP B   1     -38.653 -11.510  53.297  1.00  0.00           O  
ATOM   3577  CB  ASP B   1     -40.603  -9.880  55.356  1.00  0.00           C  
ATOM   3578  CG  ASP B   1     -40.584  -8.983  56.553  1.00  0.00           C  
ATOM   3579  OD1 ASP B   1     -39.628  -8.978  57.270  1.00  0.00           O  
ATOM   3580  OD2 ASP B   1     -41.511  -8.242  56.686  1.00  0.00           O  
ATOM   3581 1H   ASP B   1     -38.900  -7.620  54.157  1.00  0.00           H  
ATOM   3582 2H   ASP B   1     -39.802  -8.153  52.890  1.00  0.00           H  
ATOM   3583 3H   ASP B   1     -40.524  -7.791  54.327  1.00  0.00           H  
ATOM   3584  HA  ASP B   1     -38.530  -9.570  54.893  1.00  0.00           H  
ATOM   3585 1HB  ASP B   1     -41.570  -9.788  54.865  1.00  0.00           H  
ATOM   3586 2HB  ASP B   1     -40.498 -10.914  55.682  1.00  0.00           H  
ATOM   3587  N   GLU B   2     -40.355 -10.456  52.259  1.00  0.00           N  
ATOM   3588  CA  GLU B   2     -40.434 -11.458  51.184  1.00  0.00           C  
ATOM   3589  C   GLU B   2     -39.098 -11.690  50.483  1.00  0.00           C  
ATOM   3590  O   GLU B   2     -38.754 -12.826  50.142  1.00  0.00           O  
ATOM   3591  CB  GLU B   2     -41.464 -11.030  50.131  1.00  0.00           C  
ATOM   3592  CG  GLU B   2     -41.663 -12.045  49.006  1.00  0.00           C  
ATOM   3593  CD  GLU B   2     -42.676 -11.612  47.990  1.00  0.00           C  
ATOM   3594  OE1 GLU B   2     -43.155 -10.512  48.084  1.00  0.00           O  
ATOM   3595  OE2 GLU B   2     -42.987 -12.401  47.122  1.00  0.00           O  
ATOM   3596  H   GLU B   2     -41.020  -9.696  52.254  1.00  0.00           H  
ATOM   3597  HA  GLU B   2     -40.758 -12.403  51.614  1.00  0.00           H  
ATOM   3598 1HB  GLU B   2     -42.431 -10.883  50.617  1.00  0.00           H  
ATOM   3599 2HB  GLU B   2     -41.169 -10.082  49.693  1.00  0.00           H  
ATOM   3600 1HG  GLU B   2     -40.717 -12.194  48.496  1.00  0.00           H  
ATOM   3601 2HG  GLU B   2     -41.960 -12.999  49.439  1.00  0.00           H  
ATOM   3602  N   CYS B   3     -38.342 -10.623  50.276  1.00  0.00           N  
ATOM   3603  CA  CYS B   3     -37.065 -10.750  49.604  1.00  0.00           C  
ATOM   3604  C   CYS B   3     -36.020 -11.486  50.431  1.00  0.00           C  
ATOM   3605  O   CYS B   3     -35.104 -12.089  49.870  1.00  0.00           O  
ATOM   3606  CB  CYS B   3     -36.521  -9.384  49.246  1.00  0.00           C  
ATOM   3607  SG  CYS B   3     -36.062  -8.359  50.668  1.00  0.00           S  
ATOM   3608  H   CYS B   3     -38.677  -9.717  50.564  1.00  0.00           H  
ATOM   3609  HA  CYS B   3     -37.224 -11.309  48.679  1.00  0.00           H  
ATOM   3610 1HB  CYS B   3     -35.647  -9.539  48.664  1.00  0.00           H  
ATOM   3611 2HB  CYS B   3     -37.238  -8.839  48.636  1.00  0.00           H  
ATOM   3612  HG  CYS B   3     -35.499  -7.367  49.961  1.00  0.00           H  
ATOM   3613  N   GLU B   4     -36.141 -11.464  51.765  1.00  0.00           N  
ATOM   3614  CA  GLU B   4     -35.164 -12.157  52.571  1.00  0.00           C  
ATOM   3615  C   GLU B   4     -35.538 -13.624  52.593  1.00  0.00           C  
ATOM   3616  O   GLU B   4     -34.657 -14.487  52.608  1.00  0.00           O  
ATOM   3617  CB  GLU B   4     -35.047 -11.548  53.963  1.00  0.00           C  
ATOM   3618  CG  GLU B   4     -34.414 -10.153  53.941  1.00  0.00           C  
ATOM   3619  CD  GLU B   4     -34.216  -9.557  55.291  1.00  0.00           C  
ATOM   3620  OE1 GLU B   4     -34.711 -10.110  56.237  1.00  0.00           O  
ATOM   3621  OE2 GLU B   4     -33.538  -8.555  55.382  1.00  0.00           O  
ATOM   3622  H   GLU B   4     -36.916 -11.007  52.230  1.00  0.00           H  
ATOM   3623  HA  GLU B   4     -34.192 -12.057  52.101  1.00  0.00           H  
ATOM   3624 1HB  GLU B   4     -36.040 -11.467  54.411  1.00  0.00           H  
ATOM   3625 2HB  GLU B   4     -34.447 -12.195  54.596  1.00  0.00           H  
ATOM   3626 1HG  GLU B   4     -33.455 -10.224  53.441  1.00  0.00           H  
ATOM   3627 2HG  GLU B   4     -35.044  -9.495  53.352  1.00  0.00           H  
ATOM   3628  N   GLU B   5     -36.845 -13.912  52.582  1.00  0.00           N  
ATOM   3629  CA  GLU B   5     -37.281 -15.297  52.537  1.00  0.00           C  
ATOM   3630  C   GLU B   5     -36.775 -15.938  51.251  1.00  0.00           C  
ATOM   3631  O   GLU B   5     -36.222 -17.044  51.279  1.00  0.00           O  
ATOM   3632  CB  GLU B   5     -38.799 -15.420  52.626  1.00  0.00           C  
ATOM   3633  CG  GLU B   5     -39.274 -16.865  52.599  1.00  0.00           C  
ATOM   3634  CD  GLU B   5     -40.741 -17.030  52.779  1.00  0.00           C  
ATOM   3635  OE1 GLU B   5     -41.416 -16.073  53.064  1.00  0.00           O  
ATOM   3636  OE2 GLU B   5     -41.195 -18.141  52.608  1.00  0.00           O  
ATOM   3637  H   GLU B   5     -37.527 -13.150  52.647  1.00  0.00           H  
ATOM   3638  HA  GLU B   5     -36.843 -15.828  53.381  1.00  0.00           H  
ATOM   3639 1HB  GLU B   5     -39.155 -14.948  53.543  1.00  0.00           H  
ATOM   3640 2HB  GLU B   5     -39.256 -14.894  51.788  1.00  0.00           H  
ATOM   3641 1HG  GLU B   5     -39.000 -17.299  51.638  1.00  0.00           H  
ATOM   3642 2HG  GLU B   5     -38.749 -17.423  53.375  1.00  0.00           H  
ATOM   3643  N   LYS B   6     -36.934 -15.229  50.116  1.00  0.00           N  
ATOM   3644  CA  LYS B   6     -36.441 -15.742  48.846  1.00  0.00           C  
ATOM   3645  C   LYS B   6     -34.935 -15.903  48.889  1.00  0.00           C  
ATOM   3646  O   LYS B   6     -34.409 -16.953  48.526  1.00  0.00           O  
ATOM   3647  CB  LYS B   6     -36.827 -14.813  47.693  1.00  0.00           C  
ATOM   3648  CG  LYS B   6     -38.300 -14.847  47.342  1.00  0.00           C  
ATOM   3649  CD  LYS B   6     -38.664 -13.845  46.241  1.00  0.00           C  
ATOM   3650  CE  LYS B   6     -40.154 -13.955  45.893  1.00  0.00           C  
ATOM   3651  NZ  LYS B   6     -40.611 -12.892  44.954  1.00  0.00           N  
ATOM   3652  H   LYS B   6     -37.437 -14.335  50.151  1.00  0.00           H  
ATOM   3653  HA  LYS B   6     -36.884 -16.721  48.673  1.00  0.00           H  
ATOM   3654 1HB  LYS B   6     -36.562 -13.785  47.948  1.00  0.00           H  
ATOM   3655 2HB  LYS B   6     -36.261 -15.085  46.802  1.00  0.00           H  
ATOM   3656 1HG  LYS B   6     -38.562 -15.852  47.010  1.00  0.00           H  
ATOM   3657 2HG  LYS B   6     -38.882 -14.621  48.237  1.00  0.00           H  
ATOM   3658 1HD  LYS B   6     -38.455 -12.829  46.586  1.00  0.00           H  
ATOM   3659 2HD  LYS B   6     -38.073 -14.038  45.346  1.00  0.00           H  
ATOM   3660 1HE  LYS B   6     -40.331 -14.925  45.434  1.00  0.00           H  
ATOM   3661 2HE  LYS B   6     -40.736 -13.890  46.806  1.00  0.00           H  
ATOM   3662 1HZ  LYS B   6     -41.602 -13.021  44.767  1.00  0.00           H  
ATOM   3663 2HZ  LYS B   6     -40.471 -11.986  45.386  1.00  0.00           H  
ATOM   3664 3HZ  LYS B   6     -40.099 -12.939  44.089  1.00  0.00           H  
ATOM   3665  N   ALA B   7     -34.223 -14.910  49.428  1.00  0.00           N  
ATOM   3666  CA  ALA B   7     -32.779 -14.999  49.478  1.00  0.00           C  
ATOM   3667  C   ALA B   7     -32.310 -16.221  50.242  1.00  0.00           C  
ATOM   3668  O   ALA B   7     -31.372 -16.910  49.815  1.00  0.00           O  
ATOM   3669  CB  ALA B   7     -32.244 -13.746  50.134  1.00  0.00           C  
ATOM   3670  H   ALA B   7     -34.670 -14.041  49.729  1.00  0.00           H  
ATOM   3671  HA  ALA B   7     -32.411 -15.093  48.470  1.00  0.00           H  
ATOM   3672 1HB  ALA B   7     -31.173 -13.781  50.160  1.00  0.00           H  
ATOM   3673 2HB  ALA B   7     -32.570 -12.881  49.563  1.00  0.00           H  
ATOM   3674 3HB  ALA B   7     -32.625 -13.676  51.145  1.00  0.00           H  
ATOM   3675  N   ARG B   8     -32.975 -16.539  51.350  1.00  0.00           N  
ATOM   3676  CA  ARG B   8     -32.559 -17.714  52.080  1.00  0.00           C  
ATOM   3677  C   ARG B   8     -32.894 -18.983  51.317  1.00  0.00           C  
ATOM   3678  O   ARG B   8     -32.074 -19.904  51.296  1.00  0.00           O  
ATOM   3679  CB  ARG B   8     -33.168 -17.751  53.470  1.00  0.00           C  
ATOM   3680  CG  ARG B   8     -32.797 -18.996  54.331  1.00  0.00           C  
ATOM   3681  CD  ARG B   8     -31.307 -19.174  54.549  1.00  0.00           C  
ATOM   3682  NE  ARG B   8     -30.672 -18.033  55.204  1.00  0.00           N  
ATOM   3683  CZ  ARG B   8     -30.616 -17.800  56.531  1.00  0.00           C  
ATOM   3684  NH1 ARG B   8     -31.177 -18.619  57.405  1.00  0.00           N  
ATOM   3685  NH2 ARG B   8     -29.971 -16.722  56.931  1.00  0.00           N  
ATOM   3686  H   ARG B   8     -33.706 -15.915  51.710  1.00  0.00           H  
ATOM   3687  HA  ARG B   8     -31.482 -17.651  52.196  1.00  0.00           H  
ATOM   3688 1HB  ARG B   8     -32.858 -16.859  54.014  1.00  0.00           H  
ATOM   3689 2HB  ARG B   8     -34.257 -17.711  53.377  1.00  0.00           H  
ATOM   3690 1HG  ARG B   8     -33.274 -18.893  55.300  1.00  0.00           H  
ATOM   3691 2HG  ARG B   8     -33.176 -19.899  53.842  1.00  0.00           H  
ATOM   3692 1HD  ARG B   8     -31.147 -20.055  55.164  1.00  0.00           H  
ATOM   3693 2HD  ARG B   8     -30.808 -19.337  53.594  1.00  0.00           H  
ATOM   3694  HE  ARG B   8     -30.192 -17.336  54.607  1.00  0.00           H  
ATOM   3695 1HH1 ARG B   8     -31.664 -19.444  57.090  1.00  0.00           H  
ATOM   3696 2HH1 ARG B   8     -31.116 -18.424  58.394  1.00  0.00           H  
ATOM   3697 1HH2 ARG B   8     -29.542 -16.116  56.205  1.00  0.00           H  
ATOM   3698 2HH2 ARG B   8     -29.886 -16.495  57.907  1.00  0.00           H  
ATOM   3699  N   ARG B   9     -34.077 -19.056  50.699  1.00  0.00           N  
ATOM   3700  CA  ARG B   9     -34.453 -20.251  49.957  1.00  0.00           C  
ATOM   3701  C   ARG B   9     -33.506 -20.513  48.778  1.00  0.00           C  
ATOM   3702  O   ARG B   9     -33.144 -21.668  48.516  1.00  0.00           O  
ATOM   3703  CB  ARG B   9     -35.898 -20.162  49.480  1.00  0.00           C  
ATOM   3704  CG  ARG B   9     -36.955 -20.295  50.607  1.00  0.00           C  
ATOM   3705  CD  ARG B   9     -38.367 -20.228  50.094  1.00  0.00           C  
ATOM   3706  NE  ARG B   9     -39.367 -20.262  51.188  1.00  0.00           N  
ATOM   3707  CZ  ARG B   9     -39.834 -21.352  51.824  1.00  0.00           C  
ATOM   3708  NH1 ARG B   9     -39.423 -22.577  51.535  1.00  0.00           N  
ATOM   3709  NH2 ARG B   9     -40.732 -21.143  52.761  1.00  0.00           N  
ATOM   3710  H   ARG B   9     -34.741 -18.275  50.785  1.00  0.00           H  
ATOM   3711  HA  ARG B   9     -34.389 -21.099  50.638  1.00  0.00           H  
ATOM   3712 1HB  ARG B   9     -36.051 -19.201  48.993  1.00  0.00           H  
ATOM   3713 2HB  ARG B   9     -36.087 -20.939  48.743  1.00  0.00           H  
ATOM   3714 1HG  ARG B   9     -36.814 -21.248  51.110  1.00  0.00           H  
ATOM   3715 2HG  ARG B   9     -36.824 -19.491  51.325  1.00  0.00           H  
ATOM   3716 1HD  ARG B   9     -38.498 -19.287  49.558  1.00  0.00           H  
ATOM   3717 2HD  ARG B   9     -38.561 -21.054  49.419  1.00  0.00           H  
ATOM   3718  HE  ARG B   9     -39.786 -19.368  51.507  1.00  0.00           H  
ATOM   3719 1HH1 ARG B   9     -38.736 -22.727  50.814  1.00  0.00           H  
ATOM   3720 2HH1 ARG B   9     -39.801 -23.369  52.036  1.00  0.00           H  
ATOM   3721 1HH2 ARG B   9     -41.018 -20.162  52.937  1.00  0.00           H  
ATOM   3722 2HH2 ARG B   9     -41.132 -21.907  53.281  1.00  0.00           H  
ATOM   3723  N   VAL B  10     -33.079 -19.457  48.078  1.00  0.00           N  
ATOM   3724  CA  VAL B  10     -32.158 -19.656  46.968  1.00  0.00           C  
ATOM   3725  C   VAL B  10     -30.826 -20.145  47.518  1.00  0.00           C  
ATOM   3726  O   VAL B  10     -30.237 -21.074  46.967  1.00  0.00           O  
ATOM   3727  CB  VAL B  10     -31.930 -18.389  46.121  1.00  0.00           C  
ATOM   3728  CG1 VAL B  10     -30.825 -18.668  45.070  1.00  0.00           C  
ATOM   3729  CG2 VAL B  10     -33.221 -17.977  45.412  1.00  0.00           C  
ATOM   3730  H   VAL B  10     -33.435 -18.525  48.315  1.00  0.00           H  
ATOM   3731  HA  VAL B  10     -32.566 -20.428  46.311  1.00  0.00           H  
ATOM   3732  HB  VAL B  10     -31.597 -17.582  46.772  1.00  0.00           H  
ATOM   3733 1HG1 VAL B  10     -30.670 -17.775  44.471  1.00  0.00           H  
ATOM   3734 2HG1 VAL B  10     -29.896 -18.948  45.554  1.00  0.00           H  
ATOM   3735 3HG1 VAL B  10     -31.142 -19.484  44.416  1.00  0.00           H  
ATOM   3736 1HG2 VAL B  10     -33.039 -17.080  44.820  1.00  0.00           H  
ATOM   3737 2HG2 VAL B  10     -33.543 -18.790  44.754  1.00  0.00           H  
ATOM   3738 3HG2 VAL B  10     -33.993 -17.775  46.146  1.00  0.00           H  
ATOM   3739  N   ALA B  11     -30.332 -19.515  48.587  1.00  0.00           N  
ATOM   3740  CA  ALA B  11     -29.066 -19.921  49.169  1.00  0.00           C  
ATOM   3741  C   ALA B  11     -29.097 -21.381  49.615  1.00  0.00           C  
ATOM   3742  O   ALA B  11     -28.097 -22.089  49.446  1.00  0.00           O  
ATOM   3743  CB  ALA B  11     -28.753 -19.031  50.333  1.00  0.00           C  
ATOM   3744  H   ALA B  11     -30.839 -18.721  48.988  1.00  0.00           H  
ATOM   3745  HA  ALA B  11     -28.293 -19.814  48.418  1.00  0.00           H  
ATOM   3746 1HB  ALA B  11     -27.801 -19.289  50.760  1.00  0.00           H  
ATOM   3747 2HB  ALA B  11     -28.732 -18.019  49.971  1.00  0.00           H  
ATOM   3748 3HB  ALA B  11     -29.531 -19.133  51.088  1.00  0.00           H  
ATOM   3749  N   GLU B  12     -30.235 -21.834  50.176  1.00  0.00           N  
ATOM   3750  CA  GLU B  12     -30.384 -23.233  50.558  1.00  0.00           C  
ATOM   3751  C   GLU B  12     -30.256 -24.110  49.333  1.00  0.00           C  
ATOM   3752  O   GLU B  12     -29.563 -25.134  49.362  1.00  0.00           O  
ATOM   3753  CB  GLU B  12     -31.725 -23.510  51.240  1.00  0.00           C  
ATOM   3754  CG  GLU B  12     -31.907 -24.991  51.640  1.00  0.00           C  
ATOM   3755  CD  GLU B  12     -33.203 -25.284  52.349  1.00  0.00           C  
ATOM   3756  OE1 GLU B  12     -33.847 -24.371  52.799  1.00  0.00           O  
ATOM   3757  OE2 GLU B  12     -33.567 -26.443  52.405  1.00  0.00           O  
ATOM   3758  H   GLU B  12     -30.999 -21.178  50.366  1.00  0.00           H  
ATOM   3759  HA  GLU B  12     -29.582 -23.488  51.253  1.00  0.00           H  
ATOM   3760 1HB  GLU B  12     -31.817 -22.887  52.132  1.00  0.00           H  
ATOM   3761 2HB  GLU B  12     -32.537 -23.237  50.568  1.00  0.00           H  
ATOM   3762 1HG  GLU B  12     -31.870 -25.600  50.739  1.00  0.00           H  
ATOM   3763 2HG  GLU B  12     -31.072 -25.291  52.275  1.00  0.00           H  
ATOM   3764  N   LYS B  13     -30.930 -23.724  48.239  1.00  0.00           N  
ATOM   3765  CA  LYS B  13     -30.834 -24.485  47.014  1.00  0.00           C  
ATOM   3766  C   LYS B  13     -29.391 -24.564  46.550  1.00  0.00           C  
ATOM   3767  O   LYS B  13     -28.963 -25.639  46.137  1.00  0.00           O  
ATOM   3768  CB  LYS B  13     -31.714 -23.910  45.912  1.00  0.00           C  
ATOM   3769  CG  LYS B  13     -31.686 -24.722  44.614  1.00  0.00           C  
ATOM   3770  CD  LYS B  13     -32.682 -24.175  43.619  1.00  0.00           C  
ATOM   3771  CE  LYS B  13     -32.657 -24.932  42.301  1.00  0.00           C  
ATOM   3772  NZ  LYS B  13     -33.685 -24.397  41.356  1.00  0.00           N  
ATOM   3773  H   LYS B  13     -31.552 -22.909  48.293  1.00  0.00           H  
ATOM   3774  HA  LYS B  13     -31.176 -25.495  47.211  1.00  0.00           H  
ATOM   3775 1HB  LYS B  13     -32.744 -23.837  46.264  1.00  0.00           H  
ATOM   3776 2HB  LYS B  13     -31.385 -22.902  45.673  1.00  0.00           H  
ATOM   3777 1HG  LYS B  13     -30.695 -24.653  44.173  1.00  0.00           H  
ATOM   3778 2HG  LYS B  13     -31.900 -25.771  44.823  1.00  0.00           H  
ATOM   3779 1HD  LYS B  13     -33.686 -24.228  44.038  1.00  0.00           H  
ATOM   3780 2HD  LYS B  13     -32.450 -23.125  43.413  1.00  0.00           H  
ATOM   3781 1HE  LYS B  13     -31.672 -24.827  41.845  1.00  0.00           H  
ATOM   3782 2HE  LYS B  13     -32.854 -25.986  42.482  1.00  0.00           H  
ATOM   3783 1HZ  LYS B  13     -33.661 -24.909  40.479  1.00  0.00           H  
ATOM   3784 2HZ  LYS B  13     -34.596 -24.487  41.764  1.00  0.00           H  
ATOM   3785 3HZ  LYS B  13     -33.494 -23.386  41.187  1.00  0.00           H  
ATOM   3786  N   VAL B  14     -28.638 -23.467  46.641  1.00  0.00           N  
ATOM   3787  CA  VAL B  14     -27.240 -23.473  46.228  1.00  0.00           C  
ATOM   3788  C   VAL B  14     -26.419 -24.460  47.036  1.00  0.00           C  
ATOM   3789  O   VAL B  14     -25.590 -25.180  46.464  1.00  0.00           O  
ATOM   3790  CB  VAL B  14     -26.614 -22.076  46.316  1.00  0.00           C  
ATOM   3791  CG1 VAL B  14     -25.101 -22.162  46.103  1.00  0.00           C  
ATOM   3792  CG2 VAL B  14     -27.238 -21.204  45.252  1.00  0.00           C  
ATOM   3793  H   VAL B  14     -29.095 -22.602  46.957  1.00  0.00           H  
ATOM   3794  HA  VAL B  14     -27.199 -23.781  45.190  1.00  0.00           H  
ATOM   3795  HB  VAL B  14     -26.797 -21.646  47.298  1.00  0.00           H  
ATOM   3796 1HG1 VAL B  14     -24.674 -21.183  46.145  1.00  0.00           H  
ATOM   3797 2HG1 VAL B  14     -24.635 -22.776  46.872  1.00  0.00           H  
ATOM   3798 3HG1 VAL B  14     -24.911 -22.601  45.143  1.00  0.00           H  
ATOM   3799 1HG2 VAL B  14     -26.811 -20.214  45.289  1.00  0.00           H  
ATOM   3800 2HG2 VAL B  14     -27.044 -21.647  44.278  1.00  0.00           H  
ATOM   3801 3HG2 VAL B  14     -28.309 -21.141  45.404  1.00  0.00           H  
ATOM   3802  N   GLU B  15     -26.597 -24.473  48.359  1.00  0.00           N  
ATOM   3803  CA  GLU B  15     -25.878 -25.443  49.167  1.00  0.00           C  
ATOM   3804  C   GLU B  15     -26.212 -26.859  48.697  1.00  0.00           C  
ATOM   3805  O   GLU B  15     -25.311 -27.692  48.539  1.00  0.00           O  
ATOM   3806  CB  GLU B  15     -26.211 -25.294  50.651  1.00  0.00           C  
ATOM   3807  CG  GLU B  15     -25.477 -26.296  51.541  1.00  0.00           C  
ATOM   3808  CD  GLU B  15     -25.748 -26.127  53.004  1.00  0.00           C  
ATOM   3809  OE1 GLU B  15     -26.374 -25.168  53.388  1.00  0.00           O  
ATOM   3810  OE2 GLU B  15     -25.347 -26.997  53.746  1.00  0.00           O  
ATOM   3811  H   GLU B  15     -27.236 -23.792  48.786  1.00  0.00           H  
ATOM   3812  HA  GLU B  15     -24.808 -25.281  49.033  1.00  0.00           H  
ATOM   3813 1HB  GLU B  15     -25.951 -24.294  50.983  1.00  0.00           H  
ATOM   3814 2HB  GLU B  15     -27.286 -25.418  50.801  1.00  0.00           H  
ATOM   3815 1HG  GLU B  15     -25.784 -27.298  51.251  1.00  0.00           H  
ATOM   3816 2HG  GLU B  15     -24.404 -26.211  51.357  1.00  0.00           H  
ATOM   3817  N   ARG B  16     -27.508 -27.121  48.458  1.00  0.00           N  
ATOM   3818  CA  ARG B  16     -27.955 -28.424  47.985  1.00  0.00           C  
ATOM   3819  C   ARG B  16     -27.382 -28.769  46.606  1.00  0.00           C  
ATOM   3820  O   ARG B  16     -27.007 -29.924  46.373  1.00  0.00           O  
ATOM   3821  CB  ARG B  16     -29.472 -28.489  47.955  1.00  0.00           C  
ATOM   3822  CG  ARG B  16     -30.119 -28.537  49.332  1.00  0.00           C  
ATOM   3823  CD  ARG B  16     -31.601 -28.605  49.255  1.00  0.00           C  
ATOM   3824  NE  ARG B  16     -32.224 -28.591  50.586  1.00  0.00           N  
ATOM   3825  CZ  ARG B  16     -32.381 -29.647  51.405  1.00  0.00           C  
ATOM   3826  NH1 ARG B  16     -31.962 -30.862  51.083  1.00  0.00           N  
ATOM   3827  NH2 ARG B  16     -32.972 -29.418  52.555  1.00  0.00           N  
ATOM   3828  H   ARG B  16     -28.201 -26.388  48.642  1.00  0.00           H  
ATOM   3829  HA  ARG B  16     -27.612 -29.168  48.697  1.00  0.00           H  
ATOM   3830 1HB  ARG B  16     -29.864 -27.626  47.434  1.00  0.00           H  
ATOM   3831 2HB  ARG B  16     -29.782 -29.374  47.404  1.00  0.00           H  
ATOM   3832 1HG  ARG B  16     -29.757 -29.407  49.868  1.00  0.00           H  
ATOM   3833 2HG  ARG B  16     -29.853 -27.638  49.885  1.00  0.00           H  
ATOM   3834 1HD  ARG B  16     -31.956 -27.726  48.715  1.00  0.00           H  
ATOM   3835 2HD  ARG B  16     -31.917 -29.500  48.728  1.00  0.00           H  
ATOM   3836  HE  ARG B  16     -32.597 -27.698  50.954  1.00  0.00           H  
ATOM   3837 1HH1 ARG B  16     -31.509 -31.027  50.199  1.00  0.00           H  
ATOM   3838 2HH1 ARG B  16     -32.097 -31.629  51.726  1.00  0.00           H  
ATOM   3839 1HH2 ARG B  16     -33.281 -28.450  52.752  1.00  0.00           H  
ATOM   3840 2HH2 ARG B  16     -33.125 -30.162  53.219  1.00  0.00           H  
ATOM   3841  N   LEU B  17     -27.288 -27.784  45.700  1.00  0.00           N  
ATOM   3842  CA  LEU B  17     -26.743 -28.034  44.374  1.00  0.00           C  
ATOM   3843  C   LEU B  17     -25.303 -28.497  44.502  1.00  0.00           C  
ATOM   3844  O   LEU B  17     -24.920 -29.499  43.887  1.00  0.00           O  
ATOM   3845  CB  LEU B  17     -26.782 -26.754  43.499  1.00  0.00           C  
ATOM   3846  CG  LEU B  17     -28.164 -26.213  43.009  1.00  0.00           C  
ATOM   3847  CD1 LEU B  17     -27.964 -24.823  42.334  1.00  0.00           C  
ATOM   3848  CD2 LEU B  17     -28.793 -27.183  42.027  1.00  0.00           C  
ATOM   3849  H   LEU B  17     -27.672 -26.867  45.933  1.00  0.00           H  
ATOM   3850  HA  LEU B  17     -27.314 -28.829  43.900  1.00  0.00           H  
ATOM   3851 1HB  LEU B  17     -26.317 -25.954  44.068  1.00  0.00           H  
ATOM   3852 2HB  LEU B  17     -26.193 -26.918  42.625  1.00  0.00           H  
ATOM   3853  HG  LEU B  17     -28.816 -26.096  43.843  1.00  0.00           H  
ATOM   3854 1HD1 LEU B  17     -28.930 -24.435  42.007  1.00  0.00           H  
ATOM   3855 2HD1 LEU B  17     -27.525 -24.125  43.027  1.00  0.00           H  
ATOM   3856 3HD1 LEU B  17     -27.311 -24.929  41.473  1.00  0.00           H  
ATOM   3857 1HD2 LEU B  17     -29.754 -26.787  41.702  1.00  0.00           H  
ATOM   3858 2HD2 LEU B  17     -28.140 -27.306  41.162  1.00  0.00           H  
ATOM   3859 3HD2 LEU B  17     -28.950 -28.145  42.499  1.00  0.00           H  
ATOM   3860  N   LYS B  18     -24.528 -27.860  45.386  1.00  0.00           N  
ATOM   3861  CA  LYS B  18     -23.149 -28.298  45.559  1.00  0.00           C  
ATOM   3862  C   LYS B  18     -23.091 -29.703  46.143  1.00  0.00           C  
ATOM   3863  O   LYS B  18     -22.355 -30.563  45.648  1.00  0.00           O  
ATOM   3864  CB  LYS B  18     -22.370 -27.320  46.446  1.00  0.00           C  
ATOM   3865  CG  LYS B  18     -20.913 -27.753  46.785  1.00  0.00           C  
ATOM   3866  CD  LYS B  18     -20.004 -27.858  45.552  1.00  0.00           C  
ATOM   3867  CE  LYS B  18     -18.570 -28.222  45.960  1.00  0.00           C  
ATOM   3868  NZ  LYS B  18     -17.680 -28.435  44.769  1.00  0.00           N  
ATOM   3869  H   LYS B  18     -24.887 -27.024  45.867  1.00  0.00           H  
ATOM   3870  HA  LYS B  18     -22.684 -28.323  44.572  1.00  0.00           H  
ATOM   3871 1HB  LYS B  18     -22.330 -26.347  45.960  1.00  0.00           H  
ATOM   3872 2HB  LYS B  18     -22.908 -27.187  47.389  1.00  0.00           H  
ATOM   3873 1HG  LYS B  18     -20.483 -27.011  47.458  1.00  0.00           H  
ATOM   3874 2HG  LYS B  18     -20.922 -28.711  47.306  1.00  0.00           H  
ATOM   3875 1HD  LYS B  18     -20.371 -28.635  44.879  1.00  0.00           H  
ATOM   3876 2HD  LYS B  18     -19.989 -26.908  45.009  1.00  0.00           H  
ATOM   3877 1HE  LYS B  18     -18.157 -27.419  46.570  1.00  0.00           H  
ATOM   3878 2HE  LYS B  18     -18.595 -29.139  46.551  1.00  0.00           H  
ATOM   3879 1HZ  LYS B  18     -16.751 -28.673  45.068  1.00  0.00           H  
ATOM   3880 2HZ  LYS B  18     -18.054 -29.182  44.203  1.00  0.00           H  
ATOM   3881 3HZ  LYS B  18     -17.636 -27.572  44.202  1.00  0.00           H  
ATOM   3882  N   ARG B  19     -23.883 -29.962  47.183  1.00  0.00           N  
ATOM   3883  CA  ARG B  19     -23.903 -31.272  47.826  1.00  0.00           C  
ATOM   3884  C   ARG B  19     -24.309 -32.392  46.874  1.00  0.00           C  
ATOM   3885  O   ARG B  19     -23.808 -33.513  46.968  1.00  0.00           O  
ATOM   3886  CB  ARG B  19     -24.823 -31.268  49.028  1.00  0.00           C  
ATOM   3887  CG  ARG B  19     -24.292 -30.496  50.209  1.00  0.00           C  
ATOM   3888  CD  ARG B  19     -25.220 -30.542  51.360  1.00  0.00           C  
ATOM   3889  NE  ARG B  19     -24.722 -29.765  52.494  1.00  0.00           N  
ATOM   3890  CZ  ARG B  19     -23.819 -30.174  53.398  1.00  0.00           C  
ATOM   3891  NH1 ARG B  19     -23.260 -31.373  53.342  1.00  0.00           N  
ATOM   3892  NH2 ARG B  19     -23.512 -29.324  54.349  1.00  0.00           N  
ATOM   3893  H   ARG B  19     -24.471 -29.209  47.557  1.00  0.00           H  
ATOM   3894  HA  ARG B  19     -22.894 -31.479  48.181  1.00  0.00           H  
ATOM   3895 1HB  ARG B  19     -25.776 -30.825  48.745  1.00  0.00           H  
ATOM   3896 2HB  ARG B  19     -25.016 -32.290  49.344  1.00  0.00           H  
ATOM   3897 1HG  ARG B  19     -23.337 -30.918  50.503  1.00  0.00           H  
ATOM   3898 2HG  ARG B  19     -24.150 -29.456  49.925  1.00  0.00           H  
ATOM   3899 1HD  ARG B  19     -26.172 -30.108  51.051  1.00  0.00           H  
ATOM   3900 2HD  ARG B  19     -25.381 -31.568  51.677  1.00  0.00           H  
ATOM   3901  HE  ARG B  19     -25.091 -28.812  52.651  1.00  0.00           H  
ATOM   3902 1HH1 ARG B  19     -23.507 -32.016  52.606  1.00  0.00           H  
ATOM   3903 2HH1 ARG B  19     -22.584 -31.650  54.039  1.00  0.00           H  
ATOM   3904 1HH2 ARG B  19     -23.988 -28.405  54.339  1.00  0.00           H  
ATOM   3905 2HH2 ARG B  19     -22.844 -29.562  55.065  1.00  0.00           H  
ATOM   3906  N   SER B  20     -25.182 -32.066  45.924  1.00  0.00           N  
ATOM   3907  CA  SER B  20     -25.710 -32.999  44.948  1.00  0.00           C  
ATOM   3908  C   SER B  20     -24.737 -33.275  43.797  1.00  0.00           C  
ATOM   3909  O   SER B  20     -25.014 -34.124  42.946  1.00  0.00           O  
ATOM   3910  CB  SER B  20     -27.003 -32.446  44.370  1.00  0.00           C  
ATOM   3911  OG  SER B  20     -27.991 -32.313  45.359  1.00  0.00           O  
ATOM   3912  H   SER B  20     -25.589 -31.127  45.932  1.00  0.00           H  
ATOM   3913  HA  SER B  20     -25.921 -33.938  45.458  1.00  0.00           H  
ATOM   3914 1HB  SER B  20     -26.807 -31.470  43.914  1.00  0.00           H  
ATOM   3915 2HB  SER B  20     -27.354 -33.110  43.585  1.00  0.00           H  
ATOM   3916  HG  SER B  20     -27.735 -31.520  45.879  1.00  0.00           H  
ATOM   3917  N   GLY B  21     -23.610 -32.554  43.743  1.00  0.00           N  
ATOM   3918  CA  GLY B  21     -22.646 -32.738  42.671  1.00  0.00           C  
ATOM   3919  C   GLY B  21     -22.741 -31.747  41.505  1.00  0.00           C  
ATOM   3920  O   GLY B  21     -22.142 -31.993  40.452  1.00  0.00           O  
ATOM   3921  H   GLY B  21     -23.391 -31.876  44.478  1.00  0.00           H  
ATOM   3922 1HA  GLY B  21     -21.650 -32.669  43.104  1.00  0.00           H  
ATOM   3923 2HA  GLY B  21     -22.738 -33.754  42.287  1.00  0.00           H  
ATOM   3924  N   THR B  22     -23.497 -30.658  41.650  1.00  0.00           N  
ATOM   3925  CA  THR B  22     -23.608 -29.658  40.598  1.00  0.00           C  
ATOM   3926  C   THR B  22     -22.362 -28.785  40.679  1.00  0.00           C  
ATOM   3927  O   THR B  22     -21.973 -28.364  41.773  1.00  0.00           O  
ATOM   3928  CB  THR B  22     -24.893 -28.819  40.763  1.00  0.00           C  
ATOM   3929  OG1 THR B  22     -26.047 -29.680  40.712  1.00  0.00           O  
ATOM   3930  CG2 THR B  22     -25.037 -27.770  39.725  1.00  0.00           C  
ATOM   3931  H   THR B  22     -23.987 -30.444  42.524  1.00  0.00           H  
ATOM   3932  HA  THR B  22     -23.621 -30.147  39.620  1.00  0.00           H  
ATOM   3933  HB  THR B  22     -24.844 -28.343  41.707  1.00  0.00           H  
ATOM   3934  HG1 THR B  22     -26.022 -30.194  39.897  1.00  0.00           H  
ATOM   3935 1HG2 THR B  22     -25.945 -27.195  39.893  1.00  0.00           H  
ATOM   3936 2HG2 THR B  22     -24.191 -27.108  39.762  1.00  0.00           H  
ATOM   3937 3HG2 THR B  22     -25.084 -28.251  38.756  1.00  0.00           H  
ATOM   3938  N   SER B  23     -21.714 -28.534  39.547  1.00  0.00           N  
ATOM   3939  CA  SER B  23     -20.497 -27.734  39.527  1.00  0.00           C  
ATOM   3940  C   SER B  23     -20.773 -26.268  39.766  1.00  0.00           C  
ATOM   3941  O   SER B  23     -21.910 -25.815  39.613  1.00  0.00           O  
ATOM   3942  CB  SER B  23     -19.825 -27.863  38.190  1.00  0.00           C  
ATOM   3943  OG  SER B  23     -20.607 -27.239  37.206  1.00  0.00           O  
ATOM   3944  H   SER B  23     -22.089 -28.889  38.654  1.00  0.00           H  
ATOM   3945  HA  SER B  23     -19.825 -28.096  40.313  1.00  0.00           H  
ATOM   3946 1HB  SER B  23     -18.842 -27.399  38.229  1.00  0.00           H  
ATOM   3947 2HB  SER B  23     -19.697 -28.918  37.949  1.00  0.00           H  
ATOM   3948  HG  SER B  23     -21.339 -27.876  37.028  1.00  0.00           H  
ATOM   3949  N   GLU B  24     -19.729 -25.512  40.083  1.00  0.00           N  
ATOM   3950  CA  GLU B  24     -19.826 -24.079  40.307  1.00  0.00           C  
ATOM   3951  C   GLU B  24     -20.330 -23.317  39.092  1.00  0.00           C  
ATOM   3952  O   GLU B  24     -21.083 -22.357  39.240  1.00  0.00           O  
ATOM   3953  CB  GLU B  24     -18.469 -23.573  40.773  1.00  0.00           C  
ATOM   3954  CG  GLU B  24     -18.115 -24.062  42.179  1.00  0.00           C  
ATOM   3955  CD  GLU B  24     -17.643 -25.494  42.236  1.00  0.00           C  
ATOM   3956  OE1 GLU B  24     -17.429 -26.096  41.199  1.00  0.00           O  
ATOM   3957  OE2 GLU B  24     -17.552 -26.000  43.329  1.00  0.00           O  
ATOM   3958  H   GLU B  24     -18.817 -25.960  40.213  1.00  0.00           H  
ATOM   3959  HA  GLU B  24     -20.535 -23.919  41.115  1.00  0.00           H  
ATOM   3960 1HB  GLU B  24     -17.693 -23.901  40.083  1.00  0.00           H  
ATOM   3961 2HB  GLU B  24     -18.459 -22.479  40.778  1.00  0.00           H  
ATOM   3962 1HG  GLU B  24     -17.338 -23.425  42.590  1.00  0.00           H  
ATOM   3963 2HG  GLU B  24     -18.992 -23.968  42.813  1.00  0.00           H  
ATOM   3964  N   ASP B  25     -19.964 -23.757  37.886  1.00  0.00           N  
ATOM   3965  CA  ASP B  25     -20.433 -23.064  36.693  1.00  0.00           C  
ATOM   3966  C   ASP B  25     -21.928 -23.280  36.532  1.00  0.00           C  
ATOM   3967  O   ASP B  25     -22.673 -22.343  36.226  1.00  0.00           O  
ATOM   3968  CB  ASP B  25     -19.735 -23.587  35.445  1.00  0.00           C  
ATOM   3969  CG  ASP B  25     -18.269 -23.207  35.346  1.00  0.00           C  
ATOM   3970  OD1 ASP B  25     -17.824 -22.324  36.040  1.00  0.00           O  
ATOM   3971  OD2 ASP B  25     -17.598 -23.825  34.566  1.00  0.00           O  
ATOM   3972  H   ASP B  25     -19.321 -24.536  37.821  1.00  0.00           H  
ATOM   3973  HA  ASP B  25     -20.239 -21.996  36.803  1.00  0.00           H  
ATOM   3974 1HB  ASP B  25     -19.821 -24.676  35.419  1.00  0.00           H  
ATOM   3975 2HB  ASP B  25     -20.251 -23.204  34.563  1.00  0.00           H  
ATOM   3976  N   GLU B  26     -22.373 -24.521  36.771  1.00  0.00           N  
ATOM   3977  CA  GLU B  26     -23.788 -24.862  36.686  1.00  0.00           C  
ATOM   3978  C   GLU B  26     -24.588 -24.112  37.749  1.00  0.00           C  
ATOM   3979  O   GLU B  26     -25.717 -23.675  37.484  1.00  0.00           O  
ATOM   3980  CB  GLU B  26     -23.954 -26.365  36.814  1.00  0.00           C  
ATOM   3981  CG  GLU B  26     -23.483 -27.158  35.612  1.00  0.00           C  
ATOM   3982  CD  GLU B  26     -23.426 -28.641  35.876  1.00  0.00           C  
ATOM   3983  OE1 GLU B  26     -22.787 -29.030  36.846  1.00  0.00           O  
ATOM   3984  OE2 GLU B  26     -24.010 -29.384  35.129  1.00  0.00           O  
ATOM   3985  H   GLU B  26     -21.698 -25.257  36.980  1.00  0.00           H  
ATOM   3986  HA  GLU B  26     -24.155 -24.562  35.707  1.00  0.00           H  
ATOM   3987 1HB  GLU B  26     -23.375 -26.708  37.656  1.00  0.00           H  
ATOM   3988 2HB  GLU B  26     -24.998 -26.599  36.997  1.00  0.00           H  
ATOM   3989 1HG  GLU B  26     -24.160 -26.986  34.782  1.00  0.00           H  
ATOM   3990 2HG  GLU B  26     -22.498 -26.793  35.320  1.00  0.00           H  
ATOM   3991  N   ILE B  27     -24.021 -23.969  38.951  1.00  0.00           N  
ATOM   3992  CA  ILE B  27     -24.659 -23.215  40.016  1.00  0.00           C  
ATOM   3993  C   ILE B  27     -24.797 -21.786  39.610  1.00  0.00           C  
ATOM   3994  O   ILE B  27     -25.873 -21.213  39.668  1.00  0.00           O  
ATOM   3995  CB  ILE B  27     -23.899 -23.288  41.352  1.00  0.00           C  
ATOM   3996  CG1 ILE B  27     -23.972 -24.722  41.900  1.00  0.00           C  
ATOM   3997  CG2 ILE B  27     -24.425 -22.224  42.350  1.00  0.00           C  
ATOM   3998  CD1 ILE B  27     -23.042 -25.058  43.041  1.00  0.00           C  
ATOM   3999  H   ILE B  27     -23.105 -24.412  39.109  1.00  0.00           H  
ATOM   4000  HA  ILE B  27     -25.668 -23.623  40.164  1.00  0.00           H  
ATOM   4001  HB  ILE B  27     -22.845 -23.078  41.153  1.00  0.00           H  
ATOM   4002 1HG1 ILE B  27     -24.978 -24.893  42.227  1.00  0.00           H  
ATOM   4003 2HG1 ILE B  27     -23.761 -25.394  41.103  1.00  0.00           H  
ATOM   4004 1HG2 ILE B  27     -23.845 -22.272  43.252  1.00  0.00           H  
ATOM   4005 2HG2 ILE B  27     -24.327 -21.220  41.946  1.00  0.00           H  
ATOM   4006 3HG2 ILE B  27     -25.473 -22.426  42.563  1.00  0.00           H  
ATOM   4007 1HD1 ILE B  27     -23.197 -26.103  43.318  1.00  0.00           H  
ATOM   4008 2HD1 ILE B  27     -22.009 -24.926  42.722  1.00  0.00           H  
ATOM   4009 3HD1 ILE B  27     -23.241 -24.426  43.898  1.00  0.00           H  
ATOM   4010  N   ALA B  28     -23.708 -21.194  39.138  1.00  0.00           N  
ATOM   4011  CA  ALA B  28     -23.725 -19.806  38.766  1.00  0.00           C  
ATOM   4012  C   ALA B  28     -24.790 -19.500  37.734  1.00  0.00           C  
ATOM   4013  O   ALA B  28     -25.475 -18.481  37.845  1.00  0.00           O  
ATOM   4014  CB  ALA B  28     -22.365 -19.443  38.251  1.00  0.00           C  
ATOM   4015  H   ALA B  28     -22.827 -21.712  39.079  1.00  0.00           H  
ATOM   4016  HA  ALA B  28     -23.957 -19.223  39.655  1.00  0.00           H  
ATOM   4017 1HB  ALA B  28     -22.326 -18.409  38.021  1.00  0.00           H  
ATOM   4018 2HB  ALA B  28     -21.644 -19.682  38.993  1.00  0.00           H  
ATOM   4019 3HB  ALA B  28     -22.147 -20.035  37.364  1.00  0.00           H  
ATOM   4020  N   GLU B  29     -24.956 -20.391  36.749  1.00  0.00           N  
ATOM   4021  CA  GLU B  29     -25.970 -20.192  35.734  1.00  0.00           C  
ATOM   4022  C   GLU B  29     -27.373 -20.351  36.320  1.00  0.00           C  
ATOM   4023  O   GLU B  29     -28.244 -19.531  36.038  1.00  0.00           O  
ATOM   4024  CB  GLU B  29     -25.735 -21.148  34.566  1.00  0.00           C  
ATOM   4025  CG  GLU B  29     -26.731 -21.059  33.383  1.00  0.00           C  
ATOM   4026  CD  GLU B  29     -26.765 -19.726  32.612  1.00  0.00           C  
ATOM   4027  OE1 GLU B  29     -25.958 -18.854  32.866  1.00  0.00           O  
ATOM   4028  OE2 GLU B  29     -27.605 -19.602  31.728  1.00  0.00           O  
ATOM   4029  H   GLU B  29     -24.323 -21.196  36.685  1.00  0.00           H  
ATOM   4030  HA  GLU B  29     -25.880 -19.169  35.358  1.00  0.00           H  
ATOM   4031 1HB  GLU B  29     -24.730 -20.997  34.174  1.00  0.00           H  
ATOM   4032 2HB  GLU B  29     -25.771 -22.173  34.947  1.00  0.00           H  
ATOM   4033 1HG  GLU B  29     -26.495 -21.855  32.679  1.00  0.00           H  
ATOM   4034 2HG  GLU B  29     -27.722 -21.260  33.774  1.00  0.00           H  
ATOM   4035  N   GLU B  30     -27.586 -21.350  37.188  1.00  0.00           N  
ATOM   4036  CA  GLU B  30     -28.915 -21.549  37.758  1.00  0.00           C  
ATOM   4037  C   GLU B  30     -29.309 -20.370  38.649  1.00  0.00           C  
ATOM   4038  O   GLU B  30     -30.438 -19.871  38.566  1.00  0.00           O  
ATOM   4039  CB  GLU B  30     -28.944 -22.852  38.570  1.00  0.00           C  
ATOM   4040  CG  GLU B  30     -30.312 -23.267  39.147  1.00  0.00           C  
ATOM   4041  CD  GLU B  30     -31.326 -23.622  38.079  1.00  0.00           C  
ATOM   4042  OE1 GLU B  30     -30.943 -23.805  36.952  1.00  0.00           O  
ATOM   4043  OE2 GLU B  30     -32.483 -23.735  38.405  1.00  0.00           O  
ATOM   4044  H   GLU B  30     -26.846 -22.034  37.387  1.00  0.00           H  
ATOM   4045  HA  GLU B  30     -29.633 -21.624  36.942  1.00  0.00           H  
ATOM   4046 1HB  GLU B  30     -28.587 -23.670  37.945  1.00  0.00           H  
ATOM   4047 2HB  GLU B  30     -28.242 -22.767  39.406  1.00  0.00           H  
ATOM   4048 1HG  GLU B  30     -30.164 -24.135  39.787  1.00  0.00           H  
ATOM   4049 2HG  GLU B  30     -30.706 -22.458  39.768  1.00  0.00           H  
ATOM   4050  N   VAL B  31     -28.360 -19.870  39.446  1.00  0.00           N  
ATOM   4051  CA  VAL B  31     -28.632 -18.743  40.320  1.00  0.00           C  
ATOM   4052  C   VAL B  31     -28.935 -17.514  39.494  1.00  0.00           C  
ATOM   4053  O   VAL B  31     -29.876 -16.775  39.801  1.00  0.00           O  
ATOM   4054  CB  VAL B  31     -27.437 -18.417  41.236  1.00  0.00           C  
ATOM   4055  CG1 VAL B  31     -27.704 -17.124  41.963  1.00  0.00           C  
ATOM   4056  CG2 VAL B  31     -27.217 -19.527  42.251  1.00  0.00           C  
ATOM   4057  H   VAL B  31     -27.444 -20.322  39.459  1.00  0.00           H  
ATOM   4058  HA  VAL B  31     -29.506 -18.980  40.934  1.00  0.00           H  
ATOM   4059  HB  VAL B  31     -26.539 -18.294  40.620  1.00  0.00           H  
ATOM   4060 1HG1 VAL B  31     -26.852 -16.892  42.572  1.00  0.00           H  
ATOM   4061 2HG1 VAL B  31     -27.845 -16.328  41.270  1.00  0.00           H  
ATOM   4062 3HG1 VAL B  31     -28.599 -17.227  42.576  1.00  0.00           H  
ATOM   4063 1HG2 VAL B  31     -26.364 -19.277  42.884  1.00  0.00           H  
ATOM   4064 2HG2 VAL B  31     -28.113 -19.633  42.866  1.00  0.00           H  
ATOM   4065 3HG2 VAL B  31     -27.023 -20.461  41.740  1.00  0.00           H  
ATOM   4066  N   ALA B  32     -28.106 -17.260  38.477  1.00  0.00           N  
ATOM   4067  CA  ALA B  32     -28.278 -16.104  37.633  1.00  0.00           C  
ATOM   4068  C   ALA B  32     -29.640 -16.126  36.956  1.00  0.00           C  
ATOM   4069  O   ALA B  32     -30.304 -15.084  36.897  1.00  0.00           O  
ATOM   4070  CB  ALA B  32     -27.167 -16.080  36.600  1.00  0.00           C  
ATOM   4071  H   ALA B  32     -27.310 -17.877  38.297  1.00  0.00           H  
ATOM   4072  HA  ALA B  32     -28.218 -15.212  38.251  1.00  0.00           H  
ATOM   4073 1HB  ALA B  32     -27.267 -15.225  35.981  1.00  0.00           H  
ATOM   4074 2HB  ALA B  32     -26.200 -16.059  37.096  1.00  0.00           H  
ATOM   4075 3HB  ALA B  32     -27.232 -16.979  35.986  1.00  0.00           H  
ATOM   4076  N   ARG B  33     -30.092 -17.305  36.496  1.00  0.00           N  
ATOM   4077  CA  ARG B  33     -31.401 -17.396  35.869  1.00  0.00           C  
ATOM   4078  C   ARG B  33     -32.513 -17.073  36.853  1.00  0.00           C  
ATOM   4079  O   ARG B  33     -33.446 -16.339  36.505  1.00  0.00           O  
ATOM   4080  CB  ARG B  33     -31.648 -18.783  35.295  1.00  0.00           C  
ATOM   4081  CG  ARG B  33     -30.838 -19.122  34.066  1.00  0.00           C  
ATOM   4082  CD  ARG B  33     -31.088 -20.506  33.600  1.00  0.00           C  
ATOM   4083  NE  ARG B  33     -30.241 -20.825  32.470  1.00  0.00           N  
ATOM   4084  CZ  ARG B  33     -30.276 -21.937  31.728  1.00  0.00           C  
ATOM   4085  NH1 ARG B  33     -31.157 -22.905  31.944  1.00  0.00           N  
ATOM   4086  NH2 ARG B  33     -29.385 -22.024  30.768  1.00  0.00           N  
ATOM   4087  H   ARG B  33     -29.483 -18.131  36.523  1.00  0.00           H  
ATOM   4088  HA  ARG B  33     -31.435 -16.675  35.054  1.00  0.00           H  
ATOM   4089 1HB  ARG B  33     -31.406 -19.527  36.058  1.00  0.00           H  
ATOM   4090 2HB  ARG B  33     -32.702 -18.894  35.050  1.00  0.00           H  
ATOM   4091 1HG  ARG B  33     -31.119 -18.443  33.263  1.00  0.00           H  
ATOM   4092 2HG  ARG B  33     -29.781 -19.008  34.261  1.00  0.00           H  
ATOM   4093 1HD  ARG B  33     -30.865 -21.208  34.410  1.00  0.00           H  
ATOM   4094 2HD  ARG B  33     -32.128 -20.608  33.300  1.00  0.00           H  
ATOM   4095  HE  ARG B  33     -29.501 -20.151  32.220  1.00  0.00           H  
ATOM   4096 1HH1 ARG B  33     -31.832 -22.824  32.691  1.00  0.00           H  
ATOM   4097 2HH1 ARG B  33     -31.154 -23.733  31.362  1.00  0.00           H  
ATOM   4098 1HH2 ARG B  33     -28.719 -21.240  30.667  1.00  0.00           H  
ATOM   4099 2HH2 ARG B  33     -29.344 -22.829  30.162  1.00  0.00           H  
ATOM   4100  N   GLU B  34     -32.420 -17.591  38.084  1.00  0.00           N  
ATOM   4101  CA  GLU B  34     -33.450 -17.312  39.071  1.00  0.00           C  
ATOM   4102  C   GLU B  34     -33.526 -15.827  39.374  1.00  0.00           C  
ATOM   4103  O   GLU B  34     -34.620 -15.273  39.460  1.00  0.00           O  
ATOM   4104  CB  GLU B  34     -33.197 -18.106  40.348  1.00  0.00           C  
ATOM   4105  CG  GLU B  34     -33.438 -19.599  40.204  1.00  0.00           C  
ATOM   4106  CD  GLU B  34     -33.010 -20.378  41.395  1.00  0.00           C  
ATOM   4107  OE1 GLU B  34     -32.348 -19.824  42.227  1.00  0.00           O  
ATOM   4108  OE2 GLU B  34     -33.345 -21.540  41.482  1.00  0.00           O  
ATOM   4109  H   GLU B  34     -31.650 -18.236  38.310  1.00  0.00           H  
ATOM   4110  HA  GLU B  34     -34.411 -17.626  38.655  1.00  0.00           H  
ATOM   4111 1HB  GLU B  34     -32.161 -17.959  40.660  1.00  0.00           H  
ATOM   4112 2HB  GLU B  34     -33.838 -17.733  41.141  1.00  0.00           H  
ATOM   4113 1HG  GLU B  34     -34.501 -19.766  40.042  1.00  0.00           H  
ATOM   4114 2HG  GLU B  34     -32.905 -19.965  39.330  1.00  0.00           H  
ATOM   4115  N   ILE B  35     -32.371 -15.174  39.489  1.00  0.00           N  
ATOM   4116  CA  ILE B  35     -32.330 -13.744  39.736  1.00  0.00           C  
ATOM   4117  C   ILE B  35     -32.922 -12.946  38.599  1.00  0.00           C  
ATOM   4118  O   ILE B  35     -33.652 -11.980  38.845  1.00  0.00           O  
ATOM   4119  CB  ILE B  35     -30.943 -13.282  40.156  1.00  0.00           C  
ATOM   4120  CG1 ILE B  35     -30.685 -13.868  41.576  1.00  0.00           C  
ATOM   4121  CG2 ILE B  35     -30.836 -11.771  40.103  1.00  0.00           C  
ATOM   4122  CD1 ILE B  35     -29.311 -13.772  42.043  1.00  0.00           C  
ATOM   4123  H   ILE B  35     -31.494 -15.707  39.435  1.00  0.00           H  
ATOM   4124  HA  ILE B  35     -32.957 -13.559  40.608  1.00  0.00           H  
ATOM   4125  HB  ILE B  35     -30.203 -13.726  39.479  1.00  0.00           H  
ATOM   4126 1HG1 ILE B  35     -31.322 -13.345  42.284  1.00  0.00           H  
ATOM   4127 2HG1 ILE B  35     -30.965 -14.926  41.574  1.00  0.00           H  
ATOM   4128 1HG2 ILE B  35     -29.847 -11.475  40.399  1.00  0.00           H  
ATOM   4129 2HG2 ILE B  35     -31.017 -11.401  39.097  1.00  0.00           H  
ATOM   4130 3HG2 ILE B  35     -31.568 -11.352  40.775  1.00  0.00           H  
ATOM   4131 1HD1 ILE B  35     -29.209 -14.206  43.019  1.00  0.00           H  
ATOM   4132 2HD1 ILE B  35     -28.714 -14.317  41.350  1.00  0.00           H  
ATOM   4133 3HD1 ILE B  35     -28.991 -12.737  42.088  1.00  0.00           H  
ATOM   4134  N   SER B  36     -32.604 -13.293  37.352  1.00  0.00           N  
ATOM   4135  CA  SER B  36     -33.169 -12.571  36.226  1.00  0.00           C  
ATOM   4136  C   SER B  36     -34.706 -12.640  36.305  1.00  0.00           C  
ATOM   4137  O   SER B  36     -35.391 -11.629  36.097  1.00  0.00           O  
ATOM   4138  CB  SER B  36     -32.680 -13.149  34.917  1.00  0.00           C  
ATOM   4139  OG  SER B  36     -33.174 -12.413  33.824  1.00  0.00           O  
ATOM   4140  H   SER B  36     -31.933 -14.055  37.186  1.00  0.00           H  
ATOM   4141  HA  SER B  36     -32.859 -11.529  36.282  1.00  0.00           H  
ATOM   4142 1HB  SER B  36     -31.594 -13.159  34.899  1.00  0.00           H  
ATOM   4143 2HB  SER B  36     -33.016 -14.185  34.841  1.00  0.00           H  
ATOM   4144  HG  SER B  36     -32.565 -11.643  33.733  1.00  0.00           H  
ATOM   4145  N   GLU B  37     -35.247 -13.831  36.637  1.00  0.00           N  
ATOM   4146  CA  GLU B  37     -36.693 -14.000  36.796  1.00  0.00           C  
ATOM   4147  C   GLU B  37     -37.239 -13.164  37.963  1.00  0.00           C  
ATOM   4148  O   GLU B  37     -38.342 -12.611  37.865  1.00  0.00           O  
ATOM   4149  CB  GLU B  37     -37.052 -15.474  36.971  1.00  0.00           C  
ATOM   4150  CG  GLU B  37     -36.873 -16.310  35.705  1.00  0.00           C  
ATOM   4151  CD  GLU B  37     -37.781 -15.845  34.602  1.00  0.00           C  
ATOM   4152  OE1 GLU B  37     -38.909 -15.557  34.905  1.00  0.00           O  
ATOM   4153  OE2 GLU B  37     -37.365 -15.764  33.476  1.00  0.00           O  
ATOM   4154  H   GLU B  37     -34.633 -14.646  36.738  1.00  0.00           H  
ATOM   4155  HA  GLU B  37     -37.174 -13.645  35.882  1.00  0.00           H  
ATOM   4156 1HB  GLU B  37     -36.422 -15.911  37.739  1.00  0.00           H  
ATOM   4157 2HB  GLU B  37     -38.088 -15.567  37.299  1.00  0.00           H  
ATOM   4158 1HG  GLU B  37     -35.840 -16.230  35.373  1.00  0.00           H  
ATOM   4159 2HG  GLU B  37     -37.076 -17.358  35.933  1.00  0.00           H  
ATOM   4160  N   VAL B  38     -36.465 -13.038  39.053  1.00  0.00           N  
ATOM   4161  CA  VAL B  38     -36.874 -12.189  40.171  1.00  0.00           C  
ATOM   4162  C   VAL B  38     -36.988 -10.742  39.723  1.00  0.00           C  
ATOM   4163  O   VAL B  38     -37.977 -10.081  40.049  1.00  0.00           O  
ATOM   4164  CB  VAL B  38     -35.893 -12.292  41.365  1.00  0.00           C  
ATOM   4165  CG1 VAL B  38     -36.183 -11.218  42.415  1.00  0.00           C  
ATOM   4166  CG2 VAL B  38     -36.048 -13.667  42.020  1.00  0.00           C  
ATOM   4167  H   VAL B  38     -35.614 -13.607  39.107  1.00  0.00           H  
ATOM   4168  HA  VAL B  38     -37.851 -12.522  40.512  1.00  0.00           H  
ATOM   4169  HB  VAL B  38     -34.884 -12.155  41.014  1.00  0.00           H  
ATOM   4170 1HG1 VAL B  38     -35.475 -11.339  43.217  1.00  0.00           H  
ATOM   4171 2HG1 VAL B  38     -36.067 -10.225  41.990  1.00  0.00           H  
ATOM   4172 3HG1 VAL B  38     -37.196 -11.327  42.798  1.00  0.00           H  
ATOM   4173 1HG2 VAL B  38     -35.362 -13.758  42.853  1.00  0.00           H  
ATOM   4174 2HG2 VAL B  38     -37.069 -13.785  42.381  1.00  0.00           H  
ATOM   4175 3HG2 VAL B  38     -35.841 -14.438  41.307  1.00  0.00           H  
ATOM   4176  N   ILE B  39     -36.006 -10.256  38.954  1.00  0.00           N  
ATOM   4177  CA  ILE B  39     -36.040  -8.879  38.483  1.00  0.00           C  
ATOM   4178  C   ILE B  39     -37.273  -8.686  37.602  1.00  0.00           C  
ATOM   4179  O   ILE B  39     -38.009  -7.707  37.783  1.00  0.00           O  
ATOM   4180  CB  ILE B  39     -34.770  -8.540  37.654  1.00  0.00           C  
ATOM   4181  CG1 ILE B  39     -33.526  -8.540  38.580  1.00  0.00           C  
ATOM   4182  CG2 ILE B  39     -34.944  -7.154  36.943  1.00  0.00           C  
ATOM   4183  CD1 ILE B  39     -32.178  -8.526  37.866  1.00  0.00           C  
ATOM   4184  H   ILE B  39     -35.204 -10.865  38.761  1.00  0.00           H  
ATOM   4185  HA  ILE B  39     -36.102  -8.210  39.333  1.00  0.00           H  
ATOM   4186  HB  ILE B  39     -34.617  -9.313  36.921  1.00  0.00           H  
ATOM   4187 1HG1 ILE B  39     -33.569  -7.686  39.207  1.00  0.00           H  
ATOM   4188 2HG1 ILE B  39     -33.565  -9.432  39.205  1.00  0.00           H  
ATOM   4189 1HG2 ILE B  39     -34.060  -6.920  36.364  1.00  0.00           H  
ATOM   4190 2HG2 ILE B  39     -35.801  -7.171  36.272  1.00  0.00           H  
ATOM   4191 3HG2 ILE B  39     -35.093  -6.386  37.681  1.00  0.00           H  
ATOM   4192 1HD1 ILE B  39     -31.399  -8.536  38.611  1.00  0.00           H  
ATOM   4193 2HD1 ILE B  39     -32.090  -9.409  37.238  1.00  0.00           H  
ATOM   4194 3HD1 ILE B  39     -32.074  -7.636  37.254  1.00  0.00           H  
ATOM   4195  N   ARG B  40     -37.513  -9.611  36.660  1.00  0.00           N  
ATOM   4196  CA  ARG B  40     -38.674  -9.526  35.783  1.00  0.00           C  
ATOM   4197  C   ARG B  40     -39.979  -9.496  36.570  1.00  0.00           C  
ATOM   4198  O   ARG B  40     -40.842  -8.660  36.305  1.00  0.00           O  
ATOM   4199  CB  ARG B  40     -38.731 -10.703  34.807  1.00  0.00           C  
ATOM   4200  CG  ARG B  40     -39.920 -10.655  33.804  1.00  0.00           C  
ATOM   4201  CD  ARG B  40     -39.970 -11.847  32.870  1.00  0.00           C  
ATOM   4202  NE  ARG B  40     -40.301 -13.133  33.543  1.00  0.00           N  
ATOM   4203  CZ  ARG B  40     -41.537 -13.571  33.881  1.00  0.00           C  
ATOM   4204  NH1 ARG B  40     -42.641 -12.881  33.654  1.00  0.00           N  
ATOM   4205  NH2 ARG B  40     -41.616 -14.746  34.455  1.00  0.00           N  
ATOM   4206  H   ARG B  40     -36.845 -10.384  36.543  1.00  0.00           H  
ATOM   4207  HA  ARG B  40     -38.598  -8.606  35.207  1.00  0.00           H  
ATOM   4208 1HB  ARG B  40     -37.801 -10.751  34.237  1.00  0.00           H  
ATOM   4209 2HB  ARG B  40     -38.809 -11.635  35.369  1.00  0.00           H  
ATOM   4210 1HG  ARG B  40     -40.861 -10.640  34.362  1.00  0.00           H  
ATOM   4211 2HG  ARG B  40     -39.854  -9.748  33.203  1.00  0.00           H  
ATOM   4212 1HD  ARG B  40     -40.720 -11.661  32.102  1.00  0.00           H  
ATOM   4213 2HD  ARG B  40     -38.997 -11.963  32.396  1.00  0.00           H  
ATOM   4214  HE  ARG B  40     -39.537 -13.790  33.780  1.00  0.00           H  
ATOM   4215 1HH1 ARG B  40     -42.634 -11.953  33.218  1.00  0.00           H  
ATOM   4216 2HH1 ARG B  40     -43.537 -13.250  33.932  1.00  0.00           H  
ATOM   4217 1HH2 ARG B  40     -40.737 -15.260  34.622  1.00  0.00           H  
ATOM   4218 2HH2 ARG B  40     -42.506 -15.129  34.731  1.00  0.00           H  
ATOM   4219  N   THR B  41     -40.113 -10.403  37.539  1.00  0.00           N  
ATOM   4220  CA  THR B  41     -41.322 -10.507  38.335  1.00  0.00           C  
ATOM   4221  C   THR B  41     -41.584  -9.218  39.091  1.00  0.00           C  
ATOM   4222  O   THR B  41     -42.714  -8.709  39.113  1.00  0.00           O  
ATOM   4223  CB  THR B  41     -41.207 -11.666  39.350  1.00  0.00           C  
ATOM   4224  OG1 THR B  41     -41.032 -12.905  38.650  1.00  0.00           O  
ATOM   4225  CG2 THR B  41     -42.479 -11.744  40.209  1.00  0.00           C  
ATOM   4226  H   THR B  41     -39.366 -11.075  37.706  1.00  0.00           H  
ATOM   4227  HA  THR B  41     -42.162 -10.697  37.667  1.00  0.00           H  
ATOM   4228  HB  THR B  41     -40.340 -11.500  39.995  1.00  0.00           H  
ATOM   4229  HG1 THR B  41     -40.144 -12.907  38.217  1.00  0.00           H  
ATOM   4230 1HG2 THR B  41     -42.384 -12.567  40.912  1.00  0.00           H  
ATOM   4231 2HG2 THR B  41     -42.624 -10.817  40.762  1.00  0.00           H  
ATOM   4232 3HG2 THR B  41     -43.338 -11.917  39.562  1.00  0.00           H  
ATOM   4233  N   LEU B  42     -40.541  -8.687  39.729  1.00  0.00           N  
ATOM   4234  CA  LEU B  42     -40.716  -7.476  40.487  1.00  0.00           C  
ATOM   4235  C   LEU B  42     -41.132  -6.325  39.582  1.00  0.00           C  
ATOM   4236  O   LEU B  42     -42.063  -5.588  39.939  1.00  0.00           O  
ATOM   4237  CB  LEU B  42     -39.424  -7.158  41.240  1.00  0.00           C  
ATOM   4238  CG  LEU B  42     -39.050  -8.094  42.435  1.00  0.00           C  
ATOM   4239  CD1 LEU B  42     -37.658  -7.755  42.911  1.00  0.00           C  
ATOM   4240  CD2 LEU B  42     -40.032  -7.904  43.590  1.00  0.00           C  
ATOM   4241  H   LEU B  42     -39.626  -9.151  39.703  1.00  0.00           H  
ATOM   4242  HA  LEU B  42     -41.515  -7.635  41.200  1.00  0.00           H  
ATOM   4243 1HB  LEU B  42     -38.618  -7.250  40.514  1.00  0.00           H  
ATOM   4244 2HB  LEU B  42     -39.450  -6.147  41.598  1.00  0.00           H  
ATOM   4245  HG  LEU B  42     -39.063  -9.127  42.104  1.00  0.00           H  
ATOM   4246 1HD1 LEU B  42     -37.397  -8.414  43.731  1.00  0.00           H  
ATOM   4247 2HD1 LEU B  42     -36.945  -7.889  42.097  1.00  0.00           H  
ATOM   4248 3HD1 LEU B  42     -37.653  -6.733  43.252  1.00  0.00           H  
ATOM   4249 1HD2 LEU B  42     -39.745  -8.555  44.416  1.00  0.00           H  
ATOM   4250 2HD2 LEU B  42     -40.005  -6.864  43.922  1.00  0.00           H  
ATOM   4251 3HD2 LEU B  42     -41.040  -8.155  43.283  1.00  0.00           H  
ATOM   4252  N   LYS B  43     -40.541  -6.225  38.380  1.00  0.00           N  
ATOM   4253  CA  LYS B  43     -40.923  -5.164  37.453  1.00  0.00           C  
ATOM   4254  C   LYS B  43     -42.397  -5.266  37.065  1.00  0.00           C  
ATOM   4255  O   LYS B  43     -43.120  -4.263  37.079  1.00  0.00           O  
ATOM   4256  CB  LYS B  43     -40.068  -5.210  36.180  1.00  0.00           C  
ATOM   4257  CG  LYS B  43     -40.388  -4.096  35.154  1.00  0.00           C  
ATOM   4258  CD  LYS B  43     -39.461  -4.177  33.941  1.00  0.00           C  
ATOM   4259  CE  LYS B  43     -39.658  -2.991  32.958  1.00  0.00           C  
ATOM   4260  NZ  LYS B  43     -40.954  -3.057  32.219  1.00  0.00           N  
ATOM   4261  H   LYS B  43     -39.768  -6.855  38.133  1.00  0.00           H  
ATOM   4262  HA  LYS B  43     -40.761  -4.205  37.942  1.00  0.00           H  
ATOM   4263 1HB  LYS B  43     -39.013  -5.141  36.447  1.00  0.00           H  
ATOM   4264 2HB  LYS B  43     -40.210  -6.171  35.684  1.00  0.00           H  
ATOM   4265 1HG  LYS B  43     -41.419  -4.195  34.816  1.00  0.00           H  
ATOM   4266 2HG  LYS B  43     -40.273  -3.117  35.629  1.00  0.00           H  
ATOM   4267 1HD  LYS B  43     -38.436  -4.189  34.291  1.00  0.00           H  
ATOM   4268 2HD  LYS B  43     -39.652  -5.109  33.408  1.00  0.00           H  
ATOM   4269 1HE  LYS B  43     -39.619  -2.061  33.518  1.00  0.00           H  
ATOM   4270 2HE  LYS B  43     -38.847  -2.994  32.227  1.00  0.00           H  
ATOM   4271 1HZ  LYS B  43     -41.019  -2.261  31.597  1.00  0.00           H  
ATOM   4272 2HZ  LYS B  43     -40.988  -3.908  31.677  1.00  0.00           H  
ATOM   4273 3HZ  LYS B  43     -41.723  -3.039  32.869  1.00  0.00           H  
ATOM   4274  N   GLU B  44     -42.860  -6.473  36.716  1.00  0.00           N  
ATOM   4275  CA  GLU B  44     -44.246  -6.669  36.289  1.00  0.00           C  
ATOM   4276  C   GLU B  44     -45.239  -6.306  37.393  1.00  0.00           C  
ATOM   4277  O   GLU B  44     -46.314  -5.769  37.117  1.00  0.00           O  
ATOM   4278  CB  GLU B  44     -44.478  -8.109  35.814  1.00  0.00           C  
ATOM   4279  CG  GLU B  44     -43.773  -8.442  34.493  1.00  0.00           C  
ATOM   4280  CD  GLU B  44     -43.997  -9.846  34.030  1.00  0.00           C  
ATOM   4281  OE1 GLU B  44     -44.753 -10.551  34.665  1.00  0.00           O  
ATOM   4282  OE2 GLU B  44     -43.398 -10.231  33.044  1.00  0.00           O  
ATOM   4283  H   GLU B  44     -42.211  -7.269  36.705  1.00  0.00           H  
ATOM   4284  HA  GLU B  44     -44.434  -6.012  35.446  1.00  0.00           H  
ATOM   4285 1HB  GLU B  44     -44.120  -8.806  36.581  1.00  0.00           H  
ATOM   4286 2HB  GLU B  44     -45.547  -8.281  35.687  1.00  0.00           H  
ATOM   4287 1HG  GLU B  44     -44.131  -7.753  33.729  1.00  0.00           H  
ATOM   4288 2HG  GLU B  44     -42.705  -8.273  34.612  1.00  0.00           H  
ATOM   4289  N   SER B  45     -44.860  -6.543  38.649  1.00  0.00           N  
ATOM   4290  CA  SER B  45     -45.711  -6.242  39.798  1.00  0.00           C  
ATOM   4291  C   SER B  45     -45.794  -4.736  40.092  1.00  0.00           C  
ATOM   4292  O   SER B  45     -46.584  -4.318  40.945  1.00  0.00           O  
ATOM   4293  CB  SER B  45     -45.201  -6.928  41.053  1.00  0.00           C  
ATOM   4294  OG  SER B  45     -44.031  -6.307  41.524  1.00  0.00           O  
ATOM   4295  H   SER B  45     -43.975  -7.041  38.801  1.00  0.00           H  
ATOM   4296  HA  SER B  45     -46.714  -6.609  39.576  1.00  0.00           H  
ATOM   4297 1HB  SER B  45     -45.976  -6.899  41.821  1.00  0.00           H  
ATOM   4298 2HB  SER B  45     -44.993  -7.976  40.837  1.00  0.00           H  
ATOM   4299  HG  SER B  45     -43.350  -6.486  40.856  1.00  0.00           H  
ATOM   4300  N   GLY B  46     -44.956  -3.914  39.437  1.00  0.00           N  
ATOM   4301  CA  GLY B  46     -44.927  -2.484  39.696  1.00  0.00           C  
ATOM   4302  C   GLY B  46     -43.839  -2.039  40.682  1.00  0.00           C  
ATOM   4303  O   GLY B  46     -43.918  -0.934  41.224  1.00  0.00           O  
ATOM   4304  H   GLY B  46     -44.344  -4.279  38.700  1.00  0.00           H  
ATOM   4305 1HA  GLY B  46     -44.775  -1.970  38.749  1.00  0.00           H  
ATOM   4306 2HA  GLY B  46     -45.900  -2.171  40.066  1.00  0.00           H  
ATOM   4307  N   SER B  47     -42.854  -2.901  40.969  1.00  0.00           N  
ATOM   4308  CA  SER B  47     -41.784  -2.543  41.891  1.00  0.00           C  
ATOM   4309  C   SER B  47     -40.828  -1.534  41.270  1.00  0.00           C  
ATOM   4310  O   SER B  47     -40.583  -1.547  40.063  1.00  0.00           O  
ATOM   4311  CB  SER B  47     -41.011  -3.772  42.297  1.00  0.00           C  
ATOM   4312  OG  SER B  47     -41.822  -4.672  43.021  1.00  0.00           O  
ATOM   4313  H   SER B  47     -42.777  -3.805  40.502  1.00  0.00           H  
ATOM   4314  HA  SER B  47     -42.226  -2.099  42.782  1.00  0.00           H  
ATOM   4315 1HB  SER B  47     -40.625  -4.237  41.422  1.00  0.00           H  
ATOM   4316 2HB  SER B  47     -40.176  -3.479  42.888  1.00  0.00           H  
ATOM   4317  HG  SER B  47     -42.494  -5.005  42.394  1.00  0.00           H  
ATOM   4318  N   SER B  48     -40.262  -0.678  42.110  1.00  0.00           N  
ATOM   4319  CA  SER B  48     -39.257   0.287  41.690  1.00  0.00           C  
ATOM   4320  C   SER B  48     -37.898  -0.373  41.536  1.00  0.00           C  
ATOM   4321  O   SER B  48     -37.692  -1.509  41.985  1.00  0.00           O  
ATOM   4322  CB  SER B  48     -39.155   1.389  42.724  1.00  0.00           C  
ATOM   4323  OG  SER B  48     -38.621   0.896  43.935  1.00  0.00           O  
ATOM   4324  H   SER B  48     -40.532  -0.691  43.082  1.00  0.00           H  
ATOM   4325  HA  SER B  48     -39.557   0.712  40.730  1.00  0.00           H  
ATOM   4326 1HB  SER B  48     -38.526   2.191  42.344  1.00  0.00           H  
ATOM   4327 2HB  SER B  48     -40.144   1.801  42.902  1.00  0.00           H  
ATOM   4328  HG  SER B  48     -38.642   1.649  44.555  1.00  0.00           H  
ATOM   4329  N   TYR B  49     -36.942   0.333  40.911  1.00  0.00           N  
ATOM   4330  CA  TYR B  49     -35.619  -0.262  40.798  1.00  0.00           C  
ATOM   4331  C   TYR B  49     -34.977  -0.411  42.172  1.00  0.00           C  
ATOM   4332  O   TYR B  49     -34.136  -1.290  42.364  1.00  0.00           O  
ATOM   4333  CB  TYR B  49     -34.681   0.535  39.897  1.00  0.00           C  
ATOM   4334  CG  TYR B  49     -34.006   1.724  40.558  1.00  0.00           C  
ATOM   4335  CD1 TYR B  49     -32.815   1.521  41.261  1.00  0.00           C  
ATOM   4336  CD2 TYR B  49     -34.526   2.993  40.447  1.00  0.00           C  
ATOM   4337  CE1 TYR B  49     -32.170   2.558  41.840  1.00  0.00           C  
ATOM   4338  CE2 TYR B  49     -33.862   4.051  41.040  1.00  0.00           C  
ATOM   4339  CZ  TYR B  49     -32.684   3.832  41.735  1.00  0.00           C  
ATOM   4340  OH  TYR B  49     -32.016   4.892  42.319  1.00  0.00           O  
ATOM   4341  H   TYR B  49     -37.137   1.246  40.527  1.00  0.00           H  
ATOM   4342  HA  TYR B  49     -35.725  -1.256  40.369  1.00  0.00           H  
ATOM   4343 1HB  TYR B  49     -33.902  -0.133  39.533  1.00  0.00           H  
ATOM   4344 2HB  TYR B  49     -35.226   0.894  39.027  1.00  0.00           H  
ATOM   4345  HD1 TYR B  49     -32.391   0.517  41.346  1.00  0.00           H  
ATOM   4346  HD2 TYR B  49     -35.445   3.164  39.893  1.00  0.00           H  
ATOM   4347  HE1 TYR B  49     -31.248   2.375  42.379  1.00  0.00           H  
ATOM   4348  HE2 TYR B  49     -34.261   5.061  40.956  1.00  0.00           H  
ATOM   4349  HH  TYR B  49     -31.198   4.565  42.772  1.00  0.00           H  
ATOM   4350  N   GLU B  50     -35.362   0.449  43.130  1.00  0.00           N  
ATOM   4351  CA  GLU B  50     -34.799   0.375  44.466  1.00  0.00           C  
ATOM   4352  C   GLU B  50     -35.171  -0.957  45.107  1.00  0.00           C  
ATOM   4353  O   GLU B  50     -34.318  -1.638  45.677  1.00  0.00           O  
ATOM   4354  CB  GLU B  50     -35.336   1.509  45.327  1.00  0.00           C  
ATOM   4355  CG  GLU B  50     -34.866   2.900  44.935  1.00  0.00           C  
ATOM   4356  CD  GLU B  50     -35.533   3.963  45.770  1.00  0.00           C  
ATOM   4357  OE1 GLU B  50     -36.403   3.612  46.530  1.00  0.00           O  
ATOM   4358  OE2 GLU B  50     -35.188   5.111  45.649  1.00  0.00           O  
ATOM   4359  H   GLU B  50     -36.015   1.189  42.910  1.00  0.00           H  
ATOM   4360  HA  GLU B  50     -33.718   0.462  44.394  1.00  0.00           H  
ATOM   4361 1HB  GLU B  50     -36.419   1.499  45.299  1.00  0.00           H  
ATOM   4362 2HB  GLU B  50     -35.037   1.344  46.364  1.00  0.00           H  
ATOM   4363 1HG  GLU B  50     -33.786   2.964  45.063  1.00  0.00           H  
ATOM   4364 2HG  GLU B  50     -35.091   3.072  43.883  1.00  0.00           H  
ATOM   4365  N   VAL B  51     -36.431  -1.360  44.926  1.00  0.00           N  
ATOM   4366  CA  VAL B  51     -36.932  -2.634  45.441  1.00  0.00           C  
ATOM   4367  C   VAL B  51     -36.202  -3.786  44.780  1.00  0.00           C  
ATOM   4368  O   VAL B  51     -35.837  -4.770  45.442  1.00  0.00           O  
ATOM   4369  CB  VAL B  51     -38.445  -2.754  45.210  1.00  0.00           C  
ATOM   4370  CG1 VAL B  51     -38.944  -4.182  45.536  1.00  0.00           C  
ATOM   4371  CG2 VAL B  51     -39.153  -1.743  46.104  1.00  0.00           C  
ATOM   4372  H   VAL B  51     -37.068  -0.711  44.464  1.00  0.00           H  
ATOM   4373  HA  VAL B  51     -36.743  -2.672  46.514  1.00  0.00           H  
ATOM   4374  HB  VAL B  51     -38.660  -2.533  44.175  1.00  0.00           H  
ATOM   4375 1HG1 VAL B  51     -40.021  -4.236  45.369  1.00  0.00           H  
ATOM   4376 2HG1 VAL B  51     -38.456  -4.912  44.894  1.00  0.00           H  
ATOM   4377 3HG1 VAL B  51     -38.725  -4.414  46.577  1.00  0.00           H  
ATOM   4378 1HG2 VAL B  51     -40.230  -1.803  45.946  1.00  0.00           H  
ATOM   4379 2HG2 VAL B  51     -38.927  -1.967  47.149  1.00  0.00           H  
ATOM   4380 3HG2 VAL B  51     -38.809  -0.742  45.874  1.00  0.00           H  
ATOM   4381  N   ILE B  52     -36.006  -3.678  43.476  1.00  0.00           N  
ATOM   4382  CA  ILE B  52     -35.298  -4.704  42.762  1.00  0.00           C  
ATOM   4383  C   ILE B  52     -33.875  -4.837  43.258  1.00  0.00           C  
ATOM   4384  O   ILE B  52     -33.427  -5.955  43.510  1.00  0.00           O  
ATOM   4385  CB  ILE B  52     -35.340  -4.454  41.245  1.00  0.00           C  
ATOM   4386  CG1 ILE B  52     -36.812  -4.672  40.771  1.00  0.00           C  
ATOM   4387  CG2 ILE B  52     -34.356  -5.380  40.534  1.00  0.00           C  
ATOM   4388  CD1 ILE B  52     -37.166  -4.200  39.376  1.00  0.00           C  
ATOM   4389  H   ILE B  52     -36.379  -2.858  42.987  1.00  0.00           H  
ATOM   4390  HA  ILE B  52     -35.780  -5.646  42.948  1.00  0.00           H  
ATOM   4391  HB  ILE B  52     -35.076  -3.426  41.043  1.00  0.00           H  
ATOM   4392 1HG1 ILE B  52     -37.003  -5.715  40.815  1.00  0.00           H  
ATOM   4393 2HG1 ILE B  52     -37.478  -4.162  41.473  1.00  0.00           H  
ATOM   4394 1HG2 ILE B  52     -34.394  -5.197  39.476  1.00  0.00           H  
ATOM   4395 2HG2 ILE B  52     -33.334  -5.210  40.872  1.00  0.00           H  
ATOM   4396 3HG2 ILE B  52     -34.637  -6.410  40.745  1.00  0.00           H  
ATOM   4397 1HD1 ILE B  52     -38.220  -4.420  39.187  1.00  0.00           H  
ATOM   4398 2HD1 ILE B  52     -37.007  -3.126  39.311  1.00  0.00           H  
ATOM   4399 3HD1 ILE B  52     -36.561  -4.702  38.634  1.00  0.00           H  
ATOM   4400  N   CYS B  53     -33.138  -3.733  43.422  1.00  0.00           N  
ATOM   4401  CA  CYS B  53     -31.774  -3.933  43.865  1.00  0.00           C  
ATOM   4402  C   CYS B  53     -31.684  -4.456  45.293  1.00  0.00           C  
ATOM   4403  O   CYS B  53     -30.771  -5.231  45.597  1.00  0.00           O  
ATOM   4404  CB  CYS B  53     -30.968  -2.642  43.765  1.00  0.00           C  
ATOM   4405  SG  CYS B  53     -31.445  -1.321  44.875  1.00  0.00           S  
ATOM   4406  H   CYS B  53     -33.512  -2.813  43.188  1.00  0.00           H  
ATOM   4407  HA  CYS B  53     -31.312  -4.663  43.213  1.00  0.00           H  
ATOM   4408 1HB  CYS B  53     -29.939  -2.883  43.975  1.00  0.00           H  
ATOM   4409 2HB  CYS B  53     -31.030  -2.256  42.750  1.00  0.00           H  
ATOM   4410  HG  CYS B  53     -32.765  -1.502  44.807  1.00  0.00           H  
ATOM   4411  N   GLU B  54     -32.655  -4.129  46.151  1.00  0.00           N  
ATOM   4412  CA  GLU B  54     -32.634  -4.667  47.499  1.00  0.00           C  
ATOM   4413  C   GLU B  54     -32.791  -6.169  47.443  1.00  0.00           C  
ATOM   4414  O   GLU B  54     -32.050  -6.916  48.101  1.00  0.00           O  
ATOM   4415  CB  GLU B  54     -33.752  -4.084  48.369  1.00  0.00           C  
ATOM   4416  CG  GLU B  54     -33.744  -4.621  49.826  1.00  0.00           C  
ATOM   4417  CD  GLU B  54     -34.841  -4.049  50.695  1.00  0.00           C  
ATOM   4418  OE1 GLU B  54     -35.638  -3.294  50.205  1.00  0.00           O  
ATOM   4419  OE2 GLU B  54     -34.875  -4.376  51.854  1.00  0.00           O  
ATOM   4420  H   GLU B  54     -33.365  -3.440  45.883  1.00  0.00           H  
ATOM   4421  HA  GLU B  54     -31.676  -4.432  47.954  1.00  0.00           H  
ATOM   4422 1HB  GLU B  54     -33.654  -2.997  48.395  1.00  0.00           H  
ATOM   4423 2HB  GLU B  54     -34.719  -4.311  47.921  1.00  0.00           H  
ATOM   4424 1HG  GLU B  54     -33.862  -5.704  49.801  1.00  0.00           H  
ATOM   4425 2HG  GLU B  54     -32.775  -4.407  50.278  1.00  0.00           H  
ATOM   4426  N   CYS B  55     -33.774  -6.637  46.665  1.00  0.00           N  
ATOM   4427  CA  CYS B  55     -34.028  -8.057  46.597  1.00  0.00           C  
ATOM   4428  C   CYS B  55     -32.873  -8.821  45.993  1.00  0.00           C  
ATOM   4429  O   CYS B  55     -32.477  -9.861  46.516  1.00  0.00           O  
ATOM   4430  CB  CYS B  55     -35.273  -8.362  45.775  1.00  0.00           C  
ATOM   4431  SG  CYS B  55     -35.706 -10.122  45.770  1.00  0.00           S  
ATOM   4432  H   CYS B  55     -34.378  -5.977  46.156  1.00  0.00           H  
ATOM   4433  HA  CYS B  55     -34.165  -8.409  47.605  1.00  0.00           H  
ATOM   4434 1HB  CYS B  55     -36.125  -7.796  46.155  1.00  0.00           H  
ATOM   4435 2HB  CYS B  55     -35.101  -8.039  44.742  1.00  0.00           H  
ATOM   4436  HG  CYS B  55     -34.441 -10.575  45.664  1.00  0.00           H  
ATOM   4437  N   VAL B  56     -32.337  -8.320  44.895  1.00  0.00           N  
ATOM   4438  CA  VAL B  56     -31.265  -9.028  44.238  1.00  0.00           C  
ATOM   4439  C   VAL B  56     -30.031  -9.107  45.118  1.00  0.00           C  
ATOM   4440  O   VAL B  56     -29.391 -10.161  45.191  1.00  0.00           O  
ATOM   4441  CB  VAL B  56     -30.940  -8.369  42.900  1.00  0.00           C  
ATOM   4442  CG1 VAL B  56     -29.701  -8.993  42.300  1.00  0.00           C  
ATOM   4443  CG2 VAL B  56     -32.140  -8.539  41.967  1.00  0.00           C  
ATOM   4444  H   VAL B  56     -32.696  -7.445  44.502  1.00  0.00           H  
ATOM   4445  HA  VAL B  56     -31.605 -10.045  44.037  1.00  0.00           H  
ATOM   4446  HB  VAL B  56     -30.748  -7.304  43.051  1.00  0.00           H  
ATOM   4447 1HG1 VAL B  56     -29.513  -8.505  41.357  1.00  0.00           H  
ATOM   4448 2HG1 VAL B  56     -28.846  -8.863  42.951  1.00  0.00           H  
ATOM   4449 3HG1 VAL B  56     -29.868 -10.042  42.151  1.00  0.00           H  
ATOM   4450 1HG2 VAL B  56     -31.914  -8.062  41.017  1.00  0.00           H  
ATOM   4451 2HG2 VAL B  56     -32.342  -9.582  41.813  1.00  0.00           H  
ATOM   4452 3HG2 VAL B  56     -33.020  -8.081  42.397  1.00  0.00           H  
ATOM   4453  N   ALA B  57     -29.647  -7.988  45.741  1.00  0.00           N  
ATOM   4454  CA  ALA B  57     -28.493  -7.988  46.614  1.00  0.00           C  
ATOM   4455  C   ALA B  57     -28.682  -8.959  47.778  1.00  0.00           C  
ATOM   4456  O   ALA B  57     -27.739  -9.668  48.135  1.00  0.00           O  
ATOM   4457  CB  ALA B  57     -28.214  -6.583  47.084  1.00  0.00           C  
ATOM   4458  H   ALA B  57     -30.180  -7.120  45.624  1.00  0.00           H  
ATOM   4459  HA  ALA B  57     -27.639  -8.346  46.038  1.00  0.00           H  
ATOM   4460 1HB  ALA B  57     -27.335  -6.577  47.690  1.00  0.00           H  
ATOM   4461 2HB  ALA B  57     -28.063  -5.930  46.224  1.00  0.00           H  
ATOM   4462 3HB  ALA B  57     -29.070  -6.226  47.662  1.00  0.00           H  
ATOM   4463  N   ARG B  58     -29.907  -9.037  48.358  1.00  0.00           N  
ATOM   4464  CA  ARG B  58     -30.124  -9.994  49.440  1.00  0.00           C  
ATOM   4465  C   ARG B  58     -29.918 -11.420  48.967  1.00  0.00           C  
ATOM   4466  O   ARG B  58     -29.270 -12.206  49.667  1.00  0.00           O  
ATOM   4467  CB  ARG B  58     -31.527  -9.904  50.050  1.00  0.00           C  
ATOM   4468  CG  ARG B  58     -31.868  -8.675  50.901  1.00  0.00           C  
ATOM   4469  CD  ARG B  58     -31.123  -8.690  52.204  1.00  0.00           C  
ATOM   4470  NE  ARG B  58     -31.632  -7.701  53.176  1.00  0.00           N  
ATOM   4471  CZ  ARG B  58     -31.218  -6.421  53.328  1.00  0.00           C  
ATOM   4472  NH1 ARG B  58     -30.278  -5.890  52.561  1.00  0.00           N  
ATOM   4473  NH2 ARG B  58     -31.778  -5.696  54.281  1.00  0.00           N  
ATOM   4474  H   ARG B  58     -30.661  -8.398  48.081  1.00  0.00           H  
ATOM   4475  HA  ARG B  58     -29.395  -9.790  50.218  1.00  0.00           H  
ATOM   4476 1HB  ARG B  58     -32.269  -9.939  49.243  1.00  0.00           H  
ATOM   4477 2HB  ARG B  58     -31.705 -10.780  50.674  1.00  0.00           H  
ATOM   4478 1HG  ARG B  58     -31.595  -7.774  50.365  1.00  0.00           H  
ATOM   4479 2HG  ARG B  58     -32.937  -8.664  51.111  1.00  0.00           H  
ATOM   4480 1HD  ARG B  58     -31.219  -9.682  52.652  1.00  0.00           H  
ATOM   4481 2HD  ARG B  58     -30.071  -8.487  52.028  1.00  0.00           H  
ATOM   4482  HE  ARG B  58     -32.362  -8.025  53.836  1.00  0.00           H  
ATOM   4483 1HH1 ARG B  58     -29.851  -6.425  51.821  1.00  0.00           H  
ATOM   4484 2HH1 ARG B  58     -29.987  -4.934  52.707  1.00  0.00           H  
ATOM   4485 1HH2 ARG B  58     -32.501  -6.115  54.869  1.00  0.00           H  
ATOM   4486 2HH2 ARG B  58     -31.502  -4.739  54.428  1.00  0.00           H  
ATOM   4487  N   ILE B  59     -30.400 -11.741  47.762  1.00  0.00           N  
ATOM   4488  CA  ILE B  59     -30.260 -13.093  47.253  1.00  0.00           C  
ATOM   4489  C   ILE B  59     -28.797 -13.433  47.122  1.00  0.00           C  
ATOM   4490  O   ILE B  59     -28.363 -14.505  47.551  1.00  0.00           O  
ATOM   4491  CB  ILE B  59     -30.987 -13.284  45.901  1.00  0.00           C  
ATOM   4492  CG1 ILE B  59     -32.530 -13.158  46.099  1.00  0.00           C  
ATOM   4493  CG2 ILE B  59     -30.648 -14.689  45.374  1.00  0.00           C  
ATOM   4494  CD1 ILE B  59     -33.323 -12.993  44.821  1.00  0.00           C  
ATOM   4495  H   ILE B  59     -30.951 -11.043  47.247  1.00  0.00           H  
ATOM   4496  HA  ILE B  59     -30.677 -13.788  47.955  1.00  0.00           H  
ATOM   4497  HB  ILE B  59     -30.666 -12.513  45.189  1.00  0.00           H  
ATOM   4498 1HG1 ILE B  59     -32.891 -14.050  46.582  1.00  0.00           H  
ATOM   4499 2HG1 ILE B  59     -32.734 -12.312  46.748  1.00  0.00           H  
ATOM   4500 1HG2 ILE B  59     -31.141 -14.875  44.432  1.00  0.00           H  
ATOM   4501 2HG2 ILE B  59     -29.587 -14.785  45.229  1.00  0.00           H  
ATOM   4502 3HG2 ILE B  59     -30.975 -15.427  46.100  1.00  0.00           H  
ATOM   4503 1HD1 ILE B  59     -34.381 -12.921  45.074  1.00  0.00           H  
ATOM   4504 2HD1 ILE B  59     -33.006 -12.081  44.314  1.00  0.00           H  
ATOM   4505 3HD1 ILE B  59     -33.174 -13.841  44.164  1.00  0.00           H  
ATOM   4506  N   VAL B  60     -28.020 -12.547  46.520  1.00  0.00           N  
ATOM   4507  CA  VAL B  60     -26.621 -12.862  46.331  1.00  0.00           C  
ATOM   4508  C   VAL B  60     -25.888 -13.029  47.656  1.00  0.00           C  
ATOM   4509  O   VAL B  60     -25.067 -13.932  47.786  1.00  0.00           O  
ATOM   4510  CB  VAL B  60     -25.929 -11.819  45.449  1.00  0.00           C  
ATOM   4511  CG1 VAL B  60     -24.393 -12.075  45.406  1.00  0.00           C  
ATOM   4512  CG2 VAL B  60     -26.526 -11.897  44.044  1.00  0.00           C  
ATOM   4513  H   VAL B  60     -28.424 -11.664  46.179  1.00  0.00           H  
ATOM   4514  HA  VAL B  60     -26.568 -13.812  45.803  1.00  0.00           H  
ATOM   4515  HB  VAL B  60     -26.097 -10.828  45.871  1.00  0.00           H  
ATOM   4516 1HG1 VAL B  60     -23.918 -11.331  44.775  1.00  0.00           H  
ATOM   4517 2HG1 VAL B  60     -23.973 -12.010  46.405  1.00  0.00           H  
ATOM   4518 3HG1 VAL B  60     -24.207 -13.065  44.998  1.00  0.00           H  
ATOM   4519 1HG2 VAL B  60     -26.057 -11.159  43.392  1.00  0.00           H  
ATOM   4520 2HG2 VAL B  60     -26.349 -12.894  43.653  1.00  0.00           H  
ATOM   4521 3HG2 VAL B  60     -27.598 -11.709  44.087  1.00  0.00           H  
ATOM   4522  N   ALA B  61     -26.117 -12.129  48.616  1.00  0.00           N  
ATOM   4523  CA  ALA B  61     -25.414 -12.223  49.892  1.00  0.00           C  
ATOM   4524  C   ALA B  61     -25.707 -13.517  50.650  1.00  0.00           C  
ATOM   4525  O   ALA B  61     -24.784 -14.099  51.241  1.00  0.00           O  
ATOM   4526  CB  ALA B  61     -25.804 -11.054  50.747  1.00  0.00           C  
ATOM   4527  H   ALA B  61     -26.783 -11.366  48.457  1.00  0.00           H  
ATOM   4528  HA  ALA B  61     -24.348 -12.177  49.692  1.00  0.00           H  
ATOM   4529 1HB  ALA B  61     -25.260 -11.070  51.687  1.00  0.00           H  
ATOM   4530 2HB  ALA B  61     -25.560 -10.180  50.200  1.00  0.00           H  
ATOM   4531 3HB  ALA B  61     -26.880 -11.087  50.941  1.00  0.00           H  
ATOM   4532  N   GLU B  62     -26.961 -13.996  50.628  1.00  0.00           N  
ATOM   4533  CA  GLU B  62     -27.274 -15.243  51.323  1.00  0.00           C  
ATOM   4534  C   GLU B  62     -26.554 -16.396  50.627  1.00  0.00           C  
ATOM   4535  O   GLU B  62     -26.064 -17.325  51.284  1.00  0.00           O  
ATOM   4536  CB  GLU B  62     -28.782 -15.483  51.403  1.00  0.00           C  
ATOM   4537  CG  GLU B  62     -29.558 -14.519  52.325  1.00  0.00           C  
ATOM   4538  CD  GLU B  62     -29.220 -14.603  53.776  1.00  0.00           C  
ATOM   4539  OE1 GLU B  62     -29.194 -15.687  54.311  1.00  0.00           O  
ATOM   4540  OE2 GLU B  62     -29.007 -13.579  54.373  1.00  0.00           O  
ATOM   4541  H   GLU B  62     -27.711 -13.457  50.173  1.00  0.00           H  
ATOM   4542  HA  GLU B  62     -26.894 -15.174  52.345  1.00  0.00           H  
ATOM   4543 1HB  GLU B  62     -29.211 -15.408  50.400  1.00  0.00           H  
ATOM   4544 2HB  GLU B  62     -28.973 -16.488  51.767  1.00  0.00           H  
ATOM   4545 1HG  GLU B  62     -29.399 -13.498  51.982  1.00  0.00           H  
ATOM   4546 2HG  GLU B  62     -30.609 -14.747  52.230  1.00  0.00           H  
ATOM   4547  N   ILE B  63     -26.450 -16.324  49.296  1.00  0.00           N  
ATOM   4548  CA  ILE B  63     -25.727 -17.325  48.533  1.00  0.00           C  
ATOM   4549  C   ILE B  63     -24.277 -17.334  48.946  1.00  0.00           C  
ATOM   4550  O   ILE B  63     -23.723 -18.394  49.191  1.00  0.00           O  
ATOM   4551  CB  ILE B  63     -25.863 -17.126  47.027  1.00  0.00           C  
ATOM   4552  CG1 ILE B  63     -27.306 -17.384  46.644  1.00  0.00           C  
ATOM   4553  CG2 ILE B  63     -24.861 -18.029  46.271  1.00  0.00           C  
ATOM   4554  CD1 ILE B  63     -27.614 -16.939  45.303  1.00  0.00           C  
ATOM   4555  H   ILE B  63     -26.937 -15.562  48.800  1.00  0.00           H  
ATOM   4556  HA  ILE B  63     -26.146 -18.308  48.777  1.00  0.00           H  
ATOM   4557  HB  ILE B  63     -25.648 -16.092  46.783  1.00  0.00           H  
ATOM   4558 1HG1 ILE B  63     -27.516 -18.438  46.712  1.00  0.00           H  
ATOM   4559 2HG1 ILE B  63     -27.953 -16.869  47.335  1.00  0.00           H  
ATOM   4560 1HG2 ILE B  63     -24.934 -17.891  45.199  1.00  0.00           H  
ATOM   4561 2HG2 ILE B  63     -23.853 -17.787  46.567  1.00  0.00           H  
ATOM   4562 3HG2 ILE B  63     -25.075 -19.051  46.519  1.00  0.00           H  
ATOM   4563 1HD1 ILE B  63     -28.624 -17.117  45.083  1.00  0.00           H  
ATOM   4564 2HD1 ILE B  63     -27.419 -15.876  45.217  1.00  0.00           H  
ATOM   4565 3HD1 ILE B  63     -27.007 -17.479  44.632  1.00  0.00           H  
ATOM   4566  N   VAL B  64     -23.656 -16.156  49.054  1.00  0.00           N  
ATOM   4567  CA  VAL B  64     -22.253 -16.093  49.446  1.00  0.00           C  
ATOM   4568  C   VAL B  64     -22.033 -16.784  50.778  1.00  0.00           C  
ATOM   4569  O   VAL B  64     -21.053 -17.523  50.920  1.00  0.00           O  
ATOM   4570  CB  VAL B  64     -21.766 -14.638  49.518  1.00  0.00           C  
ATOM   4571  CG1 VAL B  64     -20.347 -14.526  50.156  1.00  0.00           C  
ATOM   4572  CG2 VAL B  64     -21.721 -14.110  48.164  1.00  0.00           C  
ATOM   4573  H   VAL B  64     -24.175 -15.306  48.805  1.00  0.00           H  
ATOM   4574  HA  VAL B  64     -21.666 -16.612  48.691  1.00  0.00           H  
ATOM   4575  HB  VAL B  64     -22.464 -14.062  50.109  1.00  0.00           H  
ATOM   4576 1HG1 VAL B  64     -20.039 -13.477  50.174  1.00  0.00           H  
ATOM   4577 2HG1 VAL B  64     -20.354 -14.906  51.177  1.00  0.00           H  
ATOM   4578 3HG1 VAL B  64     -19.637 -15.098  49.568  1.00  0.00           H  
ATOM   4579 1HG2 VAL B  64     -21.416 -13.093  48.192  1.00  0.00           H  
ATOM   4580 2HG2 VAL B  64     -21.006 -14.705  47.605  1.00  0.00           H  
ATOM   4581 3HG2 VAL B  64     -22.687 -14.176  47.699  1.00  0.00           H  
ATOM   4582  N   GLU B  65     -22.898 -16.535  51.765  1.00  0.00           N  
ATOM   4583  CA  GLU B  65     -22.735 -17.253  53.021  1.00  0.00           C  
ATOM   4584  C   GLU B  65     -22.824 -18.769  52.816  1.00  0.00           C  
ATOM   4585  O   GLU B  65     -22.004 -19.514  53.363  1.00  0.00           O  
ATOM   4586  CB  GLU B  65     -23.764 -16.818  54.058  1.00  0.00           C  
ATOM   4587  CG  GLU B  65     -23.663 -17.598  55.379  1.00  0.00           C  
ATOM   4588  CD  GLU B  65     -24.568 -17.083  56.445  1.00  0.00           C  
ATOM   4589  OE1 GLU B  65     -24.990 -15.958  56.347  1.00  0.00           O  
ATOM   4590  OE2 GLU B  65     -24.859 -17.829  57.361  1.00  0.00           O  
ATOM   4591  H   GLU B  65     -23.654 -15.855  51.625  1.00  0.00           H  
ATOM   4592  HA  GLU B  65     -21.744 -17.023  53.411  1.00  0.00           H  
ATOM   4593 1HB  GLU B  65     -23.638 -15.755  54.269  1.00  0.00           H  
ATOM   4594 2HB  GLU B  65     -24.769 -16.955  53.652  1.00  0.00           H  
ATOM   4595 1HG  GLU B  65     -23.927 -18.637  55.185  1.00  0.00           H  
ATOM   4596 2HG  GLU B  65     -22.640 -17.587  55.734  1.00  0.00           H  
ATOM   4597  N   ALA B  66     -23.818 -19.233  52.039  1.00  0.00           N  
ATOM   4598  CA  ALA B  66     -23.956 -20.669  51.787  1.00  0.00           C  
ATOM   4599  C   ALA B  66     -22.721 -21.242  51.088  1.00  0.00           C  
ATOM   4600  O   ALA B  66     -22.269 -22.346  51.421  1.00  0.00           O  
ATOM   4601  CB  ALA B  66     -25.185 -20.944  50.935  1.00  0.00           C  
ATOM   4602  H   ALA B  66     -24.504 -18.574  51.652  1.00  0.00           H  
ATOM   4603  HA  ALA B  66     -24.068 -21.169  52.747  1.00  0.00           H  
ATOM   4604 1HB  ALA B  66     -25.292 -22.011  50.776  1.00  0.00           H  
ATOM   4605 2HB  ALA B  66     -26.057 -20.570  51.448  1.00  0.00           H  
ATOM   4606 3HB  ALA B  66     -25.086 -20.445  49.972  1.00  0.00           H  
ATOM   4607  N   LEU B  67     -22.162 -20.488  50.139  1.00  0.00           N  
ATOM   4608  CA  LEU B  67     -20.997 -20.948  49.408  1.00  0.00           C  
ATOM   4609  C   LEU B  67     -19.817 -21.102  50.345  1.00  0.00           C  
ATOM   4610  O   LEU B  67     -19.120 -22.127  50.287  1.00  0.00           O  
ATOM   4611  CB  LEU B  67     -20.631 -19.966  48.285  1.00  0.00           C  
ATOM   4612  CG  LEU B  67     -21.605 -19.842  47.090  1.00  0.00           C  
ATOM   4613  CD1 LEU B  67     -21.131 -18.681  46.203  1.00  0.00           C  
ATOM   4614  CD2 LEU B  67     -21.666 -21.141  46.300  1.00  0.00           C  
ATOM   4615  H   LEU B  67     -22.607 -19.606  49.892  1.00  0.00           H  
ATOM   4616  HA  LEU B  67     -21.214 -21.924  48.987  1.00  0.00           H  
ATOM   4617 1HB  LEU B  67     -20.529 -18.975  48.725  1.00  0.00           H  
ATOM   4618 2HB  LEU B  67     -19.679 -20.255  47.883  1.00  0.00           H  
ATOM   4619  HG  LEU B  67     -22.588 -19.617  47.451  1.00  0.00           H  
ATOM   4620 1HD1 LEU B  67     -21.813 -18.564  45.371  1.00  0.00           H  
ATOM   4621 2HD1 LEU B  67     -21.108 -17.763  46.775  1.00  0.00           H  
ATOM   4622 3HD1 LEU B  67     -20.143 -18.895  45.826  1.00  0.00           H  
ATOM   4623 1HD2 LEU B  67     -22.354 -21.014  45.470  1.00  0.00           H  
ATOM   4624 2HD2 LEU B  67     -20.676 -21.387  45.922  1.00  0.00           H  
ATOM   4625 3HD2 LEU B  67     -22.019 -21.952  46.923  1.00  0.00           H  
ATOM   4626  N   LYS B  68     -19.652 -20.159  51.282  1.00  0.00           N  
ATOM   4627  CA  LYS B  68     -18.561 -20.277  52.231  1.00  0.00           C  
ATOM   4628  C   LYS B  68     -18.770 -21.470  53.156  1.00  0.00           C  
ATOM   4629  O   LYS B  68     -17.833 -22.231  53.410  1.00  0.00           O  
ATOM   4630  CB  LYS B  68     -18.402 -19.003  53.058  1.00  0.00           C  
ATOM   4631  CG  LYS B  68     -17.265 -19.058  54.118  1.00  0.00           C  
ATOM   4632  CD  LYS B  68     -15.882 -19.151  53.493  1.00  0.00           C  
ATOM   4633  CE  LYS B  68     -14.806 -19.148  54.555  1.00  0.00           C  
ATOM   4634  NZ  LYS B  68     -13.457 -19.208  53.957  1.00  0.00           N  
ATOM   4635  H   LYS B  68     -20.242 -19.314  51.273  1.00  0.00           H  
ATOM   4636  HA  LYS B  68     -17.649 -20.446  51.664  1.00  0.00           H  
ATOM   4637 1HB  LYS B  68     -18.213 -18.157  52.395  1.00  0.00           H  
ATOM   4638 2HB  LYS B  68     -19.338 -18.800  53.576  1.00  0.00           H  
ATOM   4639 1HG  LYS B  68     -17.296 -18.148  54.720  1.00  0.00           H  
ATOM   4640 2HG  LYS B  68     -17.417 -19.902  54.786  1.00  0.00           H  
ATOM   4641 1HD  LYS B  68     -15.785 -20.073  52.923  1.00  0.00           H  
ATOM   4642 2HD  LYS B  68     -15.722 -18.306  52.823  1.00  0.00           H  
ATOM   4643 1HE  LYS B  68     -14.895 -18.252  55.151  1.00  0.00           H  
ATOM   4644 2HE  LYS B  68     -14.944 -20.012  55.202  1.00  0.00           H  
ATOM   4645 1HZ  LYS B  68     -12.755 -19.205  54.684  1.00  0.00           H  
ATOM   4646 2HZ  LYS B  68     -13.373 -20.052  53.408  1.00  0.00           H  
ATOM   4647 3HZ  LYS B  68     -13.337 -18.403  53.364  1.00  0.00           H  
ATOM   4648  N   ARG B  69     -19.999 -21.675  53.646  1.00  0.00           N  
ATOM   4649  CA  ARG B  69     -20.270 -22.798  54.539  1.00  0.00           C  
ATOM   4650  C   ARG B  69     -19.937 -24.140  53.889  1.00  0.00           C  
ATOM   4651  O   ARG B  69     -19.409 -25.043  54.535  1.00  0.00           O  
ATOM   4652  CB  ARG B  69     -21.716 -22.792  55.004  1.00  0.00           C  
ATOM   4653  CG  ARG B  69     -22.054 -21.714  56.015  1.00  0.00           C  
ATOM   4654  CD  ARG B  69     -23.484 -21.765  56.414  1.00  0.00           C  
ATOM   4655  NE  ARG B  69     -23.819 -20.744  57.410  1.00  0.00           N  
ATOM   4656  CZ  ARG B  69     -23.650 -20.855  58.743  1.00  0.00           C  
ATOM   4657  NH1 ARG B  69     -23.143 -21.948  59.301  1.00  0.00           N  
ATOM   4658  NH2 ARG B  69     -24.011 -19.828  59.480  1.00  0.00           N  
ATOM   4659  H   ARG B  69     -20.748 -21.011  53.419  1.00  0.00           H  
ATOM   4660  HA  ARG B  69     -19.636 -22.679  55.418  1.00  0.00           H  
ATOM   4661 1HB  ARG B  69     -22.368 -22.646  54.143  1.00  0.00           H  
ATOM   4662 2HB  ARG B  69     -21.969 -23.759  55.442  1.00  0.00           H  
ATOM   4663 1HG  ARG B  69     -21.432 -21.840  56.896  1.00  0.00           H  
ATOM   4664 2HG  ARG B  69     -21.856 -20.736  55.576  1.00  0.00           H  
ATOM   4665 1HD  ARG B  69     -24.095 -21.580  55.529  1.00  0.00           H  
ATOM   4666 2HD  ARG B  69     -23.729 -22.744  56.816  1.00  0.00           H  
ATOM   4667  HE  ARG B  69     -24.219 -19.844  57.091  1.00  0.00           H  
ATOM   4668 1HH1 ARG B  69     -22.867 -22.731  58.731  1.00  0.00           H  
ATOM   4669 2HH1 ARG B  69     -23.031 -21.999  60.304  1.00  0.00           H  
ATOM   4670 1HH2 ARG B  69     -24.400 -19.000  58.996  1.00  0.00           H  
ATOM   4671 2HH2 ARG B  69     -23.915 -19.849  60.484  1.00  0.00           H  
ATOM   4672  N   SER B  70     -20.195 -24.240  52.579  1.00  0.00           N  
ATOM   4673  CA  SER B  70     -19.935 -25.449  51.797  1.00  0.00           C  
ATOM   4674  C   SER B  70     -18.437 -25.670  51.524  1.00  0.00           C  
ATOM   4675  O   SER B  70     -18.058 -26.719  50.996  1.00  0.00           O  
ATOM   4676  CB  SER B  70     -20.644 -25.389  50.453  1.00  0.00           C  
ATOM   4677  OG  SER B  70     -20.031 -24.453  49.607  1.00  0.00           O  
ATOM   4678  H   SER B  70     -20.688 -23.463  52.133  1.00  0.00           H  
ATOM   4679  HA  SER B  70     -20.314 -26.300  52.359  1.00  0.00           H  
ATOM   4680 1HB  SER B  70     -20.616 -26.373  49.989  1.00  0.00           H  
ATOM   4681 2HB  SER B  70     -21.691 -25.123  50.596  1.00  0.00           H  
ATOM   4682  HG  SER B  70     -20.134 -23.593  50.047  1.00  0.00           H  
ATOM   4683  N   GLY B  71     -17.583 -24.684  51.847  1.00  0.00           N  
ATOM   4684  CA  GLY B  71     -16.154 -24.782  51.591  1.00  0.00           C  
ATOM   4685  C   GLY B  71     -15.700 -24.273  50.218  1.00  0.00           C  
ATOM   4686  O   GLY B  71     -14.650 -24.700  49.734  1.00  0.00           O  
ATOM   4687  H   GLY B  71     -17.917 -23.845  52.326  1.00  0.00           H  
ATOM   4688 1HA  GLY B  71     -15.635 -24.210  52.360  1.00  0.00           H  
ATOM   4689 2HA  GLY B  71     -15.846 -25.814  51.720  1.00  0.00           H  
ATOM   4690  N   THR B  72     -16.504 -23.421  49.571  1.00  0.00           N  
ATOM   4691  CA  THR B  72     -16.184 -22.846  48.262  1.00  0.00           C  
ATOM   4692  C   THR B  72     -14.992 -21.883  48.426  1.00  0.00           C  
ATOM   4693  O   THR B  72     -14.979 -21.071  49.357  1.00  0.00           O  
ATOM   4694  CB  THR B  72     -17.432 -22.125  47.694  1.00  0.00           C  
ATOM   4695  OG1 THR B  72     -18.523 -23.062  47.587  1.00  0.00           O  
ATOM   4696  CG2 THR B  72     -17.181 -21.591  46.331  1.00  0.00           C  
ATOM   4697  H   THR B  72     -17.362 -23.086  50.012  1.00  0.00           H  
ATOM   4698  HA  THR B  72     -15.895 -23.646  47.580  1.00  0.00           H  
ATOM   4699  HB  THR B  72     -17.697 -21.315  48.351  1.00  0.00           H  
ATOM   4700  HG1 THR B  72     -18.819 -23.335  48.481  1.00  0.00           H  
ATOM   4701 1HG2 THR B  72     -18.068 -21.091  45.955  1.00  0.00           H  
ATOM   4702 2HG2 THR B  72     -16.369 -20.894  46.360  1.00  0.00           H  
ATOM   4703 3HG2 THR B  72     -16.927 -22.421  45.677  1.00  0.00           H  
ATOM   4704  N   SER B  73     -13.981 -21.972  47.552  1.00  0.00           N  
ATOM   4705  CA  SER B  73     -12.812 -21.097  47.666  1.00  0.00           C  
ATOM   4706  C   SER B  73     -13.117 -19.663  47.275  1.00  0.00           C  
ATOM   4707  O   SER B  73     -14.092 -19.387  46.582  1.00  0.00           O  
ATOM   4708  CB  SER B  73     -11.703 -21.576  46.768  1.00  0.00           C  
ATOM   4709  OG  SER B  73     -12.066 -21.393  45.430  1.00  0.00           O  
ATOM   4710  H   SER B  73     -14.008 -22.660  46.788  1.00  0.00           H  
ATOM   4711  HA  SER B  73     -12.471 -21.113  48.701  1.00  0.00           H  
ATOM   4712 1HB  SER B  73     -10.791 -21.027  46.984  1.00  0.00           H  
ATOM   4713 2HB  SER B  73     -11.513 -22.630  46.956  1.00  0.00           H  
ATOM   4714  HG  SER B  73     -12.654 -22.155  45.233  1.00  0.00           H  
ATOM   4715  N   ALA B  74     -12.224 -18.735  47.630  1.00  0.00           N  
ATOM   4716  CA  ALA B  74     -12.464 -17.332  47.295  1.00  0.00           C  
ATOM   4717  C   ALA B  74     -12.638 -17.097  45.795  1.00  0.00           C  
ATOM   4718  O   ALA B  74     -13.501 -16.317  45.381  1.00  0.00           O  
ATOM   4719  CB  ALA B  74     -11.301 -16.488  47.794  1.00  0.00           C  
ATOM   4720  H   ALA B  74     -11.424 -19.005  48.182  1.00  0.00           H  
ATOM   4721  HA  ALA B  74     -13.376 -17.025  47.790  1.00  0.00           H  
ATOM   4722 1HB  ALA B  74     -11.496 -15.441  47.576  1.00  0.00           H  
ATOM   4723 2HB  ALA B  74     -11.192 -16.617  48.870  1.00  0.00           H  
ATOM   4724 3HB  ALA B  74     -10.386 -16.796  47.298  1.00  0.00           H  
ATOM   4725  N   VAL B  75     -11.871 -17.805  44.977  1.00  0.00           N  
ATOM   4726  CA  VAL B  75     -11.986 -17.606  43.544  1.00  0.00           C  
ATOM   4727  C   VAL B  75     -13.327 -18.127  43.058  1.00  0.00           C  
ATOM   4728  O   VAL B  75     -13.991 -17.467  42.255  1.00  0.00           O  
ATOM   4729  CB  VAL B  75     -10.838 -18.293  42.791  1.00  0.00           C  
ATOM   4730  CG1 VAL B  75     -11.066 -18.205  41.275  1.00  0.00           C  
ATOM   4731  CG2 VAL B  75      -9.559 -17.619  43.173  1.00  0.00           C  
ATOM   4732  H   VAL B  75     -11.207 -18.454  45.369  1.00  0.00           H  
ATOM   4733  HA  VAL B  75     -11.936 -16.542  43.338  1.00  0.00           H  
ATOM   4734  HB  VAL B  75     -10.801 -19.346  43.068  1.00  0.00           H  
ATOM   4735 1HG1 VAL B  75     -10.241 -18.693  40.757  1.00  0.00           H  
ATOM   4736 2HG1 VAL B  75     -11.995 -18.699  41.007  1.00  0.00           H  
ATOM   4737 3HG1 VAL B  75     -11.113 -17.157  40.971  1.00  0.00           H  
ATOM   4738 1HG2 VAL B  75      -8.722 -18.095  42.660  1.00  0.00           H  
ATOM   4739 2HG2 VAL B  75      -9.616 -16.576  42.895  1.00  0.00           H  
ATOM   4740 3HG2 VAL B  75      -9.420 -17.698  44.241  1.00  0.00           H  
ATOM   4741  N   GLU B  76     -13.708 -19.319  43.522  1.00  0.00           N  
ATOM   4742  CA  GLU B  76     -14.977 -19.919  43.129  1.00  0.00           C  
ATOM   4743  C   GLU B  76     -16.172 -19.076  43.594  1.00  0.00           C  
ATOM   4744  O   GLU B  76     -17.157 -18.953  42.846  1.00  0.00           O  
ATOM   4745  CB  GLU B  76     -15.050 -21.324  43.700  1.00  0.00           C  
ATOM   4746  CG  GLU B  76     -14.133 -22.334  43.025  1.00  0.00           C  
ATOM   4747  CD  GLU B  76     -13.995 -23.614  43.823  1.00  0.00           C  
ATOM   4748  OE1 GLU B  76     -13.828 -23.506  45.034  1.00  0.00           O  
ATOM   4749  OE2 GLU B  76     -14.021 -24.671  43.251  1.00  0.00           O  
ATOM   4750  H   GLU B  76     -13.092 -19.825  44.157  1.00  0.00           H  
ATOM   4751  HA  GLU B  76     -15.007 -19.991  42.053  1.00  0.00           H  
ATOM   4752 1HB  GLU B  76     -14.789 -21.297  44.741  1.00  0.00           H  
ATOM   4753 2HB  GLU B  76     -16.066 -21.690  43.607  1.00  0.00           H  
ATOM   4754 1HG  GLU B  76     -14.541 -22.577  42.043  1.00  0.00           H  
ATOM   4755 2HG  GLU B  76     -13.153 -21.885  42.883  1.00  0.00           H  
ATOM   4756  N   ILE B  77     -16.083 -18.457  44.777  1.00  0.00           N  
ATOM   4757  CA  ILE B  77     -17.165 -17.606  45.246  1.00  0.00           C  
ATOM   4758  C   ILE B  77     -17.313 -16.465  44.282  1.00  0.00           C  
ATOM   4759  O   ILE B  77     -18.431 -16.166  43.863  1.00  0.00           O  
ATOM   4760  CB  ILE B  77     -16.960 -17.021  46.667  1.00  0.00           C  
ATOM   4761  CG1 ILE B  77     -17.026 -18.164  47.717  1.00  0.00           C  
ATOM   4762  CG2 ILE B  77     -18.039 -15.891  46.957  1.00  0.00           C  
ATOM   4763  CD1 ILE B  77     -16.553 -17.815  49.105  1.00  0.00           C  
ATOM   4764  H   ILE B  77     -15.252 -18.633  45.358  1.00  0.00           H  
ATOM   4765  HA  ILE B  77     -18.085 -18.183  45.235  1.00  0.00           H  
ATOM   4766  HB  ILE B  77     -15.959 -16.586  46.728  1.00  0.00           H  
ATOM   4767 1HG1 ILE B  77     -18.041 -18.508  47.780  1.00  0.00           H  
ATOM   4768 2HG1 ILE B  77     -16.411 -18.964  47.376  1.00  0.00           H  
ATOM   4769 1HG2 ILE B  77     -17.879 -15.477  47.942  1.00  0.00           H  
ATOM   4770 2HG2 ILE B  77     -17.961 -15.082  46.231  1.00  0.00           H  
ATOM   4771 3HG2 ILE B  77     -19.039 -16.322  46.903  1.00  0.00           H  
ATOM   4772 1HD1 ILE B  77     -16.633 -18.705  49.735  1.00  0.00           H  
ATOM   4773 2HD1 ILE B  77     -15.512 -17.501  49.061  1.00  0.00           H  
ATOM   4774 3HD1 ILE B  77     -17.153 -17.020  49.531  1.00  0.00           H  
ATOM   4775  N   ALA B  78     -16.190 -15.819  43.931  1.00  0.00           N  
ATOM   4776  CA  ALA B  78     -16.238 -14.704  43.012  1.00  0.00           C  
ATOM   4777  C   ALA B  78     -16.806 -15.103  41.668  1.00  0.00           C  
ATOM   4778  O   ALA B  78     -17.614 -14.365  41.121  1.00  0.00           O  
ATOM   4779  CB  ALA B  78     -14.869 -14.140  42.788  1.00  0.00           C  
ATOM   4780  H   ALA B  78     -15.295 -16.109  44.340  1.00  0.00           H  
ATOM   4781  HA  ALA B  78     -16.865 -13.938  43.447  1.00  0.00           H  
ATOM   4782 1HB  ALA B  78     -14.951 -13.293  42.123  1.00  0.00           H  
ATOM   4783 2HB  ALA B  78     -14.450 -13.837  43.715  1.00  0.00           H  
ATOM   4784 3HB  ALA B  78     -14.243 -14.906  42.347  1.00  0.00           H  
ATOM   4785  N   LYS B  79     -16.447 -16.276  41.137  1.00  0.00           N  
ATOM   4786  CA  LYS B  79     -16.994 -16.662  39.840  1.00  0.00           C  
ATOM   4787  C   LYS B  79     -18.509 -16.807  39.880  1.00  0.00           C  
ATOM   4788  O   LYS B  79     -19.210 -16.349  38.964  1.00  0.00           O  
ATOM   4789  CB  LYS B  79     -16.353 -17.953  39.328  1.00  0.00           C  
ATOM   4790  CG  LYS B  79     -14.898 -17.799  38.870  1.00  0.00           C  
ATOM   4791  CD  LYS B  79     -14.317 -19.126  38.365  1.00  0.00           C  
ATOM   4792  CE  LYS B  79     -12.877 -18.950  37.846  1.00  0.00           C  
ATOM   4793  NZ  LYS B  79     -12.282 -20.238  37.348  1.00  0.00           N  
ATOM   4794  H   LYS B  79     -15.742 -16.856  41.607  1.00  0.00           H  
ATOM   4795  HA  LYS B  79     -16.760 -15.871  39.128  1.00  0.00           H  
ATOM   4796 1HB  LYS B  79     -16.371 -18.696  40.130  1.00  0.00           H  
ATOM   4797 2HB  LYS B  79     -16.939 -18.353  38.500  1.00  0.00           H  
ATOM   4798 1HG  LYS B  79     -14.847 -17.058  38.072  1.00  0.00           H  
ATOM   4799 2HG  LYS B  79     -14.297 -17.442  39.705  1.00  0.00           H  
ATOM   4800 1HD  LYS B  79     -14.315 -19.852  39.180  1.00  0.00           H  
ATOM   4801 2HD  LYS B  79     -14.939 -19.509  37.556  1.00  0.00           H  
ATOM   4802 1HE  LYS B  79     -12.879 -18.233  37.026  1.00  0.00           H  
ATOM   4803 2HE  LYS B  79     -12.253 -18.567  38.639  1.00  0.00           H  
ATOM   4804 1HZ  LYS B  79     -11.314 -20.043  37.007  1.00  0.00           H  
ATOM   4805 2HZ  LYS B  79     -12.244 -20.917  38.087  1.00  0.00           H  
ATOM   4806 3HZ  LYS B  79     -12.835 -20.598  36.589  1.00  0.00           H  
ATOM   4807  N   ILE B  80     -19.033 -17.418  40.947  1.00  0.00           N  
ATOM   4808  CA  ILE B  80     -20.474 -17.604  41.023  1.00  0.00           C  
ATOM   4809  C   ILE B  80     -21.214 -16.292  41.113  1.00  0.00           C  
ATOM   4810  O   ILE B  80     -22.208 -16.093  40.397  1.00  0.00           O  
ATOM   4811  CB  ILE B  80     -20.884 -18.542  42.190  1.00  0.00           C  
ATOM   4812  CG1 ILE B  80     -20.380 -19.980  41.860  1.00  0.00           C  
ATOM   4813  CG2 ILE B  80     -22.453 -18.510  42.424  1.00  0.00           C  
ATOM   4814  CD1 ILE B  80     -20.444 -20.946  42.987  1.00  0.00           C  
ATOM   4815  H   ILE B  80     -18.406 -17.807  41.664  1.00  0.00           H  
ATOM   4816  HA  ILE B  80     -20.777 -18.076  40.111  1.00  0.00           H  
ATOM   4817  HB  ILE B  80     -20.366 -18.220  43.100  1.00  0.00           H  
ATOM   4818 1HG1 ILE B  80     -20.975 -20.385  41.051  1.00  0.00           H  
ATOM   4819 2HG1 ILE B  80     -19.343 -19.919  41.533  1.00  0.00           H  
ATOM   4820 1HG2 ILE B  80     -22.729 -19.169  43.239  1.00  0.00           H  
ATOM   4821 2HG2 ILE B  80     -22.783 -17.505  42.673  1.00  0.00           H  
ATOM   4822 3HG2 ILE B  80     -22.952 -18.833  41.537  1.00  0.00           H  
ATOM   4823 1HD1 ILE B  80     -20.077 -21.899  42.657  1.00  0.00           H  
ATOM   4824 2HD1 ILE B  80     -19.827 -20.584  43.809  1.00  0.00           H  
ATOM   4825 3HD1 ILE B  80     -21.461 -21.065  43.315  1.00  0.00           H  
ATOM   4826  N   VAL B  81     -20.768 -15.411  41.992  1.00  0.00           N  
ATOM   4827  CA  VAL B  81     -21.462 -14.156  42.166  1.00  0.00           C  
ATOM   4828  C   VAL B  81     -21.220 -13.215  40.982  1.00  0.00           C  
ATOM   4829  O   VAL B  81     -22.106 -12.442  40.632  1.00  0.00           O  
ATOM   4830  CB  VAL B  81     -21.100 -13.526  43.517  1.00  0.00           C  
ATOM   4831  CG1 VAL B  81     -21.412 -14.514  44.614  1.00  0.00           C  
ATOM   4832  CG2 VAL B  81     -19.664 -13.146  43.560  1.00  0.00           C  
ATOM   4833  H   VAL B  81     -19.934 -15.644  42.546  1.00  0.00           H  
ATOM   4834  HA  VAL B  81     -22.532 -14.368  42.205  1.00  0.00           H  
ATOM   4835  HB  VAL B  81     -21.722 -12.661  43.690  1.00  0.00           H  
ATOM   4836 1HG1 VAL B  81     -21.173 -14.043  45.534  1.00  0.00           H  
ATOM   4837 2HG1 VAL B  81     -22.462 -14.778  44.591  1.00  0.00           H  
ATOM   4838 3HG1 VAL B  81     -20.812 -15.417  44.501  1.00  0.00           H  
ATOM   4839 1HG2 VAL B  81     -19.410 -12.748  44.522  1.00  0.00           H  
ATOM   4840 2HG2 VAL B  81     -19.086 -13.997  43.387  1.00  0.00           H  
ATOM   4841 3HG2 VAL B  81     -19.462 -12.423  42.809  1.00  0.00           H  
ATOM   4842  N   ALA B  82     -20.021 -13.254  40.383  1.00  0.00           N  
ATOM   4843  CA  ALA B  82     -19.713 -12.418  39.238  1.00  0.00           C  
ATOM   4844  C   ALA B  82     -20.618 -12.750  38.060  1.00  0.00           C  
ATOM   4845  O   ALA B  82     -21.093 -11.836  37.384  1.00  0.00           O  
ATOM   4846  CB  ALA B  82     -18.258 -12.583  38.838  1.00  0.00           C  
ATOM   4847  H   ALA B  82     -19.296 -13.883  40.716  1.00  0.00           H  
ATOM   4848  HA  ALA B  82     -19.886 -11.380  39.519  1.00  0.00           H  
ATOM   4849 1HB  ALA B  82     -18.034 -11.938  38.004  1.00  0.00           H  
ATOM   4850 2HB  ALA B  82     -17.615 -12.332  39.661  1.00  0.00           H  
ATOM   4851 3HB  ALA B  82     -18.076 -13.617  38.554  1.00  0.00           H  
ATOM   4852  N   ARG B  83     -20.884 -14.055  37.810  1.00  0.00           N  
ATOM   4853  CA  ARG B  83     -21.767 -14.422  36.706  1.00  0.00           C  
ATOM   4854  C   ARG B  83     -23.160 -13.886  36.970  1.00  0.00           C  
ATOM   4855  O   ARG B  83     -23.822 -13.389  36.053  1.00  0.00           O  
ATOM   4856  CB  ARG B  83     -21.845 -15.913  36.495  1.00  0.00           C  
ATOM   4857  CG  ARG B  83     -22.623 -16.322  35.228  1.00  0.00           C  
ATOM   4858  CD  ARG B  83     -22.611 -17.782  34.995  1.00  0.00           C  
ATOM   4859  NE  ARG B  83     -23.246 -18.144  33.734  1.00  0.00           N  
ATOM   4860  CZ  ARG B  83     -22.641 -18.181  32.525  1.00  0.00           C  
ATOM   4861  NH1 ARG B  83     -21.359 -17.888  32.377  1.00  0.00           N  
ATOM   4862  NH2 ARG B  83     -23.372 -18.519  31.486  1.00  0.00           N  
ATOM   4863  H   ARG B  83     -20.421 -14.793  38.356  1.00  0.00           H  
ATOM   4864  HA  ARG B  83     -21.385 -13.970  35.793  1.00  0.00           H  
ATOM   4865 1HB  ARG B  83     -20.845 -16.338  36.454  1.00  0.00           H  
ATOM   4866 2HB  ARG B  83     -22.354 -16.338  37.347  1.00  0.00           H  
ATOM   4867 1HG  ARG B  83     -23.669 -16.027  35.337  1.00  0.00           H  
ATOM   4868 2HG  ARG B  83     -22.201 -15.819  34.358  1.00  0.00           H  
ATOM   4869 1HD  ARG B  83     -21.601 -18.176  35.016  1.00  0.00           H  
ATOM   4870 2HD  ARG B  83     -23.184 -18.239  35.778  1.00  0.00           H  
ATOM   4871  HE  ARG B  83     -24.249 -18.399  33.746  1.00  0.00           H  
ATOM   4872 1HH1 ARG B  83     -20.802 -17.630  33.172  1.00  0.00           H  
ATOM   4873 2HH1 ARG B  83     -20.933 -17.922  31.459  1.00  0.00           H  
ATOM   4874 1HH2 ARG B  83     -24.371 -18.724  31.650  1.00  0.00           H  
ATOM   4875 2HH2 ARG B  83     -22.978 -18.561  30.559  1.00  0.00           H  
ATOM   4876  N   VAL B  84     -23.614 -13.975  38.217  1.00  0.00           N  
ATOM   4877  CA  VAL B  84     -24.913 -13.457  38.579  1.00  0.00           C  
ATOM   4878  C   VAL B  84     -25.004 -11.978  38.327  1.00  0.00           C  
ATOM   4879  O   VAL B  84     -25.981 -11.516  37.760  1.00  0.00           O  
ATOM   4880  CB  VAL B  84     -25.236 -13.740  40.028  1.00  0.00           C  
ATOM   4881  CG1 VAL B  84     -26.490 -13.013  40.425  1.00  0.00           C  
ATOM   4882  CG2 VAL B  84     -25.397 -15.223  40.215  1.00  0.00           C  
ATOM   4883  H   VAL B  84     -23.041 -14.450  38.931  1.00  0.00           H  
ATOM   4884  HA  VAL B  84     -25.657 -13.950  37.944  1.00  0.00           H  
ATOM   4885  HB  VAL B  84     -24.425 -13.384  40.658  1.00  0.00           H  
ATOM   4886 1HG1 VAL B  84     -26.679 -13.235  41.447  1.00  0.00           H  
ATOM   4887 2HG1 VAL B  84     -26.383 -11.936  40.321  1.00  0.00           H  
ATOM   4888 3HG1 VAL B  84     -27.315 -13.348  39.801  1.00  0.00           H  
ATOM   4889 1HG2 VAL B  84     -25.601 -15.421  41.252  1.00  0.00           H  
ATOM   4890 2HG2 VAL B  84     -26.204 -15.579  39.604  1.00  0.00           H  
ATOM   4891 3HG2 VAL B  84     -24.498 -15.735  39.926  1.00  0.00           H  
ATOM   4892  N   ILE B  85     -23.987 -11.234  38.765  1.00  0.00           N  
ATOM   4893  CA  ILE B  85     -23.954  -9.800  38.571  1.00  0.00           C  
ATOM   4894  C   ILE B  85     -23.994  -9.454  37.103  1.00  0.00           C  
ATOM   4895  O   ILE B  85     -24.702  -8.526  36.715  1.00  0.00           O  
ATOM   4896  CB  ILE B  85     -22.776  -9.167  39.301  1.00  0.00           C  
ATOM   4897  CG1 ILE B  85     -23.044  -9.288  40.812  1.00  0.00           C  
ATOM   4898  CG2 ILE B  85     -22.610  -7.717  38.872  1.00  0.00           C  
ATOM   4899  CD1 ILE B  85     -21.882  -9.023  41.680  1.00  0.00           C  
ATOM   4900  H   ILE B  85     -23.216 -11.693  39.258  1.00  0.00           H  
ATOM   4901  HA  ILE B  85     -24.858  -9.389  39.029  1.00  0.00           H  
ATOM   4902  HB  ILE B  85     -21.865  -9.730  39.075  1.00  0.00           H  
ATOM   4903 1HG1 ILE B  85     -23.816  -8.570  41.063  1.00  0.00           H  
ATOM   4904 2HG1 ILE B  85     -23.417 -10.287  41.034  1.00  0.00           H  
ATOM   4905 1HG2 ILE B  85     -21.780  -7.279  39.396  1.00  0.00           H  
ATOM   4906 2HG2 ILE B  85     -22.421  -7.644  37.805  1.00  0.00           H  
ATOM   4907 3HG2 ILE B  85     -23.518  -7.183  39.111  1.00  0.00           H  
ATOM   4908 1HD1 ILE B  85     -22.173  -9.114  42.706  1.00  0.00           H  
ATOM   4909 2HD1 ILE B  85     -21.115  -9.760  41.456  1.00  0.00           H  
ATOM   4910 3HD1 ILE B  85     -21.502  -8.027  41.510  1.00  0.00           H  
ATOM   4911  N   SER B  86     -23.219 -10.166  36.282  1.00  0.00           N  
ATOM   4912  CA  SER B  86     -23.230  -9.916  34.853  1.00  0.00           C  
ATOM   4913  C   SER B  86     -24.659 -10.076  34.310  1.00  0.00           C  
ATOM   4914  O   SER B  86     -25.144  -9.232  33.543  1.00  0.00           O  
ATOM   4915  CB  SER B  86     -22.291 -10.873  34.150  1.00  0.00           C  
ATOM   4916  OG  SER B  86     -22.265 -10.642  32.775  1.00  0.00           O  
ATOM   4917  H   SER B  86     -22.598 -10.888  36.661  1.00  0.00           H  
ATOM   4918  HA  SER B  86     -22.889  -8.900  34.686  1.00  0.00           H  
ATOM   4919 1HB  SER B  86     -21.288 -10.778  34.560  1.00  0.00           H  
ATOM   4920 2HB  SER B  86     -22.617 -11.889  34.340  1.00  0.00           H  
ATOM   4921  HG  SER B  86     -21.646  -9.893  32.652  1.00  0.00           H  
ATOM   4922  N   GLU B  87     -25.353 -11.149  34.735  1.00  0.00           N  
ATOM   4923  CA  GLU B  87     -26.728 -11.385  34.305  1.00  0.00           C  
ATOM   4924  C   GLU B  87     -27.648 -10.261  34.802  1.00  0.00           C  
ATOM   4925  O   GLU B  87     -28.557  -9.843  34.075  1.00  0.00           O  
ATOM   4926  CB  GLU B  87     -27.223 -12.745  34.793  1.00  0.00           C  
ATOM   4927  CG  GLU B  87     -28.595 -13.179  34.236  1.00  0.00           C  
ATOM   4928  CD  GLU B  87     -28.564 -13.410  32.740  1.00  0.00           C  
ATOM   4929  OE1 GLU B  87     -27.491 -13.552  32.207  1.00  0.00           O  
ATOM   4930  OE2 GLU B  87     -29.602 -13.445  32.134  1.00  0.00           O  
ATOM   4931  H   GLU B  87     -24.883 -11.844  35.326  1.00  0.00           H  
ATOM   4932  HA  GLU B  87     -26.747 -11.388  33.217  1.00  0.00           H  
ATOM   4933 1HB  GLU B  87     -26.487 -13.504  34.526  1.00  0.00           H  
ATOM   4934 2HB  GLU B  87     -27.293 -12.732  35.880  1.00  0.00           H  
ATOM   4935 1HG  GLU B  87     -28.913 -14.095  34.727  1.00  0.00           H  
ATOM   4936 2HG  GLU B  87     -29.329 -12.413  34.463  1.00  0.00           H  
ATOM   4937  N   VAL B  88     -27.420  -9.757  36.023  1.00  0.00           N  
ATOM   4938  CA  VAL B  88     -28.206  -8.648  36.564  1.00  0.00           C
[truncated: 2,066,503 more chars]
