# Supplementary material for: Computational design of mechanically coupled axle-rotor protein assemblies
Source: Science. Author manuscript; Available in PMC 2023 Dec 11. (PMC10712554; doi:10.1126/science.abm1183)
Supplement: Data S5 [file NIHMS1871500-supplement-Data_S5.zip › pdbs/D3_8.pdb]

ATOM      1  N   SER A   1     -11.954   6.681  25.665  1.00  0.00           N  
ATOM      2  CA  SER A   1     -12.731   6.682  24.444  1.00  0.00           C  
ATOM      3  C   SER A   1     -12.330   7.802  23.519  1.00  0.00           C  
ATOM      4  O   SER A   1     -11.534   7.612  22.597  1.00  0.00           O  
ATOM      5  CB  SER A   1     -14.197   6.804  24.764  1.00  0.00           C  
ATOM      6  OG  SER A   1     -14.463   8.040  25.360  1.00  0.00           O  
ATOM      7 1H   SER A   1     -12.463   6.169  26.361  1.00  0.00           H  
ATOM      8 2H   SER A   1     -11.053   6.247  25.496  1.00  0.00           H  
ATOM      9 3H   SER A   1     -11.832   7.632  25.988  1.00  0.00           H  
ATOM     10  HA  SER A   1     -12.563   5.738  23.926  1.00  0.00           H  
ATOM     11 1HB  SER A   1     -14.782   6.709  23.848  1.00  0.00           H  
ATOM     12 2HB  SER A   1     -14.483   5.993  25.418  1.00  0.00           H  
ATOM     13  HG  SER A   1     -15.420   8.061  25.528  1.00  0.00           H  
ATOM     14  N   ASP A   2     -12.843   8.998  23.776  1.00  0.00           N  
ATOM     15  CA  ASP A   2     -12.625  10.134  22.894  1.00  0.00           C  
ATOM     16  C   ASP A   2     -11.161  10.441  22.566  1.00  0.00           C  
ATOM     17  O   ASP A   2     -10.851  10.733  21.407  1.00  0.00           O  
ATOM     18  CB  ASP A   2     -13.209  11.393  23.534  1.00  0.00           C  
ATOM     19  CG  ASP A   2     -14.741  11.446  23.570  1.00  0.00           C  
ATOM     20  OD1 ASP A   2     -15.383  10.662  22.915  1.00  0.00           O  
ATOM     21  OD2 ASP A   2     -15.249  12.279  24.274  1.00  0.00           O  
ATOM     22  H   ASP A   2     -13.476   9.102  24.566  1.00  0.00           H  
ATOM     23  HA  ASP A   2     -13.145   9.934  21.959  1.00  0.00           H  
ATOM     24 1HB  ASP A   2     -12.844  11.468  24.565  1.00  0.00           H  
ATOM     25 2HB  ASP A   2     -12.845  12.273  23.007  1.00  0.00           H  
ATOM     26  N   GLU A   3     -10.247  10.351  23.536  1.00  0.00           N  
ATOM     27  CA  GLU A   3      -8.861  10.698  23.253  1.00  0.00           C  
ATOM     28  C   GLU A   3      -8.188   9.687  22.321  1.00  0.00           C  
ATOM     29  O   GLU A   3      -7.562  10.064  21.329  1.00  0.00           O  
ATOM     30  CB  GLU A   3      -8.092  10.814  24.571  1.00  0.00           C  
ATOM     31  CG  GLU A   3      -8.559  11.983  25.461  1.00  0.00           C  
ATOM     32  CD  GLU A   3      -9.851  11.679  26.193  1.00  0.00           C  
ATOM     33  OE1 GLU A   3     -10.272  10.538  26.145  1.00  0.00           O  
ATOM     34  OE2 GLU A   3     -10.417  12.567  26.779  1.00  0.00           O  
ATOM     35  H   GLU A   3     -10.528  10.100  24.490  1.00  0.00           H  
ATOM     36  HA  GLU A   3      -8.844  11.671  22.756  1.00  0.00           H  
ATOM     37 1HB  GLU A   3      -8.209   9.891  25.141  1.00  0.00           H  
ATOM     38 2HB  GLU A   3      -7.027  10.936  24.366  1.00  0.00           H  
ATOM     39 1HG  GLU A   3      -7.784  12.213  26.191  1.00  0.00           H  
ATOM     40 2HG  GLU A   3      -8.703  12.867  24.838  1.00  0.00           H  
ATOM     41  N   GLN A   4      -8.360   8.396  22.617  1.00  0.00           N  
ATOM     42  CA  GLN A   4      -7.784   7.355  21.778  1.00  0.00           C  
ATOM     43  C   GLN A   4      -8.460   7.329  20.410  1.00  0.00           C  
ATOM     44  O   GLN A   4      -7.790   7.135  19.390  1.00  0.00           O  
ATOM     45  CB  GLN A   4      -7.882   6.003  22.492  1.00  0.00           C  
ATOM     46  CG  GLN A   4      -7.265   4.786  21.783  1.00  0.00           C  
ATOM     47  CD  GLN A   4      -5.747   4.814  21.533  1.00  0.00           C  
ATOM     48  OE1 GLN A   4      -5.156   5.769  20.990  1.00  0.00           O  
ATOM     49  NE2 GLN A   4      -5.103   3.728  21.950  1.00  0.00           N  
ATOM     50  H   GLN A   4      -8.884   8.155  23.449  1.00  0.00           H  
ATOM     51  HA  GLN A   4      -6.731   7.595  21.623  1.00  0.00           H  
ATOM     52 1HB  GLN A   4      -7.422   6.085  23.476  1.00  0.00           H  
ATOM     53 2HB  GLN A   4      -8.938   5.773  22.651  1.00  0.00           H  
ATOM     54 1HG  GLN A   4      -7.477   3.898  22.388  1.00  0.00           H  
ATOM     55 2HG  GLN A   4      -7.753   4.684  20.825  1.00  0.00           H  
ATOM     56 1HE2 GLN A   4      -4.100   3.635  21.822  1.00  0.00           H  
ATOM     57 2HE2 GLN A   4      -5.603   2.979  22.421  1.00  0.00           H  
ATOM     58  N   ASP A   5      -9.781   7.564  20.359  1.00  0.00           N  
ATOM     59  CA  ASP A   5     -10.479   7.590  19.082  1.00  0.00           C  
ATOM     60  C   ASP A   5      -9.992   8.739  18.239  1.00  0.00           C  
ATOM     61  O   ASP A   5      -9.855   8.596  17.024  1.00  0.00           O  
ATOM     62  CB  ASP A   5     -11.993   7.679  19.256  1.00  0.00           C  
ATOM     63  CG  ASP A   5     -12.629   6.374  19.686  1.00  0.00           C  
ATOM     64  OD1 ASP A   5     -11.976   5.359  19.556  1.00  0.00           O  
ATOM     65  OD2 ASP A   5     -13.748   6.383  20.119  1.00  0.00           O  
ATOM     66  H   ASP A   5     -10.320   7.697  21.218  1.00  0.00           H  
ATOM     67  HA  ASP A   5     -10.251   6.662  18.556  1.00  0.00           H  
ATOM     68 1HB  ASP A   5     -12.217   8.437  20.013  1.00  0.00           H  
ATOM     69 2HB  ASP A   5     -12.448   8.008  18.323  1.00  0.00           H  
ATOM     70  N   THR A   6      -9.723   9.881  18.869  1.00  0.00           N  
ATOM     71  CA  THR A   6      -9.217  11.034  18.147  1.00  0.00           C  
ATOM     72  C   THR A   6      -7.872  10.716  17.526  1.00  0.00           C  
ATOM     73  O   THR A   6      -7.646  11.014  16.348  1.00  0.00           O  
ATOM     74  CB  THR A   6      -9.095  12.267  19.075  1.00  0.00           C  
ATOM     75  OG1 THR A   6     -10.393  12.628  19.565  1.00  0.00           O  
ATOM     76  CG2 THR A   6      -8.490  13.447  18.316  1.00  0.00           C  
ATOM     77  H   THR A   6      -9.928   9.962  19.862  1.00  0.00           H  
ATOM     78  HA  THR A   6      -9.918  11.275  17.352  1.00  0.00           H  
ATOM     79  HB  THR A   6      -8.462  12.019  19.918  1.00  0.00           H  
ATOM     80  HG1 THR A   6     -10.700  11.931  20.186  1.00  0.00           H  
ATOM     81 1HG2 THR A   6      -8.416  14.299  18.989  1.00  0.00           H  
ATOM     82 2HG2 THR A   6      -7.497  13.190  17.960  1.00  0.00           H  
ATOM     83 3HG2 THR A   6      -9.123  13.706  17.471  1.00  0.00           H  
ATOM     84  N   LEU A   7      -6.963  10.103  18.303  1.00  0.00           N  
ATOM     85  CA  LEU A   7      -5.649   9.808  17.751  1.00  0.00           C  
ATOM     86  C   LEU A   7      -5.731   8.796  16.619  1.00  0.00           C  
ATOM     87  O   LEU A   7      -5.038   8.941  15.605  1.00  0.00           O  
ATOM     88  CB  LEU A   7      -4.738   9.176  18.807  1.00  0.00           C  
ATOM     89  CG  LEU A   7      -4.283  10.009  20.011  1.00  0.00           C  
ATOM     90  CD1 LEU A   7      -3.533   9.052  20.988  1.00  0.00           C  
ATOM     91  CD2 LEU A   7      -3.387  11.166  19.574  1.00  0.00           C  
ATOM     92  H   LEU A   7      -7.180   9.902  19.280  1.00  0.00           H  
ATOM     93  HA  LEU A   7      -5.217  10.721  17.361  1.00  0.00           H  
ATOM     94 1HB  LEU A   7      -5.212   8.263  19.182  1.00  0.00           H  
ATOM     95 2HB  LEU A   7      -3.845   8.913  18.287  1.00  0.00           H  
ATOM     96  HG  LEU A   7      -5.159  10.399  20.530  1.00  0.00           H  
ATOM     97 1HD1 LEU A   7      -3.225   9.595  21.867  1.00  0.00           H  
ATOM     98 2HD1 LEU A   7      -4.195   8.240  21.285  1.00  0.00           H  
ATOM     99 3HD1 LEU A   7      -2.649   8.642  20.499  1.00  0.00           H  
ATOM    100 1HD2 LEU A   7      -3.079  11.732  20.447  1.00  0.00           H  
ATOM    101 2HD2 LEU A   7      -2.503  10.779  19.063  1.00  0.00           H  
ATOM    102 3HD2 LEU A   7      -3.930  11.825  18.902  1.00  0.00           H  
ATOM    103  N   LEU A   8      -6.568   7.757  16.784  1.00  0.00           N  
ATOM    104  CA  LEU A   8      -6.691   6.725  15.774  1.00  0.00           C  
ATOM    105  C   LEU A   8      -7.408   7.240  14.525  1.00  0.00           C  
ATOM    106  O   LEU A   8      -7.023   6.886  13.420  1.00  0.00           O  
ATOM    107  CB  LEU A   8      -7.388   5.487  16.364  1.00  0.00           C  
ATOM    108  CG  LEU A   8      -6.537   4.686  17.459  1.00  0.00           C  
ATOM    109  CD1 LEU A   8      -7.425   3.637  18.148  1.00  0.00           C  
ATOM    110  CD2 LEU A   8      -5.322   3.979  16.805  1.00  0.00           C  
ATOM    111  H   LEU A   8      -7.101   7.673  17.656  1.00  0.00           H  
ATOM    112  HA  LEU A   8      -5.695   6.436  15.469  1.00  0.00           H  
ATOM    113 1HB  LEU A   8      -8.312   5.821  16.846  1.00  0.00           H  
ATOM    114 2HB  LEU A   8      -7.643   4.808  15.555  1.00  0.00           H  
ATOM    115  HG  LEU A   8      -6.185   5.391  18.222  1.00  0.00           H  
ATOM    116 1HD1 LEU A   8      -6.840   3.113  18.906  1.00  0.00           H  
ATOM    117 2HD1 LEU A   8      -8.271   4.135  18.620  1.00  0.00           H  
ATOM    118 3HD1 LEU A   8      -7.785   2.925  17.439  1.00  0.00           H  
ATOM    119 1HD2 LEU A   8      -4.760   3.444  17.574  1.00  0.00           H  
ATOM    120 2HD2 LEU A   8      -5.666   3.276  16.054  1.00  0.00           H  
ATOM    121 3HD2 LEU A   8      -4.666   4.696  16.334  1.00  0.00           H  
ATOM    122  N   ASP A   9      -8.419   8.098  14.682  1.00  0.00           N  
ATOM    123  CA  ASP A   9      -9.120   8.623  13.517  1.00  0.00           C  
ATOM    124  C   ASP A   9      -8.189   9.541  12.745  1.00  0.00           C  
ATOM    125  O   ASP A   9      -8.145   9.472  11.506  1.00  0.00           O  
ATOM    126  CB  ASP A   9     -10.400   9.362  13.940  1.00  0.00           C  
ATOM    127  CG  ASP A   9     -11.305   9.764  12.763  1.00  0.00           C  
ATOM    128  OD1 ASP A   9     -11.775   8.895  12.071  1.00  0.00           O  
ATOM    129  OD2 ASP A   9     -11.523  10.943  12.576  1.00  0.00           O  
ATOM    130  H   ASP A   9      -8.748   8.361  15.608  1.00  0.00           H  
ATOM    131  HA  ASP A   9      -9.404   7.790  12.876  1.00  0.00           H  
ATOM    132 1HB  ASP A   9     -10.971   8.731  14.623  1.00  0.00           H  
ATOM    133 2HB  ASP A   9     -10.121  10.261  14.496  1.00  0.00           H  
ATOM    134  N   ARG A  10      -7.419  10.385  13.440  1.00  0.00           N  
ATOM    135  CA  ARG A  10      -6.479  11.252  12.754  1.00  0.00           C  
ATOM    136  C   ARG A  10      -5.446  10.412  12.018  1.00  0.00           C  
ATOM    137  O   ARG A  10      -5.127  10.692  10.864  1.00  0.00           O  
ATOM    138  CB  ARG A  10      -5.803  12.193  13.723  1.00  0.00           C  
ATOM    139  CG  ARG A  10      -6.695  13.299  14.257  1.00  0.00           C  
ATOM    140  CD  ARG A  10      -6.006  14.103  15.272  1.00  0.00           C  
ATOM    141  NE  ARG A  10      -6.844  15.187  15.752  1.00  0.00           N  
ATOM    142  CZ  ARG A  10      -6.531  16.017  16.767  1.00  0.00           C  
ATOM    143  NH1 ARG A  10      -5.393  15.878  17.417  1.00  0.00           N  
ATOM    144  NH2 ARG A  10      -7.376  16.978  17.107  1.00  0.00           N  
ATOM    145  H   ARG A  10      -7.501  10.448  14.464  1.00  0.00           H  
ATOM    146  HA  ARG A  10      -7.026  11.844  12.023  1.00  0.00           H  
ATOM    147 1HB  ARG A  10      -5.447  11.617  14.580  1.00  0.00           H  
ATOM    148 2HB  ARG A  10      -4.935  12.649  13.250  1.00  0.00           H  
ATOM    149 1HG  ARG A  10      -6.979  13.958  13.442  1.00  0.00           H  
ATOM    150 2HG  ARG A  10      -7.590  12.873  14.702  1.00  0.00           H  
ATOM    151 1HD  ARG A  10      -5.752  13.459  16.115  1.00  0.00           H  
ATOM    152 2HD  ARG A  10      -5.101  14.529  14.844  1.00  0.00           H  
ATOM    153  HE  ARG A  10      -7.729  15.334  15.283  1.00  0.00           H  
ATOM    154 1HH1 ARG A  10      -4.747  15.147  17.159  1.00  0.00           H  
ATOM    155 2HH1 ARG A  10      -5.162  16.505  18.175  1.00  0.00           H  
ATOM    156 1HH2 ARG A  10      -8.248  17.085  16.606  1.00  0.00           H  
ATOM    157 2HH2 ARG A  10      -7.151  17.608  17.863  1.00  0.00           H  
ATOM    158  N   MET A  11      -4.949   9.346  12.674  1.00  0.00           N  
ATOM    159  CA  MET A  11      -4.001   8.419  12.092  1.00  0.00           C  
ATOM    160  C   MET A  11      -4.534   7.797  10.820  1.00  0.00           C  
ATOM    161  O   MET A  11      -3.822   7.739   9.816  1.00  0.00           O  
ATOM    162  CB  MET A  11      -3.657   7.342  13.107  1.00  0.00           C  
ATOM    163  CG  MET A  11      -2.736   6.256  12.654  1.00  0.00           C  
ATOM    164  SD  MET A  11      -3.621   4.891  11.756  1.00  0.00           S  
ATOM    165  CE  MET A  11      -4.564   4.023  13.032  1.00  0.00           C  
ATOM    166  H   MET A  11      -5.220   9.186  13.654  1.00  0.00           H  
ATOM    167  HA  MET A  11      -3.098   8.979  11.832  1.00  0.00           H  
ATOM    168 1HB  MET A  11      -3.194   7.811  13.978  1.00  0.00           H  
ATOM    169 2HB  MET A  11      -4.555   6.886  13.448  1.00  0.00           H  
ATOM    170 1HG  MET A  11      -1.966   6.667  12.000  1.00  0.00           H  
ATOM    171 2HG  MET A  11      -2.268   5.833  13.531  1.00  0.00           H  
ATOM    172 1HE  MET A  11      -5.115   3.190  12.576  1.00  0.00           H  
ATOM    173 2HE  MET A  11      -3.886   3.631  13.790  1.00  0.00           H  
ATOM    174 3HE  MET A  11      -5.274   4.702  13.501  1.00  0.00           H  
ATOM    175  N   ILE A  12      -5.783   7.319  10.859  1.00  0.00           N  
ATOM    176  CA  ILE A  12      -6.377   6.690   9.697  1.00  0.00           C  
ATOM    177  C   ILE A  12      -6.504   7.664   8.563  1.00  0.00           C  
ATOM    178  O   ILE A  12      -6.211   7.327   7.419  1.00  0.00           O  
ATOM    179  CB  ILE A  12      -7.740   6.045  10.018  1.00  0.00           C  
ATOM    180  CG1 ILE A  12      -7.517   4.861  10.988  1.00  0.00           C  
ATOM    181  CG2 ILE A  12      -8.421   5.565   8.687  1.00  0.00           C  
ATOM    182  CD1 ILE A  12      -8.729   4.308  11.657  1.00  0.00           C  
ATOM    183  H   ILE A  12      -6.307   7.364  11.736  1.00  0.00           H  
ATOM    184  HA  ILE A  12      -5.700   5.888   9.385  1.00  0.00           H  
ATOM    185  HB  ILE A  12      -8.374   6.775  10.532  1.00  0.00           H  
ATOM    186 1HG1 ILE A  12      -7.096   4.078  10.452  1.00  0.00           H  
ATOM    187 2HG1 ILE A  12      -6.828   5.166  11.742  1.00  0.00           H  
ATOM    188 1HG2 ILE A  12      -9.380   5.110   8.903  1.00  0.00           H  
ATOM    189 2HG2 ILE A  12      -8.582   6.409   8.022  1.00  0.00           H  
ATOM    190 3HG2 ILE A  12      -7.781   4.840   8.190  1.00  0.00           H  
ATOM    191 1HD1 ILE A  12      -8.432   3.486  12.291  1.00  0.00           H  
ATOM    192 2HD1 ILE A  12      -9.198   5.077  12.263  1.00  0.00           H  
ATOM    193 3HD1 ILE A  12      -9.442   3.938  10.924  1.00  0.00           H  
ATOM    194  N   ARG A  13      -7.013   8.866   8.849  1.00  0.00           N  
ATOM    195  CA  ARG A  13      -7.195   9.866   7.817  1.00  0.00           C  
ATOM    196  C   ARG A  13      -5.864  10.258   7.166  1.00  0.00           C  
ATOM    197  O   ARG A  13      -5.799  10.365   5.935  1.00  0.00           O  
ATOM    198  CB  ARG A  13      -7.864  11.091   8.416  1.00  0.00           C  
ATOM    199  CG  ARG A  13      -9.352  10.903   8.782  1.00  0.00           C  
ATOM    200  CD  ARG A  13      -9.912  12.099   9.482  1.00  0.00           C  
ATOM    201  NE  ARG A  13     -11.310  11.898   9.904  1.00  0.00           N  
ATOM    202  CZ  ARG A  13     -12.420  12.132   9.161  1.00  0.00           C  
ATOM    203  NH1 ARG A  13     -12.341  12.600   7.929  1.00  0.00           N  
ATOM    204  NH2 ARG A  13     -13.601  11.884   9.705  1.00  0.00           N  
ATOM    205  H   ARG A  13      -7.282   9.084   9.817  1.00  0.00           H  
ATOM    206  HA  ARG A  13      -7.846   9.450   7.052  1.00  0.00           H  
ATOM    207 1HB  ARG A  13      -7.339  11.371   9.332  1.00  0.00           H  
ATOM    208 2HB  ARG A  13      -7.786  11.929   7.725  1.00  0.00           H  
ATOM    209 1HG  ARG A  13      -9.928  10.734   7.875  1.00  0.00           H  
ATOM    210 2HG  ARG A  13      -9.462  10.039   9.437  1.00  0.00           H  
ATOM    211 1HD  ARG A  13      -9.323  12.264  10.387  1.00  0.00           H  
ATOM    212 2HD  ARG A  13      -9.854  12.979   8.850  1.00  0.00           H  
ATOM    213  HE  ARG A  13     -11.457  11.529  10.865  1.00  0.00           H  
ATOM    214 1HH1 ARG A  13     -11.443  12.795   7.516  1.00  0.00           H  
ATOM    215 2HH1 ARG A  13     -13.184  12.774   7.397  1.00  0.00           H  
ATOM    216 1HH2 ARG A  13     -13.649  11.522  10.658  1.00  0.00           H  
ATOM    217 2HH2 ARG A  13     -14.447  12.049   9.183  1.00  0.00           H  
ATOM    218  N   GLU A  14      -4.815  10.475   7.969  1.00  0.00           N  
ATOM    219  CA  GLU A  14      -3.515  10.843   7.426  1.00  0.00           C  
ATOM    220  C   GLU A  14      -2.903   9.703   6.638  1.00  0.00           C  
ATOM    221  O   GLU A  14      -2.345   9.906   5.557  1.00  0.00           O  
ATOM    222  CB  GLU A  14      -2.542  11.279   8.515  1.00  0.00           C  
ATOM    223  CG  GLU A  14      -1.180  11.722   7.973  1.00  0.00           C  
ATOM    224  CD  GLU A  14      -0.275  12.186   9.037  1.00  0.00           C  
ATOM    225  OE1 GLU A  14      -0.693  12.224  10.179  1.00  0.00           O  
ATOM    226  OE2 GLU A  14       0.858  12.495   8.744  1.00  0.00           O  
ATOM    227  H   GLU A  14      -4.925  10.408   8.990  1.00  0.00           H  
ATOM    228  HA  GLU A  14      -3.655  11.684   6.744  1.00  0.00           H  
ATOM    229 1HB  GLU A  14      -2.972  12.110   9.078  1.00  0.00           H  
ATOM    230 2HB  GLU A  14      -2.390  10.455   9.218  1.00  0.00           H  
ATOM    231 1HG  GLU A  14      -0.704  10.882   7.465  1.00  0.00           H  
ATOM    232 2HG  GLU A  14      -1.332  12.517   7.247  1.00  0.00           H  
ATOM    233  N   ALA A  15      -2.942   8.502   7.208  1.00  0.00           N  
ATOM    234  CA  ALA A  15      -2.389   7.354   6.528  1.00  0.00           C  
ATOM    235  C   ALA A  15      -3.152   7.091   5.227  1.00  0.00           C  
ATOM    236  O   ALA A  15      -2.529   6.713   4.223  1.00  0.00           O  
ATOM    237  CB  ALA A  15      -2.436   6.179   7.469  1.00  0.00           C  
ATOM    238  H   ALA A  15      -3.369   8.370   8.125  1.00  0.00           H  
ATOM    239  HA  ALA A  15      -1.364   7.565   6.267  1.00  0.00           H  
ATOM    240 1HB  ALA A  15      -2.031   5.302   6.993  1.00  0.00           H  
ATOM    241 2HB  ALA A  15      -1.856   6.411   8.366  1.00  0.00           H  
ATOM    242 3HB  ALA A  15      -3.446   6.007   7.748  1.00  0.00           H  
ATOM    243  N   ALA A  16      -4.476   7.277   5.218  1.00  0.00           N  
ATOM    244  CA  ALA A  16      -5.255   7.110   4.003  1.00  0.00           C  
ATOM    245  C   ALA A  16      -4.854   8.152   2.962  1.00  0.00           C  
ATOM    246  O   ALA A  16      -4.711   7.814   1.779  1.00  0.00           O  
ATOM    247  CB  ALA A  16      -6.730   7.190   4.306  1.00  0.00           C  
ATOM    248  H   ALA A  16      -4.970   7.526   6.079  1.00  0.00           H  
ATOM    249  HA  ALA A  16      -5.038   6.120   3.598  1.00  0.00           H  
ATOM    250 1HB  ALA A  16      -7.299   7.031   3.393  1.00  0.00           H  
ATOM    251 2HB  ALA A  16      -6.978   6.427   5.034  1.00  0.00           H  
ATOM    252 3HB  ALA A  16      -6.958   8.173   4.719  1.00  0.00           H  
ATOM    253  N   GLU A  17      -4.625   9.412   3.381  1.00  0.00           N  
ATOM    254  CA  GLU A  17      -4.162  10.438   2.456  1.00  0.00           C  
ATOM    255  C   GLU A  17      -2.840  10.017   1.838  1.00  0.00           C  
ATOM    256  O   GLU A  17      -2.617  10.207   0.641  1.00  0.00           O  
ATOM    257  CB  GLU A  17      -3.986  11.802   3.126  1.00  0.00           C  
ATOM    258  CG  GLU A  17      -3.464  12.901   2.164  1.00  0.00           C  
ATOM    259  CD  GLU A  17      -3.286  14.258   2.797  1.00  0.00           C  
ATOM    260  OE1 GLU A  17      -3.888  14.522   3.799  1.00  0.00           O  
ATOM    261  OE2 GLU A  17      -2.501  15.027   2.286  1.00  0.00           O  
ATOM    262  H   GLU A  17      -4.820   9.671   4.357  1.00  0.00           H  
ATOM    263  HA  GLU A  17      -4.895  10.537   1.656  1.00  0.00           H  
ATOM    264 1HB  GLU A  17      -4.943  12.129   3.539  1.00  0.00           H  
ATOM    265 2HB  GLU A  17      -3.290  11.716   3.959  1.00  0.00           H  
ATOM    266 1HG  GLU A  17      -2.505  12.590   1.758  1.00  0.00           H  
ATOM    267 2HG  GLU A  17      -4.163  12.988   1.331  1.00  0.00           H  
ATOM    268  N   ALA A  18      -1.938   9.488   2.670  1.00  0.00           N  
ATOM    269  CA  ALA A  18      -0.664   9.031   2.159  1.00  0.00           C  
ATOM    270  C   ALA A  18      -0.874   7.925   1.126  1.00  0.00           C  
ATOM    271  O   ALA A  18      -0.225   7.919   0.076  1.00  0.00           O  
ATOM    272  CB  ALA A  18       0.212   8.555   3.291  1.00  0.00           C  
ATOM    273  H   ALA A  18      -2.146   9.430   3.673  1.00  0.00           H  
ATOM    274  HA  ALA A  18      -0.175   9.870   1.663  1.00  0.00           H  
ATOM    275 1HB  ALA A  18       1.146   8.244   2.895  1.00  0.00           H  
ATOM    276 2HB  ALA A  18       0.363   9.359   4.011  1.00  0.00           H  
ATOM    277 3HB  ALA A  18      -0.272   7.728   3.775  1.00  0.00           H  
ATOM    278  N   ALA A  19      -1.827   7.005   1.388  1.00  0.00           N  
ATOM    279  CA  ALA A  19      -2.106   5.959   0.411  1.00  0.00           C  
ATOM    280  C   ALA A  19      -2.567   6.583  -0.890  1.00  0.00           C  
ATOM    281  O   ALA A  19      -2.115   6.155  -1.958  1.00  0.00           O  
ATOM    282  CB  ALA A  19      -3.175   5.003   0.923  1.00  0.00           C  
ATOM    283  H   ALA A  19      -2.286   7.006   2.303  1.00  0.00           H  
ATOM    284  HA  ALA A  19      -1.188   5.410   0.228  1.00  0.00           H  
ATOM    285 1HB  ALA A  19      -3.353   4.227   0.176  1.00  0.00           H  
ATOM    286 2HB  ALA A  19      -2.838   4.547   1.854  1.00  0.00           H  
ATOM    287 3HB  ALA A  19      -4.097   5.538   1.099  1.00  0.00           H  
ATOM    288  N   LYS A  20      -3.415   7.613  -0.826  1.00  0.00           N  
ATOM    289  CA  LYS A  20      -3.871   8.273  -2.041  1.00  0.00           C  
ATOM    290  C   LYS A  20      -2.712   8.866  -2.802  1.00  0.00           C  
ATOM    291  O   LYS A  20      -2.668   8.762  -4.030  1.00  0.00           O  
ATOM    292  CB  LYS A  20      -4.911   9.353  -1.765  1.00  0.00           C  
ATOM    293  CG  LYS A  20      -6.254   8.831  -1.337  1.00  0.00           C  
ATOM    294  CD  LYS A  20      -7.223   9.968  -1.102  1.00  0.00           C  
ATOM    295  CE  LYS A  20      -8.591   9.465  -0.692  1.00  0.00           C  
ATOM    296  NZ  LYS A  20      -9.534  10.595  -0.435  1.00  0.00           N  
ATOM    297  H   LYS A  20      -3.781   7.887   0.096  1.00  0.00           H  
ATOM    298  HA  LYS A  20      -4.338   7.531  -2.680  1.00  0.00           H  
ATOM    299 1HB  LYS A  20      -4.544  10.011  -0.980  1.00  0.00           H  
ATOM    300 2HB  LYS A  20      -5.049   9.955  -2.659  1.00  0.00           H  
ATOM    301 1HG  LYS A  20      -6.643   8.179  -2.112  1.00  0.00           H  
ATOM    302 2HG  LYS A  20      -6.137   8.256  -0.421  1.00  0.00           H  
ATOM    303 1HD  LYS A  20      -6.833  10.618  -0.318  1.00  0.00           H  
ATOM    304 2HD  LYS A  20      -7.323  10.550  -2.018  1.00  0.00           H  
ATOM    305 1HE  LYS A  20      -8.998   8.837  -1.489  1.00  0.00           H  
ATOM    306 2HE  LYS A  20      -8.497   8.868   0.215  1.00  0.00           H  
ATOM    307 1HZ  LYS A  20     -10.434  10.231  -0.165  1.00  0.00           H  
ATOM    308 2HZ  LYS A  20      -9.171  11.176   0.308  1.00  0.00           H  
ATOM    309 3HZ  LYS A  20      -9.634  11.150  -1.273  1.00  0.00           H  
ATOM    310  N   ARG A  21      -1.764   9.486  -2.096  1.00  0.00           N  
ATOM    311  CA  ARG A  21      -0.601  10.062  -2.751  1.00  0.00           C  
ATOM    312  C   ARG A  21       0.228   8.997  -3.468  1.00  0.00           C  
ATOM    313  O   ARG A  21       0.669   9.208  -4.597  1.00  0.00           O  
ATOM    314  CB  ARG A  21       0.223  10.838  -1.745  1.00  0.00           C  
ATOM    315  CG  ARG A  21      -0.450  12.134  -1.306  1.00  0.00           C  
ATOM    316  CD  ARG A  21       0.300  12.876  -0.268  1.00  0.00           C  
ATOM    317  NE  ARG A  21      -0.397  14.114   0.100  1.00  0.00           N  
ATOM    318  CZ  ARG A  21      -0.288  15.294  -0.541  1.00  0.00           C  
ATOM    319  NH1 ARG A  21       0.507  15.451  -1.590  1.00  0.00           N  
ATOM    320  NH2 ARG A  21      -1.008  16.293  -0.079  1.00  0.00           N  
ATOM    321  H   ARG A  21      -1.904   9.590  -1.084  1.00  0.00           H  
ATOM    322  HA  ARG A  21      -0.959  10.771  -3.500  1.00  0.00           H  
ATOM    323 1HB  ARG A  21       0.406  10.226  -0.866  1.00  0.00           H  
ATOM    324 2HB  ARG A  21       1.191  11.088  -2.182  1.00  0.00           H  
ATOM    325 1HG  ARG A  21      -0.572  12.779  -2.174  1.00  0.00           H  
ATOM    326 2HG  ARG A  21      -1.435  11.899  -0.904  1.00  0.00           H  
ATOM    327 1HD  ARG A  21       0.356  12.252   0.627  1.00  0.00           H  
ATOM    328 2HD  ARG A  21       1.303  13.114  -0.605  1.00  0.00           H  
ATOM    329  HE  ARG A  21      -1.049  14.107   0.902  1.00  0.00           H  
ATOM    330 1HH1 ARG A  21       1.057  14.678  -1.936  1.00  0.00           H  
ATOM    331 2HH1 ARG A  21       0.569  16.351  -2.045  1.00  0.00           H  
ATOM    332 1HH2 ARG A  21      -1.612  16.116   0.741  1.00  0.00           H  
ATOM    333 2HH2 ARG A  21      -0.973  17.202  -0.511  1.00  0.00           H  
ATOM    334  N   ALA A  22       0.422   7.842  -2.820  1.00  0.00           N  
ATOM    335  CA  ALA A  22       1.161   6.751  -3.450  1.00  0.00           C  
ATOM    336  C   ALA A  22       0.460   6.258  -4.714  1.00  0.00           C  
ATOM    337  O   ALA A  22       1.083   6.050  -5.766  1.00  0.00           O  
ATOM    338  CB  ALA A  22       1.282   5.598  -2.468  1.00  0.00           C  
ATOM    339  H   ALA A  22       0.077   7.754  -1.859  1.00  0.00           H  
ATOM    340  HA  ALA A  22       2.144   7.122  -3.727  1.00  0.00           H  
ATOM    341 1HB  ALA A  22       1.823   4.790  -2.916  1.00  0.00           H  
ATOM    342 2HB  ALA A  22       1.790   5.925  -1.576  1.00  0.00           H  
ATOM    343 3HB  ALA A  22       0.284   5.251  -2.205  1.00  0.00           H  
ATOM    344  N   LEU A  23      -0.860   6.128  -4.616  1.00  0.00           N  
ATOM    345  CA  LEU A  23      -1.703   5.661  -5.701  1.00  0.00           C  
ATOM    346  C   LEU A  23      -1.706   6.660  -6.858  1.00  0.00           C  
ATOM    347  O   LEU A  23      -1.659   6.260  -8.029  1.00  0.00           O  
ATOM    348  CB  LEU A  23      -3.093   5.436  -5.108  1.00  0.00           C  
ATOM    349  CG  LEU A  23      -3.225   4.274  -4.094  1.00  0.00           C  
ATOM    350  CD1 LEU A  23      -4.528   4.440  -3.301  1.00  0.00           C  
ATOM    351  CD2 LEU A  23      -3.240   2.960  -4.855  1.00  0.00           C  
ATOM    352  H   LEU A  23      -1.298   6.319  -3.711  1.00  0.00           H  
ATOM    353  HA  LEU A  23      -1.300   4.721  -6.072  1.00  0.00           H  
ATOM    354 1HB  LEU A  23      -3.455   6.354  -4.660  1.00  0.00           H  
ATOM    355 2HB  LEU A  23      -3.728   5.151  -5.913  1.00  0.00           H  
ATOM    356  HG  LEU A  23      -2.382   4.270  -3.412  1.00  0.00           H  
ATOM    357 1HD1 LEU A  23      -4.632   3.619  -2.598  1.00  0.00           H  
ATOM    358 2HD1 LEU A  23      -4.511   5.355  -2.754  1.00  0.00           H  
ATOM    359 3HD1 LEU A  23      -5.361   4.455  -3.964  1.00  0.00           H  
ATOM    360 1HD2 LEU A  23      -3.335   2.135  -4.154  1.00  0.00           H  
ATOM    361 2HD2 LEU A  23      -4.078   2.948  -5.534  1.00  0.00           H  
ATOM    362 3HD2 LEU A  23      -2.319   2.839  -5.415  1.00  0.00           H  
ATOM    363  N   GLU A  24      -1.707   7.960  -6.540  1.00  0.00           N  
ATOM    364  CA  GLU A  24      -1.641   8.998  -7.555  1.00  0.00           C  
ATOM    365  C   GLU A  24      -0.271   8.993  -8.227  1.00  0.00           C  
ATOM    366  O   GLU A  24      -0.173   9.187  -9.439  1.00  0.00           O  
ATOM    367  CB  GLU A  24      -1.977  10.375  -6.999  1.00  0.00           C  
ATOM    368  CG  GLU A  24      -1.967  11.486  -8.068  1.00  0.00           C  
ATOM    369  CD  GLU A  24      -2.977  11.303  -9.181  1.00  0.00           C  
ATOM    370  OE1 GLU A  24      -3.952  10.637  -8.993  1.00  0.00           O  
ATOM    371  OE2 GLU A  24      -2.746  11.838 -10.231  1.00  0.00           O  
ATOM    372  H   GLU A  24      -1.810   8.229  -5.560  1.00  0.00           H  
ATOM    373  HA  GLU A  24      -2.390   8.769  -8.307  1.00  0.00           H  
ATOM    374 1HB  GLU A  24      -2.962  10.347  -6.533  1.00  0.00           H  
ATOM    375 2HB  GLU A  24      -1.253  10.637  -6.224  1.00  0.00           H  
ATOM    376 1HG  GLU A  24      -2.151  12.441  -7.580  1.00  0.00           H  
ATOM    377 2HG  GLU A  24      -0.983  11.527  -8.514  1.00  0.00           H  
ATOM    378  N   ALA A  25       0.809   8.744  -7.477  1.00  0.00           N  
ATOM    379  CA  ALA A  25       2.121   8.691  -8.128  1.00  0.00           C  
ATOM    380  C   ALA A  25       2.089   7.634  -9.234  1.00  0.00           C  
ATOM    381  O   ALA A  25       2.622   7.852 -10.341  1.00  0.00           O  
ATOM    382  CB  ALA A  25       3.206   8.362  -7.109  1.00  0.00           C  
ATOM    383  H   ALA A  25       0.725   8.665  -6.460  1.00  0.00           H  
ATOM    384  HA  ALA A  25       2.320   9.661  -8.569  1.00  0.00           H  
ATOM    385 1HB  ALA A  25       4.176   8.342  -7.600  1.00  0.00           H  
ATOM    386 2HB  ALA A  25       3.206   9.119  -6.332  1.00  0.00           H  
ATOM    387 3HB  ALA A  25       3.010   7.394  -6.665  1.00  0.00           H  
ATOM    388  N   GLN A  26       1.418   6.506  -8.958  1.00  0.00           N  
ATOM    389  CA  GLN A  26       1.236   5.460  -9.955  1.00  0.00           C  
ATOM    390  C   GLN A  26       0.346   5.935 -11.103  1.00  0.00           C  
ATOM    391  O   GLN A  26       0.629   5.649 -12.269  1.00  0.00           O  
ATOM    392  CB  GLN A  26       0.681   4.197  -9.298  1.00  0.00           C  
ATOM    393  CG  GLN A  26       1.662   3.547  -8.376  1.00  0.00           C  
ATOM    394  CD  GLN A  26       1.126   2.382  -7.643  1.00  0.00           C  
ATOM    395  OE1 GLN A  26       0.016   2.405  -7.115  1.00  0.00           O  
ATOM    396  NE2 GLN A  26       1.911   1.343  -7.608  1.00  0.00           N  
ATOM    397  H   GLN A  26       1.064   6.381  -8.000  1.00  0.00           H  
ATOM    398  HA  GLN A  26       2.212   5.219 -10.379  1.00  0.00           H  
ATOM    399 1HB  GLN A  26      -0.210   4.429  -8.731  1.00  0.00           H  
ATOM    400 2HB  GLN A  26       0.406   3.477 -10.065  1.00  0.00           H  
ATOM    401 1HG  GLN A  26       2.461   3.181  -8.993  1.00  0.00           H  
ATOM    402 2HG  GLN A  26       2.031   4.275  -7.654  1.00  0.00           H  
ATOM    403 1HE2 GLN A  26       1.643   0.489  -7.140  1.00  0.00           H  
ATOM    404 2HE2 GLN A  26       2.803   1.373  -8.058  1.00  0.00           H  
ATOM    405  N   ALA A  27      -0.724   6.674 -10.782  1.00  0.00           N  
ATOM    406  CA  ALA A  27      -1.605   7.208 -11.818  1.00  0.00           C  
ATOM    407  C   ALA A  27      -0.840   8.129 -12.767  1.00  0.00           C  
ATOM    408  O   ALA A  27      -1.067   8.091 -13.978  1.00  0.00           O  
ATOM    409  CB  ALA A  27      -2.775   7.944 -11.197  1.00  0.00           C  
ATOM    410  H   ALA A  27      -0.955   6.805  -9.792  1.00  0.00           H  
ATOM    411  HA  ALA A  27      -1.981   6.367 -12.402  1.00  0.00           H  
ATOM    412 1HB  ALA A  27      -3.433   8.322 -11.960  1.00  0.00           H  
ATOM    413 2HB  ALA A  27      -3.319   7.270 -10.544  1.00  0.00           H  
ATOM    414 3HB  ALA A  27      -2.400   8.779 -10.625  1.00  0.00           H  
ATOM    415  N   ARG A  28       0.081   8.951 -12.233  1.00  0.00           N  
ATOM    416  CA  ARG A  28       0.883   9.839 -13.074  1.00  0.00           C  
ATOM    417  C   ARG A  28       1.775   9.054 -14.030  1.00  0.00           C  
ATOM    418  O   ARG A  28       1.890   9.413 -15.213  1.00  0.00           O  
ATOM    419  CB  ARG A  28       1.728  10.808 -12.252  1.00  0.00           C  
ATOM    420  CG  ARG A  28       0.930  11.939 -11.592  1.00  0.00           C  
ATOM    421  CD  ARG A  28       1.808  13.041 -11.092  1.00  0.00           C  
ATOM    422  NE  ARG A  28       2.630  12.654  -9.951  1.00  0.00           N  
ATOM    423  CZ  ARG A  28       2.270  12.756  -8.660  1.00  0.00           C  
ATOM    424  NH1 ARG A  28       1.090  13.223  -8.320  1.00  0.00           N  
ATOM    425  NH2 ARG A  28       3.118  12.381  -7.729  1.00  0.00           N  
ATOM    426  H   ARG A  28       0.166   8.968 -11.213  1.00  0.00           H  
ATOM    427  HA  ARG A  28       0.199  10.438 -13.669  1.00  0.00           H  
ATOM    428 1HB  ARG A  28       2.226  10.255 -11.454  1.00  0.00           H  
ATOM    429 2HB  ARG A  28       2.499  11.248 -12.881  1.00  0.00           H  
ATOM    430 1HG  ARG A  28       0.233  12.356 -12.317  1.00  0.00           H  
ATOM    431 2HG  ARG A  28       0.367  11.526 -10.752  1.00  0.00           H  
ATOM    432 1HD  ARG A  28       2.479  13.344 -11.898  1.00  0.00           H  
ATOM    433 2HD  ARG A  28       1.195  13.893 -10.810  1.00  0.00           H  
ATOM    434  HE  ARG A  28       3.558  12.294 -10.133  1.00  0.00           H  
ATOM    435 1HH1 ARG A  28       0.429  13.498  -9.037  1.00  0.00           H  
ATOM    436 2HH1 ARG A  28       0.835  13.294  -7.344  1.00  0.00           H  
ATOM    437 1HH2 ARG A  28       4.043  12.001  -7.951  1.00  0.00           H  
ATOM    438 2HH2 ARG A  28       2.905  12.437  -6.732  1.00  0.00           H  
ATOM    439  N   GLN A  29       2.405   7.980 -13.532  1.00  0.00           N  
ATOM    440  CA  GLN A  29       3.226   7.146 -14.397  1.00  0.00           C  
ATOM    441  C   GLN A  29       2.373   6.561 -15.530  1.00  0.00           C  
ATOM    442  O   GLN A  29       2.792   6.574 -16.701  1.00  0.00           O  
ATOM    443  CB  GLN A  29       3.898   6.031 -13.566  1.00  0.00           C  
ATOM    444  CG  GLN A  29       4.792   5.063 -14.359  1.00  0.00           C  
ATOM    445  CD  GLN A  29       4.011   3.946 -14.930  1.00  0.00           C  
ATOM    446  OE1 GLN A  29       3.023   3.520 -14.311  1.00  0.00           O  
ATOM    447  NE2 GLN A  29       4.417   3.482 -16.104  1.00  0.00           N  
ATOM    448  H   GLN A  29       2.330   7.779 -12.525  1.00  0.00           H  
ATOM    449  HA  GLN A  29       4.003   7.758 -14.839  1.00  0.00           H  
ATOM    450 1HB  GLN A  29       4.517   6.497 -12.795  1.00  0.00           H  
ATOM    451 2HB  GLN A  29       3.134   5.458 -13.045  1.00  0.00           H  
ATOM    452 1HG  GLN A  29       5.195   5.580 -15.202  1.00  0.00           H  
ATOM    453 2HG  GLN A  29       5.590   4.675 -13.732  1.00  0.00           H  
ATOM    454 1HE2 GLN A  29       3.921   2.760 -16.596  1.00  0.00           H  
ATOM    455 2HE2 GLN A  29       5.251   3.839 -16.559  1.00  0.00           H  
ATOM    456  N   GLN A  30       1.158   6.100 -15.205  1.00  0.00           N  
ATOM    457  CA  GLN A  30       0.269   5.541 -16.199  1.00  0.00           C  
ATOM    458  C   GLN A  30      -0.204   6.562 -17.220  1.00  0.00           C  
ATOM    459  O   GLN A  30      -0.318   6.241 -18.397  1.00  0.00           O  
ATOM    460  CB  GLN A  30      -0.929   4.859 -15.538  1.00  0.00           C  
ATOM    461  CG  GLN A  30      -0.544   3.618 -14.802  1.00  0.00           C  
ATOM    462  CD  GLN A  30      -0.091   2.490 -15.748  1.00  0.00           C  
ATOM    463  OE1 GLN A  30      -0.834   2.061 -16.641  1.00  0.00           O  
ATOM    464  NE2 GLN A  30       1.113   2.017 -15.558  1.00  0.00           N  
ATOM    465  H   GLN A  30       0.888   6.099 -14.210  1.00  0.00           H  
ATOM    466  HA  GLN A  30       0.824   4.773 -16.746  1.00  0.00           H  
ATOM    467 1HB  GLN A  30      -1.396   5.550 -14.835  1.00  0.00           H  
ATOM    468 2HB  GLN A  30      -1.669   4.585 -16.283  1.00  0.00           H  
ATOM    469 1HG  GLN A  30       0.295   3.850 -14.138  1.00  0.00           H  
ATOM    470 2HG  GLN A  30      -1.391   3.261 -14.215  1.00  0.00           H  
ATOM    471 1HE2 GLN A  30       1.456   1.247 -16.126  1.00  0.00           H  
ATOM    472 2HE2 GLN A  30       1.710   2.410 -14.838  1.00  0.00           H  
ATOM    473  N   ARG A  31      -0.469   7.809 -16.784  1.00  0.00           N  
ATOM    474  CA  ARG A  31      -0.876   8.824 -17.754  1.00  0.00           C  
ATOM    475  C   ARG A  31       0.245   9.116 -18.751  1.00  0.00           C  
ATOM    476  O   ARG A  31      -0.026   9.297 -19.950  1.00  0.00           O  
ATOM    477  CB  ARG A  31      -1.290  10.116 -17.086  1.00  0.00           C  
ATOM    478  CG  ARG A  31      -2.606  10.061 -16.364  1.00  0.00           C  
ATOM    479  CD  ARG A  31      -3.035  11.399 -15.943  1.00  0.00           C  
ATOM    480  NE  ARG A  31      -4.249  11.341 -15.179  1.00  0.00           N  
ATOM    481  CZ  ARG A  31      -4.332  11.271 -13.838  1.00  0.00           C  
ATOM    482  NH1 ARG A  31      -3.250  11.261 -13.089  1.00  0.00           N  
ATOM    483  NH2 ARG A  31      -5.538  11.216 -13.333  1.00  0.00           N  
ATOM    484  H   ARG A  31      -0.446   8.012 -15.783  1.00  0.00           H  
ATOM    485  HA  ARG A  31      -1.737   8.450 -18.295  1.00  0.00           H  
ATOM    486 1HB  ARG A  31      -0.533  10.399 -16.357  1.00  0.00           H  
ATOM    487 2HB  ARG A  31      -1.347  10.907 -17.831  1.00  0.00           H  
ATOM    488 1HG  ARG A  31      -3.371   9.650 -17.026  1.00  0.00           H  
ATOM    489 2HG  ARG A  31      -2.525   9.428 -15.486  1.00  0.00           H  
ATOM    490 1HD  ARG A  31      -2.261  11.884 -15.356  1.00  0.00           H  
ATOM    491 2HD  ARG A  31      -3.236  11.998 -16.832  1.00  0.00           H  
ATOM    492  HE  ARG A  31      -5.153  11.356 -15.696  1.00  0.00           H  
ATOM    493 1HH1 ARG A  31      -2.352  11.301 -13.528  1.00  0.00           H  
ATOM    494 2HH1 ARG A  31      -3.305  11.246 -12.057  1.00  0.00           H  
ATOM    495 1HH2 ARG A  31      -6.316  11.217 -14.006  1.00  0.00           H  
ATOM    496 2HH2 ARG A  31      -5.691  11.141 -12.338  1.00  0.00           H  
ATOM    497  N   THR A  32       1.489   9.159 -18.278  1.00  0.00           N  
ATOM    498  CA  THR A  32       2.612   9.406 -19.176  1.00  0.00           C  
ATOM    499  C   THR A  32       2.713   8.250 -20.180  1.00  0.00           C  
ATOM    500  O   THR A  32       2.888   8.473 -21.390  1.00  0.00           O  
ATOM    501  CB  THR A  32       3.941   9.549 -18.402  1.00  0.00           C  
ATOM    502  OG1 THR A  32       3.861  10.662 -17.499  1.00  0.00           O  
ATOM    503  CG2 THR A  32       5.075   9.813 -19.391  1.00  0.00           C  
ATOM    504  H   THR A  32       1.644   9.069 -17.265  1.00  0.00           H  
ATOM    505  HA  THR A  32       2.428  10.327 -19.724  1.00  0.00           H  
ATOM    506  HB  THR A  32       4.134   8.643 -17.835  1.00  0.00           H  
ATOM    507  HG1 THR A  32       3.255  10.437 -16.773  1.00  0.00           H  
ATOM    508 1HG2 THR A  32       6.005   9.928 -18.852  1.00  0.00           H  
ATOM    509 2HG2 THR A  32       5.168   8.983 -20.088  1.00  0.00           H  
ATOM    510 3HG2 THR A  32       4.864  10.726 -19.944  1.00  0.00           H  
ATOM    511  N   GLN A  33       2.602   7.019 -19.676  1.00  0.00           N  
ATOM    512  CA  GLN A  33       2.656   5.820 -20.496  1.00  0.00           C  
ATOM    513  C   GLN A  33       1.507   5.807 -21.523  1.00  0.00           C  
ATOM    514  O   GLN A  33       1.680   5.366 -22.669  1.00  0.00           O  
ATOM    515  CB  GLN A  33       2.601   4.584 -19.583  1.00  0.00           C  
ATOM    516  CG  GLN A  33       2.803   3.269 -20.266  1.00  0.00           C  
ATOM    517  CD  GLN A  33       2.792   2.113 -19.307  1.00  0.00           C  
ATOM    518  OE1 GLN A  33       3.309   2.171 -18.185  1.00  0.00           O  
ATOM    519  NE2 GLN A  33       2.202   1.020 -19.730  1.00  0.00           N  
ATOM    520  H   GLN A  33       2.502   6.912 -18.661  1.00  0.00           H  
ATOM    521  HA  GLN A  33       3.600   5.818 -21.043  1.00  0.00           H  
ATOM    522 1HB  GLN A  33       3.345   4.687 -18.793  1.00  0.00           H  
ATOM    523 2HB  GLN A  33       1.626   4.545 -19.102  1.00  0.00           H  
ATOM    524 1HG  GLN A  33       2.033   3.108 -21.018  1.00  0.00           H  
ATOM    525 2HG  GLN A  33       3.782   3.289 -20.721  1.00  0.00           H  
ATOM    526 1HE2 GLN A  33       2.168   0.228 -19.101  1.00  0.00           H  
ATOM    527 2HE2 GLN A  33       1.822   0.980 -20.658  1.00  0.00           H  
ATOM    528  N   SER A  34       0.327   6.285 -21.101  1.00  0.00           N  
ATOM    529  CA  SER A  34      -0.855   6.371 -21.947  1.00  0.00           C  
ATOM    530  C   SER A  34      -0.609   7.332 -23.119  1.00  0.00           C  
ATOM    531  O   SER A  34      -0.946   7.016 -24.266  1.00  0.00           O  
ATOM    532  CB  SER A  34      -2.036   6.842 -21.109  1.00  0.00           C  
ATOM    533  OG  SER A  34      -2.371   5.879 -20.131  1.00  0.00           O  
ATOM    534  H   SER A  34       0.246   6.563 -20.126  1.00  0.00           H  
ATOM    535  HA  SER A  34      -1.069   5.381 -22.346  1.00  0.00           H  
ATOM    536 1HB  SER A  34      -1.790   7.771 -20.629  1.00  0.00           H  
ATOM    537 2HB  SER A  34      -2.880   7.043 -21.736  1.00  0.00           H  
ATOM    538  HG  SER A  34      -1.612   5.872 -19.507  1.00  0.00           H  
ATOM    539  N   LYS A  35       0.036   8.470 -22.844  1.00  0.00           N  
ATOM    540  CA  LYS A  35       0.369   9.425 -23.896  1.00  0.00           C  
ATOM    541  C   LYS A  35       1.277   8.776 -24.950  1.00  0.00           C  
ATOM    542  O   LYS A  35       1.090   8.995 -26.157  1.00  0.00           O  
ATOM    543  CB  LYS A  35       1.020  10.676 -23.317  1.00  0.00           C  
ATOM    544  CG  LYS A  35       1.296  11.771 -24.346  1.00  0.00           C  
ATOM    545  CD  LYS A  35       1.859  13.029 -23.684  1.00  0.00           C  
ATOM    546  CE  LYS A  35       2.181  14.120 -24.715  1.00  0.00           C  
ATOM    547  NZ  LYS A  35       0.929  14.688 -25.371  1.00  0.00           N  
ATOM    548  H   LYS A  35       0.225   8.703 -21.862  1.00  0.00           H  
ATOM    549  HA  LYS A  35      -0.560   9.728 -24.387  1.00  0.00           H  
ATOM    550 1HB  LYS A  35       0.378  11.084 -22.532  1.00  0.00           H  
ATOM    551 2HB  LYS A  35       1.963  10.396 -22.847  1.00  0.00           H  
ATOM    552 1HG  LYS A  35       2.024  11.401 -25.072  1.00  0.00           H  
ATOM    553 2HG  LYS A  35       0.371  12.010 -24.874  1.00  0.00           H  
ATOM    554 1HD  LYS A  35       1.140  13.419 -22.964  1.00  0.00           H  
ATOM    555 2HD  LYS A  35       2.776  12.770 -23.154  1.00  0.00           H  
ATOM    556 1HE  LYS A  35       2.713  14.929 -24.214  1.00  0.00           H  
ATOM    557 2HE  LYS A  35       2.826  13.702 -25.489  1.00  0.00           H  
ATOM    558 1HZ  LYS A  35       1.180  15.398 -26.031  1.00  0.00           H  
ATOM    559 2HZ  LYS A  35       0.384  13.966 -25.870  1.00  0.00           H  
ATOM    560 3HZ  LYS A  35       0.323  15.090 -24.680  1.00  0.00           H  
ATOM    561  N   ASP A  36       2.276   7.994 -24.518  1.00  0.00           N  
ATOM    562  CA  ASP A  36       3.135   7.315 -25.497  1.00  0.00           C  
ATOM    563  C   ASP A  36       2.302   6.413 -26.408  1.00  0.00           C  
ATOM    564  O   ASP A  36       2.493   6.409 -27.631  1.00  0.00           O  
ATOM    565  CB  ASP A  36       4.162   6.418 -24.826  1.00  0.00           C  
ATOM    566  CG  ASP A  36       5.327   7.080 -24.118  1.00  0.00           C  
ATOM    567  OD1 ASP A  36       5.650   8.231 -24.340  1.00  0.00           O  
ATOM    568  OD2 ASP A  36       5.918   6.360 -23.344  1.00  0.00           O  
ATOM    569  H   ASP A  36       2.452   7.918 -23.505  1.00  0.00           H  
ATOM    570  HA  ASP A  36       3.632   8.071 -26.107  1.00  0.00           H  
ATOM    571 1HB  ASP A  36       3.633   5.836 -24.102  1.00  0.00           H  
ATOM    572 2HB  ASP A  36       4.559   5.721 -25.570  1.00  0.00           H  
ATOM    573  N   GLU A  37       1.370   5.654 -25.822  1.00  0.00           N  
ATOM    574  CA  GLU A  37       0.509   4.813 -26.642  1.00  0.00           C  
ATOM    575  C   GLU A  37      -0.279   5.658 -27.624  1.00  0.00           C  
ATOM    576  O   GLU A  37      -0.454   5.261 -28.788  1.00  0.00           O  
ATOM    577  CB  GLU A  37      -0.452   3.948 -25.839  1.00  0.00           C  
ATOM    578  CG  GLU A  37      -1.342   3.050 -26.738  1.00  0.00           C  
ATOM    579  CD  GLU A  37      -2.185   2.121 -25.972  1.00  0.00           C  
ATOM    580  OE1 GLU A  37      -1.819   1.794 -24.864  1.00  0.00           O  
ATOM    581  OE2 GLU A  37      -3.245   1.791 -26.438  1.00  0.00           O  
ATOM    582  H   GLU A  37       1.288   5.650 -24.794  1.00  0.00           H  
ATOM    583  HA  GLU A  37       1.157   4.132 -27.209  1.00  0.00           H  
ATOM    584 1HB  GLU A  37       0.117   3.303 -25.159  1.00  0.00           H  
ATOM    585 2HB  GLU A  37      -1.092   4.583 -25.232  1.00  0.00           H  
ATOM    586 1HG  GLU A  37      -1.990   3.684 -27.344  1.00  0.00           H  
ATOM    587 2HG  GLU A  37      -0.701   2.479 -27.411  1.00  0.00           H  
ATOM    588  N   ALA A  38      -0.769   6.821 -27.172  1.00  0.00           N  
ATOM    589  CA  ALA A  38      -1.532   7.682 -28.067  1.00  0.00           C  
ATOM    590  C   ALA A  38      -0.738   8.028 -29.305  1.00  0.00           C  
ATOM    591  O   ALA A  38      -1.304   8.063 -30.400  1.00  0.00           O  
ATOM    592  CB  ALA A  38      -1.957   8.968 -27.376  1.00  0.00           C  
ATOM    593  H   ALA A  38      -0.639   7.058 -26.190  1.00  0.00           H  
ATOM    594  HA  ALA A  38      -2.421   7.132 -28.367  1.00  0.00           H  
ATOM    595 1HB  ALA A  38      -2.553   9.559 -28.061  1.00  0.00           H  
ATOM    596 2HB  ALA A  38      -2.530   8.755 -26.499  1.00  0.00           H  
ATOM    597 3HB  ALA A  38      -1.089   9.527 -27.093  1.00  0.00           H  
ATOM    598  N   GLU A  39       0.574   8.279 -29.149  1.00  0.00           N  
ATOM    599  CA  GLU A  39       1.396   8.563 -30.318  1.00  0.00           C  
ATOM    600  C   GLU A  39       1.369   7.390 -31.264  1.00  0.00           C  
ATOM    601  O   GLU A  39       1.212   7.574 -32.478  1.00  0.00           O  
ATOM    602  CB  GLU A  39       2.862   8.873 -30.005  1.00  0.00           C  
ATOM    603  CG  GLU A  39       3.649   9.248 -31.300  1.00  0.00           C  
ATOM    604  CD  GLU A  39       5.122   9.543 -31.135  1.00  0.00           C  
ATOM    605  OE1 GLU A  39       5.680   9.275 -30.094  1.00  0.00           O  
ATOM    606  OE2 GLU A  39       5.709  10.053 -32.093  1.00  0.00           O  
ATOM    607  H   GLU A  39       0.972   8.284 -28.201  1.00  0.00           H  
ATOM    608  HA  GLU A  39       0.968   9.431 -30.831  1.00  0.00           H  
ATOM    609 1HB  GLU A  39       2.926   9.697 -29.295  1.00  0.00           H  
ATOM    610 2HB  GLU A  39       3.332   8.002 -29.543  1.00  0.00           H  
ATOM    611 1HG  GLU A  39       3.567   8.427 -32.013  1.00  0.00           H  
ATOM    612 2HG  GLU A  39       3.159  10.109 -31.743  1.00  0.00           H  
ATOM    613  N   LEU A  40       1.523   6.179 -30.728  1.00  0.00           N  
ATOM    614  CA  LEU A  40       1.524   4.993 -31.579  1.00  0.00           C  
ATOM    615  C   LEU A  40       0.190   4.854 -32.307  1.00  0.00           C  
ATOM    616  O   LEU A  40       0.162   4.515 -33.496  1.00  0.00           O  
ATOM    617  CB  LEU A  40       1.831   3.714 -30.766  1.00  0.00           C  
ATOM    618  CG  LEU A  40       1.906   2.371 -31.588  1.00  0.00           C  
ATOM    619  CD1 LEU A  40       3.020   2.471 -32.632  1.00  0.00           C  
ATOM    620  CD2 LEU A  40       2.185   1.196 -30.616  1.00  0.00           C  
ATOM    621  H   LEU A  40       1.693   6.111 -29.711  1.00  0.00           H  
ATOM    622  HA  LEU A  40       2.311   5.144 -32.308  1.00  0.00           H  
ATOM    623 1HB  LEU A  40       2.768   3.847 -30.231  1.00  0.00           H  
ATOM    624 2HB  LEU A  40       1.041   3.595 -30.024  1.00  0.00           H  
ATOM    625  HG  LEU A  40       0.959   2.204 -32.091  1.00  0.00           H  
ATOM    626 1HD1 LEU A  40       3.049   1.545 -33.196  1.00  0.00           H  
ATOM    627 2HD1 LEU A  40       2.807   3.280 -33.308  1.00  0.00           H  
ATOM    628 3HD1 LEU A  40       3.980   2.640 -32.153  1.00  0.00           H  
ATOM    629 1HD2 LEU A  40       2.234   0.265 -31.186  1.00  0.00           H  
ATOM    630 2HD2 LEU A  40       3.131   1.354 -30.107  1.00  0.00           H  
ATOM    631 3HD2 LEU A  40       1.385   1.130 -29.879  1.00  0.00           H  
ATOM    632  N   ALA A  41      -0.922   5.061 -31.602  1.00  0.00           N  
ATOM    633  CA  ALA A  41      -2.237   4.964 -32.236  1.00  0.00           C  
ATOM    634  C   ALA A  41      -2.385   5.983 -33.368  1.00  0.00           C  
ATOM    635  O   ALA A  41      -2.847   5.661 -34.451  1.00  0.00           O  
ATOM    636  CB  ALA A  41      -3.330   5.132 -31.226  1.00  0.00           C  
ATOM    637  H   ALA A  41      -0.841   5.291 -30.603  1.00  0.00           H  
ATOM    638  HA  ALA A  41      -2.308   3.978 -32.692  1.00  0.00           H  
ATOM    639 1HB  ALA A  41      -4.288   5.034 -31.720  1.00  0.00           H  
ATOM    640 2HB  ALA A  41      -3.232   4.378 -30.451  1.00  0.00           H  
ATOM    641 3HB  ALA A  41      -3.255   6.104 -30.778  1.00  0.00           H  
ATOM    642  N   TYR A  42      -1.932   7.222 -33.112  1.00  0.00           N  
ATOM    643  CA  TYR A  42      -1.980   8.262 -34.113  1.00  0.00           C  
ATOM    644  C   TYR A  42      -1.162   7.870 -35.324  1.00  0.00           C  
ATOM    645  O   TYR A  42      -1.648   7.949 -36.458  1.00  0.00           O  
ATOM    646  CB  TYR A  42      -1.548   9.610 -33.518  1.00  0.00           C  
ATOM    647  CG  TYR A  42      -1.402  10.715 -34.524  1.00  0.00           C  
ATOM    648  CD1 TYR A  42      -2.494  11.198 -35.210  1.00  0.00           C  
ATOM    649  CD2 TYR A  42      -0.166  11.282 -34.725  1.00  0.00           C  
ATOM    650  CE1 TYR A  42      -2.342  12.217 -36.124  1.00  0.00           C  
ATOM    651  CE2 TYR A  42      -0.023  12.323 -35.623  1.00  0.00           C  
ATOM    652  CZ  TYR A  42      -1.110  12.774 -36.332  1.00  0.00           C  
ATOM    653  OH  TYR A  42      -0.984  13.803 -37.238  1.00  0.00           O  
ATOM    654  H   TYR A  42      -1.575   7.446 -32.182  1.00  0.00           H  
ATOM    655  HA  TYR A  42      -3.020   8.366 -34.438  1.00  0.00           H  
ATOM    656 1HB  TYR A  42      -2.256   9.929 -32.771  1.00  0.00           H  
ATOM    657 2HB  TYR A  42      -0.590   9.479 -33.020  1.00  0.00           H  
ATOM    658  HD1 TYR A  42      -3.463  10.770 -35.034  1.00  0.00           H  
ATOM    659  HD2 TYR A  42       0.697  10.909 -34.172  1.00  0.00           H  
ATOM    660  HE1 TYR A  42      -3.185  12.585 -36.682  1.00  0.00           H  
ATOM    661  HE2 TYR A  42       0.959  12.778 -35.786  1.00  0.00           H  
ATOM    662  HH  TYR A  42      -0.193  14.366 -37.035  1.00  0.00           H  
ATOM    663  N   LEU A  43       0.067   7.413 -35.089  1.00  0.00           N  
ATOM    664  CA  LEU A  43       1.039   7.002 -36.080  1.00  0.00           C  
ATOM    665  C   LEU A  43       0.444   5.888 -36.986  1.00  0.00           C  
ATOM    666  O   LEU A  43       0.596   5.906 -38.205  1.00  0.00           O  
ATOM    667  CB  LEU A  43       2.296   6.561 -35.323  1.00  0.00           C  
ATOM    668  CG  LEU A  43       3.513   6.139 -36.058  1.00  0.00           C  
ATOM    669  CD1 LEU A  43       4.013   7.262 -36.904  1.00  0.00           C  
ATOM    670  CD2 LEU A  43       4.550   5.768 -35.049  1.00  0.00           C  
ATOM    671  H   LEU A  43       0.382   7.389 -34.103  1.00  0.00           H  
ATOM    672  HA  LEU A  43       1.263   7.869 -36.710  1.00  0.00           H  
ATOM    673 1HB  LEU A  43       2.584   7.393 -34.682  1.00  0.00           H  
ATOM    674 2HB  LEU A  43       2.017   5.739 -34.676  1.00  0.00           H  
ATOM    675  HG  LEU A  43       3.288   5.300 -36.686  1.00  0.00           H  
ATOM    676 1HD1 LEU A  43       4.914   6.957 -37.418  1.00  0.00           H  
ATOM    677 2HD1 LEU A  43       3.271   7.550 -37.643  1.00  0.00           H  
ATOM    678 3HD1 LEU A  43       4.227   8.088 -36.280  1.00  0.00           H  
ATOM    679 1HD2 LEU A  43       5.434   5.468 -35.569  1.00  0.00           H  
ATOM    680 2HD2 LEU A  43       4.773   6.625 -34.412  1.00  0.00           H  
ATOM    681 3HD2 LEU A  43       4.193   4.947 -34.435  1.00  0.00           H  
ATOM    682  N   LEU A  44      -0.247   4.907 -36.366  1.00  0.00           N  
ATOM    683  CA  LEU A  44      -0.955   3.907 -37.160  1.00  0.00           C  
ATOM    684  C   LEU A  44      -1.966   4.567 -38.064  1.00  0.00           C  
ATOM    685  O   LEU A  44      -2.045   4.249 -39.261  1.00  0.00           O  
ATOM    686  CB  LEU A  44      -1.706   2.882 -36.302  1.00  0.00           C  
ATOM    687  CG  LEU A  44      -2.651   1.850 -37.093  1.00  0.00           C  
ATOM    688  CD1 LEU A  44      -1.884   1.015 -38.064  1.00  0.00           C  
ATOM    689  CD2 LEU A  44      -3.374   0.984 -36.112  1.00  0.00           C  
ATOM    690  H   LEU A  44      -0.280   4.876 -35.344  1.00  0.00           H  
ATOM    691  HA  LEU A  44      -0.217   3.395 -37.779  1.00  0.00           H  
ATOM    692 1HB  LEU A  44      -0.967   2.301 -35.741  1.00  0.00           H  
ATOM    693 2HB  LEU A  44      -2.313   3.422 -35.577  1.00  0.00           H  
ATOM    694  HG  LEU A  44      -3.392   2.421 -37.672  1.00  0.00           H  
ATOM    695 1HD1 LEU A  44      -2.563   0.338 -38.577  1.00  0.00           H  
ATOM    696 2HD1 LEU A  44      -1.370   1.630 -38.792  1.00  0.00           H  
ATOM    697 3HD1 LEU A  44      -1.180   0.447 -37.503  1.00  0.00           H  
ATOM    698 1HD2 LEU A  44      -4.014   0.308 -36.640  1.00  0.00           H  
ATOM    699 2HD2 LEU A  44      -2.648   0.413 -35.525  1.00  0.00           H  
ATOM    700 3HD2 LEU A  44      -3.957   1.617 -35.459  1.00  0.00           H  
ATOM    701  N   GLY A  45      -2.762   5.457 -37.474  1.00  0.00           N  
ATOM    702  CA  GLY A  45      -3.789   6.151 -38.246  1.00  0.00           C  
ATOM    703  C   GLY A  45      -3.211   6.901 -39.410  1.00  0.00           C  
ATOM    704  O   GLY A  45      -3.795   6.876 -40.491  1.00  0.00           O  
ATOM    705  H   GLY A  45      -2.684   5.643 -36.482  1.00  0.00           H  
ATOM    706 1HA  GLY A  45      -4.491   5.415 -38.596  1.00  0.00           H  
ATOM    707 2HA  GLY A  45      -4.319   6.835 -37.580  1.00  0.00           H  
ATOM    708  N   GLU A  46      -2.036   7.521 -39.229  1.00  0.00           N  
ATOM    709  CA  GLU A  46      -1.386   8.272 -40.294  1.00  0.00           C  
ATOM    710  C   GLU A  46      -1.051   7.353 -41.461  1.00  0.00           C  
ATOM    711  O   GLU A  46      -1.141   7.764 -42.630  1.00  0.00           O  
ATOM    712  CB  GLU A  46      -0.074   8.912 -39.866  1.00  0.00           C  
ATOM    713  CG  GLU A  46      -0.138  10.037 -38.871  1.00  0.00           C  
ATOM    714  CD  GLU A  46       1.246  10.602 -38.656  1.00  0.00           C  
ATOM    715  OE1 GLU A  46       1.925  10.787 -39.631  1.00  0.00           O  
ATOM    716  OE2 GLU A  46       1.663  10.796 -37.551  1.00  0.00           O  
ATOM    717  H   GLU A  46      -1.648   7.529 -38.275  1.00  0.00           H  
ATOM    718  HA  GLU A  46      -2.077   9.041 -40.633  1.00  0.00           H  
ATOM    719 1HB  GLU A  46       0.583   8.159 -39.439  1.00  0.00           H  
ATOM    720 2HB  GLU A  46       0.430   9.305 -40.751  1.00  0.00           H  
ATOM    721 1HG  GLU A  46      -0.821  10.813 -39.221  1.00  0.00           H  
ATOM    722 2HG  GLU A  46      -0.524   9.648 -37.929  1.00  0.00           H  
ATOM    723  N   LEU A  47      -0.625   6.134 -41.163  1.00  0.00           N  
ATOM    724  CA  LEU A  47      -0.263   5.226 -42.229  1.00  0.00           C  
ATOM    725  C   LEU A  47      -1.509   4.854 -43.004  1.00  0.00           C  
ATOM    726  O   LEU A  47      -1.539   4.943 -44.237  1.00  0.00           O  
ATOM    727  CB  LEU A  47       0.407   3.949 -41.658  1.00  0.00           C  
ATOM    728  CG  LEU A  47       0.921   2.876 -42.663  1.00  0.00           C  
ATOM    729  CD1 LEU A  47       1.986   3.476 -43.606  1.00  0.00           C  
ATOM    730  CD2 LEU A  47       1.507   1.704 -41.848  1.00  0.00           C  
ATOM    731  H   LEU A  47      -0.540   5.856 -40.172  1.00  0.00           H  
ATOM    732  HA  LEU A  47       0.427   5.746 -42.892  1.00  0.00           H  
ATOM    733 1HB  LEU A  47       1.234   4.236 -41.032  1.00  0.00           H  
ATOM    734 2HB  LEU A  47      -0.322   3.466 -41.009  1.00  0.00           H  
ATOM    735  HG  LEU A  47       0.090   2.523 -43.257  1.00  0.00           H  
ATOM    736 1HD1 LEU A  47       2.337   2.718 -44.290  1.00  0.00           H  
ATOM    737 2HD1 LEU A  47       1.565   4.297 -44.179  1.00  0.00           H  
ATOM    738 3HD1 LEU A  47       2.835   3.843 -43.019  1.00  0.00           H  
ATOM    739 1HD2 LEU A  47       1.867   0.938 -42.525  1.00  0.00           H  
ATOM    740 2HD2 LEU A  47       2.331   2.068 -41.242  1.00  0.00           H  
ATOM    741 3HD2 LEU A  47       0.743   1.286 -41.196  1.00  0.00           H  
ATOM    742  N   ALA A  48      -2.560   4.476 -42.282  1.00  0.00           N  
ATOM    743  CA  ALA A  48      -3.800   4.072 -42.954  1.00  0.00           C  
ATOM    744  C   ALA A  48      -4.375   5.217 -43.769  1.00  0.00           C  
ATOM    745  O   ALA A  48      -4.829   5.022 -44.905  1.00  0.00           O  
ATOM    746  CB  ALA A  48      -4.801   3.629 -41.922  1.00  0.00           C  
ATOM    747  H   ALA A  48      -2.480   4.445 -41.262  1.00  0.00           H  
ATOM    748  HA  ALA A  48      -3.572   3.249 -43.621  1.00  0.00           H  
ATOM    749 1HB  ALA A  48      -5.702   3.313 -42.424  1.00  0.00           H  
ATOM    750 2HB  ALA A  48      -4.390   2.800 -41.355  1.00  0.00           H  
ATOM    751 3HB  ALA A  48      -5.021   4.449 -41.258  1.00  0.00           H  
ATOM    752  N   TYR A  49      -4.300   6.423 -43.209  1.00  0.00           N  
ATOM    753  CA  TYR A  49      -4.794   7.630 -43.817  1.00  0.00           C  
ATOM    754  C   TYR A  49      -4.091   7.896 -45.144  1.00  0.00           C  
ATOM    755  O   TYR A  49      -4.742   8.095 -46.172  1.00  0.00           O  
ATOM    756  CB  TYR A  49      -4.569   8.785 -42.840  1.00  0.00           C  
ATOM    757  CG  TYR A  49      -4.987  10.115 -43.304  1.00  0.00           C  
ATOM    758  CD1 TYR A  49      -6.298  10.536 -43.151  1.00  0.00           C  
ATOM    759  CD2 TYR A  49      -4.060  10.918 -43.907  1.00  0.00           C  
ATOM    760  CE1 TYR A  49      -6.667  11.773 -43.620  1.00  0.00           C  
ATOM    761  CE2 TYR A  49      -4.415  12.142 -44.372  1.00  0.00           C  
ATOM    762  CZ  TYR A  49      -5.705  12.581 -44.242  1.00  0.00           C  
ATOM    763  OH  TYR A  49      -6.024  13.814 -44.743  1.00  0.00           O  
ATOM    764  H   TYR A  49      -3.908   6.503 -42.272  1.00  0.00           H  
ATOM    765  HA  TYR A  49      -5.857   7.515 -44.013  1.00  0.00           H  
ATOM    766 1HB  TYR A  49      -5.077   8.578 -41.921  1.00  0.00           H  
ATOM    767 2HB  TYR A  49      -3.518   8.839 -42.602  1.00  0.00           H  
ATOM    768  HD1 TYR A  49      -7.024   9.888 -42.666  1.00  0.00           H  
ATOM    769  HD2 TYR A  49      -3.031  10.571 -44.011  1.00  0.00           H  
ATOM    770  HE1 TYR A  49      -7.691  12.106 -43.512  1.00  0.00           H  
ATOM    771  HE2 TYR A  49      -3.668  12.769 -44.862  1.00  0.00           H  
ATOM    772  HH  TYR A  49      -5.254  14.186 -45.181  1.00  0.00           H  
ATOM    773  N   LYS A  50      -2.751   7.902 -45.130  1.00  0.00           N  
ATOM    774  CA  LYS A  50      -1.983   8.167 -46.342  1.00  0.00           C  
ATOM    775  C   LYS A  50      -2.275   7.137 -47.430  1.00  0.00           C  
ATOM    776  O   LYS A  50      -2.318   7.475 -48.618  1.00  0.00           O  
ATOM    777  CB  LYS A  50      -0.483   8.240 -46.049  1.00  0.00           C  
ATOM    778  CG  LYS A  50       0.350   8.664 -47.269  1.00  0.00           C  
ATOM    779  CD  LYS A  50       1.804   8.898 -46.909  1.00  0.00           C  
ATOM    780  CE  LYS A  50       2.623   9.317 -48.137  1.00  0.00           C  
ATOM    781  NZ  LYS A  50       4.055   9.568 -47.795  1.00  0.00           N  
ATOM    782  H   LYS A  50      -2.255   7.727 -44.255  1.00  0.00           H  
ATOM    783  HA  LYS A  50      -2.281   9.143 -46.724  1.00  0.00           H  
ATOM    784 1HB  LYS A  50      -0.306   8.949 -45.239  1.00  0.00           H  
ATOM    785 2HB  LYS A  50      -0.134   7.259 -45.705  1.00  0.00           H  
ATOM    786 1HG  LYS A  50       0.305   7.878 -48.028  1.00  0.00           H  
ATOM    787 2HG  LYS A  50      -0.074   9.573 -47.694  1.00  0.00           H  
ATOM    788 1HD  LYS A  50       1.877   9.674 -46.146  1.00  0.00           H  
ATOM    789 2HD  LYS A  50       2.234   7.978 -46.506  1.00  0.00           H  
ATOM    790 1HE  LYS A  50       2.575   8.518 -48.874  1.00  0.00           H  
ATOM    791 2HE  LYS A  50       2.200  10.223 -48.569  1.00  0.00           H  
ATOM    792 1HZ  LYS A  50       4.574   9.822 -48.617  1.00  0.00           H  
ATOM    793 2HZ  LYS A  50       4.127  10.305 -47.114  1.00  0.00           H  
ATOM    794 3HZ  LYS A  50       4.447   8.713 -47.392  1.00  0.00           H  
ATOM    795  N   LEU A  51      -2.528   5.904 -47.022  1.00  0.00           N  
ATOM    796  CA  LEU A  51      -2.820   4.789 -47.923  1.00  0.00           C  
ATOM    797  C   LEU A  51      -4.267   4.825 -48.458  1.00  0.00           C  
ATOM    798  O   LEU A  51      -4.644   3.966 -49.265  1.00  0.00           O  
ATOM    799  CB  LEU A  51      -2.615   3.462 -47.171  1.00  0.00           C  
ATOM    800  CG  LEU A  51      -1.167   3.100 -46.717  1.00  0.00           C  
ATOM    801  CD1 LEU A  51      -1.247   1.916 -45.769  1.00  0.00           C  
ATOM    802  CD2 LEU A  51      -0.306   2.742 -47.914  1.00  0.00           C  
ATOM    803  H   LEU A  51      -2.431   5.694 -46.018  1.00  0.00           H  
ATOM    804  HA  LEU A  51      -2.145   4.855 -48.777  1.00  0.00           H  
ATOM    805 1HB  LEU A  51      -3.240   3.488 -46.278  1.00  0.00           H  
ATOM    806 2HB  LEU A  51      -2.969   2.654 -47.804  1.00  0.00           H  
ATOM    807  HG  LEU A  51      -0.716   3.935 -46.203  1.00  0.00           H  
ATOM    808 1HD1 LEU A  51      -0.261   1.645 -45.438  1.00  0.00           H  
ATOM    809 2HD1 LEU A  51      -1.852   2.189 -44.914  1.00  0.00           H  
ATOM    810 3HD1 LEU A  51      -1.697   1.087 -46.283  1.00  0.00           H  
ATOM    811 1HD2 LEU A  51       0.689   2.484 -47.578  1.00  0.00           H  
ATOM    812 2HD2 LEU A  51      -0.747   1.892 -48.437  1.00  0.00           H  
ATOM    813 3HD2 LEU A  51      -0.243   3.590 -48.588  1.00  0.00           H  
ATOM    814  N   GLY A  52      -5.079   5.785 -48.005  1.00  0.00           N  
ATOM    815  CA  GLY A  52      -6.470   5.918 -48.435  1.00  0.00           C  
ATOM    816  C   GLY A  52      -7.447   5.063 -47.633  1.00  0.00           C  
ATOM    817  O   GLY A  52      -8.619   4.933 -48.007  1.00  0.00           O  
ATOM    818  H   GLY A  52      -4.733   6.488 -47.350  1.00  0.00           H  
ATOM    819 1HA  GLY A  52      -6.759   6.963 -48.351  1.00  0.00           H  
ATOM    820 2HA  GLY A  52      -6.543   5.658 -49.492  1.00  0.00           H  
ATOM    821  N   GLU A  53      -6.966   4.470 -46.550  1.00  0.00           N  
ATOM    822  CA  GLU A  53      -7.805   3.629 -45.723  1.00  0.00           C  
ATOM    823  C   GLU A  53      -8.324   4.427 -44.541  1.00  0.00           C  
ATOM    824  O   GLU A  53      -7.735   4.437 -43.451  1.00  0.00           O  
ATOM    825  CB  GLU A  53      -7.032   2.396 -45.261  1.00  0.00           C  
ATOM    826  CG  GLU A  53      -7.832   1.428 -44.422  1.00  0.00           C  
ATOM    827  CD  GLU A  53      -9.002   0.870 -45.156  1.00  0.00           C  
ATOM    828  OE1 GLU A  53      -8.845   0.563 -46.308  1.00  0.00           O  
ATOM    829  OE2 GLU A  53     -10.063   0.760 -44.586  1.00  0.00           O  
ATOM    830  H   GLU A  53      -6.002   4.617 -46.274  1.00  0.00           H  
ATOM    831  HA  GLU A  53      -8.658   3.291 -46.309  1.00  0.00           H  
ATOM    832 1HB  GLU A  53      -6.668   1.853 -46.133  1.00  0.00           H  
ATOM    833 2HB  GLU A  53      -6.164   2.702 -44.691  1.00  0.00           H  
ATOM    834 1HG  GLU A  53      -7.179   0.626 -44.136  1.00  0.00           H  
ATOM    835 2HG  GLU A  53      -8.182   1.923 -43.534  1.00  0.00           H  
ATOM    836  N   TYR A  54      -9.453   5.088 -44.761  1.00  0.00           N  
ATOM    837  CA  TYR A  54      -9.988   5.993 -43.779  1.00  0.00           C  
ATOM    838  C   TYR A  54     -10.700   5.271 -42.652  1.00  0.00           C  
ATOM    839  O   TYR A  54     -10.769   5.759 -41.542  1.00  0.00           O  
ATOM    840  CB  TYR A  54     -10.871   7.006 -44.481  1.00  0.00           C  
ATOM    841  CG  TYR A  54     -10.040   7.825 -45.437  1.00  0.00           C  
ATOM    842  CD1 TYR A  54     -10.356   7.822 -46.775  1.00  0.00           C  
ATOM    843  CD2 TYR A  54      -8.896   8.508 -44.998  1.00  0.00           C  
ATOM    844  CE1 TYR A  54      -9.557   8.498 -47.670  1.00  0.00           C  
ATOM    845  CE2 TYR A  54      -8.107   9.171 -45.902  1.00  0.00           C  
ATOM    846  CZ  TYR A  54      -8.428   9.172 -47.222  1.00  0.00           C  
ATOM    847  OH  TYR A  54      -7.613   9.818 -48.118  1.00  0.00           O  
ATOM    848  H   TYR A  54      -9.893   4.994 -45.668  1.00  0.00           H  
ATOM    849  HA  TYR A  54      -9.161   6.520 -43.333  1.00  0.00           H  
ATOM    850 1HB  TYR A  54     -11.640   6.487 -45.050  1.00  0.00           H  
ATOM    851 2HB  TYR A  54     -11.377   7.655 -43.780  1.00  0.00           H  
ATOM    852  HD1 TYR A  54     -11.234   7.282 -47.131  1.00  0.00           H  
ATOM    853  HD2 TYR A  54      -8.609   8.512 -43.951  1.00  0.00           H  
ATOM    854  HE1 TYR A  54      -9.807   8.489 -48.728  1.00  0.00           H  
ATOM    855  HE2 TYR A  54      -7.218   9.687 -45.577  1.00  0.00           H  
ATOM    856  HH  TYR A  54      -6.840  10.158 -47.661  1.00  0.00           H  
ATOM    857  N   ARG A  55     -11.231   4.079 -42.932  1.00  0.00           N  
ATOM    858  CA  ARG A  55     -11.915   3.362 -41.840  1.00  0.00           C  
ATOM    859  C   ARG A  55     -10.917   3.114 -40.702  1.00  0.00           C  
ATOM    860  O   ARG A  55     -11.252   3.315 -39.513  1.00  0.00           O  
ATOM    861  CB  ARG A  55     -12.476   2.056 -42.389  1.00  0.00           C  
ATOM    862  CG  ARG A  55     -13.304   1.217 -41.427  1.00  0.00           C  
ATOM    863  CD  ARG A  55     -13.797  -0.021 -42.117  1.00  0.00           C  
ATOM    864  NE  ARG A  55     -12.689  -0.876 -42.557  1.00  0.00           N  
ATOM    865  CZ  ARG A  55     -12.008  -1.734 -41.773  1.00  0.00           C  
ATOM    866  NH1 ARG A  55     -12.326  -1.888 -40.512  1.00  0.00           N  
ATOM    867  NH2 ARG A  55     -11.010  -2.446 -42.254  1.00  0.00           N  
ATOM    868  H   ARG A  55     -11.182   3.700 -43.857  1.00  0.00           H  
ATOM    869  HA  ARG A  55     -12.733   3.971 -41.478  1.00  0.00           H  
ATOM    870 1HB  ARG A  55     -13.077   2.262 -43.267  1.00  0.00           H  
ATOM    871 2HB  ARG A  55     -11.641   1.434 -42.705  1.00  0.00           H  
ATOM    872 1HG  ARG A  55     -12.704   0.935 -40.565  1.00  0.00           H  
ATOM    873 2HG  ARG A  55     -14.171   1.790 -41.097  1.00  0.00           H  
ATOM    874 1HD  ARG A  55     -14.429  -0.591 -41.438  1.00  0.00           H  
ATOM    875 2HD  ARG A  55     -14.380   0.255 -42.995  1.00  0.00           H  
ATOM    876  HE  ARG A  55     -12.398  -0.795 -43.525  1.00  0.00           H  
ATOM    877 1HH1 ARG A  55     -13.085  -1.370 -40.100  1.00  0.00           H  
ATOM    878 2HH1 ARG A  55     -11.778  -2.562 -39.955  1.00  0.00           H  
ATOM    879 1HH2 ARG A  55     -10.729  -2.358 -43.219  1.00  0.00           H  
ATOM    880 2HH2 ARG A  55     -10.521  -3.082 -41.610  1.00  0.00           H  
ATOM    881  N   ILE A  56      -9.703   2.684 -41.042  1.00  0.00           N  
ATOM    882  CA  ILE A  56      -8.656   2.439 -40.064  1.00  0.00           C  
ATOM    883  C   ILE A  56      -8.112   3.745 -39.528  1.00  0.00           C  
ATOM    884  O   ILE A  56      -7.863   3.846 -38.324  1.00  0.00           O  
ATOM    885  CB  ILE A  56      -7.529   1.505 -40.562  1.00  0.00           C  
ATOM    886  CG1 ILE A  56      -8.181   0.090 -40.746  1.00  0.00           C  
ATOM    887  CG2 ILE A  56      -6.286   1.504 -39.584  1.00  0.00           C  
ATOM    888  CD1 ILE A  56      -7.326  -0.957 -41.376  1.00  0.00           C  
ATOM    889  H   ILE A  56      -9.526   2.510 -42.032  1.00  0.00           H  
ATOM    890  HA  ILE A  56      -9.111   1.927 -39.228  1.00  0.00           H  
ATOM    891  HB  ILE A  56      -7.202   1.827 -41.528  1.00  0.00           H  
ATOM    892 1HG1 ILE A  56      -8.497  -0.273 -39.787  1.00  0.00           H  
ATOM    893 2HG1 ILE A  56      -9.060   0.206 -41.380  1.00  0.00           H  
ATOM    894 1HG2 ILE A  56      -5.513   0.846 -39.951  1.00  0.00           H  
ATOM    895 2HG2 ILE A  56      -5.867   2.500 -39.496  1.00  0.00           H  
ATOM    896 3HG2 ILE A  56      -6.588   1.184 -38.628  1.00  0.00           H  
ATOM    897 1HD1 ILE A  56      -7.899  -1.872 -41.469  1.00  0.00           H  
ATOM    898 2HD1 ILE A  56      -7.006  -0.649 -42.354  1.00  0.00           H  
ATOM    899 3HD1 ILE A  56      -6.478  -1.139 -40.759  1.00  0.00           H  
ATOM    900  N   ALA A  57      -7.883   4.747 -40.398  1.00  0.00           N  
ATOM    901  CA  ALA A  57      -7.366   6.016 -39.911  1.00  0.00           C  
ATOM    902  C   ALA A  57      -8.275   6.597 -38.843  1.00  0.00           C  
ATOM    903  O   ALA A  57      -7.784   7.094 -37.830  1.00  0.00           O  
ATOM    904  CB  ALA A  57      -7.250   7.002 -41.035  1.00  0.00           C  
ATOM    905  H   ALA A  57      -8.043   4.629 -41.403  1.00  0.00           H  
ATOM    906  HA  ALA A  57      -6.393   5.838 -39.488  1.00  0.00           H  
ATOM    907 1HB  ALA A  57      -6.841   7.924 -40.652  1.00  0.00           H  
ATOM    908 2HB  ALA A  57      -6.608   6.598 -41.797  1.00  0.00           H  
ATOM    909 3HB  ALA A  57      -8.227   7.191 -41.443  1.00  0.00           H  
ATOM    910  N   ILE A  58      -9.585   6.504 -39.035  1.00  0.00           N  
ATOM    911  CA  ILE A  58     -10.541   7.018 -38.080  1.00  0.00           C  
ATOM    912  C   ILE A  58     -10.456   6.310 -36.754  1.00  0.00           C  
ATOM    913  O   ILE A  58     -10.417   6.962 -35.709  1.00  0.00           O  
ATOM    914  CB  ILE A  58     -11.971   6.968 -38.645  1.00  0.00           C  
ATOM    915  CG1 ILE A  58     -12.070   7.998 -39.790  1.00  0.00           C  
ATOM    916  CG2 ILE A  58     -13.039   7.185 -37.558  1.00  0.00           C  
ATOM    917  CD1 ILE A  58     -13.271   7.877 -40.685  1.00  0.00           C  
ATOM    918  H   ILE A  58      -9.937   6.092 -39.911  1.00  0.00           H  
ATOM    919  HA  ILE A  58     -10.293   8.068 -37.904  1.00  0.00           H  
ATOM    920  HB  ILE A  58     -12.123   5.986 -39.101  1.00  0.00           H  
ATOM    921 1HG1 ILE A  58     -12.076   8.991 -39.364  1.00  0.00           H  
ATOM    922 2HG1 ILE A  58     -11.188   7.895 -40.396  1.00  0.00           H  
ATOM    923 1HG2 ILE A  58     -14.022   7.115 -37.992  1.00  0.00           H  
ATOM    924 2HG2 ILE A  58     -12.953   6.423 -36.790  1.00  0.00           H  
ATOM    925 3HG2 ILE A  58     -12.913   8.142 -37.112  1.00  0.00           H  
ATOM    926 1HD1 ILE A  58     -13.235   8.647 -41.452  1.00  0.00           H  
ATOM    927 2HD1 ILE A  58     -13.272   6.901 -41.149  1.00  0.00           H  
ATOM    928 3HD1 ILE A  58     -14.181   8.004 -40.116  1.00  0.00           H  
ATOM    929  N   ARG A  59     -10.457   4.971 -36.759  1.00  0.00           N  
ATOM    930  CA  ARG A  59     -10.378   4.276 -35.481  1.00  0.00           C  
ATOM    931  C   ARG A  59      -9.056   4.540 -34.769  1.00  0.00           C  
ATOM    932  O   ARG A  59      -9.041   4.761 -33.562  1.00  0.00           O  
ATOM    933  CB  ARG A  59     -10.597   2.800 -35.681  1.00  0.00           C  
ATOM    934  CG  ARG A  59     -12.034   2.449 -36.041  1.00  0.00           C  
ATOM    935  CD  ARG A  59     -12.187   1.055 -36.450  1.00  0.00           C  
ATOM    936  NE  ARG A  59     -11.896   0.091 -35.376  1.00  0.00           N  
ATOM    937  CZ  ARG A  59     -11.610  -1.194 -35.592  1.00  0.00           C  
ATOM    938  NH1 ARG A  59     -11.563  -1.678 -36.818  1.00  0.00           N  
ATOM    939  NH2 ARG A  59     -11.364  -1.936 -34.549  1.00  0.00           N  
ATOM    940  H   ARG A  59     -10.514   4.459 -37.645  1.00  0.00           H  
ATOM    941  HA  ARG A  59     -11.184   4.657 -34.854  1.00  0.00           H  
ATOM    942 1HB  ARG A  59      -9.942   2.453 -36.477  1.00  0.00           H  
ATOM    943 2HB  ARG A  59     -10.327   2.266 -34.767  1.00  0.00           H  
ATOM    944 1HG  ARG A  59     -12.694   2.652 -35.196  1.00  0.00           H  
ATOM    945 2HG  ARG A  59     -12.334   3.072 -36.887  1.00  0.00           H  
ATOM    946 1HD  ARG A  59     -13.214   0.900 -36.779  1.00  0.00           H  
ATOM    947 2HD  ARG A  59     -11.507   0.878 -37.284  1.00  0.00           H  
ATOM    948  HE  ARG A  59     -11.902   0.380 -34.387  1.00  0.00           H  
ATOM    949 1HH1 ARG A  59     -11.747  -1.079 -37.606  1.00  0.00           H  
ATOM    950 2HH1 ARG A  59     -11.306  -2.655 -36.985  1.00  0.00           H  
ATOM    951 1HH2 ARG A  59     -11.415  -1.486 -33.620  1.00  0.00           H  
ATOM    952 2HH2 ARG A  59     -11.124  -2.906 -34.650  1.00  0.00           H  
ATOM    953  N   ALA A  60      -7.953   4.513 -35.509  1.00  0.00           N  
ATOM    954  CA  ALA A  60      -6.641   4.719 -34.908  1.00  0.00           C  
ATOM    955  C   ALA A  60      -6.503   6.129 -34.338  1.00  0.00           C  
ATOM    956  O   ALA A  60      -5.945   6.304 -33.234  1.00  0.00           O  
ATOM    957  CB  ALA A  60      -5.597   4.428 -35.945  1.00  0.00           C  
ATOM    958  H   ALA A  60      -8.012   4.328 -36.514  1.00  0.00           H  
ATOM    959  HA  ALA A  60      -6.523   4.021 -34.091  1.00  0.00           H  
ATOM    960 1HB  ALA A  60      -4.626   4.543 -35.527  1.00  0.00           H  
ATOM    961 2HB  ALA A  60      -5.712   3.411 -36.323  1.00  0.00           H  
ATOM    962 3HB  ALA A  60      -5.758   5.122 -36.736  1.00  0.00           H  
ATOM    963  N   TYR A  61      -7.039   7.138 -35.033  1.00  0.00           N  
ATOM    964  CA  TYR A  61      -7.011   8.504 -34.543  1.00  0.00           C  
ATOM    965  C   TYR A  61      -7.880   8.612 -33.315  1.00  0.00           C  
ATOM    966  O   TYR A  61      -7.507   9.260 -32.344  1.00  0.00           O  
ATOM    967  CB  TYR A  61      -7.492   9.490 -35.595  1.00  0.00           C  
ATOM    968  CG  TYR A  61      -6.603   9.707 -36.806  1.00  0.00           C  
ATOM    969  CD1 TYR A  61      -7.193  10.077 -37.992  1.00  0.00           C  
ATOM    970  CD2 TYR A  61      -5.233   9.553 -36.753  1.00  0.00           C  
ATOM    971  CE1 TYR A  61      -6.438  10.288 -39.104  1.00  0.00           C  
ATOM    972  CE2 TYR A  61      -4.474   9.773 -37.868  1.00  0.00           C  
ATOM    973  CZ  TYR A  61      -5.067  10.145 -39.040  1.00  0.00           C  
ATOM    974  OH  TYR A  61      -4.298  10.369 -40.137  1.00  0.00           O  
ATOM    975  H   TYR A  61      -7.457   6.967 -35.958  1.00  0.00           H  
ATOM    976  HA  TYR A  61      -5.990   8.742 -34.230  1.00  0.00           H  
ATOM    977 1HB  TYR A  61      -8.458   9.141 -35.962  1.00  0.00           H  
ATOM    978 2HB  TYR A  61      -7.663  10.460 -35.127  1.00  0.00           H  
ATOM    979  HD1 TYR A  61      -8.259  10.185 -38.035  1.00  0.00           H  
ATOM    980  HD2 TYR A  61      -4.749   9.255 -35.847  1.00  0.00           H  
ATOM    981  HE1 TYR A  61      -6.915  10.579 -40.035  1.00  0.00           H  
ATOM    982  HE2 TYR A  61      -3.392   9.656 -37.813  1.00  0.00           H  
ATOM    983  HH  TYR A  61      -4.854  10.637 -40.872  1.00  0.00           H  
ATOM    984  N   ARG A  62      -9.051   7.948 -33.344  1.00  0.00           N  
ATOM    985  CA  ARG A  62      -9.959   7.957 -32.201  1.00  0.00           C  
ATOM    986  C   ARG A  62      -9.264   7.373 -30.972  1.00  0.00           C  
ATOM    987  O   ARG A  62      -9.415   7.914 -29.876  1.00  0.00           O  
ATOM    988  CB  ARG A  62     -11.238   7.205 -32.541  1.00  0.00           C  
ATOM    989  CG  ARG A  62     -12.314   7.182 -31.442  1.00  0.00           C  
ATOM    990  CD  ARG A  62     -12.310   5.884 -30.708  1.00  0.00           C  
ATOM    991  NE  ARG A  62     -12.797   4.784 -31.556  1.00  0.00           N  
ATOM    992  CZ  ARG A  62     -12.465   3.478 -31.408  1.00  0.00           C  
ATOM    993  NH1 ARG A  62     -11.641   3.102 -30.455  1.00  0.00           N  
ATOM    994  NH2 ARG A  62     -12.964   2.568 -32.223  1.00  0.00           N  
ATOM    995  H   ARG A  62      -9.347   7.456 -34.187  1.00  0.00           H  
ATOM    996  HA  ARG A  62     -10.226   8.992 -31.994  1.00  0.00           H  
ATOM    997 1HB  ARG A  62     -11.683   7.639 -33.433  1.00  0.00           H  
ATOM    998 2HB  ARG A  62     -10.998   6.176 -32.772  1.00  0.00           H  
ATOM    999 1HG  ARG A  62     -12.115   7.982 -30.725  1.00  0.00           H  
ATOM   1000 2HG  ARG A  62     -13.292   7.327 -31.891  1.00  0.00           H  
ATOM   1001 1HD  ARG A  62     -11.306   5.649 -30.389  1.00  0.00           H  
ATOM   1002 2HD  ARG A  62     -12.954   5.961 -29.836  1.00  0.00           H  
ATOM   1003  HE  ARG A  62     -13.439   5.019 -32.302  1.00  0.00           H  
ATOM   1004 1HH1 ARG A  62     -11.250   3.776 -29.831  1.00  0.00           H  
ATOM   1005 2HH1 ARG A  62     -11.393   2.105 -30.350  1.00  0.00           H  
ATOM   1006 1HH2 ARG A  62     -13.605   2.840 -32.952  1.00  0.00           H  
ATOM   1007 2HH2 ARG A  62     -12.676   1.586 -32.119  1.00  0.00           H  
ATOM   1008  N   ILE A  63      -8.506   6.275 -31.152  1.00  0.00           N  
ATOM   1009  CA  ILE A  63      -7.778   5.662 -30.048  1.00  0.00           C  
ATOM   1010  C   ILE A  63      -6.762   6.657 -29.494  1.00  0.00           C  
ATOM   1011  O   ILE A  63      -6.650   6.820 -28.267  1.00  0.00           O  
ATOM   1012  CB  ILE A  63      -7.048   4.352 -30.464  1.00  0.00           C  
ATOM   1013  CG1 ILE A  63      -8.072   3.251 -30.796  1.00  0.00           C  
ATOM   1014  CG2 ILE A  63      -6.073   3.879 -29.337  1.00  0.00           C  
ATOM   1015  CD1 ILE A  63      -7.502   2.038 -31.520  1.00  0.00           C  
ATOM   1016  H   ILE A  63      -8.485   5.851 -32.085  1.00  0.00           H  
ATOM   1017  HA  ILE A  63      -8.485   5.420 -29.261  1.00  0.00           H  
ATOM   1018  HB  ILE A  63      -6.486   4.540 -31.378  1.00  0.00           H  
ATOM   1019 1HG1 ILE A  63      -8.533   2.907 -29.876  1.00  0.00           H  
ATOM   1020 2HG1 ILE A  63      -8.845   3.678 -31.421  1.00  0.00           H  
ATOM   1021 1HG2 ILE A  63      -5.549   2.975 -29.637  1.00  0.00           H  
ATOM   1022 2HG2 ILE A  63      -5.332   4.644 -29.127  1.00  0.00           H  
ATOM   1023 3HG2 ILE A  63      -6.641   3.679 -28.431  1.00  0.00           H  
ATOM   1024 1HD1 ILE A  63      -8.301   1.324 -31.715  1.00  0.00           H  
ATOM   1025 2HD1 ILE A  63      -7.066   2.359 -32.448  1.00  0.00           H  
ATOM   1026 3HD1 ILE A  63      -6.753   1.556 -30.914  1.00  0.00           H  
ATOM   1027  N   ALA A  64      -6.027   7.319 -30.395  1.00  0.00           N  
ATOM   1028  CA  ALA A  64      -5.037   8.282 -29.925  1.00  0.00           C  
ATOM   1029  C   ALA A  64      -5.679   9.389 -29.137  1.00  0.00           C  
ATOM   1030  O   ALA A  64      -5.147   9.740 -28.079  1.00  0.00           O  
ATOM   1031  CB  ALA A  64      -4.336   8.912 -31.111  1.00  0.00           C  
ATOM   1032  H   ALA A  64      -6.117   7.119 -31.388  1.00  0.00           H  
ATOM   1033  HA  ALA A  64      -4.334   7.762 -29.315  1.00  0.00           H  
ATOM   1034 1HB  ALA A  64      -3.583   9.615 -30.741  1.00  0.00           H  
ATOM   1035 2HB  ALA A  64      -3.874   8.153 -31.687  1.00  0.00           H  
ATOM   1036 3HB  ALA A  64      -5.045   9.448 -31.729  1.00  0.00           H  
ATOM   1037  N   LEU A  65      -6.815   9.887 -29.592  1.00  0.00           N  
ATOM   1038  CA  LEU A  65      -7.547  10.955 -28.943  1.00  0.00           C  
ATOM   1039  C   LEU A  65      -8.133  10.524 -27.603  1.00  0.00           C  
ATOM   1040  O   LEU A  65      -8.151  11.313 -26.646  1.00  0.00           O  
ATOM   1041  CB  LEU A  65      -8.573  11.510 -29.925  1.00  0.00           C  
ATOM   1042  CG  LEU A  65      -7.942  12.283 -31.165  1.00  0.00           C  
ATOM   1043  CD1 LEU A  65      -8.998  12.546 -32.185  1.00  0.00           C  
ATOM   1044  CD2 LEU A  65      -7.327  13.606 -30.685  1.00  0.00           C  
ATOM   1045  H   LEU A  65      -7.172   9.536 -30.494  1.00  0.00           H  
ATOM   1046  HA  LEU A  65      -6.840  11.736 -28.734  1.00  0.00           H  
ATOM   1047 1HB  LEU A  65      -9.161  10.668 -30.313  1.00  0.00           H  
ATOM   1048 2HB  LEU A  65      -9.242  12.182 -29.399  1.00  0.00           H  
ATOM   1049  HG  LEU A  65      -7.173  11.676 -31.635  1.00  0.00           H  
ATOM   1050 1HD1 LEU A  65      -8.560  13.080 -33.034  1.00  0.00           H  
ATOM   1051 2HD1 LEU A  65      -9.403  11.597 -32.519  1.00  0.00           H  
ATOM   1052 3HD1 LEU A  65      -9.774  13.140 -31.753  1.00  0.00           H  
ATOM   1053 1HD2 LEU A  65      -6.927  14.155 -31.516  1.00  0.00           H  
ATOM   1054 2HD2 LEU A  65      -8.080  14.187 -30.220  1.00  0.00           H  
ATOM   1055 3HD2 LEU A  65      -6.536  13.434 -29.984  1.00  0.00           H  
ATOM   1056  N   LYS A  66      -8.610   9.290 -27.486  1.00  0.00           N  
ATOM   1057  CA  LYS A  66      -9.110   8.777 -26.215  1.00  0.00           C  
ATOM   1058  C   LYS A  66      -8.003   8.900 -25.153  1.00  0.00           C  
ATOM   1059  O   LYS A  66      -8.265   9.285 -24.012  1.00  0.00           O  
ATOM   1060  CB  LYS A  66      -9.618   7.323 -26.348  1.00  0.00           C  
ATOM   1061  CG  LYS A  66     -10.141   6.686 -25.026  1.00  0.00           C  
ATOM   1062  CD  LYS A  66     -11.029   5.421 -25.249  1.00  0.00           C  
ATOM   1063  CE  LYS A  66     -10.289   4.210 -25.873  1.00  0.00           C  
ATOM   1064  NZ  LYS A  66     -11.178   2.981 -25.892  1.00  0.00           N  
ATOM   1065  H   LYS A  66      -8.677   8.698 -28.325  1.00  0.00           H  
ATOM   1066  HA  LYS A  66      -9.946   9.397 -25.891  1.00  0.00           H  
ATOM   1067 1HB  LYS A  66     -10.421   7.297 -27.083  1.00  0.00           H  
ATOM   1068 2HB  LYS A  66      -8.809   6.694 -26.728  1.00  0.00           H  
ATOM   1069 1HG  LYS A  66      -9.297   6.416 -24.390  1.00  0.00           H  
ATOM   1070 2HG  LYS A  66     -10.736   7.431 -24.499  1.00  0.00           H  
ATOM   1071 1HD  LYS A  66     -11.453   5.114 -24.293  1.00  0.00           H  
ATOM   1072 2HD  LYS A  66     -11.856   5.696 -25.909  1.00  0.00           H  
ATOM   1073 1HE  LYS A  66     -10.027   4.460 -26.903  1.00  0.00           H  
ATOM   1074 2HE  LYS A  66      -9.376   3.986 -25.318  1.00  0.00           H  
ATOM   1075 1HZ  LYS A  66     -10.718   2.192 -26.348  1.00  0.00           H  
ATOM   1076 2HZ  LYS A  66     -11.428   2.727 -24.928  1.00  0.00           H  
ATOM   1077 3HZ  LYS A  66     -12.015   3.183 -26.403  1.00  0.00           H  
ATOM   1078  N   ARG A  67      -6.766   8.586 -25.540  1.00  0.00           N  
ATOM   1079  CA  ARG A  67      -5.642   8.685 -24.610  1.00  0.00           C  
ATOM   1080  C   ARG A  67      -5.023  10.115 -24.518  1.00  0.00           C  
ATOM   1081  O   ARG A  67      -4.597  10.529 -23.450  1.00  0.00           O  
ATOM   1082  CB  ARG A  67      -4.613   7.636 -24.972  1.00  0.00           C  
ATOM   1083  CG  ARG A  67      -5.090   6.187 -24.811  1.00  0.00           C  
ATOM   1084  CD  ARG A  67      -5.253   5.771 -23.378  1.00  0.00           C  
ATOM   1085  NE  ARG A  67      -5.661   4.398 -23.285  1.00  0.00           N  
ATOM   1086  CZ  ARG A  67      -4.830   3.346 -23.320  1.00  0.00           C  
ATOM   1087  NH1 ARG A  67      -3.524   3.497 -23.435  1.00  0.00           N  
ATOM   1088  NH2 ARG A  67      -5.344   2.155 -23.251  1.00  0.00           N  
ATOM   1089  H   ARG A  67      -6.627   8.237 -26.493  1.00  0.00           H  
ATOM   1090  HA  ARG A  67      -6.020   8.453 -23.620  1.00  0.00           H  
ATOM   1091 1HB  ARG A  67      -4.388   7.744 -26.023  1.00  0.00           H  
ATOM   1092 2HB  ARG A  67      -3.692   7.788 -24.403  1.00  0.00           H  
ATOM   1093 1HG  ARG A  67      -6.063   6.075 -25.299  1.00  0.00           H  
ATOM   1094 2HG  ARG A  67      -4.374   5.523 -25.290  1.00  0.00           H  
ATOM   1095 1HD  ARG A  67      -4.328   5.885 -22.857  1.00  0.00           H  
ATOM   1096 2HD  ARG A  67      -6.017   6.368 -22.884  1.00  0.00           H  
ATOM   1097  HE  ARG A  67      -6.660   4.205 -23.200  1.00  0.00           H  
ATOM   1098 1HH1 ARG A  67      -3.119   4.411 -23.509  1.00  0.00           H  
ATOM   1099 2HH1 ARG A  67      -2.906   2.676 -23.505  1.00  0.00           H  
ATOM   1100 1HH2 ARG A  67      -6.374   2.052 -23.173  1.00  0.00           H  
ATOM   1101 2HH2 ARG A  67      -4.743   1.337 -23.313  1.00  0.00           H  
ATOM   1102  N   ASP A  68      -5.040  10.866 -25.625  1.00  0.00           N  
ATOM   1103  CA  ASP A  68      -4.543  12.247 -25.689  1.00  0.00           C  
ATOM   1104  C   ASP A  68      -5.412  13.072 -26.656  1.00  0.00           C  
ATOM   1105  O   ASP A  68      -5.164  13.110 -27.857  1.00  0.00           O  
ATOM   1106  CB  ASP A  68      -3.082  12.317 -26.177  1.00  0.00           C  
ATOM   1107  CG  ASP A  68      -2.505  13.775 -26.145  1.00  0.00           C  
ATOM   1108  OD1 ASP A  68      -3.268  14.742 -25.992  1.00  0.00           O  
ATOM   1109  OD2 ASP A  68      -1.278  13.912 -26.292  1.00  0.00           O  
ATOM   1110  H   ASP A  68      -5.387  10.459 -26.485  1.00  0.00           H  
ATOM   1111  HA  ASP A  68      -4.554  12.660 -24.683  1.00  0.00           H  
ATOM   1112 1HB  ASP A  68      -2.464  11.660 -25.561  1.00  0.00           H  
ATOM   1113 2HB  ASP A  68      -3.031  11.941 -27.204  1.00  0.00           H  
ATOM   1114  N   PRO A  69      -6.418  13.791 -26.138  1.00  0.00           N  
ATOM   1115  CA  PRO A  69      -7.414  14.531 -26.896  1.00  0.00           C  
ATOM   1116  C   PRO A  69      -6.977  15.925 -27.319  1.00  0.00           C  
ATOM   1117  O   PRO A  69      -7.830  16.700 -27.745  1.00  0.00           O  
ATOM   1118  CB  PRO A  69      -8.578  14.605 -25.924  1.00  0.00           C  
ATOM   1119  CG  PRO A  69      -7.917  14.733 -24.593  1.00  0.00           C  
ATOM   1120  CD  PRO A  69      -6.646  13.855 -24.698  1.00  0.00           C  
ATOM   1121  HA  PRO A  69      -7.693  13.938 -27.776  1.00  0.00           H  
ATOM   1122 1HB  PRO A  69      -9.231  15.464 -26.168  1.00  0.00           H  
ATOM   1123 2HB  PRO A  69      -9.200  13.695 -26.006  1.00  0.00           H  
ATOM   1124 1HG  PRO A  69      -7.700  15.789 -24.376  1.00  0.00           H  
ATOM   1125 2HG  PRO A  69      -8.627  14.396 -23.836  1.00  0.00           H  
ATOM   1126 1HD  PRO A  69      -5.824  14.368 -24.191  1.00  0.00           H  
ATOM   1127 2HD  PRO A  69      -6.851  12.846 -24.302  1.00  0.00           H  
ATOM   1128  N   ASN A  70      -5.699  16.278 -27.164  1.00  0.00           N  
ATOM   1129  CA  ASN A  70      -5.349  17.631 -27.539  1.00  0.00           C  
ATOM   1130  C   ASN A  70      -4.317  17.597 -28.629  1.00  0.00           C  
ATOM   1131  O   ASN A  70      -3.336  18.339 -28.641  1.00  0.00           O  
ATOM   1132  CB  ASN A  70      -4.843  18.393 -26.333  1.00  0.00           C  
ATOM   1133  CG  ASN A  70      -5.885  18.524 -25.267  1.00  0.00           C  
ATOM   1134  OD1 ASN A  70      -6.916  19.197 -25.434  1.00  0.00           O  
ATOM   1135  ND2 ASN A  70      -5.631  17.917 -24.137  1.00  0.00           N  
ATOM   1136  H   ASN A  70      -4.962  15.661 -26.798  1.00  0.00           H  
ATOM   1137  HA  ASN A  70      -6.225  18.144 -27.932  1.00  0.00           H  
ATOM   1138 1HB  ASN A  70      -3.969  17.869 -25.927  1.00  0.00           H  
ATOM   1139 2HB  ASN A  70      -4.510  19.382 -26.643  1.00  0.00           H  
ATOM   1140 1HD2 ASN A  70      -6.280  17.966 -23.380  1.00  0.00           H  
ATOM   1141 2HD2 ASN A  70      -4.781  17.393 -24.032  1.00  0.00           H  
ATOM   1142  N   ASN A  71      -4.601  16.759 -29.605  1.00  0.00           N  
ATOM   1143  CA  ASN A  71      -3.789  16.562 -30.774  1.00  0.00           C  
ATOM   1144  C   ASN A  71      -4.492  17.193 -31.963  1.00  0.00           C  
ATOM   1145  O   ASN A  71      -5.370  16.567 -32.559  1.00  0.00           O  
ATOM   1146  CB  ASN A  71      -3.557  15.066 -30.922  1.00  0.00           C  
ATOM   1147  CG  ASN A  71      -2.640  14.704 -32.032  1.00  0.00           C  
ATOM   1148  OD1 ASN A  71      -2.537  15.442 -33.022  1.00  0.00           O  
ATOM   1149  ND2 ASN A  71      -1.963  13.592 -31.898  1.00  0.00           N  
ATOM   1150  H   ASN A  71      -5.432  16.200 -29.496  1.00  0.00           H  
ATOM   1151  HA  ASN A  71      -2.836  17.074 -30.631  1.00  0.00           H  
ATOM   1152 1HB  ASN A  71      -3.145  14.679 -29.987  1.00  0.00           H  
ATOM   1153 2HB  ASN A  71      -4.507  14.580 -31.075  1.00  0.00           H  
ATOM   1154 1HD2 ASN A  71      -1.303  13.310 -32.602  1.00  0.00           H  
ATOM   1155 2HD2 ASN A  71      -2.084  13.034 -31.075  1.00  0.00           H  
ATOM   1156  N   ALA A  72      -4.138  18.443 -32.280  1.00  0.00           N  
ATOM   1157  CA  ALA A  72      -4.837  19.148 -33.348  1.00  0.00           C  
ATOM   1158  C   ALA A  72      -4.680  18.421 -34.666  1.00  0.00           C  
ATOM   1159  O   ALA A  72      -5.623  18.398 -35.466  1.00  0.00           O  
ATOM   1160  CB  ALA A  72      -4.327  20.581 -33.473  1.00  0.00           C  
ATOM   1161  H   ALA A  72      -3.406  18.903 -31.756  1.00  0.00           H  
ATOM   1162  HA  ALA A  72      -5.888  19.178 -33.106  1.00  0.00           H  
ATOM   1163 1HB  ALA A  72      -4.887  21.105 -34.255  1.00  0.00           H  
ATOM   1164 2HB  ALA A  72      -4.471  21.098 -32.531  1.00  0.00           H  
ATOM   1165 3HB  ALA A  72      -3.271  20.580 -33.730  1.00  0.00           H  
ATOM   1166  N   GLU A  73      -3.516  17.810 -34.907  1.00  0.00           N  
ATOM   1167  CA  GLU A  73      -3.324  17.112 -36.166  1.00  0.00           C  
ATOM   1168  C   GLU A  73      -4.242  15.911 -36.273  1.00  0.00           C  
ATOM   1169  O   GLU A  73      -4.825  15.682 -37.336  1.00  0.00           O  
ATOM   1170  CB  GLU A  73      -1.884  16.637 -36.339  1.00  0.00           C  
ATOM   1171  CG  GLU A  73      -0.850  17.712 -36.517  1.00  0.00           C  
ATOM   1172  CD  GLU A  73       0.549  17.138 -36.712  1.00  0.00           C  
ATOM   1173  OE1 GLU A  73       0.697  15.924 -36.764  1.00  0.00           O  
ATOM   1174  OE2 GLU A  73       1.466  17.915 -36.807  1.00  0.00           O  
ATOM   1175  H   GLU A  73      -2.776  17.854 -34.218  1.00  0.00           H  
ATOM   1176  HA  GLU A  73      -3.556  17.796 -36.983  1.00  0.00           H  
ATOM   1177 1HB  GLU A  73      -1.603  16.012 -35.491  1.00  0.00           H  
ATOM   1178 2HB  GLU A  73      -1.848  16.031 -37.228  1.00  0.00           H  
ATOM   1179 1HG  GLU A  73      -1.117  18.312 -37.385  1.00  0.00           H  
ATOM   1180 2HG  GLU A  73      -0.866  18.359 -35.642  1.00  0.00           H  
ATOM   1181  N   ALA A  74      -4.396  15.152 -35.173  1.00  0.00           N  
ATOM   1182  CA  ALA A  74      -5.314  14.015 -35.200  1.00  0.00           C  
ATOM   1183  C   ALA A  74      -6.732  14.486 -35.417  1.00  0.00           C  
ATOM   1184  O   ALA A  74      -7.462  13.870 -36.188  1.00  0.00           O  
ATOM   1185  CB  ALA A  74      -5.221  13.228 -33.906  1.00  0.00           C  
ATOM   1186  H   ALA A  74      -3.837  15.358 -34.354  1.00  0.00           H  
ATOM   1187  HA  ALA A  74      -5.047  13.369 -36.024  1.00  0.00           H  
ATOM   1188 1HB  ALA A  74      -5.903  12.381 -33.938  1.00  0.00           H  
ATOM   1189 2HB  ALA A  74      -4.216  12.877 -33.759  1.00  0.00           H  
ATOM   1190 3HB  ALA A  74      -5.495  13.879 -33.107  1.00  0.00           H  
ATOM   1191  N   TRP A  75      -7.128  15.600 -34.794  1.00  0.00           N  
ATOM   1192  CA  TRP A  75      -8.497  16.083 -34.993  1.00  0.00           C  
ATOM   1193  C   TRP A  75      -8.721  16.488 -36.457  1.00  0.00           C  
ATOM   1194  O   TRP A  75      -9.732  16.129 -37.059  1.00  0.00           O  
ATOM   1195  CB  TRP A  75      -8.807  17.266 -34.075  1.00  0.00           C  
ATOM   1196  CG  TRP A  75      -9.013  16.948 -32.639  1.00  0.00           C  
ATOM   1197  CD1 TRP A  75      -8.219  17.313 -31.617  1.00  0.00           C  
ATOM   1198  CD2 TRP A  75     -10.079  16.192 -32.054  1.00  0.00           C  
ATOM   1199  NE1 TRP A  75      -8.725  16.848 -30.436  1.00  0.00           N  
ATOM   1200  CE2 TRP A  75      -9.848  16.163 -30.683  1.00  0.00           C  
ATOM   1201  CE3 TRP A  75     -11.179  15.550 -32.567  1.00  0.00           C  
ATOM   1202  CZ2 TRP A  75     -10.680  15.501 -29.816  1.00  0.00           C  
ATOM   1203  CZ3 TRP A  75     -12.015  14.875 -31.689  1.00  0.00           C  
ATOM   1204  CH2 TRP A  75     -11.770  14.854 -30.354  1.00  0.00           C  
ATOM   1205  H   TRP A  75      -6.497  16.078 -34.150  1.00  0.00           H  
ATOM   1206  HA  TRP A  75      -9.174  15.263 -34.747  1.00  0.00           H  
ATOM   1207 1HB  TRP A  75      -7.973  17.957 -34.120  1.00  0.00           H  
ATOM   1208 2HB  TRP A  75      -9.685  17.788 -34.436  1.00  0.00           H  
ATOM   1209  HD1 TRP A  75      -7.320  17.879 -31.723  1.00  0.00           H  
ATOM   1210  HE1 TRP A  75      -8.330  16.968 -29.480  1.00  0.00           H  
ATOM   1211  HE3 TRP A  75     -11.371  15.563 -33.638  1.00  0.00           H  
ATOM   1212  HZ2 TRP A  75     -10.481  15.474 -28.744  1.00  0.00           H  
ATOM   1213  HZ3 TRP A  75     -12.869  14.355 -32.084  1.00  0.00           H  
ATOM   1214  HH2 TRP A  75     -12.444  14.310 -29.697  1.00  0.00           H  
ATOM   1215  N   TYR A  76      -7.735  17.189 -37.022  1.00  0.00           N  
ATOM   1216  CA  TYR A  76      -7.800  17.615 -38.416  1.00  0.00           C  
ATOM   1217  C   TYR A  76      -7.861  16.441 -39.364  1.00  0.00           C  
ATOM   1218  O   TYR A  76      -8.729  16.427 -40.266  1.00  0.00           O  
ATOM   1219  CB  TYR A  76      -6.579  18.498 -38.741  1.00  0.00           C  
ATOM   1220  CG  TYR A  76      -6.415  18.812 -40.200  1.00  0.00           C  
ATOM   1221  CD1 TYR A  76      -7.238  19.719 -40.853  1.00  0.00           C  
ATOM   1222  CD2 TYR A  76      -5.398  18.184 -40.888  1.00  0.00           C  
ATOM   1223  CE1 TYR A  76      -7.034  19.976 -42.199  1.00  0.00           C  
ATOM   1224  CE2 TYR A  76      -5.193  18.450 -42.210  1.00  0.00           C  
ATOM   1225  CZ  TYR A  76      -6.004  19.345 -42.867  1.00  0.00           C  
ATOM   1226  OH  TYR A  76      -5.785  19.603 -44.200  1.00  0.00           O  
ATOM   1227  H   TYR A  76      -6.938  17.470 -36.466  1.00  0.00           H  
ATOM   1228  HA  TYR A  76      -8.684  18.214 -38.555  1.00  0.00           H  
ATOM   1229 1HB  TYR A  76      -6.659  19.437 -38.197  1.00  0.00           H  
ATOM   1230 2HB  TYR A  76      -5.677  18.005 -38.395  1.00  0.00           H  
ATOM   1231  HD1 TYR A  76      -8.035  20.218 -40.311  1.00  0.00           H  
ATOM   1232  HD2 TYR A  76      -4.744  17.477 -40.370  1.00  0.00           H  
ATOM   1233  HE1 TYR A  76      -7.665  20.677 -42.734  1.00  0.00           H  
ATOM   1234  HE2 TYR A  76      -4.383  17.954 -42.740  1.00  0.00           H  
ATOM   1235  HH  TYR A  76      -4.983  19.154 -44.491  1.00  0.00           H  
ATOM   1236  N   ASN A  77      -6.972  15.456 -39.208  1.00  0.00           N  
ATOM   1237  CA  ASN A  77      -6.940  14.291 -40.072  1.00  0.00           C  
ATOM   1238  C   ASN A  77      -8.153  13.389 -39.844  1.00  0.00           C  
ATOM   1239  O   ASN A  77      -8.598  12.714 -40.771  1.00  0.00           O  
ATOM   1240  CB  ASN A  77      -5.640  13.564 -39.940  1.00  0.00           C  
ATOM   1241  CG  ASN A  77      -4.512  14.271 -40.614  1.00  0.00           C  
ATOM   1242  OD1 ASN A  77      -4.701  15.036 -41.571  1.00  0.00           O  
ATOM   1243  ND2 ASN A  77      -3.333  14.056 -40.121  1.00  0.00           N  
ATOM   1244  H   ASN A  77      -6.281  15.541 -38.457  1.00  0.00           H  
ATOM   1245  HA  ASN A  77      -7.008  14.648 -41.099  1.00  0.00           H  
ATOM   1246 1HB  ASN A  77      -5.396  13.397 -38.885  1.00  0.00           H  
ATOM   1247 2HB  ASN A  77      -5.739  12.611 -40.419  1.00  0.00           H  
ATOM   1248 1HD2 ASN A  77      -2.532  14.501 -40.519  1.00  0.00           H  
ATOM   1249 2HD2 ASN A  77      -3.218  13.437 -39.337  1.00  0.00           H  
ATOM   1250  N   LEU A  78      -8.705  13.367 -38.617  1.00  0.00           N  
ATOM   1251  CA  LEU A  78      -9.915  12.619 -38.337  1.00  0.00           C  
ATOM   1252  C   LEU A  78     -11.000  13.250 -39.185  1.00  0.00           C  
ATOM   1253  O   LEU A  78     -11.753  12.543 -39.883  1.00  0.00           O  
ATOM   1254  CB  LEU A  78     -10.262  12.702 -36.834  1.00  0.00           C  
ATOM   1255  CG  LEU A  78     -11.523  11.971 -36.312  1.00  0.00           C  
ATOM   1256  CD1 LEU A  78     -11.389  10.489 -36.520  1.00  0.00           C  
ATOM   1257  CD2 LEU A  78     -11.696  12.272 -34.833  1.00  0.00           C  
ATOM   1258  H   LEU A  78      -8.249  13.868 -37.849  1.00  0.00           H  
ATOM   1259  HA  LEU A  78      -9.779  11.587 -38.646  1.00  0.00           H  
ATOM   1260 1HB  LEU A  78      -9.414  12.314 -36.278  1.00  0.00           H  
ATOM   1261 2HB  LEU A  78     -10.366  13.750 -36.576  1.00  0.00           H  
ATOM   1262  HG  LEU A  78     -12.396  12.320 -36.853  1.00  0.00           H  
ATOM   1263 1HD1 LEU A  78     -12.269  10.006 -36.138  1.00  0.00           H  
ATOM   1264 2HD1 LEU A  78     -11.286  10.271 -37.570  1.00  0.00           H  
ATOM   1265 3HD1 LEU A  78     -10.522  10.123 -35.986  1.00  0.00           H  
ATOM   1266 1HD2 LEU A  78     -12.591  11.770 -34.456  1.00  0.00           H  
ATOM   1267 2HD2 LEU A  78     -10.834  11.920 -34.297  1.00  0.00           H  
ATOM   1268 3HD2 LEU A  78     -11.795  13.337 -34.692  1.00  0.00           H  
ATOM   1269  N   GLY A  79     -11.050  14.579 -39.171  1.00  0.00           N  
ATOM   1270  CA  GLY A  79     -11.971  15.356 -39.961  1.00  0.00           C  
ATOM   1271  C   GLY A  79     -11.813  15.008 -41.424  1.00  0.00           C  
ATOM   1272  O   GLY A  79     -12.803  14.687 -42.083  1.00  0.00           O  
ATOM   1273  H   GLY A  79     -10.422  15.098 -38.538  1.00  0.00           H  
ATOM   1274 1HA  GLY A  79     -12.986  15.133 -39.638  1.00  0.00           H  
ATOM   1275 2HA  GLY A  79     -11.797  16.423 -39.805  1.00  0.00           H  
ATOM   1276  N   ASN A  80     -10.570  15.051 -41.942  1.00  0.00           N  
ATOM   1277  CA  ASN A  80     -10.331  14.726 -43.345  1.00  0.00           C  
ATOM   1278  C   ASN A  80     -10.761  13.322 -43.692  1.00  0.00           C  
ATOM   1279  O   ASN A  80     -11.317  13.097 -44.763  1.00  0.00           O  
ATOM   1280  CB  ASN A  80      -8.877  14.843 -43.727  1.00  0.00           C  
ATOM   1281  CG  ASN A  80      -8.319  16.208 -43.858  1.00  0.00           C  
ATOM   1282  OD1 ASN A  80      -9.001  17.224 -43.981  1.00  0.00           O  
ATOM   1283  ND2 ASN A  80      -7.034  16.246 -43.847  1.00  0.00           N  
ATOM   1284  H   ASN A  80      -9.802  15.355 -41.336  1.00  0.00           H  
ATOM   1285  HA  ASN A  80     -10.913  15.414 -43.953  1.00  0.00           H  
ATOM   1286 1HB  ASN A  80      -8.277  14.295 -43.004  1.00  0.00           H  
ATOM   1287 2HB  ASN A  80      -8.738  14.352 -44.681  1.00  0.00           H  
ATOM   1288 1HD2 ASN A  80      -6.559  17.120 -43.943  1.00  0.00           H  
ATOM   1289 2HD2 ASN A  80      -6.521  15.382 -43.789  1.00  0.00           H  
ATOM   1290  N   ALA A  81     -10.520  12.350 -42.816  1.00  0.00           N  
ATOM   1291  CA  ALA A  81     -10.947  11.001 -43.139  1.00  0.00           C  
ATOM   1292  C   ALA A  81     -12.469  10.944 -43.301  1.00  0.00           C  
ATOM   1293  O   ALA A  81     -12.976  10.400 -44.288  1.00  0.00           O  
ATOM   1294  CB  ALA A  81     -10.451  10.069 -42.048  1.00  0.00           C  
ATOM   1295  H   ALA A  81      -9.996  12.550 -41.967  1.00  0.00           H  
ATOM   1296  HA  ALA A  81     -10.502  10.718 -44.089  1.00  0.00           H  
ATOM   1297 1HB  ALA A  81     -10.731   9.069 -42.272  1.00  0.00           H  
ATOM   1298 2HB  ALA A  81      -9.367  10.141 -41.976  1.00  0.00           H  
ATOM   1299 3HB  ALA A  81     -10.892  10.371 -41.106  1.00  0.00           H  
ATOM   1300  N   TYR A  82     -13.203  11.601 -42.389  1.00  0.00           N  
ATOM   1301  CA  TYR A  82     -14.661  11.626 -42.501  1.00  0.00           C  
ATOM   1302  C   TYR A  82     -15.128  12.361 -43.742  1.00  0.00           C  
ATOM   1303  O   TYR A  82     -16.078  11.922 -44.407  1.00  0.00           O  
ATOM   1304  CB  TYR A  82     -15.298  12.234 -41.251  1.00  0.00           C  
ATOM   1305  CG  TYR A  82     -15.436  11.277 -40.088  1.00  0.00           C  
ATOM   1306  CD1 TYR A  82     -14.650  11.389 -38.951  1.00  0.00           C  
ATOM   1307  CD2 TYR A  82     -16.399  10.281 -40.159  1.00  0.00           C  
ATOM   1308  CE1 TYR A  82     -14.844  10.513 -37.899  1.00  0.00           C  
ATOM   1309  CE2 TYR A  82     -16.581   9.415 -39.113  1.00  0.00           C  
ATOM   1310  CZ  TYR A  82     -15.816   9.531 -37.983  1.00  0.00           C  
ATOM   1311  OH  TYR A  82     -16.022   8.666 -36.931  1.00  0.00           O  
ATOM   1312  H   TYR A  82     -12.734  12.036 -41.590  1.00  0.00           H  
ATOM   1313  HA  TYR A  82     -15.004  10.593 -42.580  1.00  0.00           H  
ATOM   1314 1HB  TYR A  82     -14.695  13.083 -40.921  1.00  0.00           H  
ATOM   1315 2HB  TYR A  82     -16.285  12.624 -41.501  1.00  0.00           H  
ATOM   1316  HD1 TYR A  82     -13.902  12.169 -38.875  1.00  0.00           H  
ATOM   1317  HD2 TYR A  82     -17.022  10.187 -41.048  1.00  0.00           H  
ATOM   1318  HE1 TYR A  82     -14.252  10.604 -37.002  1.00  0.00           H  
ATOM   1319  HE2 TYR A  82     -17.348   8.646 -39.176  1.00  0.00           H  
ATOM   1320  HH  TYR A  82     -15.534   8.969 -36.158  1.00  0.00           H  
ATOM   1321  N   TYR A  83     -14.445  13.462 -44.056  1.00  0.00           N  
ATOM   1322  CA  TYR A  83     -14.675  14.329 -45.212  1.00  0.00           C  
ATOM   1323  C   TYR A  83     -14.549  13.506 -46.491  1.00  0.00           C  
ATOM   1324  O   TYR A  83     -15.436  13.522 -47.351  1.00  0.00           O  
ATOM   1325  CB  TYR A  83     -13.631  15.438 -45.206  1.00  0.00           C  
ATOM   1326  CG  TYR A  83     -13.691  16.450 -46.263  1.00  0.00           C  
ATOM   1327  CD1 TYR A  83     -14.429  17.603 -46.082  1.00  0.00           C  
ATOM   1328  CD2 TYR A  83     -13.000  16.230 -47.430  1.00  0.00           C  
ATOM   1329  CE1 TYR A  83     -14.463  18.548 -47.083  1.00  0.00           C  
ATOM   1330  CE2 TYR A  83     -13.035  17.154 -48.423  1.00  0.00           C  
ATOM   1331  CZ  TYR A  83     -13.753  18.310 -48.263  1.00  0.00           C  
ATOM   1332  OH  TYR A  83     -13.768  19.215 -49.284  1.00  0.00           O  
ATOM   1333  H   TYR A  83     -13.702  13.746 -43.411  1.00  0.00           H  
ATOM   1334  HA  TYR A  83     -15.688  14.742 -45.149  1.00  0.00           H  
ATOM   1335 1HB  TYR A  83     -13.629  15.946 -44.252  1.00  0.00           H  
ATOM   1336 2HB  TYR A  83     -12.677  14.981 -45.299  1.00  0.00           H  
ATOM   1337  HD1 TYR A  83     -14.970  17.760 -45.153  1.00  0.00           H  
ATOM   1338  HD2 TYR A  83     -12.424  15.317 -47.562  1.00  0.00           H  
ATOM   1339  HE1 TYR A  83     -15.029  19.466 -46.949  1.00  0.00           H  
ATOM   1340  HE2 TYR A  83     -12.491  16.978 -49.344  1.00  0.00           H  
ATOM   1341  HH  TYR A  83     -13.228  18.887 -50.007  1.00  0.00           H  
ATOM   1342  N   LYS A  84     -13.448  12.761 -46.614  1.00  0.00           N  
ATOM   1343  CA  LYS A  84     -13.169  11.931 -47.793  1.00  0.00           C  
ATOM   1344  C   LYS A  84     -14.233  10.852 -47.984  1.00  0.00           C  
ATOM   1345  O   LYS A  84     -14.576  10.505 -49.119  1.00  0.00           O  
ATOM   1346  CB  LYS A  84     -11.782  11.294 -47.672  1.00  0.00           C  
ATOM   1347  CG  LYS A  84     -10.581  12.278 -47.778  1.00  0.00           C  
ATOM   1348  CD  LYS A  84     -10.373  12.824 -49.190  1.00  0.00           C  
ATOM   1349  CE  LYS A  84      -9.115  13.689 -49.261  1.00  0.00           C  
ATOM   1350  NZ  LYS A  84      -8.894  14.248 -50.634  1.00  0.00           N  
ATOM   1351  H   LYS A  84     -12.751  12.802 -45.872  1.00  0.00           H  
ATOM   1352  HA  LYS A  84     -13.193  12.570 -48.668  1.00  0.00           H  
ATOM   1353 1HB  LYS A  84     -11.705  10.792 -46.700  1.00  0.00           H  
ATOM   1354 2HB  LYS A  84     -11.668  10.538 -48.439  1.00  0.00           H  
ATOM   1355 1HG  LYS A  84     -10.770  13.127 -47.132  1.00  0.00           H  
ATOM   1356 2HG  LYS A  84      -9.672  11.792 -47.432  1.00  0.00           H  
ATOM   1357 1HD  LYS A  84     -10.281  11.996 -49.893  1.00  0.00           H  
ATOM   1358 2HD  LYS A  84     -11.222  13.437 -49.475  1.00  0.00           H  
ATOM   1359 1HE  LYS A  84      -9.210  14.513 -48.553  1.00  0.00           H  
ATOM   1360 2HE  LYS A  84      -8.250  13.083 -48.982  1.00  0.00           H  
ATOM   1361 1HZ  LYS A  84      -8.053  14.811 -50.639  1.00  0.00           H  
ATOM   1362 2HZ  LYS A  84      -8.792  13.488 -51.294  1.00  0.00           H  
ATOM   1363 3HZ  LYS A  84      -9.682  14.820 -50.900  1.00  0.00           H  
ATOM   1364  N   GLN A  85     -14.809  10.369 -46.875  1.00  0.00           N  
ATOM   1365  CA  GLN A  85     -15.880   9.376 -46.915  1.00  0.00           C  
ATOM   1366  C   GLN A  85     -17.248  10.002 -47.211  1.00  0.00           C  
ATOM   1367  O   GLN A  85     -18.251   9.284 -47.289  1.00  0.00           O  
ATOM   1368  CB  GLN A  85     -15.975   8.629 -45.581  1.00  0.00           C  
ATOM   1369  CG  GLN A  85     -14.797   7.750 -45.214  1.00  0.00           C  
ATOM   1370  CD  GLN A  85     -14.991   7.164 -43.836  1.00  0.00           C  
ATOM   1371  OE1 GLN A  85     -15.737   7.739 -43.032  1.00  0.00           O  
ATOM   1372  NE2 GLN A  85     -14.378   6.028 -43.572  1.00  0.00           N  
ATOM   1373  H   GLN A  85     -14.437  10.658 -45.971  1.00  0.00           H  
ATOM   1374  HA  GLN A  85     -15.650   8.659 -47.700  1.00  0.00           H  
ATOM   1375 1HB  GLN A  85     -16.101   9.362 -44.784  1.00  0.00           H  
ATOM   1376 2HB  GLN A  85     -16.868   8.007 -45.584  1.00  0.00           H  
ATOM   1377 1HG  GLN A  85     -14.738   6.932 -45.931  1.00  0.00           H  
ATOM   1378 2HG  GLN A  85     -13.879   8.326 -45.230  1.00  0.00           H  
ATOM   1379 1HE2 GLN A  85     -14.505   5.603 -42.681  1.00  0.00           H  
ATOM   1380 2HE2 GLN A  85     -13.827   5.582 -44.277  1.00  0.00           H  
ATOM   1381  N   GLY A  86     -17.303  11.325 -47.347  1.00  0.00           N  
ATOM   1382  CA  GLY A  86     -18.522  12.066 -47.624  1.00  0.00           C  
ATOM   1383  C   GLY A  86     -19.327  12.470 -46.387  1.00  0.00           C  
ATOM   1384  O   GLY A  86     -20.471  12.919 -46.510  1.00  0.00           O  
ATOM   1385  H   GLY A  86     -16.444  11.880 -47.296  1.00  0.00           H  
ATOM   1386 1HA  GLY A  86     -18.250  12.965 -48.172  1.00  0.00           H  
ATOM   1387 2HA  GLY A  86     -19.156  11.477 -48.289  1.00  0.00           H  
ATOM   1388  N   ASP A  87     -18.782  12.244 -45.192  1.00  0.00           N  
ATOM   1389  CA  ASP A  87     -19.498  12.605 -43.990  1.00  0.00           C  
ATOM   1390  C   ASP A  87     -19.044  13.992 -43.556  1.00  0.00           C  
ATOM   1391  O   ASP A  87     -18.078  14.146 -42.792  1.00  0.00           O  
ATOM   1392  CB  ASP A  87     -19.310  11.558 -42.901  1.00  0.00           C  
ATOM   1393  CG  ASP A  87     -20.196  11.801 -41.690  1.00  0.00           C  
ATOM   1394  OD1 ASP A  87     -20.651  12.937 -41.472  1.00  0.00           O  
ATOM   1395  OD2 ASP A  87     -20.463  10.840 -41.007  1.00  0.00           O  
ATOM   1396  H   ASP A  87     -17.833  11.873 -45.115  1.00  0.00           H  
ATOM   1397  HA  ASP A  87     -20.558  12.659 -44.209  1.00  0.00           H  
ATOM   1398 1HB  ASP A  87     -19.544  10.573 -43.319  1.00  0.00           H  
ATOM   1399 2HB  ASP A  87     -18.273  11.541 -42.598  1.00  0.00           H  
ATOM   1400  N   TYR A  88     -19.724  14.986 -44.103  1.00  0.00           N  
ATOM   1401  CA  TYR A  88     -19.324  16.356 -43.929  1.00  0.00           C  
ATOM   1402  C   TYR A  88     -19.674  16.870 -42.551  1.00  0.00           C  
ATOM   1403  O   TYR A  88     -19.007  17.758 -42.035  1.00  0.00           O  
ATOM   1404  CB  TYR A  88     -19.944  17.175 -45.047  1.00  0.00           C  
ATOM   1405  CG  TYR A  88     -19.348  16.746 -46.351  1.00  0.00           C  
ATOM   1406  CD1 TYR A  88     -20.083  15.979 -47.221  1.00  0.00           C  
ATOM   1407  CD2 TYR A  88     -18.057  17.072 -46.648  1.00  0.00           C  
ATOM   1408  CE1 TYR A  88     -19.520  15.557 -48.387  1.00  0.00           C  
ATOM   1409  CE2 TYR A  88     -17.496  16.634 -47.820  1.00  0.00           C  
ATOM   1410  CZ  TYR A  88     -18.212  15.880 -48.697  1.00  0.00           C  
ATOM   1411  OH  TYR A  88     -17.674  15.433 -49.869  1.00  0.00           O  
ATOM   1412  H   TYR A  88     -20.507  14.756 -44.704  1.00  0.00           H  
ATOM   1413  HA  TYR A  88     -18.248  16.426 -44.032  1.00  0.00           H  
ATOM   1414 1HB  TYR A  88     -20.994  16.976 -45.093  1.00  0.00           H  
ATOM   1415 2HB  TYR A  88     -19.784  18.242 -44.905  1.00  0.00           H  
ATOM   1416  HD1 TYR A  88     -21.113  15.705 -46.988  1.00  0.00           H  
ATOM   1417  HD2 TYR A  88     -17.477  17.653 -45.948  1.00  0.00           H  
ATOM   1418  HE1 TYR A  88     -20.093  14.943 -49.077  1.00  0.00           H  
ATOM   1419  HE2 TYR A  88     -16.467  16.882 -48.057  1.00  0.00           H  
ATOM   1420  HH  TYR A  88     -16.819  15.830 -49.994  1.00  0.00           H  
ATOM   1421  N   ASP A  89     -20.723  16.325 -41.935  1.00  0.00           N  
ATOM   1422  CA  ASP A  89     -21.082  16.807 -40.622  1.00  0.00           C  
ATOM   1423  C   ASP A  89     -20.023  16.374 -39.607  1.00  0.00           C  
ATOM   1424  O   ASP A  89     -19.609  17.178 -38.742  1.00  0.00           O  
ATOM   1425  CB  ASP A  89     -22.444  16.259 -40.208  1.00  0.00           C  
ATOM   1426  CG  ASP A  89     -23.611  16.911 -40.969  1.00  0.00           C  
ATOM   1427  OD1 ASP A  89     -23.454  17.960 -41.568  1.00  0.00           O  
ATOM   1428  OD2 ASP A  89     -24.659  16.326 -40.950  1.00  0.00           O  
ATOM   1429  H   ASP A  89     -21.275  15.600 -42.390  1.00  0.00           H  
ATOM   1430  HA  ASP A  89     -21.125  17.892 -40.628  1.00  0.00           H  
ATOM   1431 1HB  ASP A  89     -22.470  15.176 -40.392  1.00  0.00           H  
ATOM   1432 2HB  ASP A  89     -22.587  16.401 -39.139  1.00  0.00           H  
ATOM   1433  N   GLU A  90     -19.522  15.125 -39.717  1.00  0.00           N  
ATOM   1434  CA  GLU A  90     -18.465  14.716 -38.813  1.00  0.00           C  
ATOM   1435  C   GLU A  90     -17.196  15.496 -39.123  1.00  0.00           C  
ATOM   1436  O   GLU A  90     -16.566  16.047 -38.211  1.00  0.00           O  
ATOM   1437  CB  GLU A  90     -18.224  13.205 -38.900  1.00  0.00           C  
ATOM   1438  CG  GLU A  90     -19.326  12.334 -38.262  1.00  0.00           C  
ATOM   1439  CD  GLU A  90     -19.406  12.432 -36.747  1.00  0.00           C  
ATOM   1440  OE1 GLU A  90     -18.449  12.109 -36.097  1.00  0.00           O  
ATOM   1441  OE2 GLU A  90     -20.422  12.842 -36.247  1.00  0.00           O  
ATOM   1442  H   GLU A  90     -19.909  14.461 -40.413  1.00  0.00           H  
ATOM   1443  HA  GLU A  90     -18.771  14.947 -37.791  1.00  0.00           H  
ATOM   1444 1HB  GLU A  90     -18.176  12.929 -39.948  1.00  0.00           H  
ATOM   1445 2HB  GLU A  90     -17.286  12.961 -38.474  1.00  0.00           H  
ATOM   1446 1HG  GLU A  90     -20.289  12.601 -38.686  1.00  0.00           H  
ATOM   1447 2HG  GLU A  90     -19.127  11.290 -38.531  1.00  0.00           H  
ATOM   1448  N   ALA A  91     -16.909  15.723 -40.421  1.00  0.00           N  
ATOM   1449  CA  ALA A  91     -15.720  16.477 -40.786  1.00  0.00           C  
ATOM   1450  C   ALA A  91     -15.731  17.862 -40.138  1.00  0.00           C  
ATOM   1451  O   ALA A  91     -14.707  18.287 -39.579  1.00  0.00           O  
ATOM   1452  CB  ALA A  91     -15.635  16.600 -42.293  1.00  0.00           C  
ATOM   1453  H   ALA A  91     -17.460  15.269 -41.156  1.00  0.00           H  
ATOM   1454  HA  ALA A  91     -14.859  15.933 -40.427  1.00  0.00           H  
ATOM   1455 1HB  ALA A  91     -14.743  17.124 -42.561  1.00  0.00           H  
ATOM   1456 2HB  ALA A  91     -15.622  15.604 -42.717  1.00  0.00           H  
ATOM   1457 3HB  ALA A  91     -16.487  17.138 -42.662  1.00  0.00           H  
ATOM   1458  N   ILE A  92     -16.886  18.539 -40.117  1.00  0.00           N  
ATOM   1459  CA  ILE A  92     -17.008  19.840 -39.465  1.00  0.00           C  
ATOM   1460  C   ILE A  92     -16.695  19.798 -37.987  1.00  0.00           C  
ATOM   1461  O   ILE A  92     -15.952  20.645 -37.484  1.00  0.00           O  
ATOM   1462  CB  ILE A  92     -18.400  20.483 -39.722  1.00  0.00           C  
ATOM   1463  CG1 ILE A  92     -18.490  20.868 -41.195  1.00  0.00           C  
ATOM   1464  CG2 ILE A  92     -18.679  21.671 -38.771  1.00  0.00           C  
ATOM   1465  CD1 ILE A  92     -19.872  21.229 -41.726  1.00  0.00           C  
ATOM   1466  H   ILE A  92     -17.694  18.140 -40.617  1.00  0.00           H  
ATOM   1467  HA  ILE A  92     -16.267  20.493 -39.939  1.00  0.00           H  
ATOM   1468  HB  ILE A  92     -19.160  19.714 -39.558  1.00  0.00           H  
ATOM   1469 1HG1 ILE A  92     -17.839  21.730 -41.363  1.00  0.00           H  
ATOM   1470 2HG1 ILE A  92     -18.111  20.052 -41.750  1.00  0.00           H  
ATOM   1471 1HG2 ILE A  92     -19.664  22.068 -38.965  1.00  0.00           H  
ATOM   1472 2HG2 ILE A  92     -18.643  21.346 -37.734  1.00  0.00           H  
ATOM   1473 3HG2 ILE A  92     -17.960  22.435 -38.924  1.00  0.00           H  
ATOM   1474 1HD1 ILE A  92     -19.795  21.480 -42.773  1.00  0.00           H  
ATOM   1475 2HD1 ILE A  92     -20.537  20.372 -41.614  1.00  0.00           H  
ATOM   1476 3HD1 ILE A  92     -20.275  22.069 -41.192  1.00  0.00           H  
ATOM   1477  N   GLU A  93     -17.270  18.823 -37.272  1.00  0.00           N  
ATOM   1478  CA  GLU A  93     -17.027  18.735 -35.830  1.00  0.00           C  
ATOM   1479  C   GLU A  93     -15.545  18.561 -35.499  1.00  0.00           C  
ATOM   1480  O   GLU A  93     -15.008  19.209 -34.589  1.00  0.00           O  
ATOM   1481  CB  GLU A  93     -17.811  17.539 -35.262  1.00  0.00           C  
ATOM   1482  CG  GLU A  93     -17.754  17.350 -33.731  1.00  0.00           C  
ATOM   1483  CD  GLU A  93     -18.473  18.439 -32.973  1.00  0.00           C  
ATOM   1484  OE1 GLU A  93     -19.199  19.185 -33.591  1.00  0.00           O  
ATOM   1485  OE2 GLU A  93     -18.330  18.498 -31.776  1.00  0.00           O  
ATOM   1486  H   GLU A  93     -17.906  18.168 -37.738  1.00  0.00           H  
ATOM   1487  HA  GLU A  93     -17.386  19.656 -35.368  1.00  0.00           H  
ATOM   1488 1HB  GLU A  93     -18.860  17.626 -35.550  1.00  0.00           H  
ATOM   1489 2HB  GLU A  93     -17.435  16.617 -35.720  1.00  0.00           H  
ATOM   1490 1HG  GLU A  93     -18.201  16.387 -33.480  1.00  0.00           H  
ATOM   1491 2HG  GLU A  93     -16.709  17.319 -33.418  1.00  0.00           H  
ATOM   1492  N   TYR A  94     -14.859  17.718 -36.268  1.00  0.00           N  
ATOM   1493  CA  TYR A  94     -13.462  17.442 -35.955  1.00  0.00           C  
ATOM   1494  C   TYR A  94     -12.534  18.553 -36.430  1.00  0.00           C  
ATOM   1495  O   TYR A  94     -11.551  18.868 -35.738  1.00  0.00           O  
ATOM   1496  CB  TYR A  94     -13.106  16.083 -36.507  1.00  0.00           C  
ATOM   1497  CG  TYR A  94     -13.980  15.033 -35.902  1.00  0.00           C  
ATOM   1498  CD1 TYR A  94     -14.702  14.199 -36.708  1.00  0.00           C  
ATOM   1499  CD2 TYR A  94     -14.128  14.942 -34.531  1.00  0.00           C  
ATOM   1500  CE1 TYR A  94     -15.544  13.288 -36.136  1.00  0.00           C  
ATOM   1501  CE2 TYR A  94     -14.964  14.019 -33.982  1.00  0.00           C  
ATOM   1502  CZ  TYR A  94     -15.673  13.201 -34.784  1.00  0.00           C  
ATOM   1503  OH  TYR A  94     -16.526  12.276 -34.251  1.00  0.00           O  
ATOM   1504  H   TYR A  94     -15.354  17.211 -37.010  1.00  0.00           H  
ATOM   1505  HA  TYR A  94     -13.365  17.416 -34.871  1.00  0.00           H  
ATOM   1506 1HB  TYR A  94     -13.260  16.079 -37.575  1.00  0.00           H  
ATOM   1507 2HB  TYR A  94     -12.073  15.844 -36.301  1.00  0.00           H  
ATOM   1508  HD1 TYR A  94     -14.617  14.263 -37.790  1.00  0.00           H  
ATOM   1509  HD2 TYR A  94     -13.598  15.599 -33.882  1.00  0.00           H  
ATOM   1510  HE1 TYR A  94     -16.123  12.626 -36.744  1.00  0.00           H  
ATOM   1511  HE2 TYR A  94     -15.074  13.949 -32.906  1.00  0.00           H  
ATOM   1512  HH  TYR A  94     -17.243  12.087 -34.904  1.00  0.00           H  
ATOM   1513  N   TYR A  95     -12.837  19.177 -37.570  1.00  0.00           N  
ATOM   1514  CA  TYR A  95     -12.016  20.284 -38.024  1.00  0.00           C  
ATOM   1515  C   TYR A  95     -12.097  21.408 -37.010  1.00  0.00           C  
ATOM   1516  O   TYR A  95     -11.072  22.025 -36.688  1.00  0.00           O  
ATOM   1517  CB  TYR A  95     -12.491  20.832 -39.379  1.00  0.00           C  
ATOM   1518  CG  TYR A  95     -12.211  20.000 -40.602  1.00  0.00           C  
ATOM   1519  CD1 TYR A  95     -11.023  19.331 -40.762  1.00  0.00           C  
ATOM   1520  CD2 TYR A  95     -13.186  19.931 -41.593  1.00  0.00           C  
ATOM   1521  CE1 TYR A  95     -10.809  18.615 -41.881  1.00  0.00           C  
ATOM   1522  CE2 TYR A  95     -12.967  19.214 -42.721  1.00  0.00           C  
ATOM   1523  CZ  TYR A  95     -11.781  18.552 -42.874  1.00  0.00           C  
ATOM   1524  OH  TYR A  95     -11.543  17.836 -44.013  1.00  0.00           O  
ATOM   1525  H   TYR A  95     -13.626  18.860 -38.138  1.00  0.00           H  
ATOM   1526  HA  TYR A  95     -10.980  19.963 -38.078  1.00  0.00           H  
ATOM   1527 1HB  TYR A  95     -13.570  20.960 -39.321  1.00  0.00           H  
ATOM   1528 2HB  TYR A  95     -12.059  21.817 -39.536  1.00  0.00           H  
ATOM   1529  HD1 TYR A  95     -10.249  19.370 -40.009  1.00  0.00           H  
ATOM   1530  HD2 TYR A  95     -14.121  20.458 -41.462  1.00  0.00           H  
ATOM   1531  HE1 TYR A  95      -9.862  18.097 -41.987  1.00  0.00           H  
ATOM   1532  HE2 TYR A  95     -13.724  19.168 -43.501  1.00  0.00           H  
ATOM   1533  HH  TYR A  95     -10.626  17.513 -44.002  1.00  0.00           H  
ATOM   1534  N   GLN A  96     -13.295  21.682 -36.465  1.00  0.00           N  
ATOM   1535  CA  GLN A  96     -13.385  22.759 -35.506  1.00  0.00           C  
ATOM   1536  C   GLN A  96     -12.605  22.431 -34.235  1.00  0.00           C  
ATOM   1537  O   GLN A  96     -11.942  23.310 -33.693  1.00  0.00           O  
ATOM   1538  CB  GLN A  96     -14.830  23.127 -35.187  1.00  0.00           C  
ATOM   1539  CG  GLN A  96     -14.978  24.383 -34.291  1.00  0.00           C  
ATOM   1540  CD  GLN A  96     -14.386  25.635 -34.944  1.00  0.00           C  
ATOM   1541  OE1 GLN A  96     -14.472  25.788 -36.165  1.00  0.00           O  
ATOM   1542  NE2 GLN A  96     -13.814  26.533 -34.147  1.00  0.00           N  
ATOM   1543  H   GLN A  96     -14.142  21.173 -36.755  1.00  0.00           H  
ATOM   1544  HA  GLN A  96     -12.926  23.634 -35.956  1.00  0.00           H  
ATOM   1545 1HB  GLN A  96     -15.370  23.304 -36.120  1.00  0.00           H  
ATOM   1546 2HB  GLN A  96     -15.316  22.281 -34.690  1.00  0.00           H  
ATOM   1547 1HG  GLN A  96     -16.035  24.569 -34.123  1.00  0.00           H  
ATOM   1548 2HG  GLN A  96     -14.475  24.227 -33.333  1.00  0.00           H  
ATOM   1549 1HE2 GLN A  96     -13.427  27.370 -34.530  1.00  0.00           H  
ATOM   1550 2HE2 GLN A  96     -13.766  26.414 -33.125  1.00  0.00           H  
ATOM   1551  N   LYS A  97     -12.627  21.178 -33.763  1.00  0.00           N  
ATOM   1552  CA  LYS A  97     -11.831  20.870 -32.577  1.00  0.00           C  
ATOM   1553  C   LYS A  97     -10.345  21.137 -32.833  1.00  0.00           C  
ATOM   1554  O   LYS A  97      -9.656  21.684 -31.961  1.00  0.00           O  
ATOM   1555  CB  LYS A  97     -12.095  19.452 -32.082  1.00  0.00           C  
ATOM   1556  CG  LYS A  97     -13.474  19.331 -31.445  1.00  0.00           C  
ATOM   1557  CD  LYS A  97     -13.832  17.943 -30.969  1.00  0.00           C  
ATOM   1558  CE  LYS A  97     -15.216  17.994 -30.320  1.00  0.00           C  
ATOM   1559  NZ  LYS A  97     -15.716  16.672 -29.859  1.00  0.00           N  
ATOM   1560  H   LYS A  97     -13.231  20.465 -34.194  1.00  0.00           H  
ATOM   1561  HA  LYS A  97     -12.146  21.552 -31.783  1.00  0.00           H  
ATOM   1562 1HB  LYS A  97     -12.046  18.754 -32.920  1.00  0.00           H  
ATOM   1563 2HB  LYS A  97     -11.336  19.158 -31.355  1.00  0.00           H  
ATOM   1564 1HG  LYS A  97     -13.523  20.011 -30.594  1.00  0.00           H  
ATOM   1565 2HG  LYS A  97     -14.223  19.646 -32.169  1.00  0.00           H  
ATOM   1566 1HD  LYS A  97     -13.860  17.269 -31.827  1.00  0.00           H  
ATOM   1567 2HD  LYS A  97     -13.092  17.581 -30.256  1.00  0.00           H  
ATOM   1568 1HE  LYS A  97     -15.176  18.667 -29.461  1.00  0.00           H  
ATOM   1569 2HE  LYS A  97     -15.913  18.401 -31.047  1.00  0.00           H  
ATOM   1570 1HZ  LYS A  97     -16.639  16.804 -29.454  1.00  0.00           H  
ATOM   1571 2HZ  LYS A  97     -15.788  16.043 -30.643  1.00  0.00           H  
ATOM   1572 3HZ  LYS A  97     -15.096  16.283 -29.166  1.00  0.00           H  
ATOM   1573  N   ALA A  98      -9.853  20.789 -34.033  1.00  0.00           N  
ATOM   1574  CA  ALA A  98      -8.448  21.055 -34.344  1.00  0.00           C  
ATOM   1575  C   ALA A  98      -8.156  22.544 -34.259  1.00  0.00           C  
ATOM   1576  O   ALA A  98      -7.110  22.946 -33.731  1.00  0.00           O  
ATOM   1577  CB  ALA A  98      -8.107  20.569 -35.740  1.00  0.00           C  
ATOM   1578  H   ALA A  98     -10.455  20.290 -34.701  1.00  0.00           H  
ATOM   1579  HA  ALA A  98      -7.837  20.532 -33.615  1.00  0.00           H  
ATOM   1580 1HB  ALA A  98      -7.054  20.758 -35.945  1.00  0.00           H  
ATOM   1581 2HB  ALA A  98      -8.306  19.524 -35.810  1.00  0.00           H  
ATOM   1582 3HB  ALA A  98      -8.718  21.095 -36.468  1.00  0.00           H  
ATOM   1583  N   LEU A  99      -9.097  23.356 -34.758  1.00  0.00           N  
ATOM   1584  CA  LEU A  99      -9.026  24.814 -34.741  1.00  0.00           C  
ATOM   1585  C   LEU A  99      -9.136  25.428 -33.360  1.00  0.00           C  
ATOM   1586  O   LEU A  99      -8.548  26.472 -33.088  1.00  0.00           O  
ATOM   1587  CB  LEU A  99     -10.072  25.367 -35.697  1.00  0.00           C  
ATOM   1588  CG  LEU A  99      -9.783  25.110 -37.200  1.00  0.00           C  
ATOM   1589  CD1 LEU A  99     -10.995  25.429 -37.992  1.00  0.00           C  
ATOM   1590  CD2 LEU A  99      -8.618  26.004 -37.635  1.00  0.00           C  
ATOM   1591  H   LEU A  99      -9.889  22.916 -35.230  1.00  0.00           H  
ATOM   1592  HA  LEU A  99      -8.054  25.081 -35.115  1.00  0.00           H  
ATOM   1593 1HB  LEU A  99     -11.031  24.931 -35.455  1.00  0.00           H  
ATOM   1594 2HB  LEU A  99     -10.142  26.444 -35.555  1.00  0.00           H  
ATOM   1595  HG  LEU A  99      -9.537  24.064 -37.367  1.00  0.00           H  
ATOM   1596 1HD1 LEU A  99     -10.802  25.261 -39.053  1.00  0.00           H  
ATOM   1597 2HD1 LEU A  99     -11.801  24.788 -37.666  1.00  0.00           H  
ATOM   1598 3HD1 LEU A  99     -11.263  26.448 -37.833  1.00  0.00           H  
ATOM   1599 1HD2 LEU A  99      -8.424  25.891 -38.684  1.00  0.00           H  
ATOM   1600 2HD2 LEU A  99      -8.879  27.005 -37.444  1.00  0.00           H  
ATOM   1601 3HD2 LEU A  99      -7.720  25.781 -37.099  1.00  0.00           H  
ATOM   1602  N   GLU A 100      -9.911  24.819 -32.462  1.00  0.00           N  
ATOM   1603  CA  GLU A 100      -9.979  25.359 -31.104  1.00  0.00           C  
ATOM   1604  C   GLU A 100      -8.590  25.221 -30.462  1.00  0.00           C  
ATOM   1605  O   GLU A 100      -8.138  26.123 -29.751  1.00  0.00           O  
ATOM   1606  CB  GLU A 100     -11.040  24.613 -30.275  1.00  0.00           C  
ATOM   1607  CG  GLU A 100     -12.504  24.884 -30.670  1.00  0.00           C  
ATOM   1608  CD  GLU A 100     -12.974  26.277 -30.371  1.00  0.00           C  
ATOM   1609  OE1 GLU A 100     -12.786  26.722 -29.266  1.00  0.00           O  
ATOM   1610  OE2 GLU A 100     -13.526  26.903 -31.248  1.00  0.00           O  
ATOM   1611  H   GLU A 100     -10.448  24.001 -32.739  1.00  0.00           H  
ATOM   1612  HA  GLU A 100     -10.250  26.413 -31.152  1.00  0.00           H  
ATOM   1613 1HB  GLU A 100     -10.871  23.541 -30.359  1.00  0.00           H  
ATOM   1614 2HB  GLU A 100     -10.929  24.879 -29.222  1.00  0.00           H  
ATOM   1615 1HG  GLU A 100     -12.598  24.719 -31.735  1.00  0.00           H  
ATOM   1616 2HG  GLU A 100     -13.146  24.171 -30.166  1.00  0.00           H  
ATOM   1617  N   LEU A 101      -7.907  24.104 -30.759  1.00  0.00           N  
ATOM   1618  CA  LEU A 101      -6.548  23.857 -30.262  1.00  0.00           C  
ATOM   1619  C   LEU A 101      -5.495  24.722 -30.980  1.00  0.00           C  
ATOM   1620  O   LEU A 101      -4.587  25.264 -30.357  1.00  0.00           O  
ATOM   1621  CB  LEU A 101      -6.189  22.394 -30.492  1.00  0.00           C  
ATOM   1622  CG  LEU A 101      -6.938  21.355 -29.672  1.00  0.00           C  
ATOM   1623  CD1 LEU A 101      -6.630  20.025 -30.247  1.00  0.00           C  
ATOM   1624  CD2 LEU A 101      -6.498  21.397 -28.220  1.00  0.00           C  
ATOM   1625  H   LEU A 101      -8.393  23.384 -31.300  1.00  0.00           H  
ATOM   1626  HA  LEU A 101      -6.515  24.098 -29.207  1.00  0.00           H  
ATOM   1627 1HB  LEU A 101      -6.391  22.169 -31.528  1.00  0.00           H  
ATOM   1628 2HB  LEU A 101      -5.124  22.267 -30.318  1.00  0.00           H  
ATOM   1629  HG  LEU A 101      -8.012  21.530 -29.747  1.00  0.00           H  
ATOM   1630 1HD1 LEU A 101      -7.169  19.266 -29.695  1.00  0.00           H  
ATOM   1631 2HD1 LEU A 101      -6.958  20.028 -31.273  1.00  0.00           H  
ATOM   1632 3HD1 LEU A 101      -5.563  19.834 -30.193  1.00  0.00           H  
ATOM   1633 1HD2 LEU A 101      -7.036  20.626 -27.669  1.00  0.00           H  
ATOM   1634 2HD2 LEU A 101      -5.426  21.205 -28.155  1.00  0.00           H  
ATOM   1635 3HD2 LEU A 101      -6.721  22.363 -27.781  1.00  0.00           H  
ATOM   1636  N   ASP A 102      -5.642  24.855 -32.306  1.00  0.00           N  
ATOM   1637  CA  ASP A 102      -4.748  25.653 -33.135  1.00  0.00           C  
ATOM   1638  C   ASP A 102      -5.561  26.391 -34.207  1.00  0.00           C  
ATOM   1639  O   ASP A 102      -5.827  25.845 -35.271  1.00  0.00           O  
ATOM   1640  CB  ASP A 102      -3.679  24.788 -33.810  1.00  0.00           C  
ATOM   1641  CG  ASP A 102      -2.662  25.631 -34.628  1.00  0.00           C  
ATOM   1642  OD1 ASP A 102      -2.945  26.799 -34.935  1.00  0.00           O  
ATOM   1643  OD2 ASP A 102      -1.607  25.113 -34.923  1.00  0.00           O  
ATOM   1644  H   ASP A 102      -6.384  24.336 -32.771  1.00  0.00           H  
ATOM   1645  HA  ASP A 102      -4.217  26.340 -32.492  1.00  0.00           H  
ATOM   1646 1HB  ASP A 102      -3.141  24.212 -33.052  1.00  0.00           H  
ATOM   1647 2HB  ASP A 102      -4.164  24.074 -34.483  1.00  0.00           H  
ATOM   1648  N   PRO A 103      -5.911  27.666 -33.957  1.00  0.00           N  
ATOM   1649  CA  PRO A 103      -6.782  28.488 -34.793  1.00  0.00           C  
ATOM   1650  C   PRO A 103      -6.064  29.186 -35.952  1.00  0.00           C  
ATOM   1651  O   PRO A 103      -6.648  30.062 -36.574  1.00  0.00           O  
ATOM   1652  CB  PRO A 103      -7.299  29.507 -33.772  1.00  0.00           C  
ATOM   1653  CG  PRO A 103      -6.143  29.706 -32.825  1.00  0.00           C  
ATOM   1654  CD  PRO A 103      -5.493  28.331 -32.714  1.00  0.00           C  
ATOM   1655  HA  PRO A 103      -7.598  27.861 -35.168  1.00  0.00           H  
ATOM   1656 1HB  PRO A 103      -7.603  30.435 -34.284  1.00  0.00           H  
ATOM   1657 2HB  PRO A 103      -8.193  29.107 -33.266  1.00  0.00           H  
ATOM   1658 1HG  PRO A 103      -5.463  30.480 -33.206  1.00  0.00           H  
ATOM   1659 2HG  PRO A 103      -6.528  30.071 -31.856  1.00  0.00           H  
ATOM   1660 1HD  PRO A 103      -4.402  28.475 -32.693  1.00  0.00           H  
ATOM   1661 2HD  PRO A 103      -5.884  27.800 -31.820  1.00  0.00           H  
ATOM   1662  N   ASN A 104      -4.798  28.837 -36.222  1.00  0.00           N  
ATOM   1663  CA  ASN A 104      -4.127  29.525 -37.310  1.00  0.00           C  
ATOM   1664  C   ASN A 104      -3.655  28.503 -38.336  1.00  0.00           C  
ATOM   1665  O   ASN A 104      -2.563  28.586 -38.881  1.00  0.00           O  
ATOM   1666  CB  ASN A 104      -2.967  30.340 -36.778  1.00  0.00           C  
ATOM   1667  CG  ASN A 104      -3.383  31.452 -35.854  1.00  0.00           C  
ATOM   1668  OD1 ASN A 104      -3.995  32.452 -36.268  1.00  0.00           O  
ATOM   1669  ND2 ASN A 104      -3.042  31.324 -34.599  1.00  0.00           N  
ATOM   1670  H   ASN A 104      -4.280  28.108 -35.715  1.00  0.00           H  
ATOM   1671  HA  ASN A 104      -4.831  30.191 -37.813  1.00  0.00           H  
ATOM   1672 1HB  ASN A 104      -2.290  29.666 -36.241  1.00  0.00           H  
ATOM   1673 2HB  ASN A 104      -2.402  30.757 -37.604  1.00  0.00           H  
ATOM   1674 1HD2 ASN A 104      -3.267  32.026 -33.932  1.00  0.00           H  
ATOM   1675 2HD2 ASN A 104      -2.532  30.502 -34.300  1.00  0.00           H  
ATOM   1676  N   ASN A 105      -4.559  27.595 -38.642  1.00  0.00           N  
ATOM   1677  CA  ASN A 105      -4.359  26.535 -39.599  1.00  0.00           C  
ATOM   1678  C   ASN A 105      -5.192  26.800 -40.845  1.00  0.00           C  
ATOM   1679  O   ASN A 105      -6.388  26.516 -40.849  1.00  0.00           O  
ATOM   1680  CB  ASN A 105      -4.708  25.224 -38.908  1.00  0.00           C  
ATOM   1681  CG  ASN A 105      -4.473  23.982 -39.714  1.00  0.00           C  
ATOM   1682  OD1 ASN A 105      -4.593  23.963 -40.946  1.00  0.00           O  
ATOM   1683  ND2 ASN A 105      -4.109  22.912 -39.036  1.00  0.00           N  
ATOM   1684  H   ASN A 105      -5.430  27.624 -38.139  1.00  0.00           H  
ATOM   1685  HA  ASN A 105      -3.306  26.513 -39.892  1.00  0.00           H  
ATOM   1686 1HB  ASN A 105      -4.128  25.161 -37.984  1.00  0.00           H  
ATOM   1687 2HB  ASN A 105      -5.749  25.260 -38.620  1.00  0.00           H  
ATOM   1688 1HD2 ASN A 105      -3.926  22.047 -39.515  1.00  0.00           H  
ATOM   1689 2HD2 ASN A 105      -4.020  22.964 -38.042  1.00  0.00           H  
ATOM   1690  N   ALA A 106      -4.572  27.388 -41.870  1.00  0.00           N  
ATOM   1691  CA  ALA A 106      -5.331  27.778 -43.049  1.00  0.00           C  
ATOM   1692  C   ALA A 106      -5.992  26.595 -43.722  1.00  0.00           C  
ATOM   1693  O   ALA A 106      -7.113  26.713 -44.223  1.00  0.00           O  
ATOM   1694  CB  ALA A 106      -4.433  28.476 -44.067  1.00  0.00           C  
ATOM   1695  H   ALA A 106      -3.580  27.589 -41.808  1.00  0.00           H  
ATOM   1696  HA  ALA A 106      -6.104  28.457 -42.735  1.00  0.00           H  
ATOM   1697 1HB  ALA A 106      -5.031  28.793 -44.921  1.00  0.00           H  
ATOM   1698 2HB  ALA A 106      -3.978  29.339 -43.612  1.00  0.00           H  
ATOM   1699 3HB  ALA A 106      -3.663  27.789 -44.399  1.00  0.00           H  
ATOM   1700  N   GLU A 107      -5.315  25.434 -43.733  1.00  0.00           N  
ATOM   1701  CA  GLU A 107      -5.891  24.257 -44.372  1.00  0.00           C  
ATOM   1702  C   GLU A 107      -7.132  23.790 -43.641  1.00  0.00           C  
ATOM   1703  O   GLU A 107      -8.136  23.447 -44.299  1.00  0.00           O  
ATOM   1704  CB  GLU A 107      -4.848  23.138 -44.439  1.00  0.00           C  
ATOM   1705  CG  GLU A 107      -3.710  23.410 -45.419  1.00  0.00           C  
ATOM   1706  CD  GLU A 107      -2.639  22.352 -45.401  1.00  0.00           C  
ATOM   1707  OE1 GLU A 107      -2.640  21.565 -44.493  1.00  0.00           O  
ATOM   1708  OE2 GLU A 107      -1.833  22.324 -46.295  1.00  0.00           O  
ATOM   1709  H   GLU A 107      -4.406  25.385 -43.297  1.00  0.00           H  
ATOM   1710  HA  GLU A 107      -6.167  24.524 -45.389  1.00  0.00           H  
ATOM   1711 1HB  GLU A 107      -4.416  22.981 -43.453  1.00  0.00           H  
ATOM   1712 2HB  GLU A 107      -5.338  22.207 -44.732  1.00  0.00           H  
ATOM   1713 1HG  GLU A 107      -4.122  23.480 -46.425  1.00  0.00           H  
ATOM   1714 2HG  GLU A 107      -3.268  24.373 -45.173  1.00  0.00           H  
ATOM   1715  N   ALA A 108      -7.101  23.782 -42.317  1.00  0.00           N  
ATOM   1716  CA  ALA A 108      -8.274  23.408 -41.535  1.00  0.00           C  
ATOM   1717  C   ALA A 108      -9.409  24.383 -41.766  1.00  0.00           C  
ATOM   1718  O   ALA A 108     -10.565  23.949 -41.881  1.00  0.00           O  
ATOM   1719  CB  ALA A 108      -7.907  23.308 -40.078  1.00  0.00           C  
ATOM   1720  H   ALA A 108      -6.227  24.020 -41.846  1.00  0.00           H  
ATOM   1721  HA  ALA A 108      -8.605  22.431 -41.875  1.00  0.00           H  
ATOM   1722 1HB  ALA A 108      -8.775  23.010 -39.502  1.00  0.00           H  
ATOM   1723 2HB  ALA A 108      -7.113  22.582 -39.951  1.00  0.00           H  
ATOM   1724 3HB  ALA A 108      -7.572  24.265 -39.754  1.00  0.00           H  
ATOM   1725  N   TRP A 109      -9.111  25.685 -41.860  1.00  0.00           N  
ATOM   1726  CA  TRP A 109     -10.183  26.664 -42.097  1.00  0.00           C  
ATOM   1727  C   TRP A 109     -10.813  26.444 -43.466  1.00  0.00           C  
ATOM   1728  O   TRP A 109     -12.028  26.455 -43.621  1.00  0.00           O  
ATOM   1729  CB  TRP A 109      -9.660  28.101 -41.998  1.00  0.00           C  
ATOM   1730  CG  TRP A 109      -9.383  28.598 -40.612  1.00  0.00           C  
ATOM   1731  CD1 TRP A 109      -8.183  28.914 -40.094  1.00  0.00           C  
ATOM   1732  CD2 TRP A 109     -10.335  28.831 -39.570  1.00  0.00           C  
ATOM   1733  NE1 TRP A 109      -8.325  29.348 -38.792  1.00  0.00           N  
ATOM   1734  CE2 TRP A 109      -9.620  29.294 -38.464  1.00  0.00           C  
ATOM   1735  CE3 TRP A 109     -11.696  28.682 -39.484  1.00  0.00           C  
ATOM   1736  CZ2 TRP A 109     -10.239  29.599 -37.279  1.00  0.00           C  
ATOM   1737  CZ3 TRP A 109     -12.315  28.978 -38.280  1.00  0.00           C  
ATOM   1738  CH2 TRP A 109     -11.605  29.421 -37.210  1.00  0.00           C  
ATOM   1739  H   TRP A 109      -8.153  25.999 -41.721  1.00  0.00           H  
ATOM   1740  HA  TRP A 109     -10.948  26.512 -41.338  1.00  0.00           H  
ATOM   1741 1HB  TRP A 109      -8.735  28.168 -42.558  1.00  0.00           H  
ATOM   1742 2HB  TRP A 109     -10.373  28.775 -42.467  1.00  0.00           H  
ATOM   1743  HD1 TRP A 109      -7.262  28.827 -40.625  1.00  0.00           H  
ATOM   1744  HE1 TRP A 109      -7.587  29.658 -38.125  1.00  0.00           H  
ATOM   1745  HE3 TRP A 109     -12.264  28.317 -40.335  1.00  0.00           H  
ATOM   1746  HZ2 TRP A 109      -9.668  29.945 -36.413  1.00  0.00           H  
ATOM   1747  HZ3 TRP A 109     -13.381  28.838 -38.203  1.00  0.00           H  
ATOM   1748  HH2 TRP A 109     -12.122  29.641 -36.283  1.00  0.00           H  
ATOM   1749  N   TYR A 110      -9.952  26.207 -44.459  1.00  0.00           N  
ATOM   1750  CA  TYR A 110     -10.380  25.927 -45.809  1.00  0.00           C  
ATOM   1751  C   TYR A 110     -11.283  24.713 -45.918  1.00  0.00           C  
ATOM   1752  O   TYR A 110     -12.356  24.794 -46.535  1.00  0.00           O  
ATOM   1753  CB  TYR A 110      -9.160  25.787 -46.707  1.00  0.00           C  
ATOM   1754  CG  TYR A 110      -9.480  25.209 -48.008  1.00  0.00           C  
ATOM   1755  CD1 TYR A 110     -10.171  25.917 -48.945  1.00  0.00           C  
ATOM   1756  CD2 TYR A 110      -9.060  23.928 -48.271  1.00  0.00           C  
ATOM   1757  CE1 TYR A 110     -10.485  25.344 -50.132  1.00  0.00           C  
ATOM   1758  CE2 TYR A 110      -9.352  23.357 -49.458  1.00  0.00           C  
ATOM   1759  CZ  TYR A 110     -10.081  24.045 -50.379  1.00  0.00           C  
ATOM   1760  OH  TYR A 110     -10.388  23.457 -51.572  1.00  0.00           O  
ATOM   1761  H   TYR A 110      -8.952  26.236 -44.273  1.00  0.00           H  
ATOM   1762  HA  TYR A 110     -10.955  26.794 -46.158  1.00  0.00           H  
ATOM   1763 1HB  TYR A 110      -8.691  26.756 -46.865  1.00  0.00           H  
ATOM   1764 2HB  TYR A 110      -8.433  25.150 -46.221  1.00  0.00           H  
ATOM   1765  HD1 TYR A 110     -10.482  26.918 -48.731  1.00  0.00           H  
ATOM   1766  HD2 TYR A 110      -8.496  23.372 -47.514  1.00  0.00           H  
ATOM   1767  HE1 TYR A 110     -11.054  25.885 -50.880  1.00  0.00           H  
ATOM   1768  HE2 TYR A 110      -9.030  22.331 -49.668  1.00  0.00           H  
ATOM   1769  HH  TYR A 110      -9.644  22.876 -51.852  1.00  0.00           H  
ATOM   1770  N   ASN A 111     -10.860  23.598 -45.321  1.00  0.00           N  
ATOM   1771  CA  ASN A 111     -11.649  22.366 -45.362  1.00  0.00           C  
ATOM   1772  C   ASN A 111     -12.919  22.472 -44.510  1.00  0.00           C  
ATOM   1773  O   ASN A 111     -13.928  21.860 -44.844  1.00  0.00           O  
ATOM   1774  CB  ASN A 111     -10.808  21.191 -44.987  1.00  0.00           C  
ATOM   1775  CG  ASN A 111      -9.879  20.778 -46.079  1.00  0.00           C  
ATOM   1776  OD1 ASN A 111     -10.140  20.968 -47.270  1.00  0.00           O  
ATOM   1777  ND2 ASN A 111      -8.780  20.214 -45.683  1.00  0.00           N  
ATOM   1778  H   ASN A 111      -9.952  23.589 -44.860  1.00  0.00           H  
ATOM   1779  HA  ASN A 111     -11.981  22.217 -46.390  1.00  0.00           H  
ATOM   1780 1HB  ASN A 111     -10.244  21.399 -44.073  1.00  0.00           H  
ATOM   1781 2HB  ASN A 111     -11.461  20.374 -44.801  1.00  0.00           H  
ATOM   1782 1HD2 ASN A 111      -8.105  19.913 -46.360  1.00  0.00           H  
ATOM   1783 2HD2 ASN A 111      -8.601  20.087 -44.710  1.00  0.00           H  
ATOM   1784  N   LEU A 112     -12.889  23.269 -43.420  1.00  0.00           N  
ATOM   1785  CA  LEU A 112     -14.089  23.476 -42.624  1.00  0.00           C  
ATOM   1786  C   LEU A 112     -15.071  24.148 -43.569  1.00  0.00           C  
ATOM   1787  O   LEU A 112     -16.244  23.735 -43.671  1.00  0.00           O  
ATOM   1788  CB  LEU A 112     -13.784  24.398 -41.416  1.00  0.00           C  
ATOM   1789  CG  LEU A 112     -14.932  24.725 -40.426  1.00  0.00           C  
ATOM   1790  CD1 LEU A 112     -15.401  23.458 -39.735  1.00  0.00           C  
ATOM   1791  CD2 LEU A 112     -14.443  25.706 -39.401  1.00  0.00           C  
ATOM   1792  H   LEU A 112     -12.005  23.690 -43.116  1.00  0.00           H  
ATOM   1793  HA  LEU A 112     -14.483  22.523 -42.295  1.00  0.00           H  
ATOM   1794 1HB  LEU A 112     -12.970  23.956 -40.851  1.00  0.00           H  
ATOM   1795 2HB  LEU A 112     -13.430  25.350 -41.806  1.00  0.00           H  
ATOM   1796  HG  LEU A 112     -15.762  25.164 -40.959  1.00  0.00           H  
ATOM   1797 1HD1 LEU A 112     -16.184  23.710 -39.039  1.00  0.00           H  
ATOM   1798 2HD1 LEU A 112     -15.780  22.756 -40.465  1.00  0.00           H  
ATOM   1799 3HD1 LEU A 112     -14.579  23.013 -39.195  1.00  0.00           H  
ATOM   1800 1HD2 LEU A 112     -15.246  25.954 -38.701  1.00  0.00           H  
ATOM   1801 2HD2 LEU A 112     -13.629  25.277 -38.862  1.00  0.00           H  
ATOM   1802 3HD2 LEU A 112     -14.109  26.605 -39.893  1.00  0.00           H  
ATOM   1803  N   GLY A 113     -14.573  25.141 -44.304  1.00  0.00           N  
ATOM   1804  CA  GLY A 113     -15.332  25.878 -45.306  1.00  0.00           C  
ATOM   1805  C   GLY A 113     -15.911  24.924 -46.337  1.00  0.00           C  
ATOM   1806  O   GLY A 113     -17.124  24.965 -46.581  1.00  0.00           O  
ATOM   1807  H   GLY A 113     -13.607  25.444 -44.151  1.00  0.00           H  
ATOM   1808 1HA  GLY A 113     -16.136  26.404 -44.801  1.00  0.00           H  
ATOM   1809 2HA  GLY A 113     -14.691  26.618 -45.776  1.00  0.00           H  
ATOM   1810  N   ASN A 114     -15.079  24.061 -46.951  1.00  0.00           N  
ATOM   1811  CA  ASN A 114     -15.602  23.127 -47.948  1.00  0.00           C  
ATOM   1812  C   ASN A 114     -16.675  22.203 -47.401  1.00  0.00           C  
ATOM   1813  O   ASN A 114     -17.648  21.916 -48.095  1.00  0.00           O  
ATOM   1814  CB  ASN A 114     -14.529  22.249 -48.564  1.00  0.00           C  
ATOM   1815  CG  ASN A 114     -13.623  22.879 -49.584  1.00  0.00           C  
ATOM   1816  OD1 ASN A 114     -13.835  23.992 -50.096  1.00  0.00           O  
ATOM   1817  ND2 ASN A 114     -12.610  22.138 -49.927  1.00  0.00           N  
ATOM   1818  H   ASN A 114     -14.080  24.106 -46.728  1.00  0.00           H  
ATOM   1819  HA  ASN A 114     -16.057  23.710 -48.745  1.00  0.00           H  
ATOM   1820 1HB  ASN A 114     -13.922  21.840 -47.760  1.00  0.00           H  
ATOM   1821 2HB  ASN A 114     -15.036  21.409 -49.033  1.00  0.00           H  
ATOM   1822 1HD2 ASN A 114     -11.949  22.460 -50.623  1.00  0.00           H  
ATOM   1823 2HD2 ASN A 114     -12.487  21.234 -49.505  1.00  0.00           H  
ATOM   1824  N   ALA A 115     -16.522  21.718 -46.169  1.00  0.00           N  
ATOM   1825  CA  ALA A 115     -17.561  20.858 -45.636  1.00  0.00           C  
ATOM   1826  C   ALA A 115     -18.899  21.612 -45.517  1.00  0.00           C  
ATOM   1827  O   ALA A 115     -19.962  21.111 -45.930  1.00  0.00           O  
ATOM   1828  CB  ALA A 115     -17.110  20.300 -44.300  1.00  0.00           C  
ATOM   1829  H   ALA A 115     -15.684  21.915 -45.647  1.00  0.00           H  
ATOM   1830  HA  ALA A 115     -17.702  20.042 -46.345  1.00  0.00           H  
ATOM   1831 1HB  ALA A 115     -17.876  19.638 -43.915  1.00  0.00           H  
ATOM   1832 2HB  ALA A 115     -16.178  19.762 -44.424  1.00  0.00           H  
ATOM   1833 3HB  ALA A 115     -16.958  21.137 -43.629  1.00  0.00           H  
ATOM   1834  N   TYR A 116     -18.840  22.876 -45.056  1.00  0.00           N  
ATOM   1835  CA  TYR A 116     -20.067  23.680 -44.954  1.00  0.00           C  
ATOM   1836  C   TYR A 116     -20.663  23.969 -46.327  1.00  0.00           C  
ATOM   1837  O   TYR A 116     -21.883  23.886 -46.512  1.00  0.00           O  
ATOM   1838  CB  TYR A 116     -19.816  25.006 -44.216  1.00  0.00           C  
ATOM   1839  CG  TYR A 116     -19.832  24.944 -42.692  1.00  0.00           C  
ATOM   1840  CD1 TYR A 116     -18.670  25.000 -41.955  1.00  0.00           C  
ATOM   1841  CD2 TYR A 116     -21.053  24.870 -42.030  1.00  0.00           C  
ATOM   1842  CE1 TYR A 116     -18.727  24.982 -40.577  1.00  0.00           C  
ATOM   1843  CE2 TYR A 116     -21.097  24.854 -40.660  1.00  0.00           C  
ATOM   1844  CZ  TYR A 116     -19.937  24.914 -39.935  1.00  0.00           C  
ATOM   1845  OH  TYR A 116     -19.983  24.915 -38.562  1.00  0.00           O  
ATOM   1846  H   TYR A 116     -17.942  23.253 -44.720  1.00  0.00           H  
ATOM   1847  HA  TYR A 116     -20.796  23.109 -44.391  1.00  0.00           H  
ATOM   1848 1HB  TYR A 116     -18.849  25.413 -44.524  1.00  0.00           H  
ATOM   1849 2HB  TYR A 116     -20.564  25.724 -44.525  1.00  0.00           H  
ATOM   1850  HD1 TYR A 116     -17.714  25.076 -42.448  1.00  0.00           H  
ATOM   1851  HD2 TYR A 116     -21.982  24.833 -42.590  1.00  0.00           H  
ATOM   1852  HE1 TYR A 116     -17.832  25.039 -39.993  1.00  0.00           H  
ATOM   1853  HE2 TYR A 116     -22.060  24.809 -40.152  1.00  0.00           H  
ATOM   1854  HH  TYR A 116     -19.110  25.114 -38.201  1.00  0.00           H  
ATOM   1855  N   TYR A 117     -19.784  24.271 -47.289  1.00  0.00           N  
ATOM   1856  CA  TYR A 117     -20.116  24.567 -48.677  1.00  0.00           C  
ATOM   1857  C   TYR A 117     -20.879  23.420 -49.318  1.00  0.00           C  
ATOM   1858  O   TYR A 117     -21.955  23.614 -49.887  1.00  0.00           O  
ATOM   1859  CB  TYR A 117     -18.812  24.806 -49.443  1.00  0.00           C  
ATOM   1860  CG  TYR A 117     -18.892  25.061 -50.891  1.00  0.00           C  
ATOM   1861  CD1 TYR A 117     -19.122  26.323 -51.369  1.00  0.00           C  
ATOM   1862  CD2 TYR A 117     -18.719  24.005 -51.753  1.00  0.00           C  
ATOM   1863  CE1 TYR A 117     -19.184  26.534 -52.735  1.00  0.00           C  
ATOM   1864  CE2 TYR A 117     -18.784  24.202 -53.099  1.00  0.00           C  
ATOM   1865  CZ  TYR A 117     -19.011  25.455 -53.597  1.00  0.00           C  
ATOM   1866  OH  TYR A 117     -19.071  25.637 -54.954  1.00  0.00           O  
ATOM   1867  H   TYR A 117     -18.801  24.331 -47.018  1.00  0.00           H  
ATOM   1868  HA  TYR A 117     -20.739  25.468 -48.699  1.00  0.00           H  
ATOM   1869 1HB  TYR A 117     -18.262  25.607 -48.997  1.00  0.00           H  
ATOM   1870 2HB  TYR A 117     -18.214  23.936 -49.329  1.00  0.00           H  
ATOM   1871  HD1 TYR A 117     -19.248  27.139 -50.676  1.00  0.00           H  
ATOM   1872  HD2 TYR A 117     -18.527  23.004 -51.358  1.00  0.00           H  
ATOM   1873  HE1 TYR A 117     -19.360  27.522 -53.127  1.00  0.00           H  
ATOM   1874  HE2 TYR A 117     -18.646  23.359 -53.776  1.00  0.00           H  
ATOM   1875  HH  TYR A 117     -18.996  24.778 -55.388  1.00  0.00           H  
ATOM   1876  N   LYS A 118     -20.333  22.207 -49.204  1.00  0.00           N  
ATOM   1877  CA  LYS A 118     -20.930  21.010 -49.799  1.00  0.00           C  
ATOM   1878  C   LYS A 118     -22.311  20.724 -49.235  1.00  0.00           C  
ATOM   1879  O   LYS A 118     -23.203  20.291 -49.963  1.00  0.00           O  
ATOM   1880  CB  LYS A 118     -20.026  19.802 -49.573  1.00  0.00           C  
ATOM   1881  CG  LYS A 118     -20.508  18.486 -50.204  1.00  0.00           C  
ATOM   1882  CD  LYS A 118     -20.559  18.526 -51.718  1.00  0.00           C  
ATOM   1883  CE  LYS A 118     -20.806  17.128 -52.284  1.00  0.00           C  
ATOM   1884  NZ  LYS A 118     -20.823  17.119 -53.773  1.00  0.00           N  
ATOM   1885  H   LYS A 118     -19.438  22.120 -48.716  1.00  0.00           H  
ATOM   1886  HA  LYS A 118     -21.023  21.179 -50.867  1.00  0.00           H  
ATOM   1887 1HB  LYS A 118     -19.024  20.029 -49.961  1.00  0.00           H  
ATOM   1888 2HB  LYS A 118     -19.912  19.639 -48.499  1.00  0.00           H  
ATOM   1889 1HG  LYS A 118     -19.825  17.718 -49.935  1.00  0.00           H  
ATOM   1890 2HG  LYS A 118     -21.476  18.203 -49.811  1.00  0.00           H  
ATOM   1891 1HD  LYS A 118     -21.396  19.143 -52.017  1.00  0.00           H  
ATOM   1892 2HD  LYS A 118     -19.639  18.936 -52.123  1.00  0.00           H  
ATOM   1893 1HE  LYS A 118     -20.017  16.448 -51.936  1.00  0.00           H  
ATOM   1894 2HE  LYS A 118     -21.763  16.763 -51.912  1.00  0.00           H  
ATOM   1895 1HZ  LYS A 118     -20.991  16.178 -54.099  1.00  0.00           H  
ATOM   1896 2HZ  LYS A 118     -21.560  17.732 -54.100  1.00  0.00           H  
ATOM   1897 3HZ  LYS A 118     -19.927  17.443 -54.119  1.00  0.00           H  
ATOM   1898  N   GLN A 119     -22.504  21.031 -47.958  1.00  0.00           N  
ATOM   1899  CA  GLN A 119     -23.773  20.827 -47.277  1.00  0.00           C  
ATOM   1900  C   GLN A 119     -24.782  21.961 -47.552  1.00  0.00           C  
ATOM   1901  O   GLN A 119     -25.907  21.935 -47.037  1.00  0.00           O  
ATOM   1902  CB  GLN A 119     -23.524  20.691 -45.766  1.00  0.00           C  
ATOM   1903  CG  GLN A 119     -22.685  19.460 -45.347  1.00  0.00           C  
ATOM   1904  CD  GLN A 119     -23.415  18.131 -45.516  1.00  0.00           C  
ATOM   1905  OE1 GLN A 119     -23.479  17.570 -46.615  1.00  0.00           O  
ATOM   1906  NE2 GLN A 119     -23.947  17.600 -44.408  1.00  0.00           N  
ATOM   1907  H   GLN A 119     -21.695  21.349 -47.410  1.00  0.00           H  
ATOM   1908  HA  GLN A 119     -24.211  19.901 -47.647  1.00  0.00           H  
ATOM   1909 1HB  GLN A 119     -22.993  21.584 -45.429  1.00  0.00           H  
ATOM   1910 2HB  GLN A 119     -24.478  20.659 -45.245  1.00  0.00           H  
ATOM   1911 1HG  GLN A 119     -21.810  19.425 -45.990  1.00  0.00           H  
ATOM   1912 2HG  GLN A 119     -22.376  19.565 -44.307  1.00  0.00           H  
ATOM   1913 1HE2 GLN A 119     -24.425  16.728 -44.450  1.00  0.00           H  
ATOM   1914 2HE2 GLN A 119     -23.855  18.052 -43.478  1.00  0.00           H  
ATOM   1915  N   GLY A 120     -24.386  22.962 -48.352  1.00  0.00           N  
ATOM   1916  CA  GLY A 120     -25.237  24.086 -48.730  1.00  0.00           C  
ATOM   1917  C   GLY A 120     -25.199  25.303 -47.794  1.00  0.00           C  
ATOM   1918  O   GLY A 120     -26.024  26.218 -47.941  1.00  0.00           O  
ATOM   1919  H   GLY A 120     -23.453  22.942 -48.765  1.00  0.00           H  
ATOM   1920 1HA  GLY A 120     -24.949  24.407 -49.725  1.00  0.00           H  
ATOM   1921 2HA  GLY A 120     -26.266  23.740 -48.807  1.00  0.00           H  
ATOM   1922  N   ASP A 121     -24.300  25.325 -46.813  1.00  0.00           N  
ATOM   1923  CA  ASP A 121     -24.244  26.459 -45.920  1.00  0.00           C  
ATOM   1924  C   ASP A 121     -23.170  27.408 -46.431  1.00  0.00           C  
ATOM   1925  O   ASP A 121     -21.993  27.313 -46.051  1.00  0.00           O  
ATOM   1926  CB  ASP A 121     -23.982  26.032 -44.481  1.00  0.00           C  
ATOM   1927  CG  ASP A 121     -24.114  27.175 -43.483  1.00  0.00           C  
ATOM   1928  OD1 ASP A 121     -23.984  28.349 -43.862  1.00  0.00           O  
ATOM   1929  OD2 ASP A 121     -24.409  26.875 -42.345  1.00  0.00           O  
ATOM   1930  H   ASP A 121     -23.609  24.577 -46.703  1.00  0.00           H  
ATOM   1931  HA  ASP A 121     -25.197  26.980 -45.935  1.00  0.00           H  
ATOM   1932 1HB  ASP A 121     -24.681  25.241 -44.203  1.00  0.00           H  
ATOM   1933 2HB  ASP A 121     -22.987  25.617 -44.418  1.00  0.00           H  
ATOM   1934  N   TYR A 122     -23.576  28.297 -47.323  1.00  0.00           N  
ATOM   1935  CA  TYR A 122     -22.612  29.144 -47.986  1.00  0.00           C  
ATOM   1936  C   TYR A 122     -22.191  30.262 -47.063  1.00  0.00           C  
ATOM   1937  O   TYR A 122     -21.059  30.733 -47.137  1.00  0.00           O  
ATOM   1938  CB  TYR A 122     -23.192  29.660 -49.294  1.00  0.00           C  
ATOM   1939  CG  TYR A 122     -23.495  28.503 -50.197  1.00  0.00           C  
ATOM   1940  CD1 TYR A 122     -24.815  28.198 -50.475  1.00  0.00           C  
ATOM   1941  CD2 TYR A 122     -22.475  27.705 -50.703  1.00  0.00           C  
ATOM   1942  CE1 TYR A 122     -25.116  27.111 -51.258  1.00  0.00           C  
ATOM   1943  CE2 TYR A 122     -22.781  26.614 -51.489  1.00  0.00           C  
ATOM   1944  CZ  TYR A 122     -24.094  26.317 -51.764  1.00  0.00           C  
ATOM   1945  OH  TYR A 122     -24.407  25.229 -52.543  1.00  0.00           O  
ATOM   1946  H   TYR A 122     -24.561  28.328 -47.573  1.00  0.00           H  
ATOM   1947  HA  TYR A 122     -21.739  28.551 -48.214  1.00  0.00           H  
ATOM   1948 1HB  TYR A 122     -24.103  30.234 -49.119  1.00  0.00           H  
ATOM   1949 2HB  TYR A 122     -22.472  30.315 -49.795  1.00  0.00           H  
ATOM   1950  HD1 TYR A 122     -25.620  28.813 -50.074  1.00  0.00           H  
ATOM   1951  HD2 TYR A 122     -21.442  27.930 -50.476  1.00  0.00           H  
ATOM   1952  HE1 TYR A 122     -26.155  26.874 -51.475  1.00  0.00           H  
ATOM   1953  HE2 TYR A 122     -21.992  25.980 -51.884  1.00  0.00           H  
ATOM   1954  HH  TYR A 122     -23.595  24.793 -52.820  1.00  0.00           H  
ATOM   1955  N   ASP A 123     -23.067  30.681 -46.132  1.00  0.00           N  
ATOM   1956  CA  ASP A 123     -22.700  31.769 -45.243  1.00  0.00           C  
ATOM   1957  C   ASP A 123     -21.487  31.372 -44.418  1.00  0.00           C  
ATOM   1958  O   ASP A 123     -20.509  32.140 -44.299  1.00  0.00           O  
ATOM   1959  CB  ASP A 123     -23.844  32.074 -44.258  1.00  0.00           C  
ATOM   1960  CG  ASP A 123     -25.102  32.736 -44.860  1.00  0.00           C  
ATOM   1961  OD1 ASP A 123     -25.064  33.219 -45.966  1.00  0.00           O  
ATOM   1962  OD2 ASP A 123     -26.091  32.763 -44.172  1.00  0.00           O  
ATOM   1963  H   ASP A 123     -23.984  30.256 -46.071  1.00  0.00           H  
ATOM   1964  HA  ASP A 123     -22.454  32.650 -45.833  1.00  0.00           H  
ATOM   1965 1HB  ASP A 123     -24.155  31.131 -43.786  1.00  0.00           H  
ATOM   1966 2HB  ASP A 123     -23.463  32.709 -43.456  1.00  0.00           H  
ATOM   1967  N   GLU A 124     -21.518  30.146 -43.895  1.00  0.00           N  
ATOM   1968  CA  GLU A 124     -20.407  29.631 -43.123  1.00  0.00           C  
ATOM   1969  C   GLU A 124     -19.208  29.356 -43.991  1.00  0.00           C  
ATOM   1970  O   GLU A 124     -18.097  29.777 -43.685  1.00  0.00           O  
ATOM   1971  CB  GLU A 124     -20.837  28.402 -42.350  1.00  0.00           C  
ATOM   1972  CG  GLU A 124     -21.813  28.673 -41.185  1.00  0.00           C  
ATOM   1973  CD  GLU A 124     -21.211  29.410 -40.008  1.00  0.00           C  
ATOM   1974  OE1 GLU A 124     -20.308  28.892 -39.420  1.00  0.00           O  
ATOM   1975  OE2 GLU A 124     -21.640  30.487 -39.709  1.00  0.00           O  
ATOM   1976  H   GLU A 124     -22.364  29.555 -44.012  1.00  0.00           H  
ATOM   1977  HA  GLU A 124     -20.125  30.406 -42.395  1.00  0.00           H  
ATOM   1978 1HB  GLU A 124     -21.345  27.735 -43.049  1.00  0.00           H  
ATOM   1979 2HB  GLU A 124     -19.995  27.881 -41.999  1.00  0.00           H  
ATOM   1980 1HG  GLU A 124     -22.646  29.263 -41.571  1.00  0.00           H  
ATOM   1981 2HG  GLU A 124     -22.217  27.724 -40.843  1.00  0.00           H  
ATOM   1982  N   ALA A 125     -19.438  28.766 -45.181  1.00  0.00           N  
ATOM   1983  CA  ALA A 125     -18.309  28.467 -46.046  1.00  0.00           C  
ATOM   1984  C   ALA A 125     -17.509  29.719 -46.359  1.00  0.00           C  
ATOM   1985  O   ALA A 125     -16.277  29.701 -46.303  1.00  0.00           O  
ATOM   1986  CB  ALA A 125     -18.803  27.825 -47.320  1.00  0.00           C  
ATOM   1987  H   ALA A 125     -20.372  28.447 -45.444  1.00  0.00           H  
ATOM   1988  HA  ALA A 125     -17.672  27.768 -45.524  1.00  0.00           H  
ATOM   1989 1HB  ALA A 125     -17.963  27.578 -47.925  1.00  0.00           H  
ATOM   1990 2HB  ALA A 125     -19.354  26.932 -47.067  1.00  0.00           H  
ATOM   1991 3HB  ALA A 125     -19.444  28.510 -47.849  1.00  0.00           H  
ATOM   1992  N   ILE A 126     -18.202  30.844 -46.583  1.00  0.00           N  
ATOM   1993  CA  ILE A 126     -17.563  32.115 -46.878  1.00  0.00           C  
ATOM   1994  C   ILE A 126     -16.693  32.591 -45.734  1.00  0.00           C  
ATOM   1995  O   ILE A 126     -15.527  32.955 -45.955  1.00  0.00           O  
ATOM   1996  CB  ILE A 126     -18.655  33.154 -47.226  1.00  0.00           C  
ATOM   1997  CG1 ILE A 126     -19.248  32.742 -48.580  1.00  0.00           C  
ATOM   1998  CG2 ILE A 126     -18.136  34.607 -47.220  1.00  0.00           C  
ATOM   1999  CD1 ILE A 126     -20.524  33.397 -48.937  1.00  0.00           C  
ATOM   2000  H   ILE A 126     -19.225  30.779 -46.613  1.00  0.00           H  
ATOM   2001  HA  ILE A 126     -16.935  31.974 -47.749  1.00  0.00           H  
ATOM   2002  HB  ILE A 126     -19.457  33.070 -46.495  1.00  0.00           H  
ATOM   2003 1HG1 ILE A 126     -18.529  32.950 -49.361  1.00  0.00           H  
ATOM   2004 2HG1 ILE A 126     -19.414  31.690 -48.558  1.00  0.00           H  
ATOM   2005 1HG2 ILE A 126     -18.941  35.288 -47.451  1.00  0.00           H  
ATOM   2006 2HG2 ILE A 126     -17.747  34.860 -46.234  1.00  0.00           H  
ATOM   2007 3HG2 ILE A 126     -17.372  34.720 -47.936  1.00  0.00           H  
ATOM   2008 1HD1 ILE A 126     -20.865  33.023 -49.880  1.00  0.00           H  
ATOM   2009 2HD1 ILE A 126     -21.253  33.159 -48.172  1.00  0.00           H  
ATOM   2010 3HD1 ILE A 126     -20.400  34.466 -49.003  1.00  0.00           H  
ATOM   2011  N   GLU A 127     -17.212  32.557 -44.508  1.00  0.00           N  
ATOM   2012  CA  GLU A 127     -16.431  32.993 -43.355  1.00  0.00           C  
ATOM   2013  C   GLU A 127     -15.150  32.163 -43.183  1.00  0.00           C  
ATOM   2014  O   GLU A 127     -14.078  32.694 -42.883  1.00  0.00           O  
ATOM   2015  CB  GLU A 127     -17.292  32.860 -42.092  1.00  0.00           C  
ATOM   2016  CG  GLU A 127     -16.675  33.367 -40.796  1.00  0.00           C  
ATOM   2017  CD  GLU A 127     -16.502  34.857 -40.774  1.00  0.00           C  
ATOM   2018  OE1 GLU A 127     -17.078  35.515 -41.609  1.00  0.00           O  
ATOM   2019  OE2 GLU A 127     -15.817  35.342 -39.906  1.00  0.00           O  
ATOM   2020  H   GLU A 127     -18.193  32.270 -44.392  1.00  0.00           H  
ATOM   2021  HA  GLU A 127     -16.152  34.039 -43.499  1.00  0.00           H  
ATOM   2022 1HB  GLU A 127     -18.233  33.387 -42.243  1.00  0.00           H  
ATOM   2023 2HB  GLU A 127     -17.537  31.805 -41.941  1.00  0.00           H  
ATOM   2024 1HG  GLU A 127     -17.328  33.076 -39.975  1.00  0.00           H  
ATOM   2025 2HG  GLU A 127     -15.711  32.883 -40.642  1.00  0.00           H  
ATOM   2026  N   TYR A 128     -15.267  30.852 -43.401  1.00  0.00           N  
ATOM   2027  CA  TYR A 128     -14.110  29.996 -43.176  1.00  0.00           C  
ATOM   2028  C   TYR A 128     -13.093  30.069 -44.311  1.00  0.00           C  
ATOM   2029  O   TYR A 128     -11.874  30.034 -44.049  1.00  0.00           O  
ATOM   2030  CB  TYR A 128     -14.613  28.588 -42.897  1.00  0.00           C  
ATOM   2031  CG  TYR A 128     -15.474  28.580 -41.657  1.00  0.00           C  
ATOM   2032  CD1 TYR A 128     -16.717  28.010 -41.686  1.00  0.00           C  
ATOM   2033  CD2 TYR A 128     -15.052  29.213 -40.483  1.00  0.00           C  
ATOM   2034  CE1 TYR A 128     -17.504  28.074 -40.561  1.00  0.00           C  
ATOM   2035  CE2 TYR A 128     -15.857  29.250 -39.382  1.00  0.00           C  
ATOM   2036  CZ  TYR A 128     -17.073  28.696 -39.426  1.00  0.00           C  
ATOM   2037  OH  TYR A 128     -17.898  28.743 -38.328  1.00  0.00           O  
ATOM   2038  H   TYR A 128     -16.184  30.465 -43.641  1.00  0.00           H  
ATOM   2039  HA  TYR A 128     -13.595  30.356 -42.300  1.00  0.00           H  
ATOM   2040 1HB  TYR A 128     -15.216  28.252 -43.724  1.00  0.00           H  
ATOM   2041 2HB  TYR A 128     -13.786  27.900 -42.763  1.00  0.00           H  
ATOM   2042  HD1 TYR A 128     -17.094  27.525 -42.585  1.00  0.00           H  
ATOM   2043  HD2 TYR A 128     -14.097  29.688 -40.424  1.00  0.00           H  
ATOM   2044  HE1 TYR A 128     -18.486  27.642 -40.553  1.00  0.00           H  
ATOM   2045  HE2 TYR A 128     -15.526  29.736 -38.481  1.00  0.00           H  
ATOM   2046  HH  TYR A 128     -18.836  28.699 -38.632  1.00  0.00           H  
ATOM   2047  N   TYR A 129     -13.539  30.225 -45.554  1.00  0.00           N  
ATOM   2048  CA  TYR A 129     -12.603  30.370 -46.651  1.00  0.00           C  
ATOM   2049  C   TYR A 129     -11.817  31.651 -46.465  1.00  0.00           C  
ATOM   2050  O   TYR A 129     -10.609  31.674 -46.721  1.00  0.00           O  
ATOM   2051  CB  TYR A 129     -13.302  30.431 -47.999  1.00  0.00           C  
ATOM   2052  CG  TYR A 129     -13.911  29.176 -48.470  1.00  0.00           C  
ATOM   2053  CD1 TYR A 129     -15.180  29.221 -48.995  1.00  0.00           C  
ATOM   2054  CD2 TYR A 129     -13.237  27.988 -48.393  1.00  0.00           C  
ATOM   2055  CE1 TYR A 129     -15.766  28.101 -49.442  1.00  0.00           C  
ATOM   2056  CE2 TYR A 129     -13.825  26.864 -48.835  1.00  0.00           C  
ATOM   2057  CZ  TYR A 129     -15.092  26.920 -49.362  1.00  0.00           C  
ATOM   2058  OH  TYR A 129     -15.678  25.808 -49.847  1.00  0.00           O  
ATOM   2059  H   TYR A 129     -14.550  30.201 -45.737  1.00  0.00           H  
ATOM   2060  HA  TYR A 129     -11.890  29.544 -46.623  1.00  0.00           H  
ATOM   2061 1HB  TYR A 129     -14.092  31.153 -47.927  1.00  0.00           H  
ATOM   2062 2HB  TYR A 129     -12.600  30.779 -48.754  1.00  0.00           H  
ATOM   2063  HD1 TYR A 129     -15.708  30.164 -49.051  1.00  0.00           H  
ATOM   2064  HD2 TYR A 129     -12.241  27.939 -47.985  1.00  0.00           H  
ATOM   2065  HE1 TYR A 129     -16.762  28.136 -49.871  1.00  0.00           H  
ATOM   2066  HE2 TYR A 129     -13.281  25.923 -48.774  1.00  0.00           H  
ATOM   2067  HH  TYR A 129     -15.035  25.082 -49.834  1.00  0.00           H  
ATOM   2068  N   GLN A 130     -12.488  32.730 -46.019  1.00  0.00           N  
ATOM   2069  CA  GLN A 130     -11.763  33.969 -45.836  1.00  0.00           C  
ATOM   2070  C   GLN A 130     -10.730  33.825 -44.728  1.00  0.00           C  
ATOM   2071  O   GLN A 130      -9.614  34.324 -44.875  1.00  0.00           O  
ATOM   2072  CB  GLN A 130     -12.689  35.149 -45.550  1.00  0.00           C  
ATOM   2073  CG  GLN A 130     -11.966  36.525 -45.527  1.00  0.00           C  
ATOM   2074  CD  GLN A 130     -11.348  36.857 -46.876  1.00  0.00           C  
ATOM   2075  OE1 GLN A 130     -11.972  36.602 -47.906  1.00  0.00           O  
ATOM   2076  NE2 GLN A 130     -10.152  37.433 -46.891  1.00  0.00           N  
ATOM   2077  H   GLN A 130     -13.501  32.687 -45.842  1.00  0.00           H  
ATOM   2078  HA  GLN A 130     -11.232  34.183 -46.765  1.00  0.00           H  
ATOM   2079 1HB  GLN A 130     -13.480  35.179 -46.303  1.00  0.00           H  
ATOM   2080 2HB  GLN A 130     -13.175  34.997 -44.579  1.00  0.00           H  
ATOM   2081 1HG  GLN A 130     -12.679  37.307 -45.277  1.00  0.00           H  
ATOM   2082 2HG  GLN A 130     -11.164  36.512 -44.785  1.00  0.00           H  
ATOM   2083 1HE2 GLN A 130      -9.727  37.672 -47.760  1.00  0.00           H  
ATOM   2084 2HE2 GLN A 130      -9.654  37.676 -46.021  1.00  0.00           H  
ATOM   2085  N   LYS A 131     -11.047  33.118 -43.632  1.00  0.00           N  
ATOM   2086  CA  LYS A 131     -10.014  32.951 -42.607  1.00  0.00           C  
ATOM   2087  C   LYS A 131      -8.798  32.238 -43.196  1.00  0.00           C  
ATOM   2088  O   LYS A 131      -7.657  32.638 -42.941  1.00  0.00           O  
ATOM   2089  CB  LYS A 131     -10.556  32.244 -41.366  1.00  0.00           C  
ATOM   2090  CG  LYS A 131     -11.500  33.134 -40.556  1.00  0.00           C  
ATOM   2091  CD  LYS A 131     -12.050  32.480 -39.300  1.00  0.00           C  
ATOM   2092  CE  LYS A 131     -12.935  33.490 -38.552  1.00  0.00           C  
ATOM   2093  NZ  LYS A 131     -13.494  32.979 -37.251  1.00  0.00           N  
ATOM   2094  H   LYS A 131     -11.998  32.760 -43.490  1.00  0.00           H  
ATOM   2095  HA  LYS A 131      -9.689  33.946 -42.298  1.00  0.00           H  
ATOM   2096 1HB  LYS A 131     -11.103  31.346 -41.666  1.00  0.00           H  
ATOM   2097 2HB  LYS A 131      -9.731  31.933 -40.724  1.00  0.00           H  
ATOM   2098 1HG  LYS A 131     -10.966  34.040 -40.271  1.00  0.00           H  
ATOM   2099 2HG  LYS A 131     -12.340  33.424 -41.183  1.00  0.00           H  
ATOM   2100 1HD  LYS A 131     -12.648  31.614 -39.588  1.00  0.00           H  
ATOM   2101 2HD  LYS A 131     -11.231  32.150 -38.663  1.00  0.00           H  
ATOM   2102 1HE  LYS A 131     -12.341  34.376 -38.350  1.00  0.00           H  
ATOM   2103 2HE  LYS A 131     -13.766  33.766 -39.204  1.00  0.00           H  
ATOM   2104 1HZ  LYS A 131     -14.058  33.711 -36.837  1.00  0.00           H  
ATOM   2105 2HZ  LYS A 131     -14.076  32.170 -37.399  1.00  0.00           H  
ATOM   2106 3HZ  LYS A 131     -12.738  32.741 -36.628  1.00  0.00           H  
ATOM   2107  N   ALA A 132      -9.029  31.211 -44.038  1.00  0.00           N  
ATOM   2108  CA  ALA A 132      -7.884  30.528 -44.632  1.00  0.00           C  
ATOM   2109  C   ALA A 132      -7.046  31.496 -45.449  1.00  0.00           C  
ATOM   2110  O   ALA A 132      -5.810  31.444 -45.365  1.00  0.00           O  
ATOM   2111  CB  ALA A 132      -8.353  29.387 -45.526  1.00  0.00           C  
ATOM   2112  H   ALA A 132      -9.985  30.886 -44.192  1.00  0.00           H  
ATOM   2113  HA  ALA A 132      -7.279  30.125 -43.833  1.00  0.00           H  
ATOM   2114 1HB  ALA A 132      -7.488  28.874 -45.945  1.00  0.00           H  
ATOM   2115 2HB  ALA A 132      -8.936  28.697 -44.944  1.00  0.00           H  
ATOM   2116 3HB  ALA A 132      -8.961  29.782 -46.332  1.00  0.00           H  
ATOM   2117  N   LEU A 133      -7.696  32.411 -46.181  1.00  0.00           N  
ATOM   2118  CA  LEU A 133      -7.018  33.431 -46.996  1.00  0.00           C  
ATOM   2119  C   LEU A 133      -6.273  34.472 -46.180  1.00  0.00           C  
ATOM   2120  O   LEU A 133      -5.255  35.006 -46.623  1.00  0.00           O  
ATOM   2121  CB  LEU A 133      -8.013  34.150 -47.913  1.00  0.00           C  
ATOM   2122  CG  LEU A 133      -8.645  33.303 -49.027  1.00  0.00           C  
ATOM   2123  CD1 LEU A 133      -9.693  34.104 -49.729  1.00  0.00           C  
ATOM   2124  CD2 LEU A 133      -7.599  32.857 -49.990  1.00  0.00           C  
ATOM   2125  H   LEU A 133      -8.720  32.337 -46.224  1.00  0.00           H  
ATOM   2126  HA  LEU A 133      -6.278  32.924 -47.593  1.00  0.00           H  
ATOM   2127 1HB  LEU A 133      -8.817  34.553 -47.303  1.00  0.00           H  
ATOM   2128 2HB  LEU A 133      -7.500  34.984 -48.387  1.00  0.00           H  
ATOM   2129  HG  LEU A 133      -9.118  32.436 -48.579  1.00  0.00           H  
ATOM   2130 1HD1 LEU A 133     -10.152  33.490 -50.497  1.00  0.00           H  
ATOM   2131 2HD1 LEU A 133     -10.437  34.414 -49.016  1.00  0.00           H  
ATOM   2132 3HD1 LEU A 133      -9.242  34.981 -50.187  1.00  0.00           H  
ATOM   2133 1HD2 LEU A 133      -8.075  32.257 -50.735  1.00  0.00           H  
ATOM   2134 2HD2 LEU A 133      -7.126  33.719 -50.451  1.00  0.00           H  
ATOM   2135 3HD2 LEU A 133      -6.860  32.275 -49.514  1.00  0.00           H  
ATOM   2136  N   GLU A 134      -6.791  34.819 -44.997  1.00  0.00           N  
ATOM   2137  CA  GLU A 134      -6.113  35.799 -44.148  1.00  0.00           C  
ATOM   2138  C   GLU A 134      -4.781  35.200 -43.689  1.00  0.00           C  
ATOM   2139  O   GLU A 134      -3.762  35.884 -43.610  1.00  0.00           O  
ATOM   2140  CB  GLU A 134      -6.986  36.174 -42.933  1.00  0.00           C  
ATOM   2141  CG  GLU A 134      -8.259  36.992 -43.248  1.00  0.00           C  
ATOM   2142  CD  GLU A 134      -7.999  38.363 -43.777  1.00  0.00           C  
ATOM   2143  OE1 GLU A 134      -7.263  39.090 -43.156  1.00  0.00           O  
ATOM   2144  OE2 GLU A 134      -8.535  38.692 -44.811  1.00  0.00           O  
ATOM   2145  H   GLU A 134      -7.671  34.392 -44.702  1.00  0.00           H  
ATOM   2146  HA  GLU A 134      -5.914  36.700 -44.733  1.00  0.00           H  
ATOM   2147 1HB  GLU A 134      -7.301  35.262 -42.422  1.00  0.00           H  
ATOM   2148 2HB  GLU A 134      -6.390  36.750 -42.222  1.00  0.00           H  
ATOM   2149 1HG  GLU A 134      -8.830  36.455 -43.987  1.00  0.00           H  
ATOM   2150 2HG  GLU A 134      -8.868  37.067 -42.352  1.00  0.00           H  
ATOM   2151  N   LEU A 135      -4.803  33.892 -43.420  1.00  0.00           N  
ATOM   2152  CA  LEU A 135      -3.626  33.144 -42.990  1.00  0.00           C  
ATOM   2153  C   LEU A 135      -2.700  32.752 -44.152  1.00  0.00           C  
ATOM   2154  O   LEU A 135      -1.477  32.708 -43.988  1.00  0.00           O  
ATOM   2155  CB  LEU A 135      -4.091  31.875 -42.302  1.00  0.00           C  
ATOM   2156  CG  LEU A 135      -4.832  32.027 -40.989  1.00  0.00           C  
ATOM   2157  CD1 LEU A 135      -5.403  30.718 -40.664  1.00  0.00           C  
ATOM   2158  CD2 LEU A 135      -3.889  32.476 -39.876  1.00  0.00           C  
ATOM   2159  H   LEU A 135      -5.714  33.423 -43.464  1.00  0.00           H  
ATOM   2160  HA  LEU A 135      -3.057  33.762 -42.306  1.00  0.00           H  
ATOM   2161 1HB  LEU A 135      -4.771  31.376 -42.986  1.00  0.00           H  
ATOM   2162 2HB  LEU A 135      -3.229  31.235 -42.140  1.00  0.00           H  
ATOM   2163  HG  LEU A 135      -5.646  32.749 -41.099  1.00  0.00           H  
ATOM   2164 1HD1 LEU A 135      -5.960  30.786 -39.736  1.00  0.00           H  
ATOM   2165 2HD1 LEU A 135      -6.066  30.445 -41.470  1.00  0.00           H  
ATOM   2166 3HD1 LEU A 135      -4.612  29.986 -40.570  1.00  0.00           H  
ATOM   2167 1HD2 LEU A 135      -4.445  32.551 -38.939  1.00  0.00           H  
ATOM   2168 2HD2 LEU A 135      -3.085  31.747 -39.760  1.00  0.00           H  
ATOM   2169 3HD2 LEU A 135      -3.463  33.446 -40.109  1.00  0.00           H  
ATOM   2170  N   ASP A 136      -3.297  32.463 -45.312  1.00  0.00           N  
ATOM   2171  CA  ASP A 136      -2.584  32.072 -46.510  1.00  0.00           C  
ATOM   2172  C   ASP A 136      -3.048  32.921 -47.710  1.00  0.00           C  
ATOM   2173  O   ASP A 136      -4.037  32.588 -48.367  1.00  0.00           O  
ATOM   2174  CB  ASP A 136      -2.803  30.589 -46.820  1.00  0.00           C  
ATOM   2175  CG  ASP A 136      -1.998  30.122 -48.049  1.00  0.00           C  
ATOM   2176  OD1 ASP A 136      -1.487  30.967 -48.810  1.00  0.00           O  
ATOM   2177  OD2 ASP A 136      -1.891  28.922 -48.224  1.00  0.00           O  
ATOM   2178  H   ASP A 136      -4.310  32.488 -45.345  1.00  0.00           H  
ATOM   2179  HA  ASP A 136      -1.522  32.168 -46.339  1.00  0.00           H  
ATOM   2180 1HB  ASP A 136      -2.499  29.997 -45.953  1.00  0.00           H  
ATOM   2181 2HB  ASP A 136      -3.864  30.408 -46.968  1.00  0.00           H  
ATOM   2182  N   PRO A 137      -2.281  33.977 -48.048  1.00  0.00           N  
ATOM   2183  CA  PRO A 137      -2.574  34.955 -49.090  1.00  0.00           C  
ATOM   2184  C   PRO A 137      -2.775  34.338 -50.466  1.00  0.00           C  
ATOM   2185  O   PRO A 137      -3.317  35.029 -51.347  1.00  0.00           O  
ATOM   2186  CB  PRO A 137      -1.316  35.847 -49.075  1.00  0.00           C  
ATOM   2187  CG  PRO A 137      -0.766  35.704 -47.694  1.00  0.00           C  
ATOM   2188  CD  PRO A 137      -1.047  34.283 -47.302  1.00  0.00           C  
ATOM   2189  HA  PRO A 137      -3.460  35.535 -48.783  1.00  0.00           H  
ATOM   2190 1HB  PRO A 137      -0.614  35.511 -49.855  1.00  0.00           H  
ATOM   2191 2HB  PRO A 137      -1.588  36.881 -49.317  1.00  0.00           H  
ATOM   2192 1HG  PRO A 137       0.312  35.945 -47.678  1.00  0.00           H  
ATOM   2193 2HG  PRO A 137      -1.254  36.420 -47.019  1.00  0.00           H  
ATOM   2194 1HD  PRO A 137      -0.220  33.620 -47.599  1.00  0.00           H  
ATOM   2195 2HD  PRO A 137      -1.222  34.287 -46.208  1.00  0.00           H  
ATOM   2196  N   ASN A 138      -2.298  33.141 -50.707  1.00  0.00           N  
ATOM   2197  CA  ASN A 138      -2.518  32.545 -52.009  1.00  0.00           C  
ATOM   2198  C   ASN A 138      -3.125  31.169 -51.948  1.00  0.00           C  
ATOM   2199  O   ASN A 138      -2.853  30.307 -52.794  1.00  0.00           O  
ATOM   2200  CB  ASN A 138      -1.212  32.555 -52.797  1.00  0.00           C  
ATOM   2201  CG  ASN A 138      -0.712  33.947 -53.087  1.00  0.00           C  
ATOM   2202  OD1 ASN A 138      -1.231  34.638 -53.981  1.00  0.00           O  
ATOM   2203  ND2 ASN A 138       0.298  34.372 -52.371  1.00  0.00           N  
ATOM   2204  H   ASN A 138      -1.870  32.522 -49.976  1.00  0.00           H  
ATOM   2205  HA  ASN A 138      -3.231  33.185 -52.548  1.00  0.00           H  
ATOM   2206 1HB  ASN A 138      -0.459  31.997 -52.238  1.00  0.00           H  
ATOM   2207 2HB  ASN A 138      -1.373  32.027 -53.742  1.00  0.00           H  
ATOM   2208 1HD2 ASN A 138       0.676  35.293 -52.514  1.00  0.00           H  
ATOM   2209 2HD2 ASN A 138       0.686  33.781 -51.663  1.00  0.00           H  
ATOM   2210  N   ASN A 139      -4.084  30.994 -51.055  1.00  0.00           N  
ATOM   2211  CA  ASN A 139      -4.796  29.738 -51.021  1.00  0.00           C  
ATOM   2212  C   ASN A 139      -5.783  29.812 -52.163  1.00  0.00           C  
ATOM   2213  O   ASN A 139      -6.920  30.262 -51.989  1.00  0.00           O  
ATOM   2214  CB  ASN A 139      -5.451  29.498 -49.667  1.00  0.00           C  
ATOM   2215  CG  ASN A 139      -6.093  28.144 -49.489  1.00  0.00           C  
ATOM   2216  OD1 ASN A 139      -6.693  27.568 -50.418  1.00  0.00           O  
ATOM   2217  ND2 ASN A 139      -5.980  27.616 -48.291  1.00  0.00           N  
ATOM   2218  H   ASN A 139      -4.230  31.711 -50.328  1.00  0.00           H  
ATOM   2219  HA  ASN A 139      -4.101  28.917 -51.232  1.00  0.00           H  
ATOM   2220 1HB  ASN A 139      -4.712  29.625 -48.901  1.00  0.00           H  
ATOM   2221 2HB  ASN A 139      -6.194  30.230 -49.496  1.00  0.00           H  
ATOM   2222 1HD2 ASN A 139      -6.383  26.717 -48.094  1.00  0.00           H  
ATOM   2223 2HD2 ASN A 139      -5.486  28.111 -47.580  1.00  0.00           H  
ATOM   2224  N   ALA A 140      -5.334  29.411 -53.339  1.00  0.00           N  
ATOM   2225  CA  ALA A 140      -6.139  29.514 -54.542  1.00  0.00           C  
ATOM   2226  C   ALA A 140      -7.434  28.752 -54.410  1.00  0.00           C  
ATOM   2227  O   ALA A 140      -8.454  29.203 -54.919  1.00  0.00           O  
ATOM   2228  CB  ALA A 140      -5.381  29.007 -55.737  1.00  0.00           C  
ATOM   2229  H   ALA A 140      -4.355  29.094 -53.379  1.00  0.00           H  
ATOM   2230  HA  ALA A 140      -6.385  30.563 -54.695  1.00  0.00           H  
ATOM   2231 1HB  ALA A 140      -5.996  29.126 -56.625  1.00  0.00           H  
ATOM   2232 2HB  ALA A 140      -4.455  29.577 -55.855  1.00  0.00           H  
ATOM   2233 3HB  ALA A 140      -5.152  27.954 -55.596  1.00  0.00           H  
ATOM   2234  N   GLU A 141      -7.399  27.595 -53.757  1.00  0.00           N  
ATOM   2235  CA  GLU A 141      -8.621  26.837 -53.669  1.00  0.00           C  
ATOM   2236  C   GLU A 141      -9.633  27.564 -52.815  1.00  0.00           C  
ATOM   2237  O   GLU A 141     -10.828  27.588 -53.151  1.00  0.00           O  
ATOM   2238  CB  GLU A 141      -8.377  25.425 -53.138  1.00  0.00           C  
ATOM   2239  CG  GLU A 141      -7.570  24.525 -54.073  1.00  0.00           C  
ATOM   2240  CD  GLU A 141      -7.365  23.085 -53.558  1.00  0.00           C  
ATOM   2241  OE1 GLU A 141      -8.114  22.623 -52.710  1.00  0.00           O  
ATOM   2242  OE2 GLU A 141      -6.442  22.462 -54.025  1.00  0.00           O  
ATOM   2243  H   GLU A 141      -6.539  27.259 -53.341  1.00  0.00           H  
ATOM   2244  HA  GLU A 141      -9.037  26.736 -54.674  1.00  0.00           H  
ATOM   2245 1HB  GLU A 141      -7.892  25.466 -52.163  1.00  0.00           H  
ATOM   2246 2HB  GLU A 141      -9.328  24.964 -53.026  1.00  0.00           H  
ATOM   2247 1HG  GLU A 141      -8.080  24.485 -55.040  1.00  0.00           H  
ATOM   2248 2HG  GLU A 141      -6.600  24.988 -54.236  1.00  0.00           H  
ATOM   2249  N   ALA A 142      -9.178  28.197 -51.714  1.00  0.00           N  
ATOM   2250  CA  ALA A 142     -10.087  28.987 -50.890  1.00  0.00           C  
ATOM   2251  C   ALA A 142     -10.642  30.146 -51.690  1.00  0.00           C  
ATOM   2252  O   ALA A 142     -11.834  30.431 -51.595  1.00  0.00           O  
ATOM   2253  CB  ALA A 142      -9.389  29.485 -49.630  1.00  0.00           C  
ATOM   2254  H   ALA A 142      -8.200  28.089 -51.444  1.00  0.00           H  
ATOM   2255  HA  ALA A 142     -10.921  28.350 -50.602  1.00  0.00           H  
ATOM   2256 1HB  ALA A 142     -10.092  30.057 -49.030  1.00  0.00           H  
ATOM   2257 2HB  ALA A 142      -9.015  28.647 -49.055  1.00  0.00           H  
ATOM   2258 3HB  ALA A 142      -8.570  30.113 -49.919  1.00  0.00           H  
ATOM   2259  N   LYS A 143      -9.815  30.798 -52.527  1.00  0.00           N  
ATOM   2260  CA  LYS A 143     -10.314  31.934 -53.332  1.00  0.00           C  
ATOM   2261  C   LYS A 143     -11.400  31.480 -54.290  1.00  0.00           C  
ATOM   2262  O   LYS A 143     -12.412  32.169 -54.481  1.00  0.00           O  
ATOM   2263  CB  LYS A 143      -9.204  32.581 -54.167  1.00  0.00           C  
ATOM   2264  CG  LYS A 143      -8.164  33.349 -53.395  1.00  0.00           C  
ATOM   2265  CD  LYS A 143      -7.109  33.980 -54.279  1.00  0.00           C  
ATOM   2266  CE  LYS A 143      -6.082  34.750 -53.431  1.00  0.00           C  
ATOM   2267  NZ  LYS A 143      -4.997  35.351 -54.260  1.00  0.00           N  
ATOM   2268  H   LYS A 143      -8.826  30.542 -52.546  1.00  0.00           H  
ATOM   2269  HA  LYS A 143     -10.741  32.669 -52.659  1.00  0.00           H  
ATOM   2270 1HB  LYS A 143      -8.693  31.816 -54.737  1.00  0.00           H  
ATOM   2271 2HB  LYS A 143      -9.661  33.269 -54.884  1.00  0.00           H  
ATOM   2272 1HG  LYS A 143      -8.622  34.096 -52.744  1.00  0.00           H  
ATOM   2273 2HG  LYS A 143      -7.644  32.629 -52.802  1.00  0.00           H  
ATOM   2274 1HD  LYS A 143      -6.590  33.194 -54.829  1.00  0.00           H  
ATOM   2275 2HD  LYS A 143      -7.572  34.659 -54.993  1.00  0.00           H  
ATOM   2276 1HE  LYS A 143      -6.593  35.545 -52.896  1.00  0.00           H  
ATOM   2277 2HE  LYS A 143      -5.637  34.067 -52.705  1.00  0.00           H  
ATOM   2278 1HZ  LYS A 143      -4.343  35.857 -53.659  1.00  0.00           H  
ATOM   2279 2HZ  LYS A 143      -4.496  34.626 -54.752  1.00  0.00           H  
ATOM   2280 3HZ  LYS A 143      -5.395  35.991 -54.925  1.00  0.00           H  
ATOM   2281  N   GLN A 144     -11.175  30.327 -54.922  1.00  0.00           N  
ATOM   2282  CA  GLN A 144     -12.112  29.802 -55.889  1.00  0.00           C  
ATOM   2283  C   GLN A 144     -13.428  29.414 -55.243  1.00  0.00           C  
ATOM   2284  O   GLN A 144     -14.492  29.789 -55.743  1.00  0.00           O  
ATOM   2285  CB  GLN A 144     -11.493  28.597 -56.583  1.00  0.00           C  
ATOM   2286  CG  GLN A 144     -10.336  28.952 -57.509  1.00  0.00           C  
ATOM   2287  CD  GLN A 144      -9.578  27.737 -57.957  1.00  0.00           C  
ATOM   2288  OE1 GLN A 144      -9.817  26.646 -57.436  1.00  0.00           O  
ATOM   2289  NE2 GLN A 144      -8.664  27.913 -58.902  1.00  0.00           N  
ATOM   2290  H   GLN A 144     -10.293  29.832 -54.751  1.00  0.00           H  
ATOM   2291  HA  GLN A 144     -12.314  30.575 -56.629  1.00  0.00           H  
ATOM   2292 1HB  GLN A 144     -11.109  27.913 -55.821  1.00  0.00           H  
ATOM   2293 2HB  GLN A 144     -12.254  28.063 -57.148  1.00  0.00           H  
ATOM   2294 1HG  GLN A 144     -10.741  29.446 -58.392  1.00  0.00           H  
ATOM   2295 2HG  GLN A 144      -9.653  29.624 -57.002  1.00  0.00           H  
ATOM   2296 1HE2 GLN A 144      -8.123  27.138 -59.234  1.00  0.00           H  
ATOM   2297 2HE2 GLN A 144      -8.512  28.825 -59.283  1.00  0.00           H  
ATOM   2298  N   ASN A 145     -13.368  28.724 -54.098  1.00  0.00           N  
ATOM   2299  CA  ASN A 145     -14.596  28.320 -53.451  1.00  0.00           C  
ATOM   2300  C   ASN A 145     -15.261  29.479 -52.725  1.00  0.00           C  
ATOM   2301  O   ASN A 145     -16.468  29.457 -52.525  1.00  0.00           O  
ATOM   2302  CB  ASN A 145     -14.410  27.112 -52.594  1.00  0.00           C  
ATOM   2303  CG  ASN A 145     -14.210  25.870 -53.418  1.00  0.00           C  
ATOM   2304  OD1 ASN A 145     -14.595  25.818 -54.598  1.00  0.00           O  
ATOM   2305  ND2 ASN A 145     -13.642  24.847 -52.828  1.00  0.00           N  
ATOM   2306  H   ASN A 145     -12.458  28.433 -53.714  1.00  0.00           H  
ATOM   2307  HA  ASN A 145     -15.291  28.023 -54.232  1.00  0.00           H  
ATOM   2308 1HB  ASN A 145     -13.575  27.254 -51.900  1.00  0.00           H  
ATOM   2309 2HB  ASN A 145     -15.314  26.979 -52.035  1.00  0.00           H  
ATOM   2310 1HD2 ASN A 145     -13.498  24.010 -53.342  1.00  0.00           H  
ATOM   2311 2HD2 ASN A 145     -13.383  24.864 -51.849  1.00  0.00           H  
ATOM   2312  N   LEU A 146     -14.489  30.489 -52.315  1.00  0.00           N  
ATOM   2313  CA  LEU A 146     -15.064  31.666 -51.697  1.00  0.00           C  
ATOM   2314  C   LEU A 146     -15.909  32.346 -52.750  1.00  0.00           C  
ATOM   2315  O   LEU A 146     -17.054  32.727 -52.480  1.00  0.00           O  
ATOM   2316  CB  LEU A 146     -13.959  32.602 -51.192  1.00  0.00           C  
ATOM   2317  CG  LEU A 146     -14.374  33.922 -50.541  1.00  0.00           C  
ATOM   2318  CD1 LEU A 146     -15.200  33.679 -49.323  1.00  0.00           C  
ATOM   2319  CD2 LEU A 146     -13.142  34.655 -50.145  1.00  0.00           C  
ATOM   2320  H   LEU A 146     -13.475  30.428 -52.407  1.00  0.00           H  
ATOM   2321  HA  LEU A 146     -15.701  31.363 -50.879  1.00  0.00           H  
ATOM   2322 1HB  LEU A 146     -13.363  32.069 -50.482  1.00  0.00           H  
ATOM   2323 2HB  LEU A 146     -13.322  32.851 -52.038  1.00  0.00           H  
ATOM   2324  HG  LEU A 146     -14.953  34.516 -51.244  1.00  0.00           H  
ATOM   2325 1HD1 LEU A 146     -15.442  34.633 -48.889  1.00  0.00           H  
ATOM   2326 2HD1 LEU A 146     -16.112  33.161 -49.584  1.00  0.00           H  
ATOM   2327 3HD1 LEU A 146     -14.644  33.108 -48.607  1.00  0.00           H  
ATOM   2328 1HD2 LEU A 146     -13.414  35.602 -49.680  1.00  0.00           H  
ATOM   2329 2HD2 LEU A 146     -12.596  34.048 -49.434  1.00  0.00           H  
ATOM   2330 3HD2 LEU A 146     -12.527  34.847 -51.024  1.00  0.00           H  
ATOM   2331  N   GLY A 147     -15.355  32.472 -53.963  1.00  0.00           N  
ATOM   2332  CA  GLY A 147     -16.058  33.045 -55.093  1.00  0.00           C  
ATOM   2333  C   GLY A 147     -17.333  32.269 -55.372  1.00  0.00           C  
ATOM   2334  O   GLY A 147     -18.421  32.863 -55.459  1.00  0.00           O  
ATOM   2335  H   GLY A 147     -14.385  32.174 -54.106  1.00  0.00           H  
ATOM   2336 1HA  GLY A 147     -16.282  34.094 -54.893  1.00  0.00           H  
ATOM   2337 2HA  GLY A 147     -15.403  33.010 -55.966  1.00  0.00           H  
ATOM   2338  N   ASN A 148     -17.210  30.944 -55.508  1.00  0.00           N  
ATOM   2339  CA  ASN A 148     -18.373  30.111 -55.796  1.00  0.00           C  
ATOM   2340  C   ASN A 148     -19.409  30.191 -54.678  1.00  0.00           C  
ATOM   2341  O   ASN A 148     -20.612  30.227 -54.958  1.00  0.00           O  
ATOM   2342  CB  ASN A 148     -17.937  28.666 -55.964  1.00  0.00           C  
ATOM   2343  CG  ASN A 148     -17.150  28.406 -57.225  1.00  0.00           C  
ATOM   2344  OD1 ASN A 148     -17.212  29.163 -58.195  1.00  0.00           O  
ATOM   2345  ND2 ASN A 148     -16.385  27.338 -57.222  1.00  0.00           N  
ATOM   2346  H   ASN A 148     -16.283  30.524 -55.457  1.00  0.00           H  
ATOM   2347  HA  ASN A 148     -18.836  30.465 -56.718  1.00  0.00           H  
ATOM   2348 1HB  ASN A 148     -17.354  28.364 -55.106  1.00  0.00           H  
ATOM   2349 2HB  ASN A 148     -18.828  28.038 -55.980  1.00  0.00           H  
ATOM   2350 1HD2 ASN A 148     -15.832  27.122 -58.029  1.00  0.00           H  
ATOM   2351 2HD2 ASN A 148     -16.336  26.740 -56.420  1.00  0.00           H  
ATOM   2352  N   ALA A 149     -18.961  30.216 -53.413  1.00  0.00           N  
ATOM   2353  CA  ALA A 149     -19.876  30.290 -52.289  1.00  0.00           C  
ATOM   2354  C   ALA A 149     -20.671  31.574 -52.323  1.00  0.00           C  
ATOM   2355  O   ALA A 149     -21.877  31.552 -52.077  1.00  0.00           O  
ATOM   2356  CB  ALA A 149     -19.121  30.151 -50.977  1.00  0.00           C  
ATOM   2357  H   ALA A 149     -17.966  30.141 -53.227  1.00  0.00           H  
ATOM   2358  HA  ALA A 149     -20.577  29.457 -52.376  1.00  0.00           H  
ATOM   2359 1HB  ALA A 149     -19.826  30.166 -50.156  1.00  0.00           H  
ATOM   2360 2HB  ALA A 149     -18.572  29.223 -50.973  1.00  0.00           H  
ATOM   2361 3HB  ALA A 149     -18.419  30.974 -50.883  1.00  0.00           H  
ATOM   2362  N   LYS A 150     -20.015  32.697 -52.657  1.00  0.00           N  
ATOM   2363  CA  LYS A 150     -20.721  33.979 -52.757  1.00  0.00           C  
ATOM   2364  C   LYS A 150     -21.745  33.954 -53.880  1.00  0.00           C  
ATOM   2365  O   LYS A 150     -22.837  34.509 -53.746  1.00  0.00           O  
ATOM   2366  CB  LYS A 150     -19.732  35.128 -52.935  1.00  0.00           C  
ATOM   2367  CG  LYS A 150     -18.931  35.463 -51.671  1.00  0.00           C  
ATOM   2368  CD  LYS A 150     -17.942  36.592 -51.917  1.00  0.00           C  
ATOM   2369  CE  LYS A 150     -17.199  36.961 -50.643  1.00  0.00           C  
ATOM   2370  NZ  LYS A 150     -16.198  38.055 -50.868  1.00  0.00           N  
ATOM   2371  H   LYS A 150     -19.000  32.664 -52.792  1.00  0.00           H  
ATOM   2372  HA  LYS A 150     -21.262  34.147 -51.831  1.00  0.00           H  
ATOM   2373 1HB  LYS A 150     -19.024  34.873 -53.727  1.00  0.00           H  
ATOM   2374 2HB  LYS A 150     -20.274  36.020 -53.247  1.00  0.00           H  
ATOM   2375 1HG  LYS A 150     -19.624  35.758 -50.883  1.00  0.00           H  
ATOM   2376 2HG  LYS A 150     -18.394  34.576 -51.338  1.00  0.00           H  
ATOM   2377 1HD  LYS A 150     -17.212  36.266 -52.662  1.00  0.00           H  
ATOM   2378 2HD  LYS A 150     -18.462  37.469 -52.299  1.00  0.00           H  
ATOM   2379 1HE  LYS A 150     -17.918  37.287 -49.894  1.00  0.00           H  
ATOM   2380 2HE  LYS A 150     -16.685  36.087 -50.275  1.00  0.00           H  
ATOM   2381 1HZ  LYS A 150     -15.729  38.264 -49.994  1.00  0.00           H  
ATOM   2382 2HZ  LYS A 150     -15.515  37.758 -51.551  1.00  0.00           H  
ATOM   2383 3HZ  LYS A 150     -16.670  38.887 -51.202  1.00  0.00           H  
ATOM   2384  N   GLN A 151     -21.397  33.316 -55.008  1.00  0.00           N  
ATOM   2385  CA  GLN A 151     -22.325  33.233 -56.129  1.00  0.00           C  
ATOM   2386  C   GLN A 151     -23.565  32.428 -55.741  1.00  0.00           C  
ATOM   2387  O   GLN A 151     -24.689  32.804 -56.100  1.00  0.00           O  
ATOM   2388  CB  GLN A 151     -21.655  32.575 -57.331  1.00  0.00           C  
ATOM   2389  CG  GLN A 151     -20.581  33.411 -57.988  1.00  0.00           C  
ATOM   2390  CD  GLN A 151     -19.851  32.634 -59.047  1.00  0.00           C  
ATOM   2391  OE1 GLN A 151     -19.981  31.409 -59.111  1.00  0.00           O  
ATOM   2392  NE2 GLN A 151     -19.083  33.323 -59.879  1.00  0.00           N  
ATOM   2393  H   GLN A 151     -20.443  32.943 -55.088  1.00  0.00           H  
ATOM   2394  HA  GLN A 151     -22.635  34.238 -56.399  1.00  0.00           H  
ATOM   2395 1HB  GLN A 151     -21.202  31.637 -57.022  1.00  0.00           H  
ATOM   2396 2HB  GLN A 151     -22.406  32.342 -58.080  1.00  0.00           H  
ATOM   2397 1HG  GLN A 151     -21.040  34.279 -58.455  1.00  0.00           H  
ATOM   2398 2HG  GLN A 151     -19.864  33.732 -57.241  1.00  0.00           H  
ATOM   2399 1HE2 GLN A 151     -18.575  32.848 -60.599  1.00  0.00           H  
ATOM   2400 2HE2 GLN A 151     -19.008  34.316 -59.787  1.00  0.00           H  
ATOM   2401  N   LYS A 152     -23.361  31.350 -54.973  1.00  0.00           N  
ATOM   2402  CA  LYS A 152     -24.447  30.501 -54.512  1.00  0.00           C  
ATOM   2403  C   LYS A 152     -25.264  31.171 -53.407  1.00  0.00           C  
ATOM   2404  O   LYS A 152     -26.478  31.009 -53.338  1.00  0.00           O  
ATOM   2405  CB  LYS A 152     -23.892  29.170 -53.987  1.00  0.00           C  
ATOM   2406  CG  LYS A 152     -23.243  28.239 -55.024  1.00  0.00           C  
ATOM   2407  CD  LYS A 152     -24.248  27.622 -55.955  1.00  0.00           C  
ATOM   2408  CE  LYS A 152     -23.581  26.632 -56.897  1.00  0.00           C  
ATOM   2409  NZ  LYS A 152     -24.559  26.025 -57.843  1.00  0.00           N  
ATOM   2410  H   LYS A 152     -22.390  31.082 -54.771  1.00  0.00           H  
ATOM   2411  HA  LYS A 152     -25.118  30.317 -55.342  1.00  0.00           H  
ATOM   2412 1HB  LYS A 152     -23.154  29.372 -53.210  1.00  0.00           H  
ATOM   2413 2HB  LYS A 152     -24.706  28.632 -53.535  1.00  0.00           H  
ATOM   2414 1HG  LYS A 152     -22.543  28.811 -55.625  1.00  0.00           H  
ATOM   2415 2HG  LYS A 152     -22.692  27.447 -54.518  1.00  0.00           H  
ATOM   2416 1HD  LYS A 152     -25.004  27.101 -55.366  1.00  0.00           H  
ATOM   2417 2HD  LYS A 152     -24.728  28.392 -56.546  1.00  0.00           H  
ATOM   2418 1HE  LYS A 152     -22.805  27.146 -57.466  1.00  0.00           H  
ATOM   2419 2HE  LYS A 152     -23.116  25.838 -56.309  1.00  0.00           H  
ATOM   2420 1HZ  LYS A 152     -24.084  25.372 -58.452  1.00  0.00           H  
ATOM   2421 2HZ  LYS A 152     -25.275  25.536 -57.321  1.00  0.00           H  
ATOM   2422 3HZ  LYS A 152     -24.986  26.751 -58.400  1.00  0.00           H  
ATOM   2423  N   GLN A 153     -24.589  31.928 -52.536  1.00  0.00           N  
ATOM   2424  CA  GLN A 153     -25.231  32.618 -51.425  1.00  0.00           C  
ATOM   2425  C   GLN A 153     -26.276  33.621 -51.912  1.00  0.00           C  
ATOM   2426  O   GLN A 153     -27.397  33.638 -51.399  1.00  0.00           O  
ATOM   2427  CB  GLN A 153     -24.181  33.371 -50.621  1.00  0.00           C  
ATOM   2428  CG  GLN A 153     -24.692  34.101 -49.408  1.00  0.00           C  
ATOM   2429  CD  GLN A 153     -23.591  34.918 -48.777  1.00  0.00           C  
ATOM   2430  OE1 GLN A 153     -22.914  35.674 -49.483  1.00  0.00           O  
ATOM   2431  NE2 GLN A 153     -23.385  34.795 -47.484  1.00  0.00           N  
ATOM   2432  H   GLN A 153     -23.577  31.987 -52.623  1.00  0.00           H  
ATOM   2433  HA  GLN A 153     -25.725  31.885 -50.794  1.00  0.00           H  
ATOM   2434 1HB  GLN A 153     -23.417  32.670 -50.288  1.00  0.00           H  
ATOM   2435 2HB  GLN A 153     -23.686  34.101 -51.257  1.00  0.00           H  
ATOM   2436 1HG  GLN A 153     -25.498  34.777 -49.698  1.00  0.00           H  
ATOM   2437 2HG  GLN A 153     -25.055  33.371 -48.673  1.00  0.00           H  
ATOM   2438 1HE2 GLN A 153     -22.667  35.318 -47.032  1.00  0.00           H  
ATOM   2439 2HE2 GLN A 153     -23.978  34.165 -46.935  1.00  0.00           H  
ATOM   2440  N   GLY A 154     -25.902  34.448 -52.890  1.00  0.00           N  
ATOM   2441  CA  GLY A 154     -26.781  35.464 -53.441  1.00  0.00           C  
ATOM   2442  C   GLY A 154     -27.091  36.576 -52.451  1.00  0.00           C  
ATOM   2443  O   GLY A 154     -26.194  37.075 -51.780  1.00  0.00           O  
ATOM   2444  OXT GLY A 154     -28.129  37.217 -52.626  1.00  0.00           O  
ATOM   2445  H   GLY A 154     -24.941  34.380 -53.242  1.00  0.00           H  
ATOM   2446 1HA  GLY A 154     -26.311  35.892 -54.330  1.00  0.00           H  
ATOM   2447 2HA  GLY A 154     -27.705  34.997 -53.771  1.00  0.00           H  
TER                                                                             
ATOM   2449  N   SER B   1       0.191 -13.693  25.665  1.00  0.00           N  
ATOM   2450  CA  SER B   1       0.578 -14.367  24.444  1.00  0.00           C  
ATOM   2451  C   SER B   1      -0.592 -14.579  23.519  1.00  0.00           C  
ATOM   2452  O   SER B   1      -0.825 -13.795  22.597  1.00  0.00           O  
ATOM   2453  CB  SER B   1       1.206 -15.697  24.764  1.00  0.00           C  
ATOM   2454  OG  SER B   1       0.269 -16.546  25.360  1.00  0.00           O  
ATOM   2455 1H   SER B   1       0.890 -13.878  26.361  1.00  0.00           H  
ATOM   2456 2H   SER B   1       0.117 -12.696  25.496  1.00  0.00           H  
ATOM   2457 3H   SER B   1      -0.694 -14.063  25.988  1.00  0.00           H  
ATOM   2458  HA  SER B   1       1.312 -13.749  23.926  1.00  0.00           H  
ATOM   2459 1HB  SER B   1       1.581 -16.156  23.848  1.00  0.00           H  
ATOM   2460 2HB  SER B   1       2.052 -15.539  25.418  1.00  0.00           H  
ATOM   2461  HG  SER B   1       0.729 -17.384  25.528  1.00  0.00           H  
ATOM   2462  N   ASP B   2      -1.371 -15.621  23.776  1.00  0.00           N  
ATOM   2463  CA  ASP B   2      -2.464 -16.001  22.894  1.00  0.00           C  
ATOM   2464  C   ASP B   2      -3.461 -14.886  22.566  1.00  0.00           C  
ATOM   2465  O   ASP B   2      -3.870 -14.764  21.407  1.00  0.00           O  
ATOM   2466  CB  ASP B   2      -3.262 -17.136  23.534  1.00  0.00           C  
ATOM   2467  CG  ASP B   2      -2.542 -18.489  23.570  1.00  0.00           C  
ATOM   2468  OD1 ASP B   2      -1.542 -18.653  22.915  1.00  0.00           O  
ATOM   2469  OD2 ASP B   2      -3.010 -19.346  24.274  1.00  0.00           O  
ATOM   2470  H   ASP B   2      -1.144 -16.222  24.566  1.00  0.00           H  
ATOM   2471  HA  ASP B   2      -2.031 -16.351  21.959  1.00  0.00           H  
ATOM   2472 1HB  ASP B   2      -3.510 -16.858  24.565  1.00  0.00           H  
ATOM   2473 2HB  ASP B   2      -4.207 -17.261  23.007  1.00  0.00           H  
ATOM   2474  N   GLU B   3      -3.841 -14.050  23.536  1.00  0.00           N  
ATOM   2475  CA  GLU B   3      -4.834 -13.022  23.253  1.00  0.00           C  
ATOM   2476  C   GLU B   3      -4.295 -11.935  22.321  1.00  0.00           C  
ATOM   2477  O   GLU B   3      -4.935 -11.580  21.329  1.00  0.00           O  
ATOM   2478  CB  GLU B   3      -5.320 -12.415  24.571  1.00  0.00           C  
ATOM   2479  CG  GLU B   3      -6.098 -13.404  25.461  1.00  0.00           C  
ATOM   2480  CD  GLU B   3      -5.189 -14.371  26.193  1.00  0.00           C  
ATOM   2481  OE1 GLU B   3      -3.990 -14.165  26.145  1.00  0.00           O  
ATOM   2482  OE2 GLU B   3      -5.675 -15.305  26.779  1.00  0.00           O  
ATOM   2483  H   GLU B   3      -3.482 -14.167  24.490  1.00  0.00           H  
ATOM   2484  HA  GLU B   3      -5.686 -13.495  22.756  1.00  0.00           H  
ATOM   2485 1HB  GLU B   3      -4.461 -12.055  25.141  1.00  0.00           H  
ATOM   2486 2HB  GLU B   3      -5.957 -11.554  24.366  1.00  0.00           H  
ATOM   2487 1HG  GLU B   3      -6.685 -12.847  26.191  1.00  0.00           H  
ATOM   2488 2HG  GLU B   3      -6.791 -13.970  24.838  1.00  0.00           H  
ATOM   2489  N   GLN B   4      -3.091 -11.438  22.617  1.00  0.00           N  
ATOM   2490  CA  GLN B   4      -2.478 -10.418  21.778  1.00  0.00           C  
ATOM   2491  C   GLN B   4      -2.117 -10.991  20.410  1.00  0.00           C  
ATOM   2492  O   GLN B   4      -2.284 -10.314  19.390  1.00  0.00           O  
ATOM   2493  CB  GLN B   4      -1.258  -9.828  22.492  1.00  0.00           C  
ATOM   2494  CG  GLN B   4      -0.512  -8.685  21.783  1.00  0.00           C  
ATOM   2495  CD  GLN B   4      -1.296  -7.384  21.533  1.00  0.00           C  
ATOM   2496  OE1 GLN B   4      -2.418  -7.350  20.990  1.00  0.00           O  
ATOM   2497  NE2 GLN B   4      -0.677  -6.283  21.950  1.00  0.00           N  
ATOM   2498  H   GLN B   4      -2.620 -11.771  23.449  1.00  0.00           H  
ATOM   2499  HA  GLN B   4      -3.212  -9.626  21.623  1.00  0.00           H  
ATOM   2500 1HB  GLN B   4      -1.559  -9.470  23.476  1.00  0.00           H  
ATOM   2501 2HB  GLN B   4      -0.531 -10.627  22.651  1.00  0.00           H  
ATOM   2502 1HG  GLN B   4       0.363  -8.424  22.388  1.00  0.00           H  
ATOM   2503 2HG  GLN B   4      -0.180  -9.056  20.825  1.00  0.00           H  
ATOM   2504 1HE2 GLN B   4      -1.099  -5.368  21.822  1.00  0.00           H  
ATOM   2505 2HE2 GLN B   4       0.221  -6.342  22.421  1.00  0.00           H  
ATOM   2506  N   ASP B   5      -1.660 -12.253  20.359  1.00  0.00           N  
ATOM   2507  CA  ASP B   5      -1.334 -12.870  19.082  1.00  0.00           C  
ATOM   2508  C   ASP B   5      -2.573 -13.023  18.239  1.00  0.00           C  
ATOM   2509  O   ASP B   5      -2.517 -12.832  17.024  1.00  0.00           O  
ATOM   2510  CB  ASP B   5      -0.654 -14.225  19.256  1.00  0.00           C  
ATOM   2511  CG  ASP B   5       0.795 -14.125  19.686  1.00  0.00           C  
ATOM   2512  OD1 ASP B   5       1.347 -13.051  19.556  1.00  0.00           O  
ATOM   2513  OD2 ASP B   5       1.346 -15.098  20.119  1.00  0.00           O  
ATOM   2514  H   ASP B   5      -1.506 -12.786  21.218  1.00  0.00           H  
ATOM   2515  HA  ASP B   5      -0.644 -12.208  18.556  1.00  0.00           H  
ATOM   2516 1HB  ASP B   5      -1.199 -14.799  20.013  1.00  0.00           H  
ATOM   2517 2HB  ASP B   5      -0.712 -14.785  18.323  1.00  0.00           H  
ATOM   2518  N   THR B   6      -3.696 -13.361  18.869  1.00  0.00           N  
ATOM   2519  CA  THR B   6      -4.947 -13.499  18.147  1.00  0.00           C  
ATOM   2520  C   THR B   6      -5.344 -12.175  17.526  1.00  0.00           C  
ATOM   2521  O   THR B   6      -5.716 -12.128  16.348  1.00  0.00           O  
ATOM   2522  CB  THR B   6      -6.076 -14.010  19.075  1.00  0.00           C  
ATOM   2523  OG1 THR B   6      -5.739 -15.314  19.565  1.00  0.00           O  
ATOM   2524  CG2 THR B   6      -7.401 -14.076  18.316  1.00  0.00           C  
ATOM   2525  H   THR B   6      -3.664 -13.579  19.862  1.00  0.00           H  
ATOM   2526  HA  THR B   6      -4.806 -14.226  17.352  1.00  0.00           H  
ATOM   2527  HB  THR B   6      -6.178 -13.338  19.918  1.00  0.00           H  
ATOM   2528  HG1 THR B   6      -4.982 -15.232  20.186  1.00  0.00           H  
ATOM   2529 1HG2 THR B   6      -8.175 -14.438  18.989  1.00  0.00           H  
ATOM   2530 2HG2 THR B   6      -7.674 -13.088  17.960  1.00  0.00           H  
ATOM   2531 3HG2 THR B   6      -7.308 -14.754  17.471  1.00  0.00           H  
ATOM   2532  N   LEU B   7      -5.268 -11.082  18.303  1.00  0.00           N  
ATOM   2533  CA  LEU B   7      -5.669  -9.796  17.751  1.00  0.00           C  
ATOM   2534  C   LEU B   7      -4.752  -9.361  16.619  1.00  0.00           C  
ATOM   2535  O   LEU B   7      -5.225  -8.833  15.605  1.00  0.00           O  
ATOM   2536  CB  LEU B   7      -5.578  -8.691  18.807  1.00  0.00           C  
ATOM   2537  CG  LEU B   7      -6.527  -8.714  20.011  1.00  0.00           C  
ATOM   2538  CD1 LEU B   7      -6.073  -7.586  20.988  1.00  0.00           C  
ATOM   2539  CD2 LEU B   7      -7.977  -8.516  19.574  1.00  0.00           C  
ATOM   2540  H   LEU B   7      -4.985 -11.169  19.280  1.00  0.00           H  
ATOM   2541  HA  LEU B   7      -6.676  -9.878  17.361  1.00  0.00           H  
ATOM   2542 1HB  LEU B   7      -4.550  -8.645  19.182  1.00  0.00           H  
ATOM   2543 2HB  LEU B   7      -5.796  -7.787  18.287  1.00  0.00           H  
ATOM   2544  HG  LEU B   7      -6.427  -9.668  20.530  1.00  0.00           H  
ATOM   2545 1HD1 LEU B   7      -6.697  -7.591  21.867  1.00  0.00           H  
ATOM   2546 2HD1 LEU B   7      -5.038  -7.753  21.285  1.00  0.00           H  
ATOM   2547 3HD1 LEU B   7      -6.159  -6.615  20.499  1.00  0.00           H  
ATOM   2548 1HD2 LEU B   7      -8.621  -8.533  20.447  1.00  0.00           H  
ATOM   2549 2HD2 LEU B   7      -8.084  -7.557  19.063  1.00  0.00           H  
ATOM   2550 3HD2 LEU B   7      -8.276  -9.316  18.902  1.00  0.00           H  
ATOM   2551  N   LEU B   8      -3.434  -9.567  16.784  1.00  0.00           N  
ATOM   2552  CA  LEU B   8      -2.479  -9.157  15.774  1.00  0.00           C  
ATOM   2553  C   LEU B   8      -2.566 -10.035  14.525  1.00  0.00           C  
ATOM   2554  O   LEU B   8      -2.452  -9.525  13.420  1.00  0.00           O  
ATOM   2555  CB  LEU B   8      -1.058  -9.141  16.364  1.00  0.00           C  
ATOM   2556  CG  LEU B   8      -0.789  -8.004  17.459  1.00  0.00           C  
ATOM   2557  CD1 LEU B   8       0.562  -8.248  18.148  1.00  0.00           C  
ATOM   2558  CD2 LEU B   8      -0.785  -6.599  16.805  1.00  0.00           C  
ATOM   2559  H   LEU B   8      -3.095  -9.986  17.656  1.00  0.00           H  
ATOM   2560  HA  LEU B   8      -2.726  -8.150  15.469  1.00  0.00           H  
ATOM   2561 1HB  LEU B   8      -0.886 -10.109  16.846  1.00  0.00           H  
ATOM   2562 2HB  LEU B   8      -0.342  -9.023  15.555  1.00  0.00           H  
ATOM   2563  HG  LEU B   8      -1.576  -8.052  18.222  1.00  0.00           H  
ATOM   2564 1HD1 LEU B   8       0.724  -7.480  18.906  1.00  0.00           H  
ATOM   2565 2HD1 LEU B   8       0.555  -9.230  18.620  1.00  0.00           H  
ATOM   2566 3HD1 LEU B   8       1.360  -8.205  17.439  1.00  0.00           H  
ATOM   2567 1HD2 LEU B   8      -0.603  -5.844  17.574  1.00  0.00           H  
ATOM   2568 2HD2 LEU B   8      -0.004  -6.545  16.054  1.00  0.00           H  
ATOM   2569 3HD2 LEU B   8      -1.734  -6.389  16.334  1.00  0.00           H  
ATOM   2570  N   ASP B   9      -2.804 -11.340  14.682  1.00  0.00           N  
ATOM   2571  CA  ASP B   9      -2.908 -12.210  13.517  1.00  0.00           C  
ATOM   2572  C   ASP B   9      -4.168 -11.862  12.745  1.00  0.00           C  
ATOM   2573  O   ASP B   9      -4.131 -11.790  11.506  1.00  0.00           O  
ATOM   2574  CB  ASP B   9      -2.907 -13.688  13.940  1.00  0.00           C  
ATOM   2575  CG  ASP B   9      -2.803 -14.672  12.763  1.00  0.00           C  
ATOM   2576  OD1 ASP B   9      -1.816 -14.645  12.071  1.00  0.00           O  
ATOM   2577  OD2 ASP B   9      -3.715 -15.451  12.576  1.00  0.00           O  
ATOM   2578  H   ASP B   9      -2.867 -11.756  15.608  1.00  0.00           H  
ATOM   2579  HA  ASP B   9      -2.045 -12.039  12.876  1.00  0.00           H  
ATOM   2580 1HB  ASP B   9      -2.076 -13.866  14.623  1.00  0.00           H  
ATOM   2581 2HB  ASP B   9      -3.825 -13.896  14.496  1.00  0.00           H  
ATOM   2582  N   ARG B  10      -5.284 -11.617  13.440  1.00  0.00           N  
ATOM   2583  CA  ARG B  10      -6.505 -11.237  12.754  1.00  0.00           C  
ATOM   2584  C   ARG B  10      -6.294  -9.922  12.018  1.00  0.00           C  
ATOM   2585  O   ARG B  10      -6.696  -9.786  10.864  1.00  0.00           O  
ATOM   2586  CB  ARG B  10      -7.658 -11.122  13.723  1.00  0.00           C  
ATOM   2587  CG  ARG B  10      -8.170 -12.447  14.257  1.00  0.00           C  
ATOM   2588  CD  ARG B  10      -9.210 -12.253  15.272  1.00  0.00           C  
ATOM   2589  NE  ARG B  10      -9.730 -13.521  15.752  1.00  0.00           N  
ATOM   2590  CZ  ARG B  10     -10.606 -13.665  16.767  1.00  0.00           C  
ATOM   2591  NH1 ARG B  10     -11.054 -12.609  17.417  1.00  0.00           N  
ATOM   2592  NH2 ARG B  10     -11.015 -14.876  17.107  1.00  0.00           N  
ATOM   2593  H   ARG B  10      -5.297 -11.720  14.464  1.00  0.00           H  
ATOM   2594  HA  ARG B  10      -6.744 -12.007  12.023  1.00  0.00           H  
ATOM   2595 1HB  ARG B  10      -7.337 -10.526  14.580  1.00  0.00           H  
ATOM   2596 2HB  ARG B  10      -8.487 -10.599  13.250  1.00  0.00           H  
ATOM   2597 1HG  ARG B  10      -8.599 -13.023  13.442  1.00  0.00           H  
ATOM   2598 2HG  ARG B  10      -7.353 -13.010  14.702  1.00  0.00           H  
ATOM   2599 1HD  ARG B  10      -8.780 -11.711  16.115  1.00  0.00           H  
ATOM   2600 2HD  ARG B  10     -10.032 -11.682  14.844  1.00  0.00           H  
ATOM   2601  HE  ARG B  10      -9.415 -14.361  15.283  1.00  0.00           H  
ATOM   2602 1HH1 ARG B  10     -10.744 -11.685  17.159  1.00  0.00           H  
ATOM   2603 2HH1 ARG B  10     -11.713 -12.722  18.175  1.00  0.00           H  
ATOM   2604 1HH2 ARG B  10     -10.672 -15.686  16.606  1.00  0.00           H  
ATOM   2605 2HH2 ARG B  10     -11.673 -14.997  17.863  1.00  0.00           H  
ATOM   2606  N   MET B  11      -5.619  -8.959  12.674  1.00  0.00           N  
ATOM   2607  CA  MET B  11      -5.291  -7.674  12.092  1.00  0.00           C  
ATOM   2608  C   MET B  11      -4.485  -7.825  10.820  1.00  0.00           C  
ATOM   2609  O   MET B  11      -4.791  -7.180   9.816  1.00  0.00           O  
ATOM   2610  CB  MET B  11      -4.530  -6.838  13.107  1.00  0.00           C  
ATOM   2611  CG  MET B  11      -4.049  -5.497  12.654  1.00  0.00           C  
ATOM   2612  SD  MET B  11      -2.425  -5.582  11.756  1.00  0.00           S  
ATOM   2613  CE  MET B  11      -1.201  -5.964  13.032  1.00  0.00           C  
ATOM   2614  H   MET B  11      -5.345  -9.114  13.654  1.00  0.00           H  
ATOM   2615  HA  MET B  11      -6.227  -7.173  11.832  1.00  0.00           H  
ATOM   2616 1HB  MET B  11      -5.168  -6.672  13.978  1.00  0.00           H  
ATOM   2617 2HB  MET B  11      -3.686  -7.388  13.448  1.00  0.00           H  
ATOM   2618 1HG  MET B  11      -4.790  -5.036  12.000  1.00  0.00           H  
ATOM   2619 2HG  MET B  11      -3.918  -4.881  13.531  1.00  0.00           H  
ATOM   2620 1HE  MET B  11      -0.205  -6.025  12.576  1.00  0.00           H  
ATOM   2621 2HE  MET B  11      -1.201  -5.180  13.790  1.00  0.00           H  
ATOM   2622 3HE  MET B  11      -1.435  -6.919  13.501  1.00  0.00           H  
ATOM   2623  N   ILE B  12      -3.447  -8.667  10.859  1.00  0.00           N  
ATOM   2624  CA  ILE B  12      -2.606  -8.867   9.697  1.00  0.00           C  
ATOM   2625  C   ILE B  12      -3.385  -9.465   8.563  1.00  0.00           C  
ATOM   2626  O   ILE B  12      -3.240  -9.043   7.419  1.00  0.00           O  
ATOM   2627  CB  ILE B  12      -1.365  -9.725  10.018  1.00  0.00           C  
ATOM   2628  CG1 ILE B  12      -0.452  -8.940  10.988  1.00  0.00           C  
ATOM   2629  CG2 ILE B  12      -0.609 -10.075   8.687  1.00  0.00           C  
ATOM   2630  CD1 ILE B  12       0.634  -9.714  11.657  1.00  0.00           C  
ATOM   2631  H   ILE B  12      -3.224  -9.144  11.736  1.00  0.00           H  
ATOM   2632  HA  ILE B  12      -2.249  -7.881   9.385  1.00  0.00           H  
ATOM   2633  HB  ILE B  12      -1.681 -10.640  10.532  1.00  0.00           H  
ATOM   2634 1HG1 ILE B  12       0.016  -8.185  10.452  1.00  0.00           H  
ATOM   2635 2HG1 ILE B  12      -1.060  -8.497  11.742  1.00  0.00           H  
ATOM   2636 1HG2 ILE B  12       0.265 -10.678   8.903  1.00  0.00           H  
ATOM   2637 2HG2 ILE B  12      -1.260 -10.637   8.022  1.00  0.00           H  
ATOM   2638 3HG2 ILE B  12      -0.301  -9.158   8.190  1.00  0.00           H  
ATOM   2639 1HD1 ILE B  12       1.197  -9.045  12.291  1.00  0.00           H  
ATOM   2640 2HD1 ILE B  12       0.202 -10.505  12.263  1.00  0.00           H  
ATOM   2641 3HD1 ILE B  12       1.311 -10.146  10.924  1.00  0.00           H  
ATOM   2642  N   ARG B  13      -4.171 -10.506   8.849  1.00  0.00           N  
ATOM   2643  CA  ARG B  13      -4.946 -11.164   7.817  1.00  0.00           C  
ATOM   2644  C   ARG B  13      -5.952 -10.208   7.166  1.00  0.00           C  
ATOM   2645  O   ARG B  13      -6.077 -10.204   5.935  1.00  0.00           O  
ATOM   2646  CB  ARG B  13      -5.673 -12.356   8.416  1.00  0.00           C  
ATOM   2647  CG  ARG B  13      -4.766 -13.550   8.782  1.00  0.00           C  
ATOM   2648  CD  ARG B  13      -5.522 -14.634   9.482  1.00  0.00           C  
ATOM   2649  NE  ARG B  13      -4.649 -15.743   9.904  1.00  0.00           N  
ATOM   2650  CZ  ARG B  13      -4.297 -16.822   9.161  1.00  0.00           C  
ATOM   2651  NH1 ARG B  13      -4.742 -16.987   7.929  1.00  0.00           N  
ATOM   2652  NH2 ARG B  13      -3.491 -17.721   9.705  1.00  0.00           N  
ATOM   2653  H   ARG B  13      -4.226 -10.848   9.817  1.00  0.00           H  
ATOM   2654  HA  ARG B  13      -4.261 -11.520   7.052  1.00  0.00           H  
ATOM   2655 1HB  ARG B  13      -6.178 -12.042   9.332  1.00  0.00           H  
ATOM   2656 2HB  ARG B  13      -6.437 -12.707   7.725  1.00  0.00           H  
ATOM   2657 1HG  ARG B  13      -4.332 -13.965   7.875  1.00  0.00           H  
ATOM   2658 2HG  ARG B  13      -3.964 -13.214   9.437  1.00  0.00           H  
ATOM   2659 1HD  ARG B  13      -5.959 -14.206  10.387  1.00  0.00           H  
ATOM   2660 2HD  ARG B  13      -6.313 -15.023   8.850  1.00  0.00           H  
ATOM   2661  HE  ARG B  13      -4.256 -15.687  10.865  1.00  0.00           H  
ATOM   2662 1HH1 ARG B  13      -5.359 -16.308   7.516  1.00  0.00           H  
ATOM   2663 2HH1 ARG B  13      -4.470 -17.804   7.397  1.00  0.00           H  
ATOM   2664 1HH2 ARG B  13      -3.154 -17.581  10.658  1.00  0.00           H  
ATOM   2665 2HH2 ARG B  13      -3.212 -18.536   9.183  1.00  0.00           H  
ATOM   2666  N   GLU B  14      -6.665  -9.407   7.969  1.00  0.00           N  
ATOM   2667  CA  GLU B  14      -7.632  -8.466   7.426  1.00  0.00           C  
ATOM   2668  C   GLU B  14      -6.952  -7.366   6.638  1.00  0.00           C  
ATOM   2669  O   GLU B  14      -7.407  -6.984   5.557  1.00  0.00           O  
ATOM   2670  CB  GLU B  14      -8.497  -7.840   8.515  1.00  0.00           C  
ATOM   2671  CG  GLU B  14      -9.561  -6.883   7.973  1.00  0.00           C  
ATOM   2672  CD  GLU B  14     -10.416  -6.331   9.037  1.00  0.00           C  
ATOM   2673  OE1 GLU B  14     -10.240  -6.712  10.179  1.00  0.00           O  
ATOM   2674  OE2 GLU B  14     -11.250  -5.504   8.744  1.00  0.00           O  
ATOM   2675  H   GLU B  14      -6.551  -9.469   8.990  1.00  0.00           H  
ATOM   2676  HA  GLU B  14      -8.291  -9.007   6.744  1.00  0.00           H  
ATOM   2677 1HB  GLU B  14      -9.002  -8.628   9.078  1.00  0.00           H  
ATOM   2678 2HB  GLU B  14      -7.859  -7.297   9.218  1.00  0.00           H  
ATOM   2679 1HG  GLU B  14      -9.072  -6.051   7.465  1.00  0.00           H  
ATOM   2680 2HG  GLU B  14     -10.174  -7.412   7.247  1.00  0.00           H  
ATOM   2681  N   ALA B  15      -5.892  -6.799   7.208  1.00  0.00           N  
ATOM   2682  CA  ALA B  15      -5.175  -5.746   6.528  1.00  0.00           C  
ATOM   2683  C   ALA B  15      -4.565  -6.275   5.227  1.00  0.00           C  
ATOM   2684  O   ALA B  15      -4.549  -5.547   4.223  1.00  0.00           O  
ATOM   2685  CB  ALA B  15      -4.133  -5.199   7.469  1.00  0.00           C  
ATOM   2686  H   ALA B  15      -5.564  -7.103   8.125  1.00  0.00           H  
ATOM   2687  HA  ALA B  15      -5.870  -4.964   6.267  1.00  0.00           H  
ATOM   2688 1HB  ALA B  15      -3.577  -4.410   6.993  1.00  0.00           H  
ATOM   2689 2HB  ALA B  15      -4.624  -4.813   8.366  1.00  0.00           H  
ATOM   2690 3HB  ALA B  15      -3.479  -5.988   7.748  1.00  0.00           H  
ATOM   2691  N   ALA B  16      -4.063  -7.515   5.218  1.00  0.00           N  
ATOM   2692  CA  ALA B  16      -3.530  -8.106   4.003  1.00  0.00           C  
ATOM   2693  C   ALA B  16      -4.633  -8.279   2.962  1.00  0.00           C  
ATOM   2694  O   ALA B  16      -4.412  -7.987   1.779  1.00  0.00           O  
ATOM   2695  CB  ALA B  16      -2.861  -9.423   4.306  1.00  0.00           C  
ATOM   2696  H   ALA B  16      -4.033  -8.067   6.079  1.00  0.00           H  
ATOM   2697  HA  ALA B  16      -2.781  -7.423   3.598  1.00  0.00           H  
ATOM   2698 1HB  ALA B  16      -2.440  -9.837   3.393  1.00  0.00           H  
ATOM   2699 2HB  ALA B  16      -2.077  -9.257   5.034  1.00  0.00           H  
ATOM   2700 3HB  ALA B  16      -3.599 -10.112   4.719  1.00  0.00           H  
ATOM   2701  N   GLU B  17      -5.838  -8.711   3.381  1.00  0.00           N  
ATOM   2702  CA  GLU B  17      -6.958  -8.823   2.456  1.00  0.00           C  
ATOM   2703  C   GLU B  17      -7.255  -7.468   1.838  1.00  0.00           C  
ATOM   2704  O   GLU B  17      -7.531  -7.370   0.641  1.00  0.00           O  
ATOM   2705  CB  GLU B  17      -8.228  -9.353   3.126  1.00  0.00           C  
ATOM   2706  CG  GLU B  17      -9.441  -9.450   2.164  1.00  0.00           C  
ATOM   2707  CD  GLU B  17     -10.705  -9.975   2.797  1.00  0.00           C  
ATOM   2708  OE1 GLU B  17     -10.632 -10.628   3.799  1.00  0.00           O  
ATOM   2709  OE2 GLU B  17     -11.763  -9.679   2.286  1.00  0.00           O  
ATOM   2710  H   GLU B  17      -5.965  -9.010   4.357  1.00  0.00           H  
ATOM   2711  HA  GLU B  17      -6.678  -9.508   1.656  1.00  0.00           H  
ATOM   2712 1HB  GLU B  17      -8.033 -10.346   3.539  1.00  0.00           H  
ATOM   2713 2HB  GLU B  17      -8.501  -8.707   3.959  1.00  0.00           H  
ATOM   2714 1HG  GLU B  17      -9.650  -8.464   1.758  1.00  0.00           H  
ATOM   2715 2HG  GLU B  17      -9.166 -10.099   1.331  1.00  0.00           H  
ATOM   2716  N   ALA B  18      -7.248  -6.423   2.670  1.00  0.00           N  
ATOM   2717  CA  ALA B  18      -7.489  -5.090   2.159  1.00  0.00           C  
ATOM   2718  C   ALA B  18      -6.426  -4.720   1.126  1.00  0.00           C  
ATOM   2719  O   ALA B  18      -6.745  -4.154   0.076  1.00  0.00           O  
ATOM   2720  CB  ALA B  18      -7.515  -4.094   3.291  1.00  0.00           C  
ATOM   2721  H   ALA B  18      -7.093  -6.573   3.673  1.00  0.00           H  
ATOM   2722  HA  ALA B  18      -8.460  -5.087   1.663  1.00  0.00           H  
ATOM   2723 1HB  ALA B  18      -7.713  -3.130   2.895  1.00  0.00           H  
ATOM   2724 2HB  ALA B  18      -8.287  -4.365   4.011  1.00  0.00           H  
ATOM   2725 3HB  ALA B  18      -6.557  -4.100   3.775  1.00  0.00           H  
ATOM   2726  N   ALA B  19      -5.153  -5.085   1.388  1.00  0.00           N  
ATOM   2727  CA  ALA B  19      -4.108  -4.803   0.411  1.00  0.00           C  
ATOM   2728  C   ALA B  19      -4.417  -5.514  -0.890  1.00  0.00           C  
ATOM   2729  O   ALA B  19      -4.273  -4.909  -1.958  1.00  0.00           O  
ATOM   2730  CB  ALA B  19      -2.745  -5.251   0.923  1.00  0.00           C  
ATOM   2731  H   ALA B  19      -4.924  -5.483   2.303  1.00  0.00           H  
ATOM   2732  HA  ALA B  19      -4.091  -3.734   0.228  1.00  0.00           H  
ATOM   2733 1HB  ALA B  19      -1.984  -5.017   0.176  1.00  0.00           H  
ATOM   2734 2HB  ALA B  19      -2.519  -4.732   1.854  1.00  0.00           H  
ATOM   2735 3HB  ALA B  19      -2.747  -6.317   1.099  1.00  0.00           H  
ATOM   2736  N   LYS B  20      -4.886  -6.764  -0.826  1.00  0.00           N  
ATOM   2737  CA  LYS B  20      -5.229  -7.489  -2.041  1.00  0.00           C  
ATOM   2738  C   LYS B  20      -6.322  -6.782  -2.802  1.00  0.00           C  
ATOM   2739  O   LYS B  20      -6.254  -6.691  -4.030  1.00  0.00           O  
ATOM   2740  CB  LYS B  20      -5.644  -8.930  -1.765  1.00  0.00           C  
ATOM   2741  CG  LYS B  20      -4.520  -9.832  -1.337  1.00  0.00           C  
ATOM   2742  CD  LYS B  20      -5.021 -11.239  -1.102  1.00  0.00           C  
ATOM   2743  CE  LYS B  20      -3.901 -12.173  -0.692  1.00  0.00           C  
ATOM   2744  NZ  LYS B  20      -4.409 -13.554  -0.435  1.00  0.00           N  
ATOM   2745  H   LYS B  20      -4.940  -7.218   0.096  1.00  0.00           H  
ATOM   2746  HA  LYS B  20      -4.353  -7.523  -2.680  1.00  0.00           H  
ATOM   2747 1HB  LYS B  20      -6.398  -8.941  -0.980  1.00  0.00           H  
ATOM   2748 2HB  LYS B  20      -6.097  -9.350  -2.659  1.00  0.00           H  
ATOM   2749 1HG  LYS B  20      -3.762  -9.842  -2.112  1.00  0.00           H  
ATOM   2750 2HG  LYS B  20      -4.081  -9.442  -0.421  1.00  0.00           H  
ATOM   2751 1HD  LYS B  20      -5.779 -11.227  -0.318  1.00  0.00           H  
ATOM   2752 2HD  LYS B  20      -5.475 -11.617  -2.018  1.00  0.00           H  
ATOM   2753 1HE  LYS B  20      -3.154 -12.211  -1.489  1.00  0.00           H  
ATOM   2754 2HE  LYS B  20      -3.432 -11.792   0.215  1.00  0.00           H  
ATOM   2755 1HZ  LYS B  20      -3.643 -14.152  -0.165  1.00  0.00           H  
ATOM   2756 2HZ  LYS B  20      -5.093 -13.530   0.308  1.00  0.00           H  
ATOM   2757 3HZ  LYS B  20      -4.839 -13.918  -1.273  1.00  0.00           H  
ATOM   2758  N   ARG B  21      -7.333  -6.271  -2.096  1.00  0.00           N  
ATOM   2759  CA  ARG B  21      -8.414  -5.552  -2.751  1.00  0.00           C  
ATOM   2760  C   ARG B  21      -7.905  -4.301  -3.468  1.00  0.00           C  
ATOM   2761  O   ARG B  21      -8.308  -4.025  -4.597  1.00  0.00           O  
ATOM   2762  CB  ARG B  21      -9.498  -5.226  -1.745  1.00  0.00           C  
ATOM   2763  CG  ARG B  21     -10.283  -6.456  -1.306  1.00  0.00           C  
ATOM   2764  CD  ARG B  21     -11.301  -6.178  -0.268  1.00  0.00           C  
ATOM   2765  NE  ARG B  21     -12.024  -7.401   0.100  1.00  0.00           N  
ATOM   2766  CZ  ARG B  21     -13.101  -7.897  -0.541  1.00  0.00           C  
ATOM   2767  NH1 ARG B  21     -13.635  -7.286  -1.590  1.00  0.00           N  
ATOM   2768  NH2 ARG B  21     -13.606  -9.019  -0.079  1.00  0.00           N  
ATOM   2769  H   ARG B  21      -7.353  -6.444  -1.084  1.00  0.00           H  
ATOM   2770  HA  ARG B  21      -8.849  -6.217  -3.500  1.00  0.00           H  
ATOM   2771 1HB  ARG B  21      -9.059  -4.761  -0.866  1.00  0.00           H  
ATOM   2772 2HB  ARG B  21     -10.198  -4.512  -2.182  1.00  0.00           H  
ATOM   2773 1HG  ARG B  21     -10.780  -6.885  -2.174  1.00  0.00           H  
ATOM   2774 2HG  ARG B  21      -9.587  -7.192  -0.904  1.00  0.00           H  
ATOM   2775 1HD  ARG B  21     -10.789  -5.817   0.627  1.00  0.00           H  
ATOM   2776 2HD  ARG B  21     -12.008  -5.429  -0.605  1.00  0.00           H  
ATOM   2777  HE  ARG B  21     -11.692  -7.962   0.902  1.00  0.00           H  
ATOM   2778 1HH1 ARG B  21     -13.240  -6.424  -1.936  1.00  0.00           H  
ATOM   2779 2HH1 ARG B  21     -14.445  -7.683  -2.045  1.00  0.00           H  
ATOM   2780 1HH2 ARG B  21     -13.151  -9.454   0.741  1.00  0.00           H  
ATOM   2781 2HH2 ARG B  21     -14.411  -9.443  -0.511  1.00  0.00           H  
ATOM   2782  N   ALA B  22      -7.003  -3.556  -2.820  1.00  0.00           N  
ATOM   2783  CA  ALA B  22      -6.427  -2.370  -3.450  1.00  0.00           C  
ATOM   2784  C   ALA B  22      -5.650  -2.730  -4.714  1.00  0.00           C  
ATOM   2785  O   ALA B  22      -5.781  -2.087  -5.766  1.00  0.00           O  
ATOM   2786  CB  ALA B  22      -5.489  -1.689  -2.468  1.00  0.00           C  
ATOM   2787  H   ALA B  22      -6.754  -3.811  -1.859  1.00  0.00           H  
ATOM   2788  HA  ALA B  22      -7.240  -1.705  -3.727  1.00  0.00           H  
ATOM   2789 1HB  ALA B  22      -5.060  -0.816  -2.916  1.00  0.00           H  
ATOM   2790 2HB  ALA B  22      -6.026  -1.412  -1.576  1.00  0.00           H  
ATOM   2791 3HB  ALA B  22      -4.690  -2.380  -2.205  1.00  0.00           H  
ATOM   2792  N   LEU B  23      -4.878  -3.809  -4.616  1.00  0.00           N  
ATOM   2793  CA  LEU B  23      -4.051  -4.306  -5.701  1.00  0.00           C  
ATOM   2794  C   LEU B  23      -4.914  -4.808  -6.858  1.00  0.00           C  
ATOM   2795  O   LEU B  23      -4.592  -4.567  -8.029  1.00  0.00           O  
ATOM   2796  CB  LEU B  23      -3.161  -5.397  -5.108  1.00  0.00           C  
ATOM   2797  CG  LEU B  23      -2.089  -4.930  -4.094  1.00  0.00           C  
ATOM   2798  CD1 LEU B  23      -1.581  -6.142  -3.301  1.00  0.00           C  
ATOM   2799  CD2 LEU B  23      -0.943  -4.286  -4.855  1.00  0.00           C  
ATOM   2800  H   LEU B  23      -4.823  -4.283  -3.711  1.00  0.00           H  
ATOM   2801  HA  LEU B  23      -3.439  -3.486  -6.072  1.00  0.00           H  
ATOM   2802 1HB  LEU B  23      -3.775  -6.169  -4.660  1.00  0.00           H  
ATOM   2803 2HB  LEU B  23      -2.597  -5.804  -5.913  1.00  0.00           H  
ATOM   2804  HG  LEU B  23      -2.507  -4.198  -3.412  1.00  0.00           H  
ATOM   2805 1HD1 LEU B  23      -0.818  -5.821  -2.598  1.00  0.00           H  
ATOM   2806 2HD1 LEU B  23      -2.383  -6.584  -2.754  1.00  0.00           H  
ATOM   2807 3HD1 LEU B  23      -1.177  -6.871  -3.964  1.00  0.00           H  
ATOM   2808 1HD2 LEU B  23      -0.181  -3.956  -4.154  1.00  0.00           H  
ATOM   2809 2HD2 LEU B  23      -0.514  -5.005  -5.534  1.00  0.00           H  
ATOM   2810 3HD2 LEU B  23      -1.299  -3.428  -5.415  1.00  0.00           H  
ATOM   2811  N   GLU B  24      -6.040  -5.458  -6.540  1.00  0.00           N  
ATOM   2812  CA  GLU B  24      -6.972  -5.920  -7.555  1.00  0.00           C  
ATOM   2813  C   GLU B  24      -7.653  -4.731  -8.227  1.00  0.00           C  
ATOM   2814  O   GLU B  24      -7.870  -4.743  -9.439  1.00  0.00           O  
ATOM   2815  CB  GLU B  24      -7.996  -6.899  -6.999  1.00  0.00           C  
ATOM   2816  CG  GLU B  24      -8.964  -7.447  -8.068  1.00  0.00           C  
ATOM   2817  CD  GLU B  24      -8.300  -8.229  -9.181  1.00  0.00           C  
ATOM   2818  OE1 GLU B  24      -7.236  -8.741  -8.993  1.00  0.00           O  
ATOM   2819  OE2 GLU B  24      -8.879  -8.297 -10.231  1.00  0.00           O  
ATOM   2820  H   GLU B  24      -6.222  -5.682  -5.560  1.00  0.00           H  
ATOM   2821  HA  GLU B  24      -6.399  -6.454  -8.307  1.00  0.00           H  
ATOM   2822 1HB  GLU B  24      -7.480  -7.739  -6.533  1.00  0.00           H  
ATOM   2823 2HB  GLU B  24      -8.585  -6.403  -6.224  1.00  0.00           H  
ATOM   2824 1HG  GLU B  24      -9.698  -8.084  -7.580  1.00  0.00           H  
ATOM   2825 2HG  GLU B  24      -9.491  -6.615  -8.514  1.00  0.00           H  
ATOM   2826  N   ALA B  25      -7.977  -3.671  -7.477  1.00  0.00           N  
ATOM   2827  CA  ALA B  25      -8.587  -2.508  -8.128  1.00  0.00           C  
ATOM   2828  C   ALA B  25      -7.656  -2.008  -9.234  1.00  0.00           C  
ATOM   2829  O   ALA B  25      -8.111  -1.656 -10.341  1.00  0.00           O  
ATOM   2830  CB  ALA B  25      -8.845  -1.404  -7.109  1.00  0.00           C  
ATOM   2831  H   ALA B  25      -7.866  -3.705  -6.460  1.00  0.00           H  
ATOM   2832  HA  ALA B  25      -9.527  -2.821  -8.569  1.00  0.00           H  
ATOM   2833 1HB  ALA B  25      -9.313  -0.554  -7.600  1.00  0.00           H  
ATOM   2834 2HB  ALA B  25      -9.500  -1.783  -6.332  1.00  0.00           H  
ATOM   2835 3HB  ALA B  25      -7.908  -1.090  -6.665  1.00  0.00           H  
ATOM   2836  N   GLN B  26      -6.343  -2.025  -8.958  1.00  0.00           N  
ATOM   2837  CA  GLN B  26      -5.347  -1.659  -9.955  1.00  0.00           C  
ATOM   2838  C   GLN B  26      -5.313  -2.667 -11.103  1.00  0.00           C  
ATOM   2839  O   GLN B  26      -5.206  -2.280 -12.269  1.00  0.00           O  
ATOM   2840  CB  GLN B  26      -3.976  -1.509  -9.298  1.00  0.00           C  
ATOM   2841  CG  GLN B  26      -3.903  -0.335  -8.376  1.00  0.00           C  
ATOM   2842  CD  GLN B  26      -2.626  -0.216  -7.643  1.00  0.00           C  
ATOM   2843  OE1 GLN B  26      -2.090  -1.189  -7.115  1.00  0.00           O  
ATOM   2844  NE2 GLN B  26      -2.118   0.983  -7.608  1.00  0.00           N  
ATOM   2845  H   GLN B  26      -6.058  -2.269  -8.000  1.00  0.00           H  
ATOM   2846  HA  GLN B  26      -5.626  -0.694 -10.379  1.00  0.00           H  
ATOM   2847 1HB  GLN B  26      -3.731  -2.397  -8.731  1.00  0.00           H  
ATOM   2848 2HB  GLN B  26      -3.214  -1.387 -10.065  1.00  0.00           H  
ATOM   2849 1HG  GLN B  26      -3.986   0.541  -8.993  1.00  0.00           H  
ATOM   2850 2HG  GLN B  26      -4.718  -0.379  -7.654  1.00  0.00           H  
ATOM   2851 1HE2 GLN B  26      -1.245   1.178  -7.140  1.00  0.00           H  
ATOM   2852 2HE2 GLN B  26      -2.591   1.742  -8.058  1.00  0.00           H  
ATOM   2853  N   ALA B  27      -5.418  -3.964 -10.782  1.00  0.00           N  
ATOM   2854  CA  ALA B  27      -5.440  -4.994 -11.818  1.00  0.00           C  
ATOM   2855  C   ALA B  27      -6.620  -4.792 -12.767  1.00  0.00           C  
ATOM   2856  O   ALA B  27      -6.473  -4.970 -13.978  1.00  0.00           O  
ATOM   2857  CB  ALA B  27      -5.492  -6.375 -11.197  1.00  0.00           C  
ATOM   2858  H   ALA B  27      -5.416  -4.230  -9.792  1.00  0.00           H  
ATOM   2859  HA  ALA B  27      -4.524  -4.900 -12.402  1.00  0.00           H  
ATOM   2860 1HB  ALA B  27      -5.491  -7.134 -11.960  1.00  0.00           H  
ATOM   2861 2HB  ALA B  27      -4.637  -6.509 -10.544  1.00  0.00           H  
ATOM   2862 3HB  ALA B  27      -6.403  -6.468 -10.625  1.00  0.00           H  
ATOM   2863  N   ARG B  28      -7.792  -4.405 -12.233  1.00  0.00           N  
ATOM   2864  CA  ARG B  28      -8.962  -4.154 -13.074  1.00  0.00           C  
ATOM   2865  C   ARG B  28      -8.728  -2.990 -14.030  1.00  0.00           C  
ATOM   2866  O   ARG B  28      -9.097  -3.070 -15.213  1.00  0.00           O  
ATOM   2867  CB  ARG B  28     -10.224  -3.908 -12.252  1.00  0.00           C  
ATOM   2868  CG  ARG B  28     -10.804  -5.164 -11.592  1.00  0.00           C  
ATOM   2869  CD  ARG B  28     -12.198  -4.954 -11.092  1.00  0.00           C  
ATOM   2870  NE  ARG B  28     -12.274  -4.049  -9.951  1.00  0.00           N  
ATOM   2871  CZ  ARG B  28     -12.182  -4.412  -8.660  1.00  0.00           C  
ATOM   2872  NH1 ARG B  28     -11.996  -5.668  -8.320  1.00  0.00           N  
ATOM   2873  NH2 ARG B  28     -12.282  -3.490  -7.729  1.00  0.00           N  
ATOM   2874  H   ARG B  28      -7.850  -4.340 -11.213  1.00  0.00           H  
ATOM   2875  HA  ARG B  28      -9.139  -5.046 -13.669  1.00  0.00           H  
ATOM   2876 1HB  ARG B  28      -9.994  -3.199 -11.454  1.00  0.00           H  
ATOM   2877 2HB  ARG B  28     -10.991  -3.460 -12.881  1.00  0.00           H  
ATOM   2878 1HG  ARG B  28     -10.818  -5.976 -12.317  1.00  0.00           H  
ATOM   2879 2HG  ARG B  28     -10.166  -5.445 -10.752  1.00  0.00           H  
ATOM   2880 1HD  ARG B  28     -12.796  -4.525 -11.898  1.00  0.00           H  
ATOM   2881 2HD  ARG B  28     -12.629  -5.912 -10.810  1.00  0.00           H  
ATOM   2882  HE  ARG B  28     -12.426  -3.066 -10.133  1.00  0.00           H  
ATOM   2883 1HH1 ARG B  28     -11.905  -6.377  -9.037  1.00  0.00           H  
ATOM   2884 2HH1 ARG B  28     -11.931  -5.923  -7.344  1.00  0.00           H  
ATOM   2885 1HH2 ARG B  28     -12.415  -2.500  -7.951  1.00  0.00           H  
ATOM   2886 2HH2 ARG B  28     -12.224  -3.703  -6.732  1.00  0.00           H  
ATOM   2887  N   GLN B  29      -8.113  -1.907 -13.532  1.00  0.00           N  
ATOM   2888  CA  GLN B  29      -7.802  -0.779 -14.397  1.00  0.00           C  
ATOM   2889  C   GLN B  29      -6.868  -1.226 -15.530  1.00  0.00           C  
ATOM   2890  O   GLN B  29      -7.090  -0.869 -16.701  1.00  0.00           O  
ATOM   2891  CB  GLN B  29      -7.171   0.360 -13.566  1.00  0.00           C  
ATOM   2892  CG  GLN B  29      -6.781   1.619 -14.359  1.00  0.00           C  
ATOM   2893  CD  GLN B  29      -5.423   1.501 -14.930  1.00  0.00           C  
ATOM   2894  OE1 GLN B  29      -4.560   0.858 -14.311  1.00  0.00           O  
ATOM   2895  NE2 GLN B  29      -5.225   2.084 -16.104  1.00  0.00           N  
ATOM   2896  H   GLN B  29      -7.902  -1.871 -12.525  1.00  0.00           H  
ATOM   2897  HA  GLN B  29      -8.720  -0.412 -14.839  1.00  0.00           H  
ATOM   2898 1HB  GLN B  29      -7.885   0.664 -12.795  1.00  0.00           H  
ATOM   2899 2HB  GLN B  29      -6.293  -0.015 -13.045  1.00  0.00           H  
ATOM   2900 1HG  GLN B  29      -7.430   1.709 -15.202  1.00  0.00           H  
ATOM   2901 2HG  GLN B  29      -6.843   2.504 -13.732  1.00  0.00           H  
ATOM   2902 1HE2 GLN B  29      -4.351   2.016 -16.596  1.00  0.00           H  
ATOM   2903 2HE2 GLN B  29      -5.951   2.628 -16.559  1.00  0.00           H  
ATOM   2904  N   GLN B  30      -5.862  -2.048 -15.205  1.00  0.00           N  
ATOM   2905  CA  GLN B  30      -4.933  -2.537 -16.199  1.00  0.00           C  
ATOM   2906  C   GLN B  30      -5.581  -3.458 -17.220  1.00  0.00           C  
ATOM   2907  O   GLN B  30      -5.246  -3.396 -18.397  1.00  0.00           O  
ATOM   2908  CB  GLN B  30      -3.743  -3.234 -15.538  1.00  0.00           C  
ATOM   2909  CG  GLN B  30      -2.862  -2.280 -14.802  1.00  0.00           C  
ATOM   2910  CD  GLN B  30      -2.110  -1.324 -15.748  1.00  0.00           C  
ATOM   2911  OE1 GLN B  30      -1.368  -1.753 -16.641  1.00  0.00           O  
ATOM   2912  NE2 GLN B  30      -2.303  -0.044 -15.558  1.00  0.00           N  
ATOM   2913  H   GLN B  30      -5.726  -2.281 -14.210  1.00  0.00           H  
ATOM   2914  HA  GLN B  30      -4.545  -1.673 -16.746  1.00  0.00           H  
ATOM   2915 1HB  GLN B  30      -4.108  -3.984 -14.835  1.00  0.00           H  
ATOM   2916 2HB  GLN B  30      -3.136  -3.738 -16.283  1.00  0.00           H  
ATOM   2917 1HG  GLN B  30      -3.481  -1.669 -14.138  1.00  0.00           H  
ATOM   2918 2HG  GLN B  30      -2.129  -2.835 -14.215  1.00  0.00           H  
ATOM   2919 1HE2 GLN B  30      -1.808   0.637 -16.126  1.00  0.00           H  
ATOM   2920 2HE2 GLN B  30      -2.942   0.276 -14.838  1.00  0.00           H  
ATOM   2921  N   ARG B  31      -6.529  -4.311 -16.784  1.00  0.00           N  
ATOM   2922  CA  ARG B  31      -7.203  -5.171 -17.754  1.00  0.00           C  
ATOM   2923  C   ARG B  31      -8.017  -4.346 -18.751  1.00  0.00           C  
ATOM   2924  O   ARG B  31      -8.038  -4.671 -19.950  1.00  0.00           O  
ATOM   2925  CB  ARG B  31      -8.116  -6.175 -17.086  1.00  0.00           C  
ATOM   2926  CG  ARG B  31      -7.410  -7.288 -16.364  1.00  0.00           C  
ATOM   2927  CD  ARG B  31      -8.355  -8.328 -15.943  1.00  0.00           C  
ATOM   2928  NE  ARG B  31      -7.697  -9.350 -15.179  1.00  0.00           N  
ATOM   2929  CZ  ARG B  31      -7.595  -9.387 -13.838  1.00  0.00           C  
ATOM   2930  NH1 ARG B  31      -8.127  -8.445 -13.089  1.00  0.00           N  
ATOM   2931  NH2 ARG B  31      -6.944 -10.404 -13.333  1.00  0.00           N  
ATOM   2932  H   ARG B  31      -6.715  -4.392 -15.783  1.00  0.00           H  
ATOM   2933  HA  ARG B  31      -6.450  -5.729 -18.295  1.00  0.00           H  
ATOM   2934 1HB  ARG B  31      -8.739  -5.661 -16.357  1.00  0.00           H  
ATOM   2935 2HB  ARG B  31      -8.772  -6.620 -17.831  1.00  0.00           H  
ATOM   2936 1HG  ARG B  31      -6.672  -7.744 -17.026  1.00  0.00           H  
ATOM   2937 2HG  ARG B  31      -6.902  -6.900 -15.486  1.00  0.00           H  
ATOM   2938 1HD  ARG B  31      -9.161  -7.900 -15.356  1.00  0.00           H  
ATOM   2939 2HD  ARG B  31      -8.772  -8.802 -16.832  1.00  0.00           H  
ATOM   2940  HE  ARG B  31      -7.259 -10.141 -15.696  1.00  0.00           H  
ATOM   2941 1HH1 ARG B  31      -8.611  -7.687 -13.528  1.00  0.00           H  
ATOM   2942 2HH1 ARG B  31      -8.087  -8.485 -12.057  1.00  0.00           H  
ATOM   2943 1HH2 ARG B  31      -6.556 -11.078 -14.006  1.00  0.00           H  
ATOM   2944 2HH2 ARG B  31      -6.803 -10.499 -12.338  1.00  0.00           H  
ATOM   2945  N   THR B  32      -8.677  -3.290 -18.278  1.00  0.00           N  
ATOM   2946  CA  THR B  32      -9.451  -2.441 -19.176  1.00  0.00           C  
ATOM   2947  C   THR B  32      -8.501  -1.775 -20.180  1.00  0.00           C  
ATOM   2948  O   THR B  32      -8.782  -1.735 -21.390  1.00  0.00           O  
ATOM   2949  CB  THR B  32     -10.240  -1.361 -18.402  1.00  0.00           C  
ATOM   2950  OG1 THR B  32     -11.164  -1.987 -17.499  1.00  0.00           O  
ATOM   2951  CG2 THR B  32     -11.036  -0.512 -19.391  1.00  0.00           C  
ATOM   2952  H   THR B  32      -8.676  -3.111 -17.265  1.00  0.00           H  
ATOM   2953  HA  THR B  32     -10.158  -3.060 -19.724  1.00  0.00           H  
ATOM   2954  HB  THR B  32      -9.552  -0.742 -17.835  1.00  0.00           H  
ATOM   2955  HG1 THR B  32     -10.666  -2.400 -16.773  1.00  0.00           H  
ATOM   2956 1HG2 THR B  32     -11.600   0.237 -18.852  1.00  0.00           H  
ATOM   2957 2HG2 THR B  32     -10.363  -0.016 -20.088  1.00  0.00           H  
ATOM   2958 3HG2 THR B  32     -11.722  -1.150 -19.944  1.00  0.00           H  
ATOM   2959  N   GLN B  33      -7.379  -1.256 -19.676  1.00  0.00           N  
ATOM   2960  CA  GLN B  33      -6.368  -0.610 -20.496  1.00  0.00           C  
ATOM   2961  C   GLN B  33      -5.782  -1.599 -21.523  1.00  0.00           C  
ATOM   2962  O   GLN B  33      -5.487  -1.228 -22.669  1.00  0.00           O  
ATOM   2963  CB  GLN B  33      -5.270  -0.039 -19.583  1.00  0.00           C  
ATOM   2964  CG  GLN B  33      -4.233   0.793 -20.266  1.00  0.00           C  
ATOM   2965  CD  GLN B  33      -3.226   1.362 -19.307  1.00  0.00           C  
ATOM   2966  OE1 GLN B  33      -3.535   1.780 -18.185  1.00  0.00           O  
ATOM   2967  NE2 GLN B  33      -1.985   1.397 -19.730  1.00  0.00           N  
ATOM   2968  H   GLN B  33      -7.236  -1.289 -18.661  1.00  0.00           H  
ATOM   2969  HA  GLN B  33      -6.839   0.208 -21.043  1.00  0.00           H  
ATOM   2970 1HB  GLN B  33      -5.731   0.554 -18.793  1.00  0.00           H  
ATOM   2971 2HB  GLN B  33      -4.749  -0.865 -19.102  1.00  0.00           H  
ATOM   2972 1HG  GLN B  33      -3.708   0.207 -21.018  1.00  0.00           H  
ATOM   2973 2HG  GLN B  33      -4.739   1.631 -20.721  1.00  0.00           H  
ATOM   2974 1HE2 GLN B  33      -1.282   1.764 -19.101  1.00  0.00           H  
ATOM   2975 2HE2 GLN B  33      -1.760   1.087 -20.658  1.00  0.00           H  
ATOM   2976  N   SER B  34      -5.606  -2.859 -21.101  1.00  0.00           N  
ATOM   2977  CA  SER B  34      -5.090  -3.926 -21.947  1.00  0.00           C  
ATOM   2978  C   SER B  34      -6.045  -4.194 -23.119  1.00  0.00           C  
ATOM   2979  O   SER B  34      -5.603  -4.327 -24.266  1.00  0.00           O  
ATOM   2980  CB  SER B  34      -4.907  -5.184 -21.109  1.00  0.00           C  
ATOM   2981  OG  SER B  34      -3.906  -4.993 -20.131  1.00  0.00           O  
ATOM   2982  H   SER B  34      -5.807  -3.069 -20.126  1.00  0.00           H  
ATOM   2983  HA  SER B  34      -4.125  -3.616 -22.346  1.00  0.00           H  
ATOM   2984 1HB  SER B  34      -5.835  -5.435 -20.629  1.00  0.00           H  
ATOM   2985 2HB  SER B  34      -4.659  -6.015 -21.736  1.00  0.00           H  
ATOM   2986  HG  SER B  34      -4.279  -4.332 -19.507  1.00  0.00           H  
ATOM   2987  N   LYS B  35      -7.353  -4.204 -22.844  1.00  0.00           N  
ATOM   2988  CA  LYS B  35      -8.347  -4.393 -23.896  1.00  0.00           C  
ATOM   2989  C   LYS B  35      -8.239  -3.282 -24.950  1.00  0.00           C  
ATOM   2990  O   LYS B  35      -8.335  -3.553 -26.157  1.00  0.00           O  
ATOM   2991  CB  LYS B  35      -9.755  -4.455 -23.317  1.00  0.00           C  
ATOM   2992  CG  LYS B  35     -10.842  -4.763 -24.346  1.00  0.00           C  
ATOM   2993  CD  LYS B  35     -12.213  -4.904 -23.684  1.00  0.00           C  
ATOM   2994  CE  LYS B  35     -13.319  -5.171 -24.715  1.00  0.00           C  
ATOM   2995  NZ  LYS B  35     -13.185  -6.539 -25.371  1.00  0.00           N  
ATOM   2996  H   LYS B  35      -7.649  -4.157 -21.862  1.00  0.00           H  
ATOM   2997  HA  LYS B  35      -8.145  -5.349 -24.387  1.00  0.00           H  
ATOM   2998 1HB  LYS B  35      -9.788  -5.215 -22.532  1.00  0.00           H  
ATOM   2999 2HB  LYS B  35      -9.985  -3.498 -22.847  1.00  0.00           H  
ATOM   3000 1HG  LYS B  35     -10.885  -3.947 -25.072  1.00  0.00           H  
ATOM   3001 2HG  LYS B  35     -10.587  -5.684 -24.874  1.00  0.00           H  
ATOM   3002 1HD  LYS B  35     -12.191  -5.722 -22.964  1.00  0.00           H  
ATOM   3003 2HD  LYS B  35     -12.447  -3.981 -23.154  1.00  0.00           H  
ATOM   3004 1HE  LYS B  35     -14.286  -5.115 -24.214  1.00  0.00           H  
ATOM   3005 2HE  LYS B  35     -13.279  -4.404 -25.489  1.00  0.00           H  
ATOM   3006 1HZ  LYS B  35     -13.925  -6.678 -26.031  1.00  0.00           H  
ATOM   3007 2HZ  LYS B  35     -12.287  -6.651 -25.870  1.00  0.00           H  
ATOM   3008 3HZ  LYS B  35     -13.230  -7.265 -24.680  1.00  0.00           H  
ATOM   3009  N   ASP B  36      -8.061  -2.026 -24.518  1.00  0.00           N  
ATOM   3010  CA  ASP B  36      -7.903  -0.943 -25.497  1.00  0.00           C  
ATOM   3011  C   ASP B  36      -6.705  -1.213 -26.408  1.00  0.00           C  
ATOM   3012  O   ASP B  36      -6.797  -1.045 -27.631  1.00  0.00           O  
ATOM   3013  CB  ASP B  36      -7.639   0.396 -24.826  1.00  0.00           C  
ATOM   3014  CG  ASP B  36      -8.795   1.073 -24.118  1.00  0.00           C  
ATOM   3015  OD1 ASP B  36      -9.953   0.777 -24.340  1.00  0.00           O  
ATOM   3016  OD2 ASP B  36      -8.467   1.945 -23.344  1.00  0.00           O  
ATOM   3017  H   ASP B  36      -8.083  -1.835 -23.505  1.00  0.00           H  
ATOM   3018  HA  ASP B  36      -8.806  -0.890 -26.107  1.00  0.00           H  
ATOM   3019 1HB  ASP B  36      -6.870   0.228 -24.102  1.00  0.00           H  
ATOM   3020 2HB  ASP B  36      -7.234   1.088 -25.570  1.00  0.00           H  
ATOM   3021  N   GLU B  37      -5.581  -1.640 -25.822  1.00  0.00           N  
ATOM   3022  CA  GLU B  37      -4.423  -1.965 -26.642  1.00  0.00           C  
ATOM   3023  C   GLU B  37      -4.761  -3.071 -27.624  1.00  0.00           C  
ATOM   3024  O   GLU B  37      -4.329  -3.024 -28.788  1.00  0.00           O  
ATOM   3025  CB  GLU B  37      -3.193  -2.365 -25.839  1.00  0.00           C  
ATOM   3026  CG  GLU B  37      -1.971  -2.687 -26.738  1.00  0.00           C  
ATOM   3027  CD  GLU B  37      -0.744  -2.953 -25.972  1.00  0.00           C  
ATOM   3028  OE1 GLU B  37      -0.644  -2.472 -24.864  1.00  0.00           O  
ATOM   3029  OE2 GLU B  37       0.071  -3.705 -26.438  1.00  0.00           O  
ATOM   3030  H   GLU B  37      -5.537  -1.710 -24.794  1.00  0.00           H  
ATOM   3031  HA  GLU B  37      -4.156  -1.064 -27.209  1.00  0.00           H  
ATOM   3032 1HB  GLU B  37      -2.919  -1.551 -25.159  1.00  0.00           H  
ATOM   3033 2HB  GLU B  37      -3.423  -3.238 -25.232  1.00  0.00           H  
ATOM   3034 1HG  GLU B  37      -2.195  -3.566 -27.344  1.00  0.00           H  
ATOM   3035 2HG  GLU B  37      -1.797  -1.847 -27.411  1.00  0.00           H  
ATOM   3036  N   ALA B  38      -5.522  -4.076 -27.172  1.00  0.00           N  
ATOM   3037  CA  ALA B  38      -5.887  -5.168 -28.067  1.00  0.00           C  
ATOM   3038  C   ALA B  38      -6.583  -4.653 -29.305  1.00  0.00           C  
ATOM   3039  O   ALA B  38      -6.331  -5.161 -30.400  1.00  0.00           O  
ATOM   3040  CB  ALA B  38      -6.788  -6.179 -27.376  1.00  0.00           C  
ATOM   3041  H   ALA B  38      -5.793  -4.083 -26.190  1.00  0.00           H  
ATOM   3042  HA  ALA B  38      -4.965  -5.663 -28.367  1.00  0.00           H  
ATOM   3043 1HB  ALA B  38      -7.002  -6.990 -28.061  1.00  0.00           H  
ATOM   3044 2HB  ALA B  38      -6.318  -6.568 -26.499  1.00  0.00           H  
ATOM   3045 3HB  ALA B  38      -7.707  -5.706 -27.093  1.00  0.00           H  
ATOM   3046  N   GLU B  39      -7.457  -3.642 -29.149  1.00  0.00           N  
ATOM   3047  CA  GLU B  39      -8.114  -3.072 -30.318  1.00  0.00           C  
ATOM   3048  C   GLU B  39      -7.085  -2.510 -31.264  1.00  0.00           C  
ATOM   3049  O   GLU B  39      -7.165  -2.737 -32.478  1.00  0.00           O  
ATOM   3050  CB  GLU B  39      -9.115  -1.958 -30.005  1.00  0.00           C  
ATOM   3051  CG  GLU B  39      -9.834  -1.464 -31.300  1.00  0.00           C  
ATOM   3052  CD  GLU B  39     -10.826  -0.336 -31.135  1.00  0.00           C  
ATOM   3053  OE1 GLU B  39     -10.872   0.281 -30.094  1.00  0.00           O  
ATOM   3054  OE2 GLU B  39     -11.561  -0.082 -32.093  1.00  0.00           O  
ATOM   3055  H   GLU B  39      -7.660  -3.300 -28.201  1.00  0.00           H  
ATOM   3056  HA  GLU B  39      -8.651  -3.877 -30.831  1.00  0.00           H  
ATOM   3057 1HB  GLU B  39      -9.861  -2.315 -29.295  1.00  0.00           H  
ATOM   3058 2HB  GLU B  39      -8.596  -1.116 -29.543  1.00  0.00           H  
ATOM   3059 1HG  GLU B  39      -9.081  -1.124 -32.013  1.00  0.00           H  
ATOM   3060 2HG  GLU B  39     -10.334  -2.319 -31.743  1.00  0.00           H  
ATOM   3061  N   LEU B  40      -6.113  -1.771 -30.728  1.00  0.00           N  
ATOM   3062  CA  LEU B  40      -5.087  -1.177 -31.579  1.00  0.00           C  
ATOM   3063  C   LEU B  40      -4.299  -2.263 -32.307  1.00  0.00           C  
ATOM   3064  O   LEU B  40      -3.991  -2.117 -33.496  1.00  0.00           O  
ATOM   3065  CB  LEU B  40      -4.131  -0.271 -30.766  1.00  0.00           C  
ATOM   3066  CG  LEU B  40      -3.006   0.465 -31.588  1.00  0.00           C  
ATOM   3067  CD1 LEU B  40      -3.650   1.380 -32.632  1.00  0.00           C  
ATOM   3068  CD2 LEU B  40      -2.128   1.294 -30.616  1.00  0.00           C  
ATOM   3069  H   LEU B  40      -6.138  -1.589 -29.711  1.00  0.00           H  
ATOM   3070  HA  LEU B  40      -5.611  -0.571 -32.308  1.00  0.00           H  
ATOM   3071 1HB  LEU B  40      -4.716   0.473 -30.231  1.00  0.00           H  
ATOM   3072 2HB  LEU B  40      -3.634  -0.896 -30.024  1.00  0.00           H  
ATOM   3073  HG  LEU B  40      -2.388  -0.272 -32.091  1.00  0.00           H  
ATOM   3074 1HD1 LEU B  40      -2.862   1.869 -33.196  1.00  0.00           H  
ATOM   3075 2HD1 LEU B  40      -4.244   0.791 -33.308  1.00  0.00           H  
ATOM   3076 3HD1 LEU B  40      -4.276   2.127 -32.153  1.00  0.00           H  
ATOM   3077 1HD2 LEU B  40      -1.346   1.802 -31.186  1.00  0.00           H  
ATOM   3078 2HD2 LEU B  40      -2.738   2.034 -30.107  1.00  0.00           H  
ATOM   3079 3HD2 LEU B  40      -1.672   0.634 -29.879  1.00  0.00           H  
ATOM   3080  N   ALA B  41      -3.922  -3.329 -31.602  1.00  0.00           N  
ATOM   3081  CA  ALA B  41      -3.180  -4.419 -32.236  1.00  0.00           C  
ATOM   3082  C   ALA B  41      -3.989  -5.057 -33.368  1.00  0.00           C  
ATOM   3083  O   ALA B  41      -3.480  -5.296 -34.451  1.00  0.00           O  
ATOM   3084  CB  ALA B  41      -2.779  -5.450 -31.226  1.00  0.00           C  
ATOM   3085  H   ALA B  41      -4.161  -3.374 -30.603  1.00  0.00           H  
ATOM   3086  HA  ALA B  41      -2.292  -3.988 -32.692  1.00  0.00           H  
ATOM   3087 1HB  ALA B  41      -2.215  -6.231 -31.720  1.00  0.00           H  
ATOM   3088 2HB  ALA B  41      -2.175  -4.988 -30.451  1.00  0.00           H  
ATOM   3089 3HB  ALA B  41      -3.659  -5.871 -30.778  1.00  0.00           H  
ATOM   3090  N   TYR B  42      -5.289  -5.284 -33.112  1.00  0.00           N  
ATOM   3091  CA  TYR B  42      -6.165  -5.846 -34.113  1.00  0.00           C  
ATOM   3092  C   TYR B  42      -6.235  -4.941 -35.324  1.00  0.00           C  
ATOM   3093  O   TYR B  42      -6.060  -5.402 -36.458  1.00  0.00           O  
ATOM   3094  CB  TYR B  42      -7.548  -6.146 -33.518  1.00  0.00           C  
ATOM   3095  CG  TYR B  42      -8.579  -6.572 -34.524  1.00  0.00           C  
ATOM   3096  CD1 TYR B  42      -8.451  -7.759 -35.210  1.00  0.00           C  
ATOM   3097  CD2 TYR B  42      -9.687  -5.784 -34.725  1.00  0.00           C  
ATOM   3098  CE1 TYR B  42      -9.409  -8.137 -36.124  1.00  0.00           C  
ATOM   3099  CE2 TYR B  42     -10.661  -6.181 -35.623  1.00  0.00           C  
ATOM   3100  CZ  TYR B  42     -10.508  -7.348 -36.332  1.00  0.00           C  
ATOM   3101  OH  TYR B  42     -11.462  -7.754 -37.238  1.00  0.00           O  
ATOM   3102  H   TYR B  42      -5.661  -5.087 -32.182  1.00  0.00           H  
ATOM   3103  HA  TYR B  42      -5.735  -6.799 -34.438  1.00  0.00           H  
ATOM   3104 1HB  TYR B  42      -7.471  -6.918 -32.771  1.00  0.00           H  
ATOM   3105 2HB  TYR B  42      -7.914  -5.251 -33.020  1.00  0.00           H  
ATOM   3106  HD1 TYR B  42      -7.595  -8.384 -35.034  1.00  0.00           H  
ATOM   3107  HD2 TYR B  42      -9.796  -4.851 -34.172  1.00  0.00           H  
ATOM   3108  HE1 TYR B  42      -9.306  -9.051 -36.682  1.00  0.00           H  
ATOM   3109  HE2 TYR B  42     -11.546  -5.559 -35.786  1.00  0.00           H  
ATOM   3110  HH  TYR B  42     -12.345  -7.350 -37.035  1.00  0.00           H  
ATOM   3111  N   LEU B  43      -6.454  -3.648 -35.089  1.00  0.00           N  
ATOM   3112  CA  LEU B  43      -6.583  -2.601 -36.080  1.00  0.00           C  
ATOM   3113  C   LEU B  43      -5.321  -2.559 -36.986  1.00  0.00           C  
ATOM   3114  O   LEU B  43      -5.413  -2.436 -38.205  1.00  0.00           O  
ATOM   3115  CB  LEU B  43      -6.830  -1.292 -35.323  1.00  0.00           C  
ATOM   3116  CG  LEU B  43      -7.073  -0.028 -36.058  1.00  0.00           C  
ATOM   3117  CD1 LEU B  43      -8.295  -0.156 -36.904  1.00  0.00           C  
ATOM   3118  CD2 LEU B  43      -7.270   1.057 -35.049  1.00  0.00           C  
ATOM   3119  H   LEU B  43      -6.590  -3.364 -34.103  1.00  0.00           H  
ATOM   3120  HA  LEU B  43      -7.446  -2.841 -36.710  1.00  0.00           H  
ATOM   3121 1HB  LEU B  43      -7.694  -1.459 -34.682  1.00  0.00           H  
ATOM   3122 2HB  LEU B  43      -5.979  -1.123 -34.676  1.00  0.00           H  
ATOM   3123  HG  LEU B  43      -6.234   0.198 -36.686  1.00  0.00           H  
ATOM   3124 1HD1 LEU B  43      -8.482   0.777 -37.418  1.00  0.00           H  
ATOM   3125 2HD1 LEU B  43      -8.174  -0.942 -37.643  1.00  0.00           H  
ATOM   3126 3HD1 LEU B  43      -9.118  -0.384 -36.280  1.00  0.00           H  
ATOM   3127 1HD2 LEU B  43      -7.453   1.972 -35.569  1.00  0.00           H  
ATOM   3128 2HD2 LEU B  43      -8.124   0.821 -34.412  1.00  0.00           H  
ATOM   3129 3HD2 LEU B  43      -6.381   1.158 -34.435  1.00  0.00           H  
ATOM   3130  N   LEU B  44      -4.126  -2.667 -36.366  1.00  0.00           N  
ATOM   3131  CA  LEU B  44      -2.907  -2.780 -37.160  1.00  0.00           C  
ATOM   3132  C   LEU B  44      -2.973  -3.986 -38.064  1.00  0.00           C  
ATOM   3133  O   LEU B  44      -2.657  -3.896 -39.261  1.00  0.00           O  
ATOM   3134  CB  LEU B  44      -1.642  -2.918 -36.302  1.00  0.00           C  
ATOM   3135  CG  LEU B  44      -0.276  -3.220 -37.093  1.00  0.00           C  
ATOM   3136  CD1 LEU B  44       0.063  -2.139 -38.064  1.00  0.00           C  
ATOM   3137  CD2 LEU B  44       0.835  -3.414 -36.112  1.00  0.00           C  
ATOM   3138  H   LEU B  44      -4.083  -2.680 -35.344  1.00  0.00           H  
ATOM   3139  HA  LEU B  44      -2.832  -1.885 -37.779  1.00  0.00           H  
ATOM   3140 1HB  LEU B  44      -1.509  -1.988 -35.741  1.00  0.00           H  
ATOM   3141 2HB  LEU B  44      -1.807  -3.715 -35.577  1.00  0.00           H  
ATOM   3142  HG  LEU B  44      -0.400  -4.148 -37.672  1.00  0.00           H  
ATOM   3143 1HD1 LEU B  44       0.989  -2.389 -38.577  1.00  0.00           H  
ATOM   3144 2HD1 LEU B  44      -0.727  -2.002 -38.792  1.00  0.00           H  
ATOM   3145 3HD1 LEU B  44       0.203  -1.245 -37.503  1.00  0.00           H  
ATOM   3146 1HD2 LEU B  44       1.741  -3.630 -36.640  1.00  0.00           H  
ATOM   3147 2HD2 LEU B  44       0.966  -2.500 -35.525  1.00  0.00           H  
ATOM   3148 3HD2 LEU B  44       0.578  -4.235 -35.459  1.00  0.00           H  
ATOM   3149  N   GLY B  45      -3.345  -5.121 -37.474  1.00  0.00           N  
ATOM   3150  CA  GLY B  45      -3.432  -6.356 -38.246  1.00  0.00           C  
ATOM   3151  C   GLY B  45      -4.371  -6.231 -39.410  1.00  0.00           C  
ATOM   3152  O   GLY B  45      -4.057  -6.724 -40.491  1.00  0.00           O  
ATOM   3153  H   GLY B  45      -3.545  -5.146 -36.482  1.00  0.00           H  
ATOM   3154 1HA  GLY B  45      -2.444  -6.597 -38.596  1.00  0.00           H  
ATOM   3155 2HA  GLY B  45      -3.760  -7.158 -37.580  1.00  0.00           H  
ATOM   3156  N   GLU B  46      -5.496  -5.524 -39.229  1.00  0.00           N  
ATOM   3157  CA  GLU B  46      -6.471  -5.337 -40.294  1.00  0.00           C  
ATOM   3158  C   GLU B  46      -5.843  -4.587 -41.461  1.00  0.00           C  
ATOM   3159  O   GLU B  46      -6.153  -4.871 -42.630  1.00  0.00           O  
ATOM   3160  CB  GLU B  46      -7.681  -4.520 -39.866  1.00  0.00           C  
ATOM   3161  CG  GLU B  46      -8.624  -5.138 -38.871  1.00  0.00           C  
ATOM   3162  CD  GLU B  46      -9.805  -4.222 -38.656  1.00  0.00           C  
ATOM   3163  OE1 GLU B  46     -10.305  -3.726 -39.631  1.00  0.00           O  
ATOM   3164  OE2 GLU B  46     -10.181  -3.958 -37.551  1.00  0.00           O  
ATOM   3165  H   GLU B  46      -5.696  -5.191 -38.275  1.00  0.00           H  
ATOM   3166  HA  GLU B  46      -6.791  -6.319 -40.633  1.00  0.00           H  
ATOM   3167 1HB  GLU B  46      -7.357  -3.574 -39.439  1.00  0.00           H  
ATOM   3168 2HB  GLU B  46      -8.273  -4.280 -40.751  1.00  0.00           H  
ATOM   3169 1HG  GLU B  46      -8.954  -6.118 -39.221  1.00  0.00           H  
ATOM   3170 2HG  GLU B  46      -8.093  -5.277 -37.929  1.00  0.00           H  
ATOM   3171  N   LEU B  47      -5.000  -3.608 -41.163  1.00  0.00           N  
ATOM   3172  CA  LEU B  47      -4.394  -2.840 -42.229  1.00  0.00           C  
ATOM   3173  C   LEU B  47      -3.450  -3.734 -43.004  1.00  0.00           C  
ATOM   3174  O   LEU B  47      -3.512  -3.804 -44.237  1.00  0.00           O  
ATOM   3175  CB  LEU B  47      -3.624  -1.622 -41.658  1.00  0.00           C  
ATOM   3176  CG  LEU B  47      -2.951  -0.640 -42.663  1.00  0.00           C  
ATOM   3177  CD1 LEU B  47      -4.004  -0.018 -43.606  1.00  0.00           C  
ATOM   3178  CD2 LEU B  47      -2.229   0.453 -41.848  1.00  0.00           C  
ATOM   3179  H   LEU B  47      -4.802  -3.396 -40.172  1.00  0.00           H  
ATOM   3180  HA  LEU B  47      -5.189  -2.503 -42.892  1.00  0.00           H  
ATOM   3181 1HB  LEU B  47      -4.285  -1.049 -41.032  1.00  0.00           H  
ATOM   3182 2HB  LEU B  47      -2.840  -2.012 -41.009  1.00  0.00           H  
ATOM   3183  HG  LEU B  47      -2.230  -1.183 -43.257  1.00  0.00           H  
ATOM   3184 1HD1 LEU B  47      -3.523   0.665 -44.290  1.00  0.00           H  
ATOM   3185 2HD1 LEU B  47      -4.504  -0.793 -44.179  1.00  0.00           H  
ATOM   3186 3HD1 LEU B  47      -4.746   0.533 -43.019  1.00  0.00           H  
ATOM   3187 1HD2 LEU B  47      -1.746   1.148 -42.525  1.00  0.00           H  
ATOM   3188 2HD2 LEU B  47      -2.956   0.984 -41.242  1.00  0.00           H  
ATOM   3189 3HD2 LEU B  47      -1.485   0.001 -41.196  1.00  0.00           H  
ATOM   3190  N   ALA B  48      -2.596  -4.455 -42.282  1.00  0.00           N  
ATOM   3191  CA  ALA B  48      -1.626  -5.327 -42.954  1.00  0.00           C  
ATOM   3192  C   ALA B  48      -2.331  -6.397 -43.769  1.00  0.00           C  
ATOM   3193  O   ALA B  48      -1.935  -6.693 -44.905  1.00  0.00           O  
ATOM   3194  CB  ALA B  48      -0.742  -5.972 -41.922  1.00  0.00           C  
ATOM   3195  H   ALA B  48      -2.610  -4.370 -41.262  1.00  0.00           H  
ATOM   3196  HA  ALA B  48      -1.028  -4.718 -43.621  1.00  0.00           H  
ATOM   3197 1HB  ALA B  48      -0.018  -6.594 -42.424  1.00  0.00           H  
ATOM   3198 2HB  ALA B  48      -0.230  -5.201 -41.355  1.00  0.00           H  
ATOM   3199 3HB  ALA B  48      -1.342  -6.573 -41.258  1.00  0.00           H  
ATOM   3200  N   TYR B  49      -3.412  -6.936 -43.209  1.00  0.00           N  
ATOM   3201  CA  TYR B  49      -4.211  -7.966 -43.817  1.00  0.00           C  
ATOM   3202  C   TYR B  49      -4.793  -7.490 -45.144  1.00  0.00           C  
ATOM   3203  O   TYR B  49      -4.640  -8.155 -46.172  1.00  0.00           O  
ATOM   3204  CB  TYR B  49      -5.324  -8.349 -42.840  1.00  0.00           C  
ATOM   3205  CG  TYR B  49      -6.267  -9.377 -43.304  1.00  0.00           C  
ATOM   3206  CD1 TYR B  49      -5.976 -10.722 -43.151  1.00  0.00           C  
ATOM   3207  CD2 TYR B  49      -7.425  -8.976 -43.907  1.00  0.00           C  
ATOM   3208  CE1 TYR B  49      -6.863 -11.660 -43.620  1.00  0.00           C  
ATOM   3209  CE2 TYR B  49      -8.308  -9.894 -44.372  1.00  0.00           C  
ATOM   3210  CZ  TYR B  49      -8.043 -11.231 -44.242  1.00  0.00           C  
ATOM   3211  OH  TYR B  49      -8.951 -12.124 -44.743  1.00  0.00           O  
ATOM   3212  H   TYR B  49      -3.678  -6.636 -42.272  1.00  0.00           H  
ATOM   3213  HA  TYR B  49      -3.580  -8.830 -44.013  1.00  0.00           H  
ATOM   3214 1HB  TYR B  49      -4.890  -8.686 -41.921  1.00  0.00           H  
ATOM   3215 2HB  TYR B  49      -5.896  -7.466 -42.602  1.00  0.00           H  
ATOM   3216  HD1 TYR B  49      -5.051 -11.027 -42.666  1.00  0.00           H  
ATOM   3217  HD2 TYR B  49      -7.639  -7.911 -44.011  1.00  0.00           H  
ATOM   3218  HE1 TYR B  49      -6.639 -12.714 -43.512  1.00  0.00           H  
ATOM   3219  HE2 TYR B  49      -9.224  -9.561 -44.862  1.00  0.00           H  
ATOM   3220  HH  TYR B  49      -9.659 -11.644 -45.181  1.00  0.00           H  
ATOM   3221  N   LYS B  50      -5.467  -6.333 -45.130  1.00  0.00           N  
ATOM   3222  CA  LYS B  50      -6.081  -5.801 -46.342  1.00  0.00           C  
ATOM   3223  C   LYS B  50      -5.043  -5.539 -47.430  1.00  0.00           C  
ATOM   3224  O   LYS B  50      -5.314  -5.745 -48.618  1.00  0.00           O  
ATOM   3225  CB  LYS B  50      -6.894  -4.538 -46.049  1.00  0.00           C  
ATOM   3226  CG  LYS B  50      -7.678  -4.029 -47.269  1.00  0.00           C  
ATOM   3227  CD  LYS B  50      -8.608  -2.887 -46.909  1.00  0.00           C  
ATOM   3228  CE  LYS B  50      -9.380  -2.386 -48.137  1.00  0.00           C  
ATOM   3229  NZ  LYS B  50     -10.314  -1.272 -47.795  1.00  0.00           N  
ATOM   3230  H   LYS B  50      -5.564  -5.817 -44.255  1.00  0.00           H  
ATOM   3231  HA  LYS B  50      -6.778  -6.547 -46.724  1.00  0.00           H  
ATOM   3232 1HB  LYS B  50      -7.597  -4.740 -45.239  1.00  0.00           H  
ATOM   3233 2HB  LYS B  50      -6.219  -3.746 -45.705  1.00  0.00           H  
ATOM   3234 1HG  LYS B  50      -6.975  -3.675 -48.028  1.00  0.00           H  
ATOM   3235 2HG  LYS B  50      -8.253  -4.851 -47.694  1.00  0.00           H  
ATOM   3236 1HD  LYS B  50      -9.316  -3.211 -46.146  1.00  0.00           H  
ATOM   3237 2HD  LYS B  50      -8.026  -2.054 -46.506  1.00  0.00           H  
ATOM   3238 1HE  LYS B  50      -8.664  -2.029 -48.874  1.00  0.00           H  
ATOM   3239 2HE  LYS B  50      -9.953  -3.206 -48.569  1.00  0.00           H  
ATOM   3240 1HZ  LYS B  50     -10.793  -0.949 -48.617  1.00  0.00           H  
ATOM   3241 2HZ  LYS B  50     -10.988  -1.579 -47.114  1.00  0.00           H  
ATOM   3242 3HZ  LYS B  50      -9.769  -0.505 -47.392  1.00  0.00           H  
ATOM   3243  N   LEU B  51      -3.849  -5.142 -47.022  1.00  0.00           N  
ATOM   3244  CA  LEU B  51      -2.737  -4.837 -47.923  1.00  0.00           C  
ATOM   3245  C   LEU B  51      -2.045  -6.108 -48.458  1.00  0.00           C  
ATOM   3246  O   LEU B  51      -1.113  -6.005 -49.265  1.00  0.00           O  
ATOM   3247  CB  LEU B  51      -1.691  -3.996 -47.171  1.00  0.00           C  
ATOM   3248  CG  LEU B  51      -2.101  -2.561 -46.717  1.00  0.00           C  
ATOM   3249  CD1 LEU B  51      -1.036  -2.038 -45.769  1.00  0.00           C  
ATOM   3250  CD2 LEU B  51      -2.221  -1.636 -47.914  1.00  0.00           C  
ATOM   3251  H   LEU B  51      -3.716  -4.953 -46.018  1.00  0.00           H  
ATOM   3252  HA  LEU B  51      -3.132  -4.285 -48.777  1.00  0.00           H  
ATOM   3253 1HB  LEU B  51      -1.401  -4.550 -46.278  1.00  0.00           H  
ATOM   3254 2HB  LEU B  51      -0.814  -3.899 -47.804  1.00  0.00           H  
ATOM   3255  HG  LEU B  51      -3.050  -2.588 -46.203  1.00  0.00           H  
ATOM   3256 1HD1 LEU B  51      -1.294  -1.048 -45.438  1.00  0.00           H  
ATOM   3257 2HD1 LEU B  51      -0.970  -2.698 -44.914  1.00  0.00           H  
ATOM   3258 3HD1 LEU B  51      -0.093  -2.013 -46.283  1.00  0.00           H  
ATOM   3259 1HD2 LEU B  51      -2.496  -0.645 -47.578  1.00  0.00           H  
ATOM   3260 2HD2 LEU B  51      -1.265  -1.592 -48.437  1.00  0.00           H  
ATOM   3261 3HD2 LEU B  51      -2.988  -2.006 -48.588  1.00  0.00           H  
ATOM   3262  N   GLY B  52      -2.471  -7.291 -48.005  1.00  0.00           N  
ATOM   3263  CA  GLY B  52      -1.890  -8.562 -48.435  1.00  0.00           C  
ATOM   3264  C   GLY B  52      -0.662  -8.981 -47.633  1.00  0.00           C  
ATOM   3265  O   GLY B  52       0.037  -9.931 -48.007  1.00  0.00           O  
ATOM   3266  H   GLY B  52      -3.252  -7.343 -47.350  1.00  0.00           H  
ATOM   3267 1HA  GLY B  52      -2.650  -9.335 -48.351  1.00  0.00           H  
ATOM   3268 2HA  GLY B  52      -1.629  -8.495 -49.492  1.00  0.00           H  
ATOM   3269  N   GLU B  53      -0.388  -8.268 -46.550  1.00  0.00           N  
ATOM   3270  CA  GLU B  53       0.760  -8.574 -45.723  1.00  0.00           C  
ATOM   3271  C   GLU B  53       0.328  -9.422 -44.541  1.00  0.00           C  
ATOM   3272  O   GLU B  53       0.025  -8.917 -43.451  1.00  0.00           O  
ATOM   3273  CB  GLU B  53       1.441  -7.288 -45.261  1.00  0.00           C  
ATOM   3274  CG  GLU B  53       2.679  -7.497 -44.422  1.00  0.00           C  
ATOM   3275  CD  GLU B  53       3.748  -8.231 -45.156  1.00  0.00           C  
ATOM   3276  OE1 GLU B  53       3.935  -7.941 -46.308  1.00  0.00           O  
ATOM   3277  OE2 GLU B  53       4.374  -9.094 -44.586  1.00  0.00           O  
ATOM   3278  H   GLU B  53      -0.997  -7.506 -46.274  1.00  0.00           H  
ATOM   3279  HA  GLU B  53       1.479  -9.144 -46.309  1.00  0.00           H  
ATOM   3280 1HB  GLU B  53       1.729  -6.702 -46.133  1.00  0.00           H  
ATOM   3281 2HB  GLU B  53       0.742  -6.689 -44.691  1.00  0.00           H  
ATOM   3282 1HG  GLU B  53       3.048  -6.531 -44.136  1.00  0.00           H  
ATOM   3283 2HG  GLU B  53       2.425  -8.047 -43.534  1.00  0.00           H  
ATOM   3284  N   TYR B  54       0.321 -10.731 -44.761  1.00  0.00           N  
ATOM   3285  CA  TYR B  54      -0.197 -11.646 -43.779  1.00  0.00           C  
ATOM   3286  C   TYR B  54       0.785 -11.902 -42.652  1.00  0.00           C  
ATOM   3287  O   TYR B  54       0.397 -12.206 -41.542  1.00  0.00           O  
ATOM   3288  CB  TYR B  54      -0.632 -12.917 -44.481  1.00  0.00           C  
ATOM   3289  CG  TYR B  54      -1.757 -12.607 -45.437  1.00  0.00           C  
ATOM   3290  CD1 TYR B  54      -1.596 -12.879 -46.775  1.00  0.00           C  
ATOM   3291  CD2 TYR B  54      -2.920 -11.959 -44.998  1.00  0.00           C  
ATOM   3292  CE1 TYR B  54      -2.581 -12.526 -47.670  1.00  0.00           C  
ATOM   3293  CE2 TYR B  54      -3.889 -11.606 -45.902  1.00  0.00           C  
ATOM   3294  CZ  TYR B  54      -3.729 -11.884 -47.222  1.00  0.00           C  
ATOM   3295  OH  TYR B  54      -4.696 -11.502 -48.118  1.00  0.00           O  
ATOM   3296  H   TYR B  54       0.621 -11.064 -45.668  1.00  0.00           H  
ATOM   3297  HA  TYR B  54      -1.066 -11.194 -43.333  1.00  0.00           H  
ATOM   3298 1HB  TYR B  54       0.202 -13.324 -45.050  1.00  0.00           H  
ATOM   3299 2HB  TYR B  54      -0.940 -13.680 -43.780  1.00  0.00           H  
ATOM   3300  HD1 TYR B  54      -0.690 -13.370 -47.131  1.00  0.00           H  
ATOM   3301  HD2 TYR B  54      -3.067 -11.712 -43.951  1.00  0.00           H  
ATOM   3302  HE1 TYR B  54      -2.448 -12.737 -48.728  1.00  0.00           H  
ATOM   3303  HE2 TYR B  54      -4.780 -11.094 -45.577  1.00  0.00           H  
ATOM   3304  HH  TYR B  54      -5.377 -11.003 -47.661  1.00  0.00           H  
ATOM   3305  N   ARG B  55       2.083 -11.766 -42.932  1.00  0.00           N  
ATOM   3306  CA  ARG B  55       3.046 -12.000 -41.840  1.00  0.00           C  
ATOM   3307  C   ARG B  55       2.762 -11.011 -40.702  1.00  0.00           C  
ATOM   3308  O   ARG B  55       2.755 -11.402 -39.513  1.00  0.00           O  
ATOM   3309  CB  ARG B  55       4.458 -11.832 -42.389  1.00  0.00           C  
ATOM   3310  CG  ARG B  55       5.597 -12.130 -41.427  1.00  0.00           C  
ATOM   3311  CD  ARG B  55       6.917 -11.938 -42.117  1.00  0.00           C  
ATOM   3312  NE  ARG B  55       7.104 -10.551 -42.557  1.00  0.00           N  
ATOM   3313  CZ  ARG B  55       7.506  -9.532 -41.773  1.00  0.00           C  
ATOM   3314  NH1 ARG B  55       7.798  -9.730 -40.512  1.00  0.00           N  
ATOM   3315  NH2 ARG B  55       7.623  -8.312 -42.254  1.00  0.00           N  
ATOM   3316  H   ARG B  55       2.386 -11.534 -43.857  1.00  0.00           H  
ATOM   3317  HA  ARG B  55       2.927 -13.013 -41.478  1.00  0.00           H  
ATOM   3318 1HB  ARG B  55       4.579 -12.456 -43.267  1.00  0.00           H  
ATOM   3319 2HB  ARG B  55       4.579 -10.799 -42.705  1.00  0.00           H  
ATOM   3320 1HG  ARG B  55       5.542 -11.469 -40.565  1.00  0.00           H  
ATOM   3321 2HG  ARG B  55       5.535 -13.167 -41.097  1.00  0.00           H  
ATOM   3322 1HD  ARG B  55       7.726 -12.201 -41.438  1.00  0.00           H  
ATOM   3323 2HD  ARG B  55       6.969 -12.581 -42.995  1.00  0.00           H  
ATOM   3324  HE  ARG B  55       6.887 -10.340 -43.525  1.00  0.00           H  
ATOM   3325 1HH1 ARG B  55       7.729 -10.647 -40.100  1.00  0.00           H  
ATOM   3326 2HH1 ARG B  55       8.108  -8.919 -39.955  1.00  0.00           H  
ATOM   3327 1HH2 ARG B  55       7.406  -8.113 -43.219  1.00  0.00           H  
ATOM   3328 2HH2 ARG B  55       7.929  -7.571 -41.610  1.00  0.00           H  
ATOM   3329  N   ILE B  56       2.527  -9.745 -41.042  1.00  0.00           N  
ATOM   3330  CA  ILE B  56       2.215  -8.716 -40.064  1.00  0.00           C  
ATOM   3331  C   ILE B  56       0.813  -8.898 -39.528  1.00  0.00           C  
ATOM   3332  O   ILE B  56       0.601  -8.732 -38.324  1.00  0.00           O  
ATOM   3333  CB  ILE B  56       2.461  -7.273 -40.562  1.00  0.00           C  
ATOM   3334  CG1 ILE B  56       4.012  -7.130 -40.746  1.00  0.00           C  
ATOM   3335  CG2 ILE B  56       1.840  -6.196 -39.584  1.00  0.00           C  
ATOM   3336  CD1 ILE B  56       4.491  -5.866 -41.376  1.00  0.00           C  
ATOM   3337  H   ILE B  56       2.590  -9.505 -42.032  1.00  0.00           H  
ATOM   3338  HA  ILE B  56       2.887  -8.854 -39.228  1.00  0.00           H  
ATOM   3339  HB  ILE B  56       2.019  -7.150 -41.528  1.00  0.00           H  
ATOM   3340 1HG1 ILE B  56       4.484  -7.222 -39.787  1.00  0.00           H  
ATOM   3341 2HG1 ILE B  56       4.352  -7.949 -41.380  1.00  0.00           H  
ATOM   3342 1HG2 ILE B  56       2.024  -5.198 -39.951  1.00  0.00           H  
ATOM   3343 2HG2 ILE B  56       0.768  -6.331 -39.496  1.00  0.00           H  
ATOM   3344 3HG2 ILE B  56       2.269  -6.297 -38.628  1.00  0.00           H  
ATOM   3345 1HD1 ILE B  56       5.571  -5.904 -41.469  1.00  0.00           H  
ATOM   3346 2HD1 ILE B  56       4.065  -5.743 -42.354  1.00  0.00           H  
ATOM   3347 3HD1 ILE B  56       4.225  -5.040 -40.759  1.00  0.00           H  
ATOM   3348  N   ALA B  57      -0.170  -9.201 -40.398  1.00  0.00           N  
ATOM   3349  CA  ALA B  57      -1.527  -9.387 -39.911  1.00  0.00           C  
ATOM   3350  C   ALA B  57      -1.576 -10.465 -38.843  1.00  0.00           C  
ATOM   3351  O   ALA B  57      -2.252 -10.288 -37.830  1.00  0.00           O  
ATOM   3352  CB  ALA B  57      -2.439  -9.780 -41.035  1.00  0.00           C  
ATOM   3353  H   ALA B  57       0.013  -9.279 -41.403  1.00  0.00           H  
ATOM   3354  HA  ALA B  57      -1.859  -8.456 -39.488  1.00  0.00           H  
ATOM   3355 1HB  ALA B  57      -3.442  -9.886 -40.652  1.00  0.00           H  
ATOM   3356 2HB  ALA B  57      -2.410  -9.022 -41.797  1.00  0.00           H  
ATOM   3357 3HB  ALA B  57      -2.114 -10.720 -41.443  1.00  0.00           H  
ATOM   3358  N   ILE B  58      -0.840 -11.553 -39.035  1.00  0.00           N  
ATOM   3359  CA  ILE B  58      -0.807 -12.638 -38.080  1.00  0.00           C  
ATOM   3360  C   ILE B  58      -0.237 -12.210 -36.754  1.00  0.00           C  
ATOM   3361  O   ILE B  58      -0.821 -12.502 -35.709  1.00  0.00           O  
ATOM   3362  CB  ILE B  58      -0.049 -13.851 -38.645  1.00  0.00           C  
ATOM   3363  CG1 ILE B  58      -0.892 -14.452 -39.790  1.00  0.00           C  
ATOM   3364  CG2 ILE B  58       0.297 -14.885 -37.558  1.00  0.00           C  
ATOM   3365  CD1 ILE B  58      -0.186 -15.432 -40.685  1.00  0.00           C  
ATOM   3366  H   ILE B  58      -0.307 -11.652 -39.911  1.00  0.00           H  
ATOM   3367  HA  ILE B  58      -1.841 -12.948 -37.904  1.00  0.00           H  
ATOM   3368  HB  ILE B  58       0.878 -13.492 -39.101  1.00  0.00           H  
ATOM   3369 1HG1 ILE B  58      -1.748 -14.953 -39.364  1.00  0.00           H  
ATOM   3370 2HG1 ILE B  58      -1.243 -13.637 -40.396  1.00  0.00           H  
ATOM   3371 1HG2 ILE B  58       0.850 -15.701 -37.992  1.00  0.00           H  
ATOM   3372 2HG2 ILE B  58       0.914 -14.429 -36.790  1.00  0.00           H  
ATOM   3373 3HG2 ILE B  58      -0.594 -15.254 -37.112  1.00  0.00           H  
ATOM   3374 1HD1 ILE B  58      -0.871 -15.786 -41.452  1.00  0.00           H  
ATOM   3375 2HD1 ILE B  58       0.659 -14.944 -41.149  1.00  0.00           H  
ATOM   3376 3HD1 ILE B  58       0.159 -16.283 -40.116  1.00  0.00           H  
ATOM   3377  N   ARG B  59       0.924 -11.541 -36.759  1.00  0.00           N  
ATOM   3378  CA  ARG B  59       1.486 -11.125 -35.481  1.00  0.00           C  
ATOM   3379  C   ARG B  59       0.596 -10.113 -34.769  1.00  0.00           C  
ATOM   3380  O   ARG B  59       0.398 -10.210 -33.562  1.00  0.00           O  
ATOM   3381  CB  ARG B  59       2.873 -10.578 -35.681  1.00  0.00           C  
ATOM   3382  CG  ARG B  59       3.896 -11.647 -36.041  1.00  0.00           C  
ATOM   3383  CD  ARG B  59       5.180 -11.081 -36.450  1.00  0.00           C  
ATOM   3384  NE  ARG B  59       5.870 -10.348 -35.376  1.00  0.00           N  
ATOM   3385  CZ  ARG B  59       6.839  -9.457 -35.592  1.00  0.00           C  
ATOM   3386  NH1 ARG B  59       7.235  -9.175 -36.818  1.00  0.00           N  
ATOM   3387  NH2 ARG B  59       7.358  -8.874 -34.549  1.00  0.00           N  
ATOM   3388  H   ARG B  59       1.395 -11.335 -37.645  1.00  0.00           H  
ATOM   3389  HA  ARG B  59       1.559 -12.014 -34.854  1.00  0.00           H  
ATOM   3390 1HB  ARG B  59       2.846  -9.837 -36.477  1.00  0.00           H  
ATOM   3391 2HB  ARG B  59       3.201 -10.076 -34.767  1.00  0.00           H  
ATOM   3392 1HG  ARG B  59       4.051 -12.319 -35.196  1.00  0.00           H  
ATOM   3393 2HG  ARG B  59       3.506 -12.218 -36.887  1.00  0.00           H  
ATOM   3394 1HD  ARG B  59       5.828 -11.893 -36.779  1.00  0.00           H  
ATOM   3395 2HD  ARG B  59       4.993 -10.404 -37.284  1.00  0.00           H  
ATOM   3396  HE  ARG B  59       5.622 -10.497 -34.387  1.00  0.00           H  
ATOM   3397 1HH1 ARG B  59       6.807  -9.634 -37.606  1.00  0.00           H  
ATOM   3398 2HH1 ARG B  59       7.953  -8.464 -36.985  1.00  0.00           H  
ATOM   3399 1HH2 ARG B  59       6.995  -9.143 -33.620  1.00  0.00           H  
ATOM   3400 2HH2 ARG B  59       8.079  -8.180 -34.650  1.00  0.00           H  
ATOM   3401  N   ALA B  60       0.068  -9.144 -35.509  1.00  0.00           N  
ATOM   3402  CA  ALA B  60      -0.767  -8.111 -34.908  1.00  0.00           C  
ATOM   3403  C   ALA B  60      -2.056  -8.696 -34.338  1.00  0.00           C  
ATOM   3404  O   ALA B  60      -2.487  -8.301 -33.234  1.00  0.00           O  
ATOM   3405  CB  ALA B  60      -1.036  -7.061 -35.945  1.00  0.00           C  
ATOM   3406  H   ALA B  60       0.258  -9.102 -36.514  1.00  0.00           H  
ATOM   3407  HA  ALA B  60      -0.221  -7.659 -34.091  1.00  0.00           H  
ATOM   3408 1HB  ALA B  60      -1.622  -6.278 -35.527  1.00  0.00           H  
ATOM   3409 2HB  ALA B  60      -0.098  -6.652 -36.323  1.00  0.00           H  
ATOM   3410 3HB  ALA B  60      -1.557  -7.547 -36.736  1.00  0.00           H  
ATOM   3411  N   TYR B  61      -2.662  -9.665 -35.033  1.00  0.00           N  
ATOM   3412  CA  TYR B  61      -3.860 -10.324 -34.543  1.00  0.00           C  
ATOM   3413  C   TYR B  61      -3.518 -11.130 -33.315  1.00  0.00           C  
ATOM   3414  O   TYR B  61      -4.266 -11.131 -32.344  1.00  0.00           O  
ATOM   3415  CB  TYR B  61      -4.472 -11.233 -35.595  1.00  0.00           C  
ATOM   3416  CG  TYR B  61      -5.105 -10.572 -36.806  1.00  0.00           C  
ATOM   3417  CD1 TYR B  61      -5.131 -11.268 -37.992  1.00  0.00           C  
ATOM   3418  CD2 TYR B  61      -5.656  -9.308 -36.753  1.00  0.00           C  
ATOM   3419  CE1 TYR B  61      -5.691 -10.719 -39.104  1.00  0.00           C  
ATOM   3420  CE2 TYR B  61      -6.227  -8.761 -37.868  1.00  0.00           C  
ATOM   3421  CZ  TYR B  61      -6.253  -9.461 -39.040  1.00  0.00           C  
ATOM   3422  OH  TYR B  61      -6.831  -8.907 -40.137  1.00  0.00           O  
ATOM   3423  H   TYR B  61      -2.305  -9.942 -35.958  1.00  0.00           H  
ATOM   3424  HA  TYR B  61      -4.576  -9.559 -34.230  1.00  0.00           H  
ATOM   3425 1HB  TYR B  61      -3.687 -11.895 -35.962  1.00  0.00           H  
ATOM   3426 2HB  TYR B  61      -5.227 -11.867 -35.127  1.00  0.00           H  
ATOM   3427  HD1 TYR B  61      -4.691 -12.245 -38.035  1.00  0.00           H  
ATOM   3428  HD2 TYR B  61      -5.641  -8.740 -35.847  1.00  0.00           H  
ATOM   3429  HE1 TYR B  61      -5.704 -11.278 -40.035  1.00  0.00           H  
ATOM   3430  HE2 TYR B  61      -6.666  -7.766 -37.813  1.00  0.00           H  
ATOM   3431  HH  TYR B  61      -6.784  -9.522 -40.872  1.00  0.00           H  
ATOM   3432  N   ARG B  62      -2.358 -11.812 -33.344  1.00  0.00           N  
ATOM   3433  CA  ARG B  62      -1.911 -12.604 -32.201  1.00  0.00           C  
ATOM   3434  C   ARG B  62      -1.753 -11.710 -30.972  1.00  0.00           C  
ATOM   3435  O   ARG B  62      -2.147 -12.110 -29.876  1.00  0.00           O  
ATOM   3436  CB  ARG B  62      -0.621 -13.335 -32.541  1.00  0.00           C  
ATOM   3437  CG  ARG B  62      -0.063 -14.255 -31.442  1.00  0.00           C  
ATOM   3438  CD  ARG B  62       1.060 -13.603 -30.708  1.00  0.00           C  
ATOM   3439  NE  ARG B  62       2.256 -13.474 -31.556  1.00  0.00           N  
ATOM   3440  CZ  ARG B  62       3.220 -12.534 -31.408  1.00  0.00           C  
ATOM   3441  NH1 ARG B  62       3.135 -11.633 -30.455  1.00  0.00           N  
ATOM   3442  NH2 ARG B  62       4.258 -12.512 -32.223  1.00  0.00           N  
ATOM   3443  H   ARG B  62      -1.783 -11.822 -34.187  1.00  0.00           H  
ATOM   3444  HA  ARG B  62      -2.674 -13.352 -31.994  1.00  0.00           H  
ATOM   3445 1HB  ARG B  62      -0.774 -13.937 -33.433  1.00  0.00           H  
ATOM   3446 2HB  ARG B  62       0.151 -12.612 -32.772  1.00  0.00           H  
ATOM   3447 1HG  ARG B  62      -0.855 -14.483 -30.725  1.00  0.00           H  
ATOM   3448 2HG  ARG B  62       0.301 -15.175 -31.891  1.00  0.00           H  
ATOM   3449 1HD  ARG B  62       0.761 -12.615 -30.389  1.00  0.00           H  
ATOM   3450 2HD  ARG B  62       1.315 -14.199 -29.836  1.00  0.00           H  
ATOM   3451  HE  ARG B  62       2.373 -14.148 -32.302  1.00  0.00           H  
ATOM   3452 1HH1 ARG B  62       2.355 -11.631 -29.831  1.00  0.00           H  
ATOM   3453 2HH1 ARG B  62       3.874 -10.919 -30.350  1.00  0.00           H  
ATOM   3454 1HH2 ARG B  62       4.343 -13.202 -32.952  1.00  0.00           H  
ATOM   3455 2HH2 ARG B  62       4.964 -11.771 -32.119  1.00  0.00           H  
ATOM   3456  N   ILE B  63      -1.182 -10.504 -31.152  1.00  0.00           N  
ATOM   3457  CA  ILE B  63      -1.014  -9.566 -30.048  1.00  0.00           C  
ATOM   3458  C   ILE B  63      -2.384  -9.184 -29.494  1.00  0.00           C  
ATOM   3459  O   ILE B  63      -2.582  -9.169 -28.267  1.00  0.00           O  
ATOM   3460  CB  ILE B  63      -0.245  -8.279 -30.464  1.00  0.00           C  
ATOM   3461  CG1 ILE B  63       1.220  -8.616 -30.796  1.00  0.00           C  
ATOM   3462  CG2 ILE B  63      -0.323  -7.199 -29.337  1.00  0.00           C  
ATOM   3463  CD1 ILE B  63       1.986  -7.516 -31.520  1.00  0.00           C  
ATOM   3464  H   ILE B  63      -0.825 -10.274 -32.085  1.00  0.00           H  
ATOM   3465  HA  ILE B  63      -0.451 -10.059 -29.261  1.00  0.00           H  
ATOM   3466  HB  ILE B  63      -0.688  -7.887 -31.378  1.00  0.00           H  
ATOM   3467 1HG1 ILE B  63       1.749  -8.844 -29.876  1.00  0.00           H  
ATOM   3468 2HG1 ILE B  63       1.238  -9.499 -31.421  1.00  0.00           H  
ATOM   3469 1HG2 ILE B  63       0.198  -6.293 -29.637  1.00  0.00           H  
ATOM   3470 2HG2 ILE B  63      -1.356  -6.940 -29.127  1.00  0.00           H  
ATOM   3471 3HG2 ILE B  63       0.135  -7.591 -28.431  1.00  0.00           H  
ATOM   3472 1HD1 ILE B  63       3.004  -7.851 -31.715  1.00  0.00           H  
ATOM   3473 2HD1 ILE B  63       1.490  -7.299 -32.448  1.00  0.00           H  
ATOM   3474 3HD1 ILE B  63       2.029  -6.626 -30.914  1.00  0.00           H  
ATOM   3475  N   ALA B  64      -3.325  -8.879 -30.395  1.00  0.00           N  
ATOM   3476  CA  ALA B  64      -4.654  -8.503 -29.925  1.00  0.00           C  
ATOM   3477  C   ALA B  64      -5.292  -9.613 -29.137  1.00  0.00           C  
ATOM   3478  O   ALA B  64      -5.861  -9.327 -28.079  1.00  0.00           O  
ATOM   3479  CB  ALA B  64      -5.551  -8.211 -31.111  1.00  0.00           C  
ATOM   3480  H   ALA B  64      -3.107  -8.857 -31.388  1.00  0.00           H  
ATOM   3481  HA  ALA B  64      -4.555  -7.635 -29.315  1.00  0.00           H  
ATOM   3482 1HB  ALA B  64      -6.535  -7.910 -30.741  1.00  0.00           H  
ATOM   3483 2HB  ALA B  64      -5.124  -7.431 -31.687  1.00  0.00           H  
ATOM   3484 3HB  ALA B  64      -5.660  -9.093 -31.729  1.00  0.00           H  
ATOM   3485  N   LEU B  65      -5.155 -10.845 -29.592  1.00  0.00           N  
ATOM   3486  CA  LEU B  65      -5.714 -12.014 -28.943  1.00  0.00           C  
ATOM   3487  C   LEU B  65      -5.048 -12.305 -27.603  1.00  0.00           C  
ATOM   3488  O   LEU B  65      -5.722 -12.716 -26.646  1.00  0.00           O  
ATOM   3489  CB  LEU B  65      -5.682 -13.180 -29.925  1.00  0.00           C  
ATOM   3490  CG  LEU B  65      -6.667 -13.019 -31.165  1.00  0.00           C  
ATOM   3491  CD1 LEU B  65      -6.366 -14.066 -32.185  1.00  0.00           C  
ATOM   3492  CD2 LEU B  65      -8.120 -13.148 -30.685  1.00  0.00           C  
ATOM   3493  H   LEU B  65      -4.672 -10.979 -30.494  1.00  0.00           H  
ATOM   3494  HA  LEU B  65      -6.744 -11.791 -28.734  1.00  0.00           H  
ATOM   3495 1HB  LEU B  65      -4.659 -13.268 -30.313  1.00  0.00           H  
ATOM   3496 2HB  LEU B  65      -5.929 -14.095 -29.399  1.00  0.00           H  
ATOM   3497  HG  LEU B  65      -6.525 -12.050 -31.635  1.00  0.00           H  
ATOM   3498 1HD1 LEU B  65      -7.047 -13.953 -33.034  1.00  0.00           H  
ATOM   3499 2HD1 LEU B  65      -5.341 -13.942 -32.519  1.00  0.00           H  
ATOM   3500 3HD1 LEU B  65      -6.493 -15.034 -31.753  1.00  0.00           H  
ATOM   3501 1HD2 LEU B  65      -8.795 -13.077 -31.516  1.00  0.00           H  
ATOM   3502 2HD2 LEU B  65      -8.246 -14.092 -30.220  1.00  0.00           H  
ATOM   3503 3HD2 LEU B  65      -8.366 -12.378 -29.984  1.00  0.00           H  
ATOM   3504  N   LYS B  66      -3.741 -12.102 -27.486  1.00  0.00           N  
ATOM   3505  CA  LYS B  66      -3.046 -12.278 -26.215  1.00  0.00           C  
ATOM   3506  C   LYS B  66      -3.706 -11.381 -25.153  1.00  0.00           C  
ATOM   3507  O   LYS B  66      -3.908 -11.800 -24.012  1.00  0.00           O  
ATOM   3508  CB  LYS B  66      -1.533 -11.991 -26.348  1.00  0.00           C  
ATOM   3509  CG  LYS B  66      -0.720 -12.125 -25.026  1.00  0.00           C  
ATOM   3510  CD  LYS B  66       0.819 -12.262 -25.249  1.00  0.00           C  
ATOM   3511  CE  LYS B  66       1.499 -11.016 -25.873  1.00  0.00           C  
ATOM   3512  NZ  LYS B  66       3.008 -11.171 -25.892  1.00  0.00           N  
ATOM   3513  H   LYS B  66      -3.194 -11.863 -28.325  1.00  0.00           H  
ATOM   3514  HA  LYS B  66      -3.165 -13.312 -25.891  1.00  0.00           H  
ATOM   3515 1HB  LYS B  66      -1.109 -12.674 -27.083  1.00  0.00           H  
ATOM   3516 2HB  LYS B  66      -1.393 -10.976 -26.728  1.00  0.00           H  
ATOM   3517 1HG  LYS B  66      -0.908 -11.259 -24.390  1.00  0.00           H  
ATOM   3518 2HG  LYS B  66      -1.067 -13.013 -24.499  1.00  0.00           H  
ATOM   3519 1HD  LYS B  66       1.298 -12.476 -24.293  1.00  0.00           H  
ATOM   3520 2HD  LYS B  66       0.995 -13.116 -25.909  1.00  0.00           H  
ATOM   3521 1HE  LYS B  66       1.151 -10.914 -26.903  1.00  0.00           H  
ATOM   3522 2HE  LYS B  66       1.236 -10.113 -25.318  1.00  0.00           H  
ATOM   3523 1HZ  LYS B  66       3.461 -10.378 -26.348  1.00  0.00           H  
ATOM   3524 2HZ  LYS B  66       3.352 -11.260 -24.928  1.00  0.00           H  
ATOM   3525 3HZ  LYS B  66       3.251 -11.997 -26.403  1.00  0.00           H  
ATOM   3526  N   ARG B  67      -4.053 -10.152 -25.540  1.00  0.00           N  
ATOM   3527  CA  ARG B  67      -4.701  -9.228 -24.610  1.00  0.00           C  
ATOM   3528  C   ARG B  67      -6.248  -9.408 -24.518  1.00  0.00           C  
ATOM   3529  O   ARG B  67      -6.820  -9.246 -23.450  1.00  0.00           O  
ATOM   3530  CB  ARG B  67      -4.307  -7.813 -24.972  1.00  0.00           C  
ATOM   3531  CG  ARG B  67      -2.814  -7.501 -24.811  1.00  0.00           C  
ATOM   3532  CD  ARG B  67      -2.371  -7.434 -23.378  1.00  0.00           C  
ATOM   3533  NE  ARG B  67      -0.979  -7.102 -23.285  1.00  0.00           N  
ATOM   3534  CZ  ARG B  67      -0.483  -5.856 -23.320  1.00  0.00           C  
ATOM   3535  NH1 ARG B  67      -1.266  -4.800 -23.435  1.00  0.00           N  
ATOM   3536  NH2 ARG B  67       0.806  -5.706 -23.251  1.00  0.00           N  
ATOM   3537  H   ARG B  67      -3.820  -9.858 -26.493  1.00  0.00           H  
ATOM   3538  HA  ARG B  67      -4.310  -9.440 -23.620  1.00  0.00           H  
ATOM   3539 1HB  ARG B  67      -4.512  -7.672 -26.023  1.00  0.00           H  
ATOM   3540 2HB  ARG B  67      -4.898  -7.091 -24.403  1.00  0.00           H  
ATOM   3541 1HG  ARG B  67      -2.230  -8.289 -25.299  1.00  0.00           H  
ATOM   3542 2HG  ARG B  67      -2.596  -6.550 -25.290  1.00  0.00           H  
ATOM   3543 1HD  ARG B  67      -2.933  -6.691 -22.857  1.00  0.00           H  
ATOM   3544 2HD  ARG B  67      -2.506  -8.394 -22.884  1.00  0.00           H  
ATOM   3545  HE  ARG B  67      -0.312  -7.870 -23.200  1.00  0.00           H  
ATOM   3546 1HH1 ARG B  67      -2.261  -4.907 -23.509  1.00  0.00           H  
ATOM   3547 2HH1 ARG B  67      -0.864  -3.854 -23.505  1.00  0.00           H  
ATOM   3548 1HH2 ARG B  67       1.410  -6.546 -23.173  1.00  0.00           H  
ATOM   3549 2HH2 ARG B  67       1.214  -4.776 -23.313  1.00  0.00           H  
ATOM   3550  N   ASP B  68      -6.890  -9.798 -25.625  1.00  0.00           N  
ATOM   3551  CA  ASP B  68      -8.335 -10.058 -25.689  1.00  0.00           C  
ATOM   3552  C   ASP B  68      -8.614 -11.223 -26.656  1.00  0.00           C  
ATOM   3553  O   ASP B  68      -8.771 -11.027 -27.857  1.00  0.00           O  
ATOM   3554  CB  ASP B  68      -9.125  -8.828 -26.177  1.00  0.00           C  
ATOM   3555  CG  ASP B  68     -10.677  -9.057 -26.145  1.00  0.00           C  
ATOM   3556  OD1 ASP B  68     -11.133 -10.201 -25.992  1.00  0.00           O  
ATOM   3557  OD2 ASP B  68     -11.409  -8.063 -26.292  1.00  0.00           O  
ATOM   3558  H   ASP B  68      -6.365  -9.895 -26.485  1.00  0.00           H  
ATOM   3559  HA  ASP B  68      -8.687 -10.274 -24.683  1.00  0.00           H  
ATOM   3560 1HB  ASP B  68      -8.866  -7.963 -25.561  1.00  0.00           H  
ATOM   3561 2HB  ASP B  68      -8.825  -8.596 -27.204  1.00  0.00           H  
ATOM   3562  N   PRO B  69      -8.735 -12.454 -26.138  1.00  0.00           N  
ATOM   3563  CA  PRO B  69      -8.877 -13.687 -26.896  1.00  0.00           C  
ATOM   3564  C   PRO B  69     -10.303 -14.005 -27.319  1.00  0.00           C  
ATOM   3565  O   PRO B  69     -10.548 -15.131 -27.745  1.00  0.00           O  
ATOM   3566  CB  PRO B  69      -8.359 -14.731 -25.924  1.00  0.00           C  
ATOM   3567  CG  PRO B  69      -8.801 -14.223 -24.593  1.00  0.00           C  
ATOM   3568  CD  PRO B  69      -8.676 -12.683 -24.698  1.00  0.00           C  
ATOM   3569  HA  PRO B  69      -8.224 -13.631 -27.776  1.00  0.00           H  
ATOM   3570 1HB  PRO B  69      -8.777 -15.726 -26.168  1.00  0.00           H  
ATOM   3571 2HB  PRO B  69      -7.261 -14.815 -26.006  1.00  0.00           H  
ATOM   3572 1HG  PRO B  69      -9.824 -14.563 -24.376  1.00  0.00           H  
ATOM   3573 2HG  PRO B  69      -8.154 -14.669 -23.836  1.00  0.00           H  
ATOM   3574 1HD  PRO B  69      -9.531 -12.227 -24.191  1.00  0.00           H  
ATOM   3575 2HD  PRO B  69      -7.699 -12.356 -24.302  1.00  0.00           H  
ATOM   3576  N   ASN B  70     -11.247 -13.075 -27.164  1.00  0.00           N  
ATOM   3577  CA  ASN B  70     -12.595 -13.448 -27.539  1.00  0.00           C  
ATOM   3578  C   ASN B  70     -13.081 -12.537 -28.629  1.00  0.00           C  
ATOM   3579  O   ASN B  70     -14.214 -12.059 -28.641  1.00  0.00           O  
ATOM   3580  CB  ASN B  70     -13.507 -13.391 -26.333  1.00  0.00           C  
ATOM   3581  CG  ASN B  70     -13.099 -14.359 -25.267  1.00  0.00           C  
ATOM   3582  OD1 ASN B  70     -13.167 -15.588 -25.434  1.00  0.00           O  
ATOM   3583  ND2 ASN B  70     -12.701 -13.835 -24.137  1.00  0.00           N  
ATOM   3584  H   ASN B  70     -11.082 -12.128 -26.798  1.00  0.00           H  
ATOM   3585  HA  ASN B  70     -12.601 -14.463 -27.932  1.00  0.00           H  
ATOM   3586 1HB  ASN B  70     -13.491 -12.371 -25.927  1.00  0.00           H  
ATOM   3587 2HB  ASN B  70     -14.530 -13.597 -26.643  1.00  0.00           H  
ATOM   3588 1HD2 ASN B  70     -12.419 -14.421 -23.380  1.00  0.00           H  
ATOM   3589 2HD2 ASN B  70     -12.672 -12.837 -24.032  1.00  0.00           H  
ATOM   3590  N   ASN B  71     -12.213 -12.364 -29.605  1.00  0.00           N  
ATOM   3591  CA  ASN B  71     -12.449 -11.562 -30.774  1.00  0.00           C  
ATOM   3592  C   ASN B  71     -12.644 -12.487 -31.963  1.00  0.00           C  
ATOM   3593  O   ASN B  71     -11.662 -12.934 -32.559  1.00  0.00           O  
ATOM   3594  CB  ASN B  71     -11.269 -10.614 -30.922  1.00  0.00           C  
ATOM   3595  CG  ASN B  71     -11.414  -9.638 -32.032  1.00  0.00           C  
ATOM   3596  OD1 ASN B  71     -12.105  -9.918 -33.022  1.00  0.00           O  
ATOM   3597  ND2 ASN B  71     -10.789  -8.496 -31.898  1.00  0.00           N  
ATOM   3598  H   ASN B  71     -11.313 -12.804 -29.496  1.00  0.00           H  
ATOM   3599  HA  ASN B  71     -13.369 -10.994 -30.631  1.00  0.00           H  
ATOM   3600 1HB  ASN B  71     -11.140 -10.063 -29.987  1.00  0.00           H  
ATOM   3601 2HB  ASN B  71     -10.374 -11.193 -31.075  1.00  0.00           H  
ATOM   3602 1HD2 ASN B  71     -10.875  -7.784 -32.602  1.00  0.00           H  
ATOM   3603 2HD2 ASN B  71     -10.245  -8.322 -31.075  1.00  0.00           H  
ATOM   3604  N   ALA B  72     -13.903 -12.805 -32.280  1.00  0.00           N  
ATOM   3605  CA  ALA B  72     -14.165 -13.763 -33.348  1.00  0.00           C  
ATOM   3606  C   ALA B  72     -13.613 -13.263 -34.666  1.00  0.00           C  
ATOM   3607  O   ALA B  72     -13.121 -14.069 -35.466  1.00  0.00           O  
ATOM   3608  CB  ALA B  72     -15.660 -14.038 -33.473  1.00  0.00           C  
ATOM   3609  H   ALA B  72     -14.667 -12.401 -31.756  1.00  0.00           H  
ATOM   3610  HA  ALA B  72     -13.665 -14.688 -33.106  1.00  0.00           H  
ATOM   3611 1HB  ALA B  72     -15.834 -14.785 -34.255  1.00  0.00           H  
ATOM   3612 2HB  ALA B  72     -16.035 -14.421 -32.531  1.00  0.00           H  
ATOM   3613 3HB  ALA B  72     -16.187 -13.123 -33.730  1.00  0.00           H  
ATOM   3614  N   GLU B  73     -13.666 -11.950 -34.907  1.00  0.00           N  
ATOM   3615  CA  GLU B  73     -13.158 -11.435 -36.166  1.00  0.00           C  
ATOM   3616  C   GLU B  73     -11.659 -11.629 -36.273  1.00  0.00           C  
ATOM   3617  O   GLU B  73     -11.168 -12.020 -37.336  1.00  0.00           O  
ATOM   3618  CB  GLU B  73     -13.466  -9.950 -36.339  1.00  0.00           C  
ATOM   3619  CG  GLU B  73     -14.914  -9.593 -36.517  1.00  0.00           C  
ATOM   3620  CD  GLU B  73     -15.116  -8.093 -36.712  1.00  0.00           C  
ATOM   3621  OE1 GLU B  73     -14.139  -7.358 -36.764  1.00  0.00           O  
ATOM   3622  OE2 GLU B  73     -16.248  -7.688 -36.807  1.00  0.00           O  
ATOM   3623  H   GLU B  73     -14.074 -11.331 -34.218  1.00  0.00           H  
ATOM   3624  HA  GLU B  73     -13.634 -11.977 -36.983  1.00  0.00           H  
ATOM   3625 1HB  GLU B  73     -13.065  -9.394 -35.491  1.00  0.00           H  
ATOM   3626 2HB  GLU B  73     -12.959  -9.615 -37.228  1.00  0.00           H  
ATOM   3627 1HG  GLU B  73     -15.300 -10.123 -37.385  1.00  0.00           H  
ATOM   3628 2HG  GLU B  73     -15.467  -9.930 -35.642  1.00  0.00           H  
ATOM   3629  N   ALA B  74     -10.924 -11.383 -35.173  1.00  0.00           N  
ATOM   3630  CA  ALA B  74      -9.481 -11.609 -35.200  1.00  0.00           C  
ATOM   3631  C   ALA B  74      -9.179 -13.073 -35.417  1.00  0.00           C  
ATOM   3632  O   ALA B  74      -8.281 -13.397 -36.188  1.00  0.00           O  
ATOM   3633  CB  ALA B  74      -8.845 -11.136 -33.906  1.00  0.00           C  
ATOM   3634  H   ALA B  74     -11.382 -11.002 -34.354  1.00  0.00           H  
ATOM   3635  HA  ALA B  74      -9.054 -11.055 -36.024  1.00  0.00           H  
ATOM   3636 1HB  ALA B  74      -7.770 -11.302 -33.938  1.00  0.00           H  
ATOM   3637 2HB  ALA B  74      -9.044 -10.090 -33.759  1.00  0.00           H  
ATOM   3638 3HB  ALA B  74      -9.272 -11.698 -33.107  1.00  0.00           H  
ATOM   3639  N   TRP B  75      -9.946 -13.973 -34.794  1.00  0.00           N  
ATOM   3640  CA  TRP B  75      -9.680 -15.400 -34.993  1.00  0.00           C  
ATOM   3641  C   TRP B  75      -9.919 -15.796 -36.457  1.00  0.00           C  
ATOM   3642  O   TRP B  75      -9.102 -16.493 -37.059  1.00  0.00           O  
ATOM   3643  CB  TRP B  75     -10.550 -16.260 -34.075  1.00  0.00           C  
ATOM   3644  CG  TRP B  75     -10.171 -16.279 -32.639  1.00  0.00           C  
ATOM   3645  CD1 TRP B  75     -10.884 -15.774 -31.617  1.00  0.00           C  
ATOM   3646  CD2 TRP B  75      -8.983 -16.824 -32.054  1.00  0.00           C  
ATOM   3647  NE1 TRP B  75     -10.228 -15.980 -30.436  1.00  0.00           N  
ATOM   3648  CE2 TRP B  75      -9.073 -16.610 -30.683  1.00  0.00           C  
ATOM   3649  CE3 TRP B  75      -7.877 -17.456 -32.567  1.00  0.00           C  
ATOM   3650  CZ2 TRP B  75      -8.085 -16.999 -29.816  1.00  0.00           C  
ATOM   3651  CZ3 TRP B  75      -6.875 -17.843 -31.689  1.00  0.00           C  
ATOM   3652  CH2 TRP B  75      -6.979 -17.620 -30.354  1.00  0.00           C  
ATOM   3653  H   TRP B  75     -10.676 -13.666 -34.150  1.00  0.00           H  
ATOM   3654  HA  TRP B  75      -8.631 -15.576 -34.747  1.00  0.00           H  
ATOM   3655 1HB  TRP B  75     -11.565 -15.883 -34.120  1.00  0.00           H  
ATOM   3656 2HB  TRP B  75     -10.563 -17.282 -34.436  1.00  0.00           H  
ATOM   3657  HD1 TRP B  75     -11.824 -15.279 -31.723  1.00  0.00           H  
ATOM   3658  HE1 TRP B  75     -10.530 -15.698 -29.480  1.00  0.00           H  
ATOM   3659  HE3 TRP B  75      -7.793 -17.629 -33.638  1.00  0.00           H  
ATOM   3660  HZ2 TRP B  75      -8.160 -16.814 -28.744  1.00  0.00           H  
ATOM   3661  HZ3 TRP B  75      -5.997 -18.322 -32.084  1.00  0.00           H  
ATOM   3662  HH2 TRP B  75      -6.171 -17.932 -29.697  1.00  0.00           H  
ATOM   3663  N   TYR B  76     -11.019 -15.294 -37.022  1.00  0.00           N  
ATOM   3664  CA  TYR B  76     -11.355 -15.563 -38.416  1.00  0.00           C  
ATOM   3665  C   TYR B  76     -10.307 -15.028 -39.364  1.00  0.00           C  
ATOM   3666  O   TYR B  76      -9.861 -15.773 -40.266  1.00  0.00           O  
ATOM   3667  CB  TYR B  76     -12.730 -14.946 -38.741  1.00  0.00           C  
ATOM   3668  CG  TYR B  76     -13.084 -14.961 -40.200  1.00  0.00           C  
ATOM   3669  CD1 TYR B  76     -13.458 -16.128 -40.853  1.00  0.00           C  
ATOM   3670  CD2 TYR B  76     -13.049 -13.767 -40.888  1.00  0.00           C  
ATOM   3671  CE1 TYR B  76     -13.783 -16.080 -42.199  1.00  0.00           C  
ATOM   3672  CE2 TYR B  76     -13.382 -13.722 -42.210  1.00  0.00           C  
ATOM   3673  CZ  TYR B  76     -13.751 -14.872 -42.867  1.00  0.00           C  
ATOM   3674  OH  TYR B  76     -14.084 -14.812 -44.200  1.00  0.00           O  
ATOM   3675  H   TYR B  76     -11.660 -14.743 -36.466  1.00  0.00           H  
ATOM   3676  HA  TYR B  76     -11.432 -16.628 -38.555  1.00  0.00           H  
ATOM   3677 1HB  TYR B  76     -13.504 -15.485 -38.197  1.00  0.00           H  
ATOM   3678 2HB  TYR B  76     -12.754 -13.918 -38.395  1.00  0.00           H  
ATOM   3679  HD1 TYR B  76     -13.492 -17.067 -40.311  1.00  0.00           H  
ATOM   3680  HD2 TYR B  76     -12.763 -12.847 -40.370  1.00  0.00           H  
ATOM   3681  HE1 TYR B  76     -14.074 -16.976 -42.734  1.00  0.00           H  
ATOM   3682  HE2 TYR B  76     -13.357 -12.773 -42.740  1.00  0.00           H  
ATOM   3683  HH  TYR B  76     -14.096 -13.892 -44.491  1.00  0.00           H  
ATOM   3684  N   ASN B  77      -9.900 -13.766 -39.208  1.00  0.00           N  
ATOM   3685  CA  ASN B  77      -8.907 -13.156 -40.072  1.00  0.00           C  
ATOM   3686  C   ASN B  77      -7.519 -13.755 -39.844  1.00  0.00           C  
ATOM   3687  O   ASN B  77      -6.712 -13.803 -40.771  1.00  0.00           O  
ATOM   3688  CB  ASN B  77      -8.927 -11.667 -39.940  1.00  0.00           C  
ATOM   3689  CG  ASN B  77     -10.103 -11.043 -40.614  1.00  0.00           C  
ATOM   3690  OD1 ASN B  77     -10.671 -11.589 -41.571  1.00  0.00           O  
ATOM   3691  ND2 ASN B  77     -10.506  -9.914 -40.121  1.00  0.00           N  
ATOM   3692  H   ASN B  77     -10.319 -13.210 -38.457  1.00  0.00           H  
ATOM   3693  HA  ASN B  77      -9.181 -13.393 -41.099  1.00  0.00           H  
ATOM   3694 1HB  ASN B  77      -8.904 -11.371 -38.885  1.00  0.00           H  
ATOM   3695 2HB  ASN B  77      -8.052 -11.276 -40.419  1.00  0.00           H  
ATOM   3696 1HD2 ASN B  77     -11.292  -9.443 -40.519  1.00  0.00           H  
ATOM   3697 2HD2 ASN B  77     -10.028  -9.505 -39.337  1.00  0.00           H  
ATOM   3698  N   LEU B  78      -7.224 -14.222 -38.617  1.00  0.00           N  
ATOM   3699  CA  LEU B  78      -5.971 -14.896 -38.337  1.00  0.00           C  
ATOM   3700  C   LEU B  78      -5.975 -16.151 -39.185  1.00  0.00           C  
ATOM   3701  O   LEU B  78      -4.986 -16.450 -39.883  1.00  0.00           O  
ATOM   3702  CB  LEU B  78      -5.870 -15.238 -36.834  1.00  0.00           C  
ATOM   3703  CG  LEU B  78      -4.605 -15.965 -36.312  1.00  0.00           C  
ATOM   3704  CD1 LEU B  78      -3.390 -15.107 -36.520  1.00  0.00           C  
ATOM   3705  CD2 LEU B  78      -4.780 -16.265 -34.833  1.00  0.00           C  
ATOM   3706  H   LEU B  78      -7.885 -14.077 -37.849  1.00  0.00           H  
ATOM   3707  HA  LEU B  78      -5.145 -14.263 -38.646  1.00  0.00           H  
ATOM   3708 1HB  LEU B  78      -5.957 -14.309 -36.278  1.00  0.00           H  
ATOM   3709 2HB  LEU B  78      -6.725 -15.853 -36.576  1.00  0.00           H  
ATOM   3710  HG  LEU B  78      -4.472 -16.895 -36.853  1.00  0.00           H  
ATOM   3711 1HD1 LEU B  78      -2.531 -15.629 -36.138  1.00  0.00           H  
ATOM   3712 2HD1 LEU B  78      -3.251 -14.909 -37.570  1.00  0.00           H  
ATOM   3713 3HD1 LEU B  78      -3.506 -14.173 -35.986  1.00  0.00           H  
ATOM   3714 1HD2 LEU B  78      -3.898 -16.789 -34.456  1.00  0.00           H  
ATOM   3715 2HD2 LEU B  78      -4.906 -15.343 -34.297  1.00  0.00           H  
ATOM   3716 3HD2 LEU B  78      -5.652 -16.883 -34.692  1.00  0.00           H  
ATOM   3717  N   GLY B  79      -7.101 -16.859 -39.171  1.00  0.00           N  
ATOM   3718  CA  GLY B  79      -7.313 -18.045 -39.961  1.00  0.00           C  
ATOM   3719  C   GLY B  79      -7.091 -17.735 -41.424  1.00  0.00           C  
ATOM   3720  O   GLY B  79      -6.318 -18.431 -42.083  1.00  0.00           O  
ATOM   3721  H   GLY B  79      -7.864 -16.575 -38.538  1.00  0.00           H  
ATOM   3722 1HA  GLY B  79      -6.613 -18.813 -39.638  1.00  0.00           H  
ATOM   3723 2HA  GLY B  79      -8.324 -18.428 -39.805  1.00  0.00           H  
ATOM   3724  N   ASN B  80      -7.749 -16.680 -41.942  1.00  0.00           N  
ATOM   3725  CA  ASN B  80      -7.588 -16.309 -43.345  1.00  0.00           C  
ATOM   3726  C   ASN B  80      -6.157 -15.980 -43.692  1.00  0.00           C  
ATOM   3727  O   ASN B  80      -5.684 -16.349 -44.763  1.00  0.00           O  
ATOM   3728  CB  ASN B  80      -8.416 -15.109 -43.727  1.00  0.00           C  
ATOM   3729  CG  ASN B  80      -9.877 -15.309 -43.858  1.00  0.00           C  
ATOM   3730  OD1 ASN B  80     -10.416 -16.407 -43.981  1.00  0.00           O  
ATOM   3731  ND2 ASN B  80     -10.553 -14.215 -43.847  1.00  0.00           N  
ATOM   3732  H   ASN B  80      -8.397 -16.167 -41.336  1.00  0.00           H  
ATOM   3733  HA  ASN B  80      -7.893 -17.158 -43.953  1.00  0.00           H  
ATOM   3734 1HB  ASN B  80      -8.242 -14.315 -43.004  1.00  0.00           H  
ATOM   3735 2HB  ASN B  80      -8.060 -14.744 -44.681  1.00  0.00           H  
ATOM   3736 1HD2 ASN B  80     -11.547 -14.240 -43.943  1.00  0.00           H  
ATOM   3737 2HD2 ASN B  80     -10.060 -13.338 -43.789  1.00  0.00           H  
ATOM   3738  N   ALA B  81      -5.435 -15.285 -42.816  1.00  0.00           N  
ATOM   3739  CA  ALA B  81      -4.053 -14.981 -43.139  1.00  0.00           C  
ATOM   3740  C   ALA B  81      -3.243 -16.270 -43.301  1.00  0.00           C  
ATOM   3741  O   ALA B  81      -2.518 -16.437 -44.288  1.00  0.00           O  
ATOM   3742  CB  ALA B  81      -3.495 -14.085 -42.048  1.00  0.00           C  
ATOM   3743  H   ALA B  81      -5.871 -14.932 -41.967  1.00  0.00           H  
ATOM   3744  HA  ALA B  81      -4.031 -14.454 -44.089  1.00  0.00           H  
ATOM   3745 1HB  ALA B  81      -2.488 -13.828 -42.272  1.00  0.00           H  
ATOM   3746 2HB  ALA B  81      -4.098 -13.183 -41.976  1.00  0.00           H  
ATOM   3747 3HB  ALA B  81      -3.536 -14.618 -41.106  1.00  0.00           H  
ATOM   3748  N   TYR B  82      -3.445 -17.235 -42.389  1.00  0.00           N  
ATOM   3749  CA  TYR B  82      -2.738 -18.510 -42.501  1.00  0.00           C  
ATOM   3750  C   TYR B  82      -3.141 -19.281 -43.742  1.00  0.00           C  
ATOM   3751  O   TYR B  82      -2.286 -19.885 -44.407  1.00  0.00           O  
ATOM   3752  CB  TYR B  82      -2.946 -19.365 -41.251  1.00  0.00           C  
ATOM   3753  CG  TYR B  82      -2.048 -19.007 -40.088  1.00  0.00           C  
ATOM   3754  CD1 TYR B  82      -2.538 -18.382 -38.951  1.00  0.00           C  
ATOM   3755  CD2 TYR B  82      -0.704 -19.342 -40.159  1.00  0.00           C  
ATOM   3756  CE1 TYR B  82      -1.683 -18.112 -37.899  1.00  0.00           C  
ATOM   3757  CE2 TYR B  82       0.137 -19.067 -39.113  1.00  0.00           C  
ATOM   3758  CZ  TYR B  82      -0.346 -18.463 -37.983  1.00  0.00           C  
ATOM   3759  OH  TYR B  82       0.506 -18.208 -36.931  1.00  0.00           O  
ATOM   3760  H   TYR B  82      -4.057 -17.046 -41.590  1.00  0.00           H  
ATOM   3761  HA  TYR B  82      -1.671 -18.291 -42.580  1.00  0.00           H  
ATOM   3762 1HB  TYR B  82      -3.983 -19.267 -40.921  1.00  0.00           H  
ATOM   3763 2HB  TYR B  82      -2.790 -20.415 -41.501  1.00  0.00           H  
ATOM   3764  HD1 TYR B  82      -3.588 -18.124 -38.875  1.00  0.00           H  
ATOM   3765  HD2 TYR B  82      -0.311 -19.835 -41.048  1.00  0.00           H  
ATOM   3766  HE1 TYR B  82      -2.058 -17.645 -37.002  1.00  0.00           H  
ATOM   3767  HE2 TYR B  82       1.187 -19.346 -39.176  1.00  0.00           H  
ATOM   3768  HH  TYR B  82      -0.001 -17.937 -36.158  1.00  0.00           H  
ATOM   3769  N   TYR B  83      -4.436 -19.241 -44.056  1.00  0.00           N  
ATOM   3770  CA  TYR B  83      -5.072 -19.874 -45.212  1.00  0.00           C  
ATOM   3771  C   TYR B  83      -4.422 -19.353 -46.491  1.00  0.00           C  
ATOM   3772  O   TYR B  83      -3.992 -20.129 -47.351  1.00  0.00           O  
ATOM   3773  CB  TYR B  83      -6.554 -19.524 -45.206  1.00  0.00           C  
ATOM   3774  CG  TYR B  83      -7.401 -20.082 -46.263  1.00  0.00           C  
ATOM   3775  CD1 TYR B  83      -8.030 -21.298 -46.082  1.00  0.00           C  
ATOM   3776  CD2 TYR B  83      -7.555 -19.373 -47.430  1.00  0.00           C  
ATOM   3777  CE1 TYR B  83      -8.832 -21.800 -47.083  1.00  0.00           C  
ATOM   3778  CE2 TYR B  83      -8.339 -19.866 -48.423  1.00  0.00           C  
ATOM   3779  CZ  TYR B  83      -8.981 -21.065 -48.263  1.00  0.00           C  
ATOM   3780  OH  TYR B  83      -9.756 -21.531 -49.284  1.00  0.00           O  
ATOM   3781  H   TYR B  83      -5.053 -18.740 -43.411  1.00  0.00           H  
ATOM   3782  HA  TYR B  83      -4.923 -20.957 -45.149  1.00  0.00           H  
ATOM   3783 1HB  TYR B  83      -6.995 -19.776 -44.252  1.00  0.00           H  
ATOM   3784 2HB  TYR B  83      -6.635 -18.469 -45.299  1.00  0.00           H  
ATOM   3785  HD1 TYR B  83      -7.896 -21.844 -45.153  1.00  0.00           H  
ATOM   3786  HD2 TYR B  83      -7.053 -18.417 -47.562  1.00  0.00           H  
ATOM   3787  HE1 TYR B  83      -9.343 -22.749 -46.949  1.00  0.00           H  
ATOM   3788  HE2 TYR B  83      -8.457 -19.306 -49.344  1.00  0.00           H  
ATOM   3789  HH  TYR B  83      -9.742 -20.899 -50.007  1.00  0.00           H  
ATOM   3790  N   LYS B  84      -4.328 -18.027 -46.614  1.00  0.00           N  
ATOM   3791  CA  LYS B  84      -3.748 -17.370 -47.793  1.00  0.00           C  
ATOM   3792  C   LYS B  84      -2.282 -17.752 -47.984  1.00  0.00           C  
ATOM   3793  O   LYS B  84      -1.810 -17.876 -49.119  1.00  0.00           O  
ATOM   3794  CB  LYS B  84      -3.890 -15.850 -47.672  1.00  0.00           C  
ATOM   3795  CG  LYS B  84      -5.343 -15.302 -47.778  1.00  0.00           C  
ATOM   3796  CD  LYS B  84      -5.919 -15.395 -49.190  1.00  0.00           C  
ATOM   3797  CE  LYS B  84      -7.298 -14.739 -49.261  1.00  0.00           C  
ATOM   3798  NZ  LYS B  84      -7.892 -14.827 -50.634  1.00  0.00           N  
ATOM   3799  H   LYS B  84      -4.711 -17.443 -45.872  1.00  0.00           H  
ATOM   3800  HA  LYS B  84      -4.290 -17.710 -48.668  1.00  0.00           H  
ATOM   3801 1HB  LYS B  84      -3.494 -15.533 -46.700  1.00  0.00           H  
ATOM   3802 2HB  LYS B  84      -3.292 -15.374 -48.439  1.00  0.00           H  
ATOM   3803 1HG  LYS B  84      -5.983 -15.891 -47.132  1.00  0.00           H  
ATOM   3804 2HG  LYS B  84      -5.376 -14.272 -47.432  1.00  0.00           H  
ATOM   3805 1HD  LYS B  84      -5.248 -14.902 -49.893  1.00  0.00           H  
ATOM   3806 2HD  LYS B  84      -6.026 -16.437 -49.475  1.00  0.00           H  
ATOM   3807 1HE  LYS B  84      -7.964 -15.233 -48.553  1.00  0.00           H  
ATOM   3808 2HE  LYS B  84      -7.205 -13.686 -48.982  1.00  0.00           H  
ATOM   3809 1HZ  LYS B  84      -8.800 -14.380 -50.639  1.00  0.00           H  
ATOM   3810 2HZ  LYS B  84      -7.285 -14.358 -51.294  1.00  0.00           H  
ATOM   3811 3HZ  LYS B  84      -7.994 -15.795 -50.900  1.00  0.00           H  
ATOM   3812  N   GLN B  85      -1.576 -18.009 -46.875  1.00  0.00           N  
ATOM   3813  CA  GLN B  85      -0.179 -18.441 -46.915  1.00  0.00           C  
ATOM   3814  C   GLN B  85      -0.038 -19.938 -47.211  1.00  0.00           C  
ATOM   3815  O   GLN B  85       1.086 -20.448 -47.289  1.00  0.00           O  
ATOM   3816  CB  GLN B  85       0.515 -18.149 -45.581  1.00  0.00           C  
ATOM   3817  CG  GLN B  85       0.687 -16.689 -45.214  1.00  0.00           C  
ATOM   3818  CD  GLN B  85       1.291 -16.565 -43.836  1.00  0.00           C  
ATOM   3819  OE1 GLN B  85       1.166 -17.498 -43.032  1.00  0.00           O  
ATOM   3820  NE2 GLN B  85       1.969 -15.466 -43.572  1.00  0.00           N  
ATOM   3821  H   GLN B  85      -2.012 -17.832 -45.971  1.00  0.00           H  
ATOM   3822  HA  GLN B  85       0.326 -17.883 -47.700  1.00  0.00           H  
ATOM   3823 1HB  GLN B  85      -0.057 -18.625 -44.784  1.00  0.00           H  
ATOM   3824 2HB  GLN B  85       1.500 -18.612 -45.584  1.00  0.00           H  
ATOM   3825 1HG  GLN B  85       1.366 -16.229 -45.931  1.00  0.00           H  
ATOM   3826 2HG  GLN B  85      -0.271 -16.183 -45.230  1.00  0.00           H  
ATOM   3827 1HE2 GLN B  85       2.400 -15.363 -42.681  1.00  0.00           H  
ATOM   3828 2HE2 GLN B  85       2.079 -14.766 -44.277  1.00  0.00           H  
ATOM   3829  N   GLY B  86      -1.156 -20.647 -47.347  1.00  0.00           N  
ATOM   3830  CA  GLY B  86      -1.188 -22.074 -47.624  1.00  0.00           C  
ATOM   3831  C   GLY B  86      -1.136 -22.972 -46.387  1.00  0.00           C  
ATOM   3832  O   GLY B  86      -0.953 -24.188 -46.510  1.00  0.00           O  
ATOM   3833  H   GLY B  86      -2.066 -20.181 -47.296  1.00  0.00           H  
ATOM   3834 1HA  GLY B  86      -2.103 -22.288 -48.172  1.00  0.00           H  
ATOM   3835 2HA  GLY B  86      -0.362 -22.328 -48.289  1.00  0.00           H  
ATOM   3836  N   ASP B  87      -1.213 -22.388 -45.192  1.00  0.00           N  
ATOM   3837  CA  ASP B  87      -1.168 -23.188 -43.990  1.00  0.00           C  
ATOM   3838  C   ASP B  87      -2.596 -23.488 -43.556  1.00  0.00           C  
ATOM   3839  O   ASP B  87      -3.211 -22.729 -42.792  1.00  0.00           O  
ATOM   3840  CB  ASP B  87      -0.355 -22.501 -42.901  1.00  0.00           C  
ATOM   3841  CG  ASP B  87      -0.122 -23.391 -41.690  1.00  0.00           C  
ATOM   3842  OD1 ASP B  87      -0.878 -24.353 -41.472  1.00  0.00           O  
ATOM   3843  OD2 ASP B  87       0.844 -23.142 -41.007  1.00  0.00           O  
ATOM   3844  H   ASP B  87      -1.366 -21.381 -45.115  1.00  0.00           H  
ATOM   3845  HA  ASP B  87      -0.684 -24.133 -44.209  1.00  0.00           H  
ATOM   3846 1HB  ASP B  87       0.616 -22.212 -43.319  1.00  0.00           H  
ATOM   3847 2HB  ASP B  87      -0.859 -21.595 -42.598  1.00  0.00           H  
ATOM   3848  N   TYR B  88      -3.117 -24.575 -44.103  1.00  0.00           N  
ATOM   3849  CA  TYR B  88      -4.503 -24.913 -43.929  1.00  0.00           C  
ATOM   3850  C   TYR B  88      -4.773 -25.474 -42.551  1.00  0.00           C  
ATOM   3851  O   TYR B  88      -5.875 -25.340 -42.035  1.00  0.00           O  
ATOM   3852  CB  TYR B  88      -4.902 -25.859 -45.047  1.00  0.00           C  
ATOM   3853  CG  TYR B  88      -4.828 -25.129 -46.351  1.00  0.00           C  
ATOM   3854  CD1 TYR B  88      -3.797 -25.382 -47.221  1.00  0.00           C  
ATOM   3855  CD2 TYR B  88      -5.757 -24.174 -46.648  1.00  0.00           C  
ATOM   3856  CE1 TYR B  88      -3.713 -24.683 -48.387  1.00  0.00           C  
ATOM   3857  CE2 TYR B  88      -5.658 -23.469 -47.820  1.00  0.00           C  
ATOM   3858  CZ  TYR B  88      -4.646 -23.712 -48.697  1.00  0.00           C  
ATOM   3859  OH  TYR B  88      -4.528 -23.022 -49.869  1.00  0.00           O  
ATOM   3860  H   TYR B  88      -2.526 -25.138 -44.704  1.00  0.00           H  
ATOM   3861  HA  TYR B  88      -5.101 -24.016 -44.032  1.00  0.00           H  
ATOM   3862 1HB  TYR B  88      -4.205 -26.669 -45.093  1.00  0.00           H  
ATOM   3863 2HB  TYR B  88      -5.906 -26.255 -44.905  1.00  0.00           H  
ATOM   3864  HD1 TYR B  88      -3.045 -26.137 -46.988  1.00  0.00           H  
ATOM   3865  HD2 TYR B  88      -6.549 -23.962 -45.948  1.00  0.00           H  
ATOM   3866  HE1 TYR B  88      -2.895 -24.873 -49.077  1.00  0.00           H  
ATOM   3867  HE2 TYR B  88      -6.387 -22.701 -48.057  1.00  0.00           H  
ATOM   3868  HH  TYR B  88      -5.300 -22.481 -49.994  1.00  0.00           H  
ATOM   3869  N   ASP B  89      -3.776 -26.109 -41.935  1.00  0.00           N  
ATOM   3870  CA  ASP B  89      -4.014 -26.661 -40.622  1.00  0.00           C  
ATOM   3871  C   ASP B  89      -4.168 -25.528 -39.607  1.00  0.00           C  
ATOM   3872  O   ASP B  89      -5.072 -25.571 -38.742  1.00  0.00           O  
ATOM   3873  CB  ASP B  89      -2.858 -27.567 -40.208  1.00  0.00           C  
ATOM   3874  CG  ASP B  89      -2.840 -28.903 -40.969  1.00  0.00           C  
ATOM   3875  OD1 ASP B  89      -3.826 -29.292 -41.568  1.00  0.00           O  
ATOM   3876  OD2 ASP B  89      -1.809 -29.519 -40.950  1.00  0.00           O  
ATOM   3877  H   ASP B  89      -2.873 -26.225 -42.390  1.00  0.00           H  
ATOM   3878  HA  ASP B  89      -4.932 -27.241 -40.628  1.00  0.00           H  
ATOM   3879 1HB  ASP B  89      -1.908 -27.048 -40.392  1.00  0.00           H  
ATOM   3880 2HB  ASP B  89      -2.910 -27.762 -39.139  1.00  0.00           H  
ATOM   3881  N   GLU B  90      -3.338 -24.469 -39.717  1.00  0.00           N  
ATOM   3882  CA  GLU B  90      -3.512 -23.349 -38.813  1.00  0.00           C  
ATOM   3883  C   GLU B  90      -4.822 -22.640 -39.123  1.00  0.00           C  
ATOM   3884  O   GLU B  90      -5.614 -22.370 -38.211  1.00  0.00           O  
ATOM   3885  CB  GLU B  90      -2.324 -22.385 -38.900  1.00  0.00           C  
ATOM   3886  CG  GLU B  90      -1.019 -22.904 -38.262  1.00  0.00           C  
ATOM   3887  CD  GLU B  90      -1.064 -23.022 -36.747  1.00  0.00           C  
ATOM   3888  OE1 GLU B  90      -1.262 -22.032 -36.097  1.00  0.00           O  
ATOM   3889  OE2 GLU B  90      -0.910 -24.107 -36.247  1.00  0.00           O  
ATOM   3890  H   GLU B  90      -2.569 -24.472 -40.413  1.00  0.00           H  
ATOM   3891  HA  GLU B  90      -3.559 -23.729 -37.791  1.00  0.00           H  
ATOM   3892 1HB  GLU B  90      -2.109 -22.206 -39.948  1.00  0.00           H  
ATOM   3893 2HB  GLU B  90      -2.582 -21.451 -38.474  1.00  0.00           H  
ATOM   3894 1HG  GLU B  90      -0.768 -23.871 -38.686  1.00  0.00           H  
ATOM   3895 2HG  GLU B  90      -0.214 -22.210 -38.531  1.00  0.00           H  
ATOM   3896  N   ALA B  91      -5.163 -22.505 -40.421  1.00  0.00           N  
ATOM   3897  CA  ALA B  91      -6.410 -21.853 -40.786  1.00  0.00           C  
ATOM   3898  C   ALA B  91      -7.603 -22.555 -40.138  1.00  0.00           C  
ATOM   3899  O   ALA B  91      -8.483 -21.880 -39.579  1.00  0.00           O  
ATOM   3900  CB  ALA B  91      -6.559 -21.841 -42.293  1.00  0.00           C  
ATOM   3901  H   ALA B  91      -4.493 -22.756 -41.156  1.00  0.00           H  
ATOM   3902  HA  ALA B  91      -6.369 -20.835 -40.427  1.00  0.00           H  
ATOM   3903 1HB  ALA B  91      -7.459 -21.330 -42.561  1.00  0.00           H  
ATOM   3904 2HB  ALA B  91      -5.703 -21.331 -42.717  1.00  0.00           H  
ATOM   3905 3HB  ALA B  91      -6.598 -22.847 -42.662  1.00  0.00           H  
ATOM   3906  N   ILE B  92      -7.612 -23.893 -40.117  1.00  0.00           N  
ATOM   3907  CA  ILE B  92      -8.677 -24.649 -39.465  1.00  0.00           C  
ATOM   3908  C   ILE B  92      -8.798 -24.357 -37.987  1.00  0.00           C  
ATOM   3909  O   ILE B  92      -9.903 -24.137 -37.484  1.00  0.00           O  
ATOM   3910  CB  ILE B  92      -8.539 -26.176 -39.722  1.00  0.00           C  
ATOM   3911  CG1 ILE B  92      -8.828 -26.447 -41.195  1.00  0.00           C  
ATOM   3912  CG2 ILE B  92      -9.428 -27.012 -38.771  1.00  0.00           C  
ATOM   3913  CD1 ILE B  92      -8.449 -27.824 -41.726  1.00  0.00           C  
ATOM   3914  H   ILE B  92      -6.863 -24.394 -40.617  1.00  0.00           H  
ATOM   3915  HA  ILE B  92      -9.614 -24.334 -39.939  1.00  0.00           H  
ATOM   3916  HB  ILE B  92      -7.493 -26.450 -39.558  1.00  0.00           H  
ATOM   3917 1HG1 ILE B  92      -9.899 -26.314 -41.363  1.00  0.00           H  
ATOM   3918 2HG1 ILE B  92      -8.310 -25.711 -41.750  1.00  0.00           H  
ATOM   3919 1HG2 ILE B  92      -9.279 -28.064 -38.965  1.00  0.00           H  
ATOM   3920 2HG2 ILE B  92      -9.164 -26.818 -37.734  1.00  0.00           H  
ATOM   3921 3HG2 ILE B  92     -10.449 -26.771 -38.924  1.00  0.00           H  
ATOM   3922 1HD1 ILE B  92      -8.704 -27.883 -42.773  1.00  0.00           H  
ATOM   3923 2HD1 ILE B  92      -7.374 -27.972 -41.614  1.00  0.00           H  
ATOM   3924 3HD1 ILE B  92      -8.975 -28.593 -41.192  1.00  0.00           H  
ATOM   3925  N   GLU B  93      -7.666 -24.368 -37.272  1.00  0.00           N  
ATOM   3926  CA  GLU B  93      -7.712 -24.113 -35.830  1.00  0.00           C  
ATOM   3927  C   GLU B  93      -8.302 -22.743 -35.499  1.00  0.00           C  
ATOM   3928  O   GLU B  93      -9.132 -22.602 -34.589  1.00  0.00           O  
ATOM   3929  CB  GLU B  93      -6.284 -24.194 -35.262  1.00  0.00           C  
ATOM   3930  CG  GLU B  93      -6.148 -24.050 -33.731  1.00  0.00           C  
ATOM   3931  CD  GLU B  93      -6.732 -25.218 -32.973  1.00  0.00           C  
ATOM   3932  OE1 GLU B  93      -7.016 -26.219 -33.591  1.00  0.00           O  
ATOM   3933  OE2 GLU B  93      -6.855 -25.123 -31.776  1.00  0.00           O  
ATOM   3934  H   GLU B  93      -6.781 -24.591 -37.738  1.00  0.00           H  
ATOM   3935  HA  GLU B  93      -8.329 -24.885 -35.368  1.00  0.00           H  
ATOM   3936 1HB  GLU B  93      -5.835 -25.146 -35.550  1.00  0.00           H  
ATOM   3937 2HB  GLU B  93      -5.673 -23.408 -35.720  1.00  0.00           H  
ATOM   3938 1HG  GLU B  93      -5.091 -23.956 -33.480  1.00  0.00           H  
ATOM   3939 2HG  GLU B  93      -6.644 -23.130 -33.418  1.00  0.00           H  
ATOM   3940  N   TYR B  94      -7.915 -21.728 -36.268  1.00  0.00           N  
ATOM   3941  CA  TYR B  94      -8.374 -20.379 -35.955  1.00  0.00           C  
ATOM   3942  C   TYR B  94      -9.800 -20.131 -36.430  1.00  0.00           C  
ATOM   3943  O   TYR B  94     -10.565 -19.437 -35.738  1.00  0.00           O  
ATOM   3944  CB  TYR B  94      -7.376 -19.391 -36.507  1.00  0.00           C  
ATOM   3945  CG  TYR B  94      -6.029 -19.623 -35.902  1.00  0.00           C  
ATOM   3946  CD1 TYR B  94      -4.945 -19.831 -36.708  1.00  0.00           C  
ATOM   3947  CD2 TYR B  94      -5.876 -19.706 -34.531  1.00  0.00           C  
ATOM   3948  CE1 TYR B  94      -3.736 -20.106 -36.136  1.00  0.00           C  
ATOM   3949  CE2 TYR B  94      -4.659 -19.969 -33.982  1.00  0.00           C  
ATOM   3950  CZ  TYR B  94      -3.596 -20.174 -34.784  1.00  0.00           C  
ATOM   3951  OH  TYR B  94      -2.369 -20.450 -34.251  1.00  0.00           O  
ATOM   3952  H   TYR B  94      -7.228 -21.902 -37.010  1.00  0.00           H  
ATOM   3953  HA  TYR B  94      -8.401 -20.283 -34.871  1.00  0.00           H  
ATOM   3954 1HB  TYR B  94      -7.295 -19.523 -37.575  1.00  0.00           H  
ATOM   3955 2HB  TYR B  94      -7.685 -18.377 -36.301  1.00  0.00           H  
ATOM   3956  HD1 TYR B  94      -5.044 -19.790 -37.790  1.00  0.00           H  
ATOM   3957  HD2 TYR B  94      -6.710 -19.575 -33.882  1.00  0.00           H  
ATOM   3958  HE1 TYR B  94      -2.873 -20.276 -36.744  1.00  0.00           H  
ATOM   3959  HE2 TYR B  94      -4.543 -20.029 -32.906  1.00  0.00           H  
ATOM   3960  HH  TYR B  94      -1.847 -20.976 -34.904  1.00  0.00           H  
ATOM   3961  N   TYR B  95     -10.189 -20.705 -37.570  1.00  0.00           N  
ATOM   3962  CA  TYR B  95     -11.559 -20.548 -38.024  1.00  0.00           C  
ATOM   3963  C   TYR B  95     -12.492 -21.180 -37.010  1.00  0.00           C  
ATOM   3964  O   TYR B  95     -13.539 -20.601 -36.688  1.00  0.00           O  
ATOM   3965  CB  TYR B  95     -11.796 -21.233 -39.379  1.00  0.00           C  
ATOM   3966  CG  TYR B  95     -11.215 -20.575 -40.602  1.00  0.00           C  
ATOM   3967  CD1 TYR B  95     -11.230 -19.211 -40.762  1.00  0.00           C  
ATOM   3968  CD2 TYR B  95     -10.668 -21.385 -41.593  1.00  0.00           C  
ATOM   3969  CE1 TYR B  95     -10.716 -18.668 -41.881  1.00  0.00           C  
ATOM   3970  CE2 TYR B  95     -10.156 -20.837 -42.721  1.00  0.00           C  
ATOM   3971  CZ  TYR B  95     -10.176 -19.479 -42.874  1.00  0.00           C  
ATOM   3972  OH  TYR B  95      -9.675 -18.914 -44.013  1.00  0.00           O  
ATOM   3973  H   TYR B  95      -9.520 -21.230 -38.138  1.00  0.00           H  
ATOM   3974  HA  TYR B  95     -11.798 -19.490 -38.078  1.00  0.00           H  
ATOM   3975 1HB  TYR B  95     -11.367 -22.232 -39.321  1.00  0.00           H  
ATOM   3976 2HB  TYR B  95     -12.865 -21.352 -39.536  1.00  0.00           H  
ATOM   3977  HD1 TYR B  95     -11.650 -18.561 -40.009  1.00  0.00           H  
ATOM   3978  HD2 TYR B  95     -10.657 -22.458 -41.462  1.00  0.00           H  
ATOM   3979  HE1 TYR B  95     -10.741 -17.589 -41.987  1.00  0.00           H  
ATOM   3980  HE2 TYR B  95      -9.738 -21.470 -43.501  1.00  0.00           H  
ATOM   3981  HH  TYR B  95      -9.854 -17.959 -44.002  1.00  0.00           H  
ATOM   3982  N   GLN B  96     -12.129 -22.355 -36.465  1.00  0.00           N  
ATOM   3983  CA  GLN B  96     -13.018 -22.971 -35.506  1.00  0.00           C  
ATOM   3984  C   GLN B  96     -13.123 -22.132 -34.235  1.00  0.00           C  
ATOM   3985  O   GLN B  96     -14.216 -21.997 -33.693  1.00  0.00           O  
ATOM   3986  CB  GLN B  96     -12.613 -24.406 -35.187  1.00  0.00           C  
ATOM   3987  CG  GLN B  96     -13.627 -25.163 -34.291  1.00  0.00           C  
ATOM   3988  CD  GLN B  96     -15.008 -25.277 -34.944  1.00  0.00           C  
ATOM   3989  OE1 GLN B  96     -15.097 -25.427 -36.165  1.00  0.00           O  
ATOM   3990  NE2 GLN B  96     -16.072 -25.230 -34.147  1.00  0.00           N  
ATOM   3991  H   GLN B  96     -11.265 -22.834 -36.755  1.00  0.00           H  
ATOM   3992  HA  GLN B  96     -14.004 -23.012 -35.956  1.00  0.00           H  
ATOM   3993 1HB  GLN B  96     -12.497 -24.963 -36.120  1.00  0.00           H  
ATOM   3994 2HB  GLN B  96     -11.638 -24.405 -34.690  1.00  0.00           H  
ATOM   3995 1HG  GLN B  96     -13.260 -26.171 -34.123  1.00  0.00           H  
ATOM   3996 2HG  GLN B  96     -13.744 -24.649 -33.333  1.00  0.00           H  
ATOM   3997 1HE2 GLN B  96     -16.990 -25.313 -34.530  1.00  0.00           H  
ATOM   3998 2HE2 GLN B  96     -15.992 -25.129 -33.125  1.00  0.00           H  
ATOM   3999  N   LYS B  97     -12.027 -21.524 -33.763  1.00  0.00           N  
ATOM   4000  CA  LYS B  97     -12.159 -20.681 -32.577  1.00  0.00           C  
ATOM   4001  C   LYS B  97     -13.133 -19.528 -32.833  1.00  0.00           C  
ATOM   4002  O   LYS B  97     -13.951 -19.204 -31.961  1.00  0.00           O  
ATOM   4003  CB  LYS B  97     -10.798 -20.201 -32.082  1.00  0.00           C  
ATOM   4004  CG  LYS B  97     -10.005 -21.334 -31.445  1.00  0.00           C  
ATOM   4005  CD  LYS B  97      -8.623 -20.950 -30.969  1.00  0.00           C  
ATOM   4006  CE  LYS B  97      -7.975 -22.175 -30.320  1.00  0.00           C  
ATOM   4007  NZ  LYS B  97      -6.581 -21.946 -29.859  1.00  0.00           N  
ATOM   4008  H   LYS B  97     -11.107 -21.691 -34.194  1.00  0.00           H  
ATOM   4009  HA  LYS B  97     -12.592 -21.294 -31.783  1.00  0.00           H  
ATOM   4010 1HB  LYS B  97     -10.219 -19.809 -32.920  1.00  0.00           H  
ATOM   4011 2HB  LYS B  97     -10.924 -19.396 -31.355  1.00  0.00           H  
ATOM   4012 1HG  LYS B  97     -10.569 -21.717 -30.594  1.00  0.00           H  
ATOM   4013 2HG  LYS B  97      -9.902 -22.140 -32.169  1.00  0.00           H  
ATOM   4014 1HD  LYS B  97      -8.025 -20.637 -31.827  1.00  0.00           H  
ATOM   4015 2HD  LYS B  97      -8.680 -20.129 -30.256  1.00  0.00           H  
ATOM   4016 1HE  LYS B  97      -8.578 -22.476 -29.461  1.00  0.00           H  
ATOM   4017 2HE  LYS B  97      -7.979 -22.982 -31.047  1.00  0.00           H  
ATOM   4018 1HZ  LYS B  97      -6.234 -22.812 -29.454  1.00  0.00           H  
ATOM   4019 2HZ  LYS B  97      -6.000 -21.694 -30.643  1.00  0.00           H  
ATOM   4020 3HZ  LYS B  97      -6.554 -21.216 -29.166  1.00  0.00           H  
ATOM   4021  N   ALA B  98     -13.077 -18.927 -34.033  1.00  0.00           N  
ATOM   4022  CA  ALA B  98     -14.010 -17.844 -34.344  1.00  0.00           C  
ATOM   4023  C   ALA B  98     -15.446 -18.336 -34.259  1.00  0.00           C  
ATOM   4024  O   ALA B  98     -16.316 -17.631 -33.731  1.00  0.00           O  
ATOM   4025  CB  ALA B  98     -13.760 -17.306 -35.740  1.00  0.00           C  
ATOM   4026  H   ALA B  98     -12.344 -19.199 -34.701  1.00  0.00           H  
ATOM   4027  HA  ALA B  98     -13.863 -17.054 -33.615  1.00  0.00           H  
ATOM   4028 1HB  ALA B  98     -14.450 -16.488 -35.945  1.00  0.00           H  
ATOM   4029 2HB  ALA B  98     -12.755 -16.955 -35.810  1.00  0.00           H  
ATOM   4030 3HB  ALA B  98     -13.910 -18.098 -36.468  1.00  0.00           H  
ATOM   4031  N   LEU B  99     -15.679 -19.556 -34.758  1.00  0.00           N  
ATOM   4032  CA  LEU B  99     -16.976 -20.224 -34.741  1.00  0.00           C  
ATOM   4033  C   LEU B  99     -17.453 -20.626 -33.360  1.00  0.00           C  
ATOM   4034  O   LEU B  99     -18.652 -20.639 -33.088  1.00  0.00           O  
ATOM   4035  CB  LEU B  99     -16.933 -21.406 -35.697  1.00  0.00           C  
ATOM   4036  CG  LEU B  99     -16.854 -21.027 -37.200  1.00  0.00           C  
ATOM   4037  CD1 LEU B  99     -16.525 -22.237 -37.992  1.00  0.00           C  
ATOM   4038  CD2 LEU B  99     -18.212 -20.465 -37.635  1.00  0.00           C  
ATOM   4039  H   LEU B  99     -14.902 -20.022 -35.230  1.00  0.00           H  
ATOM   4040  HA  LEU B  99     -17.694 -19.516 -35.115  1.00  0.00           H  
ATOM   4041 1HB  LEU B  99     -16.075 -22.019 -35.455  1.00  0.00           H  
ATOM   4042 2HB  LEU B  99     -17.830 -22.005 -35.555  1.00  0.00           H  
ATOM   4043  HG  LEU B  99     -16.072 -20.291 -37.367  1.00  0.00           H  
ATOM   4044 1HD1 LEU B  99     -16.476 -21.985 -39.053  1.00  0.00           H  
ATOM   4045 2HD1 LEU B  99     -15.567 -22.614 -37.666  1.00  0.00           H  
ATOM   4046 3HD1 LEU B  99     -17.273 -22.978 -37.833  1.00  0.00           H  
ATOM   4047 1HD2 LEU B  99     -18.210 -20.241 -38.684  1.00  0.00           H  
ATOM   4048 2HD2 LEU B  99     -18.948 -21.192 -37.444  1.00  0.00           H  
ATOM   4049 3HD2 LEU B  99     -18.467 -19.576 -37.099  1.00  0.00           H  
ATOM   4050  N   GLU B 100     -16.538 -20.992 -32.462  1.00  0.00           N  
ATOM   4051  CA  GLU B 100     -16.972 -21.322 -31.104  1.00  0.00           C  
ATOM   4052  C   GLU B 100     -17.547 -20.050 -30.462  1.00  0.00           C  
ATOM   4053  O   GLU B 100     -18.554 -20.109 -29.751  1.00  0.00           O  
ATOM   4054  CB  GLU B 100     -15.795 -21.868 -30.275  1.00  0.00           C  
ATOM   4055  CG  GLU B 100     -15.299 -23.270 -30.670  1.00  0.00           C  
ATOM   4056  CD  GLU B 100     -16.270 -24.375 -30.371  1.00  0.00           C  
ATOM   4057  OE1 GLU B 100     -16.748 -24.434 -29.266  1.00  0.00           O  
ATOM   4058  OE2 GLU B 100     -16.536 -25.165 -31.248  1.00  0.00           O  
ATOM   4059  H   GLU B 100     -15.561 -21.049 -32.739  1.00  0.00           H  
ATOM   4060  HA  GLU B 100     -17.749 -22.083 -31.152  1.00  0.00           H  
ATOM   4061 1HB  GLU B 100     -14.952 -21.185 -30.359  1.00  0.00           H  
ATOM   4062 2HB  GLU B 100     -16.082 -21.904 -29.222  1.00  0.00           H  
ATOM   4063 1HG  GLU B 100     -15.108 -23.270 -31.735  1.00  0.00           H  
ATOM   4064 2HG  GLU B 100     -14.360 -23.471 -30.166  1.00  0.00           H  
ATOM   4065  N   LEU B 101     -16.921 -18.900 -30.759  1.00  0.00           N  
ATOM   4066  CA  LEU B 101     -17.386 -17.599 -30.262  1.00  0.00           C  
ATOM   4067  C   LEU B 101     -18.662 -17.120 -30.980  1.00  0.00           C  
ATOM   4068  O   LEU B 101     -19.585 -16.605 -30.357  1.00  0.00           O  
ATOM   4069  CB  LEU B 101     -16.299 -16.557 -30.492  1.00  0.00           C  
ATOM   4070  CG  LEU B 101     -15.025 -16.686 -29.672  1.00  0.00           C  
ATOM   4071  CD1 LEU B 101     -14.028 -15.754 -30.247  1.00  0.00           C  
ATOM   4072  CD2 LEU B 101     -15.281 -16.326 -28.220  1.00  0.00           C  
ATOM   4073  H   LEU B 101     -16.054 -18.961 -31.300  1.00  0.00           H  
ATOM   4074  HA  LEU B 101     -17.612 -17.691 -29.207  1.00  0.00           H  
ATOM   4075 1HB  LEU B 101     -16.004 -16.619 -31.528  1.00  0.00           H  
ATOM   4076 2HB  LEU B 101     -16.722 -15.571 -30.318  1.00  0.00           H  
ATOM   4077  HG  LEU B 101     -14.640 -17.703 -29.747  1.00  0.00           H  
ATOM   4078 1HD1 LEU B 101     -13.101 -15.842 -29.695  1.00  0.00           H  
ATOM   4079 2HD1 LEU B 101     -13.866 -16.040 -31.273  1.00  0.00           H  
ATOM   4080 3HD1 LEU B 101     -14.395 -14.735 -30.193  1.00  0.00           H  
ATOM   4081 1HD2 LEU B 101     -14.344 -16.407 -27.669  1.00  0.00           H  
ATOM   4082 2HD2 LEU B 101     -15.651 -15.301 -28.155  1.00  0.00           H  
ATOM   4083 3HD2 LEU B 101     -16.006 -17.002 -27.781  1.00  0.00           H  
ATOM   4084  N   ASP B 102     -18.704 -17.313 -32.306  1.00  0.00           N  
ATOM   4085  CA  ASP B 102     -19.843 -16.939 -33.135  1.00  0.00           C  
ATOM   4086  C   ASP B 102     -20.074 -18.011 -34.207  1.00  0.00           C  
ATOM   4087  O   ASP B 102     -19.469 -17.969 -35.271  1.00  0.00           O  
ATOM   4088  CB  ASP B 102     -19.628 -15.580 -33.810  1.00  0.00           C  
ATOM   4089  CG  ASP B 102     -20.866 -15.121 -34.628  1.00  0.00           C  
ATOM   4090  OD1 ASP B 102     -21.736 -15.950 -34.935  1.00  0.00           O  
ATOM   4091  OD2 ASP B 102     -20.945 -13.948 -34.923  1.00  0.00           O  
ATOM   4092  H   ASP B 102     -17.883 -17.697 -32.771  1.00  0.00           H  
ATOM   4093  HA  ASP B 102     -20.703 -16.822 -32.492  1.00  0.00           H  
ATOM   4094 1HB  ASP B 102     -19.398 -14.826 -33.052  1.00  0.00           H  
ATOM   4095 2HB  ASP B 102     -18.767 -15.643 -34.483  1.00  0.00           H  
ATOM   4096  N   PRO B 103     -21.004 -18.952 -33.957  1.00  0.00           N  
ATOM   4097  CA  PRO B 103     -21.280 -20.117 -34.793  1.00  0.00           C  
ATOM   4098  C   PRO B 103     -22.244 -19.845 -35.952  1.00  0.00           C  
ATOM   4099  O   PRO B 103     -22.710 -20.789 -36.574  1.00  0.00           O  
ATOM   4100  CB  PRO B 103     -21.904 -21.075 -33.772  1.00  0.00           C  
ATOM   4101  CG  PRO B 103     -22.655 -20.173 -32.825  1.00  0.00           C  
ATOM   4102  CD  PRO B 103     -21.789 -18.923 -32.714  1.00  0.00           C  
ATOM   4103  HA  PRO B 103     -20.329 -20.511 -35.168  1.00  0.00           H  
ATOM   4104 1HB  PRO B 103     -22.556 -21.802 -34.284  1.00  0.00           H  
ATOM   4105 2HB  PRO B 103     -21.111 -21.648 -33.266  1.00  0.00           H  
ATOM   4106 1HG  PRO B 103     -23.664 -19.971 -33.206  1.00  0.00           H  
ATOM   4107 2HG  PRO B 103     -22.778 -20.689 -31.856  1.00  0.00           H  
ATOM   4108 1HD  PRO B 103     -22.459 -18.050 -32.693  1.00  0.00           H  
ATOM   4109 2HD  PRO B 103     -21.134 -18.996 -31.820  1.00  0.00           H  
ATOM   4110  N   ASN B 104     -22.574 -18.574 -36.222  1.00  0.00           N  
ATOM   4111  CA  ASN B 104     -23.506 -18.337 -37.310  1.00  0.00           C  
ATOM   4112  C   ASN B 104     -22.857 -17.417 -38.336  1.00  0.00           C  
ATOM   4113  O   ASN B 104     -23.474 -16.513 -38.881  1.00  0.00           O  
ATOM   4114  CB  ASN B 104     -24.791 -17.740 -36.778  1.00  0.00           C  
ATOM   4115  CG  ASN B 104     -25.547 -18.656 -35.854  1.00  0.00           C  
ATOM   4116  OD1 ASN B 104     -26.106 -19.686 -36.268  1.00  0.00           O  
ATOM   4117  ND2 ASN B 104     -25.606 -18.297 -34.599  1.00  0.00           N  
ATOM   4118  H   ASN B 104     -22.202 -17.761 -35.715  1.00  0.00           H  
ATOM   4119  HA  ASN B 104     -23.730 -19.279 -37.813  1.00  0.00           H  
ATOM   4120 1HB  ASN B 104     -24.547 -16.816 -36.241  1.00  0.00           H  
ATOM   4121 2HB  ASN B 104     -25.436 -17.459 -37.604  1.00  0.00           H  
ATOM   4122 1HD2 ASN B 104     -26.102 -18.842 -33.932  1.00  0.00           H  
ATOM   4123 2HD2 ASN B 104     -25.149 -17.444 -34.300  1.00  0.00           H  
ATOM   4124  N   ASN B 105     -21.618 -17.746 -38.642  1.00  0.00           N  
ATOM   4125  CA  ASN B 105     -20.800 -17.043 -39.599  1.00  0.00           C  
ATOM   4126  C   ASN B 105     -20.614 -17.897 -40.845  1.00  0.00           C  
ATOM   4127  O   ASN B 105     -19.769 -18.791 -40.849  1.00  0.00           O  
ATOM   4128  CB  ASN B 105     -19.491 -16.689 -38.908  1.00  0.00           C  
ATOM   4129  CG  ASN B 105     -18.532 -15.865 -39.714  1.00  0.00           C  
ATOM   4130  OD1 ASN B 105     -18.456 -15.960 -40.946  1.00  0.00           O  
ATOM   4131  ND2 ASN B 105     -17.788 -15.015 -39.036  1.00  0.00           N  
ATOM   4132  H   ASN B 105     -21.208 -18.515 -38.139  1.00  0.00           H  
ATOM   4133  HA  ASN B 105     -21.308 -16.120 -39.892  1.00  0.00           H  
ATOM   4134 1HB  ASN B 105     -19.725 -16.156 -37.984  1.00  0.00           H  
ATOM   4135 2HB  ASN B 105     -19.001 -17.609 -38.620  1.00  0.00           H  
ATOM   4136 1HD2 ASN B 105     -17.130 -14.424 -39.515  1.00  0.00           H  
ATOM   4137 2HD2 ASN B 105     -17.877 -14.963 -38.042  1.00  0.00           H  
ATOM   4138  N   ALA B 106     -21.433 -17.653 -41.870  1.00  0.00           N  
ATOM   4139  CA  ALA B 106     -21.391 -18.505 -43.049  1.00  0.00           C  
ATOM   4140  C   ALA B 106     -20.036 -18.486 -43.722  1.00  0.00           C  
ATOM   4141  O   ALA B 106     -19.578 -19.517 -44.223  1.00  0.00           O  
ATOM   4142  CB  ALA B 106     -22.444 -18.077 -44.067  1.00  0.00           C  
ATOM   4143  H   ALA B 106     -22.102 -16.895 -41.808  1.00  0.00           H  
ATOM   4144  HA  ALA B 106     -21.593 -19.515 -42.735  1.00  0.00           H  
ATOM   4145 1HB  ALA B 106     -22.420 -18.754 -44.921  1.00  0.00           H  
ATOM   4146 2HB  ALA B 106     -23.419 -18.114 -43.612  1.00  0.00           H  
ATOM   4147 3HB  ALA B 106     -22.235 -17.067 -44.399  1.00  0.00           H  
ATOM   4148  N   GLU B 107     -19.369 -17.320 -43.733  1.00  0.00           N  
ATOM   4149  CA  GLU B 107     -18.062 -17.230 -44.372  1.00  0.00           C  
ATOM   4150  C   GLU B 107     -17.037 -18.071 -43.641  1.00  0.00           C  
ATOM   4151  O   GLU B 107     -16.238 -18.770 -44.299  1.00  0.00           O  
ATOM   4152  CB  GLU B 107     -17.614 -15.768 -44.439  1.00  0.00           C  
ATOM   4153  CG  GLU B 107     -18.418 -14.918 -45.419  1.00  0.00           C  
ATOM   4154  CD  GLU B 107     -18.038 -13.461 -45.401  1.00  0.00           C  
ATOM   4155  OE1 GLU B 107     -17.356 -13.069 -44.493  1.00  0.00           O  
ATOM   4156  OE2 GLU B 107     -18.416 -12.750 -46.295  1.00  0.00           O  
ATOM   4157  H   GLU B 107     -19.781 -16.508 -43.297  1.00  0.00           H  
ATOM   4158  HA  GLU B 107     -18.154 -17.603 -45.389  1.00  0.00           H  
ATOM   4159 1HB  GLU B 107     -17.694 -15.315 -43.453  1.00  0.00           H  
ATOM   4160 2HB  GLU B 107     -16.563 -15.726 -44.732  1.00  0.00           H  
ATOM   4161 1HG  GLU B 107     -18.273 -15.310 -46.425  1.00  0.00           H  
ATOM   4162 2HG  GLU B 107     -19.474 -15.017 -45.173  1.00  0.00           H  
ATOM   4163  N   ALA B 108     -17.045 -18.041 -42.317  1.00  0.00           N  
ATOM   4164  CA  ALA B 108     -16.135 -18.870 -41.535  1.00  0.00           C  
ATOM   4165  C   ALA B 108     -16.411 -20.340 -41.766  1.00  0.00           C  
ATOM   4166  O   ALA B 108     -15.458 -21.124 -41.881  1.00  0.00           O  
ATOM   4167  CB  ALA B 108     -16.232 -18.502 -40.078  1.00  0.00           C  
ATOM   4168  H   ALA B 108     -17.688 -17.403 -41.846  1.00  0.00           H  
ATOM   4169  HA  ALA B 108     -15.123 -18.668 -41.875  1.00  0.00           H  
ATOM   4170 1HB  ALA B 108     -15.539 -19.104 -39.502  1.00  0.00           H  
ATOM   4171 2HB  ALA B 108     -16.000 -17.451 -39.951  1.00  0.00           H  
ATOM   4172 3HB  ALA B 108     -17.228 -18.690 -39.754  1.00  0.00           H  
ATOM   4173  N   TRP B 109     -17.689 -20.733 -41.860  1.00  0.00           N  
ATOM   4174  CA  TRP B 109     -18.000 -22.151 -42.097  1.00  0.00           C  
ATOM   4175  C   TRP B 109     -17.495 -22.586 -43.466  1.00  0.00           C  
ATOM   4176  O   TRP B 109     -16.897 -23.644 -43.621  1.00  0.00           O  
ATOM   4177  CB  TRP B 109     -19.506 -22.416 -41.998  1.00  0.00           C  
ATOM   4178  CG  TRP B 109     -20.075 -22.424 -40.612  1.00  0.00           C  
ATOM   4179  CD1 TRP B 109     -20.949 -21.543 -40.094  1.00  0.00           C  
ATOM   4180  CD2 TRP B 109     -19.801 -23.366 -39.570  1.00  0.00           C  
ATOM   4181  NE1 TRP B 109     -21.254 -21.883 -38.792  1.00  0.00           N  
ATOM   4182  CE2 TRP B 109     -20.559 -22.978 -38.464  1.00  0.00           C  
ATOM   4183  CE3 TRP B 109     -18.991 -24.470 -39.484  1.00  0.00           C  
ATOM   4184  CZ2 TRP B 109     -20.514 -23.667 -37.279  1.00  0.00           C  
ATOM   4185  CZ3 TRP B 109     -18.939 -25.154 -38.280  1.00  0.00           C  
ATOM   4186  CH2 TRP B 109     -19.677 -24.761 -37.210  1.00  0.00           C  
ATOM   4187  H   TRP B 109     -18.439 -20.061 -41.721  1.00  0.00           H  
ATOM   4188  HA  TRP B 109     -17.486 -22.737 -41.338  1.00  0.00           H  
ATOM   4189 1HB  TRP B 109     -20.027 -21.649 -42.558  1.00  0.00           H  
ATOM   4190 2HB  TRP B 109     -19.733 -23.371 -42.467  1.00  0.00           H  
ATOM   4191  HD1 TRP B 109     -21.334 -20.702 -40.625  1.00  0.00           H  
ATOM   4192  HE1 TRP B 109     -21.891 -21.399 -38.125  1.00  0.00           H  
ATOM   4193  HE3 TRP B 109     -18.391 -24.780 -40.335  1.00  0.00           H  
ATOM   4194  HZ2 TRP B 109     -21.099 -23.345 -36.413  1.00  0.00           H  
ATOM   4195  HZ3 TRP B 109     -18.284 -26.007 -38.203  1.00  0.00           H  
ATOM   4196  HH2 TRP B 109     -19.609 -25.319 -36.283  1.00  0.00           H  
ATOM   4197  N   TYR B 110     -17.721 -21.722 -44.459  1.00  0.00           N  
ATOM   4198  CA  TYR B 110     -17.263 -21.953 -45.809  1.00  0.00           C  
ATOM   4199  C   TYR B 110     -15.761 -22.128 -45.918  1.00  0.00           C  
ATOM   4200  O   TYR B 110     -15.294 -23.098 -46.535  1.00  0.00           O  
ATOM   4201  CB  TYR B 110     -17.752 -20.826 -46.707  1.00  0.00           C  
ATOM   4202  CG  TYR B 110     -17.092 -20.814 -48.008  1.00  0.00           C  
ATOM   4203  CD1 TYR B 110     -17.359 -21.767 -48.945  1.00  0.00           C  
ATOM   4204  CD2 TYR B 110     -16.193 -19.810 -48.271  1.00  0.00           C  
ATOM   4205  CE1 TYR B 110     -16.706 -21.752 -50.132  1.00  0.00           C  
ATOM   4206  CE2 TYR B 110     -15.551 -19.777 -49.458  1.00  0.00           C  
ATOM   4207  CZ  TYR B 110     -15.783 -20.753 -50.379  1.00  0.00           C  
ATOM   4208  OH  TYR B 110     -15.120 -20.725 -51.572  1.00  0.00           O  
ATOM   4209  H   TYR B 110     -18.245 -20.871 -44.273  1.00  0.00           H  
ATOM   4210  HA  TYR B 110     -17.727 -22.884 -46.158  1.00  0.00           H  
ATOM   4211 1HB  TYR B 110     -18.826 -20.904 -46.865  1.00  0.00           H  
ATOM   4212 2HB  TYR B 110     -17.565 -19.878 -46.221  1.00  0.00           H  
ATOM   4213  HD1 TYR B 110     -18.071 -22.536 -48.731  1.00  0.00           H  
ATOM   4214  HD2 TYR B 110     -15.993 -19.044 -47.514  1.00  0.00           H  
ATOM   4215  HE1 TYR B 110     -16.890 -22.515 -50.880  1.00  0.00           H  
ATOM   4216  HE2 TYR B 110     -14.824 -18.986 -49.668  1.00  0.00           H  
ATOM   4217  HH  TYR B 110     -14.989 -19.790 -51.852  1.00  0.00           H  
ATOM   4218  N   ASN B 111     -15.006 -21.204 -45.321  1.00  0.00           N  
ATOM   4219  CA  ASN B 111     -13.545 -21.271 -45.362  1.00  0.00           C  
ATOM   4220  C   ASN B 111     -13.002 -22.425 -44.510  1.00  0.00           C  
ATOM   4221  O   ASN B 111     -11.967 -22.993 -44.844  1.00  0.00           O  
ATOM   4222  CB  ASN B 111     -12.948 -19.955 -44.987  1.00  0.00           C  
ATOM   4223  CG  ASN B 111     -13.054 -18.945 -46.079  1.00  0.00           C  
ATOM   4224  OD1 ASN B 111     -13.089 -19.266 -47.270  1.00  0.00           O  
ATOM   4225  ND2 ASN B 111     -13.116 -17.711 -45.683  1.00  0.00           N  
ATOM   4226  H   ASN B 111     -15.452 -20.413 -44.860  1.00  0.00           H  
ATOM   4227  HA  ASN B 111     -13.250 -21.485 -46.390  1.00  0.00           H  
ATOM   4228 1HB  ASN B 111     -13.410 -19.571 -44.073  1.00  0.00           H  
ATOM   4229 2HB  ASN B 111     -11.914 -20.113 -44.801  1.00  0.00           H  
ATOM   4230 1HD2 ASN B 111     -13.193 -16.976 -46.360  1.00  0.00           H  
ATOM   4231 2HD2 ASN B 111     -13.095 -17.492 -44.710  1.00  0.00           H  
ATOM   4232  N   LEU B 112     -13.707 -22.796 -43.420  1.00  0.00           N  
ATOM   4233  CA  LEU B 112     -13.286 -23.939 -42.624  1.00  0.00           C  
ATOM   4234  C   LEU B 112     -13.377 -25.126 -43.569  1.00  0.00           C  
ATOM   4235  O   LEU B 112     -12.434 -25.935 -43.671  1.00  0.00           O  
ATOM   4236  CB  LEU B 112     -14.237 -24.137 -41.416  1.00  0.00           C  
ATOM   4237  CG  LEU B 112     -13.947 -25.294 -40.426  1.00  0.00           C  
ATOM   4238  CD1 LEU B 112     -12.615 -25.067 -39.735  1.00  0.00           C  
ATOM   4239  CD2 LEU B 112     -15.041 -25.360 -39.401  1.00  0.00           C  
ATOM   4240  H   LEU B 112     -14.514 -22.242 -43.116  1.00  0.00           H  
ATOM   4241  HA  LEU B 112     -12.264 -23.804 -42.295  1.00  0.00           H  
ATOM   4242 1HB  LEU B 112     -14.261 -23.210 -40.851  1.00  0.00           H  
ATOM   4243 2HB  LEU B 112     -15.239 -24.305 -41.806  1.00  0.00           H  
ATOM   4244  HG  LEU B 112     -13.912 -26.232 -40.959  1.00  0.00           H  
ATOM   4245 1HD1 LEU B 112     -12.441 -25.871 -39.039  1.00  0.00           H  
ATOM   4246 2HD1 LEU B 112     -11.817 -25.044 -40.465  1.00  0.00           H  
ATOM   4247 3HD1 LEU B 112     -12.640 -24.132 -39.195  1.00  0.00           H  
ATOM   4248 1HD2 LEU B 112     -14.853 -26.180 -38.701  1.00  0.00           H  
ATOM   4249 2HD2 LEU B 112     -15.076 -24.442 -38.862  1.00  0.00           H  
ATOM   4250 3HD2 LEU B 112     -15.986 -25.521 -39.893  1.00  0.00           H  
ATOM   4251  N   GLY B 113     -14.486 -25.191 -44.304  1.00  0.00           N  
ATOM   4252  CA  GLY B 113     -14.745 -26.217 -45.306  1.00  0.00           C  
ATOM   4253  C   GLY B 113     -13.630 -26.241 -46.337  1.00  0.00           C  
ATOM   4254  O   GLY B 113     -13.059 -27.312 -46.581  1.00  0.00           O  
ATOM   4255  H   GLY B 113     -15.232 -24.507 -44.151  1.00  0.00           H  
ATOM   4256 1HA  GLY B 113     -14.798 -27.176 -44.801  1.00  0.00           H  
ATOM   4257 2HA  GLY B 113     -15.707 -26.031 -45.776  1.00  0.00           H  
ATOM   4258  N   ASN B 114     -13.298 -25.090 -46.951  1.00  0.00           N  
ATOM   4259  CA  ASN B 114     -12.227 -25.075 -47.948  1.00  0.00           C  
ATOM   4260  C   ASN B 114     -10.891 -25.542 -47.401  1.00  0.00           C  
ATOM   4261  O   ASN B 114     -10.156 -26.242 -48.095  1.00  0.00           O  
ATOM   4262  CB  ASN B 114     -12.004 -23.707 -48.564  1.00  0.00           C  
ATOM   4263  CG  ASN B 114     -13.002 -23.237 -49.584  1.00  0.00           C  
ATOM   4264  OD1 ASN B 114     -13.861 -23.977 -50.096  1.00  0.00           O  
ATOM   4265  ND2 ASN B 114     -12.867 -21.989 -49.927  1.00  0.00           N  
ATOM   4266  H   ASN B 114     -13.836 -24.247 -46.728  1.00  0.00           H  
ATOM   4267  HA  ASN B 114     -12.505 -25.760 -48.745  1.00  0.00           H  
ATOM   4268 1HB  ASN B 114     -11.953 -22.977 -47.760  1.00  0.00           H  
ATOM   4269 2HB  ASN B 114     -11.023 -23.726 -49.033  1.00  0.00           H  
ATOM   4270 1HD2 ASN B 114     -13.477 -21.579 -50.623  1.00  0.00           H  
ATOM   4271 2HD2 ASN B 114     -12.146 -21.432 -49.505  1.00  0.00           H  
ATOM   4272  N   ALA B 115     -10.548 -25.167 -46.169  1.00  0.00           N  
ATOM   4273  CA  ALA B 115      -9.283 -25.638 -45.636  1.00  0.00           C  
ATOM   4274  C   ALA B 115      -9.267 -27.173 -45.517  1.00  0.00           C  
ATOM   4275  O   ALA B 115      -8.302 -27.843 -45.930  1.00  0.00           O  
ATOM   4276  CB  ALA B 115      -9.025 -24.968 -44.300  1.00  0.00           C  
ATOM   4277  H   ALA B 115     -11.137 -24.540 -45.647  1.00  0.00           H  
ATOM   4278  HA  ALA B 115      -8.506 -25.351 -46.345  1.00  0.00           H  
ATOM   4279 1HB  ALA B 115      -8.069 -25.300 -43.915  1.00  0.00           H  
ATOM   4280 2HB  ALA B 115      -9.026 -23.891 -44.424  1.00  0.00           H  
ATOM   4281 3HB  ALA B 115      -9.826 -25.255 -43.629  1.00  0.00           H  
ATOM   4282  N   TYR B 116     -10.391 -27.754 -45.056  1.00  0.00           N  
ATOM   4283  CA  TYR B 116     -10.474 -29.219 -44.954  1.00  0.00           C  
ATOM   4284  C   TYR B 116     -10.426 -29.879 -46.327  1.00  0.00           C  
ATOM   4285  O   TYR B 116      -9.744 -30.895 -46.512  1.00  0.00           O  
ATOM   4286  CB  TYR B 116     -11.748 -29.664 -44.216  1.00  0.00           C  
ATOM   4287  CG  TYR B 116     -11.686 -29.647 -42.692  1.00  0.00           C  
ATOM   4288  CD1 TYR B 116     -12.315 -28.669 -41.955  1.00  0.00           C  
ATOM   4289  CD2 TYR B 116     -11.012 -30.668 -42.030  1.00  0.00           C  
ATOM   4290  CE1 TYR B 116     -12.271 -28.709 -40.577  1.00  0.00           C  
ATOM   4291  CE2 TYR B 116     -10.976 -30.697 -40.660  1.00  0.00           C  
ATOM   4292  CZ  TYR B 116     -11.608 -29.723 -39.935  1.00  0.00           C  
ATOM   4293  OH  TYR B 116     -11.586 -29.763 -38.562  1.00  0.00           O  
ATOM   4294  H   TYR B 116     -11.167 -27.164 -44.720  1.00  0.00           H  
ATOM   4295  HA  TYR B 116      -9.615 -29.564 -44.391  1.00  0.00           H  
ATOM   4296 1HB  TYR B 116     -12.583 -29.030 -44.524  1.00  0.00           H  
ATOM   4297 2HB  TYR B 116     -11.996 -30.671 -44.525  1.00  0.00           H  
ATOM   4298  HD1 TYR B 116     -12.859 -27.879 -42.448  1.00  0.00           H  
ATOM   4299  HD2 TYR B 116     -10.515 -31.453 -42.590  1.00  0.00           H  
ATOM   4300  HE1 TYR B 116     -12.768 -27.962 -39.993  1.00  0.00           H  
ATOM   4301  HE2 TYR B 116     -10.455 -31.509 -40.152  1.00  0.00           H  
ATOM   4302  HH  TYR B 116     -12.195 -29.107 -38.201  1.00  0.00           H  
ATOM   4303  N   TYR B 117     -11.127 -29.269 -47.289  1.00  0.00           N  
ATOM   4304  CA  TYR B 117     -11.218 -29.705 -48.677  1.00  0.00           C  
ATOM   4305  C   TYR B 117      -9.842 -29.792 -49.318  1.00  0.00           C  
ATOM   4306  O   TYR B 117      -9.473 -30.821 -49.887  1.00  0.00           O  
ATOM   4307  CB  TYR B 117     -12.077 -28.694 -49.443  1.00  0.00           C  
ATOM   4308  CG  TYR B 117     -12.257 -28.891 -50.891  1.00  0.00           C  
ATOM   4309  CD1 TYR B 117     -13.235 -29.722 -51.369  1.00  0.00           C  
ATOM   4310  CD2 TYR B 117     -11.429 -28.213 -51.753  1.00  0.00           C  
ATOM   4311  CE1 TYR B 117     -13.387 -29.880 -52.735  1.00  0.00           C  
ATOM   4312  CE2 TYR B 117     -11.567 -28.368 -53.099  1.00  0.00           C  
ATOM   4313  CZ  TYR B 117     -12.539 -29.192 -53.597  1.00  0.00           C  
ATOM   4314  OH  TYR B 117     -12.667 -29.335 -54.954  1.00  0.00           O  
ATOM   4315  H   TYR B 117     -11.671 -28.447 -47.018  1.00  0.00           H  
ATOM   4316  HA  TYR B 117     -11.686 -30.695 -48.699  1.00  0.00           H  
ATOM   4317 1HB  TYR B 117     -13.045 -28.618 -48.997  1.00  0.00           H  
ATOM   4318 2HB  TYR B 117     -11.622 -27.741 -49.329  1.00  0.00           H  
ATOM   4319  HD1 TYR B 117     -13.879 -30.239 -50.676  1.00  0.00           H  
ATOM   4320  HD2 TYR B 117     -10.659 -27.547 -51.358  1.00  0.00           H  
ATOM   4321  HE1 TYR B 117     -14.155 -30.528 -53.127  1.00  0.00           H  
ATOM   4322  HE2 TYR B 117     -10.907 -27.828 -53.776  1.00  0.00           H  
ATOM   4323  HH  TYR B 117     -11.961 -28.840 -55.388  1.00  0.00           H  
ATOM   4324  N   LYS B 118      -9.065 -28.713 -49.204  1.00  0.00           N  
ATOM   4325  CA  LYS B 118      -7.730 -28.631 -49.799  1.00  0.00           C  
ATOM   4326  C   LYS B 118      -6.792 -29.684 -49.235  1.00  0.00           C  
ATOM   4327  O   LYS B 118      -5.971 -30.240 -49.963  1.00  0.00           O  
ATOM   4328  CB  LYS B 118      -7.136 -27.244 -49.573  1.00  0.00           C  
ATOM   4329  CG  LYS B 118      -5.755 -27.003 -50.204  1.00  0.00           C  
ATOM   4330  CD  LYS B 118      -5.764 -27.068 -51.718  1.00  0.00           C  
ATOM   4331  CE  LYS B 118      -4.430 -26.583 -52.284  1.00  0.00           C  
ATOM   4332  NZ  LYS B 118      -4.414 -26.593 -53.773  1.00  0.00           N  
ATOM   4333  H   LYS B 118      -9.437 -27.894 -48.716  1.00  0.00           H  
ATOM   4334  HA  LYS B 118      -7.830 -28.796 -50.867  1.00  0.00           H  
ATOM   4335 1HB  LYS B 118      -7.834 -26.490 -49.961  1.00  0.00           H  
ATOM   4336 2HB  LYS B 118      -7.052 -27.064 -48.499  1.00  0.00           H  
ATOM   4337 1HG  LYS B 118      -5.432 -26.028 -49.935  1.00  0.00           H  
ATOM   4338 2HG  LYS B 118      -5.026 -27.701 -49.811  1.00  0.00           H  
ATOM   4339 1HD  LYS B 118      -5.880 -28.101 -52.017  1.00  0.00           H  
ATOM   4340 2HD  LYS B 118      -6.580 -26.476 -52.123  1.00  0.00           H  
ATOM   4341 1HE  LYS B 118      -4.236 -25.560 -51.936  1.00  0.00           H  
ATOM   4342 2HE  LYS B 118      -3.636 -27.229 -51.912  1.00  0.00           H  
ATOM   4343 1HZ  LYS B 118      -3.515 -26.267 -54.099  1.00  0.00           H  
ATOM   4344 2HZ  LYS B 118      -4.577 -27.537 -54.100  1.00  0.00           H  
ATOM   4345 3HZ  LYS B 118      -5.142 -25.979 -54.119  1.00  0.00           H  
ATOM   4346  N   GLN B 119      -6.962 -30.005 -47.958  1.00  0.00           N  
ATOM   4347  CA  GLN B 119      -6.150 -31.001 -47.277  1.00  0.00           C  
ATOM   4348  C   GLN B 119      -6.627 -32.442 -47.552  1.00  0.00           C  
ATOM   4349  O   GLN B 119      -6.043 -33.404 -47.037  1.00  0.00           O  
ATOM   4350  CB  GLN B 119      -6.157 -30.718 -45.766  1.00  0.00           C  
ATOM   4351  CG  GLN B 119      -5.511 -29.376 -45.347  1.00  0.00           C  
ATOM   4352  CD  GLN B 119      -3.994 -29.344 -45.516  1.00  0.00           C  
ATOM   4353  OE1 GLN B 119      -3.477 -29.118 -46.615  1.00  0.00           O  
ATOM   4354  NE2 GLN B 119      -3.268 -29.538 -44.408  1.00  0.00           N  
ATOM   4355  H   GLN B 119      -7.641 -29.462 -47.410  1.00  0.00           H  
ATOM   4356  HA  GLN B 119      -5.129 -30.918 -47.647  1.00  0.00           H  
ATOM   4357 1HB  GLN B 119      -7.196 -30.704 -45.429  1.00  0.00           H  
ATOM   4358 2HB  GLN B 119      -5.652 -31.528 -45.245  1.00  0.00           H  
ATOM   4359 1HG  GLN B 119      -5.917 -28.601 -45.990  1.00  0.00           H  
ATOM   4360 2HG  GLN B 119      -5.756 -29.160 -44.307  1.00  0.00           H  
ATOM   4361 1HE2 GLN B 119      -2.274 -29.517 -44.450  1.00  0.00           H  
ATOM   4362 2HE2 GLN B 119      -3.706 -29.685 -43.478  1.00  0.00           H  
ATOM   4363  N   GLY B 120      -7.692 -32.600 -48.352  1.00  0.00           N  
ATOM   4364  CA  GLY B 120      -8.241 -33.899 -48.730  1.00  0.00           C  
ATOM   4365  C   GLY B 120      -9.314 -34.475 -47.794  1.00  0.00           C  
ATOM   4366  O   GLY B 120      -9.693 -35.646 -47.941  1.00  0.00           O  
ATOM   4367  H   GLY B 120      -8.142 -31.782 -48.765  1.00  0.00           H  
ATOM   4368 1HA  GLY B 120      -8.662 -33.810 -49.725  1.00  0.00           H  
ATOM   4369 2HA  GLY B 120      -7.427 -34.617 -48.807  1.00  0.00           H  
ATOM   4370  N   ASP B 121      -9.783 -33.707 -46.813  1.00  0.00           N  
ATOM   4371  CA  ASP B 121     -10.792 -34.225 -45.920  1.00  0.00           C  
ATOM   4372  C   ASP B 121     -12.151 -33.770 -46.431  1.00  0.00           C  
ATOM   4373  O   ASP B 121     -12.657 -32.703 -46.051  1.00  0.00           O  
ATOM   4374  CB  ASP B 121     -10.553 -33.785 -44.481  1.00  0.00           C  
ATOM   4375  CG  ASP B 121     -11.477 -34.471 -43.483  1.00  0.00           C  
ATOM   4376  OD1 ASP B 121     -12.559 -34.945 -43.862  1.00  0.00           O  
ATOM   4377  OD2 ASP B 121     -11.070 -34.577 -42.345  1.00  0.00           O  
ATOM   4378  H   ASP B 121      -9.480 -32.734 -46.703  1.00  0.00           H  
ATOM   4379  HA  ASP B 121     -10.767 -35.311 -45.935  1.00  0.00           H  
ATOM   4380 1HB  ASP B 121      -9.519 -33.995 -44.203  1.00  0.00           H  
ATOM   4381 2HB  ASP B 121     -10.691 -32.716 -44.418  1.00  0.00           H  
ATOM   4382  N   TYR B 122     -12.718 -34.566 -47.323  1.00  0.00           N  
ATOM   4383  CA  TYR B 122     -13.933 -34.155 -47.986  1.00  0.00           C  
ATOM   4384  C   TYR B 122     -15.112 -34.349 -47.063  1.00  0.00           C  
ATOM   4385  O   TYR B 122     -16.086 -33.604 -47.137  1.00  0.00           O  
ATOM   4386  CB  TYR B 122     -14.090 -34.915 -49.294  1.00  0.00           C  
ATOM   4387  CG  TYR B 122     -12.936 -34.599 -50.197  1.00  0.00           C  
ATOM   4388  CD1 TYR B 122     -12.013 -35.589 -50.475  1.00  0.00           C  
ATOM   4389  CD2 TYR B 122     -12.756 -33.316 -50.703  1.00  0.00           C  
ATOM   4390  CE1 TYR B 122     -10.921 -35.307 -51.258  1.00  0.00           C  
ATOM   4391  CE2 TYR B 122     -11.658 -33.036 -51.489  1.00  0.00           C  
ATOM   4392  CZ  TYR B 122     -10.744 -34.025 -51.764  1.00  0.00           C  
ATOM   4393  OH  TYR B 122      -9.646 -33.751 -52.543  1.00  0.00           O  
ATOM   4394  H   TYR B 122     -12.252 -35.435 -47.573  1.00  0.00           H  
ATOM   4395  HA  TYR B 122     -13.857 -33.103 -48.214  1.00  0.00           H  
ATOM   4396 1HB  TYR B 122     -14.132 -35.991 -49.119  1.00  0.00           H  
ATOM   4397 2HB  TYR B 122     -15.018 -34.619 -49.795  1.00  0.00           H  
ATOM   4398  HD1 TYR B 122     -12.143 -36.594 -50.074  1.00  0.00           H  
ATOM   4399  HD2 TYR B 122     -13.467 -32.534 -50.476  1.00  0.00           H  
ATOM   4400  HE1 TYR B 122     -10.196 -36.088 -51.475  1.00  0.00           H  
ATOM   4401  HE2 TYR B 122     -11.503 -32.035 -51.884  1.00  0.00           H  
ATOM   4402  HH  TYR B 122      -9.674 -32.831 -52.820  1.00  0.00           H  
ATOM   4403  N   ASP B 123     -15.037 -35.317 -46.132  1.00  0.00           N  
ATOM   4404  CA  ASP B 123     -16.162 -35.543 -45.243  1.00  0.00           C  
ATOM   4405  C   ASP B 123     -16.426 -34.295 -44.418  1.00  0.00           C  
ATOM   4406  O   ASP B 123     -17.580 -33.831 -44.299  1.00  0.00           O  
ATOM   4407  CB  ASP B 123     -15.855 -36.686 -44.258  1.00  0.00           C  
ATOM   4408  CG  ASP B 123     -15.799 -38.107 -44.860  1.00  0.00           C  
ATOM   4409  OD1 ASP B 123     -16.237 -38.316 -45.966  1.00  0.00           O  
ATOM   4410  OD2 ASP B 123     -15.329 -38.977 -44.172  1.00  0.00           O  
ATOM   4411  H   ASP B 123     -14.210 -35.899 -46.071  1.00  0.00           H  
ATOM   4412  HA  ASP B 123     -17.049 -35.771 -45.833  1.00  0.00           H  
ATOM   4413 1HB  ASP B 123     -14.883 -36.485 -43.786  1.00  0.00           H  
ATOM   4414 2HB  ASP B 123     -16.596 -36.674 -43.456  1.00  0.00           H  
ATOM   4415  N   GLU B 124     -15.348 -33.709 -43.895  1.00  0.00           N  
ATOM   4416  CA  GLU B 124     -15.458 -32.488 -43.123  1.00  0.00           C  
ATOM   4417  C   GLU B 124     -15.819 -31.313 -43.991  1.00  0.00           C  
ATOM   4418  O   GLU B 124     -16.739 -30.561 -43.685  1.00  0.00           O  
ATOM   4419  CB  GLU B 124     -14.178 -32.246 -42.350  1.00  0.00           C  
ATOM   4420  CG  GLU B 124     -13.925 -33.227 -41.185  1.00  0.00           C  
ATOM   4421  CD  GLU B 124     -14.864 -33.074 -40.008  1.00  0.00           C  
ATOM   4422  OE1 GLU B 124     -14.867 -32.033 -39.420  1.00  0.00           O  
ATOM   4423  OE2 GLU B 124     -15.582 -33.984 -39.709  1.00  0.00           O  
ATOM   4424  H   GLU B 124     -14.413 -34.146 -44.012  1.00  0.00           H  
ATOM   4425  HA  GLU B 124     -16.270 -32.632 -42.395  1.00  0.00           H  
ATOM   4426 1HB  GLU B 124     -13.347 -32.353 -43.049  1.00  0.00           H  
ATOM   4427 2HB  GLU B 124     -14.148 -31.256 -41.999  1.00  0.00           H  
ATOM   4428 1HG  GLU B 124     -14.020 -34.244 -41.571  1.00  0.00           H  
ATOM   4429 2HG  GLU B 124     -12.901 -33.103 -40.843  1.00  0.00           H  
ATOM   4430  N   ALA B 125     -15.193 -31.217 -45.181  1.00  0.00           N  
ATOM   4431  CA  ALA B 125     -15.498 -30.089 -46.046  1.00  0.00           C  
ATOM   4432  C   ALA B 125     -16.983 -30.023 -46.359  1.00  0.00           C  
ATOM   4433  O   ALA B 125     -17.583 -28.947 -46.303  1.00  0.00           O  
ATOM   4434  CB  ALA B 125     -14.696 -30.196 -47.320  1.00  0.00           C  
ATOM   4435  H   ALA B 125     -14.450 -31.866 -45.444  1.00  0.00           H  
ATOM   4436  HA  ALA B 125     -15.212 -29.188 -45.524  1.00  0.00           H  
ATOM   4437 1HB  ALA B 125     -14.902 -29.345 -47.925  1.00  0.00           H  
ATOM   4438 2HB  ALA B 125     -13.647 -30.227 -47.067  1.00  0.00           H  
ATOM   4439 3HB  ALA B 125     -14.969 -31.094 -47.849  1.00  0.00           H  
ATOM   4440  N   ILE B 126     -17.611 -31.186 -46.583  1.00  0.00           N  
ATOM   4441  CA  ILE B 126     -19.030 -31.268 -46.878  1.00  0.00           C  
ATOM   4442  C   ILE B 126     -19.878 -30.752 -45.734  1.00  0.00           C  
ATOM   4443  O   ILE B 126     -20.776 -29.924 -45.955  1.00  0.00           O  
ATOM   4444  CB  ILE B 126     -19.385 -32.733 -47.226  1.00  0.00           C  
ATOM   4445  CG1 ILE B 126     -18.731 -33.040 -48.580  1.00  0.00           C  
ATOM   4446  CG2 ILE B 126     -20.902 -33.010 -47.220  1.00  0.00           C  
ATOM   4447  CD1 ILE B 126     -18.660 -34.472 -48.937  1.00  0.00           C  
ATOM   4448  H   ILE B 126     -17.043 -32.039 -46.613  1.00  0.00           H  
ATOM   4449  HA  ILE B 126     -19.222 -30.653 -47.749  1.00  0.00           H  
ATOM   4450  HB  ILE B 126     -18.911 -33.385 -46.495  1.00  0.00           H  
ATOM   4451 1HG1 ILE B 126     -19.271 -32.522 -49.361  1.00  0.00           H  
ATOM   4452 2HG1 ILE B 126     -17.737 -32.657 -48.558  1.00  0.00           H  
ATOM   4453 1HG2 ILE B 126     -21.090 -34.047 -47.451  1.00  0.00           H  
ATOM   4454 2HG2 ILE B 126     -21.316 -32.799 -46.234  1.00  0.00           H  
ATOM   4455 3HG2 ILE B 126     -21.382 -32.404 -47.936  1.00  0.00           H  
ATOM   4456 1HD1 ILE B 126     -18.166 -34.581 -49.880  1.00  0.00           H  
ATOM   4457 2HD1 ILE B 126     -18.091 -34.985 -48.172  1.00  0.00           H  
ATOM   4458 3HD1 ILE B 126     -19.648 -34.900 -49.003  1.00  0.00           H  
ATOM   4459  N   GLU B 127     -19.590 -31.185 -44.508  1.00  0.00           N  
ATOM   4460  CA  GLU B 127     -20.357 -30.726 -43.355  1.00  0.00           C  
ATOM   4461  C   GLU B 127     -20.279 -29.202 -43.183  1.00  0.00           C  
ATOM   4462  O   GLU B 127     -21.275 -28.539 -42.883  1.00  0.00           O  
ATOM   4463  CB  GLU B 127     -19.812 -31.405 -42.092  1.00  0.00           C  
ATOM   4464  CG  GLU B 127     -20.559 -31.125 -40.796  1.00  0.00           C  
ATOM   4465  CD  GLU B 127     -21.936 -31.720 -40.774  1.00  0.00           C  
ATOM   4466  OE1 GLU B 127     -22.218 -32.548 -41.609  1.00  0.00           O  
ATOM   4467  OE2 GLU B 127     -22.698 -31.369 -39.906  1.00  0.00           O  
ATOM   4468  H   GLU B 127     -18.851 -31.891 -44.392  1.00  0.00           H  
ATOM   4469  HA  GLU B 127     -21.403 -31.008 -43.499  1.00  0.00           H  
ATOM   4470 1HB  GLU B 127     -19.797 -32.484 -42.243  1.00  0.00           H  
ATOM   4471 2HB  GLU B 127     -18.776 -31.090 -41.941  1.00  0.00           H  
ATOM   4472 1HG  GLU B 127     -19.980 -31.544 -39.975  1.00  0.00           H  
ATOM   4473 2HG  GLU B 127     -20.622 -30.048 -40.642  1.00  0.00           H  
ATOM   4474  N   TYR B 128     -19.085 -28.647 -43.401  1.00  0.00           N  
ATOM   4475  CA  TYR B 128     -18.922 -27.218 -43.176  1.00  0.00           C  
ATOM   4476  C   TYR B 128     -19.494 -26.373 -44.311  1.00  0.00           C  
ATOM   4477  O   TYR B 128     -20.073 -25.300 -44.049  1.00  0.00           O  
ATOM   4478  CB  TYR B 128     -17.451 -26.950 -42.897  1.00  0.00           C  
ATOM   4479  CG  TYR B 128     -17.014 -27.691 -41.657  1.00  0.00           C  
ATOM   4480  CD1 TYR B 128     -15.899 -28.482 -41.686  1.00  0.00           C  
ATOM   4481  CD2 TYR B 128     -17.773 -27.642 -40.483  1.00  0.00           C  
ATOM   4482  CE1 TYR B 128     -15.561 -29.196 -40.561  1.00  0.00           C  
ATOM   4483  CE2 TYR B 128     -17.403 -28.357 -39.382  1.00  0.00           C  
ATOM   4484  CZ  TYR B 128     -16.315 -29.134 -39.426  1.00  0.00           C  
ATOM   4485  OH  TYR B 128     -15.943 -29.871 -38.328  1.00  0.00           O  
ATOM   4486  H   TYR B 128     -18.292 -29.248 -43.641  1.00  0.00           H  
ATOM   4487  HA  TYR B 128     -19.492 -26.951 -42.300  1.00  0.00           H  
ATOM   4488 1HB  TYR B 128     -16.859 -27.303 -43.724  1.00  0.00           H  
ATOM   4489 2HB  TYR B 128     -17.269 -25.889 -42.763  1.00  0.00           H  
ATOM   4490  HD1 TYR B 128     -15.290 -28.566 -42.585  1.00  0.00           H  
ATOM   4491  HD2 TYR B 128     -18.662 -27.052 -40.424  1.00  0.00           H  
ATOM   4492  HE1 TYR B 128     -14.696 -29.831 -40.553  1.00  0.00           H  
ATOM   4493  HE2 TYR B 128     -17.989 -28.314 -38.481  1.00  0.00           H  
ATOM   4494  HH  TYR B 128     -15.436 -30.662 -38.632  1.00  0.00           H  
ATOM   4495  N   TYR B 129     -19.406 -26.838 -45.554  1.00  0.00           N  
ATOM   4496  CA  TYR B 129     -20.000 -26.100 -46.651  1.00  0.00           C  
ATOM   4497  C   TYR B 129     -21.502 -26.059 -46.465  1.00  0.00           C  
ATOM   4498  O   TYR B 129     -22.126 -25.025 -46.721  1.00  0.00           O  
ATOM   4499  CB  TYR B 129     -19.703 -26.735 -47.999  1.00  0.00           C  
ATOM   4500  CG  TYR B 129     -18.312 -26.635 -48.470  1.00  0.00           C  
ATOM   4501  CD1 TYR B 129     -17.717 -27.757 -48.995  1.00  0.00           C  
ATOM   4502  CD2 TYR B 129     -17.620 -25.457 -48.393  1.00  0.00           C  
ATOM   4503  CE1 TYR B 129     -16.453 -27.705 -49.442  1.00  0.00           C  
ATOM   4504  CE2 TYR B 129     -16.353 -25.405 -48.835  1.00  0.00           C  
ATOM   4505  CZ  TYR B 129     -15.768 -26.530 -49.362  1.00  0.00           C  
ATOM   4506  OH  TYR B 129     -14.511 -26.481 -49.847  1.00  0.00           O  
ATOM   4507  H   TYR B 129     -18.880 -27.701 -45.737  1.00  0.00           H  
ATOM   4508  HA  TYR B 129     -19.641 -25.069 -46.623  1.00  0.00           H  
ATOM   4509 1HB  TYR B 129     -19.933 -27.781 -47.927  1.00  0.00           H  
ATOM   4510 2HB  TYR B 129     -20.355 -26.302 -48.754  1.00  0.00           H  
ATOM   4511  HD1 TYR B 129     -18.269 -28.686 -49.051  1.00  0.00           H  
ATOM   4512  HD2 TYR B 129     -18.075 -24.571 -47.985  1.00  0.00           H  
ATOM   4513  HE1 TYR B 129     -15.985 -28.584 -49.871  1.00  0.00           H  
ATOM   4514  HE2 TYR B 129     -15.809 -24.463 -48.774  1.00  0.00           H  
ATOM   4515  HH  TYR B 129     -14.204 -25.561 -49.834  1.00  0.00           H  
ATOM   4516  N   GLN B 130     -22.101 -27.180 -46.019  1.00  0.00           N  
ATOM   4517  CA  GLN B 130     -23.536 -27.171 -45.836  1.00  0.00           C  
ATOM   4518  C   GLN B 130     -23.929 -26.205 -44.728  1.00  0.00           C  
ATOM   4519  O   GLN B 130     -24.918 -25.488 -44.875  1.00  0.00           O  
ATOM   4520  CB  GLN B 130     -24.095 -28.563 -45.550  1.00  0.00           C  
ATOM   4521  CG  GLN B 130     -25.649 -28.626 -45.527  1.00  0.00           C  
ATOM   4522  CD  GLN B 130     -26.246 -28.256 -46.876  1.00  0.00           C  
ATOM   4523  OE1 GLN B 130     -25.712 -28.669 -47.906  1.00  0.00           O  
ATOM   4524  NE2 GLN B 130     -27.341 -27.509 -46.891  1.00  0.00           N  
ATOM   4525  H   GLN B 130     -21.557 -28.036 -45.842  1.00  0.00           H  
ATOM   4526  HA  GLN B 130     -23.987 -26.819 -46.765  1.00  0.00           H  
ATOM   4527 1HB  GLN B 130     -23.726 -29.263 -46.303  1.00  0.00           H  
ATOM   4528 2HB  GLN B 130     -23.721 -28.908 -44.579  1.00  0.00           H  
ATOM   4529 1HG  GLN B 130     -25.969 -29.634 -45.277  1.00  0.00           H  
ATOM   4530 2HG  GLN B 130     -26.038 -27.924 -44.785  1.00  0.00           H  
ATOM   4531 1HE2 GLN B 130     -27.762 -27.260 -47.760  1.00  0.00           H  
ATOM   4532 2HE2 GLN B 130     -27.802 -27.199 -46.021  1.00  0.00           H  
ATOM   4533  N   LYS B 131     -23.158 -26.126 -43.632  1.00  0.00           N  
ATOM   4534  CA  LYS B 131     -23.529 -25.148 -42.607  1.00  0.00           C  
ATOM   4535  C   LYS B 131     -23.520 -23.739 -43.196  1.00  0.00           C  
ATOM   4536  O   LYS B 131     -24.437 -22.950 -42.941  1.00  0.00           O  
ATOM   4537  CB  LYS B 131     -22.646 -25.263 -41.366  1.00  0.00           C  
ATOM   4538  CG  LYS B 131     -22.945 -26.526 -40.556  1.00  0.00           C  
ATOM   4539  CD  LYS B 131     -22.103 -26.675 -39.300  1.00  0.00           C  
ATOM   4540  CE  LYS B 131     -22.535 -27.947 -38.552  1.00  0.00           C  
ATOM   4541  NZ  LYS B 131     -21.814 -28.176 -37.251  1.00  0.00           N  
ATOM   4542  H   LYS B 131     -22.372 -26.770 -43.490  1.00  0.00           H  
ATOM   4543  HA  LYS B 131     -24.554 -25.364 -42.298  1.00  0.00           H  
ATOM   4544 1HB  LYS B 131     -21.595 -25.288 -41.666  1.00  0.00           H  
ATOM   4545 2HB  LYS B 131     -22.789 -24.394 -40.724  1.00  0.00           H  
ATOM   4546 1HG  LYS B 131     -23.996 -26.517 -40.271  1.00  0.00           H  
ATOM   4547 2HG  LYS B 131     -22.776 -27.399 -41.183  1.00  0.00           H  
ATOM   4548 1HD  LYS B 131     -21.055 -26.760 -39.588  1.00  0.00           H  
ATOM   4549 2HD  LYS B 131     -22.227 -25.801 -38.663  1.00  0.00           H  
ATOM   4550 1HE  LYS B 131     -23.600 -27.876 -38.350  1.00  0.00           H  
ATOM   4551 2HE  LYS B 131     -22.360 -28.805 -39.204  1.00  0.00           H  
ATOM   4552 1HZ  LYS B 131     -22.166 -29.030 -36.837  1.00  0.00           H  
ATOM   4553 2HZ  LYS B 131     -20.822 -28.275 -37.399  1.00  0.00           H  
ATOM   4554 3HZ  LYS B 131     -21.986 -27.402 -36.628  1.00  0.00           H  
ATOM   4555  N   ALA B 132     -22.515 -23.424 -44.038  1.00  0.00           N  
ATOM   4556  CA  ALA B 132     -22.496 -22.091 -44.632  1.00  0.00           C  
ATOM   4557  C   ALA B 132     -23.753 -21.850 -45.449  1.00  0.00           C  
ATOM   4558  O   ALA B 132     -24.326 -20.753 -45.365  1.00  0.00           O  
ATOM   4559  CB  ALA B 132     -21.273 -21.928 -45.526  1.00  0.00           C  
ATOM   4560  H   ALA B 132     -21.755 -24.091 -44.192  1.00  0.00           H  
ATOM   4561  HA  ALA B 132     -22.449 -21.366 -43.833  1.00  0.00           H  
ATOM   4562 1HB  ALA B 132     -21.262 -20.922 -45.945  1.00  0.00           H  
ATOM   4563 2HB  ALA B 132     -20.384 -22.088 -44.944  1.00  0.00           H  
ATOM   4564 3HB  ALA B 132     -21.312 -22.652 -46.332  1.00  0.00           H  
ATOM   4565  N   LEU B 133     -24.221 -22.870 -46.181  1.00  0.00           N  
ATOM   4566  CA  LEU B 133     -25.443 -22.794 -46.996  1.00  0.00           C  
ATOM   4567  C   LEU B 133     -26.717 -22.668 -46.180  1.00  0.00           C  
ATOM   4568  O   LEU B 133     -27.689 -22.054 -46.623  1.00  0.00           O  
ATOM   4569  CB  LEU B 133     -25.568 -24.014 -47.913  1.00  0.00           C  
ATOM   4570  CG  LEU B 133     -24.519 -24.138 -49.027  1.00  0.00           C  
ATOM   4571  CD1 LEU B 133     -24.688 -25.446 -49.729  1.00  0.00           C  
ATOM   4572  CD2 LEU B 133     -24.655 -23.009 -49.990  1.00  0.00           C  
ATOM   4573  H   LEU B 133     -23.645 -23.720 -46.224  1.00  0.00           H  
ATOM   4574  HA  LEU B 133     -25.374 -21.899 -47.593  1.00  0.00           H  
ATOM   4575 1HB  LEU B 133     -25.515 -24.912 -47.303  1.00  0.00           H  
ATOM   4576 2HB  LEU B 133     -26.548 -23.987 -48.387  1.00  0.00           H  
ATOM   4577  HG  LEU B 133     -23.531 -24.115 -48.579  1.00  0.00           H  
ATOM   4578 1HD1 LEU B 133     -23.927 -25.537 -50.497  1.00  0.00           H  
ATOM   4579 2HD1 LEU B 133     -24.585 -26.246 -49.016  1.00  0.00           H  
ATOM   4580 3HD1 LEU B 133     -25.674 -25.494 -50.187  1.00  0.00           H  
ATOM   4581 1HD2 LEU B 133     -23.898 -23.122 -50.735  1.00  0.00           H  
ATOM   4582 2HD2 LEU B 133     -25.638 -23.031 -50.451  1.00  0.00           H  
ATOM   4583 3HD2 LEU B 133     -24.521 -22.078 -49.514  1.00  0.00           H  
ATOM   4584  N   GLU B 134     -26.759 -23.291 -44.997  1.00  0.00           N  
ATOM   4585  CA  GLU B 134     -27.946 -23.194 -44.148  1.00  0.00           C  
ATOM   4586  C   GLU B 134     -28.094 -21.740 -43.689  1.00  0.00           C  
ATOM   4587  O   GLU B 134     -29.195 -21.200 -43.610  1.00  0.00           O  
ATOM   4588  CB  GLU B 134     -27.835 -24.137 -42.933  1.00  0.00           C  
ATOM   4589  CG  GLU B 134     -27.907 -25.649 -43.248  1.00  0.00           C  
ATOM   4590  CD  GLU B 134     -29.224 -26.109 -43.777  1.00  0.00           C  
ATOM   4591  OE1 GLU B 134     -30.221 -25.835 -43.156  1.00  0.00           O  
ATOM   4592  OE2 GLU B 134     -29.241 -26.738 -44.811  1.00  0.00           O  
ATOM   4593  H   GLU B 134     -25.949 -23.839 -44.702  1.00  0.00           H  
ATOM   4594  HA  GLU B 134     -28.826 -23.471 -44.733  1.00  0.00           H  
ATOM   4595 1HB  GLU B 134     -26.887 -23.954 -42.422  1.00  0.00           H  
ATOM   4596 2HB  GLU B 134     -28.631 -23.909 -42.222  1.00  0.00           H  
ATOM   4597 1HG  GLU B 134     -27.156 -25.875 -43.987  1.00  0.00           H  
ATOM   4598 2HG  GLU B 134     -27.667 -26.213 -42.352  1.00  0.00           H  
ATOM   4599  N   LEU B 135     -26.950 -21.105 -43.420  1.00  0.00           N  
ATOM   4600  CA  LEU B 135     -26.890 -19.712 -42.990  1.00  0.00           C  
ATOM   4601  C   LEU B 135     -27.014 -18.715 -44.152  1.00  0.00           C  
ATOM   4602  O   LEU B 135     -27.587 -17.633 -43.988  1.00  0.00           O  
ATOM   4603  CB  LEU B 135     -25.559 -19.480 -42.302  1.00  0.00           C  
ATOM   4604  CG  LEU B 135     -25.320 -20.198 -40.989  1.00  0.00           C  
ATOM   4605  CD1 LEU B 135     -23.901 -20.038 -40.664  1.00  0.00           C  
ATOM   4606  CD2 LEU B 135     -26.180 -19.606 -39.876  1.00  0.00           C  
ATOM   4607  H   LEU B 135     -26.088 -21.660 -43.464  1.00  0.00           H  
ATOM   4608  HA  LEU B 135     -27.710 -19.529 -42.306  1.00  0.00           H  
ATOM   4609 1HB  LEU B 135     -24.787 -19.820 -42.986  1.00  0.00           H  
ATOM   4610 2HB  LEU B 135     -25.436 -18.414 -42.140  1.00  0.00           H  
ATOM   4611  HG  LEU B 135     -25.538 -21.264 -41.099  1.00  0.00           H  
ATOM   4612 1HD1 LEU B 135     -23.682 -20.554 -39.736  1.00  0.00           H  
ATOM   4613 2HD1 LEU B 135     -23.333 -20.476 -41.470  1.00  0.00           H  
ATOM   4614 3HD1 LEU B 135     -23.662 -18.987 -40.570  1.00  0.00           H  
ATOM   4615 1HD2 LEU B 135     -25.967 -20.125 -38.939  1.00  0.00           H  
ATOM   4616 2HD2 LEU B 135     -25.952 -18.545 -39.760  1.00  0.00           H  
ATOM   4617 3HD2 LEU B 135     -27.233 -19.721 -40.109  1.00  0.00           H  
ATOM   4618  N   ASP B 136     -26.465 -19.087 -45.312  1.00  0.00           N  
ATOM   4619  CA  ASP B 136     -26.483 -18.274 -46.510  1.00  0.00           C  
ATOM   4620  C   ASP B 136     -26.987 -19.100 -47.710  1.00  0.00           C  
ATOM   4621  O   ASP B 136     -26.204 -19.790 -48.367  1.00  0.00           O  
ATOM   4622  CB  ASP B 136     -25.090 -17.722 -46.820  1.00  0.00           C  
ATOM   4623  CG  ASP B 136     -25.087 -16.791 -48.049  1.00  0.00           C  
ATOM   4624  OD1 ASP B 136     -26.075 -16.771 -48.810  1.00  0.00           O  
ATOM   4625  OD2 ASP B 136     -24.102 -16.099 -48.224  1.00  0.00           O  
ATOM   4626  H   ASP B 136     -25.981 -19.976 -45.345  1.00  0.00           H  
ATOM   4627  HA  ASP B 136     -27.097 -17.402 -46.339  1.00  0.00           H  
ATOM   4628 1HB  ASP B 136     -24.729 -17.163 -45.953  1.00  0.00           H  
ATOM   4629 2HB  ASP B 136     -24.402 -18.550 -46.968  1.00  0.00           H  
ATOM   4630  N   PRO B 137     -28.285 -18.964 -48.048  1.00  0.00           N  
ATOM   4631  CA  PRO B 137     -28.984 -19.707 -49.090  1.00  0.00           C  
ATOM   4632  C   PRO B 137     -28.350 -19.573 -50.466  1.00  0.00           C  
ATOM   4633  O   PRO B 137     -28.678 -20.388 -51.347  1.00  0.00           O  
ATOM   4634  CB  PRO B 137     -30.387 -19.063 -49.075  1.00  0.00           C  
ATOM   4635  CG  PRO B 137     -30.538 -18.515 -47.694  1.00  0.00           C  
ATOM   4636  CD  PRO B 137     -29.166 -18.048 -47.302  1.00  0.00           C  
ATOM   4637  HA  PRO B 137     -29.044 -20.764 -48.783  1.00  0.00           H  
ATOM   4638 1HB  PRO B 137     -30.447 -18.288 -49.855  1.00  0.00           H  
ATOM   4639 2HB  PRO B 137     -31.146 -19.816 -49.317  1.00  0.00           H  
ATOM   4640 1HG  PRO B 137     -31.285 -17.702 -47.678  1.00  0.00           H  
ATOM   4641 2HG  PRO B 137     -30.913 -19.296 -47.019  1.00  0.00           H  
ATOM   4642 1HD  PRO B 137     -29.006 -17.000 -47.599  1.00  0.00           H  
ATOM   4643 2HD  PRO B 137     -29.083 -18.202 -46.208  1.00  0.00           H  
ATOM   4644  N   ASN B 138     -27.552 -18.560 -50.707  1.00  0.00           N  
ATOM   4645  CA  ASN B 138     -26.925 -18.453 -52.009  1.00  0.00           C  
ATOM   4646  C   ASN B 138     -25.431 -18.291 -51.948  1.00  0.00           C  
ATOM   4647  O   ASN B 138     -24.821 -17.624 -52.794  1.00  0.00           O  
ATOM   4648  CB  ASN B 138     -27.587 -17.327 -52.797  1.00  0.00           C  
ATOM   4649  CG  ASN B 138     -29.043 -17.590 -53.087  1.00  0.00           C  
ATOM   4650  OD1 ASN B 138     -29.382 -18.385 -53.981  1.00  0.00           O  
ATOM   4651  ND2 ASN B 138     -29.916 -16.928 -52.371  1.00  0.00           N  
ATOM   4652  H   ASN B 138     -27.230 -17.880 -49.976  1.00  0.00           H  
ATOM   4653  HA  ASN B 138     -27.123 -19.391 -52.548  1.00  0.00           H  
ATOM   4654 1HB  ASN B 138     -27.481 -16.396 -52.238  1.00  0.00           H  
ATOM   4655 2HB  ASN B 138     -27.050 -17.202 -53.742  1.00  0.00           H  
ATOM   4656 1HD2 ASN B 138     -30.903 -17.061 -52.514  1.00  0.00           H  
ATOM   4657 2HD2 ASN B 138     -29.598 -16.297 -51.663  1.00  0.00           H  
ATOM   4658  N   ASN B 139     -24.800 -19.034 -51.055  1.00  0.00           N  
ATOM   4659  CA  ASN B 139     -23.356 -19.022 -51.021  1.00  0.00           C  
ATOM   4660  C   ASN B 139     -22.926 -19.914 -52.163  1.00  0.00           C  
ATOM   4661  O   ASN B 139     -22.747 -21.124 -51.989  1.00  0.00           O  
ATOM   4662  CB  ASN B 139     -22.821 -19.470 -49.667  1.00  0.00           C  
ATOM   4663  CG  ASN B 139     -21.327 -19.349 -49.489  1.00  0.00           C  
ATOM   4664  OD1 ASN B 139     -20.528 -19.580 -50.418  1.00  0.00           O  
ATOM   4665  ND2 ASN B 139     -20.926 -18.987 -48.291  1.00  0.00           N  
ATOM   4666  H   ASN B 139     -25.348 -19.519 -50.328  1.00  0.00           H  
ATOM   4667  HA  ASN B 139     -22.993 -18.011 -51.232  1.00  0.00           H  
ATOM   4668 1HB  ASN B 139     -23.300 -18.893 -48.901  1.00  0.00           H  
ATOM   4669 2HB  ASN B 139     -23.083 -20.479 -49.496  1.00  0.00           H  
ATOM   4670 1HD2 ASN B 139     -19.946 -18.887 -48.094  1.00  0.00           H  
ATOM   4671 2HD2 ASN B 139     -21.602 -18.806 -47.580  1.00  0.00           H  
ATOM   4672  N   ALA B 140     -22.804 -19.325 -53.339  1.00  0.00           N  
ATOM   4673  CA  ALA B 140     -22.490 -20.073 -54.542  1.00  0.00           C  
ATOM   4674  C   ALA B 140     -21.183 -20.814 -54.410  1.00  0.00           C  
ATOM   4675  O   ALA B 140     -21.063 -21.923 -54.919  1.00  0.00           O  
ATOM   4676  CB  ALA B 140     -22.430 -19.163 -55.737  1.00  0.00           C  
ATOM   4677  H   ALA B 140     -23.018 -18.318 -53.379  1.00  0.00           H  
ATOM   4678  HA  ALA B 140     -23.276 -20.811 -54.695  1.00  0.00           H  
ATOM   4679 1HB  ALA B 140     -22.226 -19.755 -56.625  1.00  0.00           H  
ATOM   4680 2HB  ALA B 140     -23.387 -18.647 -55.855  1.00  0.00           H  
ATOM   4681 3HB  ALA B 140     -21.632 -18.439 -55.596  1.00  0.00           H  
ATOM   4682  N   GLU B 141     -20.199 -20.205 -53.757  1.00  0.00           N  
ATOM   4683  CA  GLU B 141     -18.931 -20.885 -53.669  1.00  0.00           C  
ATOM   4684  C   GLU B 141     -19.055 -22.125 -52.815  1.00  0.00           C  
ATOM   4685  O   GLU B 141     -18.478 -23.171 -53.151  1.00  0.00           O  
ATOM   4686  CB  GLU B 141     -17.830 -19.967 -53.138  1.00  0.00           C  
ATOM   4687  CG  GLU B 141     -17.454 -18.818 -54.073  1.00  0.00           C  
ATOM   4688  CD  GLU B 141     -16.310 -17.921 -53.558  1.00  0.00           C  
ATOM   4689  OE1 GLU B 141     -15.535 -18.338 -52.710  1.00  0.00           O  
ATOM   4690  OE2 GLU B 141     -16.231 -16.810 -54.025  1.00  0.00           O  
ATOM   4691  H   GLU B 141     -20.337 -19.292 -53.341  1.00  0.00           H  
ATOM   4692  HA  GLU B 141     -18.635 -21.195 -54.674  1.00  0.00           H  
ATOM   4693 1HB  GLU B 141     -18.108 -19.568 -52.163  1.00  0.00           H  
ATOM   4694 2HB  GLU B 141     -16.955 -20.560 -53.026  1.00  0.00           H  
ATOM   4695 1HG  GLU B 141     -17.165 -19.239 -55.040  1.00  0.00           H  
ATOM   4696 2HG  GLU B 141     -18.340 -18.210 -54.236  1.00  0.00           H  
ATOM   4697  N   ALA B 142     -19.830 -22.047 -51.714  1.00  0.00           N  
ATOM   4698  CA  ALA B 142     -20.060 -23.230 -50.890  1.00  0.00           C  
ATOM   4699  C   ALA B 142     -20.786 -24.289 -51.690  1.00  0.00           C  
ATOM   4700  O   ALA B 142     -20.437 -25.464 -51.595  1.00  0.00           O  
ATOM   4701  CB  ALA B 142     -20.840 -22.873 -49.630  1.00  0.00           C  
ATOM   4702  H   ALA B 142     -20.226 -21.146 -51.444  1.00  0.00           H  
ATOM   4703  HA  ALA B 142     -19.091 -23.633 -50.602  1.00  0.00           H  
ATOM   4704 1HB  ALA B 142     -20.984 -23.769 -49.030  1.00  0.00           H  
ATOM   4705 2HB  ALA B 142     -20.302 -22.130 -49.055  1.00  0.00           H  
ATOM   4706 3HB  ALA B 142     -21.793 -22.479 -49.919  1.00  0.00           H  
ATOM   4707  N   LYS B 143     -21.764 -23.899 -52.527  1.00  0.00           N  
ATOM   4708  CA  LYS B 143     -22.499 -24.900 -53.332  1.00  0.00           C  
ATOM   4709  C   LYS B 143     -21.562 -25.613 -54.290  1.00  0.00           C  
ATOM   4710  O   LYS B 143     -21.653 -26.833 -54.481  1.00  0.00           O  
ATOM   4711  CB  LYS B 143     -23.615 -24.261 -54.167  1.00  0.00           C  
ATOM   4712  CG  LYS B 143     -24.800 -23.745 -53.395  1.00  0.00           C  
ATOM   4713  CD  LYS B 143     -25.873 -23.146 -54.279  1.00  0.00           C  
ATOM   4714  CE  LYS B 143     -27.053 -22.642 -53.431  1.00  0.00           C  
ATOM   4715  NZ  LYS B 143     -28.117 -22.003 -54.260  1.00  0.00           N  
ATOM   4716  H   LYS B 143     -22.037 -22.914 -52.546  1.00  0.00           H  
ATOM   4717  HA  LYS B 143     -22.921 -25.637 -52.659  1.00  0.00           H  
ATOM   4718 1HB  LYS B 143     -23.207 -23.436 -54.737  1.00  0.00           H  
ATOM   4719 2HB  LYS B 143     -23.982 -25.001 -54.884  1.00  0.00           H  
ATOM   4720 1HG  LYS B 143     -25.217 -24.515 -52.744  1.00  0.00           H  
ATOM   4721 2HG  LYS B 143     -24.435 -22.934 -52.802  1.00  0.00           H  
ATOM   4722 1HD  LYS B 143     -25.452 -22.304 -54.829  1.00  0.00           H  
ATOM   4723 2HD  LYS B 143     -26.229 -23.887 -54.993  1.00  0.00           H  
ATOM   4724 1HE  LYS B 143     -27.486 -23.482 -52.896  1.00  0.00           H  
ATOM   4725 2HE  LYS B 143     -26.685 -21.915 -52.705  1.00  0.00           H  
ATOM   4726 1HZ  LYS B 143     -28.882 -21.689 -53.659  1.00  0.00           H  
ATOM   4727 2HZ  LYS B 143     -27.739 -21.207 -54.752  1.00  0.00           H  
ATOM   4728 3HZ  LYS B 143     -28.471 -22.668 -54.925  1.00  0.00           H  
ATOM   4729  N   GLN B 144     -20.676 -24.842 -54.922  1.00  0.00           N  
ATOM   4730  CA  GLN B 144     -19.754 -25.390 -55.889  1.00  0.00           C  
ATOM   4731  C   GLN B 144     -18.759 -26.336 -55.243  1.00  0.00           C  
ATOM   4732  O   GLN B 144     -18.552 -27.445 -55.743  1.00  0.00           O  
ATOM   4733  CB  GLN B 144     -19.019 -24.252 -56.583  1.00  0.00           C  
ATOM   4734  CG  GLN B 144     -19.905 -23.427 -57.509  1.00  0.00           C  
ATOM   4735  CD  GLN B 144     -19.232 -22.164 -57.957  1.00  0.00           C  
ATOM   4736  OE1 GLN B 144     -18.168 -21.825 -57.436  1.00  0.00           O  
ATOM   4737  NE2 GLN B 144     -19.841 -21.460 -58.902  1.00  0.00           N  
ATOM   4738  H   GLN B 144     -20.689 -23.830 -54.751  1.00  0.00           H  
ATOM   4739  HA  GLN B 144     -20.321 -25.952 -56.629  1.00  0.00           H  
ATOM   4740 1HB  GLN B 144     -18.619 -23.577 -55.821  1.00  0.00           H  
ATOM   4741 2HB  GLN B 144     -18.176 -24.644 -57.148  1.00  0.00           H  
ATOM   4742 1HG  GLN B 144     -20.130 -24.025 -58.392  1.00  0.00           H  
ATOM   4743 2HG  GLN B 144     -20.829 -23.172 -57.002  1.00  0.00           H  
ATOM   4744 1HE2 GLN B 144     -19.441 -20.604 -59.234  1.00  0.00           H  
ATOM   4745 2HE2 GLN B 144     -20.708 -21.784 -59.283  1.00  0.00           H  
ATOM   4746  N   ASN B 145     -18.192 -25.939 -54.098  1.00  0.00           N  
ATOM   4747  CA  ASN B 145     -17.228 -26.801 -53.451  1.00  0.00           C  
ATOM   4748  C   ASN B 145     -17.898 -27.956 -52.725  1.00  0.00           C  
ATOM   4749  O   ASN B 145     -17.276 -28.990 -52.525  1.00  0.00           O  
ATOM   4750  CB  ASN B 145     -16.274 -26.035 -52.594  1.00  0.00           C  
ATOM   4751  CG  ASN B 145     -15.299 -25.241 -53.418  1.00  0.00           C  
ATOM   4752  OD1 ASN B 145     -15.061 -25.549 -54.598  1.00  0.00           O  
ATOM   4753  ND2 ASN B 145     -14.697 -24.238 -52.828  1.00  0.00           N  
ATOM   4754  H   ASN B 145     -18.395 -25.005 -53.714  1.00  0.00           H  
ATOM   4755  HA  ASN B 145     -16.623 -27.254 -54.232  1.00  0.00           H  
ATOM   4756 1HB  ASN B 145     -16.815 -25.383 -51.900  1.00  0.00           H  
ATOM   4757 2HB  ASN B 145     -15.707 -26.752 -52.035  1.00  0.00           H  
ATOM   4758 1HD2 ASN B 145     -14.044 -23.695 -53.342  1.00  0.00           H  
ATOM   4759 2HD2 ASN B 145     -14.842 -24.022 -51.849  1.00  0.00           H  
ATOM   4760  N   LEU B 146     -19.160 -27.792 -52.315  1.00  0.00           N  
ATOM   4761  CA  LEU B 146     -19.891 -28.879 -51.697  1.00  0.00           C  
ATOM   4762  C   LEU B 146     -20.058 -29.951 -52.750  1.00  0.00           C  
ATOM   4763  O   LEU B 146     -19.816 -31.133 -52.480  1.00  0.00           O  
ATOM   4764  CB  LEU B 146     -21.255 -28.390 -51.192  1.00  0.00           C  
ATOM   4765  CG  LEU B 146     -22.191 -29.409 -50.541  1.00  0.00           C  
ATOM   4766  CD1 LEU B 146     -21.567 -30.003 -49.323  1.00  0.00           C  
ATOM   4767  CD2 LEU B 146     -23.441 -28.709 -50.145  1.00  0.00           C  
ATOM   4768  H   LEU B 146     -19.614 -26.883 -52.407  1.00  0.00           H  
ATOM   4769  HA  LEU B 146     -19.311 -29.278 -50.879  1.00  0.00           H  
ATOM   4770 1HB  LEU B 146     -21.091 -27.608 -50.482  1.00  0.00           H  
ATOM   4771 2HB  LEU B 146     -21.789 -27.962 -52.038  1.00  0.00           H  
ATOM   4772  HG  LEU B 146     -22.415 -30.207 -51.244  1.00  0.00           H  
ATOM   4773 1HD1 LEU B 146     -22.272 -30.690 -48.889  1.00  0.00           H  
ATOM   4774 2HD1 LEU B 146     -20.662 -30.534 -49.584  1.00  0.00           H  
ATOM   4775 3HD1 LEU B 146     -21.351 -29.236 -48.607  1.00  0.00           H  
ATOM   4776 1HD2 LEU B 146     -24.125 -29.418 -49.680  1.00  0.00           H  
ATOM   4777 2HD2 LEU B 146     -23.189 -27.932 -49.434  1.00  0.00           H  
ATOM   4778 3HD2 LEU B 146     -23.915 -28.272 -51.024  1.00  0.00           H  
ATOM   4779  N   GLY B 147     -20.444 -29.534 -53.963  1.00  0.00           N  
ATOM   4780  CA  GLY B 147     -20.589 -30.429 -55.093  1.00  0.00           C  
ATOM   4781  C   GLY B 147     -19.279 -31.145 -55.372  1.00  0.00           C  
ATOM   4782  O   GLY B 147     -19.250 -32.384 -55.459  1.00  0.00           O  
ATOM   4783  H   GLY B 147     -20.671 -28.545 -54.106  1.00  0.00           H  
ATOM   4784 1HA  GLY B 147     -21.385 -31.148 -54.893  1.00  0.00           H  
ATOM   4785 2HA  GLY B 147     -20.885 -29.844 -55.966  1.00  0.00           H  
ATOM   4786  N   ASN B 148     -18.193 -30.377 -55.508  1.00  0.00           N  
ATOM   4787  CA  ASN B 148     -16.890 -30.967 -55.796  1.00  0.00           C  
ATOM   4788  C   ASN B 148     -16.442 -31.904 -54.678  1.00  0.00           C  
ATOM   4789  O   ASN B 148     -15.871 -32.964 -54.958  1.00  0.00           O  
ATOM   4790  CB  ASN B 148     -15.857 -29.867 -55.964  1.00  0.00           C  
ATOM   4791  CG  ASN B 148     -16.025 -29.056 -57.225  1.00  0.00           C  
ATOM   4792  OD1 ASN B 148     -16.650 -29.488 -58.195  1.00  0.00           O  
ATOM   4793  ND2 ASN B 148     -15.483 -27.859 -57.222  1.00  0.00           N  
ATOM   4794  H   ASN B 148     -18.293 -29.363 -55.457  1.00  0.00           H  
ATOM   4795  HA  ASN B 148     -16.966 -31.545 -56.718  1.00  0.00           H  
ATOM   4796 1HB  ASN B 148     -15.887 -29.211 -55.106  1.00  0.00           H  
ATOM   4797 2HB  ASN B 148     -14.868 -30.324 -55.980  1.00  0.00           H  
ATOM   4798 1HD2 ASN B 148     -15.572 -27.272 -58.029  1.00  0.00           H  
ATOM   4799 2HD2 ASN B 148     -14.990 -27.517 -56.420  1.00  0.00           H  
ATOM   4800  N   ALA B 149     -16.687 -31.529 -53.413  1.00  0.00           N  
ATOM   4801  CA  ALA B 149     -16.294 -32.359 -52.289  1.00  0.00           C  
ATOM   4802  C   ALA B 149     -17.008 -33.688 -52.323  1.00  0.00           C  
ATOM   4803  O   ALA B 149     -16.386 -34.722 -52.077  1.00  0.00           O  
ATOM   4804  CB  ALA B 149     -16.551 -31.635 -50.977  1.00  0.00           C  
ATOM   4805  H   ALA B 149     -17.120 -30.629 -53.227  1.00  0.00           H  
ATOM   4806  HA  ALA B 149     -15.222 -32.549 -52.376  1.00  0.00           H  
ATOM   4807 1HB  ALA B 149     -16.212 -32.253 -50.156  1.00  0.00           H  
ATOM   4808 2HB  ALA B 149     -16.022 -30.696 -50.973  1.00  0.00           H  
ATOM   4809 3HB  ALA B 149     -17.615 -31.439 -50.883  1.00  0.00           H  
ATOM   4810  N   LYS B 150     -18.308 -33.682 -52.657  1.00  0.00           N  
ATOM   4811  CA  LYS B 150     -19.066 -34.934 -52.757  1.00  0.00           C  
ATOM   4812  C   LYS B 150     -18.532 -35.809 -53.880  1.00  0.00           C  
ATOM   4813  O   LYS B 150     -18.467 -37.032 -53.746  1.00  0.00           O  
ATOM   4814  CB  LYS B 150     -20.556 -34.653 -52.935  1.00  0.00           C  
ATOM   4815  CG  LYS B 150     -21.246 -34.126 -51.671  1.00  0.00           C  
ATOM   4816  CD  LYS B 150     -22.719 -33.834 -51.917  1.00  0.00           C  
ATOM   4817  CE  LYS B 150     -23.410 -33.375 -50.643  1.00  0.00           C  
ATOM   4818  NZ  LYS B 150     -24.858 -33.056 -50.868  1.00  0.00           N  
ATOM   4819  H   LYS B 150     -18.787 -32.787 -52.792  1.00  0.00           H  
ATOM   4820  HA  LYS B 150     -18.941 -35.486 -51.831  1.00  0.00           H  
ATOM   4821 1HB  LYS B 150     -20.689 -33.912 -53.727  1.00  0.00           H  
ATOM   4822 2HB  LYS B 150     -21.058 -35.567 -53.247  1.00  0.00           H  
ATOM   4823 1HG  LYS B 150     -21.155 -34.874 -50.883  1.00  0.00           H  
ATOM   4824 2HG  LYS B 150     -20.746 -33.218 -51.338  1.00  0.00           H  
ATOM   4825 1HD  LYS B 150     -22.801 -33.039 -52.662  1.00  0.00           H  
ATOM   4826 2HD  LYS B 150     -23.219 -34.723 -52.299  1.00  0.00           H  
ATOM   4827 1HE  LYS B 150     -23.333 -34.161 -49.894  1.00  0.00           H  
ATOM   4828 2HE  LYS B 150     -22.910 -32.493 -50.275  1.00  0.00           H  
ATOM   4829 1HZ  LYS B 150     -25.273 -32.754 -49.994  1.00  0.00           H  
ATOM   4830 2HZ  LYS B 150     -24.942 -32.315 -51.551  1.00  0.00           H  
ATOM   4831 3HZ  LYS B 150     -25.343 -33.880 -51.202  1.00  0.00           H  
ATOM   4832  N   GLN B 151     -18.154 -35.189 -55.008  1.00  0.00           N  
ATOM   4833  CA  GLN B 151     -17.618 -35.950 -56.129  1.00  0.00           C  
ATOM   4834  C   GLN B 151     -16.301 -36.622 -55.741  1.00  0.00           C  
ATOM   4835  O   GLN B 151     -16.065 -37.784 -56.100  1.00  0.00           O  
ATOM   4836  CB  GLN B 151     -17.384 -35.041 -57.331  1.00  0.00           C  
ATOM   4837  CG  GLN B 151     -18.645 -34.529 -57.988  1.00  0.00           C  
ATOM   4838  CD  GLN B 151     -18.336 -33.508 -59.047  1.00  0.00           C  
ATOM   4839  OE1 GLN B 151     -17.211 -33.009 -59.111  1.00  0.00           O  
ATOM   4840  NE2 GLN B 151     -19.317 -33.188 -59.879  1.00  0.00           N  
ATOM   4841  H   GLN B 151     -18.308 -34.176 -55.088  1.00  0.00           H  
ATOM   4842  HA  GLN B 151     -18.333 -36.721 -56.399  1.00  0.00           H  
ATOM   4843 1HB  GLN B 151     -16.798 -34.180 -57.022  1.00  0.00           H  
ATOM   4844 2HB  GLN B 151     -16.806 -35.575 -58.080  1.00  0.00           H  
ATOM   4845 1HG  GLN B 151     -19.167 -35.361 -58.455  1.00  0.00           H  
ATOM   4846 2HG  GLN B 151     -19.281 -34.068 -57.241  1.00  0.00           H  
ATOM   4847 1HE2 GLN B 151     -19.160 -32.510 -60.599  1.00  0.00           H  
ATOM   4848 2HE2 GLN B 151     -20.215 -33.619 -59.787  1.00  0.00           H  
ATOM   4849  N   LYS B 152     -15.469 -35.906 -54.973  1.00  0.00           N  
ATOM   4850  CA  LYS B 152     -14.191 -36.422 -54.512  1.00  0.00           C  
ATOM   4851  C   LYS B 152     -14.363 -37.465 -53.407  1.00  0.00           C  
ATOM   4852  O   LYS B 152     -13.616 -38.436 -53.338  1.00  0.00           O  
ATOM   4853  CB  LYS B 152     -13.316 -35.276 -53.987  1.00  0.00           C  
ATOM   4854  CG  LYS B 152     -12.834 -34.248 -55.024  1.00  0.00           C  
ATOM   4855  CD  LYS B 152     -11.797 -34.810 -55.955  1.00  0.00           C  
ATOM   4856  CE  LYS B 152     -11.274 -33.738 -56.897  1.00  0.00           C  
ATOM   4857  NZ  LYS B 152     -10.259 -34.282 -57.843  1.00  0.00           N  
ATOM   4858  H   LYS B 152     -15.723 -34.932 -54.771  1.00  0.00           H  
ATOM   4859  HA  LYS B 152     -13.696 -36.911 -55.342  1.00  0.00           H  
ATOM   4860 1HB  LYS B 152     -13.860 -34.738 -53.210  1.00  0.00           H  
ATOM   4861 2HB  LYS B 152     -12.443 -35.712 -53.535  1.00  0.00           H  
ATOM   4862 1HG  LYS B 152     -13.679 -33.928 -55.625  1.00  0.00           H  
ATOM   4863 2HG  LYS B 152     -12.424 -33.376 -54.518  1.00  0.00           H  
ATOM   4864 1HD  LYS B 152     -10.968 -35.205 -55.366  1.00  0.00           H  
ATOM   4865 2HD  LYS B 152     -12.224 -35.611 -56.546  1.00  0.00           H  
ATOM   4866 1HE  LYS B 152     -12.107 -33.323 -57.466  1.00  0.00           H  
ATOM   4867 2HE  LYS B 152     -10.819 -32.938 -56.309  1.00  0.00           H  
ATOM   4868 1HZ  LYS B 152      -9.930 -33.544 -58.452  1.00  0.00           H  
ATOM   4869 2HZ  LYS B 152      -9.477 -34.657 -57.321  1.00  0.00           H  
ATOM   4870 3HZ  LYS B 152     -10.674 -35.014 -58.400  1.00  0.00           H  
ATOM   4871  N   GLN B 153     -15.356 -37.259 -52.536  1.00  0.00           N  
ATOM   4872  CA  GLN B 153     -15.633 -38.160 -51.425  1.00  0.00           C  
ATOM   4873  C   GLN B 153     -15.978 -39.566 -51.912  1.00  0.00           C  
ATOM   4874  O   GLN B 153     -15.433 -40.545 -51.399  1.00  0.00           O  
ATOM   4875  CB  GLN B 153     -16.810 -37.627 -50.621  1.00  0.00           C  
ATOM   4876  CG  GLN B 153     -17.186 -38.434 -49.408  1.00  0.00           C  
ATOM   4877  CD  GLN B 153     -18.444 -37.889 -48.777  1.00  0.00           C  
ATOM   4878  OE1 GLN B 153     -19.438 -37.681 -49.483  1.00  0.00           O  
ATOM   4879  NE2 GLN B 153     -18.441 -37.649 -47.484  1.00  0.00           N  
ATOM   4880  H   GLN B 153     -15.913 -36.412 -52.623  1.00  0.00           H  
ATOM   4881  HA  GLN B 153     -14.751 -38.221 -50.794  1.00  0.00           H  
ATOM   4882 1HB  GLN B 153     -16.584 -36.614 -50.288  1.00  0.00           H  
ATOM   4883 2HB  GLN B 153     -17.689 -37.563 -51.257  1.00  0.00           H  
ATOM   4884 1HG  GLN B 153     -17.368 -39.471 -49.698  1.00  0.00           H  
ATOM   4885 2HG  GLN B 153     -16.373 -38.384 -48.673  1.00  0.00           H  
ATOM   4886 1HE2 GLN B 153     -19.252 -37.289 -47.032  1.00  0.00           H  
ATOM   4887 2HE2 GLN B 153     -17.599 -37.848 -46.935  1.00  0.00           H  
ATOM   4888  N   GLY B 154     -16.882 -39.655 -52.890  1.00  0.00           N  
ATOM   4889  CA  GLY B 154     -17.322 -40.925 -53.441  1.00  0.00           C  
ATOM   4890  C   GLY B 154     -18.130 -41.749 -52.451  1.00  0.00           C  
ATOM   4891  O   GLY B 154     -19.011 -41.223 -51.780  1.00  0.00           O  
ATOM   4892  OXT GLY B 154     -18.167 -42.969 -52.626  1.00  0.00           O  
ATOM   4893  H   GLY B 154     -17.303 -38.789 -53.242  1.00  0.00           H  
ATOM   4894 1HA  GLY B 154     -17.928 -40.732 -54.330  1.00  0.00           H  
ATOM   4895 2HA  GLY B 154     -16.456 -41.492 -53.771  1.00  0.00           H  
TER                                                                             
ATOM   4897  N   SER C   1      11.763   7.012  25.665  1.00  0.00           N  
ATOM   4898  CA  SER C   1      12.153   7.684  24.444  1.00  0.00           C  
ATOM   4899  C   SER C   1      12.922   6.777  23.519  1.00  0.00           C  
ATOM   4900  O   SER C   1      12.360   6.183  22.597  1.00  0.00           O  
ATOM   4901  CB  SER C   1      12.991   8.893  24.764  1.00  0.00           C  
ATOM   4902  OG  SER C   1      14.195   8.506  25.360  1.00  0.00           O  
ATOM   4903 1H   SER C   1      11.574   7.709  26.361  1.00  0.00           H  
ATOM   4904 2H   SER C   1      10.936   6.449  25.496  1.00  0.00           H  
ATOM   4905 3H   SER C   1      12.526   6.431  25.988  1.00  0.00           H  
ATOM   4906  HA  SER C   1      11.251   8.011  23.926  1.00  0.00           H  
ATOM   4907 1HB  SER C   1      13.201   9.447  23.848  1.00  0.00           H  
ATOM   4908 2HB  SER C   1      12.432   9.547  25.418  1.00  0.00           H  
ATOM   4909  HG  SER C   1      14.691   9.324  25.528  1.00  0.00           H  
ATOM   4910  N   ASP C   2      14.214   6.623  23.776  1.00  0.00           N  
ATOM   4911  CA  ASP C   2      15.089   5.867  22.894  1.00  0.00           C  
ATOM   4912  C   ASP C   2      14.622   4.445  22.566  1.00  0.00           C  
ATOM   4913  O   ASP C   2      14.721   4.030  21.407  1.00  0.00           O  
ATOM   4914  CB  ASP C   2      16.471   5.743  23.534  1.00  0.00           C  
ATOM   4915  CG  ASP C   2      17.283   7.043  23.570  1.00  0.00           C  
ATOM   4916  OD1 ASP C   2      16.925   7.991  22.915  1.00  0.00           O  
ATOM   4917  OD2 ASP C   2      18.259   7.067  24.274  1.00  0.00           O  
ATOM   4918  H   ASP C   2      14.620   7.120  24.566  1.00  0.00           H  
ATOM   4919  HA  ASP C   2      15.176   6.417  21.959  1.00  0.00           H  
ATOM   4920 1HB  ASP C   2      16.354   5.389  24.565  1.00  0.00           H  
ATOM   4921 2HB  ASP C   2      17.052   4.987  23.007  1.00  0.00           H  
ATOM   4922  N   GLU C   3      14.088   3.699  23.536  1.00  0.00           N  
ATOM   4923  CA  GLU C   3      13.695   2.325  23.253  1.00  0.00           C  
ATOM   4924  C   GLU C   3      12.484   2.248  22.321  1.00  0.00           C  
ATOM   4925  O   GLU C   3      12.496   1.517  21.329  1.00  0.00           O  
ATOM   4926  CB  GLU C   3      13.411   1.600  24.571  1.00  0.00           C  
ATOM   4927  CG  GLU C   3      14.657   1.420  25.461  1.00  0.00           C  
ATOM   4928  CD  GLU C   3      15.040   2.692  26.193  1.00  0.00           C  
ATOM   4929  OE1 GLU C   3      14.263   3.627  26.145  1.00  0.00           O  
ATOM   4930  OE2 GLU C   3      16.092   2.738  26.779  1.00  0.00           O  
ATOM   4931  H   GLU C   3      14.010   4.068  24.490  1.00  0.00           H  
ATOM   4932  HA  GLU C   3      14.530   1.824  22.756  1.00  0.00           H  
ATOM   4933 1HB  GLU C   3      12.671   2.164  25.141  1.00  0.00           H  
ATOM   4934 2HB  GLU C   3      12.984   0.618  24.366  1.00  0.00           H  
ATOM   4935 1HG  GLU C   3      14.468   0.634  26.191  1.00  0.00           H  
ATOM   4936 2HG  GLU C   3      15.494   1.104  24.838  1.00  0.00           H  
ATOM   4937  N   GLN C   4      11.451   3.042  22.617  1.00  0.00           N  
ATOM   4938  CA  GLN C   4      10.262   3.063  21.778  1.00  0.00           C
[truncated: 789,761 more chars]
