# Supplementary material for: Computational design of mechanically coupled axle-rotor protein assemblies
Source: Science. Author manuscript; Available in PMC 2023 Dec 11. (PMC10712554; doi:10.1126/science.abm1183)
Supplement: Data S5 [file NIHMS1871500-supplement-Data_S5.zip › pdbs/C3-C1_2.pdb]

ATOM      1  N   ASP A   1       7.281   9.844  43.962  1.00  0.00           N  
ATOM      2  CA  ASP A   1       7.615   8.787  43.008  1.00  0.00           C  
ATOM      3  C   ASP A   1       6.502   8.550  41.983  1.00  0.00           C  
ATOM      4  O   ASP A   1       6.780   8.204  40.834  1.00  0.00           O  
ATOM      5  CB  ASP A   1       7.949   7.522  43.764  1.00  0.00           C  
ATOM      6  CG  ASP A   1       9.162   7.764  44.648  1.00  0.00           C  
ATOM      7  OD1 ASP A   1      10.225   8.030  44.152  1.00  0.00           O  
ATOM      8  OD2 ASP A   1       8.987   7.716  45.850  1.00  0.00           O1-
ATOM      9 1H   ASP A   1       8.086  10.016  44.553  1.00  0.00           H  
ATOM     10 2H   ASP A   1       7.080  10.675  43.425  1.00  0.00           H  
ATOM     11 3H   ASP A   1       6.494   9.593  44.532  1.00  0.00           H  
ATOM     12  HA  ASP A   1       8.507   9.097  42.462  1.00  0.00           H  
ATOM     13 1HB  ASP A   1       7.101   7.217  44.375  1.00  0.00           H  
ATOM     14 2HB  ASP A   1       8.166   6.717  43.062  1.00  0.00           H  
ATOM     15  N   ILE A   2       5.234   8.712  42.392  1.00  0.00           N  
ATOM     16  CA  ILE A   2       4.127   8.512  41.455  1.00  0.00           C  
ATOM     17  C   ILE A   2       4.121   9.635  40.423  1.00  0.00           C  
ATOM     18  O   ILE A   2       3.939   9.389  39.227  1.00  0.00           O  
ATOM     19  CB  ILE A   2       2.761   8.446  42.171  1.00  0.00           C  
ATOM     20  CG1 ILE A   2       2.720   7.187  43.065  1.00  0.00           C  
ATOM     21  CG2 ILE A   2       1.620   8.382  41.105  1.00  0.00           C  
ATOM     22  CD1 ILE A   2       1.576   7.140  44.015  1.00  0.00           C  
ATOM     23  H   ILE A   2       5.018   8.996  43.337  1.00  0.00           H  
ATOM     24  HA  ILE A   2       4.278   7.575  40.928  1.00  0.00           H  
ATOM     25  HB  ILE A   2       2.624   9.325  42.806  1.00  0.00           H  
ATOM     26 1HG1 ILE A   2       2.657   6.317  42.439  1.00  0.00           H  
ATOM     27 2HG1 ILE A   2       3.638   7.141  43.637  1.00  0.00           H  
ATOM     28 1HG2 ILE A   2       0.649   8.331  41.578  1.00  0.00           H  
ATOM     29 2HG2 ILE A   2       1.644   9.273  40.481  1.00  0.00           H  
ATOM     30 3HG2 ILE A   2       1.759   7.503  40.476  1.00  0.00           H  
ATOM     31 1HD1 ILE A   2       1.608   6.228  44.604  1.00  0.00           H  
ATOM     32 2HD1 ILE A   2       1.612   8.000  44.682  1.00  0.00           H  
ATOM     33 3HD1 ILE A   2       0.684   7.152  43.463  1.00  0.00           H  
ATOM     34  N   GLU A   3       4.257  10.871  40.896  1.00  0.00           N  
ATOM     35  CA  GLU A   3       4.281  12.054  40.049  1.00  0.00           C  
ATOM     36  C   GLU A   3       5.475  12.026  39.094  1.00  0.00           C  
ATOM     37  O   GLU A   3       5.374  12.471  37.950  1.00  0.00           O  
ATOM     38  CB  GLU A   3       4.326  13.320  40.907  1.00  0.00           C  
ATOM     39  CG  GLU A   3       3.072  13.566  41.733  1.00  0.00           C  
ATOM     40  CD  GLU A   3       3.048  12.773  43.010  1.00  0.00           C  
ATOM     41  OE1 GLU A   3       3.987  12.057  43.260  1.00  0.00           O  
ATOM     42  OE2 GLU A   3       2.088  12.884  43.736  1.00  0.00           O1-
ATOM     43  H   GLU A   3       4.360  11.006  41.902  1.00  0.00           H  
ATOM     44  HA  GLU A   3       3.369  12.061  39.453  1.00  0.00           H  
ATOM     45 1HB  GLU A   3       5.172  13.265  41.592  1.00  0.00           H  
ATOM     46 2HB  GLU A   3       4.480  14.188  40.266  1.00  0.00           H  
ATOM     47 1HG  GLU A   3       3.011  14.626  41.975  1.00  0.00           H  
ATOM     48 2HG  GLU A   3       2.199  13.308  41.134  1.00  0.00           H  
ATOM     49  N   GLU A   4       6.614  11.515  39.570  1.00  0.00           N  
ATOM     50  CA  GLU A   4       7.780  11.387  38.720  1.00  0.00           C  
ATOM     51  C   GLU A   4       7.485  10.379  37.615  1.00  0.00           C  
ATOM     52  O   GLU A   4       7.830  10.617  36.453  1.00  0.00           O  
ATOM     53  CB  GLU A   4       9.004  10.946  39.516  1.00  0.00           C  
ATOM     54  CG  GLU A   4       9.529  11.953  40.544  1.00  0.00           C  
ATOM     55  CD  GLU A   4       8.825  11.903  41.881  1.00  0.00           C  
ATOM     56  OE1 GLU A   4       7.638  11.647  41.936  1.00  0.00           O  
ATOM     57  OE2 GLU A   4       9.502  12.040  42.876  1.00  0.00           O1-
ATOM     58  H   GLU A   4       6.662  11.250  40.550  1.00  0.00           H  
ATOM     59  HA  GLU A   4       7.991  12.354  38.261  1.00  0.00           H  
ATOM     60 1HB  GLU A   4       8.772  10.020  40.042  1.00  0.00           H  
ATOM     61 2HB  GLU A   4       9.817  10.725  38.824  1.00  0.00           H  
ATOM     62 1HG  GLU A   4      10.592  11.781  40.694  1.00  0.00           H  
ATOM     63 2HG  GLU A   4       9.411  12.953  40.126  1.00  0.00           H  
ATOM     64  N   ALA A   5       6.829   9.255  37.968  1.00  0.00           N  
ATOM     65  CA  ALA A   5       6.440   8.267  36.974  1.00  0.00           C  
ATOM     66  C   ALA A   5       5.483   8.906  35.977  1.00  0.00           C  
ATOM     67  O   ALA A   5       5.532   8.604  34.786  1.00  0.00           O  
ATOM     68  CB  ALA A   5       5.799   7.055  37.625  1.00  0.00           C  
ATOM     69  H   ALA A   5       6.640   9.061  38.957  1.00  0.00           H  
ATOM     70  HA  ALA A   5       7.333   7.956  36.440  1.00  0.00           H  
ATOM     71 1HB  ALA A   5       5.533   6.327  36.861  1.00  0.00           H  
ATOM     72 2HB  ALA A   5       6.502   6.606  38.328  1.00  0.00           H  
ATOM     73 3HB  ALA A   5       4.904   7.358  38.159  1.00  0.00           H  
ATOM     74  N   LYS A   6       4.609   9.794  36.451  1.00  0.00           N  
ATOM     75  CA  LYS A   6       3.672  10.472  35.572  1.00  0.00           C  
ATOM     76  C   LYS A   6       4.416  11.315  34.542  1.00  0.00           C  
ATOM     77  O   LYS A   6       4.096  11.255  33.348  1.00  0.00           O  
ATOM     78  CB  LYS A   6       2.680  11.303  36.395  1.00  0.00           C  
ATOM     79  CG  LYS A   6       1.547  11.993  35.617  1.00  0.00           C  
ATOM     80  CD  LYS A   6       0.523  12.633  36.597  1.00  0.00           C  
ATOM     81  CE  LYS A   6      -0.623  13.324  35.863  1.00  0.00           C  
ATOM     82  NZ  LYS A   6      -1.692  13.828  36.811  1.00  0.00           N1+
ATOM     83  H   LYS A   6       4.561   9.938  37.465  1.00  0.00           H  
ATOM     84  HA  LYS A   6       3.137   9.723  35.018  1.00  0.00           H  
ATOM     85 1HB  LYS A   6       2.273  10.692  37.190  1.00  0.00           H  
ATOM     86 2HB  LYS A   6       3.223  12.104  36.873  1.00  0.00           H  
ATOM     87 1HG  LYS A   6       1.971  12.774  34.978  1.00  0.00           H  
ATOM     88 2HG  LYS A   6       1.037  11.272  34.985  1.00  0.00           H  
ATOM     89 1HD  LYS A   6       0.106  11.876  37.255  1.00  0.00           H  
ATOM     90 2HD  LYS A   6       1.034  13.374  37.215  1.00  0.00           H  
ATOM     91 1HE  LYS A   6      -0.217  14.171  35.314  1.00  0.00           H  
ATOM     92 2HE  LYS A   6      -1.076  12.628  35.157  1.00  0.00           H  
ATOM     93 1HZ  LYS A   6      -2.416  14.286  36.281  1.00  0.00           H  
ATOM     94 2HZ  LYS A   6      -2.131  13.042  37.339  1.00  0.00           H  
ATOM     95 3HZ  LYS A   6      -1.296  14.482  37.466  1.00  0.00           H  
ATOM     96  N   GLU A   7       5.422  12.075  34.983  1.00  0.00           N  
ATOM     97  CA  GLU A   7       6.204  12.863  34.037  1.00  0.00           C  
ATOM     98  C   GLU A   7       7.001  11.981  33.081  1.00  0.00           C  
ATOM     99  O   GLU A   7       7.086  12.286  31.889  1.00  0.00           O  
ATOM    100  CB  GLU A   7       7.137  13.827  34.769  1.00  0.00           C  
ATOM    101  CG  GLU A   7       6.425  14.998  35.428  1.00  0.00           C  
ATOM    102  CD  GLU A   7       5.764  15.883  34.392  1.00  0.00           C  
ATOM    103  OE1 GLU A   7       6.392  16.131  33.383  1.00  0.00           O  
ATOM    104  OE2 GLU A   7       4.648  16.292  34.590  1.00  0.00           O1-
ATOM    105  H   GLU A   7       5.601  12.131  35.991  1.00  0.00           H  
ATOM    106  HA  GLU A   7       5.512  13.458  33.441  1.00  0.00           H  
ATOM    107 1HB  GLU A   7       7.675  13.282  35.550  1.00  0.00           H  
ATOM    108 2HB  GLU A   7       7.877  14.219  34.073  1.00  0.00           H  
ATOM    109 1HG  GLU A   7       5.663  14.613  36.109  1.00  0.00           H  
ATOM    110 2HG  GLU A   7       7.140  15.579  36.008  1.00  0.00           H  
ATOM    111  N   GLU A   8       7.541  10.859  33.574  1.00  0.00           N  
ATOM    112  CA  GLU A   8       8.298   9.972  32.703  1.00  0.00           C  
ATOM    113  C   GLU A   8       7.351   9.353  31.682  1.00  0.00           C  
ATOM    114  O   GLU A   8       7.700   9.220  30.508  1.00  0.00           O  
ATOM    115  CB  GLU A   8       9.019   8.893  33.515  1.00  0.00           C  
ATOM    116  CG  GLU A   8       9.922   7.933  32.708  1.00  0.00           C  
ATOM    117  CD  GLU A   8      11.120   8.597  32.047  1.00  0.00           C  
ATOM    118  OE1 GLU A   8      11.447   9.716  32.386  1.00  0.00           O  
ATOM    119  OE2 GLU A   8      11.739   7.960  31.229  1.00  0.00           O1-
ATOM    120  H   GLU A   8       7.473  10.661  34.577  1.00  0.00           H  
ATOM    121  HA  GLU A   8       9.044  10.558  32.170  1.00  0.00           H  
ATOM    122 1HB  GLU A   8       9.637   9.374  34.274  1.00  0.00           H  
ATOM    123 2HB  GLU A   8       8.285   8.300  34.042  1.00  0.00           H  
ATOM    124 1HG  GLU A   8      10.276   7.150  33.374  1.00  0.00           H  
ATOM    125 2HG  GLU A   8       9.317   7.463  31.938  1.00  0.00           H  
ATOM    126  N   SER A   9       6.138   8.999  32.121  1.00  0.00           N  
ATOM    127  CA  SER A   9       5.150   8.397  31.249  1.00  0.00           C  
ATOM    128  C   SER A   9       4.791   9.362  30.133  1.00  0.00           C  
ATOM    129  O   SER A   9       4.674   8.963  28.968  1.00  0.00           O  
ATOM    130  CB  SER A   9       3.896   8.045  32.033  1.00  0.00           C  
ATOM    131  OG  SER A   9       4.147   7.045  32.987  1.00  0.00           O  
ATOM    132  H   SER A   9       5.919   9.103  33.107  1.00  0.00           H  
ATOM    133  HA  SER A   9       5.581   7.503  30.820  1.00  0.00           H  
ATOM    134 1HB  SER A   9       3.512   8.930  32.527  1.00  0.00           H  
ATOM    135 2HB  SER A   9       3.134   7.708  31.341  1.00  0.00           H  
ATOM    136  HG  SER A   9       4.641   7.491  33.715  1.00  0.00           H  
ATOM    137  N   ARG A  10       4.641  10.644  30.486  1.00  0.00           N  
ATOM    138  CA  ARG A  10       4.348  11.682  29.516  1.00  0.00           C  
ATOM    139  C   ARG A  10       5.472  11.753  28.485  1.00  0.00           C  
ATOM    140  O   ARG A  10       5.212  11.724  27.283  1.00  0.00           O  
ATOM    141  CB  ARG A  10       4.176  13.029  30.208  1.00  0.00           C  
ATOM    142  CG  ARG A  10       3.794  14.184  29.299  1.00  0.00           C  
ATOM    143  CD  ARG A  10       3.676  15.489  30.050  1.00  0.00           C  
ATOM    144  NE  ARG A  10       4.962  15.989  30.589  1.00  0.00           N  
ATOM    145  CZ  ARG A  10       5.926  16.605  29.875  1.00  0.00           C  
ATOM    146  NH1 ARG A  10       5.816  16.794  28.566  1.00  0.00           N1+
ATOM    147  NH2 ARG A  10       6.987  17.026  30.531  1.00  0.00           N  
ATOM    148  H   ARG A  10       4.682  10.888  31.481  1.00  0.00           H  
ATOM    149  HA  ARG A  10       3.420  11.434  29.005  1.00  0.00           H  
ATOM    150 1HB  ARG A  10       3.422  12.943  30.988  1.00  0.00           H  
ATOM    151 2HB  ARG A  10       5.108  13.303  30.696  1.00  0.00           H  
ATOM    152 1HG  ARG A  10       4.545  14.294  28.512  1.00  0.00           H  
ATOM    153 2HG  ARG A  10       2.830  13.971  28.838  1.00  0.00           H  
ATOM    154 1HD  ARG A  10       3.259  16.250  29.394  1.00  0.00           H  
ATOM    155 2HD  ARG A  10       3.001  15.342  30.895  1.00  0.00           H  
ATOM    156  HE  ARG A  10       5.147  15.915  31.609  1.00  0.00           H  
ATOM    157 1HH1 ARG A  10       4.993  16.464  28.062  1.00  0.00           H  
ATOM    158 2HH1 ARG A  10       6.551  17.258  28.054  1.00  0.00           H  
ATOM    159 1HH2 ARG A  10       7.014  16.862  31.553  1.00  0.00           H  
ATOM    160 2HH2 ARG A  10       7.739  17.498  30.056  1.00  0.00           H  
ATOM    161  N   LYS A  11       6.730  11.784  28.952  1.00  0.00           N  
ATOM    162  CA  LYS A  11       7.874  11.864  28.047  1.00  0.00           C  
ATOM    163  C   LYS A  11       7.896  10.687  27.079  1.00  0.00           C  
ATOM    164  O   LYS A  11       8.171  10.876  25.890  1.00  0.00           O  
ATOM    165  CB  LYS A  11       9.176  11.894  28.854  1.00  0.00           C  
ATOM    166  CG  LYS A  11       9.429  13.192  29.620  1.00  0.00           C  
ATOM    167  CD  LYS A  11      10.689  13.081  30.483  1.00  0.00           C  
ATOM    168  CE  LYS A  11      10.922  14.338  31.303  1.00  0.00           C  
ATOM    169  NZ  LYS A  11      12.055  14.169  32.255  1.00  0.00           N1+
ATOM    170  H   LYS A  11       6.883  11.803  29.967  1.00  0.00           H  
ATOM    171  HA  LYS A  11       7.792  12.780  27.468  1.00  0.00           H  
ATOM    172 1HB  LYS A  11       9.172  11.081  29.577  1.00  0.00           H  
ATOM    173 2HB  LYS A  11      10.016  11.728  28.184  1.00  0.00           H  
ATOM    174 1HG  LYS A  11       9.549  14.010  28.910  1.00  0.00           H  
ATOM    175 2HG  LYS A  11       8.575  13.415  30.254  1.00  0.00           H  
ATOM    176 1HD  LYS A  11      10.593  12.228  31.162  1.00  0.00           H  
ATOM    177 2HD  LYS A  11      11.552  12.912  29.843  1.00  0.00           H  
ATOM    178 1HE  LYS A  11      11.147  15.163  30.630  1.00  0.00           H  
ATOM    179 2HE  LYS A  11      10.016  14.574  31.866  1.00  0.00           H  
ATOM    180 1HZ  LYS A  11      12.187  15.019  32.784  1.00  0.00           H  
ATOM    181 2HZ  LYS A  11      11.830  13.406  32.888  1.00  0.00           H  
ATOM    182 3HZ  LYS A  11      12.902  13.952  31.750  1.00  0.00           H  
ATOM    183  N   ILE A  12       7.573   9.484  27.567  1.00  0.00           N  
ATOM    184  CA  ILE A  12       7.535   8.305  26.719  1.00  0.00           C  
ATOM    185  C   ILE A  12       6.438   8.464  25.666  1.00  0.00           C  
ATOM    186  O   ILE A  12       6.657   8.226  24.480  1.00  0.00           O  
ATOM    187  CB  ILE A  12       7.293   7.026  27.561  1.00  0.00           C  
ATOM    188  CG1 ILE A  12       8.536   6.753  28.472  1.00  0.00           C  
ATOM    189  CG2 ILE A  12       7.022   5.804  26.611  1.00  0.00           C  
ATOM    190  CD1 ILE A  12       8.297   5.743  29.601  1.00  0.00           C  
ATOM    191  H   ILE A  12       7.407   9.400  28.576  1.00  0.00           H  
ATOM    192  HA  ILE A  12       8.492   8.211  26.210  1.00  0.00           H  
ATOM    193  HB  ILE A  12       6.446   7.180  28.214  1.00  0.00           H  
ATOM    194 1HG1 ILE A  12       9.338   6.371  27.840  1.00  0.00           H  
ATOM    195 2HG1 ILE A  12       8.871   7.691  28.915  1.00  0.00           H  
ATOM    196 1HG2 ILE A  12       6.862   4.907  27.185  1.00  0.00           H  
ATOM    197 2HG2 ILE A  12       6.143   5.986  26.000  1.00  0.00           H  
ATOM    198 3HG2 ILE A  12       7.886   5.653  25.959  1.00  0.00           H  
ATOM    199 1HD1 ILE A  12       9.222   5.617  30.167  1.00  0.00           H  
ATOM    200 2HD1 ILE A  12       7.530   6.128  30.261  1.00  0.00           H  
ATOM    201 3HD1 ILE A  12       7.987   4.789  29.203  1.00  0.00           H  
ATOM    202  N   ALA A  13       5.236   8.871  26.098  1.00  0.00           N  
ATOM    203  CA  ALA A  13       4.140   9.040  25.149  1.00  0.00           C  
ATOM    204  C   ALA A  13       4.461  10.104  24.092  1.00  0.00           C  
ATOM    205  O   ALA A  13       4.091   9.939  22.918  1.00  0.00           O  
ATOM    206  CB  ALA A  13       2.879   9.452  25.902  1.00  0.00           C  
ATOM    207  H   ALA A  13       5.082   9.031  27.094  1.00  0.00           H  
ATOM    208  HA  ALA A  13       3.969   8.098  24.651  1.00  0.00           H  
ATOM    209 1HB  ALA A  13       2.056   9.555  25.198  1.00  0.00           H  
ATOM    210 2HB  ALA A  13       2.640   8.687  26.642  1.00  0.00           H  
ATOM    211 3HB  ALA A  13       3.058  10.403  26.404  1.00  0.00           H  
ATOM    212  N   ASP A  14       5.157  11.175  24.464  1.00  0.00           N  
ATOM    213  CA  ASP A  14       5.506  12.216  23.507  1.00  0.00           C  
ATOM    214  C   ASP A  14       6.630  11.808  22.549  1.00  0.00           C  
ATOM    215  O   ASP A  14       6.604  12.175  21.373  1.00  0.00           O  
ATOM    216  CB  ASP A  14       5.917  13.508  24.224  1.00  0.00           C  
ATOM    217  CG  ASP A  14       4.767  14.287  24.909  1.00  0.00           C  
ATOM    218  OD1 ASP A  14       3.613  14.035  24.645  1.00  0.00           O  
ATOM    219  OD2 ASP A  14       5.081  15.172  25.679  1.00  0.00           O1-
ATOM    220  H   ASP A  14       5.382  11.296  25.459  1.00  0.00           H  
ATOM    221  HA  ASP A  14       4.620  12.431  22.911  1.00  0.00           H  
ATOM    222 1HB  ASP A  14       6.651  13.250  24.993  1.00  0.00           H  
ATOM    223 2HB  ASP A  14       6.414  14.168  23.516  1.00  0.00           H  
ATOM    224  N   HIS A  15       7.648  11.023  23.034  1.00  0.00           N  
ATOM    225  CA  HIS A  15       8.794  10.685  22.194  1.00  0.00           C  
ATOM    226  C   HIS A  15       8.535   9.422  21.409  1.00  0.00           C  
ATOM    227  O   HIS A  15       9.097   9.334  20.268  1.00  0.00           O  
ATOM    228  CB  HIS A  15       9.985  10.489  23.146  1.00  0.00           C  
ATOM    229  CG  HIS A  15      11.262  10.206  22.410  1.00  0.00           C  
ATOM    230  CD2 HIS A  15      11.901   8.975  22.463  1.00  0.00           C  
ATOM    231  ND1 HIS A  15      11.956  11.106  21.603  1.00  0.00           N  
ATOM    232  CE1 HIS A  15      12.988  10.329  21.226  1.00  0.00           C  
ATOM    233  NE2 HIS A  15      13.031   9.050  21.689  1.00  0.00           N  
ATOM    234  H   HIS A  15       7.604  10.677  23.982  1.00  0.00           H  
ATOM    235  HA  HIS A  15       8.918  11.495  21.456  1.00  0.00           H  
ATOM    236 2HB  HIS A  15       9.804   9.651  23.848  1.00  0.00           H  
ATOM    237 3HB  HIS A  15      10.157  11.378  23.788  1.00  0.00           H  
ATOM    238 2HD  HIS A  15      11.543   8.120  23.028  1.00  0.00           H  
ATOM    239 1HE  HIS A  15      13.730  10.765  20.570  1.00  0.00           H  
ATOM    240 2HE  HIS A  15      13.732   8.317  21.510  1.00  0.00           H  
ATOM    241  N   GLY A  16       7.904   8.382  21.911  1.00  0.00           N  
ATOM    242  CA  GLY A  16       7.754   7.138  21.173  1.00  0.00           C  
ATOM    243  C   GLY A  16       6.730   7.279  20.052  1.00  0.00           C  
ATOM    244  O   GLY A  16       5.742   7.998  20.183  1.00  0.00           O  
ATOM    245  H   GLY A  16       7.484   8.453  22.841  1.00  0.00           H  
ATOM    246 1HA  GLY A  16       8.716   6.836  20.760  1.00  0.00           H  
ATOM    247 2HA  GLY A  16       7.442   6.351  21.864  1.00  0.00           H  
ATOM    248  N   HIS A  17       6.955   6.584  18.955  1.00  0.00           N  
ATOM    249  CA  HIS A  17       5.978   6.468  17.876  1.00  0.00           C  
ATOM    250  C   HIS A  17       5.636   5.022  17.608  1.00  0.00           C  
ATOM    251  O   HIS A  17       4.739   4.663  16.928  1.00  0.00           O  
ATOM    252  CB  HIS A  17       6.627   7.104  16.636  1.00  0.00           C  
ATOM    253  CG  HIS A  17       5.703   7.119  15.453  1.00  0.00           C  
ATOM    254  CD2 HIS A  17       5.900   6.318  14.337  1.00  0.00           C  
ATOM    255  ND1 HIS A  17       4.564   7.909  15.318  1.00  0.00           N  
ATOM    256  CE1 HIS A  17       4.154   7.517  14.098  1.00  0.00           C  
ATOM    257  NE2 HIS A  17       4.888   6.574  13.448  1.00  0.00           N  
ATOM    258  H   HIS A  17       7.842   6.110  18.857  1.00  0.00           H  
ATOM    259  HA  HIS A  17       5.048   6.955  18.214  1.00  0.00           H  
ATOM    260 2HB  HIS A  17       7.547   6.560  16.342  1.00  0.00           H  
ATOM    261 3HB  HIS A  17       6.951   8.149  16.823  1.00  0.00           H  
ATOM    262 2HD  HIS A  17       6.723   5.619  14.218  1.00  0.00           H  
ATOM    263 1HE  HIS A  17       3.257   7.972  13.700  1.00  0.00           H  
ATOM    264 2HE  HIS A  17       4.732   6.154  12.520  1.00  0.00           H  
ATOM    265  N   ASP A  18       6.486   4.241  18.308  1.00  0.00           N  
ATOM    266  CA  ASP A  18       6.381   2.791  18.266  1.00  0.00           C  
ATOM    267  C   ASP A  18       5.526   2.299  19.404  1.00  0.00           C  
ATOM    268  O   ASP A  18       5.950   2.332  20.560  1.00  0.00           O  
ATOM    269  CB  ASP A  18       7.722   2.071  18.359  1.00  0.00           C  
ATOM    270  CG  ASP A  18       7.529   0.512  18.286  1.00  0.00           C  
ATOM    271  OD1 ASP A  18       6.391   0.060  18.130  1.00  0.00           O  
ATOM    272  OD2 ASP A  18       8.482  -0.193  18.455  1.00  0.00           O1-
ATOM    273  H   ASP A  18       7.202   4.703  18.854  1.00  0.00           H  
ATOM    274  HA  ASP A  18       5.904   2.504  17.333  1.00  0.00           H  
ATOM    275 1HB  ASP A  18       8.361   2.381  17.537  1.00  0.00           H  
ATOM    276 2HB  ASP A  18       8.225   2.339  19.286  1.00  0.00           H  
ATOM    277  N   GLY A  19       4.311   1.879  19.101  1.00  0.00           N  
ATOM    278  CA  GLY A  19       3.391   1.438  20.130  1.00  0.00           C  
ATOM    279  C   GLY A  19       3.947   0.273  20.956  1.00  0.00           C  
ATOM    280  O   GLY A  19       3.640   0.160  22.143  1.00  0.00           O  
ATOM    281  H   GLY A  19       4.030   1.880  18.130  1.00  0.00           H  
ATOM    282 1HA  GLY A  19       3.157   2.273  20.787  1.00  0.00           H  
ATOM    283 2HA  GLY A  19       2.456   1.139  19.660  1.00  0.00           H  
ATOM    284  N   HIS A  20       4.779  -0.598  20.367  1.00  0.00           N  
ATOM    285  CA  HIS A  20       5.287  -1.723  21.141  1.00  0.00           C  
ATOM    286  C   HIS A  20       6.285  -1.258  22.180  1.00  0.00           C  
ATOM    287  O   HIS A  20       6.128  -1.532  23.378  1.00  0.00           O  
ATOM    288  CB  HIS A  20       5.948  -2.761  20.234  1.00  0.00           C  
ATOM    289  CG  HIS A  20       6.431  -3.969  20.967  1.00  0.00           C  
ATOM    290  CD2 HIS A  20       5.827  -5.155  21.206  1.00  0.00           C  
ATOM    291  ND1 HIS A  20       7.678  -4.045  21.565  1.00  0.00           N  
ATOM    292  CE1 HIS A  20       7.807  -5.225  22.143  1.00  0.00           C  
ATOM    293  NE2 HIS A  20       6.702  -5.912  21.931  1.00  0.00           N  
ATOM    294  H   HIS A  20       5.088  -0.490  19.387  1.00  0.00           H  
ATOM    295  HA  HIS A  20       4.462  -2.205  21.668  1.00  0.00           H  
ATOM    296 1HB  HIS A  20       5.244  -3.076  19.466  1.00  0.00           H  
ATOM    297 2HB  HIS A  20       6.800  -2.302  19.722  1.00  0.00           H  
ATOM    298  HD2 HIS A  20       4.828  -5.456  20.882  1.00  0.00           H  
ATOM    299  HE1 HIS A  20       8.679  -5.580  22.690  1.00  0.00           H  
ATOM    300  HE2 HIS A  20       6.525  -6.872  22.259  1.00  0.00           H  
ATOM    301  N   LYS A  21       7.301  -0.525  21.732  1.00  0.00           N  
ATOM    302  CA  LYS A  21       8.331  -0.065  22.635  1.00  0.00           C  
ATOM    303  C   LYS A  21       7.765   0.903  23.665  1.00  0.00           C  
ATOM    304  O   LYS A  21       8.077   0.793  24.849  1.00  0.00           O  
ATOM    305  CB  LYS A  21       9.470   0.584  21.853  1.00  0.00           C  
ATOM    306  CG  LYS A  21      10.683   1.035  22.687  1.00  0.00           C  
ATOM    307  CD  LYS A  21      11.366  -0.169  23.361  1.00  0.00           C  
ATOM    308  CE  LYS A  21      12.824   0.118  23.746  1.00  0.00           C  
ATOM    309  NZ  LYS A  21      12.953   1.219  24.743  1.00  0.00           N1+
ATOM    310  H   LYS A  21       7.377  -0.336  20.735  1.00  0.00           H  
ATOM    311  HA  LYS A  21       8.723  -0.932  23.164  1.00  0.00           H  
ATOM    312 1HB  LYS A  21       9.819  -0.113  21.086  1.00  0.00           H  
ATOM    313 2HB  LYS A  21       9.089   1.459  21.334  1.00  0.00           H  
ATOM    314 1HG  LYS A  21      11.395   1.537  22.034  1.00  0.00           H  
ATOM    315 2HG  LYS A  21      10.359   1.740  23.460  1.00  0.00           H  
ATOM    316 1HD  LYS A  21      10.822  -0.401  24.283  1.00  0.00           H  
ATOM    317 2HD  LYS A  21      11.327  -1.038  22.706  1.00  0.00           H  
ATOM    318 1HE  LYS A  21      13.255  -0.787  24.167  1.00  0.00           H  
ATOM    319 2HE  LYS A  21      13.377   0.389  22.849  1.00  0.00           H  
ATOM    320 1HZ  LYS A  21      13.918   1.368  24.971  1.00  0.00           H  
ATOM    321 2HZ  LYS A  21      12.564   2.080  24.375  1.00  0.00           H  
ATOM    322 3HZ  LYS A  21      12.437   0.978  25.615  1.00  0.00           H  
ATOM    323  N   ALA A  22       6.891   1.833  23.246  1.00  0.00           N  
ATOM    324  CA  ALA A  22       6.354   2.782  24.211  1.00  0.00           C  
ATOM    325  C   ALA A  22       5.633   2.045  25.329  1.00  0.00           C  
ATOM    326  O   ALA A  22       5.830   2.361  26.508  1.00  0.00           O  
ATOM    327  CB  ALA A  22       5.399   3.742  23.524  1.00  0.00           C  
ATOM    328  H   ALA A  22       6.631   1.916  22.260  1.00  0.00           H  
ATOM    329  HA  ALA A  22       7.182   3.341  24.641  1.00  0.00           H  
ATOM    330 1HB  ALA A  22       5.013   4.457  24.248  1.00  0.00           H  
ATOM    331 2HB  ALA A  22       5.926   4.272  22.730  1.00  0.00           H  
ATOM    332 3HB  ALA A  22       4.572   3.176  23.089  1.00  0.00           H  
ATOM    333  N   VAL A  23       4.867   1.010  24.988  1.00  0.00           N  
ATOM    334  CA  VAL A  23       4.197   0.226  26.003  1.00  0.00           C  
ATOM    335  C   VAL A  23       5.195  -0.500  26.874  1.00  0.00           C  
ATOM    336  O   VAL A  23       5.026  -0.533  28.088  1.00  0.00           O  
ATOM    337  CB  VAL A  23       3.210  -0.753  25.382  1.00  0.00           C  
ATOM    338  CG1 VAL A  23       2.659  -1.732  26.430  1.00  0.00           C  
ATOM    339  CG2 VAL A  23       2.091   0.033  24.819  1.00  0.00           C  
ATOM    340  H   VAL A  23       4.703   0.792  23.997  1.00  0.00           H  
ATOM    341  HA  VAL A  23       3.629   0.910  26.635  1.00  0.00           H  
ATOM    342  HB  VAL A  23       3.714  -1.317  24.590  1.00  0.00           H  
ATOM    343 1HG1 VAL A  23       1.952  -2.403  25.947  1.00  0.00           H  
ATOM    344 2HG1 VAL A  23       3.466  -2.321  26.863  1.00  0.00           H  
ATOM    345 3HG1 VAL A  23       2.154  -1.178  27.225  1.00  0.00           H  
ATOM    346 1HG2 VAL A  23       1.391  -0.628  24.344  1.00  0.00           H  
ATOM    347 2HG2 VAL A  23       1.608   0.568  25.627  1.00  0.00           H  
ATOM    348 3HG2 VAL A  23       2.453   0.743  24.093  1.00  0.00           H  
ATOM    349  N   ALA A  24       6.211  -1.128  26.273  1.00  0.00           N  
ATOM    350  CA  ALA A  24       7.191  -1.862  27.058  1.00  0.00           C  
ATOM    351  C   ALA A  24       7.879  -0.963  28.087  1.00  0.00           C  
ATOM    352  O   ALA A  24       8.102  -1.388  29.228  1.00  0.00           O  
ATOM    353  CB  ALA A  24       8.229  -2.473  26.136  1.00  0.00           C  
ATOM    354  H   ALA A  24       6.282  -1.117  25.250  1.00  0.00           H  
ATOM    355  HA  ALA A  24       6.668  -2.654  27.593  1.00  0.00           H  
ATOM    356 1HB  ALA A  24       8.945  -3.041  26.722  1.00  0.00           H  
ATOM    357 2HB  ALA A  24       7.736  -3.128  25.415  1.00  0.00           H  
ATOM    358 3HB  ALA A  24       8.744  -1.673  25.606  1.00  0.00           H  
ATOM    359  N   ASP A  25       8.187   0.285  27.707  1.00  0.00           N  
ATOM    360  CA  ASP A  25       8.834   1.196  28.640  1.00  0.00           C  
ATOM    361  C   ASP A  25       7.864   1.657  29.723  1.00  0.00           C  
ATOM    362  O   ASP A  25       8.236   1.719  30.901  1.00  0.00           O  
ATOM    363  CB  ASP A  25       9.421   2.408  27.916  1.00  0.00           C  
ATOM    364  CG  ASP A  25      10.701   2.128  27.036  1.00  0.00           C  
ATOM    365  OD1 ASP A  25      11.354   1.078  27.124  1.00  0.00           O  
ATOM    366  OD2 ASP A  25      11.051   3.008  26.284  1.00  0.00           O1-
ATOM    367  H   ASP A  25       8.030   0.561  26.731  1.00  0.00           H  
ATOM    368  HA  ASP A  25       9.645   0.668  29.128  1.00  0.00           H  
ATOM    369 1HB  ASP A  25       8.645   2.826  27.263  1.00  0.00           H  
ATOM    370 2HB  ASP A  25       9.675   3.169  28.644  1.00  0.00           H  
ATOM    371  N   LEU A  26       6.609   1.940  29.355  1.00  0.00           N  
ATOM    372  CA  LEU A  26       5.631   2.355  30.351  1.00  0.00           C  
ATOM    373  C   LEU A  26       5.350   1.231  31.324  1.00  0.00           C  
ATOM    374  O   LEU A  26       5.206   1.469  32.523  1.00  0.00           O  
ATOM    375  CB  LEU A  26       4.311   2.758  29.691  1.00  0.00           C  
ATOM    376  CG  LEU A  26       4.321   4.033  28.858  1.00  0.00           C  
ATOM    377  CD1 LEU A  26       3.022   4.148  28.129  1.00  0.00           C  
ATOM    378  CD2 LEU A  26       4.537   5.226  29.739  1.00  0.00           C  
ATOM    379  H   LEU A  26       6.346   1.906  28.365  1.00  0.00           H  
ATOM    380  HA  LEU A  26       6.043   3.181  30.918  1.00  0.00           H  
ATOM    381 1HB  LEU A  26       4.002   1.942  29.037  1.00  0.00           H  
ATOM    382 2HB  LEU A  26       3.557   2.872  30.471  1.00  0.00           H  
ATOM    383  HG  LEU A  26       5.101   3.984  28.136  1.00  0.00           H  
ATOM    384 1HD1 LEU A  26       3.026   5.051  27.517  1.00  0.00           H  
ATOM    385 2HD1 LEU A  26       2.906   3.278  27.491  1.00  0.00           H  
ATOM    386 3HD1 LEU A  26       2.201   4.194  28.841  1.00  0.00           H  
ATOM    387 1HD2 LEU A  26       4.530   6.124  29.123  1.00  0.00           H  
ATOM    388 2HD2 LEU A  26       3.761   5.285  30.470  1.00  0.00           H  
ATOM    389 3HD2 LEU A  26       5.476   5.151  30.242  1.00  0.00           H  
ATOM    390  N   GLN A  27       5.302   0.001  30.817  1.00  0.00           N  
ATOM    391  CA  GLN A  27       5.025  -1.141  31.651  1.00  0.00           C  
ATOM    392  C   GLN A  27       6.162  -1.357  32.636  1.00  0.00           C  
ATOM    393  O   GLN A  27       5.913  -1.556  33.826  1.00  0.00           O  
ATOM    394  CB  GLN A  27       4.784  -2.355  30.752  1.00  0.00           C  
ATOM    395  CG  GLN A  27       4.384  -3.616  31.438  1.00  0.00           C  
ATOM    396  CD  GLN A  27       3.071  -3.482  32.179  1.00  0.00           C  
ATOM    397  NE2 GLN A  27       2.827  -4.398  33.091  1.00  0.00           N  
ATOM    398  OE1 GLN A  27       2.276  -2.557  31.928  1.00  0.00           O  
ATOM    399  H   GLN A  27       5.416  -0.135  29.813  1.00  0.00           H  
ATOM    400  HA  GLN A  27       4.123  -0.934  32.219  1.00  0.00           H  
ATOM    401 1HB  GLN A  27       4.004  -2.108  30.029  1.00  0.00           H  
ATOM    402 2HB  GLN A  27       5.689  -2.558  30.179  1.00  0.00           H  
ATOM    403 1HG  GLN A  27       4.294  -4.377  30.684  1.00  0.00           H  
ATOM    404 2HG  GLN A  27       5.152  -3.889  32.148  1.00  0.00           H  
ATOM    405 1HE2 GLN A  27       1.988  -4.339  33.649  1.00  0.00           H  
ATOM    406 2HE2 GLN A  27       3.469  -5.159  33.248  1.00  0.00           H  
ATOM    407  N   ARG A  28       7.414  -1.238  32.184  1.00  0.00           N  
ATOM    408  CA  ARG A  28       8.536  -1.398  33.096  1.00  0.00           C  
ATOM    409  C   ARG A  28       8.439  -0.358  34.208  1.00  0.00           C  
ATOM    410  O   ARG A  28       8.665  -0.667  35.382  1.00  0.00           O  
ATOM    411  CB  ARG A  28       9.851  -1.277  32.358  1.00  0.00           C  
ATOM    412  CG  ARG A  28      11.106  -1.567  33.191  1.00  0.00           C  
ATOM    413  CD  ARG A  28      12.327  -1.645  32.323  1.00  0.00           C  
ATOM    414  NE  ARG A  28      12.624  -0.363  31.665  1.00  0.00           N  
ATOM    415  CZ  ARG A  28      12.408  -0.062  30.350  1.00  0.00           C  
ATOM    416  NH1 ARG A  28      11.864  -0.915  29.509  1.00  0.00           N1+
ATOM    417  NH2 ARG A  28      12.727   1.122  29.878  1.00  0.00           N  
ATOM    418  H   ARG A  28       7.595  -1.093  31.184  1.00  0.00           H  
ATOM    419  HA  ARG A  28       8.487  -2.388  33.540  1.00  0.00           H  
ATOM    420 1HB  ARG A  28       9.843  -1.956  31.509  1.00  0.00           H  
ATOM    421 2HB  ARG A  28       9.934  -0.264  31.960  1.00  0.00           H  
ATOM    422 1HG  ARG A  28      11.252  -0.766  33.917  1.00  0.00           H  
ATOM    423 2HG  ARG A  28      10.986  -2.515  33.718  1.00  0.00           H  
ATOM    424 1HD  ARG A  28      13.182  -1.905  32.951  1.00  0.00           H  
ATOM    425 2HD  ARG A  28      12.197  -2.415  31.569  1.00  0.00           H  
ATOM    426  HE  ARG A  28      13.044   0.358  32.240  1.00  0.00           H  
ATOM    427 1HH1 ARG A  28      11.582  -1.835  29.803  1.00  0.00           H  
ATOM    428 2HH1 ARG A  28      11.702  -0.594  28.537  1.00  0.00           H  
ATOM    429 1HH2 ARG A  28      13.139   1.827  30.471  1.00  0.00           H  
ATOM    430 2HH2 ARG A  28      12.521   1.301  28.882  1.00  0.00           H  
ATOM    431  N   LEU A  29       8.082   0.873  33.839  1.00  0.00           N  
ATOM    432  CA  LEU A  29       7.926   1.953  34.796  1.00  0.00           C  
ATOM    433  C   LEU A  29       6.828   1.635  35.817  1.00  0.00           C  
ATOM    434  O   LEU A  29       7.037   1.820  37.021  1.00  0.00           O  
ATOM    435  CB  LEU A  29       7.607   3.248  34.022  1.00  0.00           C  
ATOM    436  CG  LEU A  29       7.355   4.545  34.797  1.00  0.00           C  
ATOM    437  CD1 LEU A  29       8.588   4.941  35.609  1.00  0.00           C  
ATOM    438  CD2 LEU A  29       6.989   5.630  33.766  1.00  0.00           C  
ATOM    439  H   LEU A  29       7.953   1.078  32.842  1.00  0.00           H  
ATOM    440  HA  LEU A  29       8.869   2.070  35.323  1.00  0.00           H  
ATOM    441 1HB  LEU A  29       8.423   3.430  33.324  1.00  0.00           H  
ATOM    442 2HB  LEU A  29       6.721   3.074  33.438  1.00  0.00           H  
ATOM    443  HG  LEU A  29       6.523   4.406  35.488  1.00  0.00           H  
ATOM    444 1HD1 LEU A  29       8.394   5.863  36.142  1.00  0.00           H  
ATOM    445 2HD1 LEU A  29       8.823   4.159  36.333  1.00  0.00           H  
ATOM    446 3HD1 LEU A  29       9.434   5.084  34.939  1.00  0.00           H  
ATOM    447 1HD2 LEU A  29       6.785   6.555  34.274  1.00  0.00           H  
ATOM    448 2HD2 LEU A  29       7.812   5.773  33.068  1.00  0.00           H  
ATOM    449 3HD2 LEU A  29       6.102   5.317  33.214  1.00  0.00           H  
ATOM    450  N   ASN A  30       5.670   1.134  35.350  1.00  0.00           N  
ATOM    451  CA  ASN A  30       4.540   0.801  36.221  1.00  0.00           C  
ATOM    452  C   ASN A  30       4.917  -0.276  37.238  1.00  0.00           C  
ATOM    453  O   ASN A  30       4.468  -0.250  38.392  1.00  0.00           O  
ATOM    454  CB  ASN A  30       3.383   0.305  35.373  1.00  0.00           C  
ATOM    455  CG  ASN A  30       2.781   1.395  34.563  1.00  0.00           C  
ATOM    456  ND2 ASN A  30       2.099   1.044  33.501  1.00  0.00           N  
ATOM    457  OD1 ASN A  30       2.947   2.579  34.893  1.00  0.00           O  
ATOM    458  H   ASN A  30       5.554   1.056  34.334  1.00  0.00           H  
ATOM    459  HA  ASN A  30       4.245   1.695  36.771  1.00  0.00           H  
ATOM    460 1HB  ASN A  30       3.735  -0.477  34.700  1.00  0.00           H  
ATOM    461 2HB  ASN A  30       2.617  -0.135  36.010  1.00  0.00           H  
ATOM    462 1HD2 ASN A  30       1.684   1.760  32.915  1.00  0.00           H  
ATOM    463 2HD2 ASN A  30       2.003   0.079  33.252  1.00  0.00           H  
ATOM    464  N   ILE A  31       5.734  -1.222  36.794  1.00  0.00           N  
ATOM    465  CA  ILE A  31       6.219  -2.315  37.617  1.00  0.00           C  
ATOM    466  C   ILE A  31       7.163  -1.821  38.698  1.00  0.00           C  
ATOM    467  O   ILE A  31       7.026  -2.205  39.864  1.00  0.00           O  
ATOM    468  CB  ILE A  31       6.909  -3.349  36.731  1.00  0.00           C  
ATOM    469  CG1 ILE A  31       5.843  -4.023  35.833  1.00  0.00           C  
ATOM    470  CG2 ILE A  31       7.665  -4.374  37.592  1.00  0.00           C  
ATOM    471  CD1 ILE A  31       6.413  -4.779  34.680  1.00  0.00           C  
ATOM    472  H   ILE A  31       5.991  -1.189  35.800  1.00  0.00           H  
ATOM    473  HA  ILE A  31       5.366  -2.787  38.098  1.00  0.00           H  
ATOM    474  HB  ILE A  31       7.612  -2.845  36.076  1.00  0.00           H  
ATOM    475 1HG1 ILE A  31       5.285  -4.729  36.450  1.00  0.00           H  
ATOM    476 2HG1 ILE A  31       5.147  -3.277  35.454  1.00  0.00           H  
ATOM    477 1HG2 ILE A  31       8.143  -5.068  36.952  1.00  0.00           H  
ATOM    478 2HG2 ILE A  31       8.429  -3.891  38.203  1.00  0.00           H  
ATOM    479 3HG2 ILE A  31       6.965  -4.897  38.242  1.00  0.00           H  
ATOM    480 1HD1 ILE A  31       5.609  -5.243  34.123  1.00  0.00           H  
ATOM    481 2HD1 ILE A  31       6.952  -4.096  34.033  1.00  0.00           H  
ATOM    482 3HD1 ILE A  31       7.074  -5.507  35.030  1.00  0.00           H  
ATOM    483  N   GLU A  32       8.131  -0.990  38.313  1.00  0.00           N  
ATOM    484  CA  GLU A  32       9.075  -0.468  39.282  1.00  0.00           C  
ATOM    485  C   GLU A  32       8.355   0.451  40.274  1.00  0.00           C  
ATOM    486  O   GLU A  32       8.728   0.502  41.452  1.00  0.00           O  
ATOM    487  CB  GLU A  32      10.237   0.226  38.576  1.00  0.00           C  
ATOM    488  CG  GLU A  32      11.153  -0.753  37.766  1.00  0.00           C  
ATOM    489  CD  GLU A  32      11.818  -1.850  38.606  1.00  0.00           C  
ATOM    490  OE1 GLU A  32      12.283  -1.551  39.672  1.00  0.00           O  
ATOM    491  OE2 GLU A  32      11.863  -2.994  38.158  1.00  0.00           O1-
ATOM    492  H   GLU A  32       8.227  -0.745  37.323  1.00  0.00           H  
ATOM    493  HA  GLU A  32       9.489  -1.306  39.841  1.00  0.00           H  
ATOM    494 1HB  GLU A  32       9.841   0.967  37.876  1.00  0.00           H  
ATOM    495 2HB  GLU A  32      10.853   0.749  39.305  1.00  0.00           H  
ATOM    496 1HG  GLU A  32      10.547  -1.235  36.999  1.00  0.00           H  
ATOM    497 2HG  GLU A  32      11.921  -0.173  37.260  1.00  0.00           H  
ATOM    498  N   LEU A  33       7.317   1.171  39.820  1.00  0.00           N  
ATOM    499  CA  LEU A  33       6.541   2.011  40.719  1.00  0.00           C  
ATOM    500  C   LEU A  33       5.832   1.118  41.735  1.00  0.00           C  
ATOM    501  O   LEU A  33       5.865   1.400  42.930  1.00  0.00           O  
ATOM    502  CB  LEU A  33       5.522   2.879  39.962  1.00  0.00           C  
ATOM    503  CG  LEU A  33       4.612   3.852  40.830  1.00  0.00           C  
ATOM    504  CD1 LEU A  33       5.484   4.879  41.601  1.00  0.00           C  
ATOM    505  CD2 LEU A  33       3.612   4.565  39.902  1.00  0.00           C  
ATOM    506  H   LEU A  33       7.084   1.153  38.821  1.00  0.00           H  
ATOM    507  HA  LEU A  33       7.235   2.659  41.249  1.00  0.00           H  
ATOM    508 1HB  LEU A  33       6.063   3.483  39.230  1.00  0.00           H  
ATOM    509 2HB  LEU A  33       4.857   2.211  39.413  1.00  0.00           H  
ATOM    510  HG  LEU A  33       4.063   3.267  41.561  1.00  0.00           H  
ATOM    511 1HD1 LEU A  33       4.853   5.517  42.190  1.00  0.00           H  
ATOM    512 2HD1 LEU A  33       6.169   4.364  42.268  1.00  0.00           H  
ATOM    513 3HD1 LEU A  33       6.052   5.487  40.892  1.00  0.00           H  
ATOM    514 1HD2 LEU A  33       2.969   5.219  40.475  1.00  0.00           H  
ATOM    515 2HD2 LEU A  33       4.157   5.150  39.168  1.00  0.00           H  
ATOM    516 3HD2 LEU A  33       3.001   3.819  39.390  1.00  0.00           H  
ATOM    517  N   ALA A  34       5.230   0.001  41.280  1.00  0.00           N  
ATOM    518  CA  ALA A  34       4.554  -0.907  42.206  1.00  0.00           C  
ATOM    519  C   ALA A  34       5.522  -1.394  43.281  1.00  0.00           C  
ATOM    520  O   ALA A  34       5.151  -1.495  44.458  1.00  0.00           O  
ATOM    521  CB  ALA A  34       3.993  -2.099  41.450  1.00  0.00           C  
ATOM    522  H   ALA A  34       5.183  -0.184  40.273  1.00  0.00           H  
ATOM    523  HA  ALA A  34       3.744  -0.362  42.688  1.00  0.00           H  
ATOM    524 1HB  ALA A  34       3.487  -2.756  42.132  1.00  0.00           H  
ATOM    525 2HB  ALA A  34       3.295  -1.750  40.689  1.00  0.00           H  
ATOM    526 3HB  ALA A  34       4.805  -2.638  40.970  1.00  0.00           H  
ATOM    527  N   HIS A  35       6.773  -1.665  42.880  1.00  0.00           N  
ATOM    528  CA  HIS A  35       7.819  -2.100  43.796  1.00  0.00           C  
ATOM    529  C   HIS A  35       8.096  -1.009  44.825  1.00  0.00           C  
ATOM    530  O   HIS A  35       8.136  -1.272  46.031  1.00  0.00           O  
ATOM    531  CB  HIS A  35       9.095  -2.470  43.035  1.00  0.00           C  
ATOM    532  CG  HIS A  35      10.185  -2.988  43.901  1.00  0.00           C  
ATOM    533  CD2 HIS A  35      11.330  -2.409  44.326  1.00  0.00           C  
ATOM    534  ND1 HIS A  35      10.169  -4.260  44.444  1.00  0.00           N  
ATOM    535  CE1 HIS A  35      11.260  -4.434  45.167  1.00  0.00           C  
ATOM    536  NE2 HIS A  35      11.983  -3.329  45.111  1.00  0.00           N  
ATOM    537  H   HIS A  35       6.971  -1.616  41.873  1.00  0.00           H  
ATOM    538  HA  HIS A  35       7.499  -2.976  44.349  1.00  0.00           H  
ATOM    539 1HB  HIS A  35       8.863  -3.217  42.275  1.00  0.00           H  
ATOM    540 2HB  HIS A  35       9.476  -1.598  42.518  1.00  0.00           H  
ATOM    541  HD1 HIS A  35       9.643  -5.042  44.090  1.00  0.00           H  
ATOM    542  HD2 HIS A  35      11.763  -1.424  44.156  1.00  0.00           H  
ATOM    543  HE1 HIS A  35      11.432  -5.380  45.680  1.00  0.00           H  
ATOM    544  N   LYS A  36       8.290   0.225  44.351  1.00  0.00           N  
ATOM    545  CA  LYS A  36       8.554   1.345  45.238  1.00  0.00           C  
ATOM    546  C   LYS A  36       7.411   1.592  46.214  1.00  0.00           C  
ATOM    547  O   LYS A  36       7.652   1.906  47.383  1.00  0.00           O  
ATOM    548  CB  LYS A  36       8.803   2.607  44.420  1.00  0.00           C  
ATOM    549  CG  LYS A  36       9.078   3.876  45.220  1.00  0.00           C  
ATOM    550  CD  LYS A  36      10.367   3.798  46.051  1.00  0.00           C  
ATOM    551  CE  LYS A  36      10.817   5.198  46.412  1.00  0.00           C  
ATOM    552  NZ  LYS A  36       9.878   5.899  47.387  1.00  0.00           N1+
ATOM    553  H   LYS A  36       8.282   0.375  43.335  1.00  0.00           H  
ATOM    554  HA  LYS A  36       9.448   1.113  45.814  1.00  0.00           H  
ATOM    555 1HB  LYS A  36       9.641   2.437  43.744  1.00  0.00           H  
ATOM    556 2HB  LYS A  36       7.928   2.800  43.798  1.00  0.00           H  
ATOM    557 1HG  LYS A  36       9.170   4.703  44.518  1.00  0.00           H  
ATOM    558 2HG  LYS A  36       8.236   4.088  45.879  1.00  0.00           H  
ATOM    559 1HD  LYS A  36      10.180   3.243  46.976  1.00  0.00           H  
ATOM    560 2HD  LYS A  36      11.151   3.298  45.488  1.00  0.00           H  
ATOM    561 1HE  LYS A  36      11.820   5.183  46.829  1.00  0.00           H  
ATOM    562 2HE  LYS A  36      10.838   5.757  45.488  1.00  0.00           H  
ATOM    563 1HZ  LYS A  36      10.202   6.850  47.522  1.00  0.00           H  
ATOM    564 2HZ  LYS A  36       8.920   5.930  47.044  1.00  0.00           H  
ATOM    565 3HZ  LYS A  36       9.826   5.443  48.314  1.00  0.00           H  
ATOM    566  N   LEU A  37       6.172   1.512  45.742  1.00  0.00           N  
ATOM    567  CA  LEU A  37       5.049   1.749  46.626  1.00  0.00           C  
ATOM    568  C   LEU A  37       4.951   0.650  47.674  1.00  0.00           C  
ATOM    569  O   LEU A  37       4.639   0.936  48.835  1.00  0.00           O  
ATOM    570  CB  LEU A  37       3.767   1.908  45.810  1.00  0.00           C  
ATOM    571  CG  LEU A  37       3.715   3.201  44.920  1.00  0.00           C  
ATOM    572  CD1 LEU A  37       2.494   3.157  44.031  1.00  0.00           C  
ATOM    573  CD2 LEU A  37       3.689   4.460  45.787  1.00  0.00           C  
ATOM    574  H   LEU A  37       6.022   1.304  44.751  1.00  0.00           H  
ATOM    575  HA  LEU A  37       5.237   2.665  47.168  1.00  0.00           H  
ATOM    576 1HB  LEU A  37       3.681   1.044  45.146  1.00  0.00           H  
ATOM    577 2HB  LEU A  37       2.914   1.916  46.486  1.00  0.00           H  
ATOM    578  HG  LEU A  37       4.599   3.227  44.281  1.00  0.00           H  
ATOM    579 1HD1 LEU A  37       2.489   4.042  43.410  1.00  0.00           H  
ATOM    580 2HD1 LEU A  37       2.534   2.269  43.400  1.00  0.00           H  
ATOM    581 3HD1 LEU A  37       1.590   3.133  44.640  1.00  0.00           H  
ATOM    582 1HD2 LEU A  37       3.663   5.320  45.146  1.00  0.00           H  
ATOM    583 2HD2 LEU A  37       2.801   4.444  46.414  1.00  0.00           H  
ATOM    584 3HD2 LEU A  37       4.567   4.534  46.410  1.00  0.00           H  
ATOM    585  N   LEU A  38       5.237  -0.602  47.298  1.00  0.00           N  
ATOM    586  CA  LEU A  38       5.222  -1.665  48.287  1.00  0.00           C  
ATOM    587  C   LEU A  38       6.324  -1.400  49.314  1.00  0.00           C  
ATOM    588  O   LEU A  38       6.128  -1.643  50.507  1.00  0.00           O  
ATOM    589  CB  LEU A  38       5.385  -3.044  47.637  1.00  0.00           C  
ATOM    590  CG  LEU A  38       5.329  -4.294  48.602  1.00  0.00           C  
ATOM    591  CD1 LEU A  38       3.974  -4.341  49.363  1.00  0.00           C  
ATOM    592  CD2 LEU A  38       5.517  -5.558  47.767  1.00  0.00           C  
ATOM    593  H   LEU A  38       5.415  -0.827  46.312  1.00  0.00           H  
ATOM    594  HA  LEU A  38       4.264  -1.627  48.792  1.00  0.00           H  
ATOM    595 1HB  LEU A  38       4.607  -3.160  46.885  1.00  0.00           H  
ATOM    596 2HB  LEU A  38       6.352  -3.062  47.123  1.00  0.00           H  
ATOM    597  HG  LEU A  38       6.136  -4.229  49.347  1.00  0.00           H  
ATOM    598 1HD1 LEU A  38       3.961  -5.218  50.015  1.00  0.00           H  
ATOM    599 2HD1 LEU A  38       3.854  -3.453  49.977  1.00  0.00           H  
ATOM    600 3HD1 LEU A  38       3.152  -4.407  48.660  1.00  0.00           H  
ATOM    601 1HD2 LEU A  38       5.493  -6.434  48.418  1.00  0.00           H  
ATOM    602 2HD2 LEU A  38       4.722  -5.632  47.032  1.00  0.00           H  
ATOM    603 3HD2 LEU A  38       6.479  -5.512  47.257  1.00  0.00           H  
ATOM    604  N   ASP A  39       7.500  -0.927  48.857  1.00  0.00           N  
ATOM    605  CA  ASP A  39       8.600  -0.615  49.767  1.00  0.00           C  
ATOM    606  C   ASP A  39       8.183   0.458  50.782  1.00  0.00           C  
ATOM    607  O   ASP A  39       8.527   0.343  51.965  1.00  0.00           O  
ATOM    608  CB  ASP A  39       9.844  -0.146  48.991  1.00  0.00           C  
ATOM    609  CG  ASP A  39      11.097   0.076  49.888  1.00  0.00           C  
ATOM    610  OD1 ASP A  39      11.655  -0.879  50.399  1.00  0.00           O  
ATOM    611  OD2 ASP A  39      11.478   1.211  50.060  1.00  0.00           O1-
ATOM    612  H   ASP A  39       7.639  -0.819  47.848  1.00  0.00           H  
ATOM    613  HA  ASP A  39       8.858  -1.525  50.312  1.00  0.00           H  
ATOM    614 1HB  ASP A  39      10.077  -0.875  48.207  1.00  0.00           H  
ATOM    615 2HB  ASP A  39       9.616   0.794  48.496  1.00  0.00           H  
ATOM    616  N   GLU A  40       7.422   1.481  50.341  1.00  0.00           N  
ATOM    617  CA  GLU A  40       6.953   2.515  51.268  1.00  0.00           C  
ATOM    618  C   GLU A  40       6.023   1.904  52.314  1.00  0.00           C  
ATOM    619  O   GLU A  40       6.121   2.238  53.502  1.00  0.00           O  
ATOM    620  CB  GLU A  40       6.208   3.636  50.523  1.00  0.00           C  
ATOM    621  CG  GLU A  40       7.083   4.548  49.655  1.00  0.00           C  
ATOM    622  CD  GLU A  40       8.034   5.411  50.463  1.00  0.00           C  
ATOM    623  OE1 GLU A  40       7.586   6.037  51.392  1.00  0.00           O  
ATOM    624  OE2 GLU A  40       9.209   5.456  50.146  1.00  0.00           O1-
ATOM    625  H   GLU A  40       7.246   1.563  49.334  1.00  0.00           H  
ATOM    626  HA  GLU A  40       7.815   2.944  51.777  1.00  0.00           H  
ATOM    627 1HB  GLU A  40       5.455   3.193  49.873  1.00  0.00           H  
ATOM    628 2HB  GLU A  40       5.684   4.263  51.244  1.00  0.00           H  
ATOM    629 1HG  GLU A  40       7.667   3.925  48.977  1.00  0.00           H  
ATOM    630 2HG  GLU A  40       6.436   5.183  49.050  1.00  0.00           H  
ATOM    631  N   VAL A  41       5.174   0.956  51.892  1.00  0.00           N  
ATOM    632  CA  VAL A  41       4.279   0.297  52.835  1.00  0.00           C  
ATOM    633  C   VAL A  41       5.101  -0.470  53.859  1.00  0.00           C  
ATOM    634  O   VAL A  41       4.798  -0.414  55.054  1.00  0.00           O  
ATOM    635  CB  VAL A  41       3.305  -0.680  52.133  1.00  0.00           C  
ATOM    636  CG1 VAL A  41       2.523  -1.505  53.179  1.00  0.00           C  
ATOM    637  CG2 VAL A  41       2.338   0.098  51.259  1.00  0.00           C  
ATOM    638  H   VAL A  41       5.116   0.769  50.883  1.00  0.00           H  
ATOM    639  HA  VAL A  41       3.697   1.058  53.351  1.00  0.00           H  
ATOM    640  HB  VAL A  41       3.876  -1.371  51.523  1.00  0.00           H  
ATOM    641 1HG1 VAL A  41       1.862  -2.193  52.672  1.00  0.00           H  
ATOM    642 2HG1 VAL A  41       3.205  -2.080  53.804  1.00  0.00           H  
ATOM    643 3HG1 VAL A  41       1.937  -0.833  53.811  1.00  0.00           H  
ATOM    644 1HG2 VAL A  41       1.662  -0.590  50.755  1.00  0.00           H  
ATOM    645 2HG2 VAL A  41       1.771   0.768  51.878  1.00  0.00           H  
ATOM    646 3HG2 VAL A  41       2.886   0.665  50.521  1.00  0.00           H  
ATOM    647  N   GLU A  42       6.116  -1.211  53.396  1.00  0.00           N  
ATOM    648  CA  GLU A  42       6.952  -1.976  54.305  1.00  0.00           C  
ATOM    649  C   GLU A  42       7.706  -1.076  55.290  1.00  0.00           C  
ATOM    650  O   GLU A  42       7.813  -1.436  56.465  1.00  0.00           O  
ATOM    651  CB  GLU A  42       7.934  -2.853  53.525  1.00  0.00           C  
ATOM    652  CG  GLU A  42       7.266  -4.019  52.769  1.00  0.00           C  
ATOM    653  CD  GLU A  42       8.243  -4.853  51.950  1.00  0.00           C  
ATOM    654  OE1 GLU A  42       9.430  -4.564  51.965  1.00  0.00           O  
ATOM    655  OE2 GLU A  42       7.810  -5.804  51.334  1.00  0.00           O1-
ATOM    656  H   GLU A  42       6.281  -1.256  52.385  1.00  0.00           H  
ATOM    657  HA  GLU A  42       6.307  -2.636  54.878  1.00  0.00           H  
ATOM    658 1HB  GLU A  42       8.464  -2.241  52.796  1.00  0.00           H  
ATOM    659 2HB  GLU A  42       8.674  -3.269  54.209  1.00  0.00           H  
ATOM    660 1HG  GLU A  42       6.774  -4.665  53.494  1.00  0.00           H  
ATOM    661 2HG  GLU A  42       6.501  -3.616  52.111  1.00  0.00           H  
ATOM    662  N   GLN A  43       8.199   0.100  54.844  1.00  0.00           N  
ATOM    663  CA  GLN A  43       8.886   0.986  55.786  1.00  0.00           C  
ATOM    664  C   GLN A  43       7.903   1.466  56.849  1.00  0.00           C  
ATOM    665  O   GLN A  43       8.263   1.526  58.033  1.00  0.00           O  
ATOM    666  CB  GLN A  43       9.500   2.208  55.081  1.00  0.00           C  
ATOM    667  CG  GLN A  43      10.358   3.163  56.012  1.00  0.00           C  
ATOM    668  CD  GLN A  43      11.686   2.525  56.577  1.00  0.00           C  
ATOM    669  NE2 GLN A  43      11.760   2.396  57.911  1.00  0.00           N  
ATOM    670  OE1 GLN A  43      12.620   2.165  55.815  1.00  0.00           O  
ATOM    671  H   GLN A  43       8.149   0.321  53.844  1.00  0.00           H  
ATOM    672  HA  GLN A  43       9.678   0.430  56.274  1.00  0.00           H  
ATOM    673 1HB  GLN A  43      10.132   1.858  54.280  1.00  0.00           H  
ATOM    674 2HB  GLN A  43       8.701   2.797  54.616  1.00  0.00           H  
ATOM    675 1HG  GLN A  43      10.630   4.045  55.425  1.00  0.00           H  
ATOM    676 2HG  GLN A  43       9.746   3.477  56.859  1.00  0.00           H  
ATOM    677 1HE2 GLN A  43      12.595   1.984  58.354  1.00  0.00           H  
ATOM    678 2HE2 GLN A  43      10.993   2.707  58.486  1.00  0.00           H  
ATOM    679  N   LEU A  44       6.657   1.772  56.451  1.00  0.00           N  
ATOM    680  CA  LEU A  44       5.660   2.184  57.429  1.00  0.00           C  
ATOM    681  C   LEU A  44       5.354   1.043  58.380  1.00  0.00           C  
ATOM    682  O   LEU A  44       5.196   1.275  59.579  1.00  0.00           O  
ATOM    683  CB  LEU A  44       4.357   2.656  56.768  1.00  0.00           C  
ATOM    684  CG  LEU A  44       4.387   4.003  55.994  1.00  0.00           C  
ATOM    685  CD1 LEU A  44       3.032   4.185  55.287  1.00  0.00           C  
ATOM    686  CD2 LEU A  44       4.660   5.167  56.972  1.00  0.00           C  
ATOM    687  H   LEU A  44       6.427   1.763  55.450  1.00  0.00           H  
ATOM    688  HA  LEU A  44       6.075   2.990  58.017  1.00  0.00           H  
ATOM    689 1HB  LEU A  44       4.050   1.887  56.060  1.00  0.00           H  
ATOM    690 2HB  LEU A  44       3.592   2.729  57.539  1.00  0.00           H  
ATOM    691  HG  LEU A  44       5.168   3.979  55.230  1.00  0.00           H  
ATOM    692 1HD1 LEU A  44       3.028   5.121  54.729  1.00  0.00           H  
ATOM    693 2HD1 LEU A  44       2.871   3.354  54.600  1.00  0.00           H  
ATOM    694 3HD1 LEU A  44       2.234   4.203  56.029  1.00  0.00           H  
ATOM    695 1HD2 LEU A  44       4.660   6.105  56.421  1.00  0.00           H  
ATOM    696 2HD2 LEU A  44       3.890   5.190  57.728  1.00  0.00           H  
ATOM    697 3HD2 LEU A  44       5.623   5.047  57.451  1.00  0.00           H  
ATOM    698  N   GLN A  45       5.309  -0.190  57.875  1.00  0.00           N  
ATOM    699  CA  GLN A  45       5.042  -1.310  58.754  1.00  0.00           C  
ATOM    700  C   GLN A  45       6.161  -1.478  59.769  1.00  0.00           C  
ATOM    701  O   GLN A  45       5.884  -1.713  60.945  1.00  0.00           O  
ATOM    702  CB  GLN A  45       4.860  -2.594  57.945  1.00  0.00           C  
ATOM    703  CG  GLN A  45       4.499  -3.809  58.763  1.00  0.00           C  
ATOM    704  CD  GLN A  45       3.192  -3.636  59.486  1.00  0.00           C  
ATOM    705  NE2 GLN A  45       3.124  -4.187  60.680  1.00  0.00           N  
ATOM    706  OE1 GLN A  45       2.246  -3.009  58.975  1.00  0.00           O  
ATOM    707  H   GLN A  45       5.383  -0.326  56.862  1.00  0.00           H  
ATOM    708  HA  GLN A  45       4.120  -1.104  59.293  1.00  0.00           H  
ATOM    709 1HB  GLN A  45       4.090  -2.437  57.189  1.00  0.00           H  
ATOM    710 2HB  GLN A  45       5.786  -2.816  57.419  1.00  0.00           H  
ATOM    711 1HG  GLN A  45       4.427  -4.661  58.100  1.00  0.00           H  
ATOM    712 2HG  GLN A  45       5.278  -3.986  59.506  1.00  0.00           H  
ATOM    713 1HE2 GLN A  45       2.277  -4.102  61.226  1.00  0.00           H  
ATOM    714 2HE2 GLN A  45       3.911  -4.678  61.056  1.00  0.00           H  
ATOM    715  N   ASN A  46       7.416  -1.310  59.347  1.00  0.00           N  
ATOM    716  CA  ASN A  46       8.517  -1.452  60.288  1.00  0.00           C  
ATOM    717  C   ASN A  46       8.455  -0.354  61.343  1.00  0.00           C  
ATOM    718  O   ASN A  46       8.752  -0.591  62.518  1.00  0.00           O  
ATOM    719  CB  ASN A  46       9.840  -1.448  59.559  1.00  0.00           C  
ATOM    720  CG  ASN A  46      10.052  -2.724  58.789  1.00  0.00           C  
ATOM    721  ND2 ASN A  46      10.908  -2.675  57.810  1.00  0.00           N  
ATOM    722  OD1 ASN A  46       9.432  -3.759  59.076  1.00  0.00           O  
ATOM    723  H   ASN A  46       7.594  -1.162  58.348  1.00  0.00           H  
ATOM    724  HA  ASN A  46       8.410  -2.403  60.806  1.00  0.00           H  
ATOM    725 1HB  ASN A  46       9.871  -0.604  58.865  1.00  0.00           H  
ATOM    726 2HB  ASN A  46      10.656  -1.322  60.273  1.00  0.00           H  
ATOM    727 1HD2 ASN A  46      11.070  -3.499  57.258  1.00  0.00           H  
ATOM    728 2HD2 ASN A  46      11.392  -1.827  57.603  1.00  0.00           H  
ATOM    729  N   LEU A  47       8.014   0.840  60.927  1.00  0.00           N  
ATOM    730  CA  LEU A  47       7.863   1.968  61.828  1.00  0.00           C  
ATOM    731  C   LEU A  47       6.773   1.660  62.855  1.00  0.00           C  
ATOM    732  O   LEU A  47       6.953   1.932  64.045  1.00  0.00           O  
ATOM    733  CB  LEU A  47       7.509   3.235  61.023  1.00  0.00           C  
ATOM    734  CG  LEU A  47       7.334   4.576  61.777  1.00  0.00           C  
ATOM    735  CD1 LEU A  47       8.644   4.967  62.497  1.00  0.00           C  
ATOM    736  CD2 LEU A  47       6.918   5.647  60.747  1.00  0.00           C  
ATOM    737  H   LEU A  47       7.851   0.975  59.923  1.00  0.00           H  
ATOM    738  HA  LEU A  47       8.807   2.116  62.347  1.00  0.00           H  
ATOM    739 1HB  LEU A  47       8.274   3.373  60.260  1.00  0.00           H  
ATOM    740 2HB  LEU A  47       6.572   3.051  60.516  1.00  0.00           H  
ATOM    741  HG  LEU A  47       6.551   4.476  62.532  1.00  0.00           H  
ATOM    742 1HD1 LEU A  47       8.501   5.917  63.015  1.00  0.00           H  
ATOM    743 2HD1 LEU A  47       8.916   4.206  63.228  1.00  0.00           H  
ATOM    744 3HD1 LEU A  47       9.451   5.072  61.768  1.00  0.00           H  
ATOM    745 1HD2 LEU A  47       6.776   6.605  61.253  1.00  0.00           H  
ATOM    746 2HD2 LEU A  47       7.698   5.749  59.990  1.00  0.00           H  
ATOM    747 3HD2 LEU A  47       5.984   5.344  60.268  1.00  0.00           H  
ATOM    748  N   ASN A  48       5.651   1.083  62.395  1.00  0.00           N  
ATOM    749  CA  ASN A  48       4.535   0.721  63.267  1.00  0.00           C  
ATOM    750  C   ASN A  48       4.964  -0.341  64.277  1.00  0.00           C  
ATOM    751  O   ASN A  48       4.551  -0.294  65.442  1.00  0.00           O  
ATOM    752  CB  ASN A  48       3.378   0.231  62.417  1.00  0.00           C  
ATOM    753  CG  ASN A  48       2.761   1.366  61.663  1.00  0.00           C  
ATOM    754  ND2 ASN A  48       2.143   1.092  60.544  1.00  0.00           N  
ATOM    755  OD1 ASN A  48       2.883   2.522  62.099  1.00  0.00           O  
ATOM    756  H   ASN A  48       5.553   0.958  61.383  1.00  0.00           H  
ATOM    757  HA  ASN A  48       4.225   1.603  63.822  1.00  0.00           H  
ATOM    758 1HB  ASN A  48       3.732  -0.512  61.708  1.00  0.00           H  
ATOM    759 2HB  ASN A  48       2.624  -0.245  63.045  1.00  0.00           H  
ATOM    760 1HD2 ASN A  48       1.756   1.852  59.993  1.00  0.00           H  
ATOM    761 2HD2 ASN A  48       2.075   0.151  60.215  1.00  0.00           H  
ATOM    762  N   ILE A  49       5.833  -1.262  63.853  1.00  0.00           N  
ATOM    763  CA  ILE A  49       6.360  -2.289  64.739  1.00  0.00           C  
ATOM    764  C   ILE A  49       7.216  -1.638  65.823  1.00  0.00           C  
ATOM    765  O   ILE A  49       7.070  -1.980  67.000  1.00  0.00           O  
ATOM    766  CB  ILE A  49       7.157  -3.360  63.963  1.00  0.00           C  
ATOM    767  CG1 ILE A  49       6.157  -4.186  63.080  1.00  0.00           C  
ATOM    768  CG2 ILE A  49       7.946  -4.262  64.946  1.00  0.00           C  
ATOM    769  CD1 ILE A  49       6.807  -5.078  62.016  1.00  0.00           C  
ATOM    770  H   ILE A  49       6.073  -1.267  62.854  1.00  0.00           H  
ATOM    771  HA  ILE A  49       5.526  -2.785  65.224  1.00  0.00           H  
ATOM    772  HB  ILE A  49       7.853  -2.872  63.290  1.00  0.00           H  
ATOM    773 1HG1 ILE A  49       5.563  -4.818  63.738  1.00  0.00           H  
ATOM    774 2HG1 ILE A  49       5.488  -3.495  62.581  1.00  0.00           H  
ATOM    775 1HG2 ILE A  49       8.508  -5.007  64.396  1.00  0.00           H  
ATOM    776 2HG2 ILE A  49       8.649  -3.665  65.531  1.00  0.00           H  
ATOM    777 3HG2 ILE A  49       7.251  -4.759  65.624  1.00  0.00           H  
ATOM    778 1HD1 ILE A  49       6.032  -5.602  61.462  1.00  0.00           H  
ATOM    779 2HD1 ILE A  49       7.384  -4.464  61.326  1.00  0.00           H  
ATOM    780 3HD1 ILE A  49       7.461  -5.809  62.479  1.00  0.00           H  
ATOM    781  N   GLU A  50       8.108  -0.717  65.432  1.00  0.00           N  
ATOM    782  CA  GLU A  50       8.941  -0.020  66.408  1.00  0.00           C  
ATOM    783  C   GLU A  50       8.091   0.823  67.361  1.00  0.00           C  
ATOM    784  O   GLU A  50       8.387   0.891  68.555  1.00  0.00           O  
ATOM    785  CB  GLU A  50       9.979   0.862  65.704  1.00  0.00           C  
ATOM    786  CG  GLU A  50      11.126   0.104  64.993  1.00  0.00           C  
ATOM    787  CD  GLU A  50      12.032  -0.607  65.964  1.00  0.00           C  
ATOM    788  OE1 GLU A  50      12.012  -0.235  67.114  1.00  0.00           O  
ATOM    789  OE2 GLU A  50      12.755  -1.495  65.570  1.00  0.00           O1-
ATOM    790  H   GLU A  50       8.224  -0.517  64.435  1.00  0.00           H  
ATOM    791  HA  GLU A  50       9.471  -0.766  66.998  1.00  0.00           H  
ATOM    792 1HB  GLU A  50       9.477   1.471  64.950  1.00  0.00           H  
ATOM    793 2HB  GLU A  50      10.424   1.543  66.427  1.00  0.00           H  
ATOM    794 1HG  GLU A  50      10.696  -0.633  64.314  1.00  0.00           H  
ATOM    795 2HG  GLU A  50      11.707   0.808  64.400  1.00  0.00           H  
ATOM    796  N   LEU A  51       7.014   1.441  66.854  1.00  0.00           N  
ATOM    797  CA  LEU A  51       6.141   2.220  67.715  1.00  0.00           C  
ATOM    798  C   LEU A  51       5.500   1.312  68.742  1.00  0.00           C  
ATOM    799  O   LEU A  51       5.457   1.654  69.923  1.00  0.00           O  
ATOM    800  CB  LEU A  51       5.064   2.952  66.895  1.00  0.00           C  
ATOM    801  CG  LEU A  51       3.981   3.786  67.687  1.00  0.00           C  
ATOM    802  CD1 LEU A  51       4.636   4.874  68.541  1.00  0.00           C  
ATOM    803  CD2 LEU A  51       3.025   4.426  66.664  1.00  0.00           C  
ATOM    804  H   LEU A  51       6.840   1.407  65.847  1.00  0.00           H  
ATOM    805  HA  LEU A  51       6.748   2.958  68.233  1.00  0.00           H  
ATOM    806 1HB  LEU A  51       5.565   3.620  66.194  1.00  0.00           H  
ATOM    807 2HB  LEU A  51       4.529   2.206  66.313  1.00  0.00           H  
ATOM    808  HG  LEU A  51       3.422   3.128  68.347  1.00  0.00           H  
ATOM    809 1HD1 LEU A  51       3.859   5.433  69.067  1.00  0.00           H  
ATOM    810 2HD1 LEU A  51       5.304   4.425  69.276  1.00  0.00           H  
ATOM    811 3HD1 LEU A  51       5.200   5.552  67.903  1.00  0.00           H  
ATOM    812 1HD2 LEU A  51       2.264   5.004  67.178  1.00  0.00           H  
ATOM    813 2HD2 LEU A  51       3.588   5.086  66.002  1.00  0.00           H  
ATOM    814 3HD2 LEU A  51       2.549   3.642  66.073  1.00  0.00           H  
ATOM    815  N   ALA A  52       4.992   0.160  68.300  1.00  0.00           N  
ATOM    816  CA  ALA A  52       4.365  -0.782  69.205  1.00  0.00           C  
ATOM    817  C   ALA A  52       5.341  -1.257  70.277  1.00  0.00           C  
ATOM    818  O   ALA A  52       4.990  -1.318  71.465  1.00  0.00           O  
ATOM    819  CB  ALA A  52       3.872  -1.963  68.402  1.00  0.00           C  
ATOM    820  H   ALA A  52       5.016  -0.053  67.299  1.00  0.00           H  
ATOM    821  HA  ALA A  52       3.529  -0.288  69.693  1.00  0.00           H  
ATOM    822 1HB  ALA A  52       3.404  -2.663  69.033  1.00  0.00           H  
ATOM    823 2HB  ALA A  52       3.166  -1.619  67.646  1.00  0.00           H  
ATOM    824 3HB  ALA A  52       4.717  -2.440  67.912  1.00  0.00           H  
ATOM    825  N   ARG A  53       6.590  -1.528  69.875  1.00  0.00           N  
ATOM    826  CA  ARG A  53       7.624  -1.965  70.798  1.00  0.00           C  
ATOM    827  C   ARG A  53       7.895  -0.890  71.840  1.00  0.00           C  
ATOM    828  O   ARG A  53       7.993  -1.182  73.038  1.00  0.00           O  
ATOM    829  CB  ARG A  53       8.913  -2.299  70.056  1.00  0.00           C  
ATOM    830  CG  ARG A  53      10.038  -2.875  70.928  1.00  0.00           C  
ATOM    831  CD  ARG A  53      11.276  -3.195  70.131  1.00  0.00           C  
ATOM    832  NE  ARG A  53      11.979  -1.997  69.630  1.00  0.00           N  
ATOM    833  CZ  ARG A  53      12.818  -1.217  70.342  1.00  0.00           C  
ATOM    834  NH1 ARG A  53      13.091  -1.461  71.614  1.00  0.00           N1+
ATOM    835  NH2 ARG A  53      13.367  -0.200  69.720  1.00  0.00           N  
ATOM    836  H   ARG A  53       6.811  -1.481  68.874  1.00  0.00           H  
ATOM    837  HA  ARG A  53       7.275  -2.861  71.308  1.00  0.00           H  
ATOM    838 1HB  ARG A  53       8.698  -3.009  69.259  1.00  0.00           H  
ATOM    839 2HB  ARG A  53       9.298  -1.395  69.584  1.00  0.00           H  
ATOM    840 1HG  ARG A  53      10.302  -2.145  71.692  1.00  0.00           H  
ATOM    841 2HG  ARG A  53       9.692  -3.789  71.409  1.00  0.00           H  
ATOM    842 1HD  ARG A  53      11.969  -3.773  70.739  1.00  0.00           H  
ATOM    843 2HD  ARG A  53      10.986  -3.793  69.264  1.00  0.00           H  
ATOM    844  HE  ARG A  53      11.848  -1.708  68.644  1.00  0.00           H  
ATOM    845 1HH1 ARG A  53      12.667  -2.246  72.085  1.00  0.00           H  
ATOM    846 2HH1 ARG A  53      13.727  -0.860  72.118  1.00  0.00           H  
ATOM    847 1HH2 ARG A  53      13.119  -0.059  68.727  1.00  0.00           H  
ATOM    848 2HH2 ARG A  53      14.005   0.420  70.193  1.00  0.00           H  
ATOM    849  N   ASP A  54       8.014   0.362  71.384  1.00  0.00           N  
ATOM    850  CA  ASP A  54       8.288   1.474  72.272  1.00  0.00           C  
ATOM    851  C   ASP A  54       7.126   1.680  73.245  1.00  0.00           C  
ATOM    852  O   ASP A  54       7.343   1.888  74.437  1.00  0.00           O  
ATOM    853  CB  ASP A  54       8.536   2.740  71.451  1.00  0.00           C  
ATOM    854  CG  ASP A  54       9.122   3.876  72.258  1.00  0.00           C  
ATOM    855  OD1 ASP A  54      10.247   3.741  72.707  1.00  0.00           O  
ATOM    856  OD2 ASP A  54       8.469   4.876  72.427  1.00  0.00           O1-
ATOM    857  H   ASP A  54       7.966   0.539  70.376  1.00  0.00           H  
ATOM    858  HA  ASP A  54       9.186   1.247  72.843  1.00  0.00           H  
ATOM    859 1HB  ASP A  54       9.211   2.504  70.627  1.00  0.00           H  
ATOM    860 2HB  ASP A  54       7.590   3.067  71.004  1.00  0.00           H  
ATOM    861  N   LEU A  55       5.887   1.561  72.770  1.00  0.00           N  
ATOM    862  CA  LEU A  55       4.763   1.730  73.670  1.00  0.00           C  
ATOM    863  C   LEU A  55       4.764   0.649  74.743  1.00  0.00           C  
ATOM    864  O   LEU A  55       4.476   0.939  75.910  1.00  0.00           O  
ATOM    865  CB  LEU A  55       3.466   1.719  72.870  1.00  0.00           C  
ATOM    866  CG  LEU A  55       3.256   2.945  71.941  1.00  0.00           C  
ATOM    867  CD1 LEU A  55       2.102   2.679  71.040  1.00  0.00           C  
ATOM    868  CD2 LEU A  55       2.989   4.216  72.756  1.00  0.00           C  
ATOM    869  H   LEU A  55       5.733   1.409  71.767  1.00  0.00           H  
ATOM    870  HA  LEU A  55       4.873   2.684  74.173  1.00  0.00           H  
ATOM    871 1HB  LEU A  55       3.465   0.824  72.244  1.00  0.00           H  
ATOM    872 2HB  LEU A  55       2.628   1.660  73.559  1.00  0.00           H  
ATOM    873  HG  LEU A  55       4.137   3.096  71.332  1.00  0.00           H  
ATOM    874 1HD1 LEU A  55       2.002   3.527  70.407  1.00  0.00           H  
ATOM    875 2HD1 LEU A  55       2.300   1.792  70.439  1.00  0.00           H  
ATOM    876 3HD1 LEU A  55       1.190   2.535  71.620  1.00  0.00           H  
ATOM    877 1HD2 LEU A  55       2.835   5.052  72.074  1.00  0.00           H  
ATOM    878 2HD2 LEU A  55       2.099   4.072  73.361  1.00  0.00           H  
ATOM    879 3HD2 LEU A  55       3.826   4.441  73.396  1.00  0.00           H  
ATOM    880  N   LEU A  56       5.112  -0.598  74.375  1.00  0.00           N  
ATOM    881  CA  LEU A  56       5.170  -1.651  75.380  1.00  0.00           C  
ATOM    882  C   LEU A  56       6.283  -1.316  76.378  1.00  0.00           C  
ATOM    883  O   LEU A  56       6.118  -1.543  77.578  1.00  0.00           O  
ATOM    884  CB  LEU A  56       5.378  -3.039  74.750  1.00  0.00           C  
ATOM    885  CG  LEU A  56       5.347  -4.291  75.740  1.00  0.00           C  
ATOM    886  CD1 LEU A  56       3.990  -4.364  76.490  1.00  0.00           C  
ATOM    887  CD2 LEU A  56       5.550  -5.573  74.928  1.00  0.00           C  
ATOM    888  H   LEU A  56       5.274  -0.815  73.383  1.00  0.00           H  
ATOM    889  HA  LEU A  56       4.226  -1.652  75.910  1.00  0.00           H  
ATOM    890 1HB  LEU A  56       4.625  -3.182  73.985  1.00  0.00           H  
ATOM    891 2HB  LEU A  56       6.352  -3.033  74.256  1.00  0.00           H  
ATOM    892  HG  LEU A  56       6.146  -4.201  76.485  1.00  0.00           H  
ATOM    893 1HD1 LEU A  56       3.992  -5.232  77.144  1.00  0.00           H  
ATOM    894 2HD1 LEU A  56       3.838  -3.476  77.097  1.00  0.00           H  
ATOM    895 3HD1 LEU A  56       3.176  -4.459  75.775  1.00  0.00           H  
ATOM    896 1HD2 LEU A  56       5.538  -6.440  75.603  1.00  0.00           H  
ATOM    897 2HD2 LEU A  56       4.754  -5.677  74.192  1.00  0.00           H  
ATOM    898 3HD2 LEU A  56       6.512  -5.529  74.418  1.00  0.00           H  
ATOM    899  N   ARG A  57       7.422  -0.786  75.886  1.00  0.00           N  
ATOM    900  CA  ARG A  57       8.516  -0.364  76.761  1.00  0.00           C  
ATOM    901  C   ARG A  57       8.030   0.652  77.779  1.00  0.00           C  
ATOM    902  O   ARG A  57       8.343   0.529  78.964  1.00  0.00           O  
ATOM    903  CB  ARG A  57       9.664   0.272  75.974  1.00  0.00           C  
ATOM    904  CG  ARG A  57      10.844   0.794  76.817  1.00  0.00           C  
ATOM    905  CD  ARG A  57      11.889   1.469  75.963  1.00  0.00           C  
ATOM    906  NE  ARG A  57      11.419   2.726  75.297  1.00  0.00           N  
ATOM    907  CZ  ARG A  57      11.349   3.970  75.851  1.00  0.00           C  
ATOM    908  NH1 ARG A  57      11.676   4.229  77.104  1.00  0.00           N1+
ATOM    909  NH2 ARG A  57      10.939   4.958  75.082  1.00  0.00           N  
ATOM    910  H   ARG A  57       7.532  -0.708  74.870  1.00  0.00           H  
ATOM    911  HA  ARG A  57       8.894  -1.239  77.289  1.00  0.00           H  
ATOM    912 1HB  ARG A  57      10.047  -0.441  75.246  1.00  0.00           H  
ATOM    913 2HB  ARG A  57       9.311   1.119  75.431  1.00  0.00           H  
ATOM    914 1HG  ARG A  57      10.486   1.535  77.534  1.00  0.00           H  
ATOM    915 2HG  ARG A  57      11.311  -0.030  77.357  1.00  0.00           H  
ATOM    916 1HD  ARG A  57      12.752   1.715  76.583  1.00  0.00           H  
ATOM    917 2HD  ARG A  57      12.200   0.778  75.181  1.00  0.00           H  
ATOM    918  HE  ARG A  57      11.123   2.686  74.303  1.00  0.00           H  
ATOM    919 1HH1 ARG A  57      11.978   3.505  77.757  1.00  0.00           H  
ATOM    920 2HH1 ARG A  57      11.601   5.166  77.459  1.00  0.00           H  
ATOM    921 1HH2 ARG A  57      10.681   4.747  74.102  1.00  0.00           H  
ATOM    922 2HH2 ARG A  57      10.866   5.893  75.437  1.00  0.00           H  
ATOM    923  N   LEU A  58       7.254   1.644  77.336  1.00  0.00           N  
ATOM    924  CA  LEU A  58       6.785   2.662  78.262  1.00  0.00           C  
ATOM    925  C   LEU A  58       5.900   2.023  79.331  1.00  0.00           C  
ATOM    926  O   LEU A  58       6.001   2.376  80.510  1.00  0.00           O  
ATOM    927  CB  LEU A  58       5.997   3.744  77.519  1.00  0.00           C  
ATOM    928  CG  LEU A  58       6.789   4.593  76.481  1.00  0.00           C  
ATOM    929  CD1 LEU A  58       5.807   5.559  75.819  1.00  0.00           C  
ATOM    930  CD2 LEU A  58       7.992   5.292  77.119  1.00  0.00           C  
ATOM    931  H   LEU A  58       7.071   1.714  76.330  1.00  0.00           H  
ATOM    932  HA  LEU A  58       7.643   3.100  78.769  1.00  0.00           H  
ATOM    933 1HB  LEU A  58       5.180   3.258  76.984  1.00  0.00           H  
ATOM    934 2HB  LEU A  58       5.566   4.427  78.247  1.00  0.00           H  
ATOM    935  HG  LEU A  58       7.160   3.945  75.698  1.00  0.00           H  
ATOM    936 1HD1 LEU A  58       6.328   6.137  75.054  1.00  0.00           H  
ATOM    937 2HD1 LEU A  58       5.001   5.000  75.361  1.00  0.00           H  
ATOM    938 3HD1 LEU A  58       5.398   6.239  76.571  1.00  0.00           H  
ATOM    939 1HD2 LEU A  58       8.507   5.865  76.354  1.00  0.00           H  
ATOM    940 2HD2 LEU A  58       7.672   5.950  77.894  1.00  0.00           H  
ATOM    941 3HD2 LEU A  58       8.683   4.563  77.534  1.00  0.00           H  
ATOM    942  N   VAL A  59       5.069   1.043  78.929  1.00  0.00           N  
ATOM    943  CA  VAL A  59       4.217   0.352  79.893  1.00  0.00           C  
ATOM    944  C   VAL A  59       5.079  -0.394  80.904  1.00  0.00           C  
ATOM    945  O   VAL A  59       4.791  -0.352  82.106  1.00  0.00           O  
ATOM    946  CB  VAL A  59       3.277  -0.659  79.189  1.00  0.00           C  
ATOM    947  CG1 VAL A  59       2.559  -1.529  80.217  1.00  0.00           C  
ATOM    948  CG2 VAL A  59       2.261   0.093  78.364  1.00  0.00           C  
ATOM    949  H   VAL A  59       5.000   0.845  77.926  1.00  0.00           H  
ATOM    950  HA  VAL A  59       3.611   1.084  80.414  1.00  0.00           H  
ATOM    951  HB  VAL A  59       3.865  -1.307  78.551  1.00  0.00           H  
ATOM    952 1HG1 VAL A  59       1.918  -2.235  79.704  1.00  0.00           H  
ATOM    953 2HG1 VAL A  59       3.281  -2.087  80.808  1.00  0.00           H  
ATOM    954 3HG1 VAL A  59       1.961  -0.900  80.877  1.00  0.00           H  
ATOM    955 1HG2 VAL A  59       1.606  -0.608  77.860  1.00  0.00           H  
ATOM    956 2HG2 VAL A  59       1.682   0.718  79.017  1.00  0.00           H  
ATOM    957 3HG2 VAL A  59       2.762   0.705  77.627  1.00  0.00           H  
ATOM    958  N   GLU A  60       6.110  -1.103  80.434  1.00  0.00           N  
ATOM    959  CA  GLU A  60       7.001  -1.815  81.335  1.00  0.00           C  
ATOM    960  C   GLU A  60       7.659  -0.871  82.330  1.00  0.00           C  
ATOM    961  O   GLU A  60       7.781  -1.211  83.513  1.00  0.00           O  
ATOM    962  CB  GLU A  60       8.091  -2.570  80.576  1.00  0.00           C  
ATOM    963  CG  GLU A  60       9.049  -3.337  81.492  1.00  0.00           C  
ATOM    964  CD  GLU A  60      10.088  -4.127  80.752  1.00  0.00           C  
ATOM    965  OE1 GLU A  60       9.958  -4.301  79.569  1.00  0.00           O  
ATOM    966  OE2 GLU A  60      11.038  -4.545  81.381  1.00  0.00           O1-
ATOM    967  H   GLU A  60       6.257  -1.157  79.418  1.00  0.00           H  
ATOM    968  HA  GLU A  60       6.412  -2.534  81.894  1.00  0.00           H  
ATOM    969 1HB  GLU A  60       7.633  -3.269  79.874  1.00  0.00           H  
ATOM    970 2HB  GLU A  60       8.681  -1.864  79.993  1.00  0.00           H  
ATOM    971 1HG  GLU A  60       9.561  -2.629  82.141  1.00  0.00           H  
ATOM    972 2HG  GLU A  60       8.466  -4.008  82.126  1.00  0.00           H  
ATOM    973  N   GLU A  61       8.105   0.299  81.863  1.00  0.00           N  
ATOM    974  CA  GLU A  61       8.743   1.253  82.756  1.00  0.00           C  
ATOM    975  C   GLU A  61       7.772   1.743  83.829  1.00  0.00           C  
ATOM    976  O   GLU A  61       8.148   1.814  85.007  1.00  0.00           O  
ATOM    977  CB  GLU A  61       9.313   2.421  81.952  1.00  0.00           C  
ATOM    978  CG  GLU A  61      10.516   2.026  81.098  1.00  0.00           C  
ATOM    979  CD  GLU A  61      11.005   3.114  80.210  1.00  0.00           C  
ATOM    980  OE1 GLU A  61      10.424   4.173  80.229  1.00  0.00           O  
ATOM    981  OE2 GLU A  61      11.956   2.878  79.486  1.00  0.00           O1-
ATOM    982  H   GLU A  61       8.035   0.495  80.859  1.00  0.00           H  
ATOM    983  HA  GLU A  61       9.570   0.751  83.251  1.00  0.00           H  
ATOM    984 1HB  GLU A  61       8.543   2.818  81.290  1.00  0.00           H  
ATOM    985 2HB  GLU A  61       9.615   3.221  82.625  1.00  0.00           H  
ATOM    986 1HG  GLU A  61      11.327   1.723  81.758  1.00  0.00           H  
ATOM    987 2HG  GLU A  61      10.249   1.166  80.490  1.00  0.00           H  
ATOM    988  N   LEU A  62       6.507   2.006  83.456  1.00  0.00           N  
ATOM    989  CA  LEU A  62       5.531   2.430  84.453  1.00  0.00           C  
ATOM    990  C   LEU A  62       5.290   1.320  85.449  1.00  0.00           C  
ATOM    991  O   LEU A  62       5.169   1.578  86.646  1.00  0.00           O  
ATOM    992  CB  LEU A  62       4.167   2.743  83.848  1.00  0.00           C  
ATOM    993  CG  LEU A  62       4.029   3.933  82.944  1.00  0.00           C  
ATOM    994  CD1 LEU A  62       2.635   3.909  82.402  1.00  0.00           C  
ATOM    995  CD2 LEU A  62       4.330   5.235  83.691  1.00  0.00           C  
ATOM    996  H   LEU A  62       6.260   1.971  82.459  1.00  0.00           H  
ATOM    997  HA  LEU A  62       5.924   3.289  84.989  1.00  0.00           H  
ATOM    998 1HB  LEU A  62       3.859   1.870  83.270  1.00  0.00           H  
ATOM    999 2HB  LEU A  62       3.457   2.866  84.666  1.00  0.00           H  
ATOM   1000  HG  LEU A  62       4.699   3.836  82.109  1.00  0.00           H  
ATOM   1001 1HD1 LEU A  62       2.505   4.722  81.733  1.00  0.00           H  
ATOM   1002 2HD1 LEU A  62       2.476   2.974  81.871  1.00  0.00           H  
ATOM   1003 3HD1 LEU A  62       1.921   3.987  83.214  1.00  0.00           H  
ATOM   1004 1HD2 LEU A  62       4.200   6.078  83.011  1.00  0.00           H  
ATOM   1005 2HD2 LEU A  62       3.666   5.345  84.527  1.00  0.00           H  
ATOM   1006 3HD2 LEU A  62       5.343   5.224  84.050  1.00  0.00           H  
ATOM   1007  N   GLN A  63       5.249   0.081  84.957  1.00  0.00           N  
ATOM   1008  CA  GLN A  63       5.001  -1.062  85.806  1.00  0.00           C  
ATOM   1009  C   GLN A  63       6.112  -1.241  86.826  1.00  0.00           C  
ATOM   1010  O   GLN A  63       5.833  -1.465  88.005  1.00  0.00           O  
ATOM   1011  CB  GLN A  63       4.839  -2.299  84.920  1.00  0.00           C  
ATOM   1012  CG  GLN A  63       4.487  -3.566  85.605  1.00  0.00           C  
ATOM   1013  CD  GLN A  63       3.169  -3.496  86.296  1.00  0.00           C  
ATOM   1014  NE2 GLN A  63       2.949  -4.432  87.182  1.00  0.00           N  
ATOM   1015  OE1 GLN A  63       2.341  -2.603  86.033  1.00  0.00           O  
ATOM   1016  H   GLN A  63       5.321  -0.053  83.943  1.00  0.00           H  
ATOM   1017  HA  GLN A  63       4.075  -0.883  86.347  1.00  0.00           H  
ATOM   1018 1HB  GLN A  63       4.089  -2.096  84.156  1.00  0.00           H  
ATOM   1019 2HB  GLN A  63       5.773  -2.480  84.400  1.00  0.00           H  
ATOM   1020 1HG  GLN A  63       4.446  -4.337  84.857  1.00  0.00           H  
ATOM   1021 2HG  GLN A  63       5.248  -3.803  86.345  1.00  0.00           H  
ATOM   1022 1HE2 GLN A  63       2.103  -4.422  87.722  1.00  0.00           H  
ATOM   1023 2HE2 GLN A  63       3.628  -5.161  87.335  1.00  0.00           H  
ATOM   1024  N   ARG A  64       7.370  -1.105  86.402  1.00  0.00           N  
ATOM   1025  CA  ARG A  64       8.477  -1.230  87.338  1.00  0.00           C  
ATOM   1026  C   ARG A  64       8.402  -0.141  88.408  1.00  0.00           C  
ATOM   1027  O   ARG A  64       8.640  -0.399  89.598  1.00  0.00           O  
ATOM   1028  CB  ARG A  64       9.798  -1.160  86.590  1.00  0.00           C  
ATOM   1029  CG  ARG A  64      10.120  -2.411  85.773  1.00  0.00           C  
ATOM   1030  CD  ARG A  64      11.388  -2.278  85.004  1.00  0.00           C  
ATOM   1031  NE  ARG A  64      11.680  -3.488  84.225  1.00  0.00           N  
ATOM   1032  CZ  ARG A  64      12.333  -4.576  84.666  1.00  0.00           C  
ATOM   1033  NH1 ARG A  64      12.814  -4.658  85.895  1.00  0.00           N1+
ATOM   1034  NH2 ARG A  64      12.481  -5.566  83.820  1.00  0.00           N  
ATOM   1035  H   ARG A  64       7.549  -0.960  85.402  1.00  0.00           H  
ATOM   1036  HA  ARG A  64       8.408  -2.199  87.825  1.00  0.00           H  
ATOM   1037 1HB  ARG A  64       9.772  -0.316  85.898  1.00  0.00           H  
ATOM   1038 2HB  ARG A  64      10.612  -0.987  87.292  1.00  0.00           H  
ATOM   1039 1HG  ARG A  64      10.208  -3.266  86.441  1.00  0.00           H  
ATOM   1040 2HG  ARG A  64       9.316  -2.594  85.062  1.00  0.00           H  
ATOM   1041 1HD  ARG A  64      11.283  -1.447  84.302  1.00  0.00           H  
ATOM   1042 2HD  ARG A  64      12.220  -2.078  85.673  1.00  0.00           H  
ATOM   1043  HE  ARG A  64      11.350  -3.546  83.248  1.00  0.00           H  
ATOM   1044 1HH1 ARG A  64      12.699  -3.890  86.538  1.00  0.00           H  
ATOM   1045 2HH1 ARG A  64      13.304  -5.490  86.188  1.00  0.00           H  
ATOM   1046 1HH2 ARG A  64      12.085  -5.452  82.872  1.00  0.00           H  
ATOM   1047 2HH2 ARG A  64      12.964  -6.407  84.086  1.00  0.00           H  
ATOM   1048  N   LEU A  65       8.028   1.069  87.983  1.00  0.00           N  
ATOM   1049  CA  LEU A  65       7.898   2.209  88.871  1.00  0.00           C  
ATOM   1050  C   LEU A  65       6.784   1.939  89.905  1.00  0.00           C  
ATOM   1051  O   LEU A  65       6.968   2.190  91.099  1.00  0.00           O  
ATOM   1052  CB  LEU A  65       7.577   3.456  88.011  1.00  0.00           C  
ATOM   1053  CG  LEU A  65       7.459   4.824  88.679  1.00  0.00           C  
ATOM   1054  CD1 LEU A  65       8.792   5.245  89.298  1.00  0.00           C  
ATOM   1055  CD2 LEU A  65       6.975   5.857  87.619  1.00  0.00           C  
ATOM   1056  H   LEU A  65       7.888   1.218  86.978  1.00  0.00           H  
ATOM   1057  HA  LEU A  65       8.840   2.345  89.393  1.00  0.00           H  
ATOM   1058 1HB  LEU A  65       8.337   3.530  87.233  1.00  0.00           H  
ATOM   1059 2HB  LEU A  65       6.633   3.283  87.521  1.00  0.00           H  
ATOM   1060  HG  LEU A  65       6.744   4.751  89.477  1.00  0.00           H  
ATOM   1061 1HD1 LEU A  65       8.686   6.218  89.772  1.00  0.00           H  
ATOM   1062 2HD1 LEU A  65       9.106   4.519  90.046  1.00  0.00           H  
ATOM   1063 3HD1 LEU A  65       9.548   5.311  88.515  1.00  0.00           H  
ATOM   1064 1HD2 LEU A  65       6.853   6.834  88.080  1.00  0.00           H  
ATOM   1065 2HD2 LEU A  65       7.703   5.926  86.815  1.00  0.00           H  
ATOM   1066 3HD2 LEU A  65       6.014   5.535  87.209  1.00  0.00           H  
ATOM   1067  N   ASN A  66       5.643   1.392  89.447  1.00  0.00           N  
ATOM   1068  CA  ASN A  66       4.500   1.087  90.314  1.00  0.00           C  
ATOM   1069  C   ASN A  66       4.826   0.038  91.362  1.00  0.00           C  
ATOM   1070  O   ASN A  66       4.422   0.163  92.527  1.00  0.00           O  
ATOM   1071  CB  ASN A  66       3.359   0.548  89.478  1.00  0.00           C  
ATOM   1072  CG  ASN A  66       2.763   1.570  88.652  1.00  0.00           C  
ATOM   1073  ND2 ASN A  66       2.107   1.175  87.593  1.00  0.00           N  
ATOM   1074  OD1 ASN A  66       2.904   2.761  88.961  1.00  0.00           O  
ATOM   1075  H   ASN A  66       5.544   1.257  88.438  1.00  0.00           H  
ATOM   1076  HA  ASN A  66       4.199   1.998  90.828  1.00  0.00           H  
ATOM   1077 1HB  ASN A  66       3.722  -0.252  88.835  1.00  0.00           H  
ATOM   1078 2HB  ASN A  66       2.595   0.122  90.128  1.00  0.00           H  
ATOM   1079 1HD2 ASN A  66       1.681   1.865  86.990  1.00  0.00           H  
ATOM   1080 2HD2 ASN A  66       2.032   0.201  87.368  1.00  0.00           H  
ATOM   1081  N   ILE A  67       5.584  -0.975  90.964  1.00  0.00           N  
ATOM   1082  CA  ILE A  67       5.978  -2.036  91.867  1.00  0.00           C  
ATOM   1083  C   ILE A  67       6.865  -1.457  92.951  1.00  0.00           C  
ATOM   1084  O   ILE A  67       6.684  -1.754  94.137  1.00  0.00           O  
ATOM   1085  CB  ILE A  67       6.674  -3.174  91.109  1.00  0.00           C  
ATOM   1086  CG1 ILE A  67       5.640  -3.854  90.180  1.00  0.00           C  
ATOM   1087  CG2 ILE A  67       7.254  -4.196  92.106  1.00  0.00           C  
ATOM   1088  CD1 ILE A  67       6.241  -4.760  89.157  1.00  0.00           C  
ATOM   1089  H   ILE A  67       5.843  -1.029  89.970  1.00  0.00           H  
ATOM   1090  HA  ILE A  67       5.080  -2.438  92.341  1.00  0.00           H  
ATOM   1091  HB  ILE A  67       7.472  -2.757  90.487  1.00  0.00           H  
ATOM   1092 1HG1 ILE A  67       4.958  -4.438  90.796  1.00  0.00           H  
ATOM   1093 2HG1 ILE A  67       5.062  -3.094  89.667  1.00  0.00           H  
ATOM   1094 1HG2 ILE A  67       7.745  -5.000  91.586  1.00  0.00           H  
ATOM   1095 2HG2 ILE A  67       7.979  -3.724  92.766  1.00  0.00           H  
ATOM   1096 3HG2 ILE A  67       6.436  -4.593  92.689  1.00  0.00           H  
ATOM   1097 1HD1 ILE A  67       5.454  -5.201  88.559  1.00  0.00           H  
ATOM   1098 2HD1 ILE A  67       6.911  -4.193  88.512  1.00  0.00           H  
ATOM   1099 3HD1 ILE A  67       6.778  -5.516  89.656  1.00  0.00           H  
ATOM   1100  N   ASP A  68       7.843  -0.634  92.542  1.00  0.00           N  
ATOM   1101  CA  ASP A  68       8.742  -0.006  93.490  1.00  0.00           C  
ATOM   1102  C   ASP A  68       7.967   0.918  94.446  1.00  0.00           C  
ATOM   1103  O   ASP A  68       8.275   0.965  95.638  1.00  0.00           O  
ATOM   1104  CB  ASP A  68       9.826   0.763  92.725  1.00  0.00           C  
ATOM   1105  CG  ASP A  68      10.990   1.217  93.586  1.00  0.00           C  
ATOM   1106  OD1 ASP A  68      11.632   0.369  94.186  1.00  0.00           O  
ATOM   1107  OD2 ASP A  68      11.257   2.403  93.640  1.00  0.00           O1-
ATOM   1108  H   ASP A  68       7.977  -0.457  91.542  1.00  0.00           H  
ATOM   1109  HA  ASP A  68       9.223  -0.784  94.075  1.00  0.00           H  
ATOM   1110 1HB  ASP A  68      10.204   0.132  91.918  1.00  0.00           H  
ATOM   1111 2HB  ASP A  68       9.371   1.639  92.253  1.00  0.00           H  
ATOM   1112  N   LEU A  69       6.920   1.605  93.956  1.00  0.00           N  
ATOM   1113  CA  LEU A  69       6.140   2.466  94.836  1.00  0.00           C  
ATOM   1114  C   LEU A  69       5.445   1.650  95.912  1.00  0.00           C  
ATOM   1115  O   LEU A  69       5.439   2.053  97.088  1.00  0.00           O  
ATOM   1116  CB  LEU A  69       5.075   3.254  94.066  1.00  0.00           C  
ATOM   1117  CG  LEU A  69       4.190   4.239  94.938  1.00  0.00           C  
ATOM   1118  CD1 LEU A  69       5.080   5.313  95.645  1.00  0.00           C  
ATOM   1119  CD2 LEU A  69       3.118   4.913  94.037  1.00  0.00           C  
ATOM   1120  H   LEU A  69       6.740   1.592  92.948  1.00  0.00           H  
ATOM   1121  HA  LEU A  69       6.828   3.156  95.306  1.00  0.00           H  
ATOM   1122 1HB  LEU A  69       5.550   3.771  93.267  1.00  0.00           H  
ATOM   1123 2HB  LEU A  69       4.393   2.533  93.619  1.00  0.00           H  
ATOM   1124  HG  LEU A  69       3.698   3.666  95.711  1.00  0.00           H  
ATOM   1125 1HD1 LEU A  69       4.464   5.941  96.243  1.00  0.00           H  
ATOM   1126 2HD1 LEU A  69       5.807   4.841  96.298  1.00  0.00           H  
ATOM   1127 3HD1 LEU A  69       5.601   5.921  94.922  1.00  0.00           H  
ATOM   1128 1HD2 LEU A  69       2.493   5.567  94.631  1.00  0.00           H  
ATOM   1129 2HD2 LEU A  69       3.602   5.492  93.271  1.00  0.00           H  
ATOM   1130 3HD2 LEU A  69       2.494   4.149  93.573  1.00  0.00           H  
ATOM   1131  N   VAL A  70       4.853   0.514  95.543  1.00  0.00           N  
ATOM   1132  CA  VAL A  70       4.201  -0.344  96.523  1.00  0.00           C  
ATOM   1133  C   VAL A  70       5.217  -0.822  97.551  1.00  0.00           C  
ATOM   1134  O   VAL A  70       4.922  -0.846  98.746  1.00  0.00           O  
ATOM   1135  CB  VAL A  70       3.464  -1.533  95.886  1.00  0.00           C  
ATOM   1136  CG1 VAL A  70       2.968  -2.514  96.994  1.00  0.00           C  
ATOM   1137  CG2 VAL A  70       2.264  -1.012  95.071  1.00  0.00           C  
ATOM   1138  H   VAL A  70       4.847   0.262  94.539  1.00  0.00           H  
ATOM   1139  HA  VAL A  70       3.452   0.267  97.045  1.00  0.00           H  
ATOM   1140  HB  VAL A  70       4.154  -2.075  95.229  1.00  0.00           H  
ATOM   1141 1HG1 VAL A  70       2.461  -3.339  96.541  1.00  0.00           H  
ATOM   1142 2HG1 VAL A  70       3.806  -2.899  97.569  1.00  0.00           H  
ATOM   1143 3HG1 VAL A  70       2.282  -2.000  97.665  1.00  0.00           H  
ATOM   1144 1HG2 VAL A  70       1.740  -1.850  94.609  1.00  0.00           H  
ATOM   1145 2HG2 VAL A  70       1.581  -0.477  95.730  1.00  0.00           H  
ATOM   1146 3HG2 VAL A  70       2.618  -0.334  94.293  1.00  0.00           H  
ATOM   1147  N   ARG A  71       6.399  -1.251  97.075  1.00  0.00           N  
ATOM   1148  CA  ARG A  71       7.462  -1.711  97.956  1.00  0.00           C  
ATOM   1149  C   ARG A  71       7.802  -0.655  98.984  1.00  0.00           C  
ATOM   1150  O   ARG A  71       7.815  -0.944 100.183  1.00  0.00           O  
ATOM   1151  CB  ARG A  71       8.702  -2.055  97.140  1.00  0.00           C  
ATOM   1152  CG  ARG A  71       9.880  -2.610  97.911  1.00  0.00           C  
ATOM   1153  CD  ARG A  71      11.078  -2.807  97.022  1.00  0.00           C  
ATOM   1154  NE  ARG A  71      11.670  -1.533  96.524  1.00  0.00           N  
ATOM   1155  CZ  ARG A  71      12.513  -0.728  97.217  1.00  0.00           C  
ATOM   1156  NH1 ARG A  71      12.891  -1.003  98.455  1.00  0.00           N1+
ATOM   1157  NH2 ARG A  71      12.974   0.356  96.619  1.00  0.00           N  
ATOM   1158  H   ARG A  71       6.554  -1.259  96.062  1.00  0.00           H  
ATOM   1159  HA  ARG A  71       7.128  -2.580  98.499  1.00  0.00           H  
ATOM   1160 1HB  ARG A  71       8.437  -2.764  96.359  1.00  0.00           H  
ATOM   1161 2HB  ARG A  71       9.058  -1.161  96.645  1.00  0.00           H  
ATOM   1162 1HG  ARG A  71      10.155  -1.915  98.705  1.00  0.00           H  
ATOM   1163 2HG  ARG A  71       9.611  -3.570  98.352  1.00  0.00           H  
ATOM   1164 1HD  ARG A  71      11.844  -3.349  97.572  1.00  0.00           H  
ATOM   1165 2HD  ARG A  71      10.777  -3.395  96.154  1.00  0.00           H  
ATOM   1166  HE  ARG A  71      11.447  -1.208  95.563  1.00  0.00           H  
ATOM   1167 1HH1 ARG A  71      12.548  -1.827  98.968  1.00  0.00           H  
ATOM   1168 2HH1 ARG A  71      13.516  -0.381  98.945  1.00  0.00           H  
ATOM   1169 1HH2 ARG A  71      12.663   0.552  95.649  1.00  0.00           H  
ATOM   1170 2HH2 ARG A  71      13.605   0.976  97.093  1.00  0.00           H  
ATOM   1171  N   LYS A  72       8.052   0.569  98.530  1.00  0.00           N  
ATOM   1172  CA  LYS A  72       8.382   1.649  99.439  1.00  0.00           C  
ATOM   1173  C   LYS A  72       7.237   1.933 100.392  1.00  0.00           C  
ATOM   1174  O   LYS A  72       7.429   2.024 101.601  1.00  0.00           O  
ATOM   1175  CB  LYS A  72       8.709   2.893  98.634  1.00  0.00           C  
ATOM   1176  CG  LYS A  72      10.021   2.825  97.908  1.00  0.00           C  
ATOM   1177  CD  LYS A  72      10.176   4.016  97.023  1.00  0.00           C  
ATOM   1178  CE  LYS A  72      11.502   4.033  96.323  1.00  0.00           C  
ATOM   1179  NZ  LYS A  72      11.541   5.083  95.286  1.00  0.00           N1+
ATOM   1180  H   LYS A  72       8.026   0.741  97.520  1.00  0.00           H  
ATOM   1181  HA  LYS A  72       9.254   1.356 100.024  1.00  0.00           H  
ATOM   1182 1HB  LYS A  72       7.926   3.053  97.887  1.00  0.00           H  
ATOM   1183 2HB  LYS A  72       8.723   3.759  99.284  1.00  0.00           H  
ATOM   1184 1HG  LYS A  72      10.839   2.794  98.628  1.00  0.00           H  
ATOM   1185 2HG  LYS A  72      10.062   1.919  97.297  1.00  0.00           H  
ATOM   1186 1HD  LYS A  72       9.391   4.001  96.267  1.00  0.00           H  
ATOM   1187 2HD  LYS A  72      10.079   4.926  97.604  1.00  0.00           H  
ATOM   1188 1HE  LYS A  72      12.282   4.236  97.052  1.00  0.00           H  
ATOM   1189 2HE  LYS A  72      11.688   3.069  95.876  1.00  0.00           H  
ATOM   1190 1HZ  LYS A  72      11.355   6.003  95.718  1.00  0.00           H  
ATOM   1191 2HZ  LYS A  72      12.437   5.085  94.833  1.00  0.00           H  
ATOM   1192 3HZ  LYS A  72      10.819   4.899  94.601  1.00  0.00           H  
ATOM   1193  N   THR A  73       6.010   1.953  99.885  1.00  0.00           N  
ATOM   1194  CA  THR A  73       4.867   2.251 100.730  1.00  0.00           C  
ATOM   1195  C   THR A  73       4.826   1.262 101.894  1.00  0.00           C  
ATOM   1196  O   THR A  73       4.591   1.657 103.036  1.00  0.00           O  
ATOM   1197  CB  THR A  73       3.556   2.198  99.914  1.00  0.00           C  
ATOM   1198  CG2 THR A  73       2.359   2.552 100.807  1.00  0.00           C  
ATOM   1199  OG1 THR A  73       3.628   3.158  98.842  1.00  0.00           O  
ATOM   1200  H   THR A  73       5.867   1.839  98.880  1.00  0.00           H  
ATOM   1201  HA  THR A  73       4.983   3.253 101.137  1.00  0.00           H  
ATOM   1202  HB  THR A  73       3.421   1.202  99.495  1.00  0.00           H  
ATOM   1203  HG1 THR A  73       4.302   2.854  98.192  1.00  0.00           H  
ATOM   1204 1HG2 THR A  73       1.446   2.526 100.215  1.00  0.00           H  
ATOM   1205 2HG2 THR A  73       2.278   1.839 101.625  1.00  0.00           H  
ATOM   1206 3HG2 THR A  73       2.494   3.547 101.214  1.00  0.00           H  
ATOM   1207  N   SER A  74       5.037  -0.028 101.597  1.00  0.00           N  
ATOM   1208  CA  SER A  74       5.071  -1.076 102.612  1.00  0.00           C  
ATOM   1209  C   SER A  74       6.259  -0.923 103.590  1.00  0.00           C  
ATOM   1210  O   SER A  74       6.077  -0.988 104.808  1.00  0.00           O  
ATOM   1211  CB  SER A  74       5.147  -2.435 101.926  1.00  0.00           C  
ATOM   1212  OG  SER A  74       5.132  -3.504 102.849  1.00  0.00           O  
ATOM   1213  H   SER A  74       5.150  -0.286 100.611  1.00  0.00           H  
ATOM   1214  HA  SER A  74       4.149  -1.023 103.188  1.00  0.00           H  
ATOM   1215 1HB  SER A  74       4.304  -2.532 101.242  1.00  0.00           H  
ATOM   1216 2HB  SER A  74       6.052  -2.486 101.323  1.00  0.00           H  
ATOM   1217  HG  SER A  74       6.038  -3.595 103.247  1.00  0.00           H  
ATOM   1218  N   GLU A  75       7.481  -0.725 103.061  1.00  0.00           N  
ATOM   1219  CA  GLU A  75       8.688  -0.618 103.894  1.00  0.00           C  
ATOM   1220  C   GLU A  75       8.740   0.615 104.808  1.00  0.00           C  
ATOM   1221  O   GLU A  75       9.251   0.546 105.931  1.00  0.00           O  
ATOM   1222  CB  GLU A  75       9.954  -0.581 103.021  1.00  0.00           C  
ATOM   1223  CG  GLU A  75      10.312  -1.879 102.280  1.00  0.00           C  
ATOM   1224  CD  GLU A  75      11.575  -1.729 101.464  1.00  0.00           C  
ATOM   1225  OE1 GLU A  75      12.202  -0.696 101.588  1.00  0.00           O  
ATOM   1226  OE2 GLU A  75      11.901  -2.617 100.700  1.00  0.00           O1-
ATOM   1227  H   GLU A  75       7.577  -0.674 102.042  1.00  0.00           H  
ATOM   1228  HA  GLU A  75       8.728  -1.505 104.525  1.00  0.00           H  
ATOM   1229 1HB  GLU A  75       9.831   0.197 102.264  1.00  0.00           H  
ATOM   1230 2HB  GLU A  75      10.806  -0.297 103.637  1.00  0.00           H  
ATOM   1231 1HG  GLU A  75      10.449  -2.674 103.007  1.00  0.00           H  
ATOM   1232 2HG  GLU A  75       9.490  -2.161 101.630  1.00  0.00           H  
ATOM   1233  N   LEU A  76       8.255   1.742 104.309  1.00  0.00           N  
ATOM   1234  CA  LEU A  76       8.292   3.010 105.012  1.00  0.00           C  
ATOM   1235  C   LEU A  76       7.252   3.129 106.110  1.00  0.00           C  
ATOM   1236  O   LEU A  76       6.090   2.793 105.922  1.00  0.00           O  
ATOM   1237  CB  LEU A  76       8.038   4.123 103.992  1.00  0.00           C  
ATOM   1238  CG  LEU A  76       9.096   4.346 102.872  1.00  0.00           C  
ATOM   1239  CD1 LEU A  76       8.520   5.330 101.846  1.00  0.00           C  
ATOM   1240  CD2 LEU A  76      10.368   4.907 103.473  1.00  0.00           C  
ATOM   1241  H   LEU A  76       7.860   1.722 103.365  1.00  0.00           H  
ATOM   1242  HA  LEU A  76       9.272   3.117 105.466  1.00  0.00           H  
ATOM   1243 1HB  LEU A  76       7.110   3.871 103.491  1.00  0.00           H  
ATOM   1244 2HB  LEU A  76       7.896   5.061 104.527  1.00  0.00           H  
ATOM   1245  HG  LEU A  76       9.323   3.406 102.370  1.00  0.00           H  
ATOM   1246 1HD1 LEU A  76       9.248   5.504 101.057  1.00  0.00           H  
ATOM   1247 2HD1 LEU A  76       7.617   4.909 101.412  1.00  0.00           H  
ATOM   1248 3HD1 LEU A  76       8.283   6.267 102.335  1.00  0.00           H  
ATOM   1249 1HD2 LEU A  76      11.096   5.076 102.679  1.00  0.00           H  
ATOM   1250 2HD2 LEU A  76      10.147   5.847 103.972  1.00  0.00           H  
ATOM   1251 3HD2 LEU A  76      10.785   4.207 104.189  1.00  0.00           H  
ATOM   1252  N   THR A  77       7.640   3.743 107.225  1.00  0.00           N  
ATOM   1253  CA  THR A  77       6.679   3.987 108.290  1.00  0.00           C  
ATOM   1254  C   THR A  77       6.321   5.470 108.394  1.00  0.00           C  
ATOM   1255  O   THR A  77       5.295   5.831 108.967  1.00  0.00           O  
ATOM   1256  CB  THR A  77       7.240   3.482 109.626  1.00  0.00           C  
ATOM   1257  CG2 THR A  77       7.565   1.995 109.492  1.00  0.00           C  
ATOM   1258  OG1 THR A  77       8.446   4.201 109.942  1.00  0.00           O  
ATOM   1259  H   THR A  77       8.609   3.985 107.362  1.00  0.00           H  
ATOM   1260  HA  THR A  77       5.764   3.437 108.072  1.00  0.00           H  
ATOM   1261  HB  THR A  77       6.508   3.628 110.422  1.00  0.00           H  
ATOM   1262  HG1 THR A  77       8.221   5.071 110.293  1.00  0.00           H  
ATOM   1263 1HG2 THR A  77       7.968   1.625 110.432  1.00  0.00           H  
ATOM   1264 2HG2 THR A  77       6.655   1.449 109.243  1.00  0.00           H  
ATOM   1265 3HG2 THR A  77       8.300   1.842 108.703  1.00  0.00           H  
ATOM   1266  N   ASP A  78       7.164   6.335 107.828  1.00  0.00           N  
ATOM   1267  CA  ASP A  78       6.920   7.769 107.865  1.00  0.00           C  
ATOM   1268  C   ASP A  78       5.971   8.185 106.754  1.00  0.00           C  
ATOM   1269  O   ASP A  78       6.303   8.068 105.571  1.00  0.00           O  
ATOM   1270  CB  ASP A  78       8.219   8.558 107.756  1.00  0.00           C  
ATOM   1271  CG  ASP A  78       7.975  10.047 107.840  1.00  0.00           C  
ATOM   1272  OD1 ASP A  78       7.552  10.510 108.869  1.00  0.00           O  
ATOM   1273  OD2 ASP A  78       8.183  10.721 106.841  1.00  0.00           O1-
ATOM   1274  H   ASP A  78       8.004   5.999 107.394  1.00  0.00           H  
ATOM   1275  HA  ASP A  78       6.455   8.017 108.819  1.00  0.00           H  
ATOM   1276 1HB  ASP A  78       8.890   8.268 108.566  1.00  0.00           H  
ATOM   1277 2HB  ASP A  78       8.717   8.322 106.819  1.00  0.00           H  
ATOM   1278  N   GLU A  79       4.806   8.692 107.143  1.00  0.00           N  
ATOM   1279  CA  GLU A  79       3.775   9.053 106.182  1.00  0.00           C  
ATOM   1280  C   GLU A  79       4.219  10.157 105.230  1.00  0.00           C  
ATOM   1281  O   GLU A  79       3.867  10.138 104.050  1.00  0.00           O  
ATOM   1282  CB  GLU A  79       2.505   9.491 106.914  1.00  0.00           C  
ATOM   1283  CG  GLU A  79       1.325   9.764 106.008  1.00  0.00           C  
ATOM   1284  CD  GLU A  79       0.828   8.518 105.315  1.00  0.00           C  
ATOM   1285  OE1 GLU A  79       1.045   7.457 105.857  1.00  0.00           O  
ATOM   1286  OE2 GLU A  79       0.264   8.631 104.234  1.00  0.00           O1-
ATOM   1287  H   GLU A  79       4.623   8.772 108.135  1.00  0.00           H  
ATOM   1288  HA  GLU A  79       3.541   8.168 105.588  1.00  0.00           H  
ATOM   1289 1HB  GLU A  79       2.213   8.723 107.630  1.00  0.00           H  
ATOM   1290 2HB  GLU A  79       2.708  10.403 107.476  1.00  0.00           H  
ATOM   1291 1HG  GLU A  79       0.515  10.187 106.597  1.00  0.00           H  
ATOM   1292 2HG  GLU A  79       1.618  10.497 105.271  1.00  0.00           H  
ATOM   1293  N   LYS A  80       4.981  11.138 105.727  1.00  0.00           N  
ATOM   1294  CA  LYS A  80       5.401  12.219 104.846  1.00  0.00           C  
ATOM   1295  C   LYS A  80       6.291  11.670 103.746  1.00  0.00           C  
ATOM   1296  O   LYS A  80       6.104  12.011 102.573  1.00  0.00           O  
ATOM   1297  CB  LYS A  80       6.115  13.339 105.605  1.00  0.00           C  
ATOM   1298  CG  LYS A  80       6.519  14.527 104.707  1.00  0.00           C  
ATOM   1299  CD  LYS A  80       7.138  15.674 105.508  1.00  0.00           C  
ATOM   1300  CE  LYS A  80       7.547  16.826 104.588  1.00  0.00           C  
ATOM   1301  NZ  LYS A  80       8.148  17.966 105.347  1.00  0.00           N1+
ATOM   1302  H   LYS A  80       5.274  11.116 106.697  1.00  0.00           H  
ATOM   1303  HA  LYS A  80       4.516  12.644 104.376  1.00  0.00           H  
ATOM   1304 1HB  LYS A  80       5.470  13.711 106.397  1.00  0.00           H  
ATOM   1305 2HB  LYS A  80       7.018  12.940 106.074  1.00  0.00           H  
ATOM   1306 1HG  LYS A  80       7.246  14.188 103.963  1.00  0.00           H  
ATOM   1307 2HG  LYS A  80       5.639  14.893 104.178  1.00  0.00           H  
ATOM   1308 1HD  LYS A  80       6.418  16.040 106.240  1.00  0.00           H  
ATOM   1309 2HD  LYS A  80       8.019  15.310 106.039  1.00  0.00           H  
ATOM   1310 1HE  LYS A  80       8.274  16.461 103.863  1.00  0.00           H  
ATOM   1311 2HE  LYS A  80       6.667  17.184 104.054  1.00  0.00           H  
ATOM   1312 1HZ  LYS A  80       8.402  18.703 104.703  1.00  0.00           H  
ATOM   1313 2HZ  LYS A  80       7.477  18.321 106.015  1.00  0.00           H  
ATOM   1314 3HZ  LYS A  80       8.974  17.650 105.837  1.00  0.00           H  
ATOM   1315  N   THR A  81       7.242  10.804 104.118  1.00  0.00           N  
ATOM   1316  CA  THR A  81       8.156  10.204 103.161  1.00  0.00           C  
ATOM   1317  C   THR A  81       7.373   9.432 102.107  1.00  0.00           C  
ATOM   1318  O   THR A  81       7.678   9.532 100.916  1.00  0.00           O  
ATOM   1319  CB  THR A  81       9.162   9.260 103.845  1.00  0.00           C  
ATOM   1320  CG2 THR A  81      10.126   8.693 102.796  1.00  0.00           C  
ATOM   1321  OG1 THR A  81       9.929   9.995 104.805  1.00  0.00           O  
ATOM   1322  H   THR A  81       7.376  10.607 105.120  1.00  0.00           H  
ATOM   1323  HA  THR A  81       8.707  11.000 102.664  1.00  0.00           H  
ATOM   1324  HB  THR A  81       8.631   8.449 104.344  1.00  0.00           H  
ATOM   1325  HG1 THR A  81       9.340  10.269 105.551  1.00  0.00           H  
ATOM   1326 1HG2 THR A  81      10.844   8.043 103.283  1.00  0.00           H  
ATOM   1327 2HG2 THR A  81       9.591   8.131 102.042  1.00  0.00           H  
ATOM   1328 3HG2 THR A  81      10.654   9.514 102.314  1.00  0.00           H  
ATOM   1329  N   ILE A  82       6.358   8.668 102.533  1.00  0.00           N  
ATOM   1330  CA  ILE A  82       5.577   7.898 101.572  1.00  0.00           C  
ATOM   1331  C   ILE A  82       4.896   8.835 100.591  1.00  0.00           C  
ATOM   1332  O   ILE A  82       4.919   8.575  99.383  1.00  0.00           O  
ATOM   1333  CB  ILE A  82       4.489   7.048 102.261  1.00  0.00           C  
ATOM   1334  CG1 ILE A  82       5.149   5.945 103.075  1.00  0.00           C  
ATOM   1335  CG2 ILE A  82       3.546   6.438 101.180  1.00  0.00           C  
ATOM   1336  CD1 ILE A  82       4.234   5.229 104.042  1.00  0.00           C  
ATOM   1337  H   ILE A  82       6.179   8.596 103.539  1.00  0.00           H  
ATOM   1338  HA  ILE A  82       6.241   7.245 101.020  1.00  0.00           H  
ATOM   1339  HB  ILE A  82       3.908   7.670 102.946  1.00  0.00           H  
ATOM   1340 1HG1 ILE A  82       5.544   5.213 102.396  1.00  0.00           H  
ATOM   1341 2HG1 ILE A  82       5.967   6.376 103.644  1.00  0.00           H  
ATOM   1342 1HG2 ILE A  82       2.780   5.846 101.654  1.00  0.00           H  
ATOM   1343 2HG2 ILE A  82       3.059   7.222 100.617  1.00  0.00           H  
ATOM   1344 3HG2 ILE A  82       4.120   5.808 100.495  1.00  0.00           H  
ATOM   1345 1HD1 ILE A  82       4.801   4.465 104.569  1.00  0.00           H  
ATOM   1346 2HD1 ILE A  82       3.832   5.938 104.764  1.00  0.00           H  
ATOM   1347 3HD1 ILE A  82       3.417   4.751 103.515  1.00  0.00           H  
ATOM   1348  N   ARG A  83       4.265   9.897 101.089  1.00  0.00           N  
ATOM   1349  CA  ARG A  83       3.574  10.832 100.219  1.00  0.00           C  
ATOM   1350  C   ARG A  83       4.525  11.475  99.206  1.00  0.00           C  
ATOM   1351  O   ARG A  83       4.155  11.660  98.040  1.00  0.00           O  
ATOM   1352  CB  ARG A  83       2.862  11.879 101.047  1.00  0.00           C  
ATOM   1353  CG  ARG A  83       1.664  11.327 101.837  1.00  0.00           C  
ATOM   1354  CD  ARG A  83       1.038  12.355 102.687  1.00  0.00           C  
ATOM   1355  NE  ARG A  83      -0.008  11.796 103.554  1.00  0.00           N  
ATOM   1356  CZ  ARG A  83      -0.791  12.535 104.385  1.00  0.00           C  
ATOM   1357  NH1 ARG A  83      -0.667  13.853 104.417  1.00  0.00           N1+
ATOM   1358  NH2 ARG A  83      -1.680  11.946 105.176  1.00  0.00           N  
ATOM   1359  H   ARG A  83       4.250  10.042 102.108  1.00  0.00           H  
ATOM   1360  HA  ARG A  83       2.818  10.280  99.666  1.00  0.00           H  
ATOM   1361 1HB  ARG A  83       3.566  12.304 101.766  1.00  0.00           H  
ATOM   1362 2HB  ARG A  83       2.514  12.688 100.408  1.00  0.00           H  
ATOM   1363 1HG  ARG A  83       0.909  10.966 101.139  1.00  0.00           H  
ATOM   1364 2HG  ARG A  83       1.979  10.502 102.474  1.00  0.00           H  
ATOM   1365 1HD  ARG A  83       1.805  12.803 103.321  1.00  0.00           H  
ATOM   1366 2HD  ARG A  83       0.589  13.114 102.052  1.00  0.00           H  
ATOM   1367  HE  ARG A  83      -0.109  10.758 103.576  1.00  0.00           H  
ATOM   1368 1HH1 ARG A  83       0.005  14.315 103.825  1.00  0.00           H  
ATOM   1369 2HH1 ARG A  83      -1.248  14.402 105.036  1.00  0.00           H  
ATOM   1370 1HH2 ARG A  83      -1.779  10.935 105.173  1.00  0.00           H  
ATOM   1371 2HH2 ARG A  83      -2.255  12.501 105.791  1.00  0.00           H  
ATOM   1372  N   GLU A  84       5.754  11.799  99.637  1.00  0.00           N  
ATOM   1373  CA  GLU A  84       6.728  12.375  98.718  1.00  0.00           C  
ATOM   1374  C   GLU A  84       7.140  11.363  97.646  1.00  0.00           C  
ATOM   1375  O   GLU A  84       7.307  11.739  96.480  1.00  0.00           O  
ATOM   1376  CB  GLU A  84       7.953  12.893  99.472  1.00  0.00           C  
ATOM   1377  CG  GLU A  84       7.672  14.136 100.327  1.00  0.00           C  
ATOM   1378  CD  GLU A  84       7.198  15.297  99.496  1.00  0.00           C  
ATOM   1379  OE1 GLU A  84       7.796  15.558  98.477  1.00  0.00           O  
ATOM   1380  OE2 GLU A  84       6.236  15.920  99.865  1.00  0.00           O1-
ATOM   1381  H   GLU A  84       5.980  11.696 100.631  1.00  0.00           H  
ATOM   1382  HA  GLU A  84       6.262  13.222  98.217  1.00  0.00           H  
ATOM   1383 1HB  GLU A  84       8.325  12.108 100.135  1.00  0.00           H  
ATOM   1384 2HB  GLU A  84       8.745  13.132  98.764  1.00  0.00           H  
ATOM   1385 1HG  GLU A  84       6.904  13.895 101.057  1.00  0.00           H  
ATOM   1386 2HG  GLU A  84       8.575  14.414 100.868  1.00  0.00           H  
ATOM   1387  N   GLU A  85       7.262  10.078  98.008  1.00  0.00           N  
ATOM   1388  CA  GLU A  85       7.595   9.062  97.014  1.00  0.00           C  
ATOM   1389  C   GLU A  85       6.461   8.926  95.993  1.00  0.00           C  
ATOM   1390  O   GLU A  85       6.720   8.761  94.801  1.00  0.00           O  
ATOM   1391  CB  GLU A  85       7.907   7.710  97.663  1.00  0.00           C  
ATOM   1392  CG  GLU A  85       9.228   7.664  98.465  1.00  0.00           C  
ATOM   1393  CD  GLU A  85      10.463   7.932  97.607  1.00  0.00           C  
ATOM   1394  OE1 GLU A  85      10.486   7.514  96.458  1.00  0.00           O  
ATOM   1395  OE2 GLU A  85      11.384   8.581  98.076  1.00  0.00           O1-
ATOM   1396  H   GLU A  85       7.192   9.827  99.004  1.00  0.00           H  
ATOM   1397  HA  GLU A  85       8.485   9.390  96.478  1.00  0.00           H  
ATOM   1398 1HB  GLU A  85       7.098   7.452  98.349  1.00  0.00           H  
ATOM   1399 2HB  GLU A  85       7.944   6.934  96.899  1.00  0.00           H  
ATOM   1400 1HG  GLU A  85       9.187   8.417  99.245  1.00  0.00           H  
ATOM   1401 2HG  GLU A  85       9.318   6.698  98.944  1.00  0.00           H  
ATOM   1402  N   ILE A  86       5.207   9.045  96.460  1.00  0.00           N  
ATOM   1403  CA  ILE A  86       4.050   8.970  95.569  1.00  0.00           C  
ATOM   1404  C   ILE A  86       4.120  10.123  94.572  1.00  0.00           C  
ATOM   1405  O   ILE A  86       3.891   9.919  93.374  1.00  0.00           O  
ATOM   1406  CB  ILE A  86       2.709   8.997  96.337  1.00  0.00           C  
ATOM   1407  CG1 ILE A  86       2.563   7.707  97.179  1.00  0.00           C  
ATOM   1408  CG2 ILE A  86       1.543   9.098  95.333  1.00  0.00           C  
ATOM   1409  CD1 ILE A  86       1.471   7.731  98.173  1.00  0.00           C  
ATOM   1410  H   ILE A  86       5.079   9.127  97.475  1.00  0.00           H  
ATOM   1411  HA  ILE A  86       4.102   8.038  95.006  1.00  0.00           H  
ATOM   1412  HB  ILE A  86       2.692   9.849  97.010  1.00  0.00           H  
ATOM   1413 1HG1 ILE A  86       2.367   6.881  96.514  1.00  0.00           H  
ATOM   1414 2HG1 ILE A  86       3.491   7.520  97.702  1.00  0.00           H  
ATOM   1415 1HG2 ILE A  86       0.595   9.122  95.844  1.00  0.00           H  
ATOM   1416 2HG2 ILE A  86       1.626  10.000  94.732  1.00  0.00           H  
ATOM   1417 3HG2 ILE A  86       1.583   8.230  94.692  1.00  0.00           H  
ATOM   1418 1HD1 ILE A  86       1.443   6.779  98.706  1.00  0.00           H  
ATOM   1419 2HD1 ILE A  86       1.626   8.531  98.882  1.00  0.00           H  
ATOM   1420 3HD1 ILE A  86       0.564   7.880  97.660  1.00  0.00           H  
ATOM   1421  N   ARG A  87       4.410  11.341  95.068  1.00  0.00           N  
ATOM   1422  CA  ARG A  87       4.553  12.507  94.202  1.00  0.00           C  
ATOM   1423  C   ARG A  87       5.608  12.282  93.128  1.00  0.00           C  
ATOM   1424  O   ARG A  87       5.360  12.576  91.955  1.00  0.00           O  
ATOM   1425  CB  ARG A  87       4.942  13.757  94.994  1.00  0.00           C  
ATOM   1426  CG  ARG A  87       5.169  15.024  94.128  1.00  0.00           C  
ATOM   1427  CD  ARG A  87       5.606  16.231  94.928  1.00  0.00           C  
ATOM   1428  NE  ARG A  87       6.897  16.041  95.638  1.00  0.00           N  
ATOM   1429  CZ  ARG A  87       8.149  16.101  95.105  1.00  0.00           C  
ATOM   1430  NH1 ARG A  87       8.381  16.328  93.821  1.00  0.00           N1+
ATOM   1431  NH2 ARG A  87       9.165  15.926  95.929  1.00  0.00           N  
ATOM   1432  H   ARG A  87       4.520  11.447  96.083  1.00  0.00           H  
ATOM   1433  HA  ARG A  87       3.597  12.691  93.715  1.00  0.00           H  
ATOM   1434 1HB  ARG A  87       4.171  13.977  95.730  1.00  0.00           H  
ATOM   1435 2HB  ARG A  87       5.862  13.570  95.539  1.00  0.00           H  
ATOM   1436 1HG  ARG A  87       5.946  14.828  93.388  1.00  0.00           H  
ATOM   1437 2HG  ARG A  87       4.245  15.275  93.608  1.00  0.00           H  
ATOM   1438 1HD  ARG A  87       5.709  17.081  94.253  1.00  0.00           H  
ATOM   1439 2HD  ARG A  87       4.844  16.456  95.674  1.00  0.00           H  
ATOM   1440  HE  ARG A  87       6.869  15.886  96.663  1.00  0.00           H  
ATOM   1441 1HH1 ARG A  87       7.627  16.468  93.135  1.00  0.00           H  
ATOM   1442 2HH1 ARG A  87       9.327  16.358  93.476  1.00  0.00           H  
ATOM   1443 1HH2 ARG A  87       8.957  15.753  96.925  1.00  0.00           H  
ATOM   1444 2HH2 ARG A  87      10.112  15.960  95.594  1.00  0.00           H  
ATOM   1445  N   LYS A  88       6.783  11.768  93.520  1.00  0.00           N  
ATOM   1446  CA  LYS A  88       7.833  11.526  92.539  1.00  0.00           C  
ATOM   1447  C   LYS A  88       7.360  10.543  91.475  1.00  0.00           C  
ATOM   1448  O   LYS A  88       7.647  10.741  90.290  1.00  0.00           O  
ATOM   1449  CB  LYS A  88       9.113  11.054  93.220  1.00  0.00           C  
ATOM   1450  CG  LYS A  88       9.832  12.179  93.993  1.00  0.00           C  
ATOM   1451  CD  LYS A  88      11.226  11.766  94.478  1.00  0.00           C  
ATOM   1452  CE  LYS A  88      11.142  10.788  95.639  1.00  0.00           C  
ATOM   1453  NZ  LYS A  88      12.476  10.493  96.244  1.00  0.00           N1+
ATOM   1454  H   LYS A  88       6.945  11.578  94.515  1.00  0.00           H  
ATOM   1455  HA  LYS A  88       8.051  12.470  92.041  1.00  0.00           H  
ATOM   1456 1HB  LYS A  88       8.859  10.259  93.923  1.00  0.00           H  
ATOM   1457 2HB  LYS A  88       9.794  10.640  92.479  1.00  0.00           H  
ATOM   1458 1HG  LYS A  88       9.926  13.052  93.342  1.00  0.00           H  
ATOM   1459 2HG  LYS A  88       9.224  12.466  94.853  1.00  0.00           H  
ATOM   1460 1HD  LYS A  88      11.773  11.295  93.661  1.00  0.00           H  
ATOM   1461 2HD  LYS A  88      11.776  12.650  94.799  1.00  0.00           H  
ATOM   1462 1HE  LYS A  88      10.487  11.201  96.409  1.00  0.00           H  
ATOM   1463 2HE  LYS A  88      10.719   9.854  95.283  1.00  0.00           H  
ATOM   1464 1HZ  LYS A  88      12.315   9.818  97.016  1.00  0.00           H  
ATOM   1465 2HZ  LYS A  88      13.086  10.083  95.558  1.00  0.00           H  
ATOM   1466 3HZ  LYS A  88      12.891  11.332  96.609  1.00  0.00           H  
ATOM   1467  N   VAL A  89       6.619   9.503  91.866  1.00  0.00           N  
ATOM   1468  CA  VAL A  89       6.066   8.568  90.900  1.00  0.00           C  
ATOM   1469  C   VAL A  89       5.143   9.249  89.929  1.00  0.00           C  
ATOM   1470  O   VAL A  89       5.201   8.985  88.734  1.00  0.00           O  
ATOM   1471  CB  VAL A  89       5.359   7.400  91.576  1.00  0.00           C  
ATOM   1472  CG1 VAL A  89       4.558   6.559  90.549  1.00  0.00           C  
ATOM   1473  CG2 VAL A  89       6.410   6.559  92.211  1.00  0.00           C  
ATOM   1474  H   VAL A  89       6.469   9.356  92.876  1.00  0.00           H  
ATOM   1475  HA  VAL A  89       6.910   8.160  90.327  1.00  0.00           H  
ATOM   1476  HB  VAL A  89       4.669   7.768  92.333  1.00  0.00           H  
ATOM   1477 1HG1 VAL A  89       4.082   5.720  91.040  1.00  0.00           H  
ATOM   1478 2HG1 VAL A  89       3.789   7.166  90.086  1.00  0.00           H  
ATOM   1479 3HG1 VAL A  89       5.197   6.200  89.795  1.00  0.00           H  
ATOM   1480 1HG2 VAL A  89       5.953   5.753  92.689  1.00  0.00           H  
ATOM   1481 2HG2 VAL A  89       7.085   6.193  91.464  1.00  0.00           H  
ATOM   1482 3HG2 VAL A  89       6.965   7.143  92.935  1.00  0.00           H  
ATOM   1483  N   LYS A  90       4.242  10.090  90.429  1.00  0.00           N  
ATOM   1484  CA  LYS A  90       3.336  10.788  89.536  1.00  0.00           C  
ATOM   1485  C   LYS A  90       4.108  11.604  88.500  1.00  0.00           C  
ATOM   1486  O   LYS A  90       3.772  11.568  87.308  1.00  0.00           O  
ATOM   1487  CB  LYS A  90       2.382  11.658  90.352  1.00  0.00           C  
ATOM   1488  CG  LYS A  90       1.298  12.379  89.561  1.00  0.00           C  
ATOM   1489  CD  LYS A  90       0.369  13.134  90.518  1.00  0.00           C  
ATOM   1490  CE  LYS A  90      -0.725  13.896  89.784  1.00  0.00           C  
ATOM   1491  NZ  LYS A  90      -1.621  14.631  90.737  1.00  0.00           N1+
ATOM   1492  H   LYS A  90       4.185  10.215  91.446  1.00  0.00           H  
ATOM   1493  HA  LYS A  90       2.766  10.065  88.979  1.00  0.00           H  
ATOM   1494 1HB  LYS A  90       1.908  11.046  91.115  1.00  0.00           H  
ATOM   1495 2HB  LYS A  90       2.964  12.418  90.874  1.00  0.00           H  
ATOM   1496 1HG  LYS A  90       1.758  13.085  88.867  1.00  0.00           H  
ATOM   1497 2HG  LYS A  90       0.720  11.650  88.989  1.00  0.00           H  
ATOM   1498 1HD  LYS A  90      -0.095  12.422  91.204  1.00  0.00           H  
ATOM   1499 2HD  LYS A  90       0.958  13.840  91.102  1.00  0.00           H  
ATOM   1500 1HE  LYS A  90      -0.268  14.613  89.103  1.00  0.00           H  
ATOM   1501 2HE  LYS A  90      -1.325  13.193  89.205  1.00  0.00           H  
ATOM   1502 1HZ  LYS A  90      -2.336  15.125  90.220  1.00  0.00           H  
ATOM   1503 2HZ  LYS A  90      -2.060  13.973  91.368  1.00  0.00           H  
ATOM   1504 3HZ  LYS A  90      -1.077  15.294  91.271  1.00  0.00           H  
ATOM   1505  N   GLU A  91       5.147  12.320  88.939  1.00  0.00           N  
ATOM   1506  CA  GLU A  91       5.953  13.125  88.028  1.00  0.00           C  
ATOM   1507  C   GLU A  91       6.705  12.257  87.001  1.00  0.00           C  
ATOM   1508  O   GLU A  91       6.744  12.586  85.808  1.00  0.00           O  
ATOM   1509  CB  GLU A  91       6.942  13.961  88.840  1.00  0.00           C  
ATOM   1510  CG  GLU A  91       6.289  15.058  89.689  1.00  0.00           C  
ATOM   1511  CD  GLU A  91       7.266  15.725  90.600  1.00  0.00           C  
ATOM   1512  OE1 GLU A  91       8.420  15.367  90.543  1.00  0.00           O  
ATOM   1513  OE2 GLU A  91       6.862  16.558  91.387  1.00  0.00           O1-
ATOM   1514  H   GLU A  91       5.352  12.332  89.947  1.00  0.00           H  
ATOM   1515  HA  GLU A  91       5.288  13.796  87.485  1.00  0.00           H  
ATOM   1516 1HB  GLU A  91       7.495  13.305  89.513  1.00  0.00           H  
ATOM   1517 2HB  GLU A  91       7.663  14.427  88.171  1.00  0.00           H  
ATOM   1518 1HG  GLU A  91       5.853  15.806  89.028  1.00  0.00           H  
ATOM   1519 2HG  GLU A  91       5.485  14.623  90.281  1.00  0.00           H  
ATOM   1520  N   GLU A  92       7.260  11.121  87.452  1.00  0.00           N  
ATOM   1521  CA  GLU A  92       7.953  10.207  86.554  1.00  0.00           C  
ATOM   1522  C   GLU A  92       6.981   9.541  85.594  1.00  0.00           C  
ATOM   1523  O   GLU A  92       7.311   9.324  84.428  1.00  0.00           O  
ATOM   1524  CB  GLU A  92       8.744   9.158  87.343  1.00  0.00           C  
ATOM   1525  CG  GLU A  92      10.001   9.696  88.026  1.00  0.00           C  
ATOM   1526  CD  GLU A  92      11.016  10.153  87.016  1.00  0.00           C  
ATOM   1527  OE1 GLU A  92      11.252   9.409  86.089  1.00  0.00           O  
ATOM   1528  OE2 GLU A  92      11.541  11.232  87.143  1.00  0.00           O1-
ATOM   1529  H   GLU A  92       7.237  10.916  88.454  1.00  0.00           H  
ATOM   1530  HA  GLU A  92       8.663  10.784  85.964  1.00  0.00           H  
ATOM   1531 1HB  GLU A  92       8.109   8.760  88.129  1.00  0.00           H  
ATOM   1532 2HB  GLU A  92       9.022   8.333  86.688  1.00  0.00           H  
ATOM   1533 1HG  GLU A  92       9.727  10.539  88.661  1.00  0.00           H  
ATOM   1534 2HG  GLU A  92      10.428   8.918  88.658  1.00  0.00           H  
ATOM   1535  N   SER A  93       5.776   9.235  86.068  1.00  0.00           N  
ATOM   1536  CA  SER A  93       4.771   8.600  85.241  1.00  0.00           C  
ATOM   1537  C   SER A  93       4.389   9.534  84.098  1.00  0.00           C  
ATOM   1538  O   SER A  93       4.284   9.096  82.944  1.00  0.00           O  
ATOM   1539  CB  SER A  93       3.560   8.249  86.082  1.00  0.00           C  
ATOM   1540  OG  SER A  93       3.881   7.269  87.043  1.00  0.00           O  
ATOM   1541  H   SER A  93       5.575   9.407  87.048  1.00  0.00           H  
ATOM   1542  HA  SER A  93       5.192   7.690  84.825  1.00  0.00           H  
ATOM   1543 1HB  SER A  93       3.185   9.139  86.579  1.00  0.00           H  
ATOM   1544 2HB  SER A  93       2.777   7.889  85.433  1.00  0.00           H  
ATOM   1545  HG  SER A  93       4.390   7.743  87.743  1.00  0.00           H  
ATOM   1546  N   LYS A  94       4.238  10.833  84.421  1.00  0.00           N  
ATOM   1547  CA  LYS A  94       3.939  11.862  83.437  1.00  0.00           C  
ATOM   1548  C   LYS A  94       5.033  11.910  82.377  1.00  0.00           C  
ATOM   1549  O   LYS A  94       4.740  11.975  81.186  1.00  0.00           O  
ATOM   1550  CB  LYS A  94       3.794  13.226  84.117  1.00  0.00           C  
ATOM   1551  CG  LYS A  94       3.435  14.396  83.191  1.00  0.00           C  
ATOM   1552  CD  LYS A  94       3.273  15.694  83.997  1.00  0.00           C  
ATOM   1553  CE  LYS A  94       2.949  16.881  83.099  1.00  0.00           C  
ATOM   1554  NZ  LYS A  94       2.800  18.149  83.880  1.00  0.00           N1+
ATOM   1555  H   LYS A  94       4.288  11.102  85.410  1.00  0.00           H  
ATOM   1556  HA  LYS A  94       2.999  11.610  82.945  1.00  0.00           H  
ATOM   1557 1HB  LYS A  94       3.034  13.158  84.895  1.00  0.00           H  
ATOM   1558 2HB  LYS A  94       4.727  13.479  84.610  1.00  0.00           H  
ATOM   1559 1HG  LYS A  94       4.230  14.533  82.454  1.00  0.00           H  
ATOM   1560 2HG  LYS A  94       2.508  14.173  82.662  1.00  0.00           H  
ATOM   1561 1HD  LYS A  94       2.477  15.570  84.732  1.00  0.00           H  
ATOM   1562 2HD  LYS A  94       4.204  15.899  84.531  1.00  0.00           H  
ATOM   1563 1HE  LYS A  94       3.749  17.007  82.372  1.00  0.00           H  
ATOM   1564 2HE  LYS A  94       2.018  16.682  82.571  1.00  0.00           H  
ATOM   1565 1HZ  LYS A  94       2.584  18.909  83.250  1.00  0.00           H  
ATOM   1566 2HZ  LYS A  94       2.053  18.050  84.553  1.00  0.00           H  
ATOM   1567 3HZ  LYS A  94       3.662  18.352  84.366  1.00  0.00           H  
ATOM   1568  N   ARG A  95       6.302  11.879  82.817  1.00  0.00           N  
ATOM   1569  CA  ARG A  95       7.445  11.885  81.904  1.00  0.00           C  
ATOM   1570  C   ARG A  95       7.434  10.686  80.941  1.00  0.00           C  
ATOM   1571  O   ARG A  95       7.710  10.844  79.750  1.00  0.00           O  
ATOM   1572  CB  ARG A  95       8.762  11.874  82.678  1.00  0.00           C  
ATOM   1573  CG  ARG A  95      10.023  11.961  81.808  1.00  0.00           C  
ATOM   1574  CD  ARG A  95      11.301  11.876  82.610  1.00  0.00           C  
ATOM   1575  NE  ARG A  95      11.506  10.555  83.253  1.00  0.00           N  
ATOM   1576  CZ  ARG A  95      11.934   9.430  82.640  1.00  0.00           C  
ATOM   1577  NH1 ARG A  95      12.198   9.396  81.343  1.00  0.00           N1+
ATOM   1578  NH2 ARG A  95      12.089   8.358  83.384  1.00  0.00           N  
ATOM   1579  H   ARG A  95       6.471  11.895  83.828  1.00  0.00           H  
ATOM   1580  HA  ARG A  95       7.399  12.800  81.316  1.00  0.00           H  
ATOM   1581 1HB  ARG A  95       8.776  12.692  83.396  1.00  0.00           H  
ATOM   1582 2HB  ARG A  95       8.834  10.949  83.245  1.00  0.00           H  
ATOM   1583 1HG  ARG A  95      10.020  11.145  81.090  1.00  0.00           H  
ATOM   1584 2HG  ARG A  95      10.021  12.908  81.270  1.00  0.00           H  
ATOM   1585 1HD  ARG A  95      12.156  12.083  81.969  1.00  0.00           H  
ATOM   1586 2HD  ARG A  95      11.265  12.624  83.404  1.00  0.00           H  
ATOM   1587  HE  ARG A  95      11.356  10.467  84.275  1.00  0.00           H  
ATOM   1588 1HH1 ARG A  95      12.080  10.224  80.777  1.00  0.00           H  
ATOM   1589 2HH1 ARG A  95      12.518   8.539  80.914  1.00  0.00           H  
ATOM   1590 1HH2 ARG A  95      11.878   8.443  84.392  1.00  0.00           H  
ATOM   1591 2HH2 ARG A  95      12.406   7.488  82.985  1.00  0.00           H  
ATOM   1592  N   ILE A  96       7.141   9.494  81.482  1.00  0.00           N  
ATOM   1593  CA  ILE A  96       7.118   8.241  80.719  1.00  0.00           C  
ATOM   1594  C   ILE A  96       6.021   8.187  79.640  1.00  0.00           C  
ATOM   1595  O   ILE A  96       6.302   7.716  78.536  1.00  0.00           O  
ATOM   1596  CB  ILE A  96       6.982   7.032  81.686  1.00  0.00           C  
ATOM   1597  CG1 ILE A  96       8.293   6.893  82.525  1.00  0.00           C  
ATOM   1598  CG2 ILE A  96       6.718   5.707  80.887  1.00  0.00           C  
ATOM   1599  CD1 ILE A  96       8.180   5.960  83.741  1.00  0.00           C  
ATOM   1600  H   ILE A  96       6.985   9.461  82.491  1.00  0.00           H  
ATOM   1601  HA  ILE A  96       8.073   8.146  80.217  1.00  0.00           H  
ATOM   1602  HB  ILE A  96       6.168   7.220  82.375  1.00  0.00           H  
ATOM   1603 1HG1 ILE A  96       9.078   6.501  81.874  1.00  0.00           H  
ATOM   1604 2HG1 ILE A  96       8.598   7.876  82.874  1.00  0.00           H  
ATOM   1605 1HG2 ILE A  96       6.634   4.872  81.563  1.00  0.00           H  
ATOM   1606 2HG2 ILE A  96       5.794   5.778  80.316  1.00  0.00           H  
ATOM   1607 3HG2 ILE A  96       7.547   5.521  80.206  1.00  0.00           H  
ATOM   1608 1HD1 ILE A  96       9.138   5.924  84.260  1.00  0.00           H  
ATOM   1609 2HD1 ILE A  96       7.423   6.351  84.418  1.00  0.00           H  
ATOM   1610 3HD1 ILE A  96       7.909   4.956  83.434  1.00  0.00           H  
ATOM   1611  N   VAL A  97       4.786   8.626  79.908  1.00  0.00           N  
ATOM   1612  CA  VAL A  97       3.709   8.545  78.927  1.00  0.00           C  
ATOM   1613  C   VAL A  97       3.761   9.711  77.969  1.00  0.00           C  
ATOM   1614  O   VAL A  97       4.753  10.029  77.357  1.00  0.00           O  
ATOM   1615  CB  VAL A  97       2.313   8.488  79.666  1.00  0.00           C  
ATOM   1616  CG1 VAL A  97       2.077   7.269  80.600  1.00  0.00           C  
ATOM   1617  CG2 VAL A  97       2.013   9.732  80.535  1.00  0.00           C  
ATOM   1618  H   VAL A  97       4.594   9.025  80.816  1.00  0.00           H  
ATOM   1619  HA  VAL A  97       3.842   7.627  78.326  1.00  0.00           H  
ATOM   1620  HB  VAL A  97       1.528   8.440  78.880  1.00  0.00           H  
ATOM   1621 1HG1 VAL A  97       2.824   7.209  81.414  1.00  0.00           H  
ATOM   1622 2HG1 VAL A  97       1.077   7.290  81.073  1.00  0.00           H  
ATOM   1623 3HG1 VAL A  97       2.112   6.306  80.055  1.00  0.00           H  
ATOM   1624 1HG2 VAL A  97       2.085  10.669  79.952  1.00  0.00           H  
ATOM   1625 2HG2 VAL A  97       0.985   9.708  80.947  1.00  0.00           H  
ATOM   1626 3HG2 VAL A  97       2.708   9.825  81.390  1.00  0.00           H  
ATOM   1627  N   VAL B   1     -22.716  -4.972  47.094  1.00  0.00           N  
ATOM   1628  CA  VAL B   1     -22.399  -4.795  48.502  1.00  0.00           C  
ATOM   1629  C   VAL B   1     -21.457  -3.595  48.697  1.00  0.00           C  
ATOM   1630  O   VAL B   1     -21.303  -3.096  49.819  1.00  0.00           O  
ATOM   1631  CB  VAL B   1     -21.770  -6.082  49.082  1.00  0.00           C  
ATOM   1632  CG1 VAL B   1     -21.356  -5.870  50.527  1.00  0.00           C  
ATOM   1633  CG2 VAL B   1     -22.775  -7.243  48.986  1.00  0.00           C  
ATOM   1634 1H   VAL B   1     -23.690  -5.213  47.036  1.00  0.00           H  
ATOM   1635 2H   VAL B   1     -22.596  -4.087  46.627  1.00  0.00           H  
ATOM   1636 3H   VAL B   1     -22.158  -5.683  46.650  1.00  0.00           H  
ATOM   1637  HA  VAL B   1     -23.326  -4.589  49.043  1.00  0.00           H  
ATOM   1638  HB  VAL B   1     -20.886  -6.344  48.502  1.00  0.00           H  
ATOM   1639 1HG1 VAL B   1     -20.958  -6.780  50.887  1.00  0.00           H  
ATOM   1640 2HG1 VAL B   1     -20.623  -5.096  50.657  1.00  0.00           H  
ATOM   1641 3HG1 VAL B   1     -22.230  -5.601  51.083  1.00  0.00           H  
ATOM   1642 1HG2 VAL B   1     -22.320  -8.148  49.387  1.00  0.00           H  
ATOM   1643 2HG2 VAL B   1     -23.664  -6.996  49.579  1.00  0.00           H  
ATOM   1644 3HG2 VAL B   1     -23.063  -7.425  47.957  1.00  0.00           H  
ATOM   1645  N   GLU B   2     -20.805  -3.120  47.631  1.00  0.00           N  
ATOM   1646  CA  GLU B   2     -19.840  -2.046  47.764  1.00  0.00           C  
ATOM   1647  C   GLU B   2     -20.443  -0.734  48.294  1.00  0.00           C  
ATOM   1648  O   GLU B   2     -19.786  -0.055  49.100  1.00  0.00           O  
ATOM   1649  CB  GLU B   2     -19.173  -1.794  46.409  1.00  0.00           C  
ATOM   1650  CG  GLU B   2     -18.297  -2.937  45.917  1.00  0.00           C  
ATOM   1651  CD  GLU B   2     -19.084  -4.039  45.266  1.00  0.00           C  
ATOM   1652  OE1 GLU B   2     -20.283  -3.919  45.183  1.00  0.00           O  
ATOM   1653  OE2 GLU B   2     -18.486  -5.004  44.851  1.00  0.00           O1-
ATOM   1654  H   GLU B   2     -20.951  -3.510  46.707  1.00  0.00           H  
ATOM   1655  HA  GLU B   2     -19.070  -2.367  48.471  1.00  0.00           H  
ATOM   1656 1HB  GLU B   2     -19.939  -1.611  45.655  1.00  0.00           H  
ATOM   1657 2HB  GLU B   2     -18.554  -0.899  46.470  1.00  0.00           H  
ATOM   1658 1HG  GLU B   2     -17.578  -2.545  45.198  1.00  0.00           H  
ATOM   1659 2HG  GLU B   2     -17.740  -3.343  46.761  1.00  0.00           H  
ATOM   1660  N   GLU B   3     -21.664  -0.353  47.886  1.00  0.00           N  
ATOM   1661  CA  GLU B   3     -22.249   0.888  48.424  1.00  0.00           C  
ATOM   1662  C   GLU B   3     -22.479   0.762  49.922  1.00  0.00           C  
ATOM   1663  O   GLU B   3     -22.211   1.702  50.673  1.00  0.00           O  
ATOM   1664  CB  GLU B   3     -23.545   1.308  47.722  1.00  0.00           C  
ATOM   1665  CG  GLU B   3     -23.357   1.864  46.313  1.00  0.00           C  
ATOM   1666  CD  GLU B   3     -24.660   2.310  45.667  1.00  0.00           C  
ATOM   1667  OE1 GLU B   3     -25.566   1.496  45.537  1.00  0.00           O  
ATOM   1668  OE2 GLU B   3     -24.745   3.454  45.288  1.00  0.00           O1-
ATOM   1669  H   GLU B   3     -22.172  -0.922  47.210  1.00  0.00           H  
ATOM   1670  HA  GLU B   3     -21.526   1.698  48.269  1.00  0.00           H  
ATOM   1671 1HB  GLU B   3     -24.218   0.442  47.654  1.00  0.00           H  
ATOM   1672 2HB  GLU B   3     -24.059   2.049  48.320  1.00  0.00           H  
ATOM   1673 1HG  GLU B   3     -22.665   2.706  46.344  1.00  0.00           H  
ATOM   1674 2HG  GLU B   3     -22.899   1.085  45.697  1.00  0.00           H  
ATOM   1675  N   LEU B   4     -22.950  -0.419  50.361  1.00  0.00           N  
ATOM   1676  CA  LEU B   4     -23.158  -0.617  51.793  1.00  0.00           C  
ATOM   1677  C   LEU B   4     -21.845  -0.459  52.529  1.00  0.00           C  
ATOM   1678  O   LEU B   4     -21.795   0.175  53.583  1.00  0.00           O  
ATOM   1679  CB  LEU B   4     -23.656  -2.023  52.094  1.00  0.00           C  
ATOM   1680  CG  LEU B   4     -23.912  -2.335  53.588  1.00  0.00           C  
ATOM   1681  CD1 LEU B   4     -25.087  -1.494  54.162  1.00  0.00           C  
ATOM   1682  CD2 LEU B   4     -24.118  -3.772  53.727  1.00  0.00           C  
ATOM   1683  H   LEU B   4     -23.228  -1.129  49.682  1.00  0.00           H  
ATOM   1684  HA  LEU B   4     -23.849   0.127  52.152  1.00  0.00           H  
ATOM   1685 1HB  LEU B   4     -24.578  -2.187  51.537  1.00  0.00           H  
ATOM   1686 2HB  LEU B   4     -22.919  -2.731  51.733  1.00  0.00           H  
ATOM   1687  HG  LEU B   4     -23.043  -2.065  54.160  1.00  0.00           H  
ATOM   1688 1HD1 LEU B   4     -25.212  -1.737  55.217  1.00  0.00           H  
ATOM   1689 2HD1 LEU B   4     -24.871  -0.439  54.067  1.00  0.00           H  
ATOM   1690 3HD1 LEU B   4     -26.005  -1.726  53.635  1.00  0.00           H  
ATOM   1691 1HD2 LEU B   4     -24.261  -3.966  54.763  1.00  0.00           H  
ATOM   1692 2HD2 LEU B   4     -24.973  -4.101  53.175  1.00  0.00           H  
ATOM   1693 3HD2 LEU B   4     -23.238  -4.296  53.366  1.00  0.00           H  
ATOM   1694  N   LEU B   5     -20.784  -1.059  51.992  1.00  0.00           N  
ATOM   1695  CA  LEU B   5     -19.488  -0.970  52.619  1.00  0.00           C  
ATOM   1696  C   LEU B   5     -19.000   0.470  52.702  1.00  0.00           C  
ATOM   1697  O   LEU B   5     -18.483   0.879  53.741  1.00  0.00           O  
ATOM   1698  CB  LEU B   5     -18.471  -1.868  51.902  1.00  0.00           C  
ATOM   1699  CG  LEU B   5     -17.007  -1.850  52.433  1.00  0.00           C  
ATOM   1700  CD1 LEU B   5     -16.973  -2.238  53.868  1.00  0.00           C  
ATOM   1701  CD2 LEU B   5     -16.196  -2.866  51.645  1.00  0.00           C  
ATOM   1702  H   LEU B   5     -20.907  -1.613  51.134  1.00  0.00           H  
ATOM   1703  HA  LEU B   5     -19.600  -1.334  53.634  1.00  0.00           H  
ATOM   1704 1HB  LEU B   5     -18.833  -2.900  51.949  1.00  0.00           H  
ATOM   1705 2HB  LEU B   5     -18.445  -1.575  50.853  1.00  0.00           H  
ATOM   1706  HG  LEU B   5     -16.575  -0.853  52.324  1.00  0.00           H  
ATOM   1707 1HD1 LEU B   5     -15.948  -2.243  54.204  1.00  0.00           H  
ATOM   1708 2HD1 LEU B   5     -17.535  -1.538  54.472  1.00  0.00           H  
ATOM   1709 3HD1 LEU B   5     -17.393  -3.221  53.950  1.00  0.00           H  
ATOM   1710 1HD2 LEU B   5     -15.169  -2.879  52.006  1.00  0.00           H  
ATOM   1711 2HD2 LEU B   5     -16.641  -3.857  51.776  1.00  0.00           H  
ATOM   1712 3HD2 LEU B   5     -16.209  -2.594  50.591  1.00  0.00           H  
ATOM   1713  N   LEU B   6     -19.160   1.245  51.621  1.00  0.00           N  
ATOM   1714  CA  LEU B   6     -18.717   2.633  51.674  1.00  0.00           C  
ATOM   1715  C   LEU B   6     -19.515   3.412  52.728  1.00  0.00           C  
ATOM   1716  O   LEU B   6     -18.913   4.212  53.464  1.00  0.00           O  
ATOM   1717  CB  LEU B   6     -18.945   3.292  50.313  1.00  0.00           C  
ATOM   1718  CG  LEU B   6     -18.053   2.878  49.126  1.00  0.00           C  
ATOM   1719  CD1 LEU B   6     -18.639   3.503  47.858  1.00  0.00           C  
ATOM   1720  CD2 LEU B   6     -16.636   3.368  49.331  1.00  0.00           C  
ATOM   1721  H   LEU B   6     -19.540   0.847  50.762  1.00  0.00           H  
ATOM   1722  HA  LEU B   6     -17.676   2.661  51.935  1.00  0.00           H  
ATOM   1723 1HB  LEU B   6     -19.953   3.058  50.025  1.00  0.00           H  
ATOM   1724 2HB  LEU B   6     -18.848   4.369  50.443  1.00  0.00           H  
ATOM   1725  HG  LEU B   6     -18.055   1.794  49.018  1.00  0.00           H  
ATOM   1726 1HD1 LEU B   6     -18.032   3.228  46.997  1.00  0.00           H  
ATOM   1727 2HD1 LEU B   6     -19.656   3.146  47.711  1.00  0.00           H  
ATOM   1728 3HD1 LEU B   6     -18.649   4.579  47.968  1.00  0.00           H  
ATOM   1729 1HD2 LEU B   6     -16.029   3.082  48.473  1.00  0.00           H  
ATOM   1730 2HD2 LEU B   6     -16.649   4.452  49.421  1.00  0.00           H  
ATOM   1731 3HD2 LEU B   6     -16.211   2.929  50.228  1.00  0.00           H  
ATOM   1732  N   LEU B   7     -20.830   3.170  52.852  1.00  0.00           N  
ATOM   1733  CA  LEU B   7     -21.611   3.847  53.886  1.00  0.00           C  
ATOM   1734  C   LEU B   7     -21.148   3.422  55.267  1.00  0.00           C  
ATOM   1735  O   LEU B   7     -21.107   4.251  56.177  1.00  0.00           O  
ATOM   1736  CB  LEU B   7     -23.111   3.559  53.785  1.00  0.00           C  
ATOM   1737  CG  LEU B   7     -23.897   4.149  52.596  1.00  0.00           C  
ATOM   1738  CD1 LEU B   7     -25.282   3.569  52.625  1.00  0.00           C  
ATOM   1739  CD2 LEU B   7     -23.967   5.687  52.703  1.00  0.00           C  
ATOM   1740  H   LEU B   7     -21.290   2.535  52.188  1.00  0.00           H  
ATOM   1741  HA  LEU B   7     -21.444   4.915  53.792  1.00  0.00           H  
ATOM   1742 1HB  LEU B   7     -23.243   2.472  53.762  1.00  0.00           H  
ATOM   1743 2HB  LEU B   7     -23.577   3.934  54.689  1.00  0.00           H  
ATOM   1744  HG  LEU B   7     -23.423   3.856  51.661  1.00  0.00           H  
ATOM   1745 1HD1 LEU B   7     -25.862   3.950  51.785  1.00  0.00           H  
ATOM   1746 2HD1 LEU B   7     -25.199   2.496  52.559  1.00  0.00           H  
ATOM   1747 3HD1 LEU B   7     -25.766   3.838  53.557  1.00  0.00           H  
ATOM   1748 1HD2 LEU B   7     -24.539   6.089  51.874  1.00  0.00           H  
ATOM   1749 2HD2 LEU B   7     -24.447   5.961  53.633  1.00  0.00           H  
ATOM   1750 3HD2 LEU B   7     -22.972   6.105  52.675  1.00  0.00           H  
ATOM   1751  N   ALA B   8     -20.833   2.132  55.447  1.00  0.00           N  
ATOM   1752  CA  ALA B   8     -20.342   1.643  56.724  1.00  0.00           C  
ATOM   1753  C   ALA B   8     -19.048   2.331  57.097  1.00  0.00           C  
ATOM   1754  O   ALA B   8     -18.856   2.725  58.246  1.00  0.00           O  
ATOM   1755  CB  ALA B   8     -20.159   0.152  56.678  1.00  0.00           C  
ATOM   1756  H   ALA B   8     -20.973   1.470  54.674  1.00  0.00           H  
ATOM   1757  HA  ALA B   8     -21.064   1.892  57.492  1.00  0.00           H  
ATOM   1758 1HB  ALA B   8     -19.823  -0.197  57.635  1.00  0.00           H  
ATOM   1759 2HB  ALA B   8     -21.106  -0.324  56.428  1.00  0.00           H  
ATOM   1760 3HB  ALA B   8     -19.423  -0.091  55.919  1.00  0.00           H  
ATOM   1761  N   ARG B   9     -18.167   2.510  56.109  1.00  0.00           N  
ATOM   1762  CA  ARG B   9     -16.917   3.197  56.347  1.00  0.00           C  
ATOM   1763  C   ARG B   9     -17.181   4.658  56.695  1.00  0.00           C  
ATOM   1764  O   ARG B   9     -16.510   5.214  57.570  1.00  0.00           O  
ATOM   1765  CB  ARG B   9     -16.007   3.083  55.141  1.00  0.00           C  
ATOM   1766  CG  ARG B   9     -15.462   1.703  54.920  1.00  0.00           C  
ATOM   1767  CD  ARG B   9     -14.667   1.604  53.697  1.00  0.00           C  
ATOM   1768  NE  ARG B   9     -13.433   2.376  53.805  1.00  0.00           N  
ATOM   1769  CZ  ARG B   9     -12.567   2.621  52.797  1.00  0.00           C  
ATOM   1770  NH1 ARG B   9     -12.800   2.153  51.582  1.00  0.00           N1+
ATOM   1771  NH2 ARG B   9     -11.471   3.329  53.050  1.00  0.00           N  
ATOM   1772  H   ARG B   9     -18.363   2.108  55.188  1.00  0.00           H  
ATOM   1773  HA  ARG B   9     -16.417   2.720  57.189  1.00  0.00           H  
ATOM   1774 1HB  ARG B   9     -16.553   3.369  54.246  1.00  0.00           H  
ATOM   1775 2HB  ARG B   9     -15.169   3.764  55.251  1.00  0.00           H  
ATOM   1776 1HG  ARG B   9     -14.813   1.464  55.748  1.00  0.00           H  
ATOM   1777 2HG  ARG B   9     -16.269   0.979  54.879  1.00  0.00           H  
ATOM   1778 1HD  ARG B   9     -14.412   0.558  53.525  1.00  0.00           H  
ATOM   1779 2HD  ARG B   9     -15.251   1.988  52.861  1.00  0.00           H  
ATOM   1780  HE  ARG B   9     -13.199   2.748  54.716  1.00  0.00           H  
ATOM   1781 1HH1 ARG B   9     -13.626   1.610  51.395  1.00  0.00           H  
ATOM   1782 2HH1 ARG B   9     -12.142   2.335  50.833  1.00  0.00           H  
ATOM   1783 1HH2 ARG B   9     -11.298   3.679  53.979  1.00  0.00           H  
ATOM   1784 2HH2 ARG B   9     -10.767   3.513  52.314  1.00  0.00           H  
ATOM   1785  N   ALA B  10     -18.142   5.291  56.002  1.00  0.00           N  
ATOM   1786  CA  ALA B  10     -18.476   6.680  56.273  1.00  0.00           C  
ATOM   1787  C   ALA B  10     -19.005   6.825  57.685  1.00  0.00           C  
ATOM   1788  O   ALA B  10     -18.667   7.781  58.391  1.00  0.00           O  
ATOM   1789  CB  ALA B  10     -19.512   7.186  55.285  1.00  0.00           C  
ATOM   1790  H   ALA B  10     -18.608   4.800  55.234  1.00  0.00           H  
ATOM   1791  HA  ALA B  10     -17.571   7.268  56.182  1.00  0.00           H  
ATOM   1792 1HB  ALA B  10     -19.720   8.225  55.500  1.00  0.00           H  
ATOM   1793 2HB  ALA B  10     -19.136   7.085  54.274  1.00  0.00           H  
ATOM   1794 3HB  ALA B  10     -20.421   6.605  55.383  1.00  0.00           H  
ATOM   1795  N   ALA B  11     -19.844   5.870  58.098  1.00  0.00           N  
ATOM   1796  CA  ALA B  11     -20.427   5.833  59.428  1.00  0.00           C  
ATOM   1797  C   ALA B  11     -19.321   5.687  60.476  1.00  0.00           C  
ATOM   1798  O   ALA B  11     -19.273   6.389  61.498  1.00  0.00           O  
ATOM   1799  CB  ALA B  11     -21.422   4.682  59.491  1.00  0.00           C  
ATOM   1800  H   ALA B  11     -20.124   5.145  57.434  1.00  0.00           H  
ATOM   1801  HA  ALA B  11     -20.954   6.766  59.604  1.00  0.00           H  
ATOM   1802 1HB  ALA B  11     -21.876   4.642  60.440  1.00  0.00           H  
ATOM   1803 2HB  ALA B  11     -22.186   4.826  58.734  1.00  0.00           H  
ATOM   1804 3HB  ALA B  11     -20.909   3.748  59.307  1.00  0.00           H  
ATOM   1805  N   HIS B  12     -18.350   4.831  60.163  1.00  0.00           N  
ATOM   1806  CA  HIS B  12     -17.227   4.559  61.041  1.00  0.00           C  
ATOM   1807  C   HIS B  12     -16.425   5.832  61.287  1.00  0.00           C  
ATOM   1808  O   HIS B  12     -16.166   6.211  62.432  1.00  0.00           O  
ATOM   1809  CB  HIS B  12     -16.339   3.494  60.398  1.00  0.00           C  
ATOM   1810  CG  HIS B  12     -15.254   2.981  61.221  1.00  0.00           C  
ATOM   1811  CD2 HIS B  12     -13.931   3.243  61.223  1.00  0.00           C  
ATOM   1812  ND1 HIS B  12     -15.466   2.039  62.197  1.00  0.00           N  
ATOM   1813  CE1 HIS B  12     -14.318   1.732  62.764  1.00  0.00           C  
ATOM   1814  NE2 HIS B  12     -13.364   2.448  62.192  1.00  0.00           N  
ATOM   1815  H   HIS B  12     -18.451   4.264  59.320  1.00  0.00           H  
ATOM   1816  HA  HIS B  12     -17.588   4.185  61.999  1.00  0.00           H  
ATOM   1817 1HB  HIS B  12     -16.964   2.658  60.107  1.00  0.00           H  
ATOM   1818 2HB  HIS B  12     -15.894   3.885  59.501  1.00  0.00           H  
ATOM   1819  HD1 HIS B  12     -16.324   1.474  62.261  1.00  0.00           H  
ATOM   1820  HD2 HIS B  12     -13.312   3.912  60.626  1.00  0.00           H  
ATOM   1821  HE1 HIS B  12     -14.278   0.993  63.564  1.00  0.00           H  
ATOM   1822  N   HIS B  13     -16.061   6.526  60.204  1.00  0.00           N  
ATOM   1823  CA  HIS B  13     -15.243   7.730  60.304  1.00  0.00           C  
ATOM   1824  C   HIS B  13     -16.005   8.895  60.940  1.00  0.00           C  
ATOM   1825  O   HIS B  13     -15.434   9.641  61.749  1.00  0.00           O  
ATOM   1826  CB  HIS B  13     -14.734   8.135  58.915  1.00  0.00           C  
ATOM   1827  CG  HIS B  13     -13.664   7.254  58.360  1.00  0.00           C  
ATOM   1828  CD2 HIS B  13     -12.318   7.398  58.319  1.00  0.00           C  
ATOM   1829  ND1 HIS B  13     -13.942   6.058  57.740  1.00  0.00           N  
ATOM   1830  CE1 HIS B  13     -12.818   5.498  57.340  1.00  0.00           C  
ATOM   1831  NE2 HIS B  13     -11.811   6.291  57.676  1.00  0.00           N  
ATOM   1832  H   HIS B  13     -16.324   6.167  59.282  1.00  0.00           H  
ATOM   1833  HA  HIS B  13     -14.378   7.521  60.927  1.00  0.00           H  
ATOM   1834 1HB  HIS B  13     -15.562   8.096  58.217  1.00  0.00           H  
ATOM   1835 2HB  HIS B  13     -14.371   9.151  58.934  1.00  0.00           H  
ATOM   1836  HD1 HIS B  13     -14.868   5.663  57.593  1.00  0.00           H  
ATOM   1837  HD2 HIS B  13     -11.645   8.178  58.675  1.00  0.00           H  
ATOM   1838  HE1 HIS B  13     -12.838   4.538  56.825  1.00  0.00           H  
ATOM   1839  N   SER B  14     -17.297   9.033  60.598  1.00  0.00           N  
ATOM   1840  CA  SER B  14     -18.147  10.099  61.117  1.00  0.00           C  
ATOM   1841  C   SER B  14     -18.692   9.883  62.536  1.00  0.00           C  
ATOM   1842  O   SER B  14     -19.101  10.854  63.178  1.00  0.00           O  
ATOM   1843  CB  SER B  14     -19.305  10.329  60.168  1.00  0.00           C  
ATOM   1844  OG  SER B  14     -20.140   9.211  60.094  1.00  0.00           O  
ATOM   1845  H   SER B  14     -17.713   8.396  59.917  1.00  0.00           H  
ATOM   1846  HA  SER B  14     -17.548  11.010  61.133  1.00  0.00           H  
ATOM   1847 1HB  SER B  14     -19.880  11.185  60.509  1.00  0.00           H  
ATOM   1848 2HB  SER B  14     -18.923  10.556  59.183  1.00  0.00           H  
ATOM   1849  HG  SER B  14     -19.703   8.620  59.447  1.00  0.00           H  
ATOM   1850  N   GLY B  15     -18.646   8.649  63.069  1.00  0.00           N  
ATOM   1851  CA  GLY B  15     -19.162   8.393  64.411  1.00  0.00           C  
ATOM   1852  C   GLY B  15     -20.682   8.229  64.420  1.00  0.00           C  
ATOM   1853  O   GLY B  15     -21.357   8.603  65.383  1.00  0.00           O  
ATOM   1854  H   GLY B  15     -18.347   7.848  62.508  1.00  0.00           H  
ATOM   1855 1HA  GLY B  15     -18.697   7.484  64.797  1.00  0.00           H  
ATOM   1856 2HA  GLY B  15     -18.872   9.206  65.071  1.00  0.00           H  
ATOM   1857  N   THR B  16     -21.211   7.712  63.315  1.00  0.00           N  
ATOM   1858  CA  THR B  16     -22.640   7.510  63.110  1.00  0.00           C  
ATOM   1859  C   THR B  16     -22.922   6.064  62.695  1.00  0.00           C  
ATOM   1860  O   THR B  16     -22.019   5.224  62.683  1.00  0.00           O  
ATOM   1861  CB  THR B  16     -23.204   8.509  62.068  1.00  0.00           C  
ATOM   1862  CG2 THR B  16     -22.912   9.948  62.452  1.00  0.00           C  
ATOM   1863  OG1 THR B  16     -22.651   8.255  60.768  1.00  0.00           O  
ATOM   1864  H   THR B  16     -20.566   7.392  62.588  1.00  0.00           H  
ATOM   1865  HA  THR B  16     -23.162   7.688  64.051  1.00  0.00           H  
ATOM   1866  HB  THR B  16     -24.279   8.384  62.016  1.00  0.00           H  
ATOM   1867  HG1 THR B  16     -21.710   8.529  60.752  1.00  0.00           H  
ATOM   1868 1HG2 THR B  16     -23.343  10.614  61.708  1.00  0.00           H  
ATOM   1869 2HG2 THR B  16     -23.349  10.156  63.427  1.00  0.00           H  
ATOM   1870 3HG2 THR B  16     -21.835  10.105  62.496  1.00  0.00           H  
ATOM   1871  N   THR B  17     -24.191   5.744  62.457  1.00  0.00           N  
ATOM   1872  CA  THR B  17     -24.605   4.416  61.996  1.00  0.00           C  
ATOM   1873  C   THR B  17     -24.818   4.425  60.483  1.00  0.00           C  
ATOM   1874  O   THR B  17     -24.872   5.490  59.874  1.00  0.00           O  
ATOM   1875  CB  THR B  17     -25.922   4.000  62.661  1.00  0.00           C  
ATOM   1876  CG2 THR B  17     -25.815   3.983  64.179  1.00  0.00           C  
ATOM   1877  OG1 THR B  17     -26.947   4.917  62.251  1.00  0.00           O  
ATOM   1878  H   THR B  17     -24.906   6.467  62.570  1.00  0.00           H  
ATOM   1879  HA  THR B  17     -23.827   3.694  62.238  1.00  0.00           H  
ATOM   1880  HB  THR B  17     -26.188   3.003  62.320  1.00  0.00           H  
ATOM   1881  HG1 THR B  17     -26.746   5.799  62.659  1.00  0.00           H  
ATOM   1882 1HG2 THR B  17     -26.770   3.681  64.610  1.00  0.00           H  
ATOM   1883 2HG2 THR B  17     -25.040   3.279  64.477  1.00  0.00           H  
ATOM   1884 3HG2 THR B  17     -25.558   4.981  64.535  1.00  0.00           H  
ATOM   1885  N   VAL B  18     -24.974   3.238  59.869  1.00  0.00           N  
ATOM   1886  CA  VAL B  18     -25.237   3.226  58.427  1.00  0.00           C  
ATOM   1887  C   VAL B  18     -26.593   3.818  58.089  1.00  0.00           C  
ATOM   1888  O   VAL B  18     -26.700   4.583  57.127  1.00  0.00           O  
ATOM   1889  CB  VAL B  18     -25.129   1.823  57.828  1.00  0.00           C  
ATOM   1890  CG1 VAL B  18     -25.641   1.829  56.375  1.00  0.00           C  
ATOM   1891  CG2 VAL B  18     -23.717   1.465  57.815  1.00  0.00           C  
ATOM   1892  H   VAL B  18     -24.904   2.391  60.404  1.00  0.00           H  
ATOM   1893  HA  VAL B  18     -24.478   3.818  57.944  1.00  0.00           H  
ATOM   1894  HB  VAL B  18     -25.695   1.118  58.418  1.00  0.00           H  
ATOM   1895 1HG1 VAL B  18     -25.528   0.841  55.951  1.00  0.00           H  
ATOM   1896 2HG1 VAL B  18     -26.683   2.108  56.339  1.00  0.00           H  
ATOM   1897 3HG1 VAL B  18     -25.067   2.536  55.793  1.00  0.00           H  
ATOM   1898 1HG2 VAL B  18     -23.584   0.472  57.380  1.00  0.00           H  
ATOM   1899 2HG2 VAL B  18     -23.206   2.205  57.210  1.00  0.00           H  
ATOM   1900 3HG2 VAL B  18     -23.330   1.481  58.823  1.00  0.00           H  
ATOM   1901  N   GLU B  19     -27.639   3.512  58.848  1.00  0.00           N  
ATOM   1902  CA  GLU B  19     -28.923   4.123  58.532  1.00  0.00           C  
ATOM   1903  C   GLU B  19     -28.764   5.640  58.463  1.00  0.00           C  
ATOM   1904  O   GLU B  19     -29.278   6.283  57.538  1.00  0.00           O  
ATOM   1905  CB  GLU B  19     -29.972   3.783  59.584  1.00  0.00           C  
ATOM   1906  CG  GLU B  19     -31.334   4.420  59.325  1.00  0.00           C  
ATOM   1907  CD  GLU B  19     -32.335   4.092  60.381  1.00  0.00           C  
ATOM   1908  OE1 GLU B  19     -32.048   3.259  61.201  1.00  0.00           O  
ATOM   1909  OE2 GLU B  19     -33.391   4.706  60.392  1.00  0.00           O1-
ATOM   1910  H   GLU B  19     -27.544   2.871  59.625  1.00  0.00           H  
ATOM   1911  HA  GLU B  19     -29.257   3.763  57.558  1.00  0.00           H  
ATOM   1912 1HB  GLU B  19     -30.104   2.703  59.627  1.00  0.00           H  
ATOM   1913 2HB  GLU B  19     -29.624   4.113  60.566  1.00  0.00           H  
ATOM   1914 1HG  GLU B  19     -31.220   5.500  59.288  1.00  0.00           H  
ATOM   1915 2HG  GLU B  19     -31.702   4.087  58.355  1.00  0.00           H  
ATOM   1916  N   GLU B  20     -28.045   6.213  59.437  1.00  0.00           N  
ATOM   1917  CA  GLU B  20     -27.786   7.642  59.432  1.00  0.00           C  
ATOM   1918  C   GLU B  20     -26.921   8.069  58.245  1.00  0.00           C  
ATOM   1919  O   GLU B  20     -27.190   9.102  57.641  1.00  0.00           O  
ATOM   1920  CB  GLU B  20     -27.123   8.049  60.739  1.00  0.00           C  
ATOM   1921  CG  GLU B  20     -28.049   8.011  61.943  1.00  0.00           C  
ATOM   1922  CD  GLU B  20     -27.310   8.115  63.221  1.00  0.00           C  
ATOM   1923  OE1 GLU B  20     -26.271   7.483  63.303  1.00  0.00           O  
ATOM   1924  OE2 GLU B  20     -27.742   8.809  64.107  1.00  0.00           O1-
ATOM   1925  H   GLU B  20     -27.680   5.639  60.200  1.00  0.00           H  
ATOM   1926  HA  GLU B  20     -28.743   8.157  59.357  1.00  0.00           H  
ATOM   1927 1HB  GLU B  20     -26.286   7.384  60.930  1.00  0.00           H  
ATOM   1928 2HB  GLU B  20     -26.723   9.057  60.644  1.00  0.00           H  
ATOM   1929 1HG  GLU B  20     -28.750   8.842  61.871  1.00  0.00           H  
ATOM   1930 2HG  GLU B  20     -28.623   7.084  61.922  1.00  0.00           H  
ATOM   1931  N   ALA B  21     -25.896   7.281  57.888  1.00  0.00           N  
ATOM   1932  CA  ALA B  21     -25.032   7.627  56.761  1.00  0.00           C  
ATOM   1933  C   ALA B  21     -25.848   7.717  55.472  1.00  0.00           C  
ATOM   1934  O   ALA B  21     -25.690   8.648  54.676  1.00  0.00           O  
ATOM   1935  CB  ALA B  21     -23.924   6.578  56.626  1.00  0.00           C  
ATOM   1936  H   ALA B  21     -25.675   6.468  58.469  1.00  0.00           H  
ATOM   1937  HA  ALA B  21     -24.590   8.604  56.957  1.00  0.00           H  
ATOM   1938 1HB  ALA B  21     -23.258   6.806  55.816  1.00  0.00           H  
ATOM   1939 2HB  ALA B  21     -23.361   6.543  57.554  1.00  0.00           H  
ATOM   1940 3HB  ALA B  21     -24.374   5.612  56.440  1.00  0.00           H  
ATOM   1941  N   TYR B  22     -26.753   6.768  55.287  1.00  0.00           N  
ATOM   1942  CA  TYR B  22     -27.626   6.732  54.131  1.00  0.00           C  
ATOM   1943  C   TYR B  22     -28.502   7.966  54.064  1.00  0.00           C  
ATOM   1944  O   TYR B  22     -28.510   8.696  53.065  1.00  0.00           O  
ATOM   1945  CB  TYR B  22     -28.491   5.491  54.215  1.00  0.00           C  
ATOM   1946  CG  TYR B  22     -29.577   5.351  53.206  1.00  0.00           C  
ATOM   1947  CD1 TYR B  22     -29.343   4.839  51.957  1.00  0.00           C  
ATOM   1948  CD2 TYR B  22     -30.857   5.706  53.583  1.00  0.00           C  
ATOM   1949  CE1 TYR B  22     -30.412   4.659  51.106  1.00  0.00           C  
ATOM   1950  CE2 TYR B  22     -31.902   5.532  52.750  1.00  0.00           C  
ATOM   1951  CZ  TYR B  22     -31.694   4.996  51.523  1.00  0.00           C  
ATOM   1952  OH  TYR B  22     -32.763   4.786  50.700  1.00  0.00           O  
ATOM   1953  H   TYR B  22     -26.811   6.021  55.987  1.00  0.00           H  
ATOM   1954  HA  TYR B  22     -27.011   6.699  53.231  1.00  0.00           H  
ATOM   1955 1HB  TYR B  22     -27.859   4.618  54.142  1.00  0.00           H  
ATOM   1956 2HB  TYR B  22     -28.948   5.446  55.197  1.00  0.00           H  
ATOM   1957  HD1 TYR B  22     -28.341   4.556  51.653  1.00  0.00           H  
ATOM   1958  HD2 TYR B  22     -31.026   6.098  54.558  1.00  0.00           H  
ATOM   1959  HE1 TYR B  22     -30.262   4.234  50.117  1.00  0.00           H  
ATOM   1960  HE2 TYR B  22     -32.911   5.798  53.070  1.00  0.00           H  
ATOM   1961  HH  TYR B  22     -32.628   3.940  50.226  1.00  0.00           H  
ATOM   1962  N   LYS B  23     -29.234   8.202  55.158  1.00  0.00           N  
ATOM   1963  CA  LYS B  23     -30.158   9.315  55.237  1.00  0.00           C  
ATOM   1964  C   LYS B  23     -29.457  10.649  55.122  1.00  0.00           C  
ATOM   1965  O   LYS B  23     -29.984  11.569  54.495  1.00  0.00           O  
ATOM   1966  CB  LYS B  23     -30.998   9.216  56.511  1.00  0.00           C  
ATOM   1967  CG  LYS B  23     -32.014   8.083  56.432  1.00  0.00           C  
ATOM   1968  CD  LYS B  23     -32.862   7.898  57.668  1.00  0.00           C  
ATOM   1969  CE  LYS B  23     -33.916   6.809  57.393  1.00  0.00           C  
ATOM   1970  NZ  LYS B  23     -34.721   6.442  58.590  1.00  0.00           N1+
ATOM   1971  H   LYS B  23     -29.153   7.552  55.948  1.00  0.00           H  
ATOM   1972  HA  LYS B  23     -30.840   9.238  54.395  1.00  0.00           H  
ATOM   1973 1HB  LYS B  23     -30.339   9.025  57.363  1.00  0.00           H  
ATOM   1974 2HB  LYS B  23     -31.518  10.155  56.689  1.00  0.00           H  
ATOM   1975 1HG  LYS B  23     -32.649   8.210  55.555  1.00  0.00           H  
ATOM   1976 2HG  LYS B  23     -31.458   7.169  56.327  1.00  0.00           H  
ATOM   1977 1HD  LYS B  23     -32.231   7.591  58.505  1.00  0.00           H  
ATOM   1978 2HD  LYS B  23     -33.362   8.829  57.927  1.00  0.00           H  
ATOM   1979 1HE  LYS B  23     -34.590   7.190  56.629  1.00  0.00           H  
ATOM   1980 2HE  LYS B  23     -33.422   5.913  57.013  1.00  0.00           H  
ATOM   1981 1HZ  LYS B  23     -35.398   5.743  58.333  1.00  0.00           H  
ATOM   1982 2HZ  LYS B  23     -34.107   6.034  59.316  1.00  0.00           H  
ATOM   1983 3HZ  LYS B  23     -35.197   7.249  58.958  1.00  0.00           H  
ATOM   1984  N   LEU B  24     -28.267  10.763  55.701  1.00  0.00           N  
ATOM   1985  CA  LEU B  24     -27.537  12.000  55.633  1.00  0.00           C  
ATOM   1986  C   LEU B  24     -27.118  12.271  54.197  1.00  0.00           C  
ATOM   1987  O   LEU B  24     -27.346  13.369  53.694  1.00  0.00           O  
ATOM   1988  CB  LEU B  24     -26.326  11.960  56.575  1.00  0.00           C  
ATOM   1989  CG  LEU B  24     -25.440  13.225  56.644  1.00  0.00           C  
ATOM   1990  CD1 LEU B  24     -26.255  14.444  57.102  1.00  0.00           C  
ATOM   1991  CD2 LEU B  24     -24.315  12.994  57.619  1.00  0.00           C  
ATOM   1992  H   LEU B  24     -27.877   9.988  56.235  1.00  0.00           H  
ATOM   1993  HA  LEU B  24     -28.205  12.792  55.954  1.00  0.00           H  
ATOM   1994 1HB  LEU B  24     -26.684  11.741  57.580  1.00  0.00           H  
ATOM   1995 2HB  LEU B  24     -25.690  11.129  56.259  1.00  0.00           H  
ATOM   1996  HG  LEU B  24     -25.036  13.421  55.669  1.00  0.00           H  
ATOM   1997 1HD1 LEU B  24     -25.602  15.316  57.146  1.00  0.00           H  
ATOM   1998 2HD1 LEU B  24     -27.065  14.650  56.408  1.00  0.00           H  
ATOM   1999 3HD1 LEU B  24     -26.668  14.255  58.091  1.00  0.00           H  
ATOM   2000 1HD2 LEU B  24     -23.710  13.886  57.652  1.00  0.00           H  
ATOM   2001 2HD2 LEU B  24     -24.724  12.796  58.610  1.00  0.00           H  
ATOM   2002 3HD2 LEU B  24     -23.717  12.145  57.301  1.00  0.00           H  
ATOM   2003  N   ALA B  25     -26.593  11.269  53.476  1.00  0.00           N  
ATOM   2004  CA  ALA B  25     -26.220  11.546  52.093  1.00  0.00           C  
ATOM   2005  C   ALA B  25     -27.447  12.031  51.307  1.00  0.00           C  
ATOM   2006  O   ALA B  25     -27.349  12.935  50.459  1.00  0.00           O  
ATOM   2007  CB  ALA B  25     -25.634  10.314  51.425  1.00  0.00           C  
ATOM   2008  H   ALA B  25     -26.414  10.348  53.897  1.00  0.00           H  
ATOM   2009  HA  ALA B  25     -25.477  12.338  52.099  1.00  0.00           H  
ATOM   2010 1HB  ALA B  25     -25.355  10.552  50.398  1.00  0.00           H  
ATOM   2011 2HB  ALA B  25     -24.772   9.989  51.957  1.00  0.00           H  
ATOM   2012 3HB  ALA B  25     -26.383   9.519  51.426  1.00  0.00           H  
ATOM   2013  N   LEU B  26     -28.623  11.444  51.578  1.00  0.00           N  
ATOM   2014  CA  LEU B  26     -29.813  11.871  50.857  1.00  0.00           C  
ATOM   2015  C   LEU B  26     -30.189  13.316  51.184  1.00  0.00           C  
ATOM   2016  O   LEU B  26     -30.489  14.099  50.280  1.00  0.00           O  
ATOM   2017  CB  LEU B  26     -30.992  10.951  51.196  1.00  0.00           C  
ATOM   2018  CG  LEU B  26     -30.910   9.488  50.695  1.00  0.00           C  
ATOM   2019  CD1 LEU B  26     -32.045   8.713  51.303  1.00  0.00           C  
ATOM   2020  CD2 LEU B  26     -30.988   9.428  49.176  1.00  0.00           C  
ATOM   2021  H   LEU B  26     -28.661  10.663  52.246  1.00  0.00           H  
ATOM   2022  HA  LEU B  26     -29.600  11.822  49.794  1.00  0.00           H  
ATOM   2023 1HB  LEU B  26     -31.091  10.915  52.278  1.00  0.00           H  
ATOM   2024 2HB  LEU B  26     -31.901  11.391  50.790  1.00  0.00           H  
ATOM   2025  HG  LEU B  26     -29.974   9.037  51.023  1.00  0.00           H  
ATOM   2026 1HD1 LEU B  26     -31.988   7.695  50.958  1.00  0.00           H  
ATOM   2027 2HD1 LEU B  26     -31.972   8.736  52.386  1.00  0.00           H  
ATOM   2028 3HD1 LEU B  26     -32.993   9.143  50.994  1.00  0.00           H  
ATOM   2029 1HD2 LEU B  26     -30.939   8.386  48.859  1.00  0.00           H  
ATOM   2030 2HD2 LEU B  26     -31.929   9.866  48.840  1.00  0.00           H  
ATOM   2031 3HD2 LEU B  26     -30.160   9.969  48.731  1.00  0.00           H  
ATOM   2032  N   LYS B  27     -30.114  13.688  52.470  1.00  0.00           N  
ATOM   2033  CA  LYS B  27     -30.419  15.049  52.927  1.00  0.00           C  
ATOM   2034  C   LYS B  27     -29.437  16.080  52.383  1.00  0.00           C  
ATOM   2035  O   LYS B  27     -29.822  17.202  52.047  1.00  0.00           O  
ATOM   2036  CB  LYS B  27     -30.432  15.120  54.454  1.00  0.00           C  
ATOM   2037  CG  LYS B  27     -31.622  14.430  55.111  1.00  0.00           C  
ATOM   2038  CD  LYS B  27     -31.537  14.506  56.630  1.00  0.00           C  
ATOM   2039  CE  LYS B  27     -32.716  13.800  57.291  1.00  0.00           C  
ATOM   2040  NZ  LYS B  27     -32.636  13.854  58.781  1.00  0.00           N1+
ATOM   2041  H   LYS B  27     -29.889  12.969  53.167  1.00  0.00           H  
ATOM   2042  HA  LYS B  27     -31.410  15.313  52.561  1.00  0.00           H  
ATOM   2043 1HB  LYS B  27     -29.523  14.652  54.836  1.00  0.00           H  
ATOM   2044 2HB  LYS B  27     -30.421  16.161  54.768  1.00  0.00           H  
ATOM   2045 1HG  LYS B  27     -32.539  14.920  54.783  1.00  0.00           H  
ATOM   2046 2HG  LYS B  27     -31.663  13.391  54.800  1.00  0.00           H  
ATOM   2047 1HD  LYS B  27     -30.610  14.029  56.959  1.00  0.00           H  
ATOM   2048 2HD  LYS B  27     -31.522  15.548  56.945  1.00  0.00           H  
ATOM   2049 1HE  LYS B  27     -33.642  14.273  56.969  1.00  0.00           H  
ATOM   2050 2HE  LYS B  27     -32.725  12.754  56.976  1.00  0.00           H  
ATOM   2051 1HZ  LYS B  27     -33.431  13.375  59.181  1.00  0.00           H  
ATOM   2052 2HZ  LYS B  27     -31.785  13.406  59.091  1.00  0.00           H  
ATOM   2053 3HZ  LYS B  27     -32.637  14.817  59.086  1.00  0.00           H  
ATOM   2054  N   LEU B  28     -28.166  15.690  52.294  1.00  0.00           N  
ATOM   2055  CA  LEU B  28     -27.113  16.569  51.814  1.00  0.00           C  
ATOM   2056  C   LEU B  28     -27.152  16.668  50.281  1.00  0.00           C  
ATOM   2057  O   LEU B  28     -26.725  17.673  49.694  1.00  0.00           O  
ATOM   2058  CB  LEU B  28     -25.747  16.040  52.279  1.00  0.00           C  
ATOM   2059  CG  LEU B  28     -25.453  15.976  53.825  1.00  0.00           C  
ATOM   2060  CD1 LEU B  28     -24.060  15.409  54.009  1.00  0.00           C  
ATOM   2061  CD2 LEU B  28     -25.600  17.300  54.496  1.00  0.00           C  
ATOM   2062  H   LEU B  28     -27.925  14.756  52.634  1.00  0.00           H  
ATOM   2063  HA  LEU B  28     -27.277  17.567  52.214  1.00  0.00           H  
ATOM   2064 1HB  LEU B  28     -25.690  15.021  51.939  1.00  0.00           H  
ATOM   2065 2HB  LEU B  28     -24.967  16.588  51.801  1.00  0.00           H  
ATOM   2066  HG  LEU B  28     -26.143  15.307  54.283  1.00  0.00           H  
ATOM   2067 1HD1 LEU B  28     -23.847  15.326  55.064  1.00  0.00           H  
ATOM   2068 2HD1 LEU B  28     -24.013  14.428  53.553  1.00  0.00           H  
ATOM   2069 3HD1 LEU B  28     -23.329  16.061  53.546  1.00  0.00           H  
ATOM   2070 1HD2 LEU B  28     -25.385  17.195  55.558  1.00  0.00           H  
ATOM   2071 2HD2 LEU B  28     -24.934  17.967  54.077  1.00  0.00           H  
ATOM   2072 3HD2 LEU B  28     -26.613  17.673  54.375  1.00  0.00           H  
ATOM   2073  N   GLY B  29     -27.696  15.637  49.615  1.00  0.00           N  
ATOM   2074  CA  GLY B  29     -27.776  15.624  48.164  1.00  0.00           C  
ATOM   2075  C   GLY B  29     -26.456  15.205  47.545  1.00  0.00           C  
ATOM   2076  O   GLY B  29     -26.043  15.748  46.519  1.00  0.00           O  
ATOM   2077  H   GLY B  29     -28.009  14.799  50.109  1.00  0.00           H  
ATOM   2078 1HA  GLY B  29     -28.561  14.927  47.862  1.00  0.00           H  
ATOM   2079 2HA  GLY B  29     -28.062  16.610  47.805  1.00  0.00           H  
ATOM   2080  N   ILE B  30     -25.777  14.263  48.197  1.00  0.00           N  
ATOM   2081  CA  ILE B  30     -24.470  13.810  47.734  1.00  0.00           C  
ATOM   2082  C   ILE B  30     -24.437  12.298  47.501  1.00  0.00           C  
ATOM   2083  O   ILE B  30     -25.344  11.573  47.914  1.00  0.00           O  
ATOM   2084  CB  ILE B  30     -23.398  14.210  48.760  1.00  0.00           C  
ATOM   2085  CG1 ILE B  30     -23.663  13.476  50.080  1.00  0.00           C  
ATOM   2086  CG2 ILE B  30     -23.404  15.739  48.945  1.00  0.00           C  
ATOM   2087  CD1 ILE B  30     -22.621  13.652  51.101  1.00  0.00           C  
ATOM   2088  H   ILE B  30     -26.213  13.847  49.025  1.00  0.00           H  
ATOM   2089  HA  ILE B  30     -24.237  14.299  46.789  1.00  0.00           H  
ATOM   2090  HB  ILE B  30     -22.434  13.905  48.399  1.00  0.00           H  
ATOM   2091 1HG1 ILE B  30     -24.610  13.786  50.467  1.00  0.00           H  
ATOM   2092 2HG1 ILE B  30     -23.708  12.407  49.874  1.00  0.00           H  
ATOM   2093 1HG2 ILE B  30     -22.640  16.050  49.642  1.00  0.00           H  
ATOM   2094 2HG2 ILE B  30     -23.213  16.207  47.979  1.00  0.00           H  
ATOM   2095 3HG2 ILE B  30     -24.373  16.061  49.312  1.00  0.00           H  
ATOM   2096 1HD1 ILE B  30     -22.878  13.070  51.970  1.00  0.00           H  
ATOM   2097 2HD1 ILE B  30     -21.679  13.314  50.699  1.00  0.00           H  
ATOM   2098 3HD1 ILE B  30     -22.544  14.690  51.381  1.00  0.00           H  
ATOM   2099  N   SER B  31     -23.400  11.831  46.813  1.00  0.00           N  
ATOM   2100  CA  SER B  31     -23.237  10.403  46.541  1.00  0.00           C  
ATOM   2101  C   SER B  31     -22.686   9.656  47.750  1.00  0.00           C  
ATOM   2102  O   SER B  31     -22.245  10.260  48.732  1.00  0.00           O  
ATOM   2103  CB  SER B  31     -22.310  10.173  45.357  1.00  0.00           C  
ATOM   2104  OG  SER B  31     -20.976  10.466  45.677  1.00  0.00           O  
ATOM   2105  H   SER B  31     -22.685  12.497  46.483  1.00  0.00           H  
ATOM   2106  HA  SER B  31     -24.217   9.988  46.301  1.00  0.00           H  
ATOM   2107 1HB  SER B  31     -22.386   9.146  45.023  1.00  0.00           H  
ATOM   2108 2HB  SER B  31     -22.631  10.813  44.534  1.00  0.00           H  
ATOM   2109  HG  SER B  31     -20.498  10.447  44.836  1.00  0.00           H  
ATOM   2110  N   VAL B  32     -22.692   8.321  47.662  1.00  0.00           N  
ATOM   2111  CA  VAL B  32     -22.149   7.506  48.743  1.00  0.00           C  
ATOM   2112  C   VAL B  32     -20.643   7.781  48.913  1.00  0.00           C  
ATOM   2113  O   VAL B  32     -20.156   7.884  50.046  1.00  0.00           O  
ATOM   2114  CB  VAL B  32     -22.408   6.004  48.462  1.00  0.00           C  
ATOM   2115  CG1 VAL B  32     -21.683   5.161  49.464  1.00  0.00           C  
ATOM   2116  CG2 VAL B  32     -23.910   5.711  48.531  1.00  0.00           C  
ATOM   2117  H   VAL B  32     -23.085   7.885  46.844  1.00  0.00           H  
ATOM   2118  HA  VAL B  32     -22.655   7.771  49.668  1.00  0.00           H  
ATOM   2119  HB  VAL B  32     -22.030   5.746  47.473  1.00  0.00           H  
ATOM   2120 1HG1 VAL B  32     -21.874   4.107  49.256  1.00  0.00           H  
ATOM   2121 2HG1 VAL B  32     -20.630   5.355  49.400  1.00  0.00           H  
ATOM   2122 3HG1 VAL B  32     -22.028   5.398  50.461  1.00  0.00           H  
ATOM   2123 1HG2 VAL B  32     -24.086   4.650  48.326  1.00  0.00           H  
ATOM   2124 2HG2 VAL B  32     -24.282   5.952  49.518  1.00  0.00           H  
ATOM   2125 3HG2 VAL B  32     -24.437   6.307  47.791  1.00  0.00           H  
ATOM   2126  N   LYS B  33     -19.900   7.869  47.804  1.00  0.00           N  
ATOM   2127  CA  LYS B  33     -18.477   8.173  47.909  1.00  0.00           C  
ATOM   2128  C   LYS B  33     -18.236   9.568  48.468  1.00  0.00           C  
ATOM   2129  O   LYS B  33     -17.306   9.753  49.258  1.00  0.00           O  
ATOM   2130  CB  LYS B  33     -17.759   8.020  46.581  1.00  0.00           C  
ATOM   2131  CG  LYS B  33     -17.590   6.599  46.165  1.00  0.00           C  
ATOM   2132  CD  LYS B  33     -16.855   6.497  44.874  1.00  0.00           C  
ATOM   2133  CE  LYS B  33     -16.593   5.057  44.519  1.00  0.00           C  
ATOM   2134  NZ  LYS B  33     -15.848   4.941  43.264  1.00  0.00           N1+
ATOM   2135  H   LYS B  33     -20.341   7.757  46.904  1.00  0.00           H  
ATOM   2136  HA  LYS B  33     -18.032   7.463  48.604  1.00  0.00           H  
ATOM   2137 1HB  LYS B  33     -18.318   8.545  45.804  1.00  0.00           H  
ATOM   2138 2HB  LYS B  33     -16.774   8.482  46.645  1.00  0.00           H  
ATOM   2139 1HG  LYS B  33     -17.028   6.069  46.935  1.00  0.00           H  
ATOM   2140 2HG  LYS B  33     -18.568   6.133  46.063  1.00  0.00           H  
ATOM   2141 1HD  LYS B  33     -17.441   6.959  44.078  1.00  0.00           H  
ATOM   2142 2HD  LYS B  33     -15.900   7.017  44.951  1.00  0.00           H  
ATOM   2143 1HE  LYS B  33     -16.009   4.594  45.315  1.00  0.00           H  
ATOM   2144 2HE  LYS B  33     -17.539   4.525  44.421  1.00  0.00           H  
ATOM   2145 1HZ  LYS B  33     -15.677   3.947  43.068  1.00  0.00           H  
ATOM   2146 2HZ  LYS B  33     -16.369   5.344  42.508  1.00  0.00           H  
ATOM   2147 3HZ  LYS B  33     -14.954   5.416  43.351  1.00  0.00           H  
ATOM   2148  N   GLU B  34     -19.050  10.549  48.067  1.00  0.00           N  
ATOM   2149  CA  GLU B  34     -18.881  11.895  48.595  1.00  0.00           C  
ATOM   2150  C   GLU B  34     -19.099  11.892  50.097  1.00  0.00           C  
ATOM   2151  O   GLU B  34     -18.369  12.569  50.824  1.00  0.00           O  
ATOM   2152  CB  GLU B  34     -19.804  12.878  47.889  1.00  0.00           C  
ATOM   2153  CG  GLU B  34     -19.370  13.189  46.457  1.00  0.00           C  
ATOM   2154  CD  GLU B  34     -20.353  14.010  45.658  1.00  0.00           C  
ATOM   2155  OE1 GLU B  34     -21.546  13.911  45.883  1.00  0.00           O  
ATOM   2156  OE2 GLU B  34     -19.906  14.750  44.815  1.00  0.00           O1-
ATOM   2157  H   GLU B  34     -19.776  10.362  47.374  1.00  0.00           H  
ATOM   2158  HA  GLU B  34     -17.857  12.210  48.405  1.00  0.00           H  
ATOM   2159 1HB  GLU B  34     -20.797  12.448  47.850  1.00  0.00           H  
ATOM   2160 2HB  GLU B  34     -19.860  13.810  48.453  1.00  0.00           H  
ATOM   2161 1HG  GLU B  34     -18.425  13.734  46.503  1.00  0.00           H  
ATOM   2162 2HG  GLU B  34     -19.178  12.255  45.941  1.00  0.00           H  
ATOM   2163  N   LEU B  35     -20.071  11.105  50.577  1.00  0.00           N  
ATOM   2164  CA  LEU B  35     -20.307  11.034  52.005  1.00  0.00           C  
ATOM   2165  C   LEU B  35     -19.070  10.492  52.698  1.00  0.00           C  
ATOM   2166  O   LEU B  35     -18.670  11.015  53.735  1.00  0.00           O  
ATOM   2167  CB  LEU B  35     -21.462  10.110  52.360  1.00  0.00           C  
ATOM   2168  CG  LEU B  35     -21.812  10.048  53.872  1.00  0.00           C  
ATOM   2169  CD1 LEU B  35     -22.362  11.390  54.360  1.00  0.00           C  
ATOM   2170  CD2 LEU B  35     -22.735   8.972  54.109  1.00  0.00           C  
ATOM   2171  H   LEU B  35     -20.697  10.617  49.925  1.00  0.00           H  
ATOM   2172  HA  LEU B  35     -20.489  12.040  52.364  1.00  0.00           H  
ATOM   2173 1HB  LEU B  35     -22.346  10.436  51.810  1.00  0.00           H  
ATOM   2174 2HB  LEU B  35     -21.215   9.102  52.031  1.00  0.00           H  
ATOM   2175  HG  LEU B  35     -20.913   9.863  54.439  1.00  0.00           H  
ATOM   2176 1HD1 LEU B  35     -22.574  11.314  55.421  1.00  0.00           H  
ATOM   2177 2HD1 LEU B  35     -21.639  12.174  54.201  1.00  0.00           H  
ATOM   2178 3HD1 LEU B  35     -23.281  11.628  53.827  1.00  0.00           H  
ATOM   2179 1HD2 LEU B  35     -22.946   8.946  55.163  1.00  0.00           H  
ATOM   2180 2HD2 LEU B  35     -23.631   9.136  53.566  1.00  0.00           H  
ATOM   2181 3HD2 LEU B  35     -22.288   8.038  53.796  1.00  0.00           H  
ATOM   2182  N   LEU B  36     -18.470   9.424  52.145  1.00  0.00           N  
ATOM   2183  CA  LEU B  36     -17.268   8.860  52.750  1.00  0.00           C  
ATOM   2184  C   LEU B  36     -16.132   9.871  52.771  1.00  0.00           C  
ATOM   2185  O   LEU B  36     -15.415   9.959  53.771  1.00  0.00           O  
ATOM   2186  CB  LEU B  36     -16.836   7.563  52.042  1.00  0.00           C  
ATOM   2187  CG  LEU B  36     -15.507   6.867  52.573  1.00  0.00           C  
ATOM   2188  CD1 LEU B  36     -15.619   6.535  54.034  1.00  0.00           C  
ATOM   2189  CD2 LEU B  36     -15.297   5.566  51.809  1.00  0.00           C  
ATOM   2190  H   LEU B  36     -18.889   8.984  51.318  1.00  0.00           H  
ATOM   2191  HA  LEU B  36     -17.507   8.617  53.775  1.00  0.00           H  
ATOM   2192 1HB  LEU B  36     -17.651   6.839  52.122  1.00  0.00           H  
ATOM   2193 2HB  LEU B  36     -16.692   7.789  50.985  1.00  0.00           H  
ATOM   2194  HG  LEU B  36     -14.654   7.534  52.426  1.00  0.00           H  
ATOM   2195 1HD1 LEU B  36     -14.710   6.041  54.370  1.00  0.00           H  
ATOM   2196 2HD1 LEU B  36     -15.764   7.432  54.625  1.00  0.00           H  
ATOM   2197 3HD1 LEU B  36     -16.452   5.879  54.145  1.00  0.00           H  
ATOM   2198 1HD2 LEU B  36     -14.391   5.076  52.161  1.00  0.00           H  
ATOM   2199 2HD2 LEU B  36     -16.155   4.905  51.974  1.00  0.00           H  
ATOM   2200 3HD2 LEU B  36     -15.200   5.785  50.750  1.00  0.00           H  
ATOM   2201  N   LEU B  37     -15.937  10.620  51.685  1.00  0.00           N  
ATOM   2202  CA  LEU B  37     -14.872  11.610  51.683  1.00  0.00           C  
ATOM   2203  C   LEU B  37     -15.126  12.677  52.750  1.00  0.00           C  
ATOM   2204  O   LEU B  37     -14.194  13.066  53.462  1.00  0.00           O  
ATOM   2205  CB  LEU B  37     -14.793  12.298  50.326  1.00  0.00           C  
ATOM   2206  CG  LEU B  37     -14.309  11.495  49.111  1.00  0.00           C  
ATOM   2207  CD1 LEU B  37     -14.549  12.345  47.855  1.00  0.00           C  
ATOM   2208  CD2 LEU B  37     -12.833  11.175  49.240  1.00  0.00           C  
ATOM   2209  H   LEU B  37     -16.520  10.469  50.855  1.00  0.00           H  
ATOM   2210  HA  LEU B  37     -13.936  11.114  51.911  1.00  0.00           H  
ATOM   2211 1HB  LEU B  37     -15.791  12.626  50.093  1.00  0.00           H  
ATOM   2212 2HB  LEU B  37     -14.147  13.166  50.429  1.00  0.00           H  
ATOM   2213  HG  LEU B  37     -14.879  10.571  49.028  1.00  0.00           H  
ATOM   2214 1HD1 LEU B  37     -14.220  11.803  46.968  1.00  0.00           H  
ATOM   2215 2HD1 LEU B  37     -15.606  12.573  47.756  1.00  0.00           H  
ATOM   2216 3HD1 LEU B  37     -13.993  13.274  47.930  1.00  0.00           H  
ATOM   2217 1HD2 LEU B  37     -12.510  10.619  48.361  1.00  0.00           H  
ATOM   2218 2HD2 LEU B  37     -12.278  12.105  49.304  1.00  0.00           H  
ATOM   2219 3HD2 LEU B  37     -12.650  10.575  50.127  1.00  0.00           H  
ATOM   2220  N   LEU B  38     -16.389  13.121  52.901  1.00  0.00           N  
ATOM   2221  CA  LEU B  38     -16.717  14.095  53.934  1.00  0.00           C  
ATOM   2222  C   LEU B  38     -16.510  13.493  55.312  1.00  0.00           C  
ATOM   2223  O   LEU B  38     -16.073  14.194  56.220  1.00  0.00           O  
ATOM   2224  CB  LEU B  38     -18.164  14.583  53.838  1.00  0.00           C  
ATOM   2225  CG  LEU B  38     -18.563  15.474  52.639  1.00  0.00           C  
ATOM   2226  CD1 LEU B  38     -20.053  15.638  52.667  1.00  0.00           C  
ATOM   2227  CD2 LEU B  38     -17.880  16.853  52.732  1.00  0.00           C  
ATOM   2228  H   LEU B  38     -17.117  12.796  52.257  1.00  0.00           H  
ATOM   2229  HA  LEU B  38     -16.046  14.941  53.832  1.00  0.00           H  
ATOM   2230 1HB  LEU B  38     -18.813  13.704  53.825  1.00  0.00           H  
ATOM   2231 2HB  LEU B  38     -18.378  15.146  54.740  1.00  0.00           H  
ATOM   2232  HG  LEU B  38     -18.288  14.984  51.708  1.00  0.00           H  
ATOM   2233 1HD1 LEU B  38     -20.369  16.245  51.823  1.00  0.00           H  
ATOM   2234 2HD1 LEU B  38     -20.507  14.660  52.606  1.00  0.00           H  
ATOM   2235 3HD1 LEU B  38     -20.345  16.114  53.595  1.00  0.00           H  
ATOM   2236 1HD2 LEU B  38     -18.189  17.471  51.895  1.00  0.00           H  
ATOM   2237 2HD2 LEU B  38     -18.165  17.337  53.656  1.00  0.00           H  
ATOM   2238 3HD2 LEU B  38     -16.808  16.736  52.702  1.00  0.00           H  
ATOM   2239  N   ALA B  39     -16.858  12.208  55.487  1.00  0.00           N  
ATOM   2240  CA  ALA B  39     -16.665  11.527  56.759  1.00  0.00           C  
ATOM   2241  C   ALA B  39     -15.193  11.476  57.110  1.00  0.00           C  
ATOM   2242  O   ALA B  39     -14.828  11.723  58.261  1.00  0.00           O  
ATOM   2243  CB  ALA B  39     -17.241  10.137  56.703  1.00  0.00           C  
ATOM   2244  H   ALA B  39     -17.300  11.706  54.714  1.00  0.00           H  
ATOM   2245  HA  ALA B  39     -17.166  12.088  57.534  1.00  0.00           H  
ATOM   2246 1HB  ALA B  39     -17.109   9.659  57.658  1.00  0.00           H  
ATOM   2247 2HB  ALA B  39     -18.304  10.191  56.467  1.00  0.00           H  
ATOM   2248 3HB  ALA B  39     -16.730   9.570  55.938  1.00  0.00           H  
ATOM   2249  N   ARG B  40     -14.338  11.198  56.117  1.00  0.00           N  
ATOM   2250  CA  ARG B  40     -12.905  11.198  56.347  1.00  0.00           C  
ATOM   2251  C   ARG B  40     -12.443  12.604  56.706  1.00  0.00           C  
ATOM   2252  O   ARG B  40     -11.611  12.770  57.597  1.00  0.00           O  
ATOM   2253  CB  ARG B  40     -12.134  10.705  55.131  1.00  0.00           C  
ATOM   2254  CG  ARG B  40     -12.206   9.214  54.833  1.00  0.00           C  
ATOM   2255  CD  ARG B  40     -11.533   8.893  53.533  1.00  0.00           C  
ATOM   2256  NE  ARG B  40     -10.105   9.246  53.571  1.00  0.00           N  
ATOM   2257  CZ  ARG B  40      -9.247   9.267  52.532  1.00  0.00           C  
ATOM   2258  NH1 ARG B  40      -9.563   8.946  51.301  1.00  0.00           N1+
ATOM   2259  NH2 ARG B  40      -8.033   9.644  52.769  1.00  0.00           N  
ATOM   2260  H   ARG B  40     -14.708  10.939  55.197  1.00  0.00           H  
ATOM   2261  HA  ARG B  40     -12.686  10.532  57.179  1.00  0.00           H  
ATOM   2262 1HB  ARG B  40     -12.491  11.225  54.244  1.00  0.00           H  
ATOM   2263 2HB  ARG B  40     -11.087  10.956  55.261  1.00  0.00           H  
ATOM   2264 1HG  ARG B  40     -11.687   8.667  55.619  1.00  0.00           H  
ATOM   2265 2HG  ARG B  40     -13.246   8.889  54.788  1.00  0.00           H  
ATOM   2266 1HD  ARG B  40     -11.623   7.824  53.336  1.00  0.00           H  
ATOM   2267 2HD  ARG B  40     -12.012   9.458  52.733  1.00  0.00           H  
ATOM   2268  HE  ARG B  40      -9.688   9.514  54.471  1.00  0.00           H  
ATOM   2269 1HH1 ARG B  40     -10.490   8.644  51.057  1.00  0.00           H  
ATOM   2270 2HH1 ARG B  40      -8.804   9.004  50.594  1.00  0.00           H  
ATOM   2271 1HH2 ARG B  40      -7.781   9.914  53.727  1.00  0.00           H  
ATOM   2272 2HH2 ARG B  40      -7.366   9.674  51.981  1.00  0.00           H  
ATOM   2273  N   ALA B  41     -12.978  13.622  56.010  1.00  0.00           N  
ATOM   2274  CA  ALA B  41     -12.602  14.997  56.282  1.00  0.00           C  
ATOM   2275  C   ALA B  41     -12.995  15.384  57.694  1.00  0.00           C  
ATOM   2276  O   ALA B  41     -12.233  16.054  58.392  1.00  0.00           O  
ATOM   2277  CB  ALA B  41     -13.265  15.943  55.291  1.00  0.00           C  
ATOM   2278  H   ALA B  41     -13.622  13.418  55.241  1.00  0.00           H  
ATOM   2279  HA  ALA B  41     -11.526  15.073  56.188  1.00  0.00           H  
ATOM   2280 1HB  ALA B  41     -12.948  16.959  55.498  1.00  0.00           H  
ATOM   2281 2HB  ALA B  41     -12.987  15.669  54.279  1.00  0.00           H  
ATOM   2282 3HB  ALA B  41     -14.340  15.874  55.390  1.00  0.00           H  
ATOM   2283  N   ALA B  42     -14.195  14.969  58.113  1.00  0.00           N  
ATOM   2284  CA  ALA B  42     -14.722  15.238  59.441  1.00  0.00           C  
ATOM   2285  C   ALA B  42     -13.841  14.563  60.495  1.00  0.00           C  
ATOM   2286  O   ALA B  42     -13.452  15.151  61.517  1.00  0.00           O  
ATOM   2287  CB  ALA B  42     -16.156  14.734  59.501  1.00  0.00           C  
ATOM   2288  H   ALA B  42     -14.791  14.470  57.456  1.00  0.00           H  
ATOM   2289  HA  ALA B  42     -14.714  16.308  59.611  1.00  0.00           H  
ATOM   2290 1HB  ALA B  42     -16.574  14.931  60.451  1.00  0.00           H  
ATOM   2291 2HB  ALA B  42     -16.744  15.238  58.738  1.00  0.00           H  
ATOM   2292 3HB  ALA B  42     -16.173  13.667  59.320  1.00  0.00           H  
ATOM   2293  N   HIS B  43     -13.432  13.338  60.190  1.00  0.00           N  
ATOM   2294  CA  HIS B  43     -12.603  12.543  61.069  1.00  0.00           C  
ATOM   2295  C   HIS B  43     -11.256  13.226  61.285  1.00  0.00           C  
ATOM   2296  O   HIS B  43     -10.828  13.439  62.422  1.00  0.00           O  
ATOM   2297  CB  HIS B  43     -12.421  11.155  60.444  1.00  0.00           C  
ATOM   2298  CG  HIS B  43     -11.749  10.146  61.265  1.00  0.00           C  
ATOM   2299  CD2 HIS B  43     -10.503   9.634  61.210  1.00  0.00           C  
ATOM   2300  ND1 HIS B  43     -12.391   9.497  62.293  1.00  0.00           N  
ATOM   2301  CE1 HIS B  43     -11.563   8.627  62.843  1.00  0.00           C  
ATOM   2302  NE2 HIS B  43     -10.408   8.689  62.203  1.00  0.00           N  
ATOM   2303  H   HIS B  43     -13.793  12.892  59.343  1.00  0.00           H  
ATOM   2304  HA  HIS B  43     -13.092  12.430  62.037  1.00  0.00           H  
ATOM   2305 1HB  HIS B  43     -13.397  10.772  60.179  1.00  0.00           H  
ATOM   2306 2HB  HIS B  43     -11.857  11.247  59.528  1.00  0.00           H  
ATOM   2307  HD1 HIS B  43     -13.418   9.435  62.352  1.00  0.00           H  
ATOM   2308  HD2 HIS B  43      -9.656   9.837  60.558  1.00  0.00           H  
ATOM   2309  HE1 HIS B  43     -11.887   8.011  63.680  1.00  0.00           H  
ATOM   2310  N   ASN B  44     -10.604  13.597  60.182  1.00  0.00           N  
ATOM   2311  CA  ASN B  44      -9.286  14.213  60.210  1.00  0.00           C  
ATOM   2312  C   ASN B  44      -9.328  15.638  60.798  1.00  0.00           C  
ATOM   2313  O   ASN B  44      -8.387  16.068  61.471  1.00  0.00           O  
ATOM   2314  CB  ASN B  44      -8.739  14.193  58.797  1.00  0.00           C  
ATOM   2315  CG  ASN B  44      -8.403  12.765  58.315  1.00  0.00           C  
ATOM   2316  ND2 ASN B  44      -8.511  12.584  57.034  1.00  0.00           N  
ATOM   2317  OD1 ASN B  44      -8.085  11.829  59.074  1.00  0.00           O  
ATOM   2318  H   ASN B  44     -11.033  13.402  59.274  1.00  0.00           H  
ATOM   2319  HA  ASN B  44      -8.638  13.620  60.853  1.00  0.00           H  
ATOM   2320 1HB  ASN B  44      -9.487  14.609  58.125  1.00  0.00           H  
ATOM   2321 2HB  ASN B  44      -7.849  14.822  58.733  1.00  0.00           H  
ATOM   2322 1HD2 ASN B  44      -8.336  11.665  56.626  1.00  0.00           H  
ATOM   2323 2HD2 ASN B  44      -8.796  13.339  56.452  1.00  0.00           H  
ATOM   2324  N   SER B  45     -10.430  16.368  60.563  1.00  0.00           N  
ATOM   2325  CA  SER B  45     -10.599  17.725  61.081  1.00  0.00           C  
ATOM   2326  C   SER B  45     -11.154  17.829  62.510  1.00  0.00           C  
ATOM   2327  O   SER B  45     -11.001  18.878  63.141  1.00  0.00           O  
ATOM   2328  CB  SER B  45     -11.471  18.539  60.148  1.00  0.00           C  
ATOM   2329  OG  SER B  45     -12.765  18.023  60.063  1.00  0.00           O  
ATOM   2330  H   SER B  45     -11.162  15.995  59.960  1.00  0.00           H  
ATOM   2331  HA  SER B  45      -9.612  18.191  61.085  1.00  0.00           H  
ATOM   2332 1HB  SER B  45     -11.519  19.560  60.517  1.00  0.00           H  
ATOM   2333 2HB  SER B  45     -11.026  18.563  59.167  1.00  0.00           H  
ATOM   2334  HG  SER B  45     -12.700  17.306  59.402  1.00  0.00           H  
ATOM   2335  N   GLY B  46     -11.746  16.754  63.058  1.00  0.00           N  
ATOM   2336  CA  GLY B  46     -12.313  16.817  64.405  1.00  0.00           C  
ATOM   2337  C   GLY B  46     -13.700  17.462  64.415  1.00  0.00           C  
ATOM   2338  O   GLY B  46     -14.080  18.141  65.373  1.00  0.00           O  
ATOM   2339  H   GLY B  46     -11.900  15.905  62.509  1.00  0.00           H  
ATOM   2340 1HA  GLY B  46     -12.384  15.804  64.804  1.00  0.00           H  
ATOM   2341 2HA  GLY B  46     -11.641  17.371  65.055  1.00  0.00           H  
ATOM   2342  N   THR B  47     -14.425  17.282  63.316  1.00  0.00           N  
ATOM   2343  CA  THR B  47     -15.755  17.841  63.111  1.00  0.00           C  
ATOM   2344  C   THR B  47     -16.737  16.739  62.709  1.00  0.00           C  
ATOM   2345  O   THR B  47     -16.386  15.556  62.689  1.00  0.00           O  
ATOM   2346  CB  THR B  47     -15.732  18.980  62.060  1.00  0.00           C  
ATOM   2347  CG2 THR B  47     -14.742  20.069  62.435  1.00  0.00           C  
ATOM   2348  OG1 THR B  47     -15.392  18.470  60.761  1.00  0.00           O  
ATOM   2349  H   THR B  47     -14.040  16.669  62.593  1.00  0.00           H  
ATOM   2350  HA  THR B  47     -16.109  18.269  64.049  1.00  0.00           H  
ATOM   2351  HB  THR B  47     -16.723  19.425  62.009  1.00  0.00           H  
ATOM   2352  HG1 THR B  47     -14.442  18.232  60.740  1.00  0.00           H  
ATOM   2353 1HG2 THR B  47     -14.772  20.858  61.687  1.00  0.00           H  
ATOM   2354 2HG2 THR B  47     -15.007  20.476  63.409  1.00  0.00           H  
ATOM   2355 3HG2 THR B  47     -13.737  19.651  62.478  1.00  0.00           H  
ATOM   2356  N   THR B  48     -17.995  17.103  62.487  1.00  0.00           N  
ATOM   2357  CA  THR B  48     -19.014  16.156  62.037  1.00  0.00           C  
ATOM   2358  C   THR B  48     -19.199  16.261  60.528  1.00  0.00           C  
ATOM   2359  O   THR B  48     -18.730  17.219  59.914  1.00  0.00           O  
ATOM   2360  CB  THR B  48     -20.360  16.448  62.706  1.00  0.00           C  
ATOM   2361  CG2 THR B  48     -20.258  16.405  64.224  1.00  0.00           C  
ATOM   2362  OG1 THR B  48     -20.802  17.746  62.283  1.00  0.00           O  
ATOM   2363  H   THR B  48     -18.253  18.088  62.600  1.00  0.00           H  
ATOM   2364  HA  THR B  48     -18.695  15.142  62.283  1.00  0.00           H  
ATOM   2365  HB  THR B  48     -21.085  15.707  62.381  1.00  0.00           H  
ATOM   2366  HG1 THR B  48     -20.190  18.419  62.679  1.00  0.00           H  
ATOM   2367 1HG2 THR B  48     -21.232  16.619  64.663  1.00  0.00           H  
ATOM   2368 2HG2 THR B  48     -19.926  15.415  64.534  1.00  0.00           H  
ATOM   2369 3HG2 THR B  48     -19.539  17.153  64.559  1.00  0.00           H  
ATOM   2370  N   VAL B  49     -19.905  15.303  59.919  1.00  0.00           N  
ATOM   2371  CA  VAL B  49     -20.163  15.406  58.484  1.00  0.00           C  
ATOM   2372  C   VAL B  49     -21.042  16.587  58.128  1.00  0.00           C  
ATOM   2373  O   VAL B  49     -20.773  17.289  57.158  1.00  0.00           O  
ATOM   2374  CB  VAL B  49     -20.745  14.132  57.899  1.00  0.00           C  
ATOM   2375  CG1 VAL B  49     -21.195  14.379  56.454  1.00  0.00           C  
ATOM   2376  CG2 VAL B  49     -19.683  13.115  57.892  1.00  0.00           C  
ATOM   2377  H   VAL B  49     -20.261  14.528  60.462  1.00  0.00           H  
ATOM   2378  HA  VAL B  49     -19.202  15.550  57.995  1.00  0.00           H  
ATOM   2379  HB  VAL B  49     -21.586  13.800  58.494  1.00  0.00           H  
ATOM   2380 1HG1 VAL B  49     -21.579  13.468  56.054  1.00  0.00           H  
ATOM   2381 2HG1 VAL B  49     -21.972  15.132  56.411  1.00  0.00           H  
ATOM   2382 3HG1 VAL B  49     -20.353  14.709  55.864  1.00  0.00           H  
ATOM   2383 1HG2 VAL B  49     -20.058  12.182  57.466  1.00  0.00           H  
ATOM   2384 2HG2 VAL B  49     -18.867  13.496  57.283  1.00  0.00           H  
ATOM   2385 3HG2 VAL B  49     -19.336  12.946  58.902  1.00  0.00           H  
ATOM   2386  N   GLU B  50     -22.111  16.830  58.886  1.00  0.00           N  
ATOM   2387  CA  GLU B  50     -22.935  17.983  58.551  1.00  0.00           C  
ATOM   2388  C   GLU B  50     -22.060  19.230  58.469  1.00  0.00           C  
ATOM   2389  O   GLU B  50     -22.192  20.027  57.530  1.00  0.00           O  
ATOM   2390  CB  GLU B  50     -24.020  18.206  59.598  1.00  0.00           C  
ATOM   2391  CG  GLU B  50     -24.904  19.413  59.316  1.00  0.00           C  
ATOM   2392  CD  GLU B  50     -25.940  19.631  60.362  1.00  0.00           C  
ATOM   2393  OE1 GLU B  50     -26.072  18.796  61.220  1.00  0.00           O  
ATOM   2394  OE2 GLU B  50     -26.591  20.663  60.326  1.00  0.00           O1-
ATOM   2395  H   GLU B  50     -22.336  16.237  59.672  1.00  0.00           H  
ATOM   2396  HA  GLU B  50     -23.399  17.816  57.579  1.00  0.00           H  
ATOM   2397 1HB  GLU B  50     -24.657  17.323  59.653  1.00  0.00           H  
ATOM   2398 2HB  GLU B  50     -23.559  18.343  60.578  1.00  0.00           H  
ATOM   2399 1HG  GLU B  50     -24.283  20.303  59.263  1.00  0.00           H  
ATOM   2400 2HG  GLU B  50     -25.385  19.282  58.346  1.00  0.00           H  
ATOM   2401  N   GLU B  51     -21.157  19.394  59.446  1.00  0.00           N  
ATOM   2402  CA  GLU B  51     -20.239  20.518  59.436  1.00  0.00           C  
ATOM   2403  C   GLU B  51     -19.278  20.461  58.249  1.00  0.00           C  
ATOM   2404  O   GLU B  51     -19.015  21.488  57.634  1.00  0.00           O  
ATOM   2405  CB  GLU B  51     -19.455  20.557  60.740  1.00  0.00           C  
ATOM   2406  CG  GLU B  51     -20.273  20.971  61.954  1.00  0.00           C  
ATOM   2407  CD  GLU B  51     -19.552  20.714  63.228  1.00  0.00           C  
ATOM   2408  OE1 GLU B  51     -18.942  19.660  63.309  1.00  0.00           O  
ATOM   2409  OE2 GLU B  51     -19.583  21.538  64.108  1.00  0.00           O1-
ATOM   2410  H   GLU B  51     -21.118  18.723  60.217  1.00  0.00           H  
ATOM   2411  HA  GLU B  51     -20.827  21.432  59.356  1.00  0.00           H  
ATOM   2412 1HB  GLU B  51     -19.035  19.573  60.930  1.00  0.00           H  
ATOM   2413 2HB  GLU B  51     -18.621  21.250  60.640  1.00  0.00           H  
ATOM   2414 1HG  GLU B  51     -20.495  22.034  61.881  1.00  0.00           H  
ATOM   2415 2HG  GLU B  51     -21.219  20.428  61.951  1.00  0.00           H  
ATOM   2416  N   ALA B  52     -18.765  19.271  57.906  1.00  0.00           N  
ATOM   2417  CA  ALA B  52     -17.837  19.134  56.785  1.00  0.00           C  
ATOM   2418  C   ALA B  52     -18.491  19.588  55.481  1.00  0.00           C  
ATOM   2419  O   ALA B  52     -17.889  20.309  54.678  1.00  0.00           O  
ATOM   2420  CB  ALA B  52     -17.384  17.674  56.677  1.00  0.00           C  
ATOM   2421  H   ALA B  52     -18.971  18.461  58.497  1.00  0.00           H  
ATOM   2422  HA  ALA B  52     -16.975  19.772  56.978  1.00  0.00           H  
ATOM   2423 1HB  ALA B  52     -16.684  17.534  55.875  1.00  0.00           H  
ATOM   2424 2HB  ALA B  52     -16.917  17.381  57.615  1.00  0.00           H  
ATOM   2425 3HB  ALA B  52     -18.247  17.050  56.493  1.00  0.00           H  
ATOM   2426  N   TYR B  53     -19.741  19.196  55.284  1.00  0.00           N  
ATOM   2427  CA  TYR B  53     -20.498  19.563  54.101  1.00  0.00           C  
ATOM   2428  C   TYR B  53     -20.662  21.065  54.004  1.00  0.00           C  
ATOM   2429  O   TYR B  53     -20.303  21.691  52.998  1.00  0.00           O  
ATOM   2430  CB  TYR B  53     -21.863  18.909  54.168  1.00  0.00           C  
ATOM   2431  CG  TYR B  53     -22.840  19.253  53.085  1.00  0.00           C  
ATOM   2432  CD1 TYR B  53     -22.835  18.590  51.878  1.00  0.00           C  
ATOM   2433  CD2 TYR B  53     -23.800  20.222  53.338  1.00  0.00           C  
ATOM   2434  CE1 TYR B  53     -23.810  18.882  50.952  1.00  0.00           C  
ATOM   2435  CE2 TYR B  53     -24.756  20.503  52.421  1.00  0.00           C  
ATOM   2436  CZ  TYR B  53     -24.778  19.828  51.240  1.00  0.00           C  
ATOM   2437  OH  TYR B  53     -25.770  20.089  50.336  1.00  0.00           O  
ATOM   2438  H   TYR B  53     -20.167  18.585  55.990  1.00  0.00           H  
ATOM   2439  HA  TYR B  53     -19.959  19.219  53.219  1.00  0.00           H  
ATOM   2440 1HB  TYR B  53     -21.738  17.837  54.174  1.00  0.00           H  
ATOM   2441 2HB  TYR B  53     -22.326  19.161  55.119  1.00  0.00           H  
ATOM   2442  HD1 TYR B  53     -22.092  17.830  51.667  1.00  0.00           H  
ATOM   2443  HD2 TYR B  53     -23.807  20.735  54.278  1.00  0.00           H  
ATOM   2444  HE1 TYR B  53     -23.840  18.356  50.004  1.00  0.00           H  
ATOM   2445  HE2 TYR B  53     -25.520  21.249  52.638  1.00  0.00           H  
ATOM   2446  HH  TYR B  53     -26.015  19.248  49.881  1.00  0.00           H  
ATOM   2447  N   LYS B  54     -21.207  21.639  55.080  1.00  0.00           N  
ATOM   2448  CA  LYS B  54     -21.477  23.060  55.140  1.00  0.00           C  
ATOM   2449  C   LYS B  54     -20.212  23.884  55.042  1.00  0.00           C  
ATOM   2450  O   LYS B  54     -20.216  24.941  54.411  1.00  0.00           O  
ATOM   2451  CB  LYS B  54     -22.288  23.383  56.394  1.00  0.00           C  
ATOM   2452  CG  LYS B  54     -23.726  22.876  56.286  1.00  0.00           C  
ATOM   2453  CD  LYS B  54     -24.576  23.124  57.517  1.00  0.00           C  
ATOM   2454  CE  LYS B  54     -26.024  22.679  57.237  1.00  0.00           C  
ATOM   2455  NZ  LYS B  54     -26.913  22.761  58.433  1.00  0.00           N1+
ATOM   2456  H   LYS B  54     -21.463  21.043  55.876  1.00  0.00           H  
ATOM   2457  HA  LYS B  54     -22.093  23.316  54.282  1.00  0.00           H  
ATOM   2458 1HB  LYS B  54     -21.819  22.908  57.261  1.00  0.00           H  
ATOM   2459 2HB  LYS B  54     -22.300  24.458  56.562  1.00  0.00           H  
ATOM   2460 1HG  LYS B  54     -24.206  23.311  55.409  1.00  0.00           H  
ATOM   2461 2HG  LYS B  54     -23.683  21.803  56.158  1.00  0.00           H  
ATOM   2462 1HD  LYS B  54     -24.178  22.553  58.358  1.00  0.00           H  
ATOM   2463 2HD  LYS B  54     -24.566  24.181  57.774  1.00  0.00           H  
ATOM   2464 1HE  LYS B  54     -26.426  23.331  56.465  1.00  0.00           H  
ATOM   2465 2HE  LYS B  54     -26.024  21.652  56.868  1.00  0.00           H  
ATOM   2466 1HZ  LYS B  54     -27.844  22.475  58.174  1.00  0.00           H  
ATOM   2467 2HZ  LYS B  54     -26.580  22.115  59.172  1.00  0.00           H  
ATOM   2468 3HZ  LYS B  54     -26.940  23.701  58.789  1.00  0.00           H  
ATOM   2469  N   LEU B  55     -19.124  23.407  55.642  1.00  0.00           N  
ATOM   2470  CA  LEU B  55     -17.879  24.129  55.588  1.00  0.00           C  
ATOM   2471  C   LEU B  55     -17.368  24.157  54.156  1.00  0.00           C  
ATOM   2472  O   LEU B  55     -17.027  25.225  53.654  1.00  0.00           O  
ATOM   2473  CB  LEU B  55     -16.853  23.499  56.542  1.00  0.00           C  
ATOM   2474  CG  LEU B  55     -15.455  24.162  56.625  1.00  0.00           C  
ATOM   2475  CD1 LEU B  55     -15.567  25.623  57.081  1.00  0.00           C  
ATOM   2476  CD2 LEU B  55     -14.596  23.403  57.613  1.00  0.00           C  
ATOM   2477  H   LEU B  55     -19.171  22.546  56.184  1.00  0.00           H  
ATOM   2478  HA  LEU B  55     -18.076  25.146  55.907  1.00  0.00           H  
ATOM   2479 1HB  LEU B  55     -17.281  23.487  57.543  1.00  0.00           H  
ATOM   2480 2HB  LEU B  55     -16.706  22.462  56.230  1.00  0.00           H  
ATOM   2481  HG  LEU B  55     -14.997  24.132  55.654  1.00  0.00           H  
ATOM   2482 1HD1 LEU B  55     -14.568  26.059  57.134  1.00  0.00           H  
ATOM   2483 2HD1 LEU B  55     -16.163  26.200  56.380  1.00  0.00           H  
ATOM   2484 3HD1 LEU B  55     -16.029  25.662  58.064  1.00  0.00           H  
ATOM   2485 1HD2 LEU B  55     -13.627  23.878  57.656  1.00  0.00           H  
ATOM   2486 2HD2 LEU B  55     -15.059  23.433  58.599  1.00  0.00           H  
ATOM   2487 3HD2 LEU B  55     -14.492  22.369  57.296  1.00  0.00           H  
ATOM   2488  N   ALA B  56     -17.391  23.026  53.437  1.00  0.00           N  
ATOM   2489  CA  ALA B  56     -16.915  23.084  52.057  1.00  0.00           C  
ATOM   2490  C   ALA B  56     -17.741  24.106  51.262  1.00  0.00           C  
ATOM   2491  O   ALA B  56     -17.204  24.851  50.424  1.00  0.00           O  
ATOM   2492  CB  ALA B  56     -16.999  21.723  51.389  1.00  0.00           C  
ATOM   2493  H   ALA B  56     -17.688  22.137  53.859  1.00  0.00           H  
ATOM   2494  HA  ALA B  56     -15.879  23.413  52.072  1.00  0.00           H  
ATOM   2495 1HB  ALA B  56     -16.628  21.793  50.366  1.00  0.00           H  
ATOM   2496 2HB  ALA B  56     -16.411  21.022  51.928  1.00  0.00           H  
ATOM   2497 3HB  ALA B  56     -18.039  21.393  51.380  1.00  0.00           H  
ATOM   2498  N   LEU B  57     -19.057  24.166  51.516  1.00  0.00           N  
ATOM   2499  CA  LEU B  57     -19.874  25.121  50.783  1.00  0.00           C  
ATOM   2500  C   LEU B  57     -19.505  26.567  51.123  1.00  0.00           C  
ATOM   2501  O   LEU B  57     -19.373  27.399  50.223  1.00  0.00           O  
ATOM   2502  CB  LEU B  57     -21.360  24.886  51.084  1.00  0.00           C  
ATOM   2503  CG  LEU B  57     -21.984  23.567  50.553  1.00  0.00           C  
ATOM   2504  CD1 LEU B  57     -23.372  23.430  51.121  1.00  0.00           C  
ATOM   2505  CD2 LEU B  57     -22.042  23.569  49.029  1.00  0.00           C  
ATOM   2506  H   LEU B  57     -19.480  23.501  52.177  1.00  0.00           H  
ATOM   2507  HA  LEU B  57     -19.688  24.979  49.723  1.00  0.00           H  
ATOM   2508 1HB  LEU B  57     -21.490  24.895  52.165  1.00  0.00           H  
ATOM   2509 2HB  LEU B  57     -21.930  25.717  50.670  1.00  0.00           H  
ATOM   2510  HG  LEU B  57     -21.392  22.716  50.891  1.00  0.00           H  
ATOM   2511 1HD1 LEU B  57     -23.806  22.511  50.754  1.00  0.00           H  
ATOM   2512 2HD1 LEU B  57     -23.328  23.405  52.207  1.00  0.00           H  
ATOM   2513 3HD1 LEU B  57     -23.985  24.269  50.802  1.00  0.00           H  
ATOM   2514 1HD2 LEU B  57     -22.495  22.636  48.692  1.00  0.00           H  
ATOM   2515 2HD2 LEU B  57     -22.645  24.410  48.687  1.00  0.00           H  
ATOM   2516 3HD2 LEU B  57     -21.045  23.646  48.610  1.00  0.00           H  
ATOM   2517  N   LYS B  58     -19.276  26.851  52.413  1.00  0.00           N  
ATOM   2518  CA  LYS B  58     -18.885  28.188  52.878  1.00  0.00           C  
ATOM   2519  C   LYS B  58     -17.521  28.611  52.344  1.00  0.00           C  
ATOM   2520  O   LYS B  58     -17.307  29.779  52.010  1.00  0.00           O  
ATOM   2521  CB  LYS B  58     -18.866  28.253  54.406  1.00  0.00           C  
ATOM   2522  CG  LYS B  58     -20.239  28.226  55.068  1.00  0.00           C  
ATOM   2523  CD  LYS B  58     -20.115  28.248  56.588  1.00  0.00           C  
ATOM   2524  CE  LYS B  58     -21.483  28.203  57.262  1.00  0.00           C  
ATOM   2525  NZ  LYS B  58     -21.370  28.210  58.752  1.00  0.00           N1+
ATOM   2526  H   LYS B  58     -19.439  26.113  53.106  1.00  0.00           H  
ATOM   2527  HA  LYS B  58     -19.620  28.902  52.511  1.00  0.00           H  
ATOM   2528 1HB  LYS B  58     -18.299  27.402  54.787  1.00  0.00           H  
ATOM   2529 2HB  LYS B  58     -18.349  29.156  54.723  1.00  0.00           H  
ATOM   2530 1HG  LYS B  58     -20.803  29.102  54.746  1.00  0.00           H  
ATOM   2531 2HG  LYS B  58     -20.781  27.340  54.758  1.00  0.00           H  
ATOM   2532 1HD  LYS B  58     -19.535  27.380  56.910  1.00  0.00           H  
ATOM   2533 2HD  LYS B  58     -19.592  29.150  56.900  1.00  0.00           H  
ATOM   2534 1HE  LYS B  58     -22.065  29.066  56.946  1.00  0.00           H  
ATOM   2535 2HE  LYS B  58     -22.001  27.293  56.951  1.00  0.00           H  
ATOM   2536 1HZ  LYS B  58     -22.293  28.177  59.162  1.00  0.00           H  
ATOM   2537 2HZ  LYS B  58     -20.840  27.405  59.056  1.00  0.00           H  
ATOM   2538 3HZ  LYS B  58     -20.900  29.053  59.051  1.00  0.00           H  
ATOM   2539  N   LEU B  59     -16.602  27.650  52.262  1.00  0.00           N  
ATOM   2540  CA  LEU B  59     -15.249  27.897  51.794  1.00  0.00           C  
ATOM   2541  C   LEU B  59     -15.219  28.010  50.260  1.00  0.00           C  
ATOM   2542  O   LEU B  59     -14.345  28.676  49.686  1.00  0.00           O  
ATOM   2543  CB  LEU B  59     -14.326  26.761  52.263  1.00  0.00           C  
ATOM   2544  CG  LEU B  59     -14.106  26.557  53.811  1.00  0.00           C  
ATOM   2545  CD1 LEU B  59     -13.169  25.378  53.994  1.00  0.00           C  
ATOM   2546  CD2 LEU B  59     -13.595  27.784  54.488  1.00  0.00           C  
ATOM   2547  H   LEU B  59     -16.853  26.717  52.599  1.00  0.00           H  
ATOM   2548  HA  LEU B  59     -14.904  28.843  52.201  1.00  0.00           H  
ATOM   2549 1HB  LEU B  59     -14.786  25.848  51.927  1.00  0.00           H  
ATOM   2550 2HB  LEU B  59     -13.378  26.844  51.785  1.00  0.00           H  
ATOM   2551  HG  LEU B  59     -15.035  26.309  54.265  1.00  0.00           H  
ATOM   2552 1HD1 LEU B  59     -13.026  25.197  55.049  1.00  0.00           H  
ATOM   2553 2HD1 LEU B  59     -13.606  24.501  53.533  1.00  0.00           H  
ATOM   2554 3HD1 LEU B  59     -12.212  25.591  53.535  1.00  0.00           H  
ATOM   2555 1HD2 LEU B  59     -13.461  27.584  55.549  1.00  0.00           H  
ATOM   2556 2HD2 LEU B  59     -12.687  28.046  54.073  1.00  0.00           H  
ATOM   2557 3HD2 LEU B  59     -14.299  28.602  54.366  1.00  0.00           H  
ATOM   2558  N   GLY B  60     -16.197  27.390  49.581  1.00  0.00           N  
ATOM   2559  CA  GLY B  60     -16.261  27.432  48.129  1.00  0.00           C  
ATOM   2560  C   GLY B  60     -15.324  26.415  47.506  1.00  0.00           C  
ATOM   2561  O   GLY B  60     -14.700  26.683  46.479  1.00  0.00           O  
ATOM   2562  H   GLY B  60     -16.887  26.812  50.065  1.00  0.00           H  
ATOM   2563 1HA  GLY B  60     -17.286  27.228  47.815  1.00  0.00           H  
ATOM   2564 2HA  GLY B  60     -16.009  28.432  47.782  1.00  0.00           H  
ATOM   2565  N   ILE B  61     -15.199  25.261  48.156  1.00  0.00           N  
ATOM   2566  CA  ILE B  61     -14.291  24.220  47.688  1.00  0.00           C  
ATOM   2567  C   ILE B  61     -15.011  22.890  47.468  1.00  0.00           C  
ATOM   2568  O   ILE B  61     -16.155  22.708  47.892  1.00  0.00           O  
ATOM   2569  CB  ILE B  61     -13.149  24.044  48.702  1.00  0.00           C  
ATOM   2570  CG1 ILE B  61     -13.724  23.546  50.034  1.00  0.00           C  
ATOM   2571  CG2 ILE B  61     -12.398  25.379  48.870  1.00  0.00           C  
ATOM   2572  CD1 ILE B  61     -12.716  23.190  51.046  1.00  0.00           C  
ATOM   2573  H   ILE B  61     -15.780  25.111  48.986  1.00  0.00           H  
ATOM   2574  HA  ILE B  61     -13.859  24.526  46.736  1.00  0.00           H  
ATOM   2575  HB  ILE B  61     -12.465  23.299  48.336  1.00  0.00           H  
ATOM   2576 1HG1 ILE B  61     -14.388  24.286  50.427  1.00  0.00           H  
ATOM   2577 2HG1 ILE B  61     -14.295  22.637  49.842  1.00  0.00           H  
ATOM   2578 1HG2 ILE B  61     -11.571  25.277  49.556  1.00  0.00           H  
ATOM   2579 2HG2 ILE B  61     -12.015  25.685  47.896  1.00  0.00           H  
ATOM   2580 3HG2 ILE B  61     -13.079  26.139  49.241  1.00  0.00           H  
ATOM   2581 1HD1 ILE B  61     -13.219  22.817  51.923  1.00  0.00           H  
ATOM   2582 2HD1 ILE B  61     -12.070  22.426  50.641  1.00  0.00           H  
ATOM   2583 3HD1 ILE B  61     -12.131  24.055  51.314  1.00  0.00           H  
ATOM   2584  N   SER B  62     -14.347  21.970  46.779  1.00  0.00           N  
ATOM   2585  CA  SER B  62     -14.910  20.644  46.527  1.00  0.00           C  
ATOM   2586  C   SER B  62     -14.785  19.737  47.745  1.00  0.00           C  
ATOM   2587  O   SER B  62     -14.102  20.064  48.724  1.00  0.00           O  
ATOM   2588  CB  SER B  62     -14.238  19.971  45.342  1.00  0.00           C  
ATOM   2589  OG  SER B  62     -12.926  19.598  45.643  1.00  0.00           O  
ATOM   2590  H   SER B  62     -13.399  22.194  46.438  1.00  0.00           H  
ATOM   2591  HA  SER B  62     -15.970  20.762  46.298  1.00  0.00           H  
ATOM   2592 1HB  SER B  62     -14.802  19.091  45.048  1.00  0.00           H  
ATOM   2593 2HB  SER B  62     -14.234  20.659  44.498  1.00  0.00           H  
ATOM   2594  HG  SER B  62     -12.569  19.219  44.825  1.00  0.00           H  
ATOM   2595  N   VAL B  63     -15.443  18.581  47.678  1.00  0.00           N  
ATOM   2596  CA  VAL B  63     -15.363  17.594  48.744  1.00  0.00           C  
ATOM   2597  C   VAL B  63     -13.923  17.087  48.885  1.00  0.00           C  
ATOM   2598  O   VAL B  63     -13.426  16.919  50.004  1.00  0.00           O  
ATOM   2599  CB  VAL B  63     -16.335  16.425  48.481  1.00  0.00           C  
ATOM   2600  CG1 VAL B  63     -16.112  15.328  49.481  1.00  0.00           C  
ATOM   2601  CG2 VAL B  63     -17.775  16.918  48.575  1.00  0.00           C  
ATOM   2602  H   VAL B  63     -15.988  18.378  46.851  1.00  0.00           H  
ATOM   2603  HA  VAL B  63     -15.651  18.076  49.681  1.00  0.00           H  
ATOM   2604  HB  VAL B  63     -16.146  16.015  47.483  1.00  0.00           H  
ATOM   2605 1HG1 VAL B  63     -16.805  14.512  49.278  1.00  0.00           H  
ATOM   2606 2HG1 VAL B  63     -15.100  14.971  49.400  1.00  0.00           H  
ATOM   2607 3HG1 VAL B  63     -16.279  15.702  50.484  1.00  0.00           H  
ATOM   2608 1HG2 VAL B  63     -18.459  16.088  48.382  1.00  0.00           H  
ATOM   2609 2HG2 VAL B  63     -17.956  17.311  49.568  1.00  0.00           H  
ATOM   2610 3HG2 VAL B  63     -17.943  17.701  47.842  1.00  0.00           H  
ATOM   2611  N   GLU B  64     -13.267  16.816  47.756  1.00  0.00           N  
ATOM   2612  CA  GLU B  64     -11.894  16.345  47.768  1.00  0.00           C  
ATOM   2613  C   GLU B  64     -10.968  17.412  48.359  1.00  0.00           C  
ATOM   2614  O   GLU B  64     -10.067  17.091  49.138  1.00  0.00           O  
ATOM   2615  CB  GLU B  64     -11.463  15.993  46.346  1.00  0.00           C  
ATOM   2616  CG  GLU B  64     -12.215  14.801  45.740  1.00  0.00           C  
ATOM   2617  CD  GLU B  64     -13.605  15.173  45.242  1.00  0.00           C  
ATOM   2618  OE1 GLU B  64     -13.922  16.348  45.259  1.00  0.00           O  
ATOM   2619  OE2 GLU B  64     -14.336  14.303  44.851  1.00  0.00           O1-
ATOM   2620  H   GLU B  64     -13.737  16.953  46.858  1.00  0.00           H  
ATOM   2621  HA  GLU B  64     -11.838  15.451  48.394  1.00  0.00           H  
ATOM   2622 1HB  GLU B  64     -11.612  16.857  45.699  1.00  0.00           H  
ATOM   2623 2HB  GLU B  64     -10.397  15.760  46.337  1.00  0.00           H  
ATOM   2624 1HG  GLU B  64     -11.636  14.404  44.906  1.00  0.00           H  
ATOM   2625 2HG  GLU B  64     -12.293  14.021  46.490  1.00  0.00           H  
ATOM   2626  N   GLU B  65     -11.198  18.684  48.002  1.00  0.00           N  
ATOM   2627  CA  GLU B  65     -10.387  19.768  48.547  1.00  0.00           C  
ATOM   2628  C   GLU B  65     -10.577  19.879  50.052  1.00  0.00           C  
ATOM   2629  O   GLU B  65      -9.603  20.094  50.779  1.00  0.00           O  
ATOM   2630  CB  GLU B  65     -10.705  21.080  47.839  1.00  0.00           C  
ATOM   2631  CG  GLU B  65     -10.171  21.134  46.407  1.00  0.00           C  
ATOM   2632  CD  GLU B  65     -10.617  22.337  45.602  1.00  0.00           C  
ATOM   2633  OE1 GLU B  65     -11.701  22.849  45.828  1.00  0.00           O  
ATOM   2634  OE2 GLU B  65      -9.861  22.752  44.756  1.00  0.00           O1-
ATOM   2635  H   GLU B  65     -11.929  18.888  47.320  1.00  0.00           H  
ATOM   2636  HA  GLU B  65      -9.342  19.538  48.357  1.00  0.00           H  
ATOM   2637 1HB  GLU B  65     -11.781  21.198  47.799  1.00  0.00           H  
ATOM   2638 2HB  GLU B  65     -10.295  21.919  48.403  1.00  0.00           H  
ATOM   2639 1HG  GLU B  65      -9.082  21.138  46.455  1.00  0.00           H  
ATOM   2640 2HG  GLU B  65     -10.468  20.227  45.891  1.00  0.00           H  
ATOM   2641  N   LEU B  66     -11.815  19.692  50.535  1.00  0.00           N  
ATOM   2642  CA  LEU B  66     -12.064  19.764  51.964  1.00  0.00           C  
ATOM   2643  C   LEU B  66     -11.261  18.692  52.663  1.00  0.00           C  
ATOM   2644  O   LEU B  66     -10.660  18.946  53.706  1.00  0.00           O  
ATOM   2645  CB  LEU B  66     -13.524  19.501  52.312  1.00  0.00           C  
ATOM   2646  CG  LEU B  66     -13.883  19.642  53.818  1.00  0.00           C  
ATOM   2647  CD1 LEU B  66     -13.762  21.107  54.268  1.00  0.00           C  
ATOM   2648  CD2 LEU B  66     -15.200  19.100  54.052  1.00  0.00           C  
ATOM   2649  H   LEU B  66     -12.599  19.582  49.884  1.00  0.00           H  
ATOM   2650  HA  LEU B  66     -11.740  20.733  52.322  1.00  0.00           H  
ATOM   2651 1HB  LEU B  66     -14.141  20.193  51.739  1.00  0.00           H  
ATOM   2652 2HB  LEU B  66     -13.779  18.490  52.002  1.00  0.00           H  
ATOM   2653  HG  LEU B  66     -13.173  19.079  54.413  1.00  0.00           H  
ATOM   2654 1HD1 LEU B  66     -13.999  21.170  55.325  1.00  0.00           H  
ATOM   2655 2HD1 LEU B  66     -12.757  21.469  54.111  1.00  0.00           H  
ATOM   2656 3HD1 LEU B  66     -14.461  21.723  53.708  1.00  0.00           H  
ATOM   2657 1HD2 LEU B  66     -15.412  19.200  55.101  1.00  0.00           H  
ATOM   2658 2HD2 LEU B  66     -15.924  19.631  53.487  1.00  0.00           H  
ATOM   2659 3HD2 LEU B  66     -15.217  18.056  53.767  1.00  0.00           H  
ATOM   2660  N   LEU B  67     -11.271  17.478  52.102  1.00  0.00           N  
ATOM   2661  CA  LEU B  67     -10.530  16.378  52.683  1.00  0.00           C  
ATOM   2662  C   LEU B  67      -9.037  16.667  52.720  1.00  0.00           C  
ATOM   2663  O   LEU B  67      -8.393  16.398  53.735  1.00  0.00           O  
ATOM   2664  CB  LEU B  67     -10.828  15.084  51.924  1.00  0.00           C  
ATOM   2665  CG  LEU B  67     -10.079  13.813  52.379  1.00  0.00           C  
ATOM   2666  CD1 LEU B  67     -10.359  13.509  53.817  1.00  0.00           C  
ATOM   2667  CD2 LEU B  67     -10.562  12.670  51.543  1.00  0.00           C  
ATOM   2668  H   LEU B  67     -11.847  17.317  51.268  1.00  0.00           H  
ATOM   2669  HA  LEU B  67     -10.867  16.264  53.702  1.00  0.00           H  
ATOM   2670 1HB  LEU B  67     -11.901  14.886  51.993  1.00  0.00           H  
ATOM   2671 2HB  LEU B  67     -10.589  15.246  50.875  1.00  0.00           H  
ATOM   2672  HG  LEU B  67      -9.004  13.947  52.249  1.00  0.00           H  
ATOM   2673 1HD1 LEU B  67      -9.838  12.599  54.099  1.00  0.00           H  
ATOM   2674 2HD1 LEU B  67     -10.021  14.315  54.456  1.00  0.00           H  
ATOM   2675 3HD1 LEU B  67     -11.419  13.373  53.921  1.00  0.00           H  
ATOM   2676 1HD2 LEU B  67     -10.052  11.779  51.839  1.00  0.00           H  
ATOM   2677 2HD2 LEU B  67     -11.638  12.544  51.691  1.00  0.00           H  
ATOM   2678 3HD2 LEU B  67     -10.354  12.877  50.496  1.00  0.00           H  
ATOM   2679  N   LEU B  68      -8.474  17.215  51.639  1.00  0.00           N  
ATOM   2680  CA  LEU B  68      -7.052  17.521  51.668  1.00  0.00           C  
ATOM   2681  C   LEU B  68      -6.756  18.559  52.756  1.00  0.00           C  
ATOM   2682  O   LEU B  68      -5.763  18.421  53.480  1.00  0.00           O  
ATOM   2683  CB  LEU B  68      -6.604  18.095  50.326  1.00  0.00           C  
ATOM   2684  CG  LEU B  68      -6.570  17.181  49.084  1.00  0.00           C  
ATOM   2685  CD1 LEU B  68      -6.292  18.056  47.846  1.00  0.00           C  
ATOM   2686  CD2 LEU B  68      -5.493  16.136  49.224  1.00  0.00           C  
ATOM   2687  H   LEU B  68      -9.035  17.369  50.796  1.00  0.00           H  
ATOM   2688  HA  LEU B  68      -6.503  16.617  51.898  1.00  0.00           H  
ATOM   2689 1HB  LEU B  68      -7.300  18.879  50.094  1.00  0.00           H  
ATOM   2690 2HB  LEU B  68      -5.610  18.523  50.456  1.00  0.00           H  
ATOM   2691  HG  LEU B  68      -7.538  16.696  48.961  1.00  0.00           H  
ATOM   2692 1HD1 LEU B  68      -6.276  17.431  46.955  1.00  0.00           H  
ATOM   2693 2HD1 LEU B  68      -7.076  18.805  47.744  1.00  0.00           H  
ATOM   2694 3HD1 LEU B  68      -5.329  18.553  47.956  1.00  0.00           H  
ATOM   2695 1HD2 LEU B  68      -5.482  15.510  48.331  1.00  0.00           H  
ATOM   2696 2HD2 LEU B  68      -4.531  16.631  49.331  1.00  0.00           H  
ATOM   2697 3HD2 LEU B  68      -5.684  15.512  50.092  1.00  0.00           H  
ATOM   2698  N   LEU B  69      -7.634  19.569  52.913  1.00  0.00           N  
ATOM   2699  CA  LEU B  69      -7.439  20.562  53.966  1.00  0.00           C  
ATOM   2700  C   LEU B  69      -7.566  19.922  55.341  1.00  0.00           C  
ATOM   2701  O   LEU B  69      -6.829  20.296  56.250  1.00  0.00           O  
ATOM   2702  CB  LEU B  69      -8.458  21.704  53.886  1.00  0.00           C  
ATOM   2703  CG  LEU B  69      -8.366  22.693  52.705  1.00  0.00           C  
ATOM   2704  CD1 LEU B  69      -9.578  23.583  52.757  1.00  0.00           C  
ATOM   2705  CD2 LEU B  69      -7.084  23.539  52.800  1.00  0.00           C  
ATOM   2706  H   LEU B  69      -8.417  19.661  52.259  1.00  0.00           H  
ATOM   2707  HA  LEU B  69      -6.439  20.965  53.874  1.00  0.00           H  
ATOM   2708 1HB  LEU B  69      -9.455  21.264  53.869  1.00  0.00           H  
ATOM   2709 2HB  LEU B  69      -8.361  22.286  54.795  1.00  0.00           H  
ATOM   2710  HG  LEU B  69      -8.384  22.146  51.766  1.00  0.00           H  
ATOM   2711 1HD1 LEU B  69      -9.554  24.281  51.925  1.00  0.00           H  
ATOM   2712 2HD1 LEU B  69     -10.464  22.967  52.694  1.00  0.00           H  
ATOM   2713 3HD1 LEU B  69      -9.583  24.127  53.695  1.00  0.00           H  
ATOM   2714 1HD2 LEU B  69      -7.047  24.242  51.974  1.00  0.00           H  
ATOM   2715 2HD2 LEU B  69      -7.082  24.084  53.732  1.00  0.00           H  
ATOM   2716 3HD2 LEU B  69      -6.214  22.900  52.754  1.00  0.00           H  
ATOM   2717  N   ALA B  70      -8.512  18.984  55.512  1.00  0.00           N  
ATOM   2718  CA  ALA B  70      -8.686  18.287  56.782  1.00  0.00           C  
ATOM   2719  C   ALA B  70      -7.441  17.505  57.139  1.00  0.00           C  
ATOM   2720  O   ALA B  70      -7.012  17.513  58.297  1.00  0.00           O  
ATOM   2721  CB  ALA B  70      -9.866  17.360  56.707  1.00  0.00           C  
ATOM   2722  H   ALA B  70      -9.154  18.787  54.739  1.00  0.00           H  
ATOM   2723  HA  ALA B  70      -8.851  19.014  57.563  1.00  0.00           H  
ATOM   2724 1HB  ALA B  70      -9.986  16.865  57.657  1.00  0.00           H  
ATOM   2725 2HB  ALA B  70     -10.765  17.929  56.471  1.00  0.00           H  
ATOM   2726 3HB  ALA B  70      -9.691  16.624  55.934  1.00  0.00           H  
ATOM   2727  N   LYS B  71      -6.834  16.860  56.144  1.00  0.00           N  
ATOM   2728  CA  LYS B  71      -5.597  16.144  56.373  1.00  0.00           C  
ATOM   2729  C   LYS B  71      -4.512  17.147  56.753  1.00  0.00           C  
ATOM   2730  O   LYS B  71      -3.778  16.936  57.719  1.00  0.00           O  
ATOM   2731  CB  LYS B  71      -5.203  15.342  55.134  1.00  0.00           C  
ATOM   2732  CG  LYS B  71      -6.067  14.108  54.873  1.00  0.00           C  
ATOM   2733  CD  LYS B  71      -5.836  13.507  53.467  1.00  0.00           C  
ATOM   2734  CE  LYS B  71      -4.449  12.883  53.299  1.00  0.00           C  
ATOM   2735  NZ  LYS B  71      -4.293  12.226  51.950  1.00  0.00           N1+
ATOM   2736  H   LYS B  71      -7.279  16.840  55.218  1.00  0.00           H  
ATOM   2737  HA  LYS B  71      -5.735  15.458  57.209  1.00  0.00           H  
ATOM   2738 1HB  LYS B  71      -5.261  15.982  54.256  1.00  0.00           H  
ATOM   2739 2HB  LYS B  71      -4.180  15.019  55.247  1.00  0.00           H  
ATOM   2740 1HG  LYS B  71      -5.845  13.350  55.627  1.00  0.00           H  
ATOM   2741 2HG  LYS B  71      -7.118  14.384  54.966  1.00  0.00           H  
ATOM   2742 1HD  LYS B  71      -6.591  12.739  53.277  1.00  0.00           H  
ATOM   2743 2HD  LYS B  71      -5.958  14.291  52.722  1.00  0.00           H  
ATOM   2744 1HE  LYS B  71      -3.697  13.652  53.400  1.00  0.00           H  
ATOM   2745 2HE  LYS B  71      -4.292  12.135  54.074  1.00  0.00           H  
ATOM   2746 1HZ  LYS B  71      -3.373  11.814  51.853  1.00  0.00           H  
ATOM   2747 2HZ  LYS B  71      -4.981  11.471  51.816  1.00  0.00           H  
ATOM   2748 3HZ  LYS B  71      -4.429  12.868  51.193  1.00  0.00           H  
ATOM   2749  N   ALA B  72      -4.445  18.283  56.038  1.00  0.00           N  
ATOM   2750  CA  ALA B  72      -3.438  19.286  56.335  1.00  0.00           C  
ATOM   2751  C   ALA B  72      -3.601  19.795  57.753  1.00  0.00           C  
ATOM   2752  O   ALA B  72      -2.610  20.016  58.456  1.00  0.00           O  
ATOM   2753  CB  ALA B  72      -3.532  20.454  55.364  1.00  0.00           C  
ATOM   2754  H   ALA B  72      -5.065  18.413  55.234  1.00  0.00           H  
ATOM   2755  HA  ALA B  72      -2.466  18.817  56.245  1.00  0.00           H  
ATOM   2756 1HB  ALA B  72      -2.754  21.172  55.594  1.00  0.00           H  
ATOM   2757 2HB  ALA B  72      -3.419  20.099  54.348  1.00  0.00           H  
ATOM   2758 3HB  ALA B  72      -4.499  20.928  55.462  1.00  0.00           H  
ATOM   2759  N   ALA B  73      -4.854  19.987  58.175  1.00  0.00           N  
ATOM   2760  CA  ALA B  73      -5.181  20.443  59.514  1.00  0.00           C  
ATOM   2761  C   ALA B  73      -4.707  19.402  60.542  1.00  0.00           C  
ATOM   2762  O   ALA B  73      -4.058  19.732  61.551  1.00  0.00           O  
ATOM   2763  CB  ALA B  73      -6.684  20.687  59.592  1.00  0.00           C  
ATOM   2764  H   ALA B  73      -5.614  19.845  57.512  1.00  0.00           H  
ATOM   2765  HA  ALA B  73      -4.667  21.379  59.702  1.00  0.00           H  
ATOM   2766 1HB  ALA B  73      -6.953  21.038  60.557  1.00  0.00           H  
ATOM   2767 2HB  ALA B  73      -6.966  21.431  58.846  1.00  0.00           H  
ATOM   2768 3HB  ALA B  73      -7.214  19.765  59.395  1.00  0.00           H  
ATOM   2769  N   HIS B  74      -4.927  18.116  60.241  1.00  0.00           N  
ATOM   2770  CA  HIS B  74      -4.505  17.035  61.122  1.00  0.00           C  
ATOM   2771  C   HIS B  74      -2.987  17.042  61.327  1.00  0.00           C  
ATOM   2772  O   HIS B  74      -2.503  17.014  62.463  1.00  0.00           O  
ATOM   2773  CB  HIS B  74      -4.973  15.674  60.575  1.00  0.00           C  
ATOM   2774  CG  HIS B  74      -4.637  14.502  61.449  1.00  0.00           C  
ATOM   2775  CD2 HIS B  74      -5.269  14.003  62.535  1.00  0.00           C  
ATOM   2776  ND1 HIS B  74      -3.511  13.718  61.263  1.00  0.00           N  
ATOM   2777  CE1 HIS B  74      -3.469  12.785  62.202  1.00  0.00           C  
ATOM   2778  NE2 HIS B  74      -4.521  12.941  62.990  1.00  0.00           N  
ATOM   2779  H   HIS B  74      -5.499  17.886  59.420  1.00  0.00           H  
ATOM   2780  HA  HIS B  74      -4.970  17.175  62.100  1.00  0.00           H  
ATOM   2781 1HB  HIS B  74      -6.051  15.697  60.419  1.00  0.00           H  
ATOM   2782 2HB  HIS B  74      -4.514  15.500  59.609  1.00  0.00           H  
ATOM   2783  HD2 HIS B  74      -6.193  14.386  62.975  1.00  0.00           H  
ATOM   2784  HE1 HIS B  74      -2.696  12.025  62.313  1.00  0.00           H  
ATOM   2785  HE2 HIS B  74      -4.753  12.369  63.830  1.00  0.00           H  
ATOM   2786  N   TYR B  75      -2.231  17.142  60.226  1.00  0.00           N  
ATOM   2787  CA  TYR B  75      -0.771  17.127  60.298  1.00  0.00           C  
ATOM   2788  C   TYR B  75      -0.192  18.403  60.920  1.00  0.00           C  
ATOM   2789  O   TYR B  75       0.755  18.345  61.710  1.00  0.00           O  
ATOM   2790  CB  TYR B  75      -0.182  16.914  58.902  1.00  0.00           C  
ATOM   2791  CG  TYR B  75      -0.378  15.513  58.364  1.00  0.00           C  
ATOM   2792  CD1 TYR B  75      -1.339  15.272  57.393  1.00  0.00           C  
ATOM   2793  CD2 TYR B  75       0.403  14.471  58.842  1.00  0.00           C  
ATOM   2794  CE1 TYR B  75      -1.518  13.993  56.902  1.00  0.00           C  
ATOM   2795  CE2 TYR B  75       0.223  13.193  58.350  1.00  0.00           C  
ATOM   2796  CZ  TYR B  75      -0.732  12.952  57.385  1.00  0.00           C  
ATOM   2797  OH  TYR B  75      -0.911  11.679  56.895  1.00  0.00           O  
ATOM   2798  H   TYR B  75      -2.705  17.173  59.319  1.00  0.00           H  
ATOM   2799  HA  TYR B  75      -0.472  16.286  60.921  1.00  0.00           H  
ATOM   2800 1HB  TYR B  75      -0.640  17.614  58.202  1.00  0.00           H  
ATOM   2801 2HB  TYR B  75       0.887  17.123  58.922  1.00  0.00           H  
ATOM   2802  HD1 TYR B  75      -1.952  16.091  57.018  1.00  0.00           H  
ATOM   2803  HD2 TYR B  75       1.157  14.661  59.605  1.00  0.00           H  
ATOM   2804  HE1 TYR B  75      -2.273  13.803  56.139  1.00  0.00           H  
ATOM   2805  HE2 TYR B  75       0.836  12.373  58.727  1.00  0.00           H  
ATOM   2806  HH  TYR B  75      -0.296  11.082  57.328  1.00  0.00           H  
ATOM   2807  N   SER B  76      -0.781  19.559  60.588  1.00  0.00           N  
ATOM   2808  CA  SER B  76      -0.320  20.847  61.090  1.00  0.00           C  
ATOM   2809  C   SER B  76      -0.762  21.199  62.516  1.00  0.00           C  
ATOM   2810  O   SER B  76      -0.142  22.065  63.140  1.00  0.00           O  
ATOM   2811  CB  SER B  76      -0.757  21.947  60.142  1.00  0.00           C  
ATOM   2812  OG  SER B  76      -2.146  22.057  60.094  1.00  0.00           O  
ATOM   2813  H   SER B  76      -1.557  19.562  59.928  1.00  0.00           H  
ATOM   2814  HA  SER B  76       0.771  20.824  61.082  1.00  0.00           H  
ATOM   2815 1HB  SER B  76      -0.333  22.892  60.473  1.00  0.00           H  
ATOM   2816 2HB  SER B  76      -0.378  21.745  59.149  1.00  0.00           H  
ATOM   2817  HG  SER B  76      -2.426  21.368  59.459  1.00  0.00           H  
ATOM   2818  N   GLY B  77      -1.771  20.508  63.071  1.00  0.00           N  
ATOM   2819  CA  GLY B  77      -2.237  20.818  64.420  1.00  0.00           C  
ATOM   2820  C   GLY B  77      -3.153  22.039  64.428  1.00  0.00           C  
ATOM   2821  O   GLY B  77      -3.163  22.822  65.382  1.00  0.00           O  
ATOM   2822  H   GLY B  77      -2.300  19.823  62.525  1.00  0.00           H  
ATOM   2823 1HA  GLY B  77      -2.776  19.956  64.814  1.00  0.00           H  
ATOM   2824 2HA  GLY B  77      -1.382  20.989  65.069  1.00  0.00           H  
ATOM   2825  N   THR B  78      -3.879  22.218  63.329  1.00  0.00           N  
ATOM   2826  CA  THR B  78      -4.780  23.348  63.130  1.00  0.00           C  
ATOM   2827  C   THR B  78      -6.174  22.862  62.739  1.00  0.00           C  
ATOM   2828  O   THR B  78      -6.450  21.660  62.758  1.00  0.00           O  
ATOM   2829  CB  THR B  78      -4.219  24.343  62.080  1.00  0.00           C  
ATOM   2830  CG2 THR B  78      -2.823  24.819  62.451  1.00  0.00           C  
ATOM   2831  OG1 THR B  78      -4.176  23.740  60.779  1.00  0.00           O  
ATOM   2832  H   THR B  78      -3.839  21.487  62.613  1.00  0.00           H  
ATOM   2833  HA  THR B  78      -4.877  23.892  64.070  1.00  0.00           H  
ATOM   2834  HB  THR B  78      -4.871  25.209  62.039  1.00  0.00           H  
ATOM   2835  HG1 THR B  78      -3.475  23.060  60.759  1.00  0.00           H  
ATOM   2836 1HG2 THR B  78      -2.473  25.530  61.706  1.00  0.00           H  
ATOM   2837 2HG2 THR B  78      -2.855  25.298  63.428  1.00  0.00           H  
ATOM   2838 3HG2 THR B  78      -2.143  23.971  62.485  1.00  0.00           H  
ATOM   2839  N   THR B  79      -7.087  23.793  62.493  1.00  0.00           N  
ATOM   2840  CA  THR B  79      -8.441  23.473  62.046  1.00  0.00           C  
ATOM   2841  C   THR B  79      -8.549  23.659  60.536  1.00  0.00           C  
ATOM   2842  O   THR B  79      -7.665  24.260  59.923  1.00  0.00           O  
ATOM   2843  CB  THR B  79      -9.463  24.397  62.714  1.00  0.00           C  
ATOM   2844  CG2 THR B  79      -9.399  24.314  64.233  1.00  0.00           C  
ATOM   2845  OG1 THR B  79      -9.202  25.742  62.286  1.00  0.00           O  
ATOM   2846  H   THR B  79      -6.821  24.778  62.585  1.00  0.00           H  
ATOM   2847  HA  THR B  79      -8.665  22.435  62.291  1.00  0.00           H  
ATOM   2848  HB  THR B  79     -10.460  24.114  62.390  1.00  0.00           H  
ATOM   2849  HG1 THR B  79      -8.336  26.024  62.684  1.00  0.00           H  
ATOM   2850 1HG2 THR B  79     -10.138  24.986  64.668  1.00  0.00           H  
ATOM   2851 2HG2 THR B  79      -9.603  23.292  64.546  1.00  0.00           H  
ATOM   2852 3HG2 THR B  79      -8.403  24.606  64.570  1.00  0.00           H  
ATOM   2853  N   VAL B  80      -9.636  23.181  59.923  1.00  0.00           N  
ATOM   2854  CA  VAL B  80      -9.805  23.405  58.488  1.00  0.00           C  
ATOM   2855  C   VAL B  80      -9.989  24.871  58.139  1.00  0.00           C  
ATOM   2856  O   VAL B  80      -9.398  25.352  57.176  1.00  0.00           O  
ATOM   2857  CB  VAL B  80     -10.930  22.575  57.893  1.00  0.00           C  
ATOM   2858  CG1 VAL B  80     -11.202  23.014  56.452  1.00  0.00           C  
ATOM   2859  CG2 VAL B  80     -10.483  21.173  57.876  1.00  0.00           C  
ATOM   2860  H   VAL B  80     -10.331  22.682  60.462  1.00  0.00           H  
ATOM   2861  HA  VAL B  80      -8.895  23.063  58.002  1.00  0.00           H  
ATOM   2862  HB  VAL B  80     -11.830  22.682  58.486  1.00  0.00           H  
ATOM   2863 1HG1 VAL B  80     -11.975  22.397  56.043  1.00  0.00           H  
ATOM   2864 2HG1 VAL B  80     -11.522  24.048  56.413  1.00  0.00           H  
ATOM   2865 3HG1 VAL B  80     -10.303  22.903  55.867  1.00  0.00           H  
ATOM   2866 1HG2 VAL B  80     -11.256  20.537  57.443  1.00  0.00           H  
ATOM   2867 2HG2 VAL B  80      -9.581  21.120  57.269  1.00  0.00           H  
ATOM   2868 3HG2 VAL B  80     -10.261  20.853  58.883  1.00  0.00           H  
ATOM   2869  N   GLU B  81     -10.797  25.611  58.897  1.00  0.00           N  
ATOM   2870  CA  GLU B  81     -10.933  27.025  58.566  1.00  0.00           C  
ATOM   2871  C   GLU B  81      -9.553  27.670  58.485  1.00  0.00           C  
ATOM   2872  O   GLU B  81      -9.269  28.431  57.548  1.00  0.00           O  
ATOM   2873  CB  GLU B  81     -11.756  27.764  59.615  1.00  0.00           C  
ATOM   2874  CG  GLU B  81     -11.907  29.257  59.335  1.00  0.00           C  
ATOM   2875  CD  GLU B  81     -12.681  29.973  60.387  1.00  0.00           C  
ATOM   2876  OE1 GLU B  81     -13.216  29.322  61.247  1.00  0.00           O  
ATOM   2877  OE2 GLU B  81     -12.714  31.193  60.351  1.00  0.00           O1-
ATOM   2878  H   GLU B  81     -11.293  25.207  59.678  1.00  0.00           H  
ATOM   2879  HA  GLU B  81     -11.419  27.116  57.594  1.00  0.00           H  
ATOM   2880 1HB  GLU B  81     -12.753  27.325  59.669  1.00  0.00           H  
ATOM   2881 2HB  GLU B  81     -11.289  27.646  60.595  1.00  0.00           H  
ATOM   2882 1HG  GLU B  81     -10.920  29.709  59.276  1.00  0.00           H  
ATOM   2883 2HG  GLU B  81     -12.394  29.389  58.369  1.00  0.00           H  
ATOM   2884  N   GLU B  82      -8.688  27.363  59.463  1.00  0.00           N  
ATOM   2885  CA  GLU B  82      -7.335  27.886  59.451  1.00  0.00           C  
ATOM   2886  C   GLU B  82      -6.530  27.364  58.262  1.00  0.00           C  
ATOM   2887  O   GLU B  82      -5.797  28.131  57.646  1.00  0.00           O  
ATOM   2888  CB  GLU B  82      -6.631  27.529  60.754  1.00  0.00           C  
ATOM   2889  CG  GLU B  82      -7.132  28.291  61.973  1.00  0.00           C  
ATOM   2890  CD  GLU B  82      -6.635  27.702  63.241  1.00  0.00           C  
ATOM   2891  OE1 GLU B  82      -6.645  26.485  63.316  1.00  0.00           O  
ATOM   2892  OE2 GLU B  82      -6.240  28.423  64.122  1.00  0.00           O1-
ATOM   2893  H   GLU B  82      -8.988  26.759  60.233  1.00  0.00           H  
ATOM   2894  HA  GLU B  82      -7.394  28.972  59.374  1.00  0.00           H  
ATOM   2895 1HB  GLU B  82      -6.755  26.467  60.942  1.00  0.00           H  
ATOM   2896 2HB  GLU B  82      -5.564  27.718  60.652  1.00  0.00           H  
ATOM   2897 1HG  GLU B  82      -6.791  29.324  61.906  1.00  0.00           H  
ATOM   2898 2HG  GLU B  82      -8.223  28.297  61.970  1.00  0.00           H  
ATOM   2899  N   ALA B  83      -6.672  26.075  57.920  1.00  0.00           N  
ATOM   2900  CA  ALA B  83      -5.936  25.499  56.796  1.00  0.00           C  
ATOM   2901  C   ALA B  83      -6.288  26.219  55.494  1.00  0.00           C  
ATOM   2902  O   ALA B  83      -5.417  26.543  54.684  1.00  0.00           O  
ATOM   2903  CB  ALA B  83      -6.255  24.005  56.687  1.00  0.00           C  
ATOM   2904  H   ALA B  83      -7.249  25.471  58.511  1.00  0.00           H  
ATOM   2905  HA  ALA B  83      -4.871  25.632  56.986  1.00  0.00           H  
ATOM   2906 1HB  ALA B  83      -5.710  23.548  55.879  1.00  0.00           H  
ATOM   2907 2HB  ALA B  83      -5.990  23.513  57.624  1.00  0.00           H  
ATOM   2908 3HB  ALA B  83      -7.314  23.884  56.505  1.00  0.00           H  
ATOM   2909  N   TYR B  84      -7.568  26.503  55.306  1.00  0.00           N  
ATOM   2910  CA  TYR B  84      -8.040  27.198  54.122  1.00  0.00           C  
ATOM   2911  C   TYR B  84      -7.416  28.574  54.018  1.00  0.00           C  
ATOM   2912  O   TYR B  84      -6.798  28.931  53.007  1.00  0.00           O  
ATOM   2913  CB  TYR B  84      -9.546  27.329  54.197  1.00  0.00           C  
ATOM   2914  CG  TYR B  84     -10.217  28.114  53.115  1.00  0.00           C  
ATOM   2915  CD1 TYR B  84     -10.542  27.537  51.908  1.00  0.00           C  
ATOM   2916  CD2 TYR B  84     -10.562  29.434  53.368  1.00  0.00           C  
ATOM   2917  CE1 TYR B  84     -11.238  28.277  50.982  1.00  0.00           C  
ATOM   2918  CE2 TYR B  84     -11.249  30.155  52.449  1.00  0.00           C  
ATOM   2919  CZ  TYR B  84     -11.603  29.580  51.268  1.00  0.00           C  
ATOM   2920  OH  TYR B  84     -12.331  30.301  50.361  1.00  0.00           O  
ATOM   2921  H   TYR B  84      -8.239  26.186  56.013  1.00  0.00           H  
ATOM   2922  HA  TYR B  84      -7.755  26.624  53.241  1.00  0.00           H  
ATOM   2923 1HB  TYR B  84      -9.984  26.341  54.212  1.00  0.00           H  
ATOM   2924 2HB  TYR B  84      -9.811  27.787  55.146  1.00  0.00           H  
ATOM   2925  HD1 TYR B  84     -10.280  26.506  51.699  1.00  0.00           H  
ATOM   2926  HD2 TYR B  84     -10.312  29.883  54.309  1.00  0.00           H  
ATOM   2927  HE1 TYR B  84     -11.527  27.836  50.034  1.00  0.00           H  
ATOM   2928  HE2 TYR B  84     -11.537  31.184  52.664  1.00  0.00           H  
ATOM   2929  HH  TYR B  84     -12.952  29.691  49.894  1.00  0.00           H  
ATOM   2930  N   LYS B  85      -7.584  29.345  55.096  1.00  0.00           N  
ATOM   2931  CA  LYS B  85      -7.093  30.705  55.152  1.00  0.00           C  
ATOM   2932  C   LYS B  85      -5.585  30.772  55.036  1.00  0.00           C  
ATOM   2933  O   LYS B  85      -5.057  31.684  54.398  1.00  0.00           O  
ATOM   2934  CB  LYS B  85      -7.617  31.389  56.414  1.00  0.00           C  
ATOM   2935  CG  LYS B  85      -9.116  31.680  56.314  1.00  0.00           C  
ATOM   2936  CD  LYS B  85      -9.722  32.315  57.549  1.00  0.00           C  
ATOM   2937  CE  LYS B  85     -11.197  32.665  57.270  1.00  0.00           C  
ATOM   2938  NZ  LYS B  85     -11.925  33.175  58.469  1.00  0.00           N1+
ATOM   2939  H   LYS B  85      -8.098  28.960  55.896  1.00  0.00           H  
ATOM   2940  HA  LYS B  85      -7.503  31.239  54.300  1.00  0.00           H  
ATOM   2941 1HB  LYS B  85      -7.447  30.739  57.276  1.00  0.00           H  
ATOM   2942 2HB  LYS B  85      -7.081  32.322  56.581  1.00  0.00           H  
ATOM   2943 1HG  LYS B  85      -9.313  32.302  55.441  1.00  0.00           H  
ATOM   2944 2HG  LYS B  85      -9.620  30.732  56.182  1.00  0.00           H  
ATOM   2945 1HD  LYS B  85      -9.669  31.615  58.385  1.00  0.00           H  
ATOM   2946 2HD  LYS B  85      -9.179  33.220  57.813  1.00  0.00           H  
ATOM   2947 1HE  LYS B  85     -11.212  33.438  56.505  1.00  0.00           H  
ATOM   2948 2HE  LYS B  85     -11.715  31.783  56.891  1.00  0.00           H  
ATOM   2949 1HZ  LYS B  85     -12.872  33.401  58.210  1.00  0.00           H  
ATOM   2950 2HZ  LYS B  85     -11.966  32.443  59.201  1.00  0.00           H  
ATOM   2951 3HZ  LYS B  85     -11.474  33.996  58.834  1.00  0.00           H  
ATOM   2952  N   LEU B  86      -4.884  29.808  55.627  1.00  0.00           N  
ATOM   2953  CA  LEU B  86      -3.446  29.799  55.556  1.00  0.00           C  
ATOM   2954  C   LEU B  86      -2.997  29.552  54.122  1.00  0.00           C  
ATOM   2955  O   LEU B  86      -2.144  30.281  53.619  1.00  0.00           O  
ATOM   2956  CB  LEU B  86      -2.870  28.753  56.520  1.00  0.00           C  
ATOM   2957  CG  LEU B  86      -1.331  28.633  56.602  1.00  0.00           C  
ATOM   2958  CD1 LEU B  86      -0.696  29.967  57.029  1.00  0.00           C  
ATOM   2959  CD2 LEU B  86      -0.976  27.576  57.616  1.00  0.00           C  
ATOM   2960  H   LEU B  86      -5.358  29.092  56.177  1.00  0.00           H  
ATOM   2961  HA  LEU B  86      -3.100  30.780  55.862  1.00  0.00           H  
ATOM   2962 1HB  LEU B  86      -3.248  28.966  57.518  1.00  0.00           H  
ATOM   2963 2HB  LEU B  86      -3.258  27.778  56.217  1.00  0.00           H  
ATOM   2964  HG  LEU B  86      -0.944  28.356  55.637  1.00  0.00           H  
ATOM   2965 1HD1 LEU B  86       0.387  29.847  57.088  1.00  0.00           H  
ATOM   2966 2HD1 LEU B  86      -0.921  30.749  56.309  1.00  0.00           H  
ATOM   2967 3HD1 LEU B  86      -1.080  30.256  58.006  1.00  0.00           H  
ATOM   2968 1HD2 LEU B  86       0.096  27.508  57.666  1.00  0.00           H  
ATOM   2969 2HD2 LEU B  86      -1.365  27.860  58.594  1.00  0.00           H  
ATOM   2970 3HD2 LEU B  86      -1.402  26.621  57.322  1.00  0.00           H  
ATOM   2971  N   ALA B  87      -3.611  28.597  53.406  1.00  0.00           N  
ATOM   2972  CA  ALA B  87      -3.184  28.400  52.022  1.00  0.00           C  
ATOM   2973  C   ALA B  87      -3.366  29.705  51.232  1.00  0.00           C  
ATOM   2974  O   ALA B  87      -2.527  30.071  50.391  1.00  0.00           O  
ATOM   2975  CB  ALA B  87      -3.974  27.286  51.350  1.00  0.00           C  
ATOM   2976  H   ALA B  87      -4.324  27.993  53.836  1.00  0.00           H  
ATOM   2977  HA  ALA B  87      -2.129  28.142  52.030  1.00  0.00           H  
ATOM   2978 1HB  ALA B  87      -3.627  27.162  50.323  1.00  0.00           H  
ATOM   2979 2HB  ALA B  87      -3.844  26.370  51.876  1.00  0.00           H  
ATOM   2980 3HB  ALA B  87      -5.033  27.552  51.347  1.00  0.00           H  
ATOM   2981  N   LEU B  88      -4.462  30.433  51.497  1.00  0.00           N  
ATOM   2982  CA  LEU B  88      -4.682  31.674  50.771  1.00  0.00           C  
ATOM   2983  C   LEU B  88      -3.615  32.721  51.101  1.00  0.00           C  
ATOM   2984  O   LEU B  88      -3.082  33.369  50.197  1.00  0.00           O  
ATOM   2985  CB  LEU B  88      -6.076  32.230  51.094  1.00  0.00           C  
ATOM   2986  CG  LEU B  88      -7.295  31.409  50.583  1.00  0.00           C  
ATOM   2987  CD1 LEU B  88      -8.554  31.996  51.168  1.00  0.00           C  
ATOM   2988  CD2 LEU B  88      -7.366  31.431  49.062  1.00  0.00           C  
ATOM   2989  H   LEU B  88      -5.160  30.076  52.163  1.00  0.00           H  
ATOM   2990  HA  LEU B  88      -4.608  31.461  49.709  1.00  0.00           H  
ATOM   2991 1HB  LEU B  88      -6.167  32.308  52.175  1.00  0.00           H  
ATOM   2992 2HB  LEU B  88      -6.152  33.233  50.677  1.00  0.00           H  
ATOM   2993  HG  LEU B  88      -7.211  30.376  50.923  1.00  0.00           H  
ATOM   2994 1HD1 LEU B  88      -9.399  31.422  50.817  1.00  0.00           H  
ATOM   2995 2HD1 LEU B  88      -8.512  31.956  52.253  1.00  0.00           H  
ATOM   2996 3HD1 LEU B  88      -8.662  33.028  50.847  1.00  0.00           H  
ATOM   2997 1HD2 LEU B  88      -8.234  30.856  48.739  1.00  0.00           H  
ATOM   2998 2HD2 LEU B  88      -7.463  32.461  48.716  1.00  0.00           H  
ATOM   2999 3HD2 LEU B  88      -6.474  30.990  48.634  1.00  0.00           H  
ATOM   3000  N   LYS B  89      -3.255  32.841  52.388  1.00  0.00           N  
ATOM   3001  CA  LYS B  89      -2.225  33.784  52.843  1.00  0.00           C  
ATOM   3002  C   LYS B  89      -0.840  33.451  52.297  1.00  0.00           C  
ATOM   3003  O   LYS B  89      -0.065  34.347  51.954  1.00  0.00           O  
ATOM   3004  CB  LYS B  89      -2.163  33.830  54.370  1.00  0.00           C  
ATOM   3005  CG  LYS B  89      -3.350  34.514  55.039  1.00  0.00           C  
ATOM   3006  CD  LYS B  89      -3.224  34.476  56.559  1.00  0.00           C  
ATOM   3007  CE  LYS B  89      -4.418  35.140  57.238  1.00  0.00           C  
ATOM   3008  NZ  LYS B  89      -4.307  35.100  58.728  1.00  0.00           N1+
ATOM   3009  H   LYS B  89      -3.768  32.291  53.084  1.00  0.00           H  
ATOM   3010  HA  LYS B  89      -2.492  34.775  52.479  1.00  0.00           H  
ATOM   3011 1HB  LYS B  89      -2.110  32.809  54.750  1.00  0.00           H  
ATOM   3012 2HB  LYS B  89      -1.254  34.340  54.679  1.00  0.00           H  
ATOM   3013 1HG  LYS B  89      -3.388  35.554  54.712  1.00  0.00           H  
ATOM   3014 2HG  LYS B  89      -4.273  34.029  54.736  1.00  0.00           H  
ATOM   3015 1HD  LYS B  89      -3.167  33.434  56.886  1.00  0.00           H  
ATOM   3016 2HD  LYS B  89      -2.311  34.985  56.863  1.00  0.00           H  
ATOM   3017 1HE  LYS B  89      -4.481  36.178  56.915  1.00  0.00           H  
ATOM   3018 2HE  LYS B  89      -5.331  34.620  56.938  1.00  0.00           H  
ATOM   3019 1HZ  LYS B  89      -5.114  35.547  59.141  1.00  0.00           H  
ATOM   3020 2HZ  LYS B  89      -4.260  34.140  59.040  1.00  0.00           H  
ATOM   3021 3HZ  LYS B  89      -3.471  35.587  59.018  1.00  0.00           H  
ATOM   3022  N   LEU B  90      -0.536  32.154  52.213  1.00  0.00           N  
ATOM   3023  CA  LEU B  90       0.752  31.685  51.729  1.00  0.00           C  
ATOM   3024  C   LEU B  90       0.817  31.775  50.196  1.00  0.00           C  
ATOM   3025  O   LEU B  90       1.903  31.902  49.609  1.00  0.00           O  
ATOM   3026  CB  LEU B  90       0.983  30.238  52.195  1.00  0.00           C  
ATOM   3027  CG  LEU B  90       1.089  29.963  53.741  1.00  0.00           C  
ATOM   3028  CD1 LEU B  90       1.272  28.483  53.940  1.00  0.00           C  
ATOM   3029  CD2 LEU B  90       2.196  30.729  54.388  1.00  0.00           C  
ATOM   3030  H   LEU B  90      -1.221  31.477  52.559  1.00  0.00           H  
ATOM   3031  HA  LEU B  90       1.532  32.327  52.129  1.00  0.00           H  
ATOM   3032 1HB  LEU B  90       0.126  29.675  51.868  1.00  0.00           H  
ATOM   3033 2HB  LEU B  90       1.848  29.835  51.710  1.00  0.00           H  
ATOM   3034  HG  LEU B  90       0.172  30.251  54.209  1.00  0.00           H  
ATOM   3035 1HD1 LEU B  90       1.316  28.276  54.997  1.00  0.00           H  
ATOM   3036 2HD1 LEU B  90       0.434  27.955  53.503  1.00  0.00           H  
ATOM   3037 3HD1 LEU B  90       2.195  28.160  53.471  1.00  0.00           H  
ATOM   3038 1HD2 LEU B  90       2.222  30.498  55.452  1.00  0.00           H  
ATOM   3039 2HD2 LEU B  90       3.100  30.453  53.952  1.00  0.00           H  
ATOM   3040 3HD2 LEU B  90       2.041  31.796  54.260  1.00  0.00           H  
ATOM   3041  N   GLY B  91      -0.351  31.751  49.530  1.00  0.00           N  
ATOM   3042  CA  GLY B  91      -0.407  31.833  48.080  1.00  0.00           C  
ATOM   3043  C   GLY B  91      -0.131  30.485  47.446  1.00  0.00           C  
ATOM   3044  O   GLY B  91       0.540  30.398  46.417  1.00  0.00           O  
ATOM   3045  H   GLY B  91      -1.234  31.603  50.025  1.00  0.00           H  
ATOM   3046 1HA  GLY B  91      -1.397  32.185  47.783  1.00  0.00           H  
ATOM   3047 2HA  GLY B  91       0.316  32.566  47.729  1.00  0.00           H  
ATOM   3048  N   ILE B  92      -0.619  29.428  48.090  1.00  0.00           N  
ATOM   3049  CA  ILE B  92      -0.375  28.069  47.620  1.00  0.00           C  
ATOM   3050  C   ILE B  92      -1.671  27.288  47.404  1.00  0.00           C  
ATOM   3051  O   ILE B  92      -2.749  27.713  47.829  1.00  0.00           O  
ATOM   3052  CB  ILE B  92       0.512  27.341  48.636  1.00  0.00           C  
ATOM   3053  CG1 ILE B  92      -0.250  27.219  49.959  1.00  0.00           C  
ATOM   3054  CG2 ILE B  92       1.848  28.100  48.806  1.00  0.00           C  
ATOM   3055  CD1 ILE B  92       0.422  26.423  50.978  1.00  0.00           C  
ATOM   3056  H   ILE B  92      -1.192  29.594  48.923  1.00  0.00           H  
ATOM   3057  HA  ILE B  92       0.151  28.111  46.669  1.00  0.00           H  
ATOM   3058  HB  ILE B  92       0.713  26.348  48.276  1.00  0.00           H  
ATOM   3059 1HG1 ILE B  92      -0.460  28.198  50.338  1.00  0.00           H  
ATOM   3060 2HG1 ILE B  92      -1.197  26.716  49.763  1.00  0.00           H  
ATOM   3061 1HG2 ILE B  92       2.500  27.589  49.497  1.00  0.00           H  
ATOM   3062 2HG2 ILE B  92       2.339  28.158  47.833  1.00  0.00           H  
ATOM   3063 3HG2 ILE B  92       1.660  29.104  49.170  1.00  0.00           H  
ATOM   3064 1HD1 ILE B  92      -0.208  26.361  51.850  1.00  0.00           H  
ATOM   3065 2HD1 ILE B  92       0.604  25.435  50.585  1.00  0.00           H  
ATOM   3066 3HD1 ILE B  92       1.355  26.885  51.247  1.00  0.00           H  
ATOM   3067  N   SER B  93      -1.570  26.154  46.719  1.00  0.00           N  
ATOM   3068  CA  SER B  93      -2.732  25.302  46.481  1.00  0.00           C  
ATOM   3069  C   SER B  93      -3.065  24.460  47.701  1.00  0.00           C  
ATOM   3070  O   SER B  93      -2.291  24.385  48.665  1.00  0.00           O  
ATOM   3071  CB  SER B  93      -2.510  24.379  45.295  1.00  0.00           C  
ATOM   3072  OG  SER B  93      -1.585  23.366  45.591  1.00  0.00           O  
ATOM   3073  H   SER B  93      -0.642  25.859  46.376  1.00  0.00           H  
ATOM   3074  HA  SER B  93      -3.589  25.944  46.267  1.00  0.00           H  
ATOM   3075 1HB  SER B  93      -3.453  23.935  44.994  1.00  0.00           H  
ATOM   3076 2HB  SER B  93      -2.142  24.968  44.457  1.00  0.00           H  
ATOM   3077  HG  SER B  93      -1.378  22.952  44.743  1.00  0.00           H  
ATOM   3078  N   VAL B  94      -4.219  23.805  47.658  1.00  0.00           N  
ATOM   3079  CA  VAL B  94      -4.625  22.923  48.739  1.00  0.00           C  
ATOM   3080  C   VAL B  94      -3.632  21.752  48.871  1.00  0.00           C  
ATOM   3081  O   VAL B  94      -3.267  21.369  49.986  1.00  0.00           O  
ATOM   3082  CB  VAL B  94      -6.071  22.437  48.519  1.00  0.00           C  
ATOM   3083  CG1 VAL B  94      -6.418  21.401  49.523  1.00  0.00           C  
ATOM   3084  CG2 VAL B  94      -7.040  23.618  48.636  1.00  0.00           C  
ATOM   3085  H   VAL B  94      -4.818  23.924  46.851  1.00  0.00           H  
ATOM   3086  HA  VAL B  94      -4.602  23.496  49.671  1.00  0.00           H  
ATOM   3087  HB  VAL B  94      -6.157  21.988  47.531  1.00  0.00           H  
ATOM   3088 1HG1 VAL B  94      -7.440  21.063  49.356  1.00  0.00           H  
ATOM   3089 2HG1 VAL B  94      -5.743  20.576  49.424  1.00  0.00           H  
ATOM   3090 3HG1 VAL B  94      -6.334  21.811  50.520  1.00  0.00           H  
ATOM   3091 1HG2 VAL B  94      -8.065  23.270  48.474  1.00  0.00           H  
ATOM   3092 2HG2 VAL B  94      -6.961  24.054  49.625  1.00  0.00           H  
ATOM   3093 3HG2 VAL B  94      -6.797  24.371  47.891  1.00  0.00           H  
ATOM   3094  N   ARG B  95      -3.231  21.150  47.736  1.00  0.00           N  
ATOM   3095  CA  ARG B  95      -2.254  20.061  47.778  1.00  0.00           C  
ATOM   3096  C   ARG B  95      -0.942  20.533  48.396  1.00  0.00           C  
ATOM   3097  O   ARG B  95      -0.334  19.813  49.193  1.00  0.00           O  
ATOM   3098  CB  ARG B  95      -1.990  19.520  46.381  1.00  0.00           C  
ATOM   3099  CG  ARG B  95      -1.024  18.347  46.322  1.00  0.00           C  
ATOM   3100  CD  ARG B  95      -0.829  17.866  44.930  1.00  0.00           C  
ATOM   3101  NE  ARG B  95       0.077  16.730  44.871  1.00  0.00           N  
ATOM   3102  CZ  ARG B  95       1.419  16.826  44.797  1.00  0.00           C  
ATOM   3103  NH1 ARG B  95       1.994  18.008  44.775  1.00  0.00           N1+
ATOM   3104  NH2 ARG B  95       2.158  15.731  44.747  1.00  0.00           N  
ATOM   3105  H   ARG B  95      -3.582  21.488  46.852  1.00  0.00           H  
ATOM   3106  HA  ARG B  95      -2.662  19.262  48.402  1.00  0.00           H  
ATOM   3107 1HB  ARG B  95      -2.928  19.197  45.932  1.00  0.00           H  
ATOM   3108 2HB  ARG B  95      -1.583  20.314  45.755  1.00  0.00           H  
ATOM   3109 1HG  ARG B  95      -0.055  18.653  46.717  1.00  0.00           H  
ATOM   3110 2HG  ARG B  95      -1.415  17.522  46.919  1.00  0.00           H  
ATOM   3111 1HD  ARG B  95      -1.788  17.558  44.514  1.00  0.00           H  
ATOM   3112 2HD  ARG B  95      -0.411  18.668  44.323  1.00  0.00           H  
ATOM   3113  HE  ARG B  95      -0.328  15.804  44.886  1.00  0.00           H  
ATOM   3114 1HH1 ARG B  95       1.429  18.845  44.813  1.00  0.00           H  
ATOM   3115 2HH1 ARG B  95       2.999  18.080  44.719  1.00  0.00           H  
ATOM   3116 1HH2 ARG B  95       1.716  14.822  44.765  1.00  0.00           H  
ATOM   3117 2HH2 ARG B  95       3.163  15.803  44.692  1.00  0.00           H  
ATOM   3118  N   GLU B  96      -0.484  21.729  48.002  1.00  0.00           N  
ATOM   3119  CA  GLU B  96       0.758  22.274  48.535  1.00  0.00           C  
ATOM   3120  C   GLU B  96       0.668  22.486  50.036  1.00  0.00           C  
ATOM   3121  O   GLU B  96       1.634  22.206  50.750  1.00  0.00           O  
ATOM   3122  CB  GLU B  96       1.130  23.551  47.801  1.00  0.00           C  
ATOM   3123  CG  GLU B  96       1.620  23.297  46.379  1.00  0.00           C  
ATOM   3124  CD  GLU B  96       1.834  24.539  45.552  1.00  0.00           C  
ATOM   3125  OE1 GLU B  96       1.156  25.531  45.765  1.00  0.00           O  
ATOM   3126  OE2 GLU B  96       2.690  24.500  44.702  1.00  0.00           O1-
ATOM   3127  H   GLU B  96      -1.008  22.263  47.309  1.00  0.00           H  
ATOM   3128  HA  GLU B  96       1.551  21.552  48.352  1.00  0.00           H  
ATOM   3129 1HB  GLU B  96       0.250  24.184  47.747  1.00  0.00           H  
ATOM   3130 2HB  GLU B  96       1.899  24.092  48.349  1.00  0.00           H  
ATOM   3131 1HG  GLU B  96       2.562  22.755  46.441  1.00  0.00           H  
ATOM   3132 2HG  GLU B  96       0.905  22.649  45.876  1.00  0.00           H  
ATOM   3133  N   LEU B  97      -0.493  22.943  50.528  1.00  0.00           N  
ATOM   3134  CA  LEU B  97      -0.643  23.130  51.957  1.00  0.00           C  
ATOM   3135  C   LEU B  97      -0.486  21.803  52.660  1.00  0.00           C  
ATOM   3136  O   LEU B  97       0.163  21.730  53.699  1.00  0.00           O  
ATOM   3137  CB  LEU B  97      -2.006  23.681  52.350  1.00  0.00           C  
ATOM   3138  CG  LEU B  97      -2.185  23.938  53.887  1.00  0.00           C  
ATOM   3139  CD1 LEU B  97      -1.240  25.040  54.374  1.00  0.00           C  
ATOM   3140  CD2 LEU B  97      -3.555  24.264  54.163  1.00  0.00           C  
ATOM   3141  H   LEU B  97      -1.236  23.232  49.884  1.00  0.00           H  
ATOM   3142  HA  LEU B  97       0.144  23.792  52.291  1.00  0.00           H  
ATOM   3143 1HB  LEU B  97      -2.162  24.618  51.818  1.00  0.00           H  
ATOM   3144 2HB  LEU B  97      -2.776  22.978  52.027  1.00  0.00           H  
ATOM   3145  HG  LEU B  97      -1.929  23.041  54.432  1.00  0.00           H  
ATOM   3146 1HD1 LEU B  97      -1.388  25.174  55.440  1.00  0.00           H  
ATOM   3147 2HD1 LEU B  97      -0.209  24.768  54.195  1.00  0.00           H  
ATOM   3148 3HD1 LEU B  97      -1.464  25.976  53.862  1.00  0.00           H  
ATOM   3149 1HD2 LEU B  97      -3.658  24.421  55.225  1.00  0.00           H  
ATOM   3150 2HD2 LEU B  97      -3.818  25.149  53.643  1.00  0.00           H  
ATOM   3151 3HD2 LEU B  97      -4.194  23.450  53.847  1.00  0.00           H  
ATOM   3152  N   LEU B  98      -1.108  20.755  52.109  1.00  0.00           N  
ATOM   3153  CA  LEU B  98      -0.998  19.439  52.710  1.00  0.00           C  
ATOM   3154  C   LEU B  98       0.445  18.973  52.746  1.00  0.00           C  
ATOM   3155  O   LEU B  98       0.879  18.417  53.761  1.00  0.00           O  
ATOM   3156  CB  LEU B  98      -1.877  18.437  51.959  1.00  0.00           C  
ATOM   3157  CG  LEU B  98      -1.828  16.969  52.442  1.00  0.00           C  
ATOM   3158  CD1 LEU B  98      -2.238  16.868  53.873  1.00  0.00           C  
ATOM   3159  CD2 LEU B  98      -2.778  16.171  51.601  1.00  0.00           C  
ATOM   3160  H   LEU B  98      -1.698  20.897  51.283  1.00  0.00           H  
ATOM   3161  HA  LEU B  98      -1.345  19.514  53.726  1.00  0.00           H  
ATOM   3162 1HB  LEU B  98      -2.912  18.780  52.020  1.00  0.00           H  
ATOM   3163 2HB  LEU B  98      -1.585  18.447  50.912  1.00  0.00           H  
ATOM   3164  HG  LEU B  98      -0.816  16.576  52.337  1.00  0.00           H  
ATOM   3165 1HD1 LEU B  98      -2.219  15.834  54.172  1.00  0.00           H  
ATOM   3166 2HD1 LEU B  98      -1.566  17.428  54.510  1.00  0.00           H  
ATOM   3167 3HD1 LEU B  98      -3.236  17.255  53.956  1.00  0.00           H  
ATOM   3168 1HD2 LEU B  98      -2.759  15.139  51.913  1.00  0.00           H  
ATOM   3169 2HD2 LEU B  98      -3.789  16.574  51.722  1.00  0.00           H  
ATOM   3170 3HD2 LEU B  98      -2.477  16.241  50.558  1.00  0.00           H  
ATOM   3171  N   LEU B  99       1.198  19.176  51.666  1.00  0.00           N  
ATOM   3172  CA  LEU B  99       2.590  18.767  51.676  1.00  0.00           C  
ATOM   3173  C   LEU B  99       3.370  19.544  52.748  1.00  0.00           C  
ATOM   3174  O   LEU B  99       4.192  18.952  53.456  1.00  0.00           O  
ATOM   3175  CB  LEU B  99       3.234  19.035  50.316  1.00  0.00           C  
ATOM   3176  CG  LEU B  99       2.799  18.219  49.115  1.00  0.00           C  
ATOM   3177  CD1 LEU B  99       3.439  18.836  47.889  1.00  0.00           C  
ATOM   3178  CD2 LEU B  99       3.243  16.788  49.244  1.00  0.00           C  
ATOM   3179  H   LEU B  99       0.766  19.581  50.826  1.00  0.00           H  
ATOM   3180  HA  LEU B  99       2.640  17.711  51.916  1.00  0.00           H  
ATOM   3181 1HB  LEU B  99       3.043  20.068  50.063  1.00  0.00           H  
ATOM   3182 2HB  LEU B  99       4.296  18.879  50.422  1.00  0.00           H  
ATOM   3183  HG  LEU B  99       1.716  18.258  49.012  1.00  0.00           H  
ATOM   3184 1HD1 LEU B  99       3.150  18.278  47.022  1.00  0.00           H  
ATOM   3185 2HD1 LEU B  99       3.116  19.865  47.779  1.00  0.00           H  
ATOM   3186 3HD1 LEU B  99       4.520  18.802  47.997  1.00  0.00           H  
ATOM   3187 1HD2 LEU B  99       2.931  16.239  48.355  1.00  0.00           H  
ATOM   3188 2HD2 LEU B  99       4.327  16.755  49.328  1.00  0.00           H  
ATOM   3189 3HD2 LEU B  99       2.794  16.331  50.121  1.00  0.00           H  
ATOM   3190  N   LEU B 100       3.090  20.855  52.906  1.00  0.00           N  
ATOM   3191  CA  LEU B 100       3.756  21.645  53.943  1.00  0.00           C  
ATOM   3192  C   LEU B 100       3.370  21.149  55.314  1.00  0.00           C  
ATOM   3193  O   LEU B 100       4.215  21.118  56.212  1.00  0.00           O  
ATOM   3194  CB  LEU B 100       3.380  23.132  53.888  1.00  0.00           C  
ATOM   3195  CG  LEU B 100       3.897  23.980  52.735  1.00  0.00           C  
ATOM   3196  CD1 LEU B 100       3.204  25.295  52.774  1.00  0.00           C  
ATOM   3197  CD2 LEU B 100       5.395  24.211  52.882  1.00  0.00           C  
ATOM   3198  H   LEU B 100       2.439  21.307  52.255  1.00  0.00           H  
ATOM   3199  HA  LEU B 100       4.826  21.534  53.824  1.00  0.00           H  
ATOM   3200 1HB  LEU B 100       2.295  23.206  53.885  1.00  0.00           H  
ATOM   3201 2HB  LEU B 100       3.746  23.584  54.801  1.00  0.00           H  
ATOM   3202  HG  LEU B 100       3.672  23.494  51.795  1.00  0.00           H  
ATOM   3203 1HD1 LEU B 100       3.551  25.905  51.951  1.00  0.00           H  
ATOM   3204 2HD1 LEU B 100       2.144  25.124  52.687  1.00  0.00           H  
ATOM   3205 3HD1 LEU B 100       3.411  25.795  53.713  1.00  0.00           H  
ATOM   3206 1HD2 LEU B 100       5.753  24.834  52.062  1.00  0.00           H  
ATOM   3207 2HD2 LEU B 100       5.586  24.704  53.820  1.00  0.00           H  
ATOM   3208 3HD2 LEU B 100       5.911  23.282  52.870  1.00  0.00           H  
ATOM   3209  N   ALA B 101       2.094  20.798  55.501  1.00  0.00           N  
ATOM   3210  CA  ALA B 101       1.599  20.281  56.760  1.00  0.00           C  
ATOM   3211  C   ALA B 101       2.324  19.007  57.122  1.00  0.00           C  
ATOM   3212  O   ALA B 101       2.724  18.817  58.267  1.00  0.00           O  
ATOM   3213  CB  ALA B 101       0.119  20.060  56.698  1.00  0.00           C  
ATOM   3214  H   ALA B 101       1.433  20.926  54.725  1.00  0.00           H  
ATOM   3215  HA  ALA B 101       1.818  21.010  57.540  1.00  0.00           H  
ATOM   3216 1HB  ALA B 101      -0.226  19.709  57.646  1.00  0.00           H  
ATOM   3217 2HB  ALA B 101      -0.386  20.993  56.451  1.00  0.00           H  
ATOM   3218 3HB  ALA B 101      -0.097  19.322  55.932  1.00  0.00           H  
ATOM   3219  N   LYS B 102       2.532  18.138  56.120  1.00  0.00           N  
ATOM   3220  CA  LYS B 102       3.279  16.925  56.370  1.00  0.00           C  
ATOM   3221  C   LYS B 102       4.722  17.276  56.710  1.00  0.00           C  
ATOM   3222  O   LYS B 102       5.281  16.753  57.668  1.00  0.00           O  
ATOM   3223  CB  LYS B 102       3.248  15.982  55.175  1.00  0.00           C  
ATOM   3224  CG  LYS B 102       1.941  15.287  54.910  1.00  0.00           C  
ATOM   3225  CD  LYS B 102       2.079  14.391  53.688  1.00  0.00           C  
ATOM   3226  CE  LYS B 102       0.826  13.572  53.421  1.00  0.00           C  
ATOM   3227  NZ  LYS B 102       0.993  12.706  52.212  1.00  0.00           N1+
ATOM   3228  H   LYS B 102       2.119  18.316  55.201  1.00  0.00           H  
ATOM   3229  HA  LYS B 102       2.838  16.413  57.222  1.00  0.00           H  
ATOM   3230 1HB  LYS B 102       3.505  16.541  54.274  1.00  0.00           H  
ATOM   3231 2HB  LYS B 102       3.993  15.222  55.313  1.00  0.00           H  
ATOM   3232 1HG  LYS B 102       1.680  14.685  55.774  1.00  0.00           H  
ATOM   3233 2HG  LYS B 102       1.152  16.022  54.745  1.00  0.00           H  
ATOM   3234 1HD  LYS B 102       2.290  15.009  52.813  1.00  0.00           H  
ATOM   3235 2HD  LYS B 102       2.914  13.708  53.838  1.00  0.00           H  
ATOM   3236 1HE  LYS B 102       0.634  12.933  54.280  1.00  0.00           H  
ATOM   3237 2HE  LYS B 102      -0.027  14.235  53.275  1.00  0.00           H  
ATOM   3238 1HZ  LYS B 102       0.150  12.130  52.049  1.00  0.00           H  
ATOM   3239 2HZ  LYS B 102       1.163  13.261  51.395  1.00  0.00           H  
ATOM   3240 3HZ  LYS B 102       1.780  12.083  52.362  1.00  0.00           H  
ATOM   3241  N   ALA B 103       5.328  18.218  55.977  1.00  0.00           N  
ATOM   3242  CA  ALA B 103       6.707  18.573  56.263  1.00  0.00           C  
ATOM   3243  C   ALA B 103       6.831  19.086  57.690  1.00  0.00           C  
ATOM   3244  O   ALA B 103       7.799  18.763  58.389  1.00  0.00           O  
ATOM   3245  CB  ALA B 103       7.206  19.622  55.279  1.00  0.00           C  
ATOM   3246  H   ALA B 103       4.846  18.631  55.175  1.00  0.00           H  
ATOM   3247  HA  ALA B 103       7.312  17.678  56.167  1.00  0.00           H  
ATOM   3248 1HB  ALA B 103       8.242  19.847  55.503  1.00  0.00           H  
ATOM   3249 2HB  ALA B 103       7.120  19.245  54.264  1.00  0.00           H  
ATOM   3250 3HB  ALA B 103       6.609  20.521  55.373  1.00  0.00           H  
ATOM   3251  N   ALA B 104       5.841  19.881  58.126  1.00  0.00           N  
ATOM   3252  CA  ALA B 104       5.788  20.425  59.475  1.00  0.00           C  
ATOM   3253  C   ALA B 104       5.679  19.274  60.490  1.00  0.00           C  
ATOM   3254  O   ALA B 104       6.409  19.214  61.492  1.00  0.00           O  
ATOM   3255  CB  ALA B 104       4.604  21.379  59.571  1.00  0.00           C  
ATOM   3256  H   ALA B 104       5.111  20.152  57.467  1.00  0.00           H  
ATOM   3257  HA  ALA B 104       6.701  20.976  59.669  1.00  0.00           H  
ATOM   3258 1HB  ALA B 104       4.550  21.799  60.544  1.00  0.00           H  
ATOM   3259 2HB  ALA B 104       4.725  22.175  58.837  1.00  0.00           H  
ATOM   3260 3HB  ALA B 104       3.688  20.843  59.368  1.00  0.00           H  
ATOM   3261  N   HIS B 105       4.832  18.288  60.176  1.00  0.00           N  
ATOM   3262  CA  HIS B 105       4.653  17.111  61.016  1.00  0.00           C  
ATOM   3263  C   HIS B 105       5.956  16.351  61.205  1.00  0.00           C  
ATOM   3264  O   HIS B 105       6.382  16.086  62.332  1.00  0.00           O  
ATOM   3265  CB  HIS B 105       3.605  16.183  60.386  1.00  0.00           C  
ATOM   3266  CG  HIS B 105       3.428  14.874  61.041  1.00  0.00           C  
ATOM   3267  CD2 HIS B 105       3.888  13.649  60.689  1.00  0.00           C  
ATOM   3268  ND1 HIS B 105       2.706  14.701  62.198  1.00  0.00           N  
ATOM   3269  CE1 HIS B 105       2.725  13.420  62.532  1.00  0.00           C  
ATOM   3270  NE2 HIS B 105       3.438  12.765  61.632  1.00  0.00           N  
ATOM   3271  H   HIS B 105       4.222  18.403  59.361  1.00  0.00           H  
ATOM   3272  HA  HIS B 105       4.295  17.420  61.997  1.00  0.00           H  
ATOM   3273 1HB  HIS B 105       2.644  16.693  60.391  1.00  0.00           H  
ATOM   3274 2HB  HIS B 105       3.849  15.988  59.369  1.00  0.00           H  
ATOM   3275  HD1 HIS B 105       2.397  15.435  62.804  1.00  0.00           H  
ATOM   3276  HD2 HIS B 105       4.500  13.300  59.853  1.00  0.00           H  
ATOM   3277  HE1 HIS B 105       2.209  13.070  63.424  1.00  0.00           H  
ATOM   3278  N   PHE B 106       6.617  16.023  60.101  1.00  0.00           N  
ATOM   3279  CA  PHE B 106       7.841  15.240  60.167  1.00  0.00           C  
ATOM   3280  C   PHE B 106       8.975  15.987  60.866  1.00  0.00           C  
ATOM   3281  O   PHE B 106       9.697  15.400  61.685  1.00  0.00           O  
ATOM   3282  CB  PHE B 106       8.287  14.835  58.762  1.00  0.00           C  
ATOM   3283  CG  PHE B 106       7.483  13.744  58.143  1.00  0.00           C  
ATOM   3284  CD1 PHE B 106       6.620  14.011  57.100  1.00  0.00           C  
ATOM   3285  CD2 PHE B 106       7.580  12.449  58.602  1.00  0.00           C  
ATOM   3286  CE1 PHE B 106       5.867  13.007  56.532  1.00  0.00           C  
ATOM   3287  CE2 PHE B 106       6.835  11.443  58.042  1.00  0.00           C  
ATOM   3288  CZ  PHE B 106       5.973  11.723  57.003  1.00  0.00           C  
ATOM   3289  H   PHE B 106       6.220  16.299  59.199  1.00  0.00           H  
ATOM   3290  HA  PHE B 106       7.629  14.336  60.735  1.00  0.00           H  
ATOM   3291 1HB  PHE B 106       8.206  15.699  58.116  1.00  0.00           H  
ATOM   3292 2HB  PHE B 106       9.319  14.535  58.781  1.00  0.00           H  
ATOM   3293  HD1 PHE B 106       6.540  15.023  56.725  1.00  0.00           H  
ATOM   3294  HD2 PHE B 106       8.248  12.228  59.420  1.00  0.00           H  
ATOM   3295  HE1 PHE B 106       5.190  13.226  55.712  1.00  0.00           H  
ATOM   3296  HE2 PHE B 106       6.923  10.423  58.422  1.00  0.00           H  
ATOM   3297  HZ  PHE B 106       5.378  10.927  56.558  1.00  0.00           H  
ATOM   3298  N   SER B 107       9.105  17.289  60.566  1.00  0.00           N  
ATOM   3299  CA  SER B 107      10.148  18.138  61.133  1.00  0.00           C  
ATOM   3300  C   SER B 107       9.904  18.657  62.559  1.00  0.00           C  
ATOM   3301  O   SER B 107      10.864  19.069  63.217  1.00  0.00           O  
ATOM   3302  CB  SER B 107      10.394  19.314  60.211  1.00  0.00           C  
ATOM   3303  OG  SER B 107       9.270  20.142  60.121  1.00  0.00           O  
ATOM   3304  H   SER B 107       8.479  17.711  59.879  1.00  0.00           H  
ATOM   3305  HA  SER B 107      11.063  17.544  61.157  1.00  0.00           H  
ATOM   3306 1HB  SER B 107      11.235  19.889  60.586  1.00  0.00           H  
ATOM   3307 2HB  SER B 107      10.653  18.952  59.226  1.00  0.00           H  
ATOM   3308  HG  SER B 107       8.694  19.714  59.454  1.00  0.00           H  
ATOM   3309  N   GLY B 108       8.667  18.590  63.079  1.00  0.00           N  
ATOM   3310  CA  GLY B 108       8.397  19.088  64.427  1.00  0.00           C  
ATOM   3311  C   GLY B 108       8.246  20.609  64.451  1.00  0.00           C  
ATOM   3312  O   GLY B 108       8.612  21.269  65.428  1.00  0.00           O  
ATOM   3313  H   GLY B 108       7.873  18.287  62.508  1.00  0.00           H  
ATOM   3314 1HA  GLY B 108       7.481  18.626  64.796  1.00  0.00           H  
ATOM   3315 2HA  GLY B 108       9.201  18.784  65.091  1.00  0.00           H  
ATOM   3316  N   THR B 109       7.755  21.155  63.345  1.00  0.00           N  
ATOM   3317  CA  THR B 109       7.576  22.590  63.155  1.00  0.00           C  
ATOM   3318  C   THR B 109       6.138  22.898  62.735  1.00  0.00           C  
ATOM   3319  O   THR B 109       5.266  22.026  62.780  1.00  0.00           O  
ATOM   3320  CB  THR B 109       8.594  23.152  62.133  1.00  0.00           C  
ATOM   3321  CG2 THR B 109      10.022  22.827  62.535  1.00  0.00           C  
ATOM   3322  OG1 THR B 109       8.345  22.624  60.822  1.00  0.00           O  
ATOM   3323  H   THR B 109       7.437  20.521  62.607  1.00  0.00           H  
ATOM   3324  HA  THR B 109       7.754  23.096  64.103  1.00  0.00           H  
ATOM   3325  HB  THR B 109       8.492  24.232  62.095  1.00  0.00           H  
ATOM   3326  HG1 THR B 109       8.608  21.682  60.793  1.00  0.00           H  
ATOM   3327 1HG2 THR B 109      10.709  23.253  61.809  1.00  0.00           H  
ATOM   3328 2HG2 THR B 109      10.222  23.245  63.520  1.00  0.00           H  
ATOM   3329 3HG2 THR B 109      10.156  21.747  62.567  1.00  0.00           H  
ATOM   3330  N   THR B 110       5.856  24.167  62.457  1.00  0.00           N  
ATOM   3331  CA  THR B 110       4.535  24.595  62.001  1.00  0.00           C  
ATOM   3332  C   THR B 110       4.544  24.804  60.491  1.00  0.00           C  
ATOM   3333  O   THR B 110       5.608  24.861  59.879  1.00  0.00           O  
ATOM   3334  CB  THR B 110       4.136  25.920  62.657  1.00  0.00           C  
ATOM   3335  CG2 THR B 110       4.138  25.831  64.175  1.00  0.00           C  
ATOM   3336  OG1 THR B 110       5.059  26.930  62.224  1.00  0.00           O  
ATOM   3337  H   THR B 110       6.598  24.867  62.531  1.00  0.00           H  
ATOM   3338  HA  THR B 110       3.802  23.826  62.246  1.00  0.00           H  
ATOM   3339  HB  THR B 110       3.138  26.192  62.323  1.00  0.00           H  
ATOM   3340  HG1 THR B 110       5.942  26.726  62.628  1.00  0.00           H  
ATOM   3341 1HG2 THR B 110       3.851  26.793  64.598  1.00  0.00           H  
ATOM   3342 2HG2 THR B 110       3.431  25.066  64.492  1.00  0.00           H  
ATOM   3343 3HG2 THR B 110       5.139  25.569  64.521  1.00  0.00           H  
ATOM   3344  N   VAL B 111       3.358  24.964  59.891  1.00  0.00           N  
ATOM   3345  CA  VAL B 111       3.312  25.229  58.452  1.00  0.00           C  
ATOM   3346  C   VAL B 111       3.922  26.572  58.085  1.00  0.00           C  
ATOM   3347  O   VAL B 111       4.656  26.664  57.098  1.00  0.00           O  
ATOM   3348  CB  VAL B 111       1.888  25.152  57.913  1.00  0.00           C  
ATOM   3349  CG1 VAL B 111       1.847  25.680  56.486  1.00  0.00           C  
ATOM   3350  CG2 VAL B 111       1.491  23.724  57.899  1.00  0.00           C  
ATOM   3351  H   VAL B 111       2.517  24.893  60.439  1.00  0.00           H  
ATOM   3352  HA  VAL B 111       3.873  24.454  57.952  1.00  0.00           H  
ATOM   3353  HB  VAL B 111       1.217  25.727  58.538  1.00  0.00           H  
ATOM   3354 1HG1 VAL B 111       0.851  25.591  56.112  1.00  0.00           H  
ATOM   3355 2HG1 VAL B 111       2.140  26.720  56.450  1.00  0.00           H  
ATOM   3356 3HG1 VAL B 111       2.511  25.106  55.873  1.00  0.00           H  
ATOM   3357 1HG2 VAL B 111       0.478  23.619  57.503  1.00  0.00           H  
ATOM   3358 2HG2 VAL B 111       2.191  23.193  57.260  1.00  0.00           H  
ATOM   3359 3HG2 VAL B 111       1.537  23.324  58.903  1.00  0.00           H  
ATOM   3360  N   GLU B 112       3.641  27.626  58.842  1.00  0.00           N  
ATOM   3361  CA  GLU B 112       4.247  28.904  58.499  1.00  0.00           C  
ATOM   3362  C   GLU B 112       5.761  28.748  58.405  1.00  0.00           C  
ATOM   3363  O   GLU B 112       6.385  29.245  57.458  1.00  0.00           O  
ATOM   3364  CB  GLU B 112       3.923  29.962  59.546  1.00  0.00           C  
ATOM   3365  CG  GLU B 112       4.539  31.323  59.257  1.00  0.00           C  
ATOM   3366  CD  GLU B 112       4.234  32.333  60.307  1.00  0.00           C  
ATOM   3367  OE1 GLU B 112       3.474  32.031  61.191  1.00  0.00           O  
ATOM   3368  OE2 GLU B 112       4.788  33.419  60.244  1.00  0.00           O1-
ATOM   3369  H   GLU B 112       3.026  27.539  59.639  1.00  0.00           H  
ATOM   3370  HA  GLU B 112       3.869  29.226  57.529  1.00  0.00           H  
ATOM   3371 1HB  GLU B 112       2.842  30.085  59.613  1.00  0.00           H  
ATOM   3372 2HB  GLU B 112       4.278  29.630  60.524  1.00  0.00           H  
ATOM   3373 1HG  GLU B 112       5.617  31.216  59.191  1.00  0.00           H  
ATOM   3374 2HG  GLU B 112       4.177  31.677  58.292  1.00  0.00           H  
ATOM   3375  N   GLU B 113       6.350  28.046  59.385  1.00  0.00           N  
ATOM   3376  CA  GLU B 113       7.779  27.793  59.380  1.00  0.00           C  
ATOM   3377  C   GLU B 113       8.203  26.913  58.205  1.00  0.00           C  
ATOM   3378  O   GLU B 113       9.231  27.172  57.589  1.00  0.00           O  
ATOM   3379  CB  GLU B 113       8.186  27.138  60.694  1.00  0.00           C  
ATOM   3380  CG  GLU B 113       8.137  28.061  61.903  1.00  0.00           C  
ATOM   3381  CD  GLU B 113       8.251  27.313  63.181  1.00  0.00           C  
ATOM   3382  OE1 GLU B 113       7.622  26.270  63.264  1.00  0.00           O  
ATOM   3383  OE2 GLU B 113       8.949  27.744  64.066  1.00  0.00           O1-
ATOM   3384  H   GLU B 113       5.783  27.690  60.159  1.00  0.00           H  
ATOM   3385  HA  GLU B 113       8.292  28.750  59.293  1.00  0.00           H  
ATOM   3386 1HB  GLU B 113       7.530  26.293  60.885  1.00  0.00           H  
ATOM   3387 2HB  GLU B 113       9.199  26.748  60.606  1.00  0.00           H  
ATOM   3388 1HG  GLU B 113       8.959  28.774  61.835  1.00  0.00           H  
ATOM   3389 2HG  GLU B 113       7.202  28.623  61.886  1.00  0.00           H  
ATOM   3390  N   ALA B 114       7.414  25.885  57.872  1.00  0.00           N  
ATOM   3391  CA  ALA B 114       7.752  24.994  56.766  1.00  0.00           C  
ATOM   3392  C   ALA B 114       7.846  25.779  55.451  1.00  0.00           C  
ATOM   3393  O   ALA B 114       8.794  25.614  54.670  1.00  0.00           O  
ATOM   3394  CB  ALA B 114       6.685  23.890  56.679  1.00  0.00           C  
ATOM   3395  H   ALA B 114       6.601  25.681  58.461  1.00  0.00           H  
ATOM   3396  HA  ALA B 114       8.726  24.548  56.969  1.00  0.00           H  
ATOM   3397 1HB  ALA B 114       6.887  23.190  55.897  1.00  0.00           H  
ATOM   3398 2HB  ALA B 114       6.654  23.358  57.631  1.00  0.00           H  
ATOM   3399 3HB  ALA B 114       5.722  24.345  56.492  1.00  0.00           H  
ATOM   3400  N   TYR B 115       6.887  26.670  55.234  1.00  0.00           N  
ATOM   3401  CA  TYR B 115       6.831  27.504  54.041  1.00  0.00           C  
ATOM   3402  C   TYR B 115       8.049  28.403  53.942  1.00  0.00           C  
ATOM   3403  O   TYR B 115       8.788  28.389  52.949  1.00  0.00           O  
ATOM   3404  CB  TYR B 115       5.564  28.342  54.103  1.00  0.00           C  
ATOM   3405  CG  TYR B 115       5.328  29.352  53.012  1.00  0.00           C  
ATOM   3406  CD1 TYR B 115       4.720  28.999  51.822  1.00  0.00           C  
ATOM   3407  CD2 TYR B 115       5.681  30.673  53.241  1.00  0.00           C  
ATOM   3408  CE1 TYR B 115       4.447  29.979  50.893  1.00  0.00           C  
ATOM   3409  CE2 TYR B 115       5.413  31.632  52.317  1.00  0.00           C  
ATOM   3410  CZ  TYR B 115       4.782  31.297  51.157  1.00  0.00           C  
ATOM   3411  OH  TYR B 115       4.481  32.276  50.250  1.00  0.00           O  
ATOM   3412  H   TYR B 115       6.135  26.741  55.929  1.00  0.00           H  
ATOM   3413  HA  TYR B 115       6.815  26.860  53.164  1.00  0.00           H  
ATOM   3414 1HB  TYR B 115       4.710  27.677  54.125  1.00  0.00           H  
ATOM   3415 2HB  TYR B 115       5.547  28.876  55.049  1.00  0.00           H  
ATOM   3416  HD1 TYR B 115       4.436  27.974  51.628  1.00  0.00           H  
ATOM   3417  HD2 TYR B 115       6.150  30.948  54.164  1.00  0.00           H  
ATOM   3418  HE1 TYR B 115       3.948  29.728  49.961  1.00  0.00           H  
ATOM   3419  HE2 TYR B 115       5.676  32.671  52.514  1.00  0.00           H  
ATOM   3420  HH  TYR B 115       3.629  32.050  49.802  1.00  0.00           H  
ATOM   3421  N   LYS B 116       8.256  29.180  55.010  1.00  0.00           N  
ATOM   3422  CA  LYS B 116       9.345  30.131  55.068  1.00  0.00           C  
ATOM   3423  C   LYS B 116      10.702  29.463  55.005  1.00  0.00           C  
ATOM   3424  O   LYS B 116      11.622  30.001  54.385  1.00  0.00           O  
ATOM   3425  CB  LYS B 116       9.196  31.021  56.300  1.00  0.00           C  
ATOM   3426  CG  LYS B 116       8.036  32.008  56.161  1.00  0.00           C  
ATOM   3427  CD  LYS B 116       7.828  32.897  57.373  1.00  0.00           C  
ATOM   3428  CE  LYS B 116       6.709  33.914  57.084  1.00  0.00           C  
ATOM   3429  NZ  LYS B 116       6.350  34.749  58.268  1.00  0.00           N1+
ATOM   3430  H   LYS B 116       7.603  29.115  55.799  1.00  0.00           H  
ATOM   3431  HA  LYS B 116       9.267  30.774  54.195  1.00  0.00           H  
ATOM   3432 1HB  LYS B 116       9.008  30.394  57.177  1.00  0.00           H  
ATOM   3433 2HB  LYS B 116      10.117  31.575  56.473  1.00  0.00           H  
ATOM   3434 1HG  LYS B 116       8.176  32.619  55.269  1.00  0.00           H  
ATOM   3435 2HG  LYS B 116       7.129  31.430  56.045  1.00  0.00           H  
ATOM   3436 1HD  LYS B 116       7.551  32.286  58.233  1.00  0.00           H  
ATOM   3437 2HD  LYS B 116       8.747  33.431  57.604  1.00  0.00           H  
ATOM   3438 1HE  LYS B 116       7.055  34.572  56.290  1.00  0.00           H  
ATOM   3439 2HE  LYS B 116       5.818  33.386  56.742  1.00  0.00           H  
ATOM   3440 1HZ  LYS B 116       5.628  35.401  58.009  1.00  0.00           H  
ATOM   3441 2HZ  LYS B 116       5.978  34.149  59.028  1.00  0.00           H  
ATOM   3442 3HZ  LYS B 116       7.154  35.256  58.600  1.00  0.00           H  
ATOM   3443  N   LEU B 117      10.840  28.295  55.626  1.00  0.00           N  
ATOM   3444  CA  LEU B 117      12.106  27.607  55.608  1.00  0.00           C  
ATOM   3445  C   LEU B 117      12.445  27.185  54.188  1.00  0.00           C  
ATOM   3446  O   LEU B 117      13.554  27.437  53.725  1.00  0.00           O  
ATOM   3447  CB  LEU B 117      12.073  26.390  56.543  1.00  0.00           C  
ATOM   3448  CG  LEU B 117      13.367  25.553  56.645  1.00  0.00           C  
ATOM   3449  CD1 LEU B 117      14.534  26.401  57.169  1.00  0.00           C  
ATOM   3450  CD2 LEU B 117      13.144  24.389  57.564  1.00  0.00           C  
ATOM   3451  H   LEU B 117      10.069  27.894  56.158  1.00  0.00           H  
ATOM   3452  HA  LEU B 117      12.861  28.303  55.956  1.00  0.00           H  
ATOM   3453 1HB  LEU B 117      11.817  26.735  57.543  1.00  0.00           H  
ATOM   3454 2HB  LEU B 117      11.273  25.727  56.203  1.00  0.00           H  
ATOM   3455  HG  LEU B 117      13.617  25.189  55.671  1.00  0.00           H  
ATOM   3456 1HD1 LEU B 117      15.426  25.782  57.230  1.00  0.00           H  
ATOM   3457 2HD1 LEU B 117      14.733  27.238  56.505  1.00  0.00           H  
ATOM   3458 3HD1 LEU B 117      14.290  26.777  58.160  1.00  0.00           H  
ATOM   3459 1HD2 LEU B 117      14.061  23.820  57.612  1.00  0.00           H  
ATOM   3460 2HD2 LEU B 117      12.888  24.751  58.559  1.00  0.00           H  
ATOM   3461 3HD2 LEU B 117      12.333  23.769  57.182  1.00  0.00           H  
ATOM   3462  N   ALA B 118      11.494  26.612  53.440  1.00  0.00           N  
ATOM   3463  CA  ALA B 118      11.852  26.222  52.077  1.00  0.00           C  
ATOM   3464  C   ALA B 118      12.326  27.438  51.276  1.00  0.00           C  
ATOM   3465  O   ALA B 118      13.273  27.353  50.470  1.00  0.00           O  
ATOM   3466  CB  ALA B 118      10.673  25.588  51.371  1.00  0.00           C  
ATOM   3467  H   ALA B 118      10.565  26.408  53.834  1.00  0.00           H  
ATOM   3468  HA  ALA B 118      12.668  25.510  52.137  1.00  0.00           H  
ATOM   3469 1HB  ALA B 118      10.958  25.291  50.361  1.00  0.00           H  
ATOM   3470 2HB  ALA B 118      10.358  24.731  51.914  1.00  0.00           H  
ATOM   3471 3HB  ALA B 118       9.855  26.307  51.319  1.00  0.00           H  
ATOM   3472  N   LEU B 119      11.678  28.590  51.486  1.00  0.00           N  
ATOM   3473  CA  LEU B 119      12.075  29.780  50.754  1.00  0.00           C  
ATOM   3474  C   LEU B 119      13.487  30.235  51.135  1.00  0.00           C  
ATOM   3475  O   LEU B 119      14.289  30.575  50.261  1.00  0.00           O  
ATOM   3476  CB  LEU B 119      11.056  30.899  51.008  1.00  0.00           C  
ATOM   3477  CG  LEU B 119       9.614  30.669  50.430  1.00  0.00           C  
ATOM   3478  CD1 LEU B 119       8.691  31.750  50.956  1.00  0.00           C  
ATOM   3479  CD2 LEU B 119       9.627  30.691  48.901  1.00  0.00           C  
ATOM   3480  H   LEU B 119      10.868  28.609  52.123  1.00  0.00           H  
ATOM   3481  HA  LEU B 119      12.092  29.534  49.695  1.00  0.00           H  
ATOM   3482 1HB  LEU B 119      10.962  31.035  52.084  1.00  0.00           H  
ATOM   3483 2HB  LEU B 119      11.446  31.823  50.581  1.00  0.00           H  
ATOM   3484  HG  LEU B 119       9.235  29.706  50.771  1.00  0.00           H  
ATOM   3485 1HD1 LEU B 119       7.692  31.581  50.565  1.00  0.00           H  
ATOM   3486 2HD1 LEU B 119       8.665  31.715  52.041  1.00  0.00           H  
ATOM   3487 3HD1 LEU B 119       9.044  32.726  50.632  1.00  0.00           H  
ATOM   3488 1HD2 LEU B 119       8.612  30.533  48.537  1.00  0.00           H  
ATOM   3489 2HD2 LEU B 119       9.992  31.657  48.550  1.00  0.00           H  
ATOM   3490 3HD2 LEU B 119      10.266  29.903  48.513  1.00  0.00           H  
ATOM   3491  N   LYS B 120      13.812  30.185  52.437  1.00  0.00           N  
ATOM   3492  CA  LYS B 120      15.142  30.552  52.940  1.00  0.00           C  
ATOM   3493  C   LYS B 120      16.236  29.594  52.469  1.00  0.00           C  
ATOM   3494  O   LYS B 120      17.353  30.025  52.164  1.00  0.00           O  
ATOM   3495  CB  LYS B 120      15.148  30.600  54.469  1.00  0.00           C  
ATOM   3496  CG  LYS B 120      14.387  31.765  55.076  1.00  0.00           C  
ATOM   3497  CD  LYS B 120      14.397  31.693  56.597  1.00  0.00           C  
ATOM   3498  CE  LYS B 120      13.613  32.842  57.215  1.00  0.00           C  
ATOM   3499  NZ  LYS B 120      13.602  32.768  58.704  1.00  0.00           N1+
ATOM   3500  H   LYS B 120      13.077  29.937  53.109  1.00  0.00           H  
ATOM   3501  HA  LYS B 120      15.381  31.544  52.561  1.00  0.00           H  
ATOM   3502 1HB  LYS B 120      14.708  29.679  54.854  1.00  0.00           H  
ATOM   3503 2HB  LYS B 120      16.176  30.644  54.825  1.00  0.00           H  
ATOM   3504 1HG  LYS B 120      14.862  32.697  54.764  1.00  0.00           H  
ATOM   3505 2HG  LYS B 120      13.364  31.767  54.714  1.00  0.00           H  
ATOM   3506 1HD  LYS B 120      13.943  30.750  56.911  1.00  0.00           H  
ATOM   3507 2HD  LYS B 120      15.423  31.723  56.961  1.00  0.00           H  
ATOM   3508 1HE  LYS B 120      14.060  33.785  56.909  1.00  0.00           H  
ATOM   3509 2HE  LYS B 120      12.584  32.803  56.852  1.00  0.00           H  
ATOM   3510 1HZ  LYS B 120      13.071  33.543  59.078  1.00  0.00           H  
ATOM   3511 2HZ  LYS B 120      13.177  31.899  58.997  1.00  0.00           H  
ATOM   3512 3HZ  LYS B 120      14.549  32.813  59.052  1.00  0.00           H  
ATOM   3513  N   LEU B 121      15.911  28.300  52.426  1.00  0.00           N  
ATOM   3514  CA  LEU B 121      16.851  27.259  52.022  1.00  0.00           C  
ATOM   3515  C   LEU B 121      17.085  27.296  50.511  1.00  0.00           C  
ATOM   3516  O   LEU B 121      18.167  26.960  50.014  1.00  0.00           O  
ATOM   3517  CB  LEU B 121      16.305  25.878  52.416  1.00  0.00           C  
ATOM   3518  CG  LEU B 121      16.131  25.542  53.928  1.00  0.00           C  
ATOM   3519  CD1 LEU B 121      15.534  24.148  54.005  1.00  0.00           C  
ATOM   3520  CD2 LEU B 121      17.411  25.641  54.690  1.00  0.00           C  
ATOM   3521  H   LEU B 121      14.976  28.033  52.736  1.00  0.00           H  
ATOM   3522  HA  LEU B 121      17.804  27.436  52.512  1.00  0.00           H  
ATOM   3523 1HB  LEU B 121      15.317  25.805  51.984  1.00  0.00           H  
ATOM   3524 2HB  LEU B 121      16.911  25.125  51.973  1.00  0.00           H  
ATOM   3525  HG  LEU B 121      15.446  26.225  54.367  1.00  0.00           H  
ATOM   3526 1HD1 LEU B 121      15.374  23.890  55.037  1.00  0.00           H  
ATOM   3527 2HD1 LEU B 121      14.583  24.137  53.478  1.00  0.00           H  
ATOM   3528 3HD1 LEU B 121      16.208  23.430  53.556  1.00  0.00           H  
ATOM   3529 1HD2 LEU B 121      17.232  25.389  55.732  1.00  0.00           H  
ATOM   3530 2HD2 LEU B 121      18.095  24.978  54.292  1.00  0.00           H  
ATOM   3531 3HD2 LEU B 121      17.805  26.652  54.635  1.00  0.00           H  
ATOM   3532  N   GLY B 122      16.075  27.717  49.756  1.00  0.00           N  
ATOM   3533  CA  GLY B 122      16.208  27.773  48.310  1.00  0.00           C  
ATOM   3534  C   GLY B 122      15.890  26.424  47.686  1.00  0.00           C  
ATOM   3535  O   GLY B 122      16.568  25.979  46.757  1.00  0.00           O  
ATOM   3536  H   GLY B 122      15.172  27.953  50.182  1.00  0.00           H  
ATOM   3537 1HA  GLY B 122      15.524  28.528  47.916  1.00  0.00           H  
ATOM   3538 2HA  GLY B 122      17.215  28.072  48.045  1.00  0.00           H  
ATOM   3539  N   ILE B 123      14.866  25.776  48.224  1.00  0.00           N  
ATOM   3540  CA  ILE B 123      14.451  24.478  47.731  1.00  0.00           C  
ATOM   3541  C   ILE B 123      13.017  24.579  47.279  1.00  0.00           C  
ATOM   3542  O   ILE B 123      12.352  25.576  47.578  1.00  0.00           O  
ATOM   3543  CB  ILE B 123      14.643  23.398  48.802  1.00  0.00           C  
ATOM   3544  CG1 ILE B 123      13.726  23.715  49.996  1.00  0.00           C  
ATOM   3545  CG2 ILE B 123      16.136  23.344  49.232  1.00  0.00           C  
ATOM   3546  CD1 ILE B 123      13.703  22.684  51.047  1.00  0.00           C  
ATOM   3547  H   ILE B 123      14.348  26.234  48.986  1.00  0.00           H  
ATOM   3548  HA  ILE B 123      15.051  24.212  46.866  1.00  0.00           H  
ATOM   3549  HB  ILE B 123      14.347  22.435  48.389  1.00  0.00           H  
ATOM   3550 1HG1 ILE B 123      14.025  24.660  50.420  1.00  0.00           H  
ATOM   3551 2HG1 ILE B 123      12.703  23.809  49.630  1.00  0.00           H  
ATOM   3552 1HG2 ILE B 123      16.297  22.574  49.974  1.00  0.00           H  
ATOM   3553 2HG2 ILE B 123      16.761  23.126  48.361  1.00  0.00           H  
ATOM   3554 3HG2 ILE B 123      16.429  24.307  49.643  1.00  0.00           H  
ATOM   3555 1HD1 ILE B 123      13.010  22.986  51.820  1.00  0.00           H  
ATOM   3556 2HD1 ILE B 123      13.381  21.746  50.610  1.00  0.00           H  
ATOM   3557 3HD1 ILE B 123      14.681  22.575  51.472  1.00  0.00           H  
ATOM   3558  N   SER B 124      12.535  23.585  46.544  1.00  0.00           N  
ATOM   3559  CA  SER B 124      11.178  23.668  46.052  1.00  0.00           C  
ATOM   3560  C   SER B 124      10.153  23.015  46.973  1.00  0.00           C  
ATOM   3561  O   SER B 124      10.496  22.416  48.003  1.00  0.00           O  
ATOM   3562  CB  SER B 124      11.096  23.047  44.665  1.00  0.00           C  
ATOM   3563  OG  SER B 124      11.442  21.683  44.675  1.00  0.00           O  
ATOM   3564  OXT SER B 124       9.074  23.629  46.949  1.00  0.00           O1-
ATOM   3565  H   SER B 124      13.121  22.770  46.310  1.00  0.00           H  
ATOM   3566  HA  SER B 124      10.921  24.728  45.958  1.00  0.00           H  
ATOM   3567 1HB  SER B 124      10.078  23.161  44.291  1.00  0.00           H  
ATOM   3568 2HB  SER B 124      11.752  23.586  43.997  1.00  0.00           H  
ATOM   3569  HG  SER B 124      12.394  21.648  44.922  1.00  0.00           H  
ATOM   3570  N   VAL B 125       7.052  22.158  47.094  1.00  0.00           N  
ATOM   3571  CA  VAL B 125       7.047  21.796  48.502  1.00  0.00           C  
ATOM   3572  C   VAL B 125       7.615  20.380  48.697  1.00  0.00           C  
ATOM   3573  O   VAL B 125       7.970  19.997  49.819  1.00  0.00           O  
ATOM   3574  CB  VAL B 125       5.618  21.894  49.082  1.00  0.00           C  
ATOM   3575  CG1 VAL B 125       5.594  21.430  50.527  1.00  0.00           C  
ATOM   3576  CG2 VAL B 125       5.115  23.345  48.986  1.00  0.00           C  
ATOM   3577 1H   VAL B 125       7.331  23.122  47.036  1.00  0.00           H  
ATOM   3578 2H   VAL B 125       7.759  21.613  46.627  1.00  0.00           H  
ATOM   3579 3H   VAL B 125       6.158  22.031  46.650  1.00  0.00           H  
ATOM   3580  HA  VAL B 125       7.689  22.495  49.043  1.00  0.00           H  
ATOM   3581  HB  VAL B 125       4.948  21.260  48.502  1.00  0.00           H  
ATOM   3582 1HG1 VAL B 125       4.608  21.540  50.887  1.00  0.00           H  
ATOM   3583 2HG1 VAL B 125       5.898  20.408  50.657  1.00  0.00           H  
ATOM   3584 3HG1 VAL B 125       6.265  22.052  51.083  1.00  0.00           H  
ATOM   3585 1HG2 VAL B 125       4.103  23.404  49.387  1.00  0.00           H  
ATOM   3586 2HG2 VAL B 125       5.774  23.992  49.579  1.00  0.00           H  
ATOM   3587 3HG2 VAL B 125       5.102  23.686  47.957  1.00  0.00           H  
ATOM   3588  N   GLU B 126       7.700  19.578  47.631  1.00  0.00           N  
ATOM   3589  CA  GLU B 126       8.148  18.205  47.764  1.00  0.00           C  
ATOM   3590  C   GLU B 126       9.586  18.072  48.294  1.00  0.00           C  
ATOM   3591  O   GLU B 126       9.845  17.163  49.100  1.00  0.00           O  
ATOM   3592  CB  GLU B 126       8.033  17.501  46.409  1.00  0.00           C  
ATOM   3593  CG  GLU B 126       6.605  17.314  45.917  1.00  0.00           C  
ATOM   3594  CD  GLU B 126       6.044  18.547  45.266  1.00  0.00           C  
ATOM   3595  OE1 GLU B 126       6.748  19.525  45.183  1.00  0.00           O  
ATOM   3596  OE2 GLU B 126       4.909  18.511  44.851  1.00  0.00           O1-
ATOM   3597  H   GLU B 126       7.435  19.899  46.707  1.00  0.00           H  
ATOM   3598  HA  GLU B 126       7.485  17.698  48.471  1.00  0.00           H  
ATOM   3599 1HB  GLU B 126       8.574  18.074  45.655  1.00  0.00           H  
ATOM   3600 2HB  GLU B 126       8.498  16.517  46.470  1.00  0.00           H  
ATOM   3601 1HG  GLU B 126       6.584  16.495  45.198  1.00  0.00           H  
ATOM   3602 2HG  GLU B 126       5.975  17.035  46.761  1.00  0.00           H  
ATOM   3603  N   GLU B 127      10.527  18.938  47.886  1.00  0.00           N  
ATOM   3604  CA  GLU B 127      11.894  18.824  48.424  1.00  0.00           C  
ATOM   3605  C   GLU B 127      11.900  19.087  49.922  1.00  0.00           C  
ATOM   3606  O   GLU B 127      12.580  18.384  50.673  1.00  0.00           O  
ATOM   3607  CB  GLU B 127      12.905  19.736  47.722  1.00  0.00           C  
ATOM   3608  CG  GLU B 127      13.293  19.296  46.313  1.00  0.00           C  
ATOM   3609  CD  GLU B 127      14.330  20.202  45.667  1.00  0.00           C  
ATOM   3610  OE1 GLU B 127      14.079  21.393  45.537  1.00  0.00           O  
ATOM   3611  OE2 GLU B 127      15.364  19.703  45.288  1.00  0.00           O1-
ATOM   3612  H   GLU B 127      10.287  19.663  47.210  1.00  0.00           H  
ATOM   3613  HA  GLU B 127      12.234  17.793  48.269  1.00  0.00           H  
ATOM   3614 1HB  GLU B 127      12.492  20.752  47.654  1.00  0.00           H  
ATOM   3615 2HB  GLU B 127      13.804  19.811  48.320  1.00  0.00           H  
ATOM   3616 1HG  GLU B 127      13.676  18.275  46.344  1.00  0.00           H  
ATOM   3617 2HG  GLU B 127      12.390  19.289  45.697  1.00  0.00           H  
ATOM   3618  N   LEU B 128      11.112  20.085  50.361  1.00  0.00           N  
ATOM   3619  CA  LEU B 128      11.045  20.364  51.793  1.00  0.00           C  
ATOM   3620  C   LEU B 128      10.525  19.148  52.529  1.00  0.00           C  
ATOM   3621  O   LEU B 128      11.049  18.787  53.583  1.00  0.00           O  
ATOM   3622  CB  LEU B 128      10.076  21.498  52.094  1.00  0.00           C  
ATOM   3623  CG  LEU B 128       9.934  21.876  53.588  1.00  0.00           C  
ATOM   3624  CD1 LEU B 128      11.249  22.473  54.162  1.00  0.00           C  
ATOM   3625  CD2 LEU B 128       8.792  22.772  53.727  1.00  0.00           C  
ATOM   3626  H   LEU B 128      10.636  20.681  49.682  1.00  0.00           H  
ATOM   3627  HA  LEU B 128      12.034  20.590  52.152  1.00  0.00           H  
ATOM   3628 1HB  LEU B 128      10.395  22.379  51.537  1.00  0.00           H  
ATOM   3629 2HB  LEU B 128       9.094  21.214  51.733  1.00  0.00           H  
ATOM   3630  HG  LEU B 128       9.733  20.988  54.160  1.00  0.00           H  
ATOM   3631 1HD1 LEU B 128      11.101  22.703  55.217  1.00  0.00           H  
ATOM   3632 2HD1 LEU B 128      12.055  21.758  54.067  1.00  0.00           H  
ATOM   3633 3HD1 LEU B 128      11.508  23.384  53.635  1.00  0.00           H  
ATOM   3634 1HD2 LEU B 128       8.695  22.994  54.763  1.00  0.00           H  
ATOM   3635 2HD2 LEU B 128       8.935  23.678  53.175  1.00  0.00           H  
ATOM   3636 3HD2 LEU B 128       7.899  22.273  53.366  1.00  0.00           H  
ATOM   3637  N   LEU B 129       9.475  18.529  51.992  1.00  0.00           N  
ATOM   3638  CA  LEU B 129       8.904  17.362  52.619  1.00  0.00           C  
ATOM   3639  C   LEU B 129       9.907  16.219  52.702  1.00  0.00           C  
ATOM   3640  O   LEU B 129      10.002  15.567  53.741  1.00  0.00           O  
ATOM   3641  CB  LEU B 129       7.617  16.931  51.902  1.00  0.00           C  
ATOM   3642  CG  LEU B 129       6.902  15.653  52.433  1.00  0.00           C  
ATOM   3643  CD1 LEU B 129       6.548  15.818  53.868  1.00  0.00           C  
ATOM   3644  CD2 LEU B 129       5.617  15.459  51.645  1.00  0.00           C  
ATOM   3645  H   LEU B 129       9.056  18.912  51.134  1.00  0.00           H  
ATOM   3646  HA  LEU B 129       8.645  17.641  53.634  1.00  0.00           H  
ATOM   3647 1HB  LEU B 129       6.905  17.760  51.949  1.00  0.00           H  
ATOM   3648 2HB  LEU B 129       7.859  16.761  50.853  1.00  0.00           H  
ATOM   3649  HG  LEU B 129       7.549  14.781  52.324  1.00  0.00           H  
ATOM   3650 1HD1 LEU B 129       6.031  14.933  54.204  1.00  0.00           H  
ATOM   3651 2HD1 LEU B 129       7.436  15.955  54.472  1.00  0.00           H  
ATOM   3652 3HD1 LEU B 129       5.907  16.673  53.950  1.00  0.00           H  
ATOM   3653 1HD2 LEU B 129       5.091  14.576  52.006  1.00  0.00           H  
ATOM   3654 2HD2 LEU B 129       4.980  16.340  51.776  1.00  0.00           H  
ATOM   3655 3HD2 LEU B 129       5.858  15.334  50.591  1.00  0.00           H  
ATOM   3656  N   LEU B 130      10.658  15.970  51.621  1.00  0.00           N  
ATOM   3657  CA  LEU B 130      11.639  14.893  51.674  1.00  0.00           C  
ATOM   3658  C   LEU B 130      12.713  15.194  52.728  1.00  0.00           C  
ATOM   3659  O   LEU B 130      13.104  14.273  53.464  1.00  0.00           O  
ATOM   3660  CB  LEU B 130      12.324  14.761  50.313  1.00  0.00           C  
ATOM   3661  CG  LEU B 130      11.519  14.196  49.126  1.00  0.00           C  
ATOM   3662  CD1 LEU B 130      12.353  14.390  47.858  1.00  0.00           C  
ATOM   3663  CD2 LEU B 130      11.235  12.724  49.331  1.00  0.00           C  
ATOM   3664  H   LEU B 130      10.503  16.499  50.762  1.00  0.00           H  
ATOM   3665  HA  LEU B 130      11.143  13.978  51.935  1.00  0.00           H  
ATOM   3666 1HB  LEU B 130      12.625  15.750  50.025  1.00  0.00           H  
ATOM   3667 2HB  LEU B 130      13.208  14.138  50.443  1.00  0.00           H  
ATOM   3668  HG  LEU B 130      10.581  14.740  49.018  1.00  0.00           H  
ATOM   3669 1HD1 LEU B 130      11.811  14.003  46.997  1.00  0.00           H  
ATOM   3670 2HD1 LEU B 130      12.552  15.450  47.711  1.00  0.00           H  
ATOM   3671 3HD1 LEU B 130      13.290  13.861  47.968  1.00  0.00           H  
ATOM   3672 1HD2 LEU B 130      10.683  12.340  48.473  1.00  0.00           H  
ATOM   3673 2HD2 LEU B 130      12.180  12.193  49.421  1.00  0.00           H  
ATOM   3674 3HD2 LEU B 130      10.643  12.575  50.228  1.00  0.00           H  
ATOM   3675  N   LEU B 131      13.160  16.455  52.852  1.00  0.00           N  
ATOM   3676  CA  LEU B 131      14.137  16.793  53.886  1.00  0.00           C  
ATOM   3677  C   LEU B 131      13.538  16.604  55.267  1.00  0.00           C  
ATOM   3678  O   LEU B 131      14.235  16.154  56.177  1.00  0.00           O  
ATOM   3679  CB  LEU B 131      14.638  18.236  53.785  1.00  0.00           C  
ATOM   3680  CG  LEU B 131      15.542  18.620  52.596  1.00  0.00           C  
ATOM   3681  CD1 LEU B 131      15.732  20.110  52.625  1.00  0.00           C  
ATOM   3682  CD2 LEU B 131      16.909  17.912  52.703  1.00  0.00           C  
ATOM   3683  H   LEU B 131      12.840  17.170  52.188  1.00  0.00           H  
ATOM   3684  HA  LEU B 131      14.978  16.114  53.792  1.00  0.00           H  
ATOM   3685 1HB  LEU B 131      13.763  18.893  53.762  1.00  0.00           H  
ATOM   3686 2HB  LEU B 131      15.195  18.451  54.689  1.00  0.00           H  
ATOM   3687  HG  LEU B 131      15.051  18.357  51.661  1.00  0.00           H  
ATOM   3688 1HD1 LEU B 131      16.352  20.423  51.785  1.00  0.00           H  
ATOM   3689 2HD1 LEU B 131      14.761  20.575  52.559  1.00  0.00           H  
ATOM   3690 3HD1 LEU B 131      16.207  20.395  53.557  1.00  0.00           H  
ATOM   3691 1HD2 LEU B 131      17.543  18.207  51.874  1.00  0.00           H  
ATOM   3692 2HD2 LEU B 131      17.386  18.191  53.633  1.00  0.00           H  
ATOM   3693 3HD2 LEU B 131      16.773  16.842  52.675  1.00  0.00           H  
ATOM   3694  N   ALA B 132      12.263  16.976  55.447  1.00  0.00           N  
ATOM   3695  CA  ALA B 132      11.593  16.795  56.724  1.00  0.00           C  
ATOM   3696  C   ALA B 132      11.543  15.331  57.097  1.00  0.00           C  
ATOM   3697  O   ALA B 132      11.787  14.967  58.246  1.00  0.00           O  
ATOM   3698  CB  ALA B 132      10.211  17.382  56.678  1.00  0.00           C  
ATOM   3699  H   ALA B 132      11.759  17.428  54.674  1.00  0.00           H  
ATOM   3700  HA  ALA B 132      12.170  17.296  57.492  1.00  0.00           H  
ATOM   3701 1HB  ALA B 132       9.741  17.266  57.635  1.00  0.00           H  
ATOM   3702 2HB  ALA B 132      10.272  18.441  56.428  1.00  0.00           H  
ATOM   3703 3HB  ALA B 132       9.633  16.866  55.919  1.00  0.00           H  
ATOM   3704  N   ARG B 133      11.257  14.478  56.109  1.00  0.00           N  
ATOM   3705  CA  ARG B 133      11.227  13.052  56.347  1.00  0.00           C  
ATOM   3706  C   ARG B 133      12.624  12.550  56.695  1.00  0.00           C  
ATOM   3707  O   ARG B 133      12.770  11.691  57.570  1.00  0.00           O  
ATOM   3708  CB  ARG B 133      10.674  12.321  55.141  1.00  0.00           C  
ATOM   3709  CG  ARG B 133       9.206  12.539  54.920  1.00  0.00           C  
ATOM   3710  CD  ARG B 133       8.723  11.900  53.697  1.00  0.00           C  
ATOM   3711  NE  ARG B 133       8.775  10.446  53.805  1.00  0.00           N  
ATOM   3712  CZ  ARG B 133       8.553   9.573  52.797  1.00  0.00           C  
ATOM   3713  NH1 ARG B 133       8.264  10.009  51.582  1.00  0.00           N1+
ATOM   3714  NH2 ARG B 133       8.619   8.269  53.050  1.00  0.00           N  
ATOM   3715  H   ARG B 133      11.007  14.849  55.188  1.00  0.00           H  
ATOM   3716  HA  ARG B 133      10.564  12.857  57.189  1.00  0.00           H  
ATOM   3717 1HB  ARG B 133      11.194  12.650  54.246  1.00  0.00           H  
ATOM   3718 2HB  ARG B 133      10.844  11.254  55.251  1.00  0.00           H  
ATOM   3719 1HG  ARG B 133       8.675  12.096  55.748  1.00  0.00           H  
ATOM   3720 2HG  ARG B 133       8.982  13.600  54.879  1.00  0.00           H  
ATOM   3721 1HD  ARG B 133       7.689  12.202  53.525  1.00  0.00           H  
ATOM   3722 2HD  ARG B 133       9.347  12.214  52.861  1.00  0.00           H  
ATOM   3723  HE  ARG B 133       8.979  10.057  54.716  1.00  0.00           H  
ATOM   3724 1HH1 ARG B 133       8.208  10.995  51.395  1.00  0.00           H  
ATOM   3725 2HH1 ARG B 133       8.093   9.347  50.833  1.00  0.00           H  
ATOM   3726 1HH2 ARG B 133       8.835   7.945  53.979  1.00  0.00           H  
ATOM   3727 2HH2 ARG B 133       8.426   7.568  52.314  1.00  0.00           H  
ATOM   3728  N   ALA B 134      13.653  13.066  56.002  1.00  0.00           N  
ATOM   3729  CA  ALA B 134      15.023  12.660  56.273  1.00  0.00           C  
ATOM   3730  C   ALA B 134      15.413  13.046  57.685  1.00  0.00           C  
ATOM   3731  O   ALA B 134      16.072  12.276  58.391  1.00  0.00           O  
ATOM   3732  CB  ALA B 134      15.980  13.304  55.285  1.00  0.00           C  
ATOM   3733  H   ALA B 134      13.461  13.715  55.234  1.00  0.00           H  
ATOM   3734  HA  ALA B 134      15.079  11.583  56.182  1.00  0.00           H  
ATOM   3735 1HB  ALA B 134      16.983  12.966  55.500  1.00  0.00           H  
ATOM   3736 2HB  ALA B 134      15.704  13.030  54.274  1.00  0.00           H  
ATOM   3737 3HB  ALA B 134      15.931  14.382  55.383  1.00  0.00           H  
ATOM   3738  N   ALA B 135      15.005  14.251  58.098  1.00  0.00           N  
ATOM   3739  CA  ALA B 135      15.266  14.774  59.428  1.00  0.00           C  
ATOM   3740  C   ALA B 135      14.586  13.889  60.476  1.00  0.00           C  
ATOM   3741  O   ALA B 135      15.169  13.497  61.498  1.00  0.00           O  
ATOM   3742  CB  ALA B 135      14.766  16.211  59.491  1.00  0.00           C  
ATOM   3743  H   ALA B 135      14.518  14.855  57.434  1.00  0.00           H  
ATOM   3744  HA  ALA B 135      16.337  14.764  59.604  1.00  0.00           H  
ATOM   3745 1HB  ALA B 135      14.958  16.624  60.440  1.00  0.00           H  
ATOM   3746 2HB  ALA B 135      15.273  16.801  58.734  1.00  0.00           H  
ATOM   3747 3HB  ALA B 135      13.701  16.234  59.307  1.00  0.00           H  
ATOM   3748  N   HIS B 136      13.359  13.476  60.163  1.00  0.00           N  
ATOM   3749  CA  HIS B 136      12.562  12.640  61.041  1.00  0.00           C  
ATOM   3750  C   HIS B 136      13.263  11.308  61.287  1.00  0.00           C  
ATOM   3751  O   HIS B 136      13.462  10.895  62.432  1.00  0.00           O  
ATOM   3752  CB  HIS B 136      11.195  12.403  60.398  1.00  0.00           C  
ATOM   3753  CG  HIS B 136      10.208  11.720  61.221  1.00  0.00           C  
ATOM   3754  CD2 HIS B 136       9.773  10.443  61.223  1.00  0.00           C  
ATOM   3755  ND1 HIS B 136       9.499  12.375  62.197  1.00  0.00           N  
ATOM   3756  CE1 HIS B 136       8.659  11.534  62.764  1.00  0.00           C  
ATOM   3757  NE2 HIS B 136       8.803  10.350  62.192  1.00  0.00           N  
ATOM   3758  H   HIS B 136      12.918  13.847  59.320  1.00  0.00           H  
ATOM   3759  HA  HIS B 136      12.418  13.139  61.999  1.00  0.00           H  
ATOM   3760 1HB  HIS B 136      10.784  13.362  60.107  1.00  0.00           H  
ATOM   3761 2HB  HIS B 136      11.311  11.822  59.501  1.00  0.00           H  
ATOM   3762  HD1 HIS B 136       9.438  13.400  62.261  1.00  0.00           H  
ATOM   3763  HD2 HIS B 136      10.044   9.573  60.626  1.00  0.00           H  
ATOM   3764  HE1 HIS B 136       7.999  11.869  63.564  1.00  0.00           H  
ATOM   3765  N   HIS B 137      13.683  10.647  60.204  1.00  0.00           N  
ATOM   3766  CA  HIS B 137      14.316   9.336  60.304  1.00  0.00           C  
ATOM   3767  C   HIS B 137      15.706   9.413  60.940  1.00  0.00           C  
ATOM   3768  O   HIS B 137      16.066   8.546  61.749  1.00  0.00           O  
ATOM   3769  CB  HIS B 137      14.412   8.692  58.915  1.00  0.00           C  
ATOM   3770  CG  HIS B 137      13.114   8.206  58.360  1.00  0.00           C  
ATOM   3771  CD2 HIS B 137      12.566   6.969  58.319  1.00  0.00           C  
ATOM   3772  ND1 HIS B 137      12.217   9.045  57.740  1.00  0.00           N  
ATOM   3773  CE1 HIS B 137      11.170   8.352  57.340  1.00  0.00           C  
ATOM   3774  NE2 HIS B 137      11.354   7.083  57.676  1.00  0.00           N  
ATOM   3775  H   HIS B 137      13.503  11.053  59.282  1.00  0.00           H  
ATOM   3776  HA  HIS B 137      13.703   8.691  60.927  1.00  0.00           H  
ATOM   3777 1HB  HIS B 137      14.793   9.429  58.217  1.00  0.00           H  
ATOM   3778 2HB  HIS B 137      15.111   7.870  58.934  1.00  0.00           H  
ATOM   3779  HD1 HIS B 137      12.338  10.044  57.593  1.00  0.00           H  
ATOM   3780  HD2 HIS B 137      12.905   5.995  58.675  1.00  0.00           H  
ATOM   3781  HE1 HIS B 137      10.349   8.849  56.825  1.00  0.00           H  
ATOM   3782  N   SER B 138      16.471  10.463  60.598  1.00  0.00           N  
ATOM   3783  CA  SER B 138      17.819  10.666  61.117  1.00  0.00           C  
ATOM   3784  C   SER B 138      17.905  11.247  62.536  1.00  0.00           C  
ATOM   3785  O   SER B 138      18.951  11.115  63.178  1.00  0.00           O  
ATOM   3786  CB  SER B 138      18.597  11.554  60.168  1.00  0.00           C  
ATOM   3787  OG  SER B 138      18.047  12.836  60.094  1.00  0.00           O  
ATOM   3788  H   SER B 138      16.128  11.142  59.917  1.00  0.00           H  
ATOM   3789  HA  SER B 138      18.309   9.692  61.133  1.00  0.00           H  
ATOM   3790 1HB  SER B 138      19.627  11.624  60.509  1.00  0.00           H  
ATOM   3791 2HB  SER B 138      18.604  11.109  59.183  1.00  0.00           H  
ATOM   3792  HG  SER B 138      17.317  12.753  59.447  1.00  0.00           H  
ATOM   3793  N   GLY B 139      16.814  11.824  63.069  1.00  0.00           N  
ATOM   3794  CA  GLY B 139      16.849  12.398  64.411  1.00  0.00           C  
ATOM   3795  C   GLY B 139      17.467  13.797  64.420  1.00  0.00           C  
ATOM   3796  O   GLY B 139      18.129  14.194  65.383  1.00  0.00           O  
ATOM   3797  H   GLY B 139      15.970  11.965  62.508  1.00  0.00           H  
ATOM   3798 1HA  GLY B 139      15.830  12.450  64.797  1.00  0.00           H  
ATOM   3799 2HA  GLY B 139      17.409  11.741  65.071  1.00  0.00           H  
ATOM   3800  N   THR B 140      17.285  14.513  63.315  1.00  0.00           N  
ATOM   3801  CA  THR B 140      17.824  15.851  63.110  1.00  0.00           C  
ATOM   3802  C   THR B 140      16.713  16.819  62.695  1.00  0.00           C  
ATOM   3803  O   THR B 140      15.533  16.457  62.683  1.00  0.00           O  
ATOM   3804  CB  THR B 140      18.971  15.841  62.068  1.00  0.00           C  
ATOM   3805  CG2 THR B 140      20.071  14.869  62.452  1.00  0.00           C  
ATOM   3806  OG1 THR B 140      18.475  15.489  60.768  1.00  0.00           O  
ATOM   3807  H   THR B 140      16.685  14.115  62.588  1.00  0.00           H  
ATOM   3808  HA  THR B 140      18.239  16.215  64.051  1.00  0.00           H  
ATOM   3809  HB  THR B 140      19.400  16.835  62.016  1.00  0.00           H  
ATOM   3810  HG1 THR B 140      18.242  14.536  60.752  1.00  0.00           H  
ATOM   3811 1HG2 THR B 140      20.863  14.909  61.708  1.00  0.00           H  
ATOM   3812 2HG2 THR B 140      20.470  15.143  63.427  1.00  0.00           H  
ATOM   3813 3HG2 THR B 140      19.669  13.857  62.496  1.00  0.00           H  
ATOM   3814  N   THR B 141      17.069  18.078  62.457  1.00  0.00           N  
ATOM   3815  CA  THR B 141      16.127  19.100  61.996  1.00  0.00           C  
ATOM   3816  C   THR B 141      16.241  19.280  60.483  1.00  0.00           C  
ATOM   3817  O   THR B 141      17.190  18.795  59.874  1.00  0.00           O  
ATOM   3818  CB  THR B 141      16.425  20.450  62.661  1.00  0.00           C  
ATOM   3819  CG2 THR B 141      16.357  20.365  64.179  1.00  0.00           C  
ATOM   3820  OG1 THR B 141      17.732  20.879  62.251  1.00  0.00           O  
ATOM   3821  H   THR B 141      18.054  18.335  62.570  1.00  0.00           H  
ATOM   3822  HA  THR B 141      15.113  18.788  62.238  1.00  0.00           H  
ATOM   3823  HB  THR B 141      15.695  21.178  62.320  1.00  0.00           H  
ATOM   3824  HG1 THR B 141      18.395  20.263  62.659  1.00  0.00           H  
ATOM   3825 1HG2 THR B 141      16.573  21.343  64.610  1.00  0.00           H  
ATOM   3826 2HG2 THR B 141      15.360  20.046  64.477  1.00  0.00           H  
ATOM   3827 3HG2 THR B 141      17.093  19.644  64.535  1.00  0.00           H  
ATOM   3828  N   VAL B 142      15.291  20.009  59.869  1.00  0.00           N  
ATOM   3829  CA  VAL B 142      15.412  20.243  58.427  1.00  0.00           C  
ATOM   3830  C   VAL B 142      16.603  21.121  58.089  1.00  0.00           C  
ATOM   3831  O   VAL B 142      17.319  20.831  57.127  1.00  0.00           O  
ATOM   3832  CB  VAL B 142      14.143  20.851  57.828  1.00  0.00           C  
ATOM   3833  CG1 VAL B 142      14.404  21.291  56.375  1.00  0.00           C  
ATOM   3834  CG2 VAL B 142      13.127  19.807  57.815  1.00  0.00           C  
ATOM   3835  H   VAL B 142      14.522  20.372  60.404  1.00  0.00           H  
ATOM   3836  HA  VAL B 142      15.546  19.290  57.944  1.00  0.00           H  
ATOM   3837  HB  VAL B 142      13.816  21.694  58.418  1.00  0.00           H  
ATOM   3838 1HG1 VAL B 142      13.492  21.687  55.951  1.00  0.00           H  
ATOM   3839 2HG1 VAL B 142      15.167  22.054  56.339  1.00  0.00           H  
ATOM   3840 3HG1 VAL B 142      14.730  20.440  55.793  1.00  0.00           H  
ATOM   3841 1HG2 VAL B 142      12.201  20.188  57.380  1.00  0.00           H  
ATOM   3842 2HG2 VAL B 142      13.512  18.994  57.210  1.00  0.00           H  
ATOM   3843 3HG2 VAL B 142      12.948  19.464  58.823  1.00  0.00           H  
ATOM   3844  N   GLU B 143      16.861  22.180  58.848  1.00  0.00           N  
ATOM   3845  CA  GLU B 143      18.032  22.986  58.532  1.00  0.00           C  
ATOM   3846  C   GLU B 143      19.266  22.090  58.463  1.00  0.00           C  
ATOM   3847  O   GLU B 143      20.080  22.214  57.538  1.00  0.00           O  
ATOM   3848  CB  GLU B 143      18.262  24.065  59.584  1.00  0.00           C  
ATOM   3849  CG  GLU B 143      19.494  24.926  59.325  1.00  0.00           C  
ATOM   3850  CD  GLU B 143      19.711  25.957  60.381  1.00  0.00           C  
ATOM   3851  OE1 GLU B 143      18.846  26.125  61.201  1.00  0.00           O  
ATOM   3852  OE2 GLU B 143      20.771  26.564  60.392  1.00  0.00           O1-
ATOM   3853  H   GLU B 143      16.258  22.418  59.625  1.00  0.00           H  
ATOM   3854  HA  GLU B 143      17.887  23.455  57.558  1.00  0.00           H  
ATOM   3855 1HB  GLU B 143      17.392  24.719  59.627  1.00  0.00           H  
ATOM   3856 2HB  GLU B 143      18.374  23.598  60.566  1.00  0.00           H  
ATOM   3857 1HG  GLU B 143      20.373  24.288  59.288  1.00  0.00           H  
ATOM   3858 2HG  GLU B 143      19.391  25.411  58.355  1.00  0.00           H  
ATOM   3859  N   GLU B 144      19.403  21.181  59.437  1.00  0.00           N  
ATOM   3860  CA  GLU B 144      20.511  20.242  59.432  1.00  0.00           C  
ATOM   3861  C   GLU B 144      20.448  19.280  58.245  1.00  0.00           C  
ATOM   3862  O   GLU B 144      21.478  18.996  57.641  1.00  0.00           O  
ATOM   3863  CB  GLU B 144      20.532  19.465  60.739  1.00  0.00           C  
ATOM   3864  CG  GLU B 144      20.962  20.286  61.943  1.00  0.00           C  
ATOM   3865  CD  GLU B 144      20.683  19.593  63.221  1.00  0.00           C  
ATOM   3866  OE1 GLU B 144      19.615  19.010  63.303  1.00  0.00           O  
ATOM   3867  OE2 GLU B 144      21.500  19.621  64.107  1.00  0.00           O1-
ATOM   3868  H   GLU B 144      18.723  21.152  60.200  1.00  0.00           H  
ATOM   3869  HA  GLU B 144      21.436  20.814  59.357  1.00  0.00           H  
ATOM   3870 1HB  GLU B 144      19.538  19.073  60.930  1.00  0.00           H  
ATOM   3871 2HB  GLU B 144      21.205  18.614  60.644  1.00  0.00           H  
ATOM   3872 1HG  GLU B 144      22.032  20.477  61.871  1.00  0.00           H  
ATOM   3873 2HG  GLU B 144      20.447  21.246  61.922  1.00  0.00           H  
ATOM   3874  N   ALA B 145      19.254  18.786  57.888  1.00  0.00           N  
ATOM   3875  CA  ALA B 145      19.121  17.865  56.761  1.00  0.00           C  
ATOM   3876  C   ALA B 145      19.607  18.526  55.472  1.00  0.00           C  
ATOM   3877  O   ALA B 145      20.334  17.925  54.676  1.00  0.00           O  
ATOM   3878  CB  ALA B 145      17.659  17.430  56.626  1.00  0.00           C  
ATOM   3879  H   ALA B 145      18.439  19.001  58.469  1.00  0.00           H  
ATOM   3880  HA  ALA B 145      19.746  16.994  56.957  1.00  0.00           H  
ATOM   3881 1HB  ALA B 145      17.523  16.739  55.816  1.00  0.00           H  
ATOM   3882 2HB  ALA B 145      17.347  16.959  57.554  1.00  0.00           H  
ATOM   3883 3HB  ALA B 145      17.047  18.302  56.440  1.00  0.00           H  
ATOM   3884  N   TYR B 146      19.237  19.785  55.287  1.00  0.00           N  
ATOM   3885  CA  TYR B 146      19.643  20.559  54.131  1.00  0.00           C  
ATOM   3886  C   TYR B 146      21.150  20.701  54.064  1.00  0.00           C  
ATOM   3887  O   TYR B 146      21.786  20.342  53.065  1.00  0.00           O  
ATOM   3888  CB  TYR B 146      19.001  21.928  54.215  1.00  0.00           C  
ATOM   3889  CG  TYR B 146      19.423  22.938  53.206  1.00  0.00           C  
ATOM   3890  CD1 TYR B 146      18.863  22.992  51.957  1.00  0.00           C  
ATOM   3891  CD2 TYR B 146      20.370  23.870  53.583  1.00  0.00           C  
ATOM   3892  CE1 TYR B 146      19.241  24.008  51.106  1.00  0.00           C  
ATOM   3893  CE2 TYR B 146      20.742  24.862  52.750  1.00  0.00           C  
ATOM   3894  CZ  TYR B 146      20.174  24.950  51.523  1.00  0.00           C  
ATOM   3895  OH  TYR B 146      20.526  25.980  50.700  1.00  0.00           O  
ATOM   3896  H   TYR B 146      18.620  20.209  55.987  1.00  0.00           H  
ATOM   3897  HA  TYR B 146      19.307  20.043  53.231  1.00  0.00           H  
ATOM   3898 1HB  TYR B 146      17.928  21.817  54.142  1.00  0.00           H  
ATOM   3899 2HB  TYR B 146      19.190  22.347  55.197  1.00  0.00           H  
ATOM   3900  HD1 TYR B 146      18.116  22.266  51.653  1.00  0.00           H  
ATOM   3901  HD2 TYR B 146      20.794  23.820  54.558  1.00  0.00           H  
ATOM   3902  HE1 TYR B 146      18.798  24.091  50.117  1.00  0.00           H  
ATOM   3903  HE2 TYR B 146      21.477  25.603  53.070  1.00  0.00           H  
ATOM   3904  HH  TYR B 146      19.726  26.287  50.226  1.00  0.00           H  
ATOM   3905  N   LYS B 147      21.720  21.216  55.158  1.00  0.00           N  
ATOM   3906  CA  LYS B 147      23.146  21.460  55.237  1.00  0.00           C  
ATOM   3907  C   LYS B 147      23.951  20.186  55.122  1.00  0.00           C  
ATOM   3908  O   LYS B 147      25.011  20.183  54.495  1.00  0.00           O  
ATOM   3909  CB  LYS B 147      23.480  22.237  56.511  1.00  0.00           C  
ATOM   3910  CG  LYS B 147      23.008  23.684  56.432  1.00  0.00           C  
ATOM   3911  CD  LYS B 147      23.271  24.511  57.668  1.00  0.00           C  
ATOM   3912  CE  LYS B 147      22.855  25.968  57.393  1.00  0.00           C  
ATOM   3913  NZ  LYS B 147      22.940  26.848  58.590  1.00  0.00           N1+
ATOM   3914  H   LYS B 147      21.117  21.472  55.948  1.00  0.00           H  
ATOM   3915  HA  LYS B 147      23.420  22.089  54.395  1.00  0.00           H  
ATOM   3916 1HB  LYS B 147      22.985  21.761  57.363  1.00  0.00           H  
ATOM   3917 2HB  LYS B 147      24.554  22.218  56.689  1.00  0.00           H  
ATOM   3918 1HG  LYS B 147      23.435  24.169  55.555  1.00  0.00           H  
ATOM   3919 2HG  LYS B 147      21.938  23.659  56.327  1.00  0.00           H  
ATOM   3920 1HD  LYS B 147      22.690  24.117  58.505  1.00  0.00           H  
ATOM   3921 2HD  LYS B 147      24.328  24.478  57.927  1.00  0.00           H  
ATOM   3922 1HE  LYS B 147      23.522  26.361  56.629  1.00  0.00           H  
ATOM   3923 2HE  LYS B 147      21.832  25.988  57.013  1.00  0.00           H  
ATOM   3924 1HZ  LYS B 147      22.673  27.784  58.333  1.00  0.00           H  
ATOM   3925 2HZ  LYS B 147      22.279  26.521  59.316  1.00  0.00           H  
ATOM   3926 3HZ  LYS B 147      23.876  26.857  58.958  1.00  0.00           H  
ATOM   3927  N   LEU B 148      23.454  19.099  55.701  1.00  0.00           N  
ATOM   3928  CA  LEU B 148      24.161  17.847  55.633  1.00  0.00           C  
ATOM   3929  C   LEU B 148      24.186  17.349  54.197  1.00  0.00           C  
ATOM   3930  O   LEU B 148      25.251  16.998  53.694  1.00  0.00           O  
ATOM   3931  CB  LEU B 148      23.521  16.820  56.575  1.00  0.00           C  
ATOM   3932  CG  LEU B 148      24.173  15.420  56.644  1.00  0.00           C  
ATOM   3933  CD1 LEU B 148      25.637  15.516  57.102  1.00  0.00           C  
ATOM   3934  CD2 LEU B 148      23.411  14.561  57.619  1.00  0.00           C  
ATOM   3935  H   LEU B 148      22.589  19.148  56.235  1.00  0.00           H  
ATOM   3936  HA  LEU B 148      25.181  18.030  55.954  1.00  0.00           H  
ATOM   3937 1HB  LEU B 148      23.510  17.239  57.580  1.00  0.00           H  
ATOM   3938 2HB  LEU B 148      22.483  16.684  56.259  1.00  0.00           H  
ATOM   3939  HG  LEU B 148      24.141  14.972  55.669  1.00  0.00           H  
ATOM   3940 1HD1 LEU B 148      26.064  14.514  57.146  1.00  0.00           H  
ATOM   3941 2HD1 LEU B 148      26.220  16.114  56.408  1.00  0.00           H  
ATOM   3942 3HD1 LEU B 148      25.679  15.968  58.091  1.00  0.00           H  
ATOM   3943 1HD2 LEU B 148      23.880  13.591  57.652  1.00  0.00           H  
ATOM   3944 2HD2 LEU B 148      23.444  15.014  58.610  1.00  0.00           H  
ATOM   3945 3HD2 LEU B 148      22.377  14.467  57.301  1.00  0.00           H  
ATOM   3946  N   ALA B 149      23.056  17.396  53.476  1.00  0.00           N  
ATOM   3947  CA  ALA B 149      23.109  16.934  52.093  1.00  0.00           C  
ATOM   3948  C   ALA B 149      24.143  17.754  51.307  1.00  0.00           C  
ATOM   3949  O   ALA B 149      24.877  17.217  50.459  1.00  0.00           O  
ATOM   3950  CB  ALA B 149      21.749  17.043  51.425  1.00  0.00           C  
ATOM   3951  H   ALA B 149      22.169  17.701  53.897  1.00  0.00           H  
ATOM   3952  HA  ALA B 149      23.423  15.895  52.099  1.00  0.00           H  
ATOM   3953 1HB  ALA B 149      21.816  16.682  50.398  1.00  0.00           H  
ATOM   3954 2HB  ALA B 149      21.037  16.459  51.957  1.00  0.00           H  
ATOM   3955 3HB  ALA B 149      21.436  18.088  51.426  1.00  0.00           H  
ATOM   3956  N   LEU B 150      24.223  19.066  51.578  1.00  0.00           N  
ATOM   3957  CA  LEU B 150      25.187  19.883  50.857  1.00  0.00           C  
ATOM   3958  C   LEU B 150      26.627  19.486  51.184  1.00  0.00           C  
ATOM   3959  O   LEU B 150      27.454  19.355  50.280  1.00  0.00           O  
ATOM   3960  CB  LEU B 150      24.979  21.364  51.196  1.00  0.00           C  
ATOM   3961  CG  LEU B 150      23.672  22.024  50.695  1.00  0.00           C  
ATOM   3962  CD1 LEU B 150      23.568  23.396  51.303  1.00  0.00           C  
ATOM   3963  CD2 LEU B 150      23.659  22.122  49.176  1.00  0.00           C  
ATOM   3964  H   LEU B 150      23.565  19.489  52.246  1.00  0.00           H  
ATOM   3965  HA  LEU B 150      25.038  19.723  49.794  1.00  0.00           H  
ATOM   3966 1HB  LEU B 150      24.998  21.468  52.278  1.00  0.00           H  
ATOM   3967 2HB  LEU B 150      25.816  21.932  50.790  1.00  0.00           H  
ATOM   3968  HG  LEU B 150      22.813  21.440  51.023  1.00  0.00           H  
ATOM   3969 1HD1 LEU B 150      22.658  23.855  50.958  1.00  0.00           H  
ATOM   3970 2HD1 LEU B 150      23.551  23.321  52.386  1.00  0.00           H  
ATOM   3971 3HD1 LEU B 150      24.415  24.001  50.994  1.00  0.00           H  
ATOM   3972 1HD2 LEU B 150      22.732  22.601  48.859  1.00  0.00           H  
ATOM   3973 2HD2 LEU B 150      24.509  22.718  48.840  1.00  0.00           H  
ATOM   3974 3HD2 LEU B 150      23.714  21.135  48.731  1.00  0.00           H  
ATOM   3975  N   LYS B 151      26.911  19.235  52.470  1.00  0.00           N  
ATOM   3976  CA  LYS B 151      28.242  18.819  52.927  1.00  0.00           C  
ATOM   3977  C   LYS B 151      28.644  17.453  52.383  1.00  0.00           C  
ATOM   3978  O   LYS B 151      29.808  17.226  52.047  1.00  0.00           O  
ATOM   3979  CB  LYS B 151      28.310  18.795  54.454  1.00  0.00           C  
ATOM   3980  CG  LYS B 151      28.308  20.171  55.111  1.00  0.00           C  
ATOM   3981  CD  LYS B 151      28.331  20.059  56.630  1.00  0.00           C  
ATOM   3982  CE  LYS B 151      28.309  21.433  57.291  1.00  0.00           C  
ATOM   3983  NZ  LYS B 151      28.316  21.337  58.781  1.00  0.00           N1+
ATOM   3984  H   LYS B 151      26.176  19.400  53.167  1.00  0.00           H  
ATOM   3985  HA  LYS B 151      28.966  19.545  52.561  1.00  0.00           H  
ATOM   3986 1HB  LYS B 151      27.450  18.242  54.836  1.00  0.00           H  
ATOM   3987 2HB  LYS B 151      29.206  18.265  54.768  1.00  0.00           H  
ATOM   3988 1HG  LYS B 151      29.191  20.720  54.783  1.00  0.00           H  
ATOM   3989 2HG  LYS B 151      27.428  20.725  54.800  1.00  0.00           H  
ATOM   3990 1HD  LYS B 151      27.454  19.495  56.959  1.00  0.00           H  
ATOM   3991 2HD  LYS B 151      29.226  19.524  56.945  1.00  0.00           H  
ATOM   3992 1HE  LYS B 151      29.182  21.998  56.969  1.00  0.00           H  
ATOM   3993 2HE  LYS B 151      27.408  21.964  56.976  1.00  0.00           H  
ATOM   3994 1HZ  LYS B 151      28.299  22.265  59.181  1.00  0.00           H  
ATOM   3995 2HZ  LYS B 151      27.502  20.824  59.091  1.00  0.00           H  
ATOM   3996 3HZ  LYS B 151      29.151  20.856  59.086  1.00  0.00           H  
ATOM   3997  N   LEU B 152      27.671  16.547  52.294  1.00  0.00           N  
ATOM   3998  CA  LEU B 152      27.905  15.196  51.814  1.00  0.00           C  
ATOM   3999  C   LEU B 152      28.011  15.180  50.281  1.00  0.00           C  
ATOM   4000  O   LEU B 152      28.668  14.308  49.694  1.00  0.00           O  
ATOM   4001  CB  LEU B 152      26.765  14.277  52.279  1.00  0.00           C  
ATOM   4002  CG  LEU B 152      26.562  14.055  53.825  1.00  0.00           C  
ATOM   4003  CD1 LEU B 152      25.374  13.132  54.009  1.00  0.00           C  
ATOM   4004  CD2 LEU B 152      27.782  13.521  54.496  1.00  0.00           C  
ATOM   4005  H   LEU B 152      26.741  16.805  52.634  1.00  0.00           H  
ATOM   4006  HA  LEU B 152      28.852  14.839  52.214  1.00  0.00           H  
ATOM   4007 1HB  LEU B 152      25.853  14.738  51.939  1.00  0.00           H  
ATOM   4008 2HB  LEU B 152      26.849  13.328  51.801  1.00  0.00           H  
ATOM   4009  HG  LEU B 152      26.328  14.987  54.283  1.00  0.00           H  
ATOM   4010 1HD1 LEU B 152      25.197  12.989  55.064  1.00  0.00           H  
ATOM   4011 2HD1 LEU B 152      24.501  13.582  53.553  1.00  0.00           H  
ATOM   4012 3HD1 LEU B 152      25.574  12.173  53.546  1.00  0.00           H  
ATOM   4013 1HD2 LEU B 152      27.583  13.386  55.558  1.00  0.00           H  
ATOM   4014 2HD2 LEU B 152      28.027  12.610  54.077  1.00  0.00           H  
ATOM   4015 3HD2 LEU B 152      28.612  14.211  54.375  1.00  0.00           H  
ATOM   4016  N   GLY B 153      27.390  16.167  49.615  1.00  0.00           N  
ATOM   4017  CA  GLY B 153      27.419  16.243  48.164  1.00  0.00           C  
ATOM   4018  C   GLY B 153      26.396  15.309  47.545  1.00  0.00           C  
ATOM   4019  O   GLY B 153      26.660  14.680  46.519  1.00  0.00           O  
ATOM   4020  H   GLY B 153      26.821  16.857  50.109  1.00  0.00           H  
ATOM   4021 1HA  GLY B 153      27.208  17.271  47.862  1.00  0.00           H  
ATOM   4022 2HA  GLY B 153      28.416  15.998  47.805  1.00  0.00           H  
ATOM   4023  N   ILE B 154      25.241  15.192  48.197  1.00  0.00           N  
ATOM   4024  CA  ILE B 154      24.195  14.286  47.734  1.00  0.00           C  
ATOM   4025  C   ILE B 154      22.869  15.014  47.501  1.00  0.00           C  
ATOM   4026  O   ILE B 154      22.694  16.162  47.914  1.00  0.00           O  
ATOM   4027  CB  ILE B 154      24.005  13.158  48.760  1.00  0.00           C  
ATOM   4028  CG1 ILE B 154      23.503  13.755  50.080  1.00  0.00           C  
ATOM   4029  CG2 ILE B 154      25.332  12.399  48.945  1.00  0.00           C  
ATOM   4030  CD1 ILE B 154      23.134  12.764  51.101  1.00  0.00           C  
ATOM   4031  H   ILE B 154      25.098  15.777  49.025  1.00  0.00           H  
ATOM   4032  HA  ILE B 154      24.501  13.841  46.789  1.00  0.00           H  
ATOM   4033  HB  ILE B 154      23.259  12.476  48.399  1.00  0.00           H  
ATOM   4034 1HG1 ILE B 154      24.244  14.420  50.467  1.00  0.00           H  
ATOM   4035 2HG1 ILE B 154      22.598  14.328  49.874  1.00  0.00           H  
ATOM   4036 1HG2 ILE B 154      25.219  11.582  49.642  1.00  0.00           H  
ATOM   4037 2HG2 ILE B 154      25.642  11.999  47.979  1.00  0.00           H  
ATOM   4038 3HG2 ILE B 154      26.096  13.077  49.312  1.00  0.00           H  
ATOM   4039 1HD1 ILE B 154      22.758  13.278  51.970  1.00  0.00           H  
ATOM   4040 2HD1 ILE B 154      22.370  12.118  50.699  1.00  0.00           H  
ATOM   4041 3HD1 ILE B 154      23.994  12.179  51.381  1.00  0.00           H  
ATOM   4042  N   SER B 155      21.946  14.350  46.813  1.00  0.00           N  
ATOM   4043  CA  SER B 155      20.627  14.922  46.541  1.00  0.00           C  
ATOM   4044  C   SER B 155      19.705  14.819  47.750  1.00  0.00           C  
ATOM   4045  O   SER B 155      20.008  14.134  48.732  1.00  0.00           O  
ATOM   4046  CB  SER B 155      19.965  14.234  45.357  1.00  0.00           C  
ATOM   4047  OG  SER B 155      19.552  12.933  45.677  1.00  0.00           O  
ATOM   4048  H   SER B 155      22.166  13.397  46.483  1.00  0.00           H  
ATOM   4049  HA  SER B 155      20.758  15.978  46.301  1.00  0.00           H  
ATOM   4050 1HB  SER B 155      19.114  14.814  45.023  1.00  0.00           H  
ATOM   4051 2HB  SER B 155      20.679  14.193  44.534  1.00  0.00           H  
ATOM   4052  HG  SER B 155      19.297  12.528  44.836  1.00  0.00           H  
ATOM   4053  N   VAL B 156      18.552  15.492  47.662  1.00  0.00           N  
ATOM   4054  CA  VAL B 156      17.575  15.428  48.743  1.00  0.00           C  
ATOM   4055  C   VAL B 156      17.060  13.987  48.913  1.00  0.00           C  
ATOM   4056  O   VAL B 156      16.906  13.513  50.046  1.00  0.00           O  
ATOM   4057  CB  VAL B 156      16.403  16.404  48.462  1.00  0.00           C  
ATOM   4058  CG1 VAL B 156      15.311  16.198  49.464  1.00  0.00           C  
ATOM   4059  CG2 VAL B 156      16.901  17.852  48.531  1.00  0.00           C  
ATOM   4060  H   VAL B 156      18.371  16.050  46.844  1.00  0.00           H  
ATOM   4061  HA  VAL B 156      18.057  15.735  49.668  1.00  0.00           H  
ATOM   4062  HB  VAL B 156      15.991  16.205  47.473  1.00  0.00           H  
ATOM   4063 1HG1 VAL B 156      14.494  16.890  49.256  1.00  0.00           H  
ATOM   4064 2HG1 VAL B 156      14.953  15.188  49.400  1.00  0.00           H  
ATOM   4065 3HG1 VAL B 156      15.689  16.378  50.461  1.00  0.00           H  
ATOM   4066 1HG2 VAL B 156      16.070  18.534  48.326  1.00  0.00           H  
ATOM   4067 2HG2 VAL B 156      17.296  18.053  49.518  1.00  0.00           H  
ATOM   4068 3HG2 VAL B 156      17.681  18.010  47.791  1.00  0.00           H  
ATOM   4069  N   LYS B 157      16.764  13.299  47.804  1.00  0.00           N  
ATOM   4070  CA  LYS B 157      16.316  11.915  47.909  1.00  0.00           C  
ATOM   4071  C   LYS B 157      17.404  11.009  48.468  1.00  0.00           C  
ATOM   4072  O   LYS B 157      17.100  10.110  49.258  1.00  0.00           O  
ATOM   4073  CB  LYS B 157      15.825  11.370  46.581  1.00  0.00           C  
ATOM   4074  CG  LYS B 157      14.510  11.934  46.165  1.00  0.00           C  
ATOM   4075  CD  LYS B 157      14.054  11.348  44.874  1.00  0.00           C  
ATOM   4076  CE  LYS B 157      12.676  11.842  44.519  1.00  0.00           C  
ATOM   4077  NZ  LYS B 157      12.203  11.255  43.264  1.00  0.00           N1+
ATOM   4078  H   LYS B 157      16.888  13.737  46.904  1.00  0.00           H  
ATOM   4079  HA  LYS B 157      15.479  11.885  48.604  1.00  0.00           H  
ATOM   4080 1HB  LYS B 157      16.559  11.592  45.804  1.00  0.00           H  
ATOM   4081 2HB  LYS B 157      15.732  10.285  46.645  1.00  0.00           H  
ATOM   4082 1HG  LYS B 157      13.770  11.713  46.935  1.00  0.00           H  
ATOM   4083 2HG  LYS B 157      14.596  13.014  46.063  1.00  0.00           H  
ATOM   4084 1HD  LYS B 157      14.747  11.625  44.078  1.00  0.00           H  
ATOM   4085 2HD  LYS B 157      14.027  10.261  44.951  1.00  0.00           H  
ATOM   4086 1HE  LYS B 157      11.983  11.567  45.315  1.00  0.00           H  
ATOM   4087 2HE  LYS B 157      12.688  12.927  44.421  1.00  0.00           H  
ATOM   4088 1HZ  LYS B 157      11.256  11.604  43.068  1.00  0.00           H  
ATOM   4089 2HZ  LYS B 157      12.813  11.504  42.508  1.00  0.00           H  
ATOM   4090 3HZ  LYS B 157      12.167  10.243  43.351  1.00  0.00           H  
ATOM   4091  N   GLU B 158      18.661  11.223  48.067  1.00  0.00           N  
ATOM   4092  CA  GLU B 158      19.742  10.404  48.595  1.00  0.00           C  
ATOM   4093  C   GLU B 158      19.848  10.594  50.097  1.00  0.00           C  
ATOM   4094  O   GLU B 158      20.070   9.623  50.824  1.00  0.00           O  
ATOM   4095  CB  GLU B 158      21.055  10.712  47.889  1.00  0.00           C  
ATOM   4096  CG  GLU B 158      21.107  10.180  46.457  1.00  0.00           C  
ATOM   4097  CD  GLU B 158      22.309  10.621  45.658  1.00  0.00           C  
ATOM   4098  OE1 GLU B 158      22.820  11.704  45.883  1.00  0.00           O  
ATOM   4099  OE2 GLU B 158      22.727   9.864  44.815  1.00  0.00           O1-
ATOM   4100  H   GLU B 158      18.861  11.946  47.374  1.00  0.00           H  
ATOM   4101  HA  GLU B 158      19.503   9.360  48.405  1.00  0.00           H  
ATOM   4102 1HB  GLU B 158      21.178  11.787  47.850  1.00  0.00           H  
ATOM   4103 2HB  GLU B 158      21.890  10.294  48.453  1.00  0.00           H  
ATOM   4104 1HG  GLU B 158      21.106   9.089  46.503  1.00  0.00           H  
ATOM   4105 2HG  GLU B 158      20.202  10.481  45.941  1.00  0.00           H  
ATOM   4106  N   LEU B 159      19.652  11.830  50.577  1.00  0.00           N  
ATOM   4107  CA  LEU B 159      19.709  12.069  52.005  1.00  0.00           C  
ATOM   4108  C   LEU B 159      18.621  11.269  52.698  1.00  0.00           C  
ATOM   4109  O   LEU B 159      18.874  10.661  53.735  1.00  0.00           O  
ATOM   4110  CB  LEU B 159      19.487  13.532  52.360  1.00  0.00           C  
ATOM   4111  CG  LEU B 159      19.608  13.866  53.872  1.00  0.00           C  
ATOM   4112  CD1 LEU B 159      21.045  13.671  54.360  1.00  0.00           C  
ATOM   4113  CD2 LEU B 159      19.137  15.204  54.109  1.00  0.00           C  
ATOM   4114  H   LEU B 159      19.543  12.616  49.925  1.00  0.00           H  
ATOM   4115  HA  LEU B 159      20.672  11.724  52.364  1.00  0.00           H  
ATOM   4116 1HB  LEU B 159      20.210  14.134  51.810  1.00  0.00           H  
ATOM   4117 2HB  LEU B 159      18.490  13.822  52.031  1.00  0.00           H  
ATOM   4118  HG  LEU B 159      18.999  13.180  54.439  1.00  0.00           H  
ATOM   4119 1HD1 LEU B 159      21.085  13.893  55.421  1.00  0.00           H  
ATOM   4120 2HD1 LEU B 159      21.363  12.653  54.201  1.00  0.00           H  
ATOM   4121 3HD1 LEU B 159      21.711  14.347  53.827  1.00  0.00           H  
ATOM   4122 1HD2 LEU B 159      19.220  15.399  55.163  1.00  0.00           H  
ATOM   4123 2HD2 LEU B 159      19.728  15.897  53.566  1.00  0.00           H  
ATOM   4124 3HD2 LEU B 159      18.105  15.283  53.796  1.00  0.00           H  
ATOM   4125  N   LEU B 160      17.396  11.284  52.145  1.00  0.00           N  
ATOM   4126  CA  LEU B 160      16.307  10.524  52.750  1.00  0.00           C  
ATOM   4127  C   LEU B 160      16.615   9.035  52.771  1.00  0.00           C  
ATOM   4128  O   LEU B 160      16.333   8.370  53.771  1.00  0.00           O  
ATOM   4129  CB  LEU B 160      14.968  10.798  52.042  1.00  0.00           C  
ATOM   4130  CG  LEU B 160      13.701   9.996  52.573  1.00  0.00           C  
ATOM   4131  CD1 LEU B 160      13.469  10.259  54.034  1.00  0.00           C  
ATOM   4132  CD2 LEU B 160      12.469  10.464  51.809  1.00  0.00           C  
ATOM   4133  H   LEU B 160      17.225  11.867  51.318  1.00  0.00           H  
ATOM   4134  HA  LEU B 160      16.216  10.853  53.775  1.00  0.00           H  
ATOM   4135 1HB  LEU B 160      14.749  11.866  52.122  1.00  0.00           H  
ATOM   4136 2HB  LEU B 160      15.091  10.561  50.985  1.00  0.00           H  
ATOM   4137  HG  LEU B 160      13.851   8.924  52.426  1.00  0.00           H  
ATOM   4138 1HD1 LEU B 160      12.587   9.718  54.370  1.00  0.00           H  
ATOM   4139 2HD1 LEU B 160      14.318   9.936  54.625  1.00  0.00           H  
ATOM   4140 3HD1 LEU B 160      13.318  11.309  54.145  1.00  0.00           H  
ATOM   4141 1HD2 LEU B 160      11.592   9.925  52.161  1.00  0.00           H  
ATOM   4142 2HD2 LEU B 160      12.326  11.538  51.974  1.00  0.00           H  
ATOM   4143 3HD2 LEU B 160      12.610  10.271  50.750  1.00  0.00           H  
ATOM   4144  N   LEU B 161      17.166   8.492  51.685  1.00  0.00           N  
ATOM   4145  CA  LEU B 161      17.491   7.075  51.683  1.00  0.00           C  
ATOM   4146  C   LEU B 161      18.542   6.761  52.750  1.00  0.00           C  
ATOM   4147  O   LEU B 161      18.412   5.760  53.462  1.00  0.00           O  
ATOM   4148  CB  LEU B 161      18.047   6.662  50.326  1.00  0.00           C  
ATOM   4149  CG  LEU B 161      17.109   6.644  49.111  1.00  0.00           C  
ATOM   4150  CD1 LEU B 161      17.966   6.427  47.855  1.00  0.00           C  
ATOM   4151  CD2 LEU B 161      16.094   5.527  49.240  1.00  0.00           C  
ATOM   4152  H   LEU B 161      17.326   9.072  50.855  1.00  0.00           H  
ATOM   4153  HA  LEU B 161      16.593   6.512  51.911  1.00  0.00           H  
ATOM   4154 1HB  LEU B 161      18.830   7.363  50.093  1.00  0.00           H  
ATOM   4155 2HB  LEU B 161      18.476   5.669  50.429  1.00  0.00           H  
ATOM   4156  HG  LEU B 161      16.594   7.600  49.028  1.00  0.00           H  
ATOM   4157 1HD1 LEU B 161      17.332   6.413  46.968  1.00  0.00           H  
ATOM   4158 2HD1 LEU B 161      18.691   7.229  47.756  1.00  0.00           H  
ATOM   4159 3HD1 LEU B 161      18.492   5.481  47.930  1.00  0.00           H  
ATOM   4160 1HD2 LEU B 161      15.451   5.524  48.361  1.00  0.00           H  
ATOM   4161 2HD2 LEU B 161      16.623   4.581  49.304  1.00  0.00           H  
ATOM   4162 3HD2 LEU B 161      15.483   5.668  50.127  1.00  0.00           H  
ATOM   4163  N   LEU B 162      19.557   7.633  52.901  1.00  0.00           N  
ATOM   4164  CA  LEU B 162      20.565   7.430  53.934  1.00  0.00           C  
ATOM   4165  C   LEU B 162      19.940   7.552  55.312  1.00  0.00           C  
ATOM   4166  O   LEU B 162      20.329   6.823  56.220  1.00  0.00           O  
ATOM   4167  CB  LEU B 162      21.711   8.439  53.838  1.00  0.00           C  
ATOM   4168  CG  LEU B 162      22.682   8.339  52.639  1.00  0.00           C  
ATOM   4169  CD1 LEU B 162      23.570   9.547  52.667  1.00  0.00           C  
ATOM   4170  CD2 LEU B 162      23.535   7.058  52.732  1.00  0.00           C  
ATOM   4171  H   LEU B 162      19.641   8.426  52.257  1.00  0.00           H  
ATOM   4172  HA  LEU B 162      20.962   6.426  53.832  1.00  0.00           H  
ATOM   4173 1HB  LEU B 162      21.274   9.441  53.825  1.00  0.00           H  
ATOM   4174 2HB  LEU B 162      22.306   8.343  54.740  1.00  0.00           H  
ATOM   4175  HG  LEU B 162      22.121   8.346  51.708  1.00  0.00           H  
ATOM   4176 1HD1 LEU B 162      24.253   9.518  51.823  1.00  0.00           H  
ATOM   4177 2HD1 LEU B 162      22.949  10.429  52.606  1.00  0.00           H  
ATOM   4178 3HD1 LEU B 162      24.128   9.563  53.595  1.00  0.00           H  
ATOM   4179 1HD2 LEU B 162      24.225   7.017  51.895  1.00  0.00           H  
ATOM   4180 2HD2 LEU B 162      24.097   7.063  53.656  1.00  0.00           H  
ATOM   4181 3HD2 LEU B 162      22.897   6.188  52.702  1.00  0.00           H  
ATOM   4182  N   ALA B 163      19.001   8.496  55.487  1.00  0.00           N  
ATOM   4183  CA  ALA B 163      18.315   8.669  56.759  1.00  0.00           C  
ATOM   4184  C   ALA B 163      17.535   7.420  57.110  1.00  0.00           C  
ATOM   4185  O   ALA B 163      17.566   6.980  58.261  1.00  0.00           O  
ATOM   4186  CB  ALA B 163      17.400   9.862  56.703  1.00  0.00           C  
ATOM   4187  H   ALA B 163      18.788   9.129  54.714  1.00  0.00           H  
ATOM   4188  HA  ALA B 163      19.052   8.822  57.534  1.00  0.00           H  
ATOM   4189 1HB  ALA B 163      16.920   9.987  57.658  1.00  0.00           H  
ATOM   4190 2HB  ALA B 163      17.977  10.756  56.467  1.00  0.00           H  
ATOM   4191 3HB  ALA B 163      16.653   9.704  55.938  1.00  0.00           H  
ATOM   4192  N   ARG B 164      16.867   6.818  56.117  1.00  0.00           N  
ATOM   4193  CA  ARG B 164      16.150   5.577  56.347  1.00  0.00           C  
ATOM   4194  C   ARG B 164      17.137   4.473  56.706  1.00  0.00           C  
ATOM   4195  O   ARG B 164      16.865   3.671  57.597  1.00  0.00           O  
ATOM   4196  CB  ARG B 164      15.338   5.156  55.131  1.00  0.00           C  
ATOM   4197  CG  ARG B 164      14.083   5.964  54.833  1.00  0.00           C  
ATOM   4198  CD  ARG B 164      13.469   5.541  53.533  1.00  0.00           C  
ATOM   4199  NE  ARG B 164      13.059   4.128  53.571  1.00  0.00           N  
ATOM   4200  CZ  ARG B 164      12.649   3.374  52.532  1.00  0.00           C  
ATOM   4201  NH1 ARG B 164      12.529   3.809  51.301  1.00  0.00           N1+
ATOM   4202  NH2 ARG B 164      12.369   2.134  52.769  1.00  0.00           N  
ATOM   4203  H   ARG B 164      16.828   7.268  55.197  1.00  0.00           H  
ATOM   4204  HA  ARG B 164      15.464   5.720  57.179  1.00  0.00           H  
ATOM   4205 1HB  ARG B 164      15.967   5.205  54.244  1.00  0.00           H  
ATOM   4206 2HB  ARG B 164      15.031   4.124  55.261  1.00  0.00           H  
ATOM   4207 1HG  ARG B 164      13.350   5.788  55.619  1.00  0.00           H  
ATOM   4208 2HG  ARG B 164      14.322   7.027  54.788  1.00  0.00           H  
ATOM   4209 1HD  ARG B 164      12.587   6.153  53.336  1.00  0.00           H  
ATOM   4210 2HD  ARG B 164      14.197   5.674  52.733  1.00  0.00           H  
ATOM   4211  HE  ARG B 164      13.084   3.633  54.471  1.00  0.00           H  
ATOM   4212 1HH1 ARG B 164      12.731   4.763  51.057  1.00  0.00           H  
ATOM   4213 2HH1 ARG B 164      12.199   3.123  50.594  1.00  0.00           H  
ATOM   4214 1HH2 ARG B 164      12.476   1.782  53.727  1.00  0.00           H  
ATOM   4215 2HH2 ARG B 164      12.060   1.542  51.981  1.00  0.00           H  
ATOM   4216  N   ALA B 165      18.286   4.429  56.010  1.00  0.00           N  
ATOM   4217  CA  ALA B 165      19.289   3.415  56.282  1.00  0.00           C  
ATOM   4218  C   ALA B 165      19.821   3.562  57.694  1.00  0.00           C  
ATOM   4219  O   ALA B 165      20.020   2.567  58.392  1.00  0.00           O  
ATOM   4220  CB  ALA B 165      20.440   3.517  55.291  1.00  0.00           C  
ATOM   4221  H   ALA B 165      18.431   5.088  55.241  1.00  0.00           H  
ATOM   4222  HA  ALA B 165      18.816   2.446  56.188  1.00  0.00           H  
ATOM   4223 1HB  ALA B 165      21.161   2.734  55.498  1.00  0.00           H  
ATOM   4224 2HB  ALA B 165      20.064   3.413  54.279  1.00  0.00           H  
ATOM   4225 3HB  ALA B 165      20.917   4.482  55.390  1.00  0.00           H  
ATOM   4226  N   ALA B 166      20.061   4.808  58.113  1.00  0.00           N  
ATOM   4227  CA  ALA B 166      20.557   5.130  59.441  1.00  0.00           C  
ATOM   4228  C   ALA B 166      19.533   4.705  60.495  1.00  0.00           C  
ATOM   4229  O   ALA B 166      19.848   4.074  61.517  1.00  0.00           O  
ATOM   4230  CB  ALA B 166      20.839   6.625  59.501  1.00  0.00           C  
ATOM   4231  H   ALA B 166      19.927   5.574  57.456  1.00  0.00           H  
ATOM   4232  HA  ALA B 166      21.480   4.589  59.611  1.00  0.00           H  
ATOM   4233 1HB  ALA B 166      21.217   6.888  60.451  1.00  0.00           H  
ATOM   4234 2HB  ALA B 166      21.568   6.882  58.738  1.00  0.00           H  
ATOM   4235 3HB  ALA B 166      19.922   7.173  59.320  1.00  0.00           H  
ATOM   4236  N   HIS B 167      18.267   4.964  60.190  1.00  0.00           N  
ATOM   4237  CA  HIS B 167      17.164   4.643  61.069  1.00  0.00           C  
ATOM   4238  C   HIS B 167      17.082   3.135  61.285  1.00  0.00           C  
ATOM   4239  O   HIS B 167      17.052   2.658  62.422  1.00  0.00           O  
ATOM   4240  CB  HIS B 167      15.871   5.179  60.444  1.00  0.00           C  
ATOM   4241  CG  HIS B 167      14.661   5.102  61.265  1.00  0.00           C  
ATOM   4242  CD2 HIS B 167      13.595   4.279  61.210  1.00  0.00           C  
ATOM   4243  ND1 HIS B 167      14.420   5.982  62.293  1.00  0.00           N  
ATOM   4244  CE1 HIS B 167      13.253   5.700  62.843  1.00  0.00           C  
ATOM   4245  NE2 HIS B 167      12.729   4.669  62.203  1.00  0.00           N  
ATOM   4246  H   HIS B 167      18.061   5.499  59.343  1.00  0.00           H  
ATOM   4247  HA  HIS B 167      17.310   5.123  62.037  1.00  0.00           H  
ATOM   4248 1HB  HIS B 167      16.027   6.216  60.179  1.00  0.00           H  
ATOM   4249 2HB  HIS B 167      15.668   4.645  59.528  1.00  0.00           H  
ATOM   4250  HD1 HIS B 167      14.880   6.903  62.352  1.00  0.00           H  
ATOM   4251  HD2 HIS B 167      13.347   3.444  60.558  1.00  0.00           H  
ATOM   4252  HE1 HIS B 167      12.882   6.289  63.680  1.00  0.00           H  
ATOM   4253  N   ASN B 168      17.078   2.385  60.182  1.00  0.00           N  
ATOM   4254  CA  ASN B 168      16.952   0.935  60.210  1.00  0.00           C  
ATOM   4255  C   ASN B 168      18.207   0.259  60.798  1.00  0.00           C  
ATOM   4256  O   ASN B 168      18.109  -0.770  61.471  1.00  0.00           O  
ATOM   4257  CB  ASN B 168      16.661   0.472  58.797  1.00  0.00           C  
ATOM   4258  CG  ASN B 168      15.257   0.894  58.315  1.00  0.00           C  
ATOM   4259  ND2 ASN B 168      15.153   1.079  57.034  1.00  0.00           N  
ATOM   4260  OD1 ASN B 168      14.287   1.088  59.074  1.00  0.00           O  
ATOM   4261  H   ASN B 168      17.123   2.854  59.274  1.00  0.00           H  
ATOM   4262  HA  ASN B 168      16.114   0.671  60.853  1.00  0.00           H  
ATOM   4263 1HB  ASN B 168      17.396   0.912  58.125  1.00  0.00           H  
ATOM   4264 2HB  ASN B 168      16.761  -0.614  58.733  1.00  0.00           H  
ATOM   4265 1HD2 ASN B 168      14.270   1.387  56.626  1.00  0.00           H  
ATOM   4266 2HD2 ASN B 168      15.950   0.948  56.452  1.00  0.00           H  
ATOM   4267  N   SER B 169      19.390   0.848  60.563  1.00  0.00           N  
ATOM   4268  CA  SER B 169      20.650   0.316  61.081  1.00  0.00           C  
ATOM   4269  C   SER B 169      21.018   0.746  62.510  1.00  0.00           C  
ATOM   4270  O   SER B 169      21.850   0.088  63.141  1.00  0.00           O  
ATOM   4271  CB  SER B 169      21.791   0.665  60.148  1.00  0.00           C  
ATOM   4272  OG  SER B 169      21.991   2.043  60.063  1.00  0.00           O  
ATOM   4273  H   SER B 169      19.433   1.670  59.960  1.00  0.00           H  
ATOM   4274  HA  SER B 169      20.560  -0.771  61.085  1.00  0.00           H  
ATOM   4275 1HB  SER B 169      22.699   0.195  60.517  1.00  0.00           H  
ATOM   4276 2HB  SER B 169      21.589   0.267  59.167  1.00  0.00           H  
ATOM   4277  HG  SER B 169      21.337   2.345  59.402  1.00  0.00           H  
ATOM   4278  N   GLY B 170      20.383   1.795  63.058  1.00  0.00           N  
ATOM   4279  CA  GLY B 170      20.721   2.255  64.405  1.00  0.00           C  
ATOM   4280  C   GLY B 170      21.972   3.133  64.415  1.00  0.00           C  
ATOM   4281  O   GLY B 170      22.751   3.123  65.373  1.00  0.00           O  
ATOM   4282  H   GLY B 170      19.724   2.353  62.509  1.00  0.00           H  
ATOM   4283 1HA  GLY B 170      19.879   2.823  64.804  1.00  0.00           H  
ATOM   4284 2HA  GLY B 170      20.864   1.396  65.055  1.00  0.00           H  
ATOM   4285  N   THR B 171      22.179   3.851  63.316  1.00  0.00           N  
ATOM   4286  CA  THR B 171      23.328   4.724  63.111  1.00  0.00           C  
ATOM   4287  C   THR B 171      22.865   6.125  62.709  1.00  0.00           C  
ATOM   4288  O   THR B 171      21.665   6.412  62.689  1.00  0.00           O  
ATOM   4289  CB  THR B 171      24.304   4.134  62.060  1.00  0.00           C  
ATOM   4290  CG2 THR B 171      24.751   2.733  62.435  1.00  0.00           C  
ATOM   4291  OG1 THR B 171      23.692   4.095  60.761  1.00  0.00           O  
ATOM   4292  H   THR B 171      21.456   3.825  62.593  1.00  0.00           H  
ATOM   4293  HA  THR B 171      23.875   4.816  64.049  1.00  0.00           H  
ATOM   4294  HB  THR B 171      25.184   4.771  62.009  1.00  0.00           H  
ATOM   4295  HG1 THR B 171      23.010   3.391  60.740  1.00  0.00           H  
ATOM   4296 1HG2 THR B 171      25.450   2.364  61.687  1.00  0.00           H  
ATOM   4297 2HG2 THR B 171      25.236   2.759  63.409  1.00  0.00           H  
ATOM   4298 3HG2 THR B 171      23.887   2.071  62.478  1.00  0.00           H  
ATOM   4299  N   THR B 172      23.809   7.032  62.487  1.00  0.00           N  
ATOM   4300  CA  THR B 172      23.498   8.389  62.037  1.00  0.00           C  
ATOM   4301  C   THR B 172      23.682   8.497  60.528  1.00  0.00           C  
ATOM   4302  O   THR B 172      24.277   7.611  59.914  1.00  0.00           O  
ATOM   4303  CB  THR B 172      24.425   9.408  62.706  1.00  0.00           C  
ATOM   4304  CG2 THR B 172      24.336   9.342  64.224  1.00  0.00           C  
ATOM   4305  OG1 THR B 172      25.769   9.142  62.283  1.00  0.00           O  
ATOM   4306  H   THR B 172      24.791   6.763  62.600  1.00  0.00           H  
ATOM   4307  HA  THR B 172      22.461   8.619  62.283  1.00  0.00           H  
ATOM   4308  HB  THR B 172      24.145  10.406  62.381  1.00  0.00           H  
ATOM   4309  HG1 THR B 172      26.047   8.275  62.679  1.00  0.00           H  
ATOM   4310 1HG2 THR B 172      25.008  10.078  64.663  1.00  0.00           H  
ATOM   4311 2HG2 THR B 172      23.313   9.549  64.534  1.00  0.00           H  
ATOM   4312 3HG2 THR B 172      24.625   8.345  64.559  1.00  0.00           H  
ATOM   4313  N   VAL B 173      23.206   9.587  59.919  1.00  0.00           N  
ATOM   4314  CA  VAL B 173      23.423   9.759  58.484  1.00  0.00           C  
ATOM   4315  C   VAL B 173      24.886   9.930  58.128  1.00  0.00           C  
ATOM   4316  O   VAL B 173      25.359   9.345  57.158  1.00  0.00           O  
ATOM   4317  CB  VAL B 173      22.612  10.900  57.899  1.00  0.00           C  
ATOM   4318  CG1 VAL B 173      23.050  11.166  56.454  1.00  0.00           C  
ATOM   4319  CG2 VAL B 173      21.199  10.488  57.892  1.00  0.00           C  
ATOM   4320  H   VAL B 173      22.712  10.282  60.462  1.00  0.00           H  
ATOM   4321  HA  VAL B 173      23.067   8.854  57.995  1.00  0.00           H  
ATOM   4322  HB  VAL B 173      22.744  11.794  58.494  1.00  0.00           H  
ATOM   4323 1HG1 VAL B 173      22.454  11.954  56.054  1.00  0.00           H  
ATOM   4324 2HG1 VAL B 173      24.091  11.462  56.411  1.00  0.00           H  
ATOM   4325 3HG1 VAL B 173      22.914  10.272  55.864  1.00  0.00           H  
ATOM   4326 1HG2 VAL B 173      20.579  11.280  57.466  1.00  0.00           H  
ATOM   4327 2HG2 VAL B 173      21.121   9.592  57.283  1.00  0.00           H  
ATOM   4328 3HG2 VAL B 173      20.880  10.272  58.902  1.00  0.00           H  
ATOM   4329  N   GLU B 174      25.631  10.734  58.886  1.00  0.00           N  
ATOM   4330  CA  GLU B 174      27.041  10.871  58.551  1.00  0.00           C  
ATOM   4331  C   GLU B 174      27.684   9.490  58.469  1.00  0.00           C  
ATOM   4332  O   GLU B 174      28.440   9.206  57.530  1.00  0.00           O  
ATOM   4333  CB  GLU B 174      27.777  11.699  59.598  1.00  0.00           C  
ATOM   4334  CG  GLU B 174      29.265  11.861  59.316  1.00  0.00           C  
ATOM   4335  CD  GLU B 174      29.971  12.649  60.362  1.00  0.00           C  
ATOM   4336  OE1 GLU B 174      29.314  13.181  61.220  1.00  0.00           O  
ATOM   4337  OE2 GLU B 174      31.190  12.697  60.326  1.00  0.00           O1-
ATOM   4338  H   GLU B 174      25.230  11.225  59.672  1.00  0.00           H  
ATOM   4339  HA  GLU B 174      27.129  11.356  57.579  1.00  0.00           H  
ATOM   4340 1HB  GLU B 174      27.331  12.692  59.653  1.00  0.00           H  
ATOM   4341 2HB  GLU B 174      27.665  11.231  60.578  1.00  0.00           H  
ATOM   4342 1HG  GLU B 174      29.724  10.878  59.263  1.00  0.00           H  
ATOM   4343 2HG  GLU B 174      29.391  12.343  58.346  1.00  0.00           H  
ATOM   4344  N   GLU B 175      27.374   8.626  59.446  1.00  0.00           N  
ATOM   4345  CA  GLU B 175      27.888   7.268  59.436  1.00  0.00           C  
ATOM   4346  C   GLU B 175      27.359   6.465  58.249  1.00  0.00           C  
ATOM   4347  O   GLU B 175      28.117   5.723  57.634  1.00  0.00           O  
ATOM   4348  CB  GLU B 175      27.530   6.570  60.740  1.00  0.00           C  
ATOM   4349  CG  GLU B 175      28.298   7.071  61.954  1.00  0.00           C  
ATOM   4350  CD  GLU B 175      27.715   6.575  63.228  1.00  0.00           C  
ATOM   4351  OE1 GLU B 175      26.497   6.574  63.309  1.00  0.00           O  
ATOM   4352  OE2 GLU B 175      28.444   6.191  64.108  1.00  0.00           O1-
ATOM   4353  H   GLU B 175      26.774   8.927  60.217  1.00  0.00           H  
ATOM   4354  HA  GLU B 175      28.974   7.320  59.356  1.00  0.00           H  
ATOM   4355 1HB  GLU B 175      26.469   6.698  60.930  1.00  0.00           H  
ATOM   4356 2HB  GLU B 175      27.714   5.502  60.640  1.00  0.00           H  
ATOM   4357 1HG  GLU B 175      29.330   6.732  61.881  1.00  0.00           H  
ATOM   4358 2HG  GLU B 175      28.301   8.162  61.951  1.00  0.00           H  
ATOM   4359  N   ALA B 176      26.072   6.616  57.906  1.00  0.00           N  
ATOM   4360  CA  ALA B 176      25.489   5.880  56.785  1.00  0.00           C  
ATOM   4361  C   ALA B 176      26.209   6.219  55.481  1.00  0.00           C  
ATOM   4362  O   ALA B 176      26.533   5.338  54.678  1.00  0.00           O  
ATOM   4363  CB  ALA B 176      23.998   6.218  56.677  1.00  0.00           C  
ATOM   4364  H   ALA B 176      25.473   7.199  58.497  1.00  0.00           H  
ATOM   4365  HA  ALA B 176      25.610   4.815  56.978  1.00  0.00           H  
ATOM   4366 1HB  ALA B 176      23.527   5.682  55.875  1.00  0.00           H  
ATOM   4367 2HB  ALA B 176      23.511   5.960  57.615  1.00  0.00           H  
ATOM   4368 3HB  ALA B 176      23.889   7.277  56.493  1.00  0.00           H  
ATOM   4369  N   TYR B 177      26.495   7.499  55.284  1.00  0.00           N  
ATOM   4370  CA  TYR B 177      27.191   7.970  54.101  1.00  0.00           C  
ATOM   4371  C   TYR B 177      28.574   7.362  54.004  1.00  0.00           C  
ATOM   4372  O   TYR B 177      28.937   6.737  52.998  1.00  0.00           O  
ATOM   4373  CB  TYR B 177      27.308   9.479  54.168  1.00  0.00           C  
ATOM   4374  CG  TYR B 177      28.094  10.154  53.085  1.00  0.00           C  
ATOM   4375  CD1 TYR B 177      27.517  10.480  51.878  1.00  0.00           C  
ATOM   4376  CD2 TYR B 177      29.413  10.501  53.338  1.00  0.00           C  
ATOM   4377  CE1 TYR B 177      28.257  11.179  50.952  1.00  0.00           C  
ATOM   4378  CE2 TYR B 177      30.134  11.188  52.421  1.00  0.00           C  
ATOM   4379  CZ  TYR B 177      29.560  11.544  51.240  1.00  0.00           C  
ATOM   4380  OH  TYR B 177      30.283  12.273  50.336  1.00  0.00           O  
ATOM   4381  H   TYR B 177      26.179   8.173  55.990  1.00  0.00           H  
ATOM   4382  HA  TYR B 177      26.623   7.676  53.219  1.00  0.00           H  
ATOM   4383 1HB  TYR B 177      26.316   9.907  54.174  1.00  0.00           H  
ATOM   4384 2HB  TYR B 177      27.757   9.755  55.119  1.00  0.00           H  
ATOM   4385  HD1 TYR B 177      26.487  10.217  51.667  1.00  0.00           H  
ATOM   4386  HD2 TYR B 177      29.861  10.250  54.278  1.00  0.00           H  
ATOM   4387  HE1 TYR B 177      27.817  11.468  50.004  1.00  0.00           H  
ATOM   4388  HE2 TYR B 177      31.162  11.476  52.638  1.00  0.00           H  
ATOM   4389  HH  TYR B 177      29.677  12.906  49.881  1.00  0.00           H  
ATOM   4390  N   LYS B 178      29.343   7.546  55.080  1.00  0.00           N  
ATOM   4391  CA  LYS B 178      30.709   7.070  55.140  1.00  0.00           C  
ATOM   4392  C   LYS B 178      30.790   5.562  55.042  1.00  0.00           C  
ATOM   4393  O   LYS B 178      31.707   5.037  54.411  1.00  0.00           O  
ATOM   4394  CB  LYS B 178      31.394   7.611  56.394  1.00  0.00           C  
ATOM   4395  CG  LYS B 178      31.674   9.110  56.286  1.00  0.00           C  
ATOM   4396  CD  LYS B 178      32.314   9.722  57.517  1.00  0.00           C  
ATOM   4397  CE  LYS B 178      32.652  11.198  57.237  1.00  0.00           C  
ATOM   4398  NZ  LYS B 178      33.168  11.927  58.433  1.00  0.00           N1+
ATOM   4399  H   LYS B 178      28.956   8.066  55.876  1.00  0.00           H  
ATOM   4400  HA  LYS B 178      31.238   7.475  54.282  1.00  0.00           H  
ATOM   4401 1HB  LYS B 178      30.749   7.442  57.261  1.00  0.00           H  
ATOM   4402 2HB  LYS B 178      32.332   7.084  56.562  1.00  0.00           H  
ATOM   4403 1HG  LYS B 178      32.291   9.307  55.409  1.00  0.00           H  
ATOM   4404 2HG  LYS B 178      30.724   9.608  56.158  1.00  0.00           H  
ATOM   4405 1HD  LYS B 178      31.621   9.662  58.358  1.00  0.00           H  
ATOM   4406 2HD  LYS B 178      33.224   9.185  57.774  1.00  0.00           H  
ATOM   4407 1HE  LYS B 178      33.418  11.220  56.465  1.00  0.00           H  
ATOM   4408 2HE  LYS B 178      31.763  11.712  56.868  1.00  0.00           H  
ATOM   4409 1HZ  LYS B 178      33.386  12.876  58.174  1.00  0.00           H  
ATOM   4410 2HZ  LYS B 178      32.443  11.961  59.172  1.00  0.00           H  
ATOM   4411 3HZ  LYS B 178      33.996  11.480  58.789  1.00  0.00           H  
ATOM   4412  N   LEU B 179      29.833   4.859  55.642  1.00  0.00           N  
ATOM   4413  CA  LEU B 179      29.836   3.420  55.588  1.00  0.00           C  
ATOM   4414  C   LEU B 179      29.604   2.962  54.156  1.00  0.00           C  
ATOM   4415  O   LEU B 179      30.359   2.133  53.654  1.00  0.00           O  
ATOM   4416  CB  LEU B 179      28.777   2.846  56.542  1.00  0.00           C  
ATOM   4417  CG  LEU B 179      28.652   1.303  56.625  1.00  0.00           C  
ATOM   4418  CD1 LEU B 179      29.973   0.670  57.081  1.00  0.00           C  
ATOM   4419  CD2 LEU B 179      27.566   0.939  57.613  1.00  0.00           C  
ATOM   4420  H   LEU B 179      29.111   5.329  56.184  1.00  0.00           H  
ATOM   4421  HA  LEU B 179      30.815   3.081  55.907  1.00  0.00           H  
ATOM   4422 1HB  LEU B 179      28.981   3.222  57.543  1.00  0.00           H  
ATOM   4423 2HB  LEU B 179      27.805   3.237  56.230  1.00  0.00           H  
ATOM   4424  HG  LEU B 179      28.398   0.922  55.654  1.00  0.00           H  
ATOM   4425 1HD1 LEU B 179      29.852  -0.413  57.134  1.00  0.00           H  
ATOM   4426 2HD1 LEU B 179      30.772   0.898  56.380  1.00  0.00           H  
ATOM   4427 3HD1 LEU B 179      30.239   1.050  58.064  1.00  0.00           H  
ATOM   4428 1HD2 LEU B 179      27.493  -0.138  57.656  1.00  0.00           H  
ATOM   4429 2HD2 LEU B 179      27.823   1.325  58.599  1.00  0.00           H  
ATOM   4430 3HD2 LEU B 179      26.618   1.366  57.296  1.00  0.00           H  
ATOM   4431  N   ALA B 180      28.636   3.548  53.437  1.00  0.00           N  
ATOM   4432  CA  ALA B 180      28.449   3.107  52.057  1.00  0.00           C  
ATOM   4433  C   ALA B 180      29.747   3.311  51.262  1.00  0.00           C  
ATOM   4434  O   ALA B 180      30.124   2.474  50.424  1.00  0.00           O  
ATOM   4435  CB  ALA B 180      27.312   3.860  51.389  1.00  0.00           C  
ATOM   4436  H   ALA B 180      28.015   4.250  53.859  1.00  0.00           H  
ATOM   4437  HA  ALA B 180      28.216   2.046  52.072  1.00  0.00           H  
ATOM   4438 1HB  ALA B 180      27.188   3.504  50.366  1.00  0.00           H  
ATOM   4439 2HB  ALA B 180      26.411   3.701  51.928  1.00  0.00           H  
ATOM   4440 3HB  ALA B 180      27.546   4.926  51.380  1.00  0.00           H  
ATOM   4441  N   LEU B 181      30.457   4.421  51.516  1.00  0.00           N  
ATOM   4442  CA  LEU B 181      31.693   4.651  50.783  1.00  0.00           C  
ATOM   4443  C   LEU B 181      32.760   3.608  51.123  1.00  0.00           C  
ATOM   4444  O   LEU B 181      33.415   3.077  50.223  1.00  0.00           O  
ATOM   4445  CB  LEU B 181      32.232   6.055  51.084  1.00  0.00           C  
ATOM   4446  CG  LEU B 181      31.402   7.255  50.553  1.00  0.00           C  
ATOM   4447  CD1 LEU B 181      31.977   8.526  51.121  1.00  0.00           C  
ATOM   4448  CD2 LEU B 181      31.432   7.305  49.029  1.00  0.00           C  
ATOM   4449  H   LEU B 181      30.092   5.120  52.177  1.00  0.00           H  
ATOM   4450  HA  LEU B 181      31.477   4.561  49.723  1.00  0.00           H  
ATOM   4451 1HB  LEU B 181      32.304   6.163  52.165  1.00  0.00           H  
ATOM   4452 2HB  LEU B 181      33.236   6.133  50.670  1.00  0.00           H  
ATOM   4453  HG  LEU B 181      30.369   7.167  50.891  1.00  0.00           H  
ATOM   4454 1HD1 LEU B 181      31.399   9.361  50.754  1.00  0.00           H  
ATOM   4455 2HD1 LEU B 181      31.933   8.500  52.207  1.00  0.00           H  
ATOM   4456 3HD1 LEU B 181      33.010   8.638  50.802  1.00  0.00           H  
ATOM   4457 1HD2 LEU B 181      30.851   8.163  48.692  1.00  0.00           H  
ATOM   4458 2HD2 LEU B 181      32.462   7.406  48.687  1.00  0.00           H  
ATOM   4459 3HD2 LEU B 181      31.001   6.403  48.610  1.00  0.00           H  
ATOM   4460  N   LYS B 182      32.892   3.268  52.413  1.00  0.00           N  
ATOM   4461  CA  LYS B 182      33.854   2.261  52.878  1.00  0.00           C  
ATOM   4462  C   LYS B 182      33.539   0.868  52.344  1.00  0.00           C  
ATOM   4463  O   LYS B 182      34.443   0.099  52.010  1.00  0.00           O  
ATOM   4464  CB  LYS B 182      33.901   2.212  54.406  1.00  0.00           C  
ATOM   4465  CG  LYS B 182      34.564   3.414  55.068  1.00  0.00           C  
ATOM   4466  CD  LYS B 182      34.521   3.297  56.588  1.00  0.00           C  
ATOM   4467  CE  LYS B 182      35.165   4.503  57.262  1.00  0.00           C  
ATOM   4468  NZ  LYS B 182      35.115   4.402  58.752  1.00  0.00           N1+
ATOM   4469  H   LYS B 182      32.334   3.778  53.106  1.00  0.00           H  
ATOM   4470  HA  LYS B 182      34.840   2.540  52.511  1.00  0.00           H  
ATOM   4471 1HB  LYS B 182      32.880   2.146  54.787  1.00  0.00           H  
ATOM   4472 2HB  LYS B 182      34.424   1.313  54.723  1.00  0.00           H  
ATOM   4473 1HG  LYS B 182      35.604   3.465  54.746  1.00  0.00           H  
ATOM   4474 2HG  LYS B 182      34.067   4.328  54.758  1.00  0.00           H  
ATOM   4475 1HD  LYS B 182      33.479   3.228  56.910  1.00  0.00           H  
ATOM   4476 2HD  LYS B 182      35.041   2.392  56.900  1.00  0.00           H  
ATOM   4477 1HE  LYS B 182      36.204   4.576  56.946  1.00  0.00           H  
ATOM   4478 2HE  LYS B 182      34.637   5.407  56.951  1.00  0.00           H  
ATOM   4479 1HZ  LYS B 182      35.549   5.218  59.162  1.00  0.00           H  
ATOM   4480 2HZ  LYS B 182      34.153   4.346  59.056  1.00  0.00           H  
ATOM   4481 3HZ  LYS B 182      35.610   3.574  59.051  1.00  0.00           H  
ATOM   4482  N   LEU B 183      32.246   0.553  52.262  1.00  0.00           N  
ATOM   4483  CA  LEU B 183      31.784  -0.742  51.794  1.00  0.00           C  
ATOM   4484  C   LEU B 183      31.867  -0.825  50.260  1.00  0.00           C  
ATOM   4485  O   LEU B 183      32.007  -1.915  49.686  1.00  0.00           O  
ATOM   4486  CB  LEU B 183      30.339  -0.974  52.263  1.00  0.00           C  
ATOM   4487  CG  LEU B 183      30.052  -1.062  53.811  1.00  0.00           C  
ATOM   4488  CD1 LEU B 183      28.562  -1.284  53.994  1.00  0.00           C  
ATOM   4489  CD2 LEU B 183      30.859  -2.119  54.488  1.00  0.00           C  
ATOM   4490  H   LEU B 183      31.564   1.236  52.599  1.00  0.00           H  
ATOM   4491  HA  LEU B 183      32.431  -1.514  52.201  1.00  0.00           H  
ATOM   4492 1HB  LEU B 183      29.778  -0.119  51.927  1.00  0.00           H  
ATOM   4493 2HB  LEU B 183      29.937  -1.836  51.785  1.00  0.00           H  
ATOM   4494  HG  LEU B 183      30.302  -0.133  54.265  1.00  0.00           H  
ATOM   4495 1HD1 LEU B 183      28.334  -1.318  55.049  1.00  0.00           H  
ATOM   4496 2HD1 LEU B 183      28.022  -0.467  53.533  1.00  0.00           H  
ATOM   4497 3HD1 LEU B 183      28.268  -2.220  53.535  1.00  0.00           H  
ATOM   4498 1HD2 LEU B 183      30.619  -2.135  55.549  1.00  0.00           H  
ATOM   4499 2HD2 LEU B 183      30.632  -3.035  54.073  1.00  0.00           H  
ATOM   4500 3HD2 LEU B 183      31.920  -1.918  54.366  1.00  0.00           H  
ATOM   4501  N   GLY B 184      31.819   0.332  49.581  1.00  0.00           N  
ATOM   4502  CA  GLY B 184      31.887   0.366  48.129  1.00  0.00           C  
ATOM   4503  C   GLY B 184      30.538   0.063  47.506  1.00  0.00           C  
ATOM   4504  O   GLY B 184      30.458  -0.611  46.479  1.00  0.00           O  
ATOM   4505  H   GLY B 184      31.663   1.219  50.065  1.00  0.00           H  
ATOM   4506 1HA  GLY B 184      32.223   1.356  47.815  1.00  0.00           H  
ATOM   4507 2HA  GLY B 184      32.627  -0.352  47.782  1.00  0.00           H  
ATOM   4508  N   ILE B 185      29.476   0.533  48.156  1.00  0.00           N  
ATOM   4509  CA  ILE B 185      28.121   0.267  47.688  1.00  0.00           C  
ATOM   4510  C   ILE B 185      27.329   1.555  47.468  1.00  0.00           C  
ATOM   4511  O   ILE B 185      27.743   2.637  47.892  1.00  0.00           O  
ATOM   4512  CB  ILE B 185      27.397  -0.635  48.702  1.00  0.00           C  
ATOM   4513  CG1 ILE B 185      27.253   0.112  50.034  1.00  0.00           C  
ATOM   4514  CG2 ILE B 185      28.177  -1.952  48.870  1.00  0.00           C  
ATOM   4515  CD1 ILE B 185      26.441  -0.582  51.046  1.00  0.00           C  
ATOM   4516  H   ILE B 185      29.637   1.110  48.986  1.00  0.00           H  
ATOM   4517  HA  ILE B 185      28.169  -0.261  46.736  1.00  0.00           H  
ATOM   4518  HB  ILE B 185      26.411  -0.854  48.336  1.00  0.00           H  
ATOM   4519 1HG1 ILE B 185      28.226   0.318  50.427  1.00  0.00           H  
ATOM   4520 2HG1 ILE B 185      26.752   1.061  49.842  1.00  0.00           H  
ATOM   4521 1HG2 ILE B 185      27.676  -2.618  49.556  1.00  0.00           H  
ATOM   4522 2HG2 ILE B 185      28.251  -2.438  47.896  1.00  0.00           H  
ATOM   4523 3HG2 ILE B 185      29.177  -1.743  49.241  1.00  0.00           H  
ATOM   4524 1HD1 ILE B 185      26.369   0.039  51.923  1.00  0.00           H  
ATOM   4525 2HD1 ILE B 185      25.457  -0.760  50.641  1.00  0.00           H  
ATOM   4526 3HD1 ILE B 185      26.898  -1.522  51.314  1.00  0.00           H  
ATOM   4527  N   SER B 186      26.200   1.440  46.779  1.00  0.00           N  
ATOM   4528  CA  SER B 186      25.334   2.591  46.527  1.00  0.00           C  
ATOM   4529  C   SER B 186      24.486   2.936  47.745  1.00  0.00           C  
ATOM   4530  O   SER B 186      24.427   2.181  48.724  1.00  0.00           O  
ATOM   4531  CB  SER B 186      24.415   2.345  45.342  1.00  0.00           C  
ATOM   4532  OG  SER B 186      23.435   1.395  45.643  1.00  0.00           O  
ATOM   4533  H   SER B 186      25.920   0.507  46.438  1.00  0.00           H  
ATOM   4534  HA  SER B 186      25.965   3.450  46.298  1.00  0.00           H  
ATOM   4535 1HB  SER B 186      23.935   3.274  45.048  1.00  0.00           H  
ATOM   4536 2HB  SER B 186      25.008   1.997  44.498  1.00  0.00           H  
ATOM   4537  HG  SER B 186      22.929   1.276  44.825  1.00  0.00           H  
ATOM   4538  N   VAL B 187      23.813   4.084  47.678  1.00  0.00           N  
ATOM   4539  CA  VAL B 187      22.918   4.507  48.744  1.00  0.00           C  
ATOM   4540  C   VAL B 187      21.759   3.515  48.885  1.00  0.00           C  
ATOM   4541  O   VAL B 187      21.366   3.168  50.004  1.00  0.00           O  
ATOM   4542  CB  VAL B 187      22.392   5.934  48.481  1.00  0.00           C  
ATOM   4543  CG1 VAL B 187      21.331   6.290  49.481  1.00  0.00           C  
ATOM   4544  CG2 VAL B 187      23.539   6.934  48.575  1.00  0.00           C  
ATOM   4545  H   VAL B 187      23.910   4.657  46.851  1.00  0.00           H  
ATOM   4546  HA  VAL B 187      23.480   4.516  49.681  1.00  0.00           H  
ATOM   4547  HB  VAL B 187      21.943   5.976  47.483  1.00  0.00           H  
ATOM   4548 1HG1 VAL B 187      20.971   7.298  49.278  1.00  0.00           H  
ATOM   4549 2HG1 VAL B 187      20.515   5.592  49.400  1.00  0.00           H  
ATOM   4550 3HG1 VAL B 187      21.738   6.248  50.484  1.00  0.00           H  
ATOM   4551 1HG2 VAL B 187      23.162   7.942  48.382  1.00  0.00           H  
ATOM   4552 2HG2 VAL B 187      23.970   6.895  49.568  1.00  0.00           H  
ATOM   4553 3HG2 VAL B 187      24.301   6.689  47.842  1.00  0.00           H  
ATOM   4554  N   GLU B 188      21.197   3.082  47.756  1.00  0.00           N  
ATOM   4555  CA  GLU B 188      20.102   2.128  47.768  1.00  0.00           C  
ATOM   4556  C   GLU B 188      20.563   0.792  48.359  1.00  0.00           C  
ATOM   4557  O   GLU B 188      19.835   0.173  49.138  1.00  0.00           O  
ATOM   4558  CB  GLU B 188      19.581   1.931  46.346  1.00  0.00           C  
ATOM   4559  CG  GLU B 188      18.925   3.178  45.740  1.00  0.00           C  
ATOM   4560  CD  GLU B 188      19.943   4.196  45.242  1.00  0.00           C  
ATOM   4561  OE1 GLU B 188      21.119   3.882  45.259  1.00  0.00           O  
ATOM   4562  OE2 GLU B 188      19.554   5.264  44.851  1.00  0.00           O1-
ATOM   4563  H   GLU B 188      21.550   3.420  46.858  1.00  0.00           H  
ATOM   4564  HA  GLU B 188      19.300   2.527  48.394  1.00  0.00           H  
ATOM   4565 1HB  GLU B 188      20.404   1.628  45.699  1.00  0.00           H  
ATOM   4566 2HB  GLU B 188      18.847   1.124  46.337  1.00  0.00           H  
ATOM   4567 1HG  GLU B 188      18.292   2.875  44.906  1.00  0.00           H  
ATOM   4568 2HG  GLU B 188      18.289   3.636  46.490  1.00  0.00           H  
ATOM   4569  N   GLU B 189      21.780   0.356  48.002  1.00  0.00           N  
ATOM   4570  CA  GLU B 189      22.313  -0.888  48.547  1.00  0.00           C  
ATOM   4571  C   GLU B 189      22.505  -0.780  50.052  1.00  0.00           C  
ATOM   4572  O   GLU B 189      22.204  -1.731  50.779  1.00  0.00           O  
ATOM   4573  CB  GLU B 189      23.609  -1.269  47.839  1.00  0.00           C  
ATOM   4574  CG  GLU B 189      23.388  -1.759  46.407  1.00  0.00           C  
ATOM   4575  CD  GLU B 189      24.653  -1.974  45.602  1.00  0.00           C  
ATOM   4576  OE1 GLU B 189      25.638  -1.291  45.828  1.00  0.00           O  
ATOM   4577  OE2 GLU B 189      24.634  -2.836  44.756  1.00  0.00           O1-
ATOM   4578  H   GLU B 189      22.322   0.886  47.320  1.00  0.00           H  
ATOM   4579  HA  GLU B 189      21.591  -1.679  48.357  1.00  0.00           H  
ATOM   4580 1HB  GLU B 189      24.248  -0.396  47.799  1.00  0.00           H  
ATOM   4581 2HB  GLU B 189      24.129  -2.044  48.403  1.00  0.00           H  
ATOM   4582 1HG  GLU B 189      22.847  -2.704  46.455  1.00  0.00           H  
ATOM   4583 2HG  GLU B 189      22.751  -1.048  45.891  1.00  0.00           H  
ATOM   4584  N   LEU B 190      22.961   0.386  50.535  1.00  0.00           N  
ATOM   4585  CA  LEU B 190      23.149   0.566  51.964  1.00  0.00           C  
ATOM   4586  C   LEU B 190      21.818   0.407  52.663  1.00  0.00           C  
ATOM   4587  O   LEU B 190      21.738  -0.241  53.706  1.00  0.00           O  
ATOM   4588  CB  LEU B 190      23.651   1.962  52.312  1.00  0.00           C  
ATOM   4589  CG  LEU B 190      23.952   2.202  53.818  1.00  0.00           C  
ATOM   4590  CD1 LEU B 190      25.160   1.364  54.268  1.00  0.00           C  
ATOM   4591  CD2 LEU B 190      24.141   3.614  54.052  1.00  0.00           C  
ATOM   4592  H   LEU B 190      23.259   1.120  49.884  1.00  0.00           H  
ATOM   4593  HA  LEU B 190      23.825  -0.199  52.322  1.00  0.00           H  
ATOM   4594 1HB  LEU B 190      24.558   2.150  51.739  1.00  0.00           H  
ATOM   4595 2HB  LEU B 190      22.902   2.688  52.002  1.00  0.00           H  
ATOM   4596  HG  LEU B 190      23.110   1.869  54.413  1.00  0.00           H  
ATOM   4597 1HD1 LEU B 190      25.333   1.538  55.325  1.00  0.00           H  
ATOM   4598 2HD1 LEU B 190      24.971   0.314  54.111  1.00  0.00           H  
ATOM   4599 3HD1 LEU B 190      26.044   1.662  53.708  1.00  0.00           H  
ATOM   4600 1HD2 LEU B 190      24.334   3.747  55.101  1.00  0.00           H  
ATOM   4601 2HD2 LEU B 190      24.963   3.975  53.487  1.00  0.00           H  
ATOM   4602 3HD2 LEU B 190      23.245   4.150  53.767  1.00  0.00           H  
ATOM   4603  N   LEU B 191      20.771   1.022  52.102  1.00  0.00           N  
ATOM   4604  CA  LEU B 191      19.449   0.930  52.683  1.00  0.00           C  
ATOM   4605  C   LEU B 191      18.953  -0.507  52.720  1.00  0.00           C  
ATOM   4606  O   LEU B 191      18.397  -0.931  53.735  1.00  0.00           O  
ATOM   4607  CB  LEU B 191      18.477   1.835  51.924  1.00  0.00           C  
ATOM   4608  CG  LEU B 191      17.002   1.822  52.379  1.00  0.00           C  
ATOM   4609  CD1 LEU B 191      16.879   2.217  53.817  1.00  0.00           C  
ATOM   4610  CD2 LEU B 191      16.254   2.812  51.543  1.00  0.00           C  
ATOM   4611  H   LEU B 191      20.920   1.602  51.268  1.00  0.00           H  
ATOM   4612  HA  LEU B 191      19.518   1.279  53.702  1.00  0.00           H  
ATOM   4613 1HB  LEU B 191      18.842   2.863  51.993  1.00  0.00           H  
ATOM   4614 2HB  LEU B 191      18.498   1.548  50.875  1.00  0.00           H  
ATOM   4615  HG  LEU B 191      16.580   0.824  52.249  1.00  0.00           H  
ATOM   4616 1HD1 LEU B 191      15.830   2.220  54.099  1.00  0.00           H  
ATOM   4617 2HD1 LEU B 191      17.408   1.521  54.456  1.00  0.00           H  
ATOM   4618 3HD1 LEU B 191      17.291   3.203  53.921  1.00  0.00           H  
ATOM   4619 1HD2 LEU B 191      15.226   2.816  51.839  1.00  0.00           H  
ATOM   4620 2HD2 LEU B 191      16.683   3.807  51.691  1.00  0.00           H  
ATOM   4621 3HD2 LEU B 191      16.329   2.528  50.496  1.00  0.00           H  
ATOM   4622  N   LEU B 192      19.145  -1.269  51.639  1.00  0.00           N  
ATOM   4623  CA  LEU B 192      18.699  -2.653  51.668  1.00  0.00           C  
ATOM   4624  C   LEU B 192      19.450  -3.428  52.756  1.00  0.00           C  
ATOM   4625  O   LEU B 192      18.834  -4.220  53.480  1.00  0.00           O  
ATOM   4626  CB  LEU B 192      18.973  -3.328  50.326  1.00  0.00           C  
ATOM   4627  CG  LEU B 192      18.164  -2.900  49.084  1.00  0.00           C  
ATOM   4628  CD1 LEU B 192      18.783  -3.579  47.846  1.00  0.00           C  
ATOM   4629  CD2 LEU B 192      16.721  -3.311  49.224  1.00  0.00           C  
ATOM   4630  H   LEU B 192      19.559  -0.860  50.796  1.00  0.00           H  
ATOM   4631  HA  LEU B 192      17.642  -2.677  51.898  1.00  0.00           H  
ATOM   4632 1HB  LEU B 192      19.999  -3.118  50.094  1.00  0.00           H  
ATOM   4633 2HB  LEU B 192      18.846  -4.403  50.456  1.00  0.00           H  
ATOM   4634  HG  LEU B 192      18.228  -1.820  48.961  1.00  0.00           H  
ATOM   4635 1HD1 LEU B 192      18.234  -3.280  46.955  1.00  0.00           H  
ATOM   4636 2HD1 LEU B 192      19.824  -3.275  47.744  1.00  0.00           H  
ATOM   4637 3HD1 LEU B 192      18.732  -4.662  47.956  1.00  0.00           H  
ATOM   4638 1HD2 LEU B 192      16.173  -3.008  48.331  1.00  0.00           H  
ATOM   4639 2HD2 LEU B 192      16.669  -4.391  49.331  1.00  0.00           H  
ATOM   4640 3HD2 LEU B 192      16.276  -2.834  50.092  1.00  0.00           H  
ATOM   4641  N   LEU B 193      20.764  -3.173  52.913  1.00  0.00           N  
ATOM   4642  CA  LEU B 193      21.527  -3.838  53.966  1.00  0.00           C  
ATOM   4643  C   LEU B 193      21.036  -3.409  55.341  1.00  0.00           C  
ATOM   4644  O   LEU B 193      20.992  -4.234  56.250  1.00  0.00           O  
ATOM   4645  CB  LEU B 193      23.025  -3.527  53.886  1.00  0.00           C  
ATOM   4646  CG  LEU B 193      23.836  -4.101  52.705  1.00  0.00           C  
ATOM   4647  CD1 LEU B 193      25.212  -3.497  52.757  1.00  0.00           C  
ATOM   4648  CD2 LEU B 193      23.928  -5.635  52.800  1.00  0.00           C  
ATOM   4649  H   LEU B 193      21.236  -2.541  52.259  1.00  0.00           H  
ATOM   4650  HA  LEU B 193      21.376  -4.906  53.874  1.00  0.00           H  
ATOM   4651 1HB  LEU B 193      23.143  -2.444  53.869  1.00  0.00           H  
ATOM   4652 2HB  LEU B 193      23.481  -3.902  54.795  1.00  0.00           H  
ATOM   4653  HG  LEU B 193      23.371  -3.813  51.766  1.00  0.00           H  
ATOM   4654 1HD1 LEU B 193      25.805  -3.866  51.925  1.00  0.00           H  
ATOM   4655 2HD1 LEU B 193      25.122  -2.421  52.694  1.00  0.00           H  
ATOM   4656 3HD1 LEU B 193      25.686  -3.764  53.695  1.00  0.00           H  
ATOM   4657 1HD2 LEU B 193      24.518  -6.018  51.974  1.00  0.00           H  
ATOM   4658 2HD2 LEU B 193      24.398  -5.909  53.732  1.00  0.00           H  
ATOM   4659 3HD2 LEU B 193      22.939  -6.069  52.754  1.00  0.00           H  
ATOM   4660  N   ALA B 194      20.697  -2.121  55.512  1.00  0.00           N  
ATOM   4661  CA  ALA B 194      20.180  -1.621  56.782  1.00  0.00           C  
ATOM   4662  C   ALA B 194      18.881  -2.308  57.139  1.00  0.00           C  
ATOM   4663  O   ALA B 194      18.672  -2.684  58.297  1.00  0.00           O  
ATOM   4664  CB  ALA B 194      19.967  -0.136  56.707  1.00  0.00           C  
ATOM   4665  H   ALA B 194      20.847  -1.466  54.739  1.00  0.00           H  
ATOM   4666  HA  ALA B 194      20.892  -1.842  57.563  1.00  0.00           H  
ATOM   4667 1HB  ALA B 194      19.599   0.216  57.657  1.00  0.00           H  
ATOM   4668 2HB  ALA B 194      20.909   0.358  56.471  1.00  0.00           H  
ATOM   4669 3HB  ALA B 194      19.243   0.080  55.934  1.00  0.00           H  
ATOM   4670  N   LYS B 195      18.018  -2.511  56.144  1.00  0.00           N  
ATOM   4671  CA  LYS B 195      16.780  -3.225  56.373  1.00  0.00           C  
ATOM   4672  C   LYS B 195      17.105  -4.666  56.753  1.00  0.00           C  
ATOM   4673  O   LYS B 195      16.556  -5.197  57.719  1.00  0.00           O  
ATOM   4674  CB  LYS B 195      15.888  -3.165  55.134  1.00  0.00           C  
ATOM   4675  CG  LYS B 195      15.251  -1.800  54.873  1.00  0.00           C  
ATOM   4676  CD  LYS B 195      14.615  -1.700  53.467  1.00  0.00           C  
ATOM   4677  CE  LYS B 195      13.382  -2.588  53.299  1.00  0.00           C  
ATOM   4678  NZ  LYS B 195      12.734  -2.395  51.950  1.00  0.00           N1+
ATOM   4679  H   LYS B 195      18.223  -2.117  55.218  1.00  0.00           H  
ATOM   4680  HA  LYS B 195      16.255  -2.762  57.209  1.00  0.00           H  
ATOM   4681 1HB  LYS B 195      16.471  -3.434  54.256  1.00  0.00           H  
ATOM   4682 2HB  LYS B 195      15.097  -3.889  55.247  1.00  0.00           H  
ATOM   4683 1HG  LYS B 195      14.484  -1.613  55.627  1.00  0.00           H  
ATOM   4684 2HG  LYS B 195      16.016  -1.028  54.966  1.00  0.00           H  
ATOM   4685 1HD  LYS B 195      14.328  -0.661  53.277  1.00  0.00           H  
ATOM   4686 2HD  LYS B 195      15.356  -1.986  52.722  1.00  0.00           H  
ATOM   4687 1HE  LYS B 195      13.672  -3.624  53.400  1.00  0.00           H  
ATOM   4688 2HE  LYS B 195      12.655  -2.350  54.074  1.00  0.00           H  
ATOM   4689 1HZ  LYS B 195      11.918  -2.986  51.853  1.00  0.00           H  
ATOM   4690 2HZ  LYS B 195      12.424  -1.422  51.816  1.00  0.00           H  
ATOM   4691 3HZ  LYS B 195      13.359  -2.599  51.193  1.00  0.00           H  
ATOM   4692  N   ALA B 196      18.056  -5.292  56.038  1.00  0.00           N  
ATOM   4693  CA  ALA B 196      18.421  -6.666  56.335  1.00  0.00           C  
ATOM   4694  C   ALA B 196      18.943  -6.779  57.753  1.00  0.00           C  
ATOM   4695  O   ALA B 196      18.640  -7.747  58.456  1.00  0.00           O  
ATOM   4696  CB  ALA B 196      19.479  -7.168  55.364  1.00  0.00           C  
ATOM   4697  H   ALA B 196      18.479  -4.820  55.234  1.00  0.00           H  
ATOM   4698  HA  ALA B 196      17.529  -7.273  56.245  1.00  0.00           H  
ATOM   4699 1HB  ALA B 196      19.712  -8.201  55.594  1.00  0.00           H  
ATOM   4700 2HB  ALA B 196      19.116  -7.089  54.348  1.00  0.00           H  
ATOM   4701 3HB  ALA B 196      20.374  -6.568  55.462  1.00  0.00           H  
ATOM   4702  N   ALA B 197      19.736  -5.790  58.175  1.00  0.00           N  
ATOM   4703  CA  ALA B 197      20.295  -5.734  59.514  1.00  0.00           C  
ATOM   4704  C   ALA B 197      19.156  -5.625  60.542  1.00  0.00           C  
ATOM   4705  O   ALA B 197      19.117  -6.352  61.551  1.00  0.00           O  
ATOM   4706  CB  ALA B 197      21.258  -4.555  59.592  1.00  0.00           C  
ATOM   4707  H   ALA B 197      19.993  -5.060  57.512  1.00  0.00           H  
ATOM   4708  HA  ALA B 197      20.848  -6.648  59.702  1.00  0.00           H  
ATOM   4709 1HB  ALA B 197      21.696  -4.498  60.557  1.00  0.00           H  
ATOM   4710 2HB  ALA B 197      22.043  -4.683  58.846  1.00  0.00           H  
ATOM   4711 3HB  ALA B 197      20.724  -3.636  59.395  1.00  0.00           H  
ATOM   4712  N   HIS B 198      18.153  -4.792  60.241  1.00  0.00           N  
ATOM   4713  CA  HIS B 198      17.005  -4.616  61.122  1.00  0.00           C  
ATOM   4714  C   HIS B 198      16.253  -5.934  61.327  1.00  0.00           C  
ATOM   4715  O   HIS B 198      15.986  -6.339  62.463  1.00  0.00           O  
ATOM   4716  CB  HIS B 198      16.061  -3.530  60.575  1.00  0.00           C  
ATOM   4717  CG  HIS B 198      14.878  -3.235  61.449  1.00  0.00           C  
ATOM   4718  CD2 HIS B 198      14.762  -2.439  62.535  1.00  0.00           C  
ATOM   4719  ND1 HIS B 198      13.636  -3.818  61.263  1.00  0.00           N  
ATOM   4720  CE1 HIS B 198      12.806  -3.388  62.202  1.00  0.00           C  
ATOM   4721  NE2 HIS B 198      13.467  -2.555  62.990  1.00  0.00           N  
ATOM   4722  H   HIS B 198      18.239  -4.181  59.420  1.00  0.00           H  
ATOM   4723  HA  HIS B 198      17.359  -4.283  62.100  1.00  0.00           H  
ATOM   4724 1HB  HIS B 198      16.620  -2.608  60.419  1.00  0.00           H  
ATOM   4725 2HB  HIS B 198      15.681  -3.841  59.609  1.00  0.00           H  
ATOM   4726  HD2 HIS B 198      15.555  -1.830  62.975  1.00  0.00           H  
ATOM   4727  HE1 HIS B 198      11.761  -3.678  62.313  1.00  0.00           H  
ATOM   4728  HE2 HIS B 198      13.089  -2.068  63.830  1.00  0.00           H  
ATOM   4729  N   TYR B 199      15.961  -6.638  60.226  1.00  0.00           N  
ATOM   4730  CA  TYR B 199      15.218  -7.896  60.298  1.00  0.00           C  
ATOM   4731  C   TYR B 199      16.033  -9.035  60.920  1.00  0.00           C  
ATOM   4732  O   TYR B 199      15.510  -9.827  61.710  1.00  0.00           O  
ATOM   4733  CB  TYR B 199      14.738  -8.299  58.902  1.00  0.00           C  
ATOM   4734  CG  TYR B 199      13.624  -7.429  58.364  1.00  0.00           C  
ATOM   4735  CD1 TYR B 199      13.895  -6.476  57.393  1.00  0.00           C  
ATOM   4736  CD2 TYR B 199      12.331  -7.584  58.842  1.00  0.00           C  
ATOM   4737  CE1 TYR B 199      12.877  -5.682  56.902  1.00  0.00           C  
ATOM   4738  CE2 TYR B 199      11.314  -6.790  58.350  1.00  0.00           C  
ATOM   4739  CZ  TYR B 199      11.583  -5.842  57.385  1.00  0.00           C  
ATOM   4740  OH  TYR B 199      10.570  -5.050  56.895  1.00  0.00           O  
ATOM   4741  H   TYR B 199      16.225  -6.244  59.319  1.00  0.00           H  
ATOM   4742  HA  TYR B 199      14.340  -7.735  60.921  1.00  0.00           H  
ATOM   4743 1HB  TYR B 199      15.574  -8.253  58.202  1.00  0.00           H  
ATOM   4744 2HB  TYR B 199      14.385  -9.330  58.922  1.00  0.00           H  
ATOM   4745  HD1 TYR B 199      14.911  -6.355  57.018  1.00  0.00           H  
ATOM   4746  HD2 TYR B 199      12.118  -8.332  59.605  1.00  0.00           H  
ATOM   4747  HE1 TYR B 199      13.090  -4.933  56.139  1.00  0.00           H  
ATOM   4748  HE2 TYR B 199      10.297  -6.911  58.727  1.00  0.00           H  
ATOM   4749  HH  TYR B 199       9.745  -5.285  57.328  1.00  0.00           H  
ATOM   4750  N   SER B 200      17.329  -9.103  60.588  1.00  0.00           N  
ATOM   4751  CA  SER B 200      18.214 -10.147  61.090  1.00  0.00           C  
ATOM   4752  C   SER B 200      18.740  -9.940  62.516  1.00  0.00           C  
ATOM   4753  O   SER B 200      19.180 -10.910  63.140  1.00  0.00           O  
ATOM   4754  CB  SER B 200      19.386 -10.318  60.142  1.00  0.00           C  
ATOM   4755  OG  SER B 200      20.175  -9.170  60.094  1.00  0.00           O  
ATOM   4756  H   SER B 200      17.719  -8.432  59.928  1.00  0.00           H  
ATOM   4757  HA  SER B 200      17.649 -11.080  61.082  1.00  0.00           H  
ATOM   4758 1HB  SER B 200      19.991 -11.158  60.473  1.00  0.00           H  
ATOM   4759 2HB  SER B 200      19.021 -10.545  59.149  1.00  0.00           H  
ATOM   4760  HG  SER B 200      19.718  -8.583  59.459  1.00  0.00           H  
ATOM   4761  N   GLY B 201      18.646  -8.720  63.071  1.00  0.00           N  
ATOM   4762  CA  GLY B 201      19.147  -8.472  64.420  1.00  0.00           C  
ATOM   4763  C   GLY B 201      20.663  -8.289  64.428  1.00  0.00           C  
ATOM   4764  O   GLY B 201      21.346  -8.671  65.382  1.00  0.00           O  
ATOM   4765  H   GLY B 201      18.317  -7.920  62.525  1.00  0.00           H  
ATOM   4766 1HA  GLY B 201      18.670  -7.574  64.814  1.00  0.00           H  
ATOM   4767 2HA  GLY B 201      18.868  -9.298  65.069  1.00  0.00           H  
ATOM   4768  N   THR B 202      21.181  -7.749  63.329  1.00  0.00           N  
ATOM   4769  CA  THR B 202      22.610  -7.535  63.130  1.00  0.00           C  
ATOM   4770  C   THR B 202      22.886  -6.084  62.739  1.00  0.00           C  
ATOM   4771  O   THR B 202      21.983  -5.244  62.758  1.00  0.00           O  
ATOM   4772  CB  THR B 202      23.191  -8.518  62.080  1.00  0.00           C  
ATOM   4773  CG2 THR B 202      22.906  -9.965  62.451  1.00  0.00           C  
ATOM   4774  OG1 THR B 202      22.648  -8.253  60.779  1.00  0.00           O  
ATOM   4775  H   THR B 202      20.527  -7.419  62.613  1.00  0.00           H  
ATOM   4776  HA  THR B 202      23.130  -7.722  64.070  1.00  0.00           H  
ATOM   4777  HB  THR B 202      24.267  -8.386  62.039  1.00  0.00           H  
ATOM   4778  HG1 THR B 202      21.708  -8.520  60.759  1.00  0.00           H  
ATOM   4779 1HG2 THR B 202      23.346 -10.623  61.706  1.00  0.00           H  
ATOM   4780 2HG2 THR B 202      23.337 -10.177  63.428  1.00  0.00           H  
ATOM   4781 3HG2 THR B 202      21.831 -10.129  62.485  1.00  0.00           H  
ATOM   4782  N   THR B 203      24.149  -5.759  62.493  1.00  0.00           N  
ATOM   4783  CA  THR B 203      24.549  -4.427  62.046  1.00  0.00           C  
ATOM   4784  C   THR B 203      24.763  -4.426  60.536  1.00  0.00           C  
ATOM   4785  O   THR B 203      24.842  -5.492  59.923  1.00  0.00           O  
ATOM   4786  CB  THR B 203      25.860  -4.003  62.714  1.00  0.00           C  
ATOM   4787  CG2 THR B 203      25.756  -4.017  64.233  1.00  0.00           C  
ATOM   4788  OG1 THR B 203      26.894  -4.902  62.286  1.00  0.00           O  
ATOM   4789  H   THR B 203      24.869  -6.482  62.585  1.00  0.00           H  
ATOM   4790  HA  THR B 203      23.761  -3.713  62.291  1.00  0.00           H  
ATOM   4791  HB  THR B 203      26.113  -2.998  62.390  1.00  0.00           H  
ATOM   4792  HG1 THR B 203      26.705  -5.793  62.684  1.00  0.00           H  
ATOM   4793 1HG2 THR B 203      26.707  -3.713  64.668  1.00  0.00           H  
ATOM   4794 2HG2 THR B 203      24.973  -3.329  64.546  1.00  0.00           H  
ATOM   4795 3HG2 THR B 203      25.511  -5.026  64.570  1.00  0.00           H  
ATOM   4796  N   VAL B 204      24.893  -3.245  59.923  1.00  0.00           N  
ATOM   4797  CA  VAL B 204      25.172  -3.211  58.488  1.00  0.00           C  
ATOM   4798  C   VAL B 204      26.533  -3.785  58.139  1.00  0.00           C  
ATOM   4799  O   VAL B 204      26.654  -4.537  57.176  1.00  0.00           O  
ATOM   4800  CB  VAL B 204      25.016  -1.822  57.893  1.00  0.00           C  
ATOM   4801  CG1 VAL B 204      25.531  -1.806  56.452  1.00  0.00           C  
ATOM   4802  CG2 VAL B 204      23.578  -1.508  57.876  1.00  0.00           C  
ATOM   4803  H   VAL B 204      24.808  -2.394  60.462  1.00  0.00           H  
ATOM   4804  HA  VAL B 204      24.421  -3.828  58.002  1.00  0.00           H  
ATOM   4805  HB  VAL B 204      25.558  -1.096  58.486  1.00  0.00           H  
ATOM   4806 1HG1 VAL B 204      25.384  -0.828  56.043  1.00  0.00           H  
ATOM   4807 2HG1 VAL B 204      26.587  -2.046  56.413  1.00  0.00           H  
ATOM   4808 3HG1 VAL B 204      24.986  -2.529  55.867  1.00  0.00           H  
ATOM   4809 1HG2 VAL B 204      23.414  -0.520  57.443  1.00  0.00           H  
ATOM   4810 2HG2 VAL B 204      23.081  -2.262  57.269  1.00  0.00           H  
ATOM   4811 3HG2 VAL B 204      23.190  -1.540  58.883  1.00  0.00           H  
ATOM   4812  N   GLU B 205      27.579  -3.455  58.897  1.00  0.00           N  
ATOM   4813  CA  GLU B 205      28.871  -4.044  58.566  1.00  0.00           C  
ATOM   4814  C   GLU B 205      28.740  -5.562  58.485  1.00  0.00           C  
ATOM   4815  O   GLU B 205      29.256  -6.188  57.548  1.00  0.00           O  
ATOM   4816  CB  GLU B 205      29.922  -3.701  59.615  1.00  0.00           C  
ATOM   4817  CG  GLU B 205      31.291  -4.317  59.335  1.00  0.00           C  
ATOM   4818  CD  GLU B 205      32.298  -4.004  60.387  1.00  0.00           C  
ATOM   4819  OE1 GLU B 205      32.002  -3.215  61.247  1.00  0.00           O  
ATOM   4820  OE2 GLU B 205      33.371  -4.586  60.351  1.00  0.00           O1-
ATOM   4821  H   GLU B 205      27.476  -2.823  59.678  1.00  0.00           H  
ATOM   4822  HA  GLU B 205      29.192  -3.669  57.594  1.00  0.00           H  
ATOM   4823 1HB  GLU B 205      30.041  -2.619  59.669  1.00  0.00           H  
ATOM   4824 2HB  GLU B 205      29.587  -4.046  60.595  1.00  0.00           H  
ATOM   4825 1HG  GLU B 205      31.189  -5.397  59.276  1.00  0.00           H  
ATOM   4826 2HG  GLU B 205      31.648  -3.961  58.369  1.00  0.00           H  
ATOM   4827  N   GLU B 206      28.041  -6.157  59.463  1.00  0.00           N  
ATOM   4828  CA  GLU B 206      27.817  -7.591  59.451  1.00  0.00           C  
ATOM   4829  C   GLU B 206      26.963  -8.027  58.262  1.00  0.00           C  
ATOM   4830  O   GLU B 206      27.261  -9.045  57.646  1.00  0.00           O  
ATOM   4831  CB  GLU B 206      27.157  -8.022  60.754  1.00  0.00           C  
ATOM   4832  CG  GLU B 206      28.067  -7.969  61.973  1.00  0.00           C  
ATOM   4833  CD  GLU B 206      27.308  -8.105  63.241  1.00  0.00           C  
ATOM   4834  OE1 GLU B 206      26.259  -7.488  63.316  1.00  0.00           O  
ATOM   4835  OE2 GLU B 206      27.735  -8.807  64.122  1.00  0.00           O1-
ATOM   4836  H   GLU B 206      27.667  -5.596  60.233  1.00  0.00           H  
ATOM   4837  HA  GLU B 206      28.787  -8.083  59.374  1.00  0.00           H  
ATOM   4838 1HB  GLU B 206      26.298  -7.383  60.942  1.00  0.00           H  
ATOM   4839 2HB  GLU B 206      26.787  -9.040  60.652  1.00  0.00           H  
ATOM   4840 1HG  GLU B 206      28.791  -8.781  61.906  1.00  0.00           H  
ATOM   4841 2HG  GLU B 206      28.617  -7.027  61.970  1.00  0.00           H  
ATOM   4842  N   ALA B 207      25.918  -7.260  57.920  1.00  0.00           N  
ATOM   4843  CA  ALA B 207      25.051  -7.609  56.796  1.00  0.00           C  
ATOM   4844  C   ALA B 207      25.851  -7.664  55.494  1.00  0.00           C  
ATOM   4845  O   ALA B 207      25.695  -8.580  54.684  1.00  0.00           O  
ATOM   4846  CB  ALA B 207      23.916  -6.585  56.687  1.00  0.00           C  
ATOM   4847  H   ALA B 207      25.683  -6.458  58.511  1.00  0.00           H  
ATOM   4848  HA  ALA B 207      24.634  -8.598  56.986  1.00  0.00           H  
ATOM   4849 1HB  ALA B 207      23.248  -6.828  55.879  1.00  0.00           H  
ATOM   4850 2HB  ALA B 207      23.358  -6.569  57.624  1.00  0.00           H  
ATOM   4851 3HB  ALA B 207      24.341  -5.608  56.505  1.00  0.00           H  
ATOM   4852  N   TYR B 208      26.736  -6.697  55.306  1.00  0.00           N  
ATOM   4853  CA  TYR B 208      27.574  -6.636  54.122  1.00  0.00           C  
ATOM   4854  C   TYR B 208      28.454  -7.865  54.018  1.00  0.00           C  
ATOM   4855  O   TYR B 208      28.454  -8.579  53.007  1.00  0.00           O  
ATOM   4856  CB  TYR B 208      28.440  -5.397  54.197  1.00  0.00           C  
ATOM   4857  CG  TYR B 208      29.456  -5.209  53.115  1.00  0.00           C  
ATOM   4858  CD1 TYR B 208      29.119  -4.639  51.908  1.00  0.00           C  
ATOM   4859  CD2 TYR B 208      30.772  -5.570  53.368  1.00  0.00           C  
ATOM   4860  CE1 TYR B 208      30.108  -4.405  50.982  1.00  0.00           C  
ATOM   4861  CE2 TYR B 208      31.739  -5.336  52.449  1.00  0.00           C  
ATOM   4862  CZ  TYR B 208      31.419  -4.741  51.268  1.00  0.00           C  
ATOM   4863  OH  TYR B 208      32.407  -4.472  50.361  1.00  0.00           O  
ATOM   4864  H   TYR B 208      26.798  -5.958  56.013  1.00  0.00           H  
ATOM   4865  HA  TYR B 208      26.934  -6.596  53.241  1.00  0.00           H  
ATOM   4866 1HB  TYR B 208      27.804  -4.524  54.212  1.00  0.00           H  
ATOM   4867 2HB  TYR B 208      28.970  -5.397  55.146  1.00  0.00           H  
ATOM   4868  HD1 TYR B 208      28.095  -4.350  51.699  1.00  0.00           H  
ATOM   4869  HD2 TYR B 208      31.035  -6.011  54.309  1.00  0.00           H  
ATOM   4870  HE1 TYR B 208      29.870  -3.936  50.034  1.00  0.00           H  
ATOM   4871  HE2 TYR B 208      32.774  -5.601  52.664  1.00  0.00           H  
ATOM   4872  HH  TYR B 208      32.189  -3.629  49.894  1.00  0.00           H  
ATOM   4873  N   LYS B 209      29.205  -8.105  55.096  1.00  0.00           N  
ATOM   4874  CA  LYS B 209      30.138  -9.210  55.152  1.00  0.00           C  
ATOM   4875  C   LYS B 209      29.442 -10.549  55.036  1.00  0.00           C  
ATOM   4876  O   LYS B 209      29.968 -11.463  54.398  1.00  0.00           O  
ATOM   4877  CB  LYS B 209      30.992  -9.098  56.414  1.00  0.00           C  
ATOM   4878  CG  LYS B 209      31.993  -7.945  56.314  1.00  0.00           C  
ATOM   4879  CD  LYS B 209      32.847  -7.738  57.549  1.00  0.00           C  
ATOM   4880  CE  LYS B 209      33.887  -6.636  57.270  1.00  0.00           C  
ATOM   4881  NZ  LYS B 209      34.693  -6.260  58.469  1.00  0.00           N1+
ATOM   4882  H   LYS B 209      29.129  -7.466  55.896  1.00  0.00           H  
ATOM   4883  HA  LYS B 209      30.806  -9.122  54.300  1.00  0.00           H  
ATOM   4884 1HB  LYS B 209      30.344  -8.920  57.276  1.00  0.00           H  
ATOM   4885 2HB  LYS B 209      31.532 -10.029  56.581  1.00  0.00           H  
ATOM   4886 1HG  LYS B 209      32.630  -8.086  55.441  1.00  0.00           H  
ATOM   4887 2HG  LYS B 209      31.424  -7.035  56.182  1.00  0.00           H  
ATOM   4888 1HD  LYS B 209      32.213  -7.434  58.385  1.00  0.00           H  
ATOM   4889 2HD  LYS B 209      33.359  -8.661  57.813  1.00  0.00           H  
ATOM   4890 1HE  LYS B 209      34.564  -7.009  56.505  1.00  0.00           H  
ATOM   4891 2HE  LYS B 209      33.382  -5.746  56.891  1.00  0.00           H  
ATOM   4892 1HZ  LYS B 209      35.362  -5.554  58.210  1.00  0.00           H  
ATOM   4893 2HZ  LYS B 209      34.080  -5.859  59.201  1.00  0.00           H  
ATOM   4894 3HZ  LYS B 209      35.179  -7.062  58.834  1.00  0.00           H  
ATOM   4895  N   LEU B 210      28.256 -10.674  55.627  1.00  0.00           N  
ATOM   4896  CA  LEU B 210      27.529 -11.915  55.556  1.00  0.00           C  
ATOM   4897  C   LEU B 210      27.091 -12.180  54.122  1.00  0.00           C  
ATOM   4898  O   LEU B 210      27.296 -13.284  53.619  1.00  0.00           O  
ATOM   4899  CB  LEU B 210      26.336 -11.891  56.520  1.00  0.00           C  
ATOM   4900  CG  LEU B 210      25.463 -13.164  56.602  1.00  0.00           C  
ATOM   4901  CD1 LEU B 210      26.300 -14.380  57.029  1.00  0.00           C  
ATOM   4902  CD2 LEU B 210      24.370 -12.943  57.616  1.00  0.00           C  
ATOM   4903  H   LEU B 210      27.873  -9.906  56.177  1.00  0.00           H  
ATOM   4904  HA  LEU B 210      28.206 -12.705  55.862  1.00  0.00           H  
ATOM   4905 1HB  LEU B 210      26.709 -11.670  57.518  1.00  0.00           H  
ATOM   4906 2HB  LEU B 210      25.685 -11.067  56.217  1.00  0.00           H  
ATOM   4907  HG  LEU B 210      25.029 -13.360  55.637  1.00  0.00           H  
ATOM   4908 1HD1 LEU B 210      25.655 -15.258  57.088  1.00  0.00           H  
ATOM   4909 2HD1 LEU B 210      27.090 -14.577  56.309  1.00  0.00           H  
ATOM   4910 3HD1 LEU B 210      26.742 -14.193  58.006  1.00  0.00           H  
ATOM   4911 1HD2 LEU B 210      23.774 -13.837  57.666  1.00  0.00           H  
ATOM   4912 2HD2 LEU B 210      24.810 -12.748  58.594  1.00  0.00           H  
ATOM   4913 3HD2 LEU B 210      23.755 -12.097  57.322  1.00  0.00           H  
ATOM   4914  N   ALA B 211      26.571 -11.171  53.406  1.00  0.00           N  
ATOM   4915  CA  ALA B 211      26.187 -11.442  52.022  1.00  0.00           C  
ATOM   4916  C   ALA B 211      27.408 -11.937  51.232  1.00  0.00           C  
ATOM   4917  O   ALA B 211      27.306 -12.848  50.391  1.00  0.00           O  
ATOM   4918  CB  ALA B 211      25.617 -10.201  51.350  1.00  0.00           C  
ATOM   4919  H   ALA B 211      26.405 -10.252  53.836  1.00  0.00           H  
ATOM   4920  HA  ALA B 211      25.436 -12.227  52.030  1.00  0.00           H  
ATOM   4921 1HB  ALA B 211      25.336 -10.440  50.323  1.00  0.00           H  
ATOM   4922 2HB  ALA B 211      24.759  -9.856  51.876  1.00  0.00           H  
ATOM   4923 3HB  ALA B 211      26.377  -9.418  51.347  1.00  0.00           H  
ATOM   4924  N   LEU B 212      28.587 -11.353  51.497  1.00  0.00           N  
ATOM   4925  CA  LEU B 212      29.771 -11.783  50.771  1.00  0.00           C  
ATOM   4926  C   LEU B 212      30.145 -13.230  51.101  1.00  0.00           C  
ATOM   4927  O   LEU B 212      30.439 -14.015  50.197  1.00  0.00           O  
ATOM   4928  CB  LEU B 212      30.950 -10.853  51.094  1.00  0.00           C  
ATOM   4929  CG  LEU B 212      30.848  -9.387  50.583  1.00  0.00           C  
ATOM   4930  CD1 LEU B 212      31.986  -8.590  51.168  1.00  0.00           C  
ATOM   4931  CD2 LEU B 212      30.903  -9.336  49.062  1.00  0.00           C  
ATOM   4932  H   LEU B 212      28.627 -10.570  52.163  1.00  0.00           H  
ATOM   4933  HA  LEU B 212      29.550 -11.739  49.709  1.00  0.00           H  
ATOM   4934 1HB  LEU B 212      31.063 -10.813  52.175  1.00  0.00           H  
ATOM   4935 2HB  LEU B 212      31.857 -11.289  50.677  1.00  0.00           H  
ATOM   4936  HG  LEU B 212      29.912  -8.943  50.923  1.00  0.00           H  
ATOM   4937 1HD1 LEU B 212      31.912  -7.571  50.817  1.00  0.00           H  
ATOM   4938 2HD1 LEU B 212      31.931  -8.607  52.253  1.00  0.00           H
[truncated: 467,294 more chars]
