# Supplementary material for: Computational design of mechanically coupled axle-rotor protein assemblies
Source: Science. Author manuscript; Available in PMC 2023 Dec 11. (PMC10712554; doi:10.1126/science.abm1183)
Supplement: Data S5 [file NIHMS1871500-supplement-Data_S5.zip › pdbs/C5-C3_2.pdb]

ATOM      1  N   SER A   1      46.333 -52.828  19.013  1.00  0.00           N  
ATOM      2  CA  SER A   1      45.377 -51.737  19.166  1.00  0.00           C  
ATOM      3  C   SER A   1      45.826 -50.761  20.246  1.00  0.00           C  
ATOM      4  O   SER A   1      45.872 -49.552  20.021  1.00  0.00           O  
ATOM      5  CB  SER A   1      44.006 -52.286  19.506  1.00  0.00           C  
ATOM      6  OG  SER A   1      43.503 -53.065  18.456  1.00  0.00           O  
ATOM      7 1H   SER A   1      46.016 -53.452  18.299  1.00  0.00           H  
ATOM      8 2H   SER A   1      47.226 -52.457  18.757  1.00  0.00           H  
ATOM      9 3H   SER A   1      46.415 -53.325  19.877  1.00  0.00           H  
ATOM     10  HA  SER A   1      45.309 -51.202  18.218  1.00  0.00           H  
ATOM     11 1HB  SER A   1      44.071 -52.890  20.411  1.00  0.00           H  
ATOM     12 2HB  SER A   1      43.325 -51.462  19.710  1.00  0.00           H  
ATOM     13  HG  SER A   1      42.631 -53.355  18.735  1.00  0.00           H  
ATOM     14  N   ASP A   2      46.156 -51.292  21.415  1.00  0.00           N  
ATOM     15  CA  ASP A   2      46.557 -50.466  22.548  1.00  0.00           C  
ATOM     16  C   ASP A   2      47.893 -49.780  22.287  1.00  0.00           C  
ATOM     17  O   ASP A   2      48.124 -48.658  22.736  1.00  0.00           O  
ATOM     18  CB  ASP A   2      46.646 -51.309  23.822  1.00  0.00           C  
ATOM     19  CG  ASP A   2      45.296 -51.839  24.280  1.00  0.00           C  
ATOM     20  OD1 ASP A   2      44.298 -51.380  23.778  1.00  0.00           O  
ATOM     21  OD2 ASP A   2      45.273 -52.696  25.129  1.00  0.00           O1-
ATOM     22  H   ASP A   2      46.132 -52.297  21.526  1.00  0.00           H  
ATOM     23  HA  ASP A   2      45.796 -49.700  22.703  1.00  0.00           H  
ATOM     24 1HB  ASP A   2      47.314 -52.153  23.653  1.00  0.00           H  
ATOM     25 2HB  ASP A   2      47.076 -50.708  24.625  1.00  0.00           H  
ATOM     26  N   GLU A   3      48.769 -50.464  21.559  1.00  0.00           N  
ATOM     27  CA  GLU A   3      50.073 -49.914  21.216  1.00  0.00           C  
ATOM     28  C   GLU A   3      49.938 -48.689  20.317  1.00  0.00           C  
ATOM     29  O   GLU A   3      50.701 -47.734  20.437  1.00  0.00           O  
ATOM     30  CB  GLU A   3      50.934 -50.973  20.524  1.00  0.00           C  
ATOM     31  CG  GLU A   3      51.278 -52.172  21.398  1.00  0.00           C  
ATOM     32  CD  GLU A   3      50.169 -53.184  21.468  1.00  0.00           C  
ATOM     33  OE1 GLU A   3      49.171 -52.989  20.816  1.00  0.00           O  
ATOM     34  OE2 GLU A   3      50.320 -54.154  22.173  1.00  0.00           O1-
ATOM     35  H   GLU A   3      48.524 -51.390  21.232  1.00  0.00           H  
ATOM     36  HA  GLU A   3      50.576 -49.615  22.136  1.00  0.00           H  
ATOM     37 1HB  GLU A   3      50.414 -51.344  19.640  1.00  0.00           H  
ATOM     38 2HB  GLU A   3      51.868 -50.524  20.190  1.00  0.00           H  
ATOM     39 1HG  GLU A   3      52.170 -52.654  21.000  1.00  0.00           H  
ATOM     40 2HG  GLU A   3      51.506 -51.820  22.404  1.00  0.00           H  
ATOM     41  N   GLU A   4      48.963 -48.732  19.419  1.00  0.00           N  
ATOM     42  CA  GLU A   4      48.726 -47.628  18.496  1.00  0.00           C  
ATOM     43  C   GLU A   4      48.246 -46.383  19.233  1.00  0.00           C  
ATOM     44  O   GLU A   4      48.683 -45.271  18.949  1.00  0.00           O  
ATOM     45  CB  GLU A   4      47.699 -48.032  17.435  1.00  0.00           C  
ATOM     46  CG  GLU A   4      48.197 -49.073  16.443  1.00  0.00           C  
ATOM     47  CD  GLU A   4      47.140 -49.498  15.462  1.00  0.00           C  
ATOM     48  OE1 GLU A   4      46.015 -49.086  15.614  1.00  0.00           O  
ATOM     49  OE2 GLU A   4      47.458 -50.237  14.560  1.00  0.00           O1-
ATOM     50  H   GLU A   4      48.369 -49.544  19.372  1.00  0.00           H  
ATOM     51  HA  GLU A   4      49.663 -47.393  17.990  1.00  0.00           H  
ATOM     52 1HB  GLU A   4      46.811 -48.432  17.923  1.00  0.00           H  
ATOM     53 2HB  GLU A   4      47.394 -47.151  16.871  1.00  0.00           H  
ATOM     54 1HG  GLU A   4      49.042 -48.661  15.893  1.00  0.00           H  
ATOM     55 2HG  GLU A   4      48.548 -49.945  16.993  1.00  0.00           H  
ATOM     56  N   GLU A   5      47.338 -46.583  20.186  1.00  0.00           N  
ATOM     57  CA  GLU A   5      46.839 -45.487  21.008  1.00  0.00           C  
ATOM     58  C   GLU A   5      47.942 -44.922  21.896  1.00  0.00           C  
ATOM     59  O   GLU A   5      48.025 -43.710  22.102  1.00  0.00           O  
ATOM     60  CB  GLU A   5      45.666 -45.959  21.871  1.00  0.00           C  
ATOM     61  CG  GLU A   5      44.384 -46.227  21.096  1.00  0.00           C  
ATOM     62  CD  GLU A   5      43.206 -46.500  21.989  1.00  0.00           C  
ATOM     63  OE1 GLU A   5      43.391 -46.564  23.181  1.00  0.00           O  
ATOM     64  OE2 GLU A   5      42.120 -46.644  21.480  1.00  0.00           O1-
ATOM     65  H   GLU A   5      46.986 -47.516  20.342  1.00  0.00           H  
ATOM     66  HA  GLU A   5      46.480 -44.697  20.349  1.00  0.00           H  
ATOM     67 1HB  GLU A   5      45.941 -46.877  22.390  1.00  0.00           H  
ATOM     68 2HB  GLU A   5      45.447 -45.207  22.629  1.00  0.00           H  
ATOM     69 1HG  GLU A   5      44.160 -45.361  20.473  1.00  0.00           H  
ATOM     70 2HG  GLU A   5      44.541 -47.081  20.438  1.00  0.00           H  
ATOM     71  N   LYS A   6      48.783 -45.805  22.420  1.00  0.00           N  
ATOM     72  CA  LYS A   6      49.905 -45.389  23.255  1.00  0.00           C  
ATOM     73  C   LYS A   6      50.796 -44.388  22.524  1.00  0.00           C  
ATOM     74  O   LYS A   6      51.143 -43.341  23.070  1.00  0.00           O  
ATOM     75  CB  LYS A   6      50.728 -46.603  23.690  1.00  0.00           C  
ATOM     76  CG  LYS A   6      51.952 -46.265  24.531  1.00  0.00           C  
ATOM     77  CD  LYS A   6      52.622 -47.524  25.062  1.00  0.00           C  
ATOM     78  CE  LYS A   6      53.786 -47.186  25.983  1.00  0.00           C  
ATOM     79  NZ  LYS A   6      54.976 -46.713  25.225  1.00  0.00           N1+
ATOM     80  H   LYS A   6      48.645 -46.787  22.236  1.00  0.00           H  
ATOM     81  HA  LYS A   6      49.512 -44.914  24.154  1.00  0.00           H  
ATOM     82 1HB  LYS A   6      50.099 -47.279  24.271  1.00  0.00           H  
ATOM     83 2HB  LYS A   6      51.067 -47.148  22.809  1.00  0.00           H  
ATOM     84 1HG  LYS A   6      52.668 -45.711  23.924  1.00  0.00           H  
ATOM     85 2HG  LYS A   6      51.655 -45.640  25.372  1.00  0.00           H  
ATOM     86 1HD  LYS A   6      51.893 -48.119  25.614  1.00  0.00           H  
ATOM     87 2HD  LYS A   6      52.993 -48.118  24.227  1.00  0.00           H  
ATOM     88 1HE  LYS A   6      53.482 -46.406  26.681  1.00  0.00           H  
ATOM     89 2HE  LYS A   6      54.063 -48.069  26.557  1.00  0.00           H  
ATOM     90 1HZ  LYS A   6      55.724 -46.500  25.870  1.00  0.00           H  
ATOM     91 2HZ  LYS A   6      55.278 -47.436  24.587  1.00  0.00           H  
ATOM     92 3HZ  LYS A   6      54.735 -45.882  24.703  1.00  0.00           H  
ATOM     93  N   LYS A   7      51.159 -44.721  21.291  1.00  0.00           N  
ATOM     94  CA  LYS A   7      52.020 -43.859  20.489  1.00  0.00           C  
ATOM     95  C   LYS A   7      51.362 -42.508  20.236  1.00  0.00           C  
ATOM     96  O   LYS A   7      52.006 -41.462  20.338  1.00  0.00           O  
ATOM     97  CB  LYS A   7      52.365 -44.532  19.159  1.00  0.00           C  
ATOM     98  CG  LYS A   7      53.315 -45.715  19.282  1.00  0.00           C  
ATOM     99  CD  LYS A   7      53.573 -46.360  17.928  1.00  0.00           C  
ATOM    100  CE  LYS A   7      54.499 -47.561  18.053  1.00  0.00           C  
ATOM    101  NZ  LYS A   7      54.727 -48.226  16.741  1.00  0.00           N1+
ATOM    102  H   LYS A   7      50.835 -45.593  20.899  1.00  0.00           H  
ATOM    103  HA  LYS A   7      52.952 -43.699  21.031  1.00  0.00           H  
ATOM    104 1HB  LYS A   7      51.451 -44.886  18.682  1.00  0.00           H  
ATOM    105 2HB  LYS A   7      52.822 -43.803  18.490  1.00  0.00           H  
ATOM    106 1HG  LYS A   7      54.265 -45.378  19.701  1.00  0.00           H  
ATOM    107 2HG  LYS A   7      52.886 -46.459  19.953  1.00  0.00           H  
ATOM    108 1HD  LYS A   7      52.627 -46.684  17.493  1.00  0.00           H  
ATOM    109 2HD  LYS A   7      54.029 -45.630  17.259  1.00  0.00           H  
ATOM    110 1HE  LYS A   7      55.459 -47.239  18.455  1.00  0.00           H  
ATOM    111 2HE  LYS A   7      54.065 -48.284  18.742  1.00  0.00           H  
ATOM    112 1HZ  LYS A   7      55.343 -49.016  16.867  1.00  0.00           H  
ATOM    113 2HZ  LYS A   7      53.844 -48.545  16.367  1.00  0.00           H  
ATOM    114 3HZ  LYS A   7      55.147 -47.570  16.099  1.00  0.00           H  
ATOM    115  N   GLU A   8      50.075 -42.533  19.909  1.00  0.00           N  
ATOM    116  CA  GLU A   8      49.326 -41.309  19.638  1.00  0.00           C  
ATOM    117  C   GLU A   8      49.284 -40.409  20.867  1.00  0.00           C  
ATOM    118  O   GLU A   8      49.494 -39.201  20.769  1.00  0.00           O  
ATOM    119  CB  GLU A   8      47.903 -41.642  19.189  1.00  0.00           C  
ATOM    120  CG  GLU A   8      47.032 -40.426  18.904  1.00  0.00           C  
ATOM    121  CD  GLU A   8      45.638 -40.791  18.479  1.00  0.00           C  
ATOM    122  OE1 GLU A   8      45.410 -41.937  18.175  1.00  0.00           O  
ATOM    123  OE2 GLU A   8      44.798 -39.922  18.458  1.00  0.00           O1-
ATOM    124  H   GLU A   8      49.603 -43.422  19.842  1.00  0.00           H  
ATOM    125  HA  GLU A   8      49.821 -40.773  18.827  1.00  0.00           H  
ATOM    126 1HB  GLU A   8      47.939 -42.247  18.282  1.00  0.00           H  
ATOM    127 2HB  GLU A   8      47.407 -42.236  19.958  1.00  0.00           H  
ATOM    128 1HG  GLU A   8      46.976 -39.814  19.804  1.00  0.00           H  
ATOM    129 2HG  GLU A   8      47.502 -39.832  18.122  1.00  0.00           H  
ATOM    130  N   LEU A   9      49.012 -41.008  22.023  1.00  0.00           N  
ATOM    131  CA  LEU A   9      48.912 -40.254  23.268  1.00  0.00           C  
ATOM    132  C   LEU A   9      50.235 -39.588  23.615  1.00  0.00           C  
ATOM    133  O   LEU A   9      50.268 -38.430  24.035  1.00  0.00           O  
ATOM    134  CB  LEU A   9      48.481 -41.177  24.415  1.00  0.00           C  
ATOM    135  CG  LEU A   9      47.055 -41.734  24.320  1.00  0.00           C  
ATOM    136  CD1 LEU A   9      46.874 -42.845  25.346  1.00  0.00           C  
ATOM    137  CD2 LEU A   9      46.055 -40.611  24.549  1.00  0.00           C  
ATOM    138  H   LEU A   9      48.868 -42.006  22.038  1.00  0.00           H  
ATOM    139  HA  LEU A   9      48.152 -39.481  23.145  1.00  0.00           H  
ATOM    140 1HB  LEU A   9      49.165 -42.023  24.455  1.00  0.00           H  
ATOM    141 2HB  LEU A   9      48.560 -40.627  25.352  1.00  0.00           H  
ATOM    142  HG  LEU A   9      46.897 -42.165  23.331  1.00  0.00           H  
ATOM    143 1HD1 LEU A   9      45.861 -43.242  25.278  1.00  0.00           H  
ATOM    144 2HD1 LEU A   9      47.589 -43.644  25.146  1.00  0.00           H  
ATOM    145 3HD1 LEU A   9      47.042 -42.448  26.346  1.00  0.00           H  
ATOM    146 1HD2 LEU A   9      45.040 -41.007  24.481  1.00  0.00           H  
ATOM    147 2HD2 LEU A   9      46.210 -40.181  25.539  1.00  0.00           H  
ATOM    148 3HD2 LEU A   9      46.194 -39.839  23.792  1.00  0.00           H  
ATOM    149  N   GLU A  10      51.329 -40.323  23.440  1.00  0.00           N  
ATOM    150  CA  GLU A  10      52.656 -39.808  23.741  1.00  0.00           C  
ATOM    151  C   GLU A  10      52.986 -38.591  22.883  1.00  0.00           C  
ATOM    152  O   GLU A  10      53.540 -37.607  23.366  1.00  0.00           O  
ATOM    153  CB  GLU A  10      53.710 -40.896  23.525  1.00  0.00           C  
ATOM    154  CG  GLU A  10      53.693 -42.004  24.570  1.00  0.00           C  
ATOM    155  CD  GLU A  10      54.566 -43.170  24.200  1.00  0.00           C  
ATOM    156  OE1 GLU A  10      55.158 -43.135  23.148  1.00  0.00           O  
ATOM    157  OE2 GLU A  10      54.641 -44.098  24.971  1.00  0.00           O1-
ATOM    158  H   GLU A  10      51.235 -41.265  23.089  1.00  0.00           H  
ATOM    159  HA  GLU A  10      52.683 -39.512  24.790  1.00  0.00           H  
ATOM    160 1HB  GLU A  10      53.564 -41.356  22.548  1.00  0.00           H  
ATOM    161 2HB  GLU A  10      54.704 -40.447  23.531  1.00  0.00           H  
ATOM    162 1HG  GLU A  10      54.034 -41.597  25.521  1.00  0.00           H  
ATOM    163 2HG  GLU A  10      52.668 -42.349  24.700  1.00  0.00           H  
ATOM    164  N   LYS A  11      52.638 -38.670  21.602  1.00  0.00           N  
ATOM    165  CA  LYS A  11      52.866 -37.564  20.678  1.00  0.00           C  
ATOM    166  C   LYS A  11      52.088 -36.326  21.100  1.00  0.00           C  
ATOM    167  O   LYS A  11      52.626 -35.218  21.107  1.00  0.00           O  
ATOM    168  CB  LYS A  11      52.482 -37.966  19.254  1.00  0.00           C  
ATOM    169  CG  LYS A  11      52.759 -36.901  18.202  1.00  0.00           C  
ATOM    170  CD  LYS A  11      52.468 -37.417  16.801  1.00  0.00           C  
ATOM    171  CE  LYS A  11      52.924 -36.427  15.740  1.00  0.00           C  
ATOM    172  NZ  LYS A  11      52.088 -35.195  15.732  1.00  0.00           N1+
ATOM    173  H   LYS A  11      52.204 -39.514  21.260  1.00  0.00           H  
ATOM    174  HA  LYS A  11      53.931 -37.325  20.680  1.00  0.00           H  
ATOM    175 1HB  LYS A  11      53.028 -38.867  18.970  1.00  0.00           H  
ATOM    176 2HB  LYS A  11      51.418 -38.204  19.217  1.00  0.00           H  
ATOM    177 1HG  LYS A  11      52.135 -36.027  18.396  1.00  0.00           H  
ATOM    178 2HG  LYS A  11      53.804 -36.597  18.259  1.00  0.00           H  
ATOM    179 1HD  LYS A  11      52.986 -38.365  16.648  1.00  0.00           H  
ATOM    180 2HD  LYS A  11      51.397 -37.586  16.691  1.00  0.00           H  
ATOM    181 1HE  LYS A  11      53.960 -36.147  15.924  1.00  0.00           H  
ATOM    182 2HE  LYS A  11      52.867 -36.895  14.757  1.00  0.00           H  
ATOM    183 1HZ  LYS A  11      52.421 -34.566  15.015  1.00  0.00           H  
ATOM    184 2HZ  LYS A  11      51.126 -35.442  15.543  1.00  0.00           H  
ATOM    185 3HZ  LYS A  11      52.148 -34.742  16.632  1.00  0.00           H  
ATOM    186  N   ARG A  12      50.819 -36.517  21.446  1.00  0.00           N  
ATOM    187  CA  ARG A  12      49.970 -35.417  21.885  1.00  0.00           C  
ATOM    188  C   ARG A  12      50.504 -34.784  23.163  1.00  0.00           C  
ATOM    189  O   ARG A  12      50.432 -33.569  23.344  1.00  0.00           O  
ATOM    190  CB  ARG A  12      48.546 -35.902  22.119  1.00  0.00           C  
ATOM    191  CG  ARG A  12      47.782 -36.273  20.858  1.00  0.00           C  
ATOM    192  CD  ARG A  12      46.402 -36.730  21.166  1.00  0.00           C  
ATOM    193  NE  ARG A  12      45.696 -37.166  19.973  1.00  0.00           N  
ATOM    194  CZ  ARG A  12      45.072 -36.343  19.109  1.00  0.00           C  
ATOM    195  NH1 ARG A  12      45.075 -35.044  19.319  1.00  0.00           N1+
ATOM    196  NH2 ARG A  12      44.456 -36.839  18.050  1.00  0.00           N  
ATOM    197  H   ARG A  12      50.434 -37.451  21.407  1.00  0.00           H  
ATOM    198  HA  ARG A  12      49.952 -34.659  21.101  1.00  0.00           H  
ATOM    199 1HB  ARG A  12      48.562 -36.778  22.765  1.00  0.00           H  
ATOM    200 2HB  ARG A  12      47.978 -35.125  22.632  1.00  0.00           H  
ATOM    201 1HG  ARG A  12      47.717 -35.403  20.202  1.00  0.00           H  
ATOM    202 2HG  ARG A  12      48.302 -37.080  20.341  1.00  0.00           H  
ATOM    203 1HD  ARG A  12      46.444 -37.566  21.864  1.00  0.00           H  
ATOM    204 2HD  ARG A  12      45.840 -35.910  21.615  1.00  0.00           H  
ATOM    205  HE  ARG A  12      45.672 -38.158  19.778  1.00  0.00           H  
ATOM    206 1HH1 ARG A  12      45.546 -34.665  20.128  1.00  0.00           H  
ATOM    207 2HH1 ARG A  12      44.607 -34.428  18.671  1.00  0.00           H  
ATOM    208 1HH2 ARG A  12      44.453 -37.837  17.889  1.00  0.00           H  
ATOM    209 2HH2 ARG A  12      43.988 -36.222  17.403  1.00  0.00           H  
ATOM    210  N   ILE A  13      51.035 -35.617  24.051  1.00  0.00           N  
ATOM    211  CA  ILE A  13      51.592 -35.138  25.310  1.00  0.00           C  
ATOM    212  C   ILE A  13      52.804 -34.245  25.073  1.00  0.00           C  
ATOM    213  O   ILE A  13      52.918 -33.171  25.663  1.00  0.00           O  
ATOM    214  CB  ILE A  13      51.993 -36.316  26.217  1.00  0.00           C  
ATOM    215  CG1 ILE A  13      50.746 -37.010  26.771  1.00  0.00           C  
ATOM    216  CG2 ILE A  13      52.887 -35.835  27.349  1.00  0.00           C  
ATOM    217  CD1 ILE A  13      51.019 -38.376  27.361  1.00  0.00           C  
ATOM    218  H   ILE A  13      51.053 -36.605  23.849  1.00  0.00           H  
ATOM    219  HA  ILE A  13      50.828 -34.559  25.829  1.00  0.00           H  
ATOM    220  HB  ILE A  13      52.533 -37.059  25.630  1.00  0.00           H  
ATOM    221 1HG1 ILE A  13      50.297 -36.388  27.545  1.00  0.00           H  
ATOM    222 2HG1 ILE A  13      50.009 -37.124  25.976  1.00  0.00           H  
ATOM    223 1HG2 ILE A  13      53.160 -36.681  27.981  1.00  0.00           H  
ATOM    224 2HG2 ILE A  13      53.789 -35.386  26.935  1.00  0.00           H  
ATOM    225 3HG2 ILE A  13      52.353 -35.095  27.945  1.00  0.00           H  
ATOM    226 1HD1 ILE A  13      50.088 -38.804  27.733  1.00  0.00           H  
ATOM    227 2HD1 ILE A  13      51.437 -39.026  26.593  1.00  0.00           H  
ATOM    228 3HD1 ILE A  13      51.727 -38.281  28.183  1.00  0.00           H  
ATOM    229  N   GLU A  14      53.702 -34.695  24.204  1.00  0.00           N  
ATOM    230  CA  GLU A  14      54.914 -33.942  23.897  1.00  0.00           C  
ATOM    231  C   GLU A  14      54.582 -32.588  23.283  1.00  0.00           C  
ATOM    232  O   GLU A  14      55.176 -31.572  23.637  1.00  0.00           O  
ATOM    233  CB  GLU A  14      55.811 -34.738  22.947  1.00  0.00           C  
ATOM    234  CG  GLU A  14      56.481 -35.949  23.580  1.00  0.00           C  
ATOM    235  CD  GLU A  14      57.250 -36.777  22.589  1.00  0.00           C  
ATOM    236  OE1 GLU A  14      57.170 -36.495  21.418  1.00  0.00           O  
ATOM    237  OE2 GLU A  14      57.919 -37.694  23.003  1.00  0.00           O1-
ATOM    238  H   GLU A  14      53.544 -35.582  23.745  1.00  0.00           H  
ATOM    239  HA  GLU A  14      55.464 -33.779  24.825  1.00  0.00           H  
ATOM    240 1HB  GLU A  14      55.223 -35.086  22.098  1.00  0.00           H  
ATOM    241 2HB  GLU A  14      56.596 -34.087  22.557  1.00  0.00           H  
ATOM    242 1HG  GLU A  14      57.164 -35.608  24.358  1.00  0.00           H  
ATOM    243 2HG  GLU A  14      55.718 -36.568  24.050  1.00  0.00           H  
ATOM    244  N   GLU A  15      53.627 -32.585  22.356  1.00  0.00           N  
ATOM    245  CA  GLU A  15      53.232 -31.361  21.668  1.00  0.00           C  
ATOM    246  C   GLU A  15      52.559 -30.385  22.624  1.00  0.00           C  
ATOM    247  O   GLU A  15      52.836 -29.187  22.598  1.00  0.00           O  
ATOM    248  CB  GLU A  15      52.288 -31.683  20.507  1.00  0.00           C  
ATOM    249  CG  GLU A  15      52.959 -32.364  19.322  1.00  0.00           C  
ATOM    250  CD  GLU A  15      52.001 -32.679  18.208  1.00  0.00           C  
ATOM    251  OE1 GLU A  15      50.817 -32.570  18.420  1.00  0.00           O  
ATOM    252  OE2 GLU A  15      52.452 -33.031  17.144  1.00  0.00           O1-
ATOM    253  H   GLU A  15      53.161 -33.453  22.125  1.00  0.00           H  
ATOM    254  HA  GLU A  15      54.126 -30.890  21.258  1.00  0.00           H  
ATOM    255 1HB  GLU A  15      51.488 -32.335  20.858  1.00  0.00           H  
ATOM    256 2HB  GLU A  15      51.827 -30.763  20.147  1.00  0.00           H  
ATOM    257 1HG  GLU A  15      53.743 -31.712  18.938  1.00  0.00           H  
ATOM    258 2HG  GLU A  15      53.428 -33.286  19.664  1.00  0.00           H  
ATOM    259  N   ALA A  16      51.676 -30.903  23.469  1.00  0.00           N  
ATOM    260  CA  ALA A  16      50.927 -30.071  24.404  1.00  0.00           C  
ATOM    261  C   ALA A  16      51.853 -29.395  25.402  1.00  0.00           C  
ATOM    262  O   ALA A  16      51.714 -28.205  25.687  1.00  0.00           O  
ATOM    263  CB  ALA A  16      49.878 -30.903  25.130  1.00  0.00           C  
ATOM    264  H   ALA A  16      51.518 -31.903  23.463  1.00  0.00           H  
ATOM    265  HA  ALA A  16      50.401 -29.302  23.838  1.00  0.00           H  
ATOM    266 1HB  ALA A  16      49.329 -30.268  25.822  1.00  0.00           H  
ATOM    267 2HB  ALA A  16      49.189 -31.332  24.405  1.00  0.00           H  
ATOM    268 3HB  ALA A  16      50.370 -31.705  25.682  1.00  0.00           H  
ATOM    269  N   ALA A  17      52.799 -30.159  25.936  1.00  0.00           N  
ATOM    270  CA  ALA A  17      53.724 -29.646  26.937  1.00  0.00           C  
ATOM    271  C   ALA A  17      54.626 -28.564  26.354  1.00  0.00           C  
ATOM    272  O   ALA A  17      54.873 -27.540  26.990  1.00  0.00           O  
ATOM    273  CB  ALA A  17      54.564 -30.779  27.513  1.00  0.00           C  
ATOM    274  H   ALA A  17      52.881 -31.121  25.639  1.00  0.00           H  
ATOM    275  HA  ALA A  17      53.145 -29.214  27.754  1.00  0.00           H  
ATOM    276 1HB  ALA A  17      55.252 -30.381  28.259  1.00  0.00           H  
ATOM    277 2HB  ALA A  17      53.909 -31.518  27.977  1.00  0.00           H  
ATOM    278 3HB  ALA A  17      55.132 -31.253  26.713  1.00  0.00           H  
ATOM    279  N   GLN A  18      55.112 -28.798  25.141  1.00  0.00           N  
ATOM    280  CA  GLN A  18      56.033 -27.872  24.491  1.00  0.00           C  
ATOM    281  C   GLN A  18      55.324 -26.588  24.076  1.00  0.00           C  
ATOM    282  O   GLN A  18      55.858 -25.490  24.239  1.00  0.00           O  
ATOM    283  CB  GLN A  18      56.681 -28.529  23.270  1.00  0.00           C  
ATOM    284  CG  GLN A  18      57.776 -27.698  22.623  1.00  0.00           C  
ATOM    285  CD  GLN A  18      58.949 -27.462  23.553  1.00  0.00           C  
ATOM    286  NE2 GLN A  18      59.701 -26.396  23.298  1.00  0.00           N  
ATOM    287  OE1 GLN A  18      59.180 -28.229  24.492  1.00  0.00           O  
ATOM    288  H   GLN A  18      54.837 -29.641  24.652  1.00  0.00           H  
ATOM    289  HA  GLN A  18      56.825 -27.620  25.197  1.00  0.00           H  
ATOM    290 1HB  GLN A  18      57.113 -29.487  23.559  1.00  0.00           H  
ATOM    291 2HB  GLN A  18      55.919 -28.728  22.516  1.00  0.00           H  
ATOM    292 1HG  GLN A  18      58.139 -28.220  21.738  1.00  0.00           H  
ATOM    293 2HG  GLN A  18      57.362 -26.729  22.341  1.00  0.00           H  
ATOM    294 1HE2 GLN A  18      60.490 -26.189  23.878  1.00  0.00           H  
ATOM    295 2HE2 GLN A  18      59.479 -25.800  22.526  1.00  0.00           H  
ATOM    296  N   ARG A  19      54.112 -26.732  23.545  1.00  0.00           N  
ATOM    297  CA  ARG A  19      53.345 -25.589  23.069  1.00  0.00           C  
ATOM    298  C   ARG A  19      52.959 -24.666  24.214  1.00  0.00           C  
ATOM    299  O   ARG A  19      52.981 -23.442  24.073  1.00  0.00           O  
ATOM    300  CB  ARG A  19      52.087 -26.050  22.349  1.00  0.00           C  
ATOM    301  CG  ARG A  19      52.323 -26.658  20.975  1.00  0.00           C  
ATOM    302  CD  ARG A  19      51.089 -27.278  20.430  1.00  0.00           C  
ATOM    303  NE  ARG A  19      51.319 -27.896  19.134  1.00  0.00           N  
ATOM    304  CZ  ARG A  19      50.467 -28.747  18.529  1.00  0.00           C  
ATOM    305  NH1 ARG A  19      49.335 -29.071  19.115  1.00  0.00           N1+
ATOM    306  NH2 ARG A  19      50.769 -29.257  17.348  1.00  0.00           N  
ATOM    307  H   ARG A  19      53.716 -27.661  23.470  1.00  0.00           H  
ATOM    308  HA  ARG A  19      53.960 -25.029  22.363  1.00  0.00           H  
ATOM    309 1HB  ARG A  19      51.573 -26.795  22.955  1.00  0.00           H  
ATOM    310 2HB  ARG A  19      51.408 -25.207  22.224  1.00  0.00           H  
ATOM    311 1HG  ARG A  19      52.649 -25.880  20.284  1.00  0.00           H  
ATOM    312 2HG  ARG A  19      53.092 -27.428  21.045  1.00  0.00           H  
ATOM    313 1HD  ARG A  19      50.734 -28.047  21.115  1.00  0.00           H  
ATOM    314 2HD  ARG A  19      50.320 -26.516  20.312  1.00  0.00           H  
ATOM    315  HE  ARG A  19      52.180 -27.671  18.652  1.00  0.00           H  
ATOM    316 1HH1 ARG A  19      49.104 -28.682  20.018  1.00  0.00           H  
ATOM    317 2HH1 ARG A  19      48.697 -29.709  18.662  1.00  0.00           H  
ATOM    318 1HH2 ARG A  19      51.639 -29.007  16.897  1.00  0.00           H  
ATOM    319 2HH2 ARG A  19      50.130 -29.894  16.895  1.00  0.00           H  
ATOM    320  N   ALA A  20      52.610 -25.257  25.352  1.00  0.00           N  
ATOM    321  CA  ALA A  20      52.241 -24.486  26.535  1.00  0.00           C  
ATOM    322  C   ALA A  20      53.403 -23.618  27.007  1.00  0.00           C  
ATOM    323  O   ALA A  20      53.219 -22.451  27.347  1.00  0.00           O  
ATOM    324  CB  ALA A  20      51.785 -25.413  27.650  1.00  0.00           C  
ATOM    325  H   ALA A  20      52.595 -26.265  25.400  1.00  0.00           H  
ATOM    326  HA  ALA A  20      51.402 -23.839  26.277  1.00  0.00           H  
ATOM    327 1HB  ALA A  20      51.516 -24.825  28.525  1.00  0.00           H  
ATOM    328 2HB  ALA A  20      50.918 -25.983  27.317  1.00  0.00           H  
ATOM    329 3HB  ALA A  20      52.593 -26.095  27.909  1.00  0.00           H  
ATOM    330  N   ARG A  21      54.598 -24.198  27.027  1.00  0.00           N  
ATOM    331  CA  ARG A  21      55.787 -23.487  27.485  1.00  0.00           C  
ATOM    332  C   ARG A  21      56.164 -22.369  26.519  1.00  0.00           C  
ATOM    333  O   ARG A  21      56.445 -21.245  26.933  1.00  0.00           O  
ATOM    334  CB  ARG A  21      56.960 -24.446  27.631  1.00  0.00           C  
ATOM    335  CG  ARG A  21      56.893 -25.358  28.844  1.00  0.00           C  
ATOM    336  CD  ARG A  21      58.183 -26.057  29.079  1.00  0.00           C  
ATOM    337  NE  ARG A  21      58.437 -27.078  28.076  1.00  0.00           N  
ATOM    338  CZ  ARG A  21      58.125 -28.381  28.216  1.00  0.00           C  
ATOM    339  NH1 ARG A  21      57.551 -28.806  29.319  1.00  0.00           N1+
ATOM    340  NH2 ARG A  21      58.399 -29.234  27.243  1.00  0.00           N  
ATOM    341  H   ARG A  21      54.687 -25.156  26.717  1.00  0.00           H  
ATOM    342  HA  ARG A  21      55.575 -23.051  28.461  1.00  0.00           H  
ATOM    343 1HB  ARG A  21      57.025 -25.078  26.746  1.00  0.00           H  
ATOM    344 2HB  ARG A  21      57.888 -23.877  27.697  1.00  0.00           H  
ATOM    345 1HG  ARG A  21      56.655 -24.770  29.730  1.00  0.00           H  
ATOM    346 2HG  ARG A  21      56.119 -26.111  28.691  1.00  0.00           H  
ATOM    347 1HD  ARG A  21      58.997 -25.335  29.045  1.00  0.00           H  
ATOM    348 2HD  ARG A  21      58.164 -26.536  30.057  1.00  0.00           H  
ATOM    349  HE  ARG A  21      58.878 -26.790  27.213  1.00  0.00           H  
ATOM    350 1HH1 ARG A  21      57.343 -28.154  30.063  1.00  0.00           H  
ATOM    351 2HH1 ARG A  21      57.318 -29.783  29.424  1.00  0.00           H  
ATOM    352 1HH2 ARG A  21      58.841 -28.908  26.394  1.00  0.00           H  
ATOM    353 2HH2 ARG A  21      58.165 -30.211  27.348  1.00  0.00           H  
ATOM    354  N   GLU A  22      56.169 -22.686  25.228  1.00  0.00           N  
ATOM    355  CA  GLU A  22      56.581 -21.729  24.206  1.00  0.00           C  
ATOM    356  C   GLU A  22      55.638 -20.533  24.161  1.00  0.00           C  
ATOM    357  O   GLU A  22      56.077 -19.391  24.011  1.00  0.00           O  
ATOM    358  CB  GLU A  22      56.631 -22.404  22.833  1.00  0.00           C  
ATOM    359  CG  GLU A  22      57.794 -23.368  22.649  1.00  0.00           C  
ATOM    360  CD  GLU A  22      57.787 -24.044  21.305  1.00  0.00           C  
ATOM    361  OE1 GLU A  22      56.839 -23.868  20.578  1.00  0.00           O  
ATOM    362  OE2 GLU A  22      58.730 -24.736  21.006  1.00  0.00           O1-
ATOM    363  H   GLU A  22      55.884 -23.613  24.949  1.00  0.00           H  
ATOM    364  HA  GLU A  22      57.585 -21.376  24.446  1.00  0.00           H  
ATOM    365 1HB  GLU A  22      55.707 -22.958  22.666  1.00  0.00           H  
ATOM    366 2HB  GLU A  22      56.701 -21.643  22.056  1.00  0.00           H  
ATOM    367 1HG  GLU A  22      58.729 -22.820  22.761  1.00  0.00           H  
ATOM    368 2HG  GLU A  22      57.753 -24.125  23.431  1.00  0.00           H  
ATOM    369  N   ALA A  23      54.344 -20.799  24.295  1.00  0.00           N  
ATOM    370  CA  ALA A  23      53.340 -19.743  24.280  1.00  0.00           C  
ATOM    371  C   ALA A  23      53.532 -18.783  25.448  1.00  0.00           C  
ATOM    372  O   ALA A  23      53.400 -17.569  25.294  1.00  0.00           O  
ATOM    373  CB  ALA A  23      51.942 -20.339  24.312  1.00  0.00           C  
ATOM    374  H   ALA A  23      54.049 -21.758  24.407  1.00  0.00           H  
ATOM    375  HA  ALA A  23      53.439 -19.185  23.348  1.00  0.00           H  
ATOM    376 1HB  ALA A  23      51.203 -19.537  24.303  1.00  0.00           H  
ATOM    377 2HB  ALA A  23      51.799 -20.978  23.439  1.00  0.00           H  
ATOM    378 3HB  ALA A  23      51.820 -20.932  25.217  1.00  0.00           H  
ATOM    379  N   ALA A  24      53.849 -19.336  26.613  1.00  0.00           N  
ATOM    380  CA  ALA A  24      54.074 -18.529  27.809  1.00  0.00           C  
ATOM    381  C   ALA A  24      55.302 -17.642  27.651  1.00  0.00           C  
ATOM    382  O   ALA A  24      55.310 -16.492  28.089  1.00  0.00           O  
ATOM    383  CB  ALA A  24      54.219 -19.422  29.030  1.00  0.00           C  
ATOM    384  H   ALA A  24      53.937 -20.339  26.675  1.00  0.00           H  
ATOM    385  HA  ALA A  24      53.202 -17.893  27.967  1.00  0.00           H  
ATOM    386 1HB  ALA A  24      54.384 -18.804  29.914  1.00  0.00           H  
ATOM    387 2HB  ALA A  24      53.306 -20.008  29.164  1.00  0.00           H  
ATOM    388 3HB  ALA A  24      55.065 -20.091  28.893  1.00  0.00           H  
ATOM    389  N   GLU A  25      56.342 -18.186  27.027  1.00  0.00           N  
ATOM    390  CA  GLU A  25      57.583 -17.448  26.820  1.00  0.00           C  
ATOM    391  C   GLU A  25      57.356 -16.224  25.942  1.00  0.00           C  
ATOM    392  O   GLU A  25      57.898 -15.150  26.204  1.00  0.00           O  
ATOM    393  CB  GLU A  25      58.641 -18.352  26.186  1.00  0.00           C  
ATOM    394  CG  GLU A  25      59.218 -19.400  27.128  1.00  0.00           C  
ATOM    395  CD  GLU A  25      60.162 -20.348  26.441  1.00  0.00           C  
ATOM    396  OE1 GLU A  25      60.270 -20.282  25.240  1.00  0.00           O  
ATOM    397  OE2 GLU A  25      60.776 -21.139  27.118  1.00  0.00           O1-
ATOM    398  H   GLU A  25      56.271 -19.135  26.687  1.00  0.00           H  
ATOM    399  HA  GLU A  25      57.955 -17.118  27.790  1.00  0.00           H  
ATOM    400 1HB  GLU A  25      58.211 -18.873  25.330  1.00  0.00           H  
ATOM    401 2HB  GLU A  25      59.467 -17.743  25.817  1.00  0.00           H  
ATOM    402 1HG  GLU A  25      59.752 -18.896  27.933  1.00  0.00           H  
ATOM    403 2HG  GLU A  25      58.400 -19.967  27.569  1.00  0.00           H  
ATOM    404  N   ARG A  26      56.552 -16.393  24.898  1.00  0.00           N  
ATOM    405  CA  ARG A  26      56.239 -15.298  23.984  1.00  0.00           C  
ATOM    406  C   ARG A  26      55.430 -14.214  24.683  1.00  0.00           C  
ATOM    407  O   ARG A  26      55.662 -13.022  24.476  1.00  0.00           O  
ATOM    408  CB  ARG A  26      55.461 -15.808  22.780  1.00  0.00           C  
ATOM    409  CG  ARG A  26      56.275 -16.632  21.795  1.00  0.00           C  
ATOM    410  CD  ARG A  26      55.566 -16.797  20.500  1.00  0.00           C  
ATOM    411  NE  ARG A  26      54.327 -17.542  20.651  1.00  0.00           N  
ATOM    412  CZ  ARG A  26      54.220 -18.880  20.542  1.00  0.00           C  
ATOM    413  NH1 ARG A  26      55.285 -19.605  20.281  1.00  0.00           N1+
ATOM    414  NH2 ARG A  26      53.045 -19.464  20.697  1.00  0.00           N  
ATOM    415  H   ARG A  26      56.147 -17.303  24.730  1.00  0.00           H  
ATOM    416  HA  ARG A  26      57.174 -14.864  23.630  1.00  0.00           H  
ATOM    417 1HB  ARG A  26      54.630 -16.425  23.119  1.00  0.00           H  
ATOM    418 2HB  ARG A  26      55.039 -14.963  22.235  1.00  0.00           H  
ATOM    419 1HG  ARG A  26      57.227 -16.136  21.605  1.00  0.00           H  
ATOM    420 2HG  ARG A  26      56.460 -17.621  22.214  1.00  0.00           H  
ATOM    421 1HD  ARG A  26      55.328 -15.817  20.089  1.00  0.00           H  
ATOM    422 2HD  ARG A  26      56.205 -17.337  19.803  1.00  0.00           H  
ATOM    423  HE  ARG A  26      53.486 -17.018  20.853  1.00  0.00           H  
ATOM    424 1HH1 ARG A  26      56.183 -19.159  20.162  1.00  0.00           H  
ATOM    425 2HH1 ARG A  26      55.205 -20.608  20.198  1.00  0.00           H  
ATOM    426 1HH2 ARG A  26      52.226 -18.907  20.897  1.00  0.00           H  
ATOM    427 2HH2 ARG A  26      52.965 -20.467  20.615  1.00  0.00           H  
ATOM    428  N   THR A  27      54.481 -14.632  25.512  1.00  0.00           N  
ATOM    429  CA  THR A  27      53.670 -13.696  26.281  1.00  0.00           C  
ATOM    430  C   THR A  27      54.538 -12.829  27.182  1.00  0.00           C  
ATOM    431  O   THR A  27      54.340 -11.616  27.270  1.00  0.00           O  
ATOM    432  CB  THR A  27      52.622 -14.438  27.131  1.00  0.00           C  
ATOM    433  CG2 THR A  27      51.820 -13.453  27.968  1.00  0.00           C  
ATOM    434  OG1 THR A  27      51.733 -15.164  26.272  1.00  0.00           O  
ATOM    435  H   THR A  27      54.315 -15.626  25.612  1.00  0.00           H  
ATOM    436  HA  THR A  27      53.134 -13.050  25.585  1.00  0.00           H  
ATOM    437  HB  THR A  27      53.123 -15.144  27.792  1.00  0.00           H  
ATOM    438  HG1 THR A  27      52.149 -15.290  25.415  1.00  0.00           H  
ATOM    439 1HG2 THR A  27      51.084 -13.995  28.562  1.00  0.00           H  
ATOM    440 2HG2 THR A  27      52.491 -12.908  28.630  1.00  0.00           H  
ATOM    441 3HG2 THR A  27      51.308 -12.750  27.311  1.00  0.00           H  
ATOM    442  N   GLY A  28      55.496 -13.454  27.857  1.00  0.00           N  
ATOM    443  CA  GLY A  28      56.471 -12.727  28.659  1.00  0.00           C  
ATOM    444  C   GLY A  28      55.993 -12.575  30.099  1.00  0.00           C  
ATOM    445  O   GLY A  28      56.674 -11.970  30.928  1.00  0.00           O  
ATOM    446  H   GLY A  28      55.554 -14.462  27.810  1.00  0.00           H  
ATOM    447 1HA  GLY A  28      57.423 -13.255  28.641  1.00  0.00           H  
ATOM    448 2HA  GLY A  28      56.640 -11.744  28.222  1.00  0.00           H  
ATOM    449  N   ASP A  29      54.817 -13.123  30.389  1.00  0.00           N  
ATOM    450  CA  ASP A  29      54.242 -13.043  31.726  1.00  0.00           C  
ATOM    451  C   ASP A  29      54.659 -14.234  32.578  1.00  0.00           C  
ATOM    452  O   ASP A  29      54.276 -15.373  32.299  1.00  0.00           O  
ATOM    453  CB  ASP A  29      52.715 -12.970  31.648  1.00  0.00           C  
ATOM    454  CG  ASP A  29      52.060 -12.812  33.014  1.00  0.00           C  
ATOM    455  OD1 ASP A  29      52.771 -12.751  33.989  1.00  0.00           O  
ATOM    456  OD2 ASP A  29      50.855 -12.752  33.068  1.00  0.00           O1-
ATOM    457  H   ASP A  29      54.311 -13.609  29.663  1.00  0.00           H  
ATOM    458  HA  ASP A  29      54.602 -12.130  32.203  1.00  0.00           H  
ATOM    459 1HB  ASP A  29      52.423 -12.128  31.020  1.00  0.00           H  
ATOM    460 2HB  ASP A  29      52.331 -13.877  31.180  1.00  0.00           H  
ATOM    461  N   PRO A  30      55.445 -13.967  33.616  1.00  0.00           N  
ATOM    462  CA  PRO A  30      55.917 -15.021  34.507  1.00  0.00           C  
ATOM    463  C   PRO A  30      54.752 -15.828  35.071  1.00  0.00           C  
ATOM    464  O   PRO A  30      54.889 -17.020  35.348  1.00  0.00           O  
ATOM    465  CB  PRO A  30      56.647 -14.241  35.605  1.00  0.00           C  
ATOM    466  CG  PRO A  30      57.101 -12.994  34.927  1.00  0.00           C  
ATOM    467  CD  PRO A  30      55.981 -12.653  33.980  1.00  0.00           C  
ATOM    468  HA  PRO A  30      56.564 -15.690  33.940  1.00  0.00           H  
ATOM    469 1HB  PRO A  30      55.964 -14.045  36.445  1.00  0.00           H  
ATOM    470 2HB  PRO A  30      57.481 -14.840  36.001  1.00  0.00           H  
ATOM    471 1HG  PRO A  30      57.283 -12.203  35.669  1.00  0.00           H  
ATOM    472 2HG  PRO A  30      58.055 -13.170  34.408  1.00  0.00           H  
ATOM    473 1HD  PRO A  30      55.231 -12.042  34.504  1.00  0.00           H  
ATOM    474 2HD  PRO A  30      56.385 -12.112  33.112  1.00  0.00           H  
ATOM    475  N   ARG A  31      53.610 -15.171  35.236  1.00  0.00           N  
ATOM    476  CA  ARG A  31      52.429 -15.817  35.800  1.00  0.00           C  
ATOM    477  C   ARG A  31      51.892 -16.895  34.867  1.00  0.00           C  
ATOM    478  O   ARG A  31      51.382 -17.919  35.318  1.00  0.00           O  
ATOM    479  CB  ARG A  31      51.335 -14.793  36.068  1.00  0.00           C  
ATOM    480  CG  ARG A  31      51.623 -13.835  37.212  1.00  0.00           C  
ATOM    481  CD  ARG A  31      50.424 -13.037  37.576  1.00  0.00           C  
ATOM    482  NE  ARG A  31      50.106 -12.043  36.564  1.00  0.00           N  
ATOM    483  CZ  ARG A  31      50.648 -10.810  36.506  1.00  0.00           C  
ATOM    484  NH1 ARG A  31      51.530 -10.437  37.407  1.00  0.00           N1+
ATOM    485  NH2 ARG A  31      50.293  -9.977  35.544  1.00  0.00           N  
ATOM    486  H   ARG A  31      53.556 -14.200  34.964  1.00  0.00           H  
ATOM    487  HA  ARG A  31      52.706 -16.280  36.748  1.00  0.00           H  
ATOM    488 1HB  ARG A  31      51.168 -14.197  35.172  1.00  0.00           H  
ATOM    489 2HB  ARG A  31      50.402 -15.308  36.296  1.00  0.00           H  
ATOM    490 1HG  ARG A  31      51.939 -14.399  38.090  1.00  0.00           H  
ATOM    491 2HG  ARG A  31      52.417 -13.146  36.919  1.00  0.00           H  
ATOM    492 1HD  ARG A  31      49.565 -13.700  37.683  1.00  0.00           H  
ATOM    493 2HD  ARG A  31      50.603 -12.521  38.518  1.00  0.00           H  
ATOM    494  HE  ARG A  31      49.431 -12.293  35.854  1.00  0.00           H  
ATOM    495 1HH1 ARG A  31      51.802 -11.074  38.142  1.00  0.00           H  
ATOM    496 2HH1 ARG A  31      51.937  -9.514  37.363  1.00  0.00           H  
ATOM    497 1HH2 ARG A  31      49.614 -10.264  34.852  1.00  0.00           H  
ATOM    498 2HH2 ARG A  31      50.699  -9.054  35.501  1.00  0.00           H  
ATOM    499  N   VAL A  32      52.014 -16.658  33.566  1.00  0.00           N  
ATOM    500  CA  VAL A  32      51.565 -17.619  32.566  1.00  0.00           C  
ATOM    501  C   VAL A  32      52.557 -18.770  32.423  1.00  0.00           C  
ATOM    502  O   VAL A  32      52.166 -19.914  32.205  1.00  0.00           O  
ATOM    503  CB  VAL A  32      51.386 -16.925  31.202  1.00  0.00           C  
ATOM    504  CG1 VAL A  32      51.066 -17.948  30.123  1.00  0.00           C  
ATOM    505  CG2 VAL A  32      50.287 -15.877  31.295  1.00  0.00           C  
ATOM    506  H   VAL A  32      52.427 -15.789  33.260  1.00  0.00           H  
ATOM    507  HA  VAL A  32      50.603 -18.023  32.881  1.00  0.00           H  
ATOM    508  HB  VAL A  32      52.324 -16.446  30.923  1.00  0.00           H  
ATOM    509 1HG1 VAL A  32      50.942 -17.441  29.166  1.00  0.00           H  
ATOM    510 2HG1 VAL A  32      51.881 -18.667  30.049  1.00  0.00           H  
ATOM    511 3HG1 VAL A  32      50.143 -18.470  30.377  1.00  0.00           H  
ATOM    512 1HG2 VAL A  32      50.167 -15.390  30.328  1.00  0.00           H  
ATOM    513 2HG2 VAL A  32      49.351 -16.356  31.580  1.00  0.00           H  
ATOM    514 3HG2 VAL A  32      50.557 -15.133  32.044  1.00  0.00           H  
ATOM    515  N   ARG A  33      53.840 -18.453  32.550  1.00  0.00           N  
ATOM    516  CA  ARG A  33      54.890 -19.463  32.481  1.00  0.00           C  
ATOM    517  C   ARG A  33      54.738 -20.490  33.596  1.00  0.00           C  
ATOM    518  O   ARG A  33      54.934 -21.688  33.380  1.00  0.00           O  
ATOM    519  CB  ARG A  33      56.263 -18.819  32.570  1.00  0.00           C  
ATOM    520  CG  ARG A  33      56.665 -18.003  31.352  1.00  0.00           C  
ATOM    521  CD  ARG A  33      57.988 -17.353  31.541  1.00  0.00           C  
ATOM    522  NE  ARG A  33      58.361 -16.537  30.395  1.00  0.00           N  
ATOM    523  CZ  ARG A  33      59.515 -15.850  30.287  1.00  0.00           C  
ATOM    524  NH1 ARG A  33      60.397 -15.886  31.262  1.00  0.00           N1+
ATOM    525  NH2 ARG A  33      59.760 -15.137  29.202  1.00  0.00           N  
ATOM    526  H   ARG A  33      54.097 -17.489  32.701  1.00  0.00           H  
ATOM    527  HA  ARG A  33      54.814 -19.975  31.520  1.00  0.00           H  
ATOM    528 1HB  ARG A  33      56.298 -18.160  33.435  1.00  0.00           H  
ATOM    529 2HB  ARG A  33      57.020 -19.591  32.714  1.00  0.00           H  
ATOM    530 1HG  ARG A  33      56.729 -18.656  30.482  1.00  0.00           H  
ATOM    531 2HG  ARG A  33      55.923 -17.224  31.173  1.00  0.00           H  
ATOM    532 1HD  ARG A  33      57.956 -16.708  32.418  1.00  0.00           H  
ATOM    533 2HD  ARG A  33      58.753 -18.114  31.678  1.00  0.00           H  
ATOM    534  HE  ARG A  33      57.709 -16.485  29.626  1.00  0.00           H  
ATOM    535 1HH1 ARG A  33      60.208 -16.432  32.093  1.00  0.00           H  
ATOM    536 2HH1 ARG A  33      61.259 -15.371  31.181  1.00  0.00           H  
ATOM    537 1HH2 ARG A  33      59.082 -15.107  28.454  1.00  0.00           H  
ATOM    538 2HH2 ARG A  33      60.624 -14.621  29.122  1.00  0.00           H  
ATOM    539  N   GLU A  34      54.398 -20.014  34.788  1.00  0.00           N  
ATOM    540  CA  GLU A  34      54.152 -20.897  35.921  1.00  0.00           C  
ATOM    541  C   GLU A  34      52.995 -21.846  35.643  1.00  0.00           C  
ATOM    542  O   GLU A  34      53.080 -23.042  35.913  1.00  0.00           O  
ATOM    543  CB  GLU A  34      53.860 -20.079  37.181  1.00  0.00           C  
ATOM    544  CG  GLU A  34      53.620 -20.913  38.431  1.00  0.00           C  
ATOM    545  CD  GLU A  34      53.417 -20.076  39.663  1.00  0.00           C  
ATOM    546  OE1 GLU A  34      53.473 -18.875  39.558  1.00  0.00           O  
ATOM    547  OE2 GLU A  34      53.206 -20.639  40.712  1.00  0.00           O1-
ATOM    548  H   GLU A  34      54.303 -19.015  34.912  1.00  0.00           H  
ATOM    549  HA  GLU A  34      55.051 -21.488  36.101  1.00  0.00           H  
ATOM    550 1HB  GLU A  34      54.695 -19.408  37.381  1.00  0.00           H  
ATOM    551 2HB  GLU A  34      52.977 -19.461  37.017  1.00  0.00           H  
ATOM    552 1HG  GLU A  34      52.736 -21.534  38.278  1.00  0.00           H  
ATOM    553 2HG  GLU A  34      54.472 -21.574  38.583  1.00  0.00           H  
ATOM    554  N   LEU A  35      51.908 -21.302  35.106  1.00  0.00           N  
ATOM    555  CA  LEU A  35      50.743 -22.102  34.756  1.00  0.00           C  
ATOM    556  C   LEU A  35      51.054 -23.059  33.612  1.00  0.00           C  
ATOM    557  O   LEU A  35      50.559 -24.186  33.580  1.00  0.00           O  
ATOM    558  CB  LEU A  35      49.572 -21.192  34.366  1.00  0.00           C  
ATOM    559  CG  LEU A  35      49.015 -20.306  35.488  1.00  0.00           C  
ATOM    560  CD1 LEU A  35      48.088 -19.254  34.893  1.00  0.00           C  
ATOM    561  CD2 LEU A  35      48.281 -21.171  36.501  1.00  0.00           C  
ATOM    562  H   LEU A  35      51.890 -20.307  34.933  1.00  0.00           H  
ATOM    563  HA  LEU A  35      50.449 -22.687  35.629  1.00  0.00           H  
ATOM    564 1HB  LEU A  35      49.896 -20.538  33.558  1.00  0.00           H  
ATOM    565 2HB  LEU A  35      48.756 -21.812  33.998  1.00  0.00           H  
ATOM    566  HG  LEU A  35      49.836 -19.786  35.982  1.00  0.00           H  
ATOM    567 1HD1 LEU A  35      47.694 -18.624  35.691  1.00  0.00           H  
ATOM    568 2HD1 LEU A  35      48.644 -18.637  34.187  1.00  0.00           H  
ATOM    569 3HD1 LEU A  35      47.265 -19.746  34.377  1.00  0.00           H  
ATOM    570 1HD2 LEU A  35      47.886 -20.542  37.299  1.00  0.00           H  
ATOM    571 2HD2 LEU A  35      47.459 -21.691  36.008  1.00  0.00           H  
ATOM    572 3HD2 LEU A  35      48.971 -21.902  36.923  1.00  0.00           H  
ATOM    573  N   ALA A  36      51.877 -22.603  32.674  1.00  0.00           N  
ATOM    574  CA  ALA A  36      52.273 -23.425  31.539  1.00  0.00           C  
ATOM    575  C   ALA A  36      53.011 -24.676  31.997  1.00  0.00           C  
ATOM    576  O   ALA A  36      52.840 -25.754  31.425  1.00  0.00           O  
ATOM    577  CB  ALA A  36      53.142 -22.623  30.581  1.00  0.00           C  
ATOM    578  H   ALA A  36      52.232 -21.660  32.747  1.00  0.00           H  
ATOM    579  HA  ALA A  36      51.376 -23.727  30.999  1.00  0.00           H  
ATOM    580 1HB  ALA A  36      53.431 -23.252  29.740  1.00  0.00           H  
ATOM    581 2HB  ALA A  36      52.583 -21.763  30.214  1.00  0.00           H  
ATOM    582 3HB  ALA A  36      54.035 -22.277  31.100  1.00  0.00           H  
ATOM    583  N   ARG A  37      53.825 -24.529  33.033  1.00  0.00           N  
ATOM    584  CA  ARG A  37      54.539 -25.662  33.615  1.00  0.00           C  
ATOM    585  C   ARG A  37      53.574 -26.654  34.247  1.00  0.00           C  
ATOM    586  O   ARG A  37      53.787 -27.867  34.190  1.00  0.00           O  
ATOM    587  CB  ARG A  37      55.533 -25.190  34.666  1.00  0.00           C  
ATOM    588  CG  ARG A  37      56.766 -24.493  34.112  1.00  0.00           C  
ATOM    589  CD  ARG A  37      57.855 -24.421  35.120  1.00  0.00           C  
ATOM    590  NE  ARG A  37      57.507 -23.551  36.232  1.00  0.00           N  
ATOM    591  CZ  ARG A  37      57.720 -22.221  36.257  1.00  0.00           C  
ATOM    592  NH1 ARG A  37      58.278 -21.625  35.227  1.00  0.00           N1+
ATOM    593  NH2 ARG A  37      57.368 -21.516  37.318  1.00  0.00           N  
ATOM    594  H   ARG A  37      53.957 -23.610  33.432  1.00  0.00           H  
ATOM    595  HA  ARG A  37      55.092 -26.167  32.821  1.00  0.00           H  
ATOM    596 1HB  ARG A  37      55.041 -24.496  35.346  1.00  0.00           H  
ATOM    597 2HB  ARG A  37      55.872 -26.042  35.255  1.00  0.00           H  
ATOM    598 1HG  ARG A  37      57.136 -25.043  33.246  1.00  0.00           H  
ATOM    599 2HG  ARG A  37      56.507 -23.478  33.814  1.00  0.00           H  
ATOM    600 1HD  ARG A  37      58.051 -25.417  35.515  1.00  0.00           H  
ATOM    601 2HD  ARG A  37      58.758 -24.033  34.652  1.00  0.00           H  
ATOM    602  HE  ARG A  37      57.077 -23.975  37.043  1.00  0.00           H  
ATOM    603 1HH1 ARG A  37      58.546 -22.163  34.416  1.00  0.00           H  
ATOM    604 2HH1 ARG A  37      58.436 -20.628  35.246  1.00  0.00           H  
ATOM    605 1HH2 ARG A  37      56.940 -21.975  38.111  1.00  0.00           H  
ATOM    606 2HH2 ARG A  37      57.526 -20.520  37.338  1.00  0.00           H  
ATOM    607  N   GLU A  38      52.510 -26.138  34.850  1.00  0.00           N  
ATOM    608  CA  GLU A  38      51.479 -26.981  35.445  1.00  0.00           C  
ATOM    609  C   GLU A  38      50.729 -27.768  34.379  1.00  0.00           C  
ATOM    610  O   GLU A  38      50.383 -28.935  34.582  1.00  0.00           O  
ATOM    611  CB  GLU A  38      50.496 -26.132  36.253  1.00  0.00           C  
ATOM    612  CG  GLU A  38      51.074 -25.548  37.534  1.00  0.00           C  
ATOM    613  CD  GLU A  38      51.486 -26.602  38.524  1.00  0.00           C  
ATOM    614  OE1 GLU A  38      50.774 -27.566  38.667  1.00  0.00           O  
ATOM    615  OE2 GLU A  38      52.515 -26.442  39.137  1.00  0.00           O1-
ATOM    616  H   GLU A  38      52.410 -25.133  34.897  1.00  0.00           H  
ATOM    617  HA  GLU A  38      51.959 -27.685  36.126  1.00  0.00           H  
ATOM    618 1HB  GLU A  38      50.140 -25.305  35.639  1.00  0.00           H  
ATOM    619 2HB  GLU A  38      49.629 -26.736  36.522  1.00  0.00           H  
ATOM    620 1HG  GLU A  38      51.945 -24.941  37.284  1.00  0.00           H  
ATOM    621 2HG  GLU A  38      50.331 -24.896  37.992  1.00  0.00           H  
ATOM    622  N   LEU A  39      50.479 -27.128  33.244  1.00  0.00           N  
ATOM    623  CA  LEU A  39      49.839 -27.792  32.112  1.00  0.00           C  
ATOM    624  C   LEU A  39      50.716 -28.912  31.564  1.00  0.00           C  
ATOM    625  O   LEU A  39      50.227 -30.001  31.254  1.00  0.00           O  
ATOM    626  CB  LEU A  39      49.540 -26.778  31.001  1.00  0.00           C  
ATOM    627  CG  LEU A  39      48.449 -25.748  31.316  1.00  0.00           C  
ATOM    628  CD1 LEU A  39      48.350 -24.745  30.174  1.00  0.00           C  
ATOM    629  CD2 LEU A  39      47.122 -26.461  31.532  1.00  0.00           C  
ATOM    630  H   LEU A  39      50.740 -26.158  33.158  1.00  0.00           H  
ATOM    631  HA  LEU A  39      48.894 -28.220  32.451  1.00  0.00           H  
ATOM    632 1HB  LEU A  39      50.454 -26.234  30.773  1.00  0.00           H  
ATOM    633 2HB  LEU A  39      49.233 -27.323  30.107  1.00  0.00           H  
ATOM    634  HG  LEU A  39      48.716 -25.199  32.219  1.00  0.00           H  
ATOM    635 1HD1 LEU A  39      47.575 -24.013  30.399  1.00  0.00           H  
ATOM    636 2HD1 LEU A  39      49.306 -24.236  30.054  1.00  0.00           H  
ATOM    637 3HD1 LEU A  39      48.099 -25.268  29.252  1.00  0.00           H  
ATOM    638 1HD2 LEU A  39      46.347 -25.728  31.758  1.00  0.00           H  
ATOM    639 2HD2 LEU A  39      46.853 -27.010  30.629  1.00  0.00           H  
ATOM    640 3HD2 LEU A  39      47.216 -27.159  32.365  1.00  0.00           H  
ATOM    641  N   ALA A  40      52.013 -28.642  31.447  1.00  0.00           N  
ATOM    642  CA  ALA A  40      52.966 -29.645  31.001  1.00  0.00           C  
ATOM    643  C   ALA A  40      53.062 -30.797  31.995  1.00  0.00           C  
ATOM    644  O   ALA A  40      53.164 -31.962  31.604  1.00  0.00           O  
ATOM    645  CB  ALA A  40      54.336 -29.020  30.787  1.00  0.00           C  
ATOM    646  H   ALA A  40      52.342 -27.717  31.676  1.00  0.00           H  
ATOM    647  HA  ALA A  40      52.631 -30.040  30.042  1.00  0.00           H  
ATOM    648 1HB  ALA A  40      55.041 -29.781  30.453  1.00  0.00           H  
ATOM    649 2HB  ALA A  40      54.265 -28.235  30.032  1.00  0.00           H  
ATOM    650 3HB  ALA A  40      54.687 -28.587  31.724  1.00  0.00           H  
ATOM    651  N   ARG A  41      53.024 -30.469  33.280  1.00  0.00           N  
ATOM    652  CA  ARG A  41      53.096 -31.474  34.334  1.00  0.00           C  
ATOM    653  C   ARG A  41      51.969 -32.489  34.205  1.00  0.00           C  
ATOM    654  O   ARG A  41      52.192 -33.697  34.304  1.00  0.00           O  
ATOM    655  CB  ARG A  41      53.029 -30.818  35.705  1.00  0.00           C  
ATOM    656  CG  ARG A  41      53.078 -31.783  36.879  1.00  0.00           C  
ATOM    657  CD  ARG A  41      53.062 -31.066  38.180  1.00  0.00           C  
ATOM    658  NE  ARG A  41      51.803 -30.375  38.402  1.00  0.00           N  
ATOM    659  CZ  ARG A  41      50.674 -30.964  38.843  1.00  0.00           C  
ATOM    660  NH1 ARG A  41      50.663 -32.253  39.103  1.00  0.00           N1+
ATOM    661  NH2 ARG A  41      49.577 -30.246  39.014  1.00  0.00           N  
ATOM    662  H   ARG A  41      52.938 -29.496  33.538  1.00  0.00           H  
ATOM    663  HA  ARG A  41      54.049 -31.997  34.248  1.00  0.00           H  
ATOM    664 1HB  ARG A  41      53.858 -30.121  35.816  1.00  0.00           H  
ATOM    665 2HB  ARG A  41      52.106 -30.244  35.789  1.00  0.00           H  
ATOM    666 1HG  ARG A  41      52.214 -32.446  36.841  1.00  0.00           H  
ATOM    667 2HG  ARG A  41      53.993 -32.375  36.825  1.00  0.00           H  
ATOM    668 1HD  ARG A  41      53.207 -31.781  38.990  1.00  0.00           H  
ATOM    669 2HD  ARG A  41      53.864 -30.330  38.199  1.00  0.00           H  
ATOM    670  HE  ARG A  41      51.771 -29.382  38.213  1.00  0.00           H  
ATOM    671 1HH1 ARG A  41      51.502 -32.801  38.973  1.00  0.00           H  
ATOM    672 2HH1 ARG A  41      49.817 -32.694  39.434  1.00  0.00           H  
ATOM    673 1HH2 ARG A  41      49.585 -29.255  38.813  1.00  0.00           H  
ATOM    674 2HH2 ARG A  41      48.732 -30.687  39.344  1.00  0.00           H  
ATOM    675  N   LEU A  42      50.757 -31.997  33.986  1.00  0.00           N  
ATOM    676  CA  LEU A  42      49.589 -32.859  33.852  1.00  0.00           C  
ATOM    677  C   LEU A  42      49.711 -33.764  32.633  1.00  0.00           C  
ATOM    678  O   LEU A  42      49.384 -34.950  32.694  1.00  0.00           O  
ATOM    679  CB  LEU A  42      48.315 -32.012  33.742  1.00  0.00           C  
ATOM    680  CG  LEU A  42      47.937 -31.213  34.997  1.00  0.00           C  
ATOM    681  CD1 LEU A  42      46.825 -30.231  34.658  1.00  0.00           C  
ATOM    682  CD2 LEU A  42      47.504 -32.171  36.097  1.00  0.00           C  
ATOM    683  H   LEU A  42      50.639 -30.997  33.906  1.00  0.00           H  
ATOM    684  HA  LEU A  42      49.514 -33.481  34.744  1.00  0.00           H  
ATOM    685 1HB  LEU A  42      48.437 -31.304  32.924  1.00  0.00           H  
ATOM    686 2HB  LEU A  42      47.479 -32.670  33.504  1.00  0.00           H  
ATOM    687  HG  LEU A  42      48.799 -30.638  35.335  1.00  0.00           H  
ATOM    688 1HD1 LEU A  42      46.556 -29.663  35.549  1.00  0.00           H  
ATOM    689 2HD1 LEU A  42      47.169 -29.546  33.882  1.00  0.00           H  
ATOM    690 3HD1 LEU A  42      45.953 -30.777  34.300  1.00  0.00           H  
ATOM    691 1HD2 LEU A  42      47.236 -31.604  36.989  1.00  0.00           H  
ATOM    692 2HD2 LEU A  42      46.641 -32.747  35.760  1.00  0.00           H  
ATOM    693 3HD2 LEU A  42      48.323 -32.850  36.332  1.00  0.00           H  
ATOM    694  N   ALA A  43      50.184 -33.202  31.527  1.00  0.00           N  
ATOM    695  CA  ALA A  43      50.390 -33.968  30.302  1.00  0.00           C  
ATOM    696  C   ALA A  43      51.466 -35.027  30.493  1.00  0.00           C  
ATOM    697  O   ALA A  43      51.334 -36.155  30.012  1.00  0.00           O  
ATOM    698  CB  ALA A  43      50.755 -33.041  29.152  1.00  0.00           C  
ATOM    699  H   ALA A  43      50.406 -32.217  31.533  1.00  0.00           H  
ATOM    700  HA  ALA A  43      49.453 -34.462  30.042  1.00  0.00           H  
ATOM    701 1HB  ALA A  43      50.906 -33.630  28.246  1.00  0.00           H  
ATOM    702 2HB  ALA A  43      49.950 -32.327  28.991  1.00  0.00           H  
ATOM    703 3HB  ALA A  43      51.672 -32.507  29.393  1.00  0.00           H  
ATOM    704  N   GLU A  44      52.530 -34.666  31.200  1.00  0.00           N  
ATOM    705  CA  GLU A  44      53.622 -35.594  31.477  1.00  0.00           C  
ATOM    706  C   GLU A  44      53.159 -36.732  32.377  1.00  0.00           C  
ATOM    707  O   GLU A  44      53.546 -37.885  32.182  1.00  0.00           O  
ATOM    708  CB  GLU A  44      54.795 -34.860  32.130  1.00  0.00           C  
ATOM    709  CG  GLU A  44      55.566 -33.944  31.189  1.00  0.00           C  
ATOM    710  CD  GLU A  44      56.542 -33.055  31.907  1.00  0.00           C  
ATOM    711  OE1 GLU A  44      56.563 -33.080  33.114  1.00  0.00           O  
ATOM    712  OE2 GLU A  44      57.268 -32.349  31.248  1.00  0.00           O1-
ATOM    713  H   GLU A  44      52.585 -33.722  31.556  1.00  0.00           H  
ATOM    714  HA  GLU A  44      53.968 -36.013  30.531  1.00  0.00           H  
ATOM    715 1HB  GLU A  44      54.429 -34.255  32.960  1.00  0.00           H  
ATOM    716 2HB  GLU A  44      55.497 -35.586  32.538  1.00  0.00           H  
ATOM    717 1HG  GLU A  44      56.109 -34.555  30.469  1.00  0.00           H  
ATOM    718 2HG  GLU A  44      54.856 -33.327  30.638  1.00  0.00           H  
ATOM    719  N   ARG A  45      52.329 -36.404  33.363  1.00  0.00           N  
ATOM    720  CA  ARG A  45      51.757 -37.407  34.250  1.00  0.00           C  
ATOM    721  C   ARG A  45      50.935 -38.427  33.474  1.00  0.00           C  
ATOM    722  O   ARG A  45      50.937 -39.616  33.794  1.00  0.00           O  
ATOM    723  CB  ARG A  45      50.880 -36.750  35.304  1.00  0.00           C  
ATOM    724  CG  ARG A  45      51.637 -36.061  36.428  1.00  0.00           C  
ATOM    725  CD  ARG A  45      50.742 -35.212  37.255  1.00  0.00           C  
ATOM    726  NE  ARG A  45      49.673 -35.987  37.866  1.00  0.00           N  
ATOM    727  CZ  ARG A  45      49.787 -36.668  39.023  1.00  0.00           C  
ATOM    728  NH1 ARG A  45      50.925 -36.661  39.680  1.00  0.00           N1+
ATOM    729  NH2 ARG A  45      48.754 -37.343  39.497  1.00  0.00           N  
ATOM    730  H   ARG A  45      52.092 -35.432  33.498  1.00  0.00           H  
ATOM    731  HA  ARG A  45      52.571 -37.928  34.755  1.00  0.00           H  
ATOM    732 1HB  ARG A  45      50.241 -36.004  34.832  1.00  0.00           H  
ATOM    733 2HB  ARG A  45      50.229 -37.499  35.756  1.00  0.00           H  
ATOM    734 1HG  ARG A  45      52.090 -36.813  37.075  1.00  0.00           H  
ATOM    735 2HG  ARG A  45      52.417 -35.427  36.006  1.00  0.00           H  
ATOM    736 1HD  ARG A  45      51.318 -34.741  38.050  1.00  0.00           H  
ATOM    737 2HD  ARG A  45      50.290 -34.443  36.630  1.00  0.00           H  
ATOM    738  HE  ARG A  45      48.782 -36.014  37.390  1.00  0.00           H  
ATOM    739 1HH1 ARG A  45      51.715 -36.146  39.317  1.00  0.00           H  
ATOM    740 2HH1 ARG A  45      51.011 -37.173  40.546  1.00  0.00           H  
ATOM    741 1HH2 ARG A  45      47.878 -37.348  38.991  1.00  0.00           H  
ATOM    742 2HH2 ARG A  45      48.840 -37.853  40.363  1.00  0.00           H  
ATOM    743  N   ALA A  46      50.236 -37.956  32.446  1.00  0.00           N  
ATOM    744  CA  ALA A  46      49.445 -38.833  31.590  1.00  0.00           C  
ATOM    745  C   ALA A  46      50.322 -39.888  30.925  1.00  0.00           C  
ATOM    746  O   ALA A  46      49.910 -41.038  30.765  1.00  0.00           O  
ATOM    747  CB  ALA A  46      48.705 -38.021  30.539  1.00  0.00           C  
ATOM    748  H   ALA A  46      50.249 -36.965  32.255  1.00  0.00           H  
ATOM    749  HA  ALA A  46      48.698 -39.337  32.206  1.00  0.00           H  
ATOM    750 1HB  ALA A  46      48.120 -38.691  29.908  1.00  0.00           H  
ATOM    751 2HB  ALA A  46      48.037 -37.313  31.030  1.00  0.00           H  
ATOM    752 3HB  ALA A  46      49.420 -37.480  29.925  1.00  0.00           H  
ATOM    753  N   ARG A  47      51.526 -39.488  30.539  1.00  0.00           N  
ATOM    754  CA  ARG A  47      52.476 -40.408  29.914  1.00  0.00           C  
ATOM    755  C   ARG A  47      52.759 -41.602  30.814  1.00  0.00           C  
ATOM    756  O   ARG A  47      52.732 -42.747  30.368  1.00  0.00           O  
ATOM    757  CB  ARG A  47      53.783 -39.696  29.597  1.00  0.00           C  
ATOM    758  CG  ARG A  47      54.840 -40.565  28.934  1.00  0.00           C  
ATOM    759  CD  ARG A  47      56.086 -39.803  28.660  1.00  0.00           C  
ATOM    760  NE  ARG A  47      56.638 -39.214  29.869  1.00  0.00           N  
ATOM    761  CZ  ARG A  47      57.352 -39.890  30.791  1.00  0.00           C  
ATOM    762  NH1 ARG A  47      57.590 -41.172  30.628  1.00  0.00           N1+
ATOM    763  NH2 ARG A  47      57.812 -39.262  31.860  1.00  0.00           N  
ATOM    764  H   ARG A  47      51.798 -38.523  30.683  1.00  0.00           H  
ATOM    765  HA  ARG A  47      52.045 -40.767  28.979  1.00  0.00           H  
ATOM    766 1HB  ARG A  47      53.587 -38.853  28.935  1.00  0.00           H  
ATOM    767 2HB  ARG A  47      54.213 -39.298  30.516  1.00  0.00           H  
ATOM    768 1HG  ARG A  47      55.087 -41.401  29.589  1.00  0.00           H  
ATOM    769 2HG  ARG A  47      54.456 -40.946  27.987  1.00  0.00           H  
ATOM    770 1HD  ARG A  47      56.833 -40.469  28.233  1.00  0.00           H  
ATOM    771 2HD  ARG A  47      55.872 -38.998  27.957  1.00  0.00           H  
ATOM    772  HE  ARG A  47      56.476 -38.229  30.030  1.00  0.00           H  
ATOM    773 1HH1 ARG A  47      57.238 -41.651  29.812  1.00  0.00           H  
ATOM    774 2HH1 ARG A  47      58.125 -41.677  31.319  1.00  0.00           H  
ATOM    775 1HH2 ARG A  47      57.629 -38.276  31.985  1.00  0.00           H  
ATOM    776 2HH2 ARG A  47      58.346 -39.767  32.550  1.00  0.00           H  
ATOM    777  N   GLU A  48      53.034 -41.326  32.087  1.00  0.00           N  
ATOM    778  CA  GLU A  48      53.317 -42.380  33.054  1.00  0.00           C  
ATOM    779  C   GLU A  48      52.109 -43.287  33.253  1.00  0.00           C  
ATOM    780  O   GLU A  48      52.247 -44.500  33.394  1.00  0.00           O  
ATOM    781  CB  GLU A  48      53.738 -41.774  34.394  1.00  0.00           C  
ATOM    782  CG  GLU A  48      55.101 -41.095  34.377  1.00  0.00           C  
ATOM    783  CD  GLU A  48      55.451 -40.454  35.691  1.00  0.00           C  
ATOM    784  OE1 GLU A  48      54.573 -40.290  36.503  1.00  0.00           O  
ATOM    785  OE2 GLU A  48      56.599 -40.127  35.882  1.00  0.00           O1-
ATOM    786  H   GLU A  48      53.046 -40.362  32.389  1.00  0.00           H  
ATOM    787  HA  GLU A  48      54.146 -42.982  32.678  1.00  0.00           H  
ATOM    788 1HB  GLU A  48      53.000 -41.034  34.707  1.00  0.00           H  
ATOM    789 2HB  GLU A  48      53.763 -42.554  35.155  1.00  0.00           H  
ATOM    790 1HG  GLU A  48      55.861 -41.837  34.133  1.00  0.00           H  
ATOM    791 2HG  GLU A  48      55.107 -40.337  33.595  1.00  0.00           H  
ATOM    792  N   LEU A  49      50.921 -42.687  33.260  1.00  0.00           N  
ATOM    793  CA  LEU A  49      49.685 -43.441  33.423  1.00  0.00           C  
ATOM    794  C   LEU A  49      49.459 -44.394  32.254  1.00  0.00           C  
ATOM    795  O   LEU A  49      48.958 -45.501  32.435  1.00  0.00           O  
ATOM    796  CB  LEU A  49      48.494 -42.483  33.548  1.00  0.00           C  
ATOM    797  CG  LEU A  49      48.393 -41.715  34.873  1.00  0.00           C  
ATOM    798  CD1 LEU A  49      47.375 -40.592  34.733  1.00  0.00           C  
ATOM    799  CD2 LEU A  49      48.000 -42.675  35.986  1.00  0.00           C  
ATOM    800  H   LEU A  49      50.876 -41.684  33.150  1.00  0.00           H  
ATOM    801  HA  LEU A  49      49.755 -44.026  34.341  1.00  0.00           H  
ATOM    802 1HB  LEU A  49      48.553 -41.750  32.745  1.00  0.00           H  
ATOM    803 2HB  LEU A  49      47.574 -43.053  33.425  1.00  0.00           H  
ATOM    804  HG  LEU A  49      49.358 -41.264  35.106  1.00  0.00           H  
ATOM    805 1HD1 LEU A  49      47.303 -40.047  35.675  1.00  0.00           H  
ATOM    806 2HD1 LEU A  49      47.691 -39.910  33.943  1.00  0.00           H  
ATOM    807 3HD1 LEU A  49      46.402 -41.012  34.483  1.00  0.00           H  
ATOM    808 1HD2 LEU A  49      47.930 -42.130  36.928  1.00  0.00           H  
ATOM    809 2HD2 LEU A  49      47.034 -43.125  35.754  1.00  0.00           H  
ATOM    810 3HD2 LEU A  49      48.754 -43.457  36.076  1.00  0.00           H  
ATOM    811  N   VAL A  50      49.833 -43.949  31.062  1.00  0.00           N  
ATOM    812  CA  VAL A  50      49.687 -44.768  29.861  1.00  0.00           C  
ATOM    813  C   VAL A  50      50.704 -45.903  29.843  1.00  0.00           C  
ATOM    814  O   VAL A  50      50.358 -47.053  29.571  1.00  0.00           O  
ATOM    815  CB  VAL A  50      49.865 -43.905  28.598  1.00  0.00           C  
ATOM    816  CG1 VAL A  50      49.933 -44.783  27.357  1.00  0.00           C  
ATOM    817  CG2 VAL A  50      48.723 -42.906  28.489  1.00  0.00           C  
ATOM    818  H   VAL A  50      50.226 -43.024  30.979  1.00  0.00           H  
ATOM    819  HA  VAL A  50      48.684 -45.196  29.854  1.00  0.00           H  
ATOM    820  HB  VAL A  50      50.812 -43.370  28.665  1.00  0.00           H  
ATOM    821 1HG1 VAL A  50      50.059 -44.156  26.474  1.00  0.00           H  
ATOM    822 2HG1 VAL A  50      50.778 -45.466  27.441  1.00  0.00           H  
ATOM    823 3HG1 VAL A  50      49.010 -45.356  27.266  1.00  0.00           H  
ATOM    824 1HG2 VAL A  50      48.856 -42.298  27.594  1.00  0.00           H  
ATOM    825 2HG2 VAL A  50      47.776 -43.440  28.428  1.00  0.00           H  
ATOM    826 3HG2 VAL A  50      48.720 -42.260  29.368  1.00  0.00           H  
ATOM    827  N   GLU A  51      51.957 -45.573  30.127  1.00  0.00           N  
ATOM    828  CA  GLU A  51      53.041 -46.547  30.066  1.00  0.00           C  
ATOM    829  C   GLU A  51      52.797 -47.705  31.025  1.00  0.00           C  
ATOM    830  O   GLU A  51      53.088 -48.857  30.712  1.00  0.00           O  
ATOM    831  CB  GLU A  51      54.378 -45.878  30.390  1.00  0.00           C  
ATOM    832  CG  GLU A  51      54.897 -44.949  29.302  1.00  0.00           C  
ATOM    833  CD  GLU A  51      56.160 -44.236  29.695  1.00  0.00           C  
ATOM    834  OE1 GLU A  51      56.637 -44.464  30.780  1.00  0.00           O  
ATOM    835  OE2 GLU A  51      56.649 -43.459  28.908  1.00  0.00           O1-
ATOM    836  H   GLU A  51      52.168 -44.621  30.397  1.00  0.00           H  
ATOM    837  HA  GLU A  51      53.096 -46.940  29.050  1.00  0.00           H  
ATOM    838 1HB  GLU A  51      54.282 -45.297  31.308  1.00  0.00           H  
ATOM    839 2HB  GLU A  51      55.135 -46.643  30.566  1.00  0.00           H  
ATOM    840 1HG  GLU A  51      55.089 -45.533  28.401  1.00  0.00           H  
ATOM    841 2HG  GLU A  51      54.127 -44.215  29.068  1.00  0.00           H  
ATOM    842  N   ARG A  52      52.258 -47.389  32.198  1.00  0.00           N  
ATOM    843  CA  ARG A  52      52.015 -48.394  33.228  1.00  0.00           C  
ATOM    844  C   ARG A  52      50.755 -49.196  32.931  1.00  0.00           C  
ATOM    845  O   ARG A  52      50.488 -50.210  33.576  1.00  0.00           O  
ATOM    846  CB  ARG A  52      51.885 -47.739  34.595  1.00  0.00           C  
ATOM    847  CG  ARG A  52      53.175 -47.162  35.155  1.00  0.00           C  
ATOM    848  CD  ARG A  52      52.946 -46.440  36.431  1.00  0.00           C  
ATOM    849  NE  ARG A  52      52.274 -45.167  36.222  1.00  0.00           N  
ATOM    850  CZ  ARG A  52      51.865 -44.347  37.209  1.00  0.00           C  
ATOM    851  NH1 ARG A  52      52.064 -44.679  38.465  1.00  0.00           N1+
ATOM    852  NH2 ARG A  52      51.261 -43.208  36.915  1.00  0.00           N  
ATOM    853  H   ARG A  52      52.007 -46.427  32.383  1.00  0.00           H  
ATOM    854  HA  ARG A  52      52.866 -49.076  33.253  1.00  0.00           H  
ATOM    855 1HB  ARG A  52      51.157 -46.931  34.543  1.00  0.00           H  
ATOM    856 2HB  ARG A  52      51.511 -48.469  35.313  1.00  0.00           H  
ATOM    857 1HG  ARG A  52      53.885 -47.970  35.339  1.00  0.00           H  
ATOM    858 2HG  ARG A  52      53.602 -46.462  34.436  1.00  0.00           H  
ATOM    859 1HD  ARG A  52      52.325 -47.048  37.088  1.00  0.00           H  
ATOM    860 2HD  ARG A  52      53.901 -46.244  36.916  1.00  0.00           H  
ATOM    861  HE  ARG A  52      52.105 -44.877  35.269  1.00  0.00           H  
ATOM    862 1HH1 ARG A  52      52.523 -45.550  38.691  1.00  0.00           H  
ATOM    863 2HH1 ARG A  52      51.755 -44.065  39.205  1.00  0.00           H  
ATOM    864 1HH2 ARG A  52      51.109 -42.953  35.948  1.00  0.00           H  
ATOM    865 2HH2 ARG A  52      50.953 -42.594  37.653  1.00  0.00           H  
ATOM    866  N   ASP A  53      49.986 -48.736  31.953  1.00  0.00           N  
ATOM    867  CA  ASP A  53      48.737 -49.395  31.588  1.00  0.00           C  
ATOM    868  C   ASP A  53      48.174 -48.828  30.290  1.00  0.00           C  
ATOM    869  O   ASP A  53      47.259 -48.003  30.306  1.00  0.00           O  
ATOM    870  CB  ASP A  53      47.704 -49.244  32.708  1.00  0.00           C  
ATOM    871  CG  ASP A  53      46.472 -50.116  32.497  1.00  0.00           C  
ATOM    872  OD1 ASP A  53      46.435 -50.834  31.528  1.00  0.00           O  
ATOM    873  OD2 ASP A  53      45.580 -50.052  33.310  1.00  0.00           O1-
ATOM    874  H   ASP A  53      50.271 -47.908  31.449  1.00  0.00           H  
ATOM    875  HA  ASP A  53      48.937 -50.458  31.447  1.00  0.00           H  
ATOM    876 1HB  ASP A  53      48.161 -49.510  33.661  1.00  0.00           H  
ATOM    877 2HB  ASP A  53      47.387 -48.202  32.773  1.00  0.00           H  
ATOM    878  N   PRO A  54      48.726 -49.277  29.167  1.00  0.00           N  
ATOM    879  CA  PRO A  54      48.303 -48.793  27.861  1.00  0.00           C  
ATOM    880  C   PRO A  54      46.868 -49.202  27.557  1.00  0.00           C  
ATOM    881  O   PRO A  54      46.247 -48.687  26.627  1.00  0.00           O  
ATOM    882  CB  PRO A  54      49.298 -49.464  26.906  1.00  0.00           C  
ATOM    883  CG  PRO A  54      50.460 -49.806  27.773  1.00  0.00           C  
ATOM    884  CD  PRO A  54      49.846 -50.176  29.098  1.00  0.00           C  
ATOM    885  HA  PRO A  54      48.362 -47.703  27.859  1.00  0.00           H  
ATOM    886 1HB  PRO A  54      48.836 -50.349  26.445  1.00  0.00           H  
ATOM    887 2HB  PRO A  54      49.562 -48.775  26.090  1.00  0.00           H  
ATOM    888 1HG  PRO A  54      51.036 -50.631  27.328  1.00  0.00           H  
ATOM    889 2HG  PRO A  54      51.143 -48.949  27.847  1.00  0.00           H  
ATOM    890 1HD  PRO A  54      49.533 -51.231  29.072  1.00  0.00           H  
ATOM    891 2HD  PRO A  54      50.577 -50.006  29.902  1.00  0.00           H  
ATOM    892  N   SER A  55      46.344 -50.133  28.347  1.00  0.00           N  
ATOM    893  CA  SER A  55      45.018 -50.689  28.106  1.00  0.00           C  
ATOM    894  C   SER A  55      43.946 -49.888  28.835  1.00  0.00           C  
ATOM    895  O   SER A  55      42.757 -50.189  28.739  1.00  0.00           O  
ATOM    896  CB  SER A  55      44.970 -52.137  28.551  1.00  0.00           C  
ATOM    897  OG  SER A  55      45.898 -52.911  27.841  1.00  0.00           O  
ATOM    898  H   SER A  55      46.880 -50.463  29.137  1.00  0.00           H  
ATOM    899  HA  SER A  55      44.816 -50.651  27.035  1.00  0.00           H  
ATOM    900 1HB  SER A  55      45.182 -52.198  29.618  1.00  0.00           H  
ATOM    901 2HB  SER A  55      43.967 -52.532  28.394  1.00  0.00           H  
ATOM    902  HG  SER A  55      45.656 -52.832  26.915  1.00  0.00           H  
ATOM    903  N   SER A  56      44.375 -48.866  29.570  1.00  0.00           N  
ATOM    904  CA  SER A  56      43.455 -48.043  30.348  1.00  0.00           C  
ATOM    905  C   SER A  56      42.806 -46.974  29.480  1.00  0.00           C  
ATOM    906  O   SER A  56      43.455 -46.008  29.075  1.00  0.00           O  
ATOM    907  CB  SER A  56      44.186 -47.391  31.505  1.00  0.00           C  
ATOM    908  OG  SER A  56      43.338 -46.529  32.213  1.00  0.00           O  
ATOM    909  H   SER A  56      45.360 -48.653  29.591  1.00  0.00           H  
ATOM    910  HA  SER A  56      42.673 -48.686  30.753  1.00  0.00           H  
ATOM    911 1HB  SER A  56      44.567 -48.162  32.174  1.00  0.00           H  
ATOM    912 2HB  SER A  56      45.042 -46.834  31.127  1.00  0.00           H  
ATOM    913  HG  SER A  56      43.840 -46.234  32.977  1.00  0.00           H  
ATOM    914  N   SER A  57      41.519 -47.147  29.195  1.00  0.00           N  
ATOM    915  CA  SER A  57      40.789 -46.216  28.343  1.00  0.00           C  
ATOM    916  C   SER A  57      40.499 -44.911  29.077  1.00  0.00           C  
ATOM    917  O   SER A  57      40.331 -43.863  28.456  1.00  0.00           O  
ATOM    918  CB  SER A  57      39.490 -46.843  27.877  1.00  0.00           C  
ATOM    919  OG  SER A  57      38.618 -47.051  28.953  1.00  0.00           O  
ATOM    920  H   SER A  57      41.034 -47.948  29.579  1.00  0.00           H  
ATOM    921  HA  SER A  57      41.400 -45.996  27.467  1.00  0.00           H  
ATOM    922 1HB  SER A  57      39.016 -46.193  27.142  1.00  0.00           H  
ATOM    923 2HB  SER A  57      39.701 -47.792  27.386  1.00  0.00           H  
ATOM    924  HG  SER A  57      37.830 -47.455  28.582  1.00  0.00           H  
ATOM    925  N   ASP A  58      40.448 -44.982  30.401  1.00  0.00           N  
ATOM    926  CA  ASP A  58      40.213 -43.801  31.222  1.00  0.00           C  
ATOM    927  C   ASP A  58      41.333 -42.780  31.053  1.00  0.00           C  
ATOM    928  O   ASP A  58      41.090 -41.575  31.027  1.00  0.00           O  
ATOM    929  CB  ASP A  58      40.087 -44.190  32.697  1.00  0.00           C  
ATOM    930  CG  ASP A  58      38.787 -44.921  33.007  1.00  0.00           C  
ATOM    931  OD1 ASP A  58      37.891 -44.869  32.199  1.00  0.00           O  
ATOM    932  OD2 ASP A  58      38.703 -45.525  34.050  1.00  0.00           O1-
ATOM    933  H   ASP A  58      40.570 -45.879  30.851  1.00  0.00           H  
ATOM    934  HA  ASP A  58      39.274 -43.344  30.910  1.00  0.00           H  
ATOM    935 1HB  ASP A  58      40.923 -44.831  32.977  1.00  0.00           H  
ATOM    936 2HB  ASP A  58      40.139 -43.294  33.316  1.00  0.00           H  
ATOM    937  N   VAL A  59      42.561 -43.273  30.937  1.00  0.00           N  
ATOM    938  CA  VAL A  59      43.720 -42.408  30.747  1.00  0.00           C  
ATOM    939  C   VAL A  59      43.744 -41.824  29.337  1.00  0.00           C  
ATOM    940  O   VAL A  59      44.052 -40.647  29.152  1.00  0.00           O  
ATOM    941  CB  VAL A  59      45.020 -43.195  30.997  1.00  0.00           C  
ATOM    942  CG1 VAL A  59      46.233 -42.333  30.685  1.00  0.00           C  
ATOM    943  CG2 VAL A  59      45.061 -43.683  32.437  1.00  0.00           C  
ATOM    944  H   VAL A  59      42.700 -44.275  30.983  1.00  0.00           H  
ATOM    945  HA  VAL A  59      43.663 -41.589  31.465  1.00  0.00           H  
ATOM    946  HB  VAL A  59      45.052 -44.051  30.322  1.00  0.00           H  
ATOM    947 1HG1 VAL A  59      47.144 -42.905  30.867  1.00  0.00           H  
ATOM    948 2HG1 VAL A  59      46.202 -42.026  29.640  1.00  0.00           H  
ATOM    949 3HG1 VAL A  59      46.226 -41.450  31.324  1.00  0.00           H  
ATOM    950 1HG2 VAL A  59      45.982 -44.239  32.607  1.00  0.00           H  
ATOM    951 2HG2 VAL A  59      45.023 -42.828  33.112  1.00  0.00           H  
ATOM    952 3HG2 VAL A  59      44.206 -44.332  32.626  1.00  0.00           H  
ATOM    953  N   ASN A  60      43.417 -42.652  28.354  1.00  0.00           N  
ATOM    954  CA  ASN A  60      43.336 -42.202  26.970  1.00  0.00           C  
ATOM    955  C   ASN A  60      42.420 -40.994  26.839  1.00  0.00           C  
ATOM    956  O   ASN A  60      42.791 -39.981  26.241  1.00  0.00           O  
ATOM    957  CB  ASN A  60      42.867 -43.328  26.067  1.00  0.00           C  
ATOM    958  CG  ASN A  60      42.797 -42.920  24.622  1.00  0.00           C  
ATOM    959  ND2 ASN A  60      43.735 -43.384  23.837  1.00  0.00           N  
ATOM    960  OD1 ASN A  60      41.891 -42.181  24.216  1.00  0.00           O  
ATOM    961  H   ASN A  60      43.221 -43.619  28.569  1.00  0.00           H  
ATOM    962  HA  ASN A  60      44.336 -41.921  26.638  1.00  0.00           H  
ATOM    963 1HB  ASN A  60      43.548 -44.176  26.160  1.00  0.00           H  
ATOM    964 2HB  ASN A  60      41.880 -43.663  26.386  1.00  0.00           H  
ATOM    965 1HD2 ASN A  60      43.739 -43.145  22.865  1.00  0.00           H  
ATOM    966 2HD2 ASN A  60      44.448 -43.978  24.208  1.00  0.00           H  
ATOM    967  N   GLU A  61      41.220 -41.098  27.397  1.00  0.00           N  
ATOM    968  CA  GLU A  61      40.241 -40.019  27.331  1.00  0.00           C  
ATOM    969  C   GLU A  61      40.702 -38.809  28.134  1.00  0.00           C  
ATOM    970  O   GLU A  61      40.557 -37.669  27.691  1.00  0.00           O  
ATOM    971  CB  GLU A  61      38.883 -40.499  27.847  1.00  0.00           C  
ATOM    972  CG  GLU A  61      37.769 -39.466  27.737  1.00  0.00           C  
ATOM    973  CD  GLU A  61      37.396 -39.158  26.314  1.00  0.00           C  
ATOM    974  OE1 GLU A  61      37.879 -39.828  25.434  1.00  0.00           O  
ATOM    975  OE2 GLU A  61      36.626 -38.250  26.107  1.00  0.00           O1-
ATOM    976  H   GLU A  61      40.980 -41.951  27.885  1.00  0.00           H  
ATOM    977  HA  GLU A  61      40.123 -39.723  26.288  1.00  0.00           H  
ATOM    978 1HB  GLU A  61      38.574 -41.384  27.291  1.00  0.00           H  
ATOM    979 2HB  GLU A  61      38.971 -40.784  28.895  1.00  0.00           H  
ATOM    980 1HG  GLU A  61      36.888 -39.842  28.259  1.00  0.00           H  
ATOM    981 2HG  GLU A  61      38.088 -38.550  28.232  1.00  0.00           H  
ATOM    982  N   ALA A  62      41.254 -39.063  29.317  1.00  0.00           N  
ATOM    983  CA  ALA A  62      41.703 -37.991  30.198  1.00  0.00           C  
ATOM    984  C   ALA A  62      42.742 -37.115  29.514  1.00  0.00           C  
ATOM    985  O   ALA A  62      42.681 -35.888  29.598  1.00  0.00           O  
ATOM    986  CB  ALA A  62      42.264 -38.569  31.487  1.00  0.00           C  
ATOM    987  H   ALA A  62      41.366 -40.022  29.609  1.00  0.00           H  
ATOM    988  HA  ALA A  62      40.842 -37.374  30.459  1.00  0.00           H  
ATOM    989 1HB  ALA A  62      42.595 -37.757  32.134  1.00  0.00           H  
ATOM    990 2HB  ALA A  62      41.491 -39.147  31.996  1.00  0.00           H  
ATOM    991 3HB  ALA A  62      43.109 -39.219  31.257  1.00  0.00           H  
ATOM    992  N   LEU A  63      43.692 -37.747  28.837  1.00  0.00           N  
ATOM    993  CA  LEU A  63      44.760 -37.027  28.159  1.00  0.00           C  
ATOM    994  C   LEU A  63      44.212 -36.160  27.032  1.00  0.00           C  
ATOM    995  O   LEU A  63      44.544 -34.979  26.927  1.00  0.00           O  
ATOM    996  CB  LEU A  63      45.791 -38.016  27.600  1.00  0.00           C  
ATOM    997  CG  LEU A  63      47.092 -37.394  27.076  1.00  0.00           C  
ATOM    998  CD1 LEU A  63      46.948 -37.089  25.591  1.00  0.00           C  
ATOM    999  CD2 LEU A  63      47.407 -36.132  27.866  1.00  0.00           C  
ATOM   1000  H   LEU A  63      43.673 -38.758  28.792  1.00  0.00           H  
ATOM   1001  HA  LEU A  63      45.258 -36.382  28.885  1.00  0.00           H  
ATOM   1002 1HB  LEU A  63      46.054 -38.724  28.383  1.00  0.00           H  
ATOM   1003 2HB  LEU A  63      45.334 -38.567  26.779  1.00  0.00           H  
ATOM   1004  HG  LEU A  63      47.909 -38.108  27.192  1.00  0.00           H  
ATOM   1005 1HD1 LEU A  63      47.873 -36.647  25.219  1.00  0.00           H  
ATOM   1006 2HD1 LEU A  63      46.743 -38.011  25.048  1.00  0.00           H  
ATOM   1007 3HD1 LEU A  63      46.127 -36.388  25.442  1.00  0.00           H  
ATOM   1008 1HD2 LEU A  63      48.332 -35.692  27.495  1.00  0.00           H  
ATOM   1009 2HD2 LEU A  63      46.591 -35.418  27.750  1.00  0.00           H  
ATOM   1010 3HD2 LEU A  63      47.522 -36.383  28.921  1.00  0.00           H  
ATOM   1011  N   LYS A  64      43.368 -36.749  26.192  1.00  0.00           N  
ATOM   1012  CA  LYS A  64      42.772 -36.034  25.074  1.00  0.00           C  
ATOM   1013  C   LYS A  64      42.080 -34.759  25.543  1.00  0.00           C  
ATOM   1014  O   LYS A  64      42.158 -33.721  24.884  1.00  0.00           O  
ATOM   1015  CB  LYS A  64      41.779 -36.932  24.335  1.00  0.00           C  
ATOM   1016  CG  LYS A  64      42.425 -38.016  23.482  1.00  0.00           C  
ATOM   1017  CD  LYS A  64      41.377 -38.848  22.758  1.00  0.00           C  
ATOM   1018  CE  LYS A  64      42.022 -39.898  21.866  1.00  0.00           C  
ATOM   1019  NZ  LYS A  64      41.008 -40.713  21.143  1.00  0.00           N1+
ATOM   1020  H   LYS A  64      43.135 -37.724  26.336  1.00  0.00           H  
ATOM   1021  HA  LYS A  64      43.562 -35.766  24.374  1.00  0.00           H  
ATOM   1022 1HB  LYS A  64      41.122 -37.421  25.056  1.00  0.00           H  
ATOM   1023 2HB  LYS A  64      41.153 -36.323  23.683  1.00  0.00           H  
ATOM   1024 1HG  LYS A  64      43.083 -37.555  22.745  1.00  0.00           H  
ATOM   1025 2HG  LYS A  64      43.021 -38.670  24.116  1.00  0.00           H  
ATOM   1026 1HD  LYS A  64      40.740 -39.347  23.490  1.00  0.00           H  
ATOM   1027 2HD  LYS A  64      40.755 -38.196  22.145  1.00  0.00           H  
ATOM   1028 1HE  LYS A  64      42.665 -39.409  21.135  1.00  0.00           H  
ATOM   1029 2HE  LYS A  64      42.638 -40.562  22.472  1.00  0.00           H  
ATOM   1030 1HZ  LYS A  64      41.476 -41.396  20.564  1.00  0.00           H  
ATOM   1031 2HZ  LYS A  64      40.418 -41.187  21.812  1.00  0.00           H  
ATOM   1032 3HZ  LYS A  64      40.443 -40.112  20.563  1.00  0.00           H  
ATOM   1033  N   LEU A  65      41.403 -34.844  26.683  1.00  0.00           N  
ATOM   1034  CA  LEU A  65      40.736 -33.686  27.266  1.00  0.00           C  
ATOM   1035  C   LEU A  65      41.750 -32.671  27.779  1.00  0.00           C  
ATOM   1036  O   LEU A  65      41.574 -31.465  27.603  1.00  0.00           O  
ATOM   1037  CB  LEU A  65      39.817 -34.126  28.412  1.00  0.00           C  
ATOM   1038  CG  LEU A  65      38.592 -34.953  28.003  1.00  0.00           C  
ATOM   1039  CD1 LEU A  65      37.960 -35.574  29.241  1.00  0.00           C  
ATOM   1040  CD2 LEU A  65      37.599 -34.062  27.271  1.00  0.00           C  
ATOM   1041  H   LEU A  65      41.347 -35.734  27.156  1.00  0.00           H  
ATOM   1042  HA  LEU A  65      40.126 -33.214  26.496  1.00  0.00           H  
ATOM   1043 1HB  LEU A  65      40.398 -34.721  29.115  1.00  0.00           H  
ATOM   1044 2HB  LEU A  65      39.458 -33.237  28.931  1.00  0.00           H  
ATOM   1045  HG  LEU A  65      38.904 -35.764  27.345  1.00  0.00           H  
ATOM   1046 1HD1 LEU A  65      37.090 -36.162  28.950  1.00  0.00           H  
ATOM   1047 2HD1 LEU A  65      38.686 -36.221  29.734  1.00  0.00           H  
ATOM   1048 3HD1 LEU A  65      37.652 -34.785  29.927  1.00  0.00           H  
ATOM   1049 1HD2 LEU A  65      36.728 -34.650  26.979  1.00  0.00           H  
ATOM   1050 2HD2 LEU A  65      37.285 -33.251  27.928  1.00  0.00           H  
ATOM   1051 3HD2 LEU A  65      38.071 -33.646  26.381  1.00  0.00           H  
ATOM   1052  N   ILE A  66      42.805 -33.165  28.415  1.00  0.00           N  
ATOM   1053  CA  ILE A  66      43.862 -32.302  28.930  1.00  0.00           C  
ATOM   1054  C   ILE A  66      44.533 -31.521  27.808  1.00  0.00           C  
ATOM   1055  O   ILE A  66      44.746 -30.315  27.920  1.00  0.00           O  
ATOM   1056  CB  ILE A  66      44.920 -33.123  29.689  1.00  0.00           C  
ATOM   1057  CG1 ILE A  66      44.340 -33.661  31.000  1.00  0.00           C  
ATOM   1058  CG2 ILE A  66      46.157 -32.280  29.957  1.00  0.00           C  
ATOM   1059  CD1 ILE A  66      45.179 -34.742  31.641  1.00  0.00           C  
ATOM   1060  H   ILE A  66      42.881 -34.164  28.543  1.00  0.00           H  
ATOM   1061  HA  ILE A  66      43.419 -31.594  29.632  1.00  0.00           H  
ATOM   1062  HB  ILE A  66      45.205 -33.990  29.092  1.00  0.00           H  
ATOM   1063 1HG1 ILE A  66      44.233 -32.844  31.712  1.00  0.00           H  
ATOM   1064 2HG1 ILE A  66      43.344 -34.066  30.818  1.00  0.00           H  
ATOM   1065 1HG2 ILE A  66      46.894 -32.876  30.494  1.00  0.00           H  
ATOM   1066 2HG2 ILE A  66      46.580 -31.945  29.011  1.00  0.00           H  
ATOM   1067 3HG2 ILE A  66      45.883 -31.413  30.559  1.00  0.00           H  
ATOM   1068 1HD1 ILE A  66      44.703 -35.073  32.565  1.00  0.00           H  
ATOM   1069 2HD1 ILE A  66      45.270 -35.587  30.957  1.00  0.00           H  
ATOM   1070 3HD1 ILE A  66      46.170 -34.349  31.865  1.00  0.00           H  
ATOM   1071  N   VAL A  67      44.867 -32.218  26.729  1.00  0.00           N  
ATOM   1072  CA  VAL A  67      45.545 -31.598  25.596  1.00  0.00           C  
ATOM   1073  C   VAL A  67      44.671 -30.528  24.950  1.00  0.00           C  
ATOM   1074  O   VAL A  67      45.148 -29.440  24.628  1.00  0.00           O  
ATOM   1075  CB  VAL A  67      45.909 -32.664  24.545  1.00  0.00           C  
ATOM   1076  CG1 VAL A  67      46.380 -32.003  23.258  1.00  0.00           C  
ATOM   1077  CG2 VAL A  67      46.979 -33.593  25.098  1.00  0.00           C  
ATOM   1078  H   VAL A  67      44.647 -33.204  26.690  1.00  0.00           H  
ATOM   1079  HA  VAL A  67      46.462 -31.132  25.955  1.00  0.00           H  
ATOM   1080  HB  VAL A  67      45.017 -33.241  24.301  1.00  0.00           H  
ATOM   1081 1HG1 VAL A  67      46.634 -32.770  22.526  1.00  0.00           H  
ATOM   1082 2HG1 VAL A  67      45.586 -31.371  22.861  1.00  0.00           H  
ATOM   1083 3HG1 VAL A  67      47.261 -31.394  23.464  1.00  0.00           H  
ATOM   1084 1HG2 VAL A  67      47.231 -34.344  24.350  1.00  0.00           H  
ATOM   1085 2HG2 VAL A  67      47.869 -33.015  25.347  1.00  0.00           H  
ATOM   1086 3HG2 VAL A  67      46.604 -34.086  25.995  1.00  0.00           H  
ATOM   1087  N   GLU A  68      43.396 -30.843  24.769  1.00  0.00           N  
ATOM   1088  CA  GLU A  68      42.449 -29.901  24.187  1.00  0.00           C  
ATOM   1089  C   GLU A  68      42.390 -28.611  24.996  1.00  0.00           C  
ATOM   1090  O   GLU A  68      42.356 -27.516  24.434  1.00  0.00           O  
ATOM   1091  CB  GLU A  68      41.055 -30.527  24.105  1.00  0.00           C  
ATOM   1092  CG  GLU A  68      40.040 -29.701  23.329  1.00  0.00           C  
ATOM   1093  CD  GLU A  68      38.683 -30.347  23.269  1.00  0.00           C  
ATOM   1094  OE1 GLU A  68      38.531 -31.416  23.809  1.00  0.00           O  
ATOM   1095  OE2 GLU A  68      37.798 -29.770  22.683  1.00  0.00           O1-
ATOM   1096  H   GLU A  68      43.074 -31.763  25.038  1.00  0.00           H  
ATOM   1097  HA  GLU A  68      42.774 -29.664  23.174  1.00  0.00           H  
ATOM   1098 1HB  GLU A  68      41.124 -31.506  23.629  1.00  0.00           H  
ATOM   1099 2HB  GLU A  68      40.664 -30.679  25.111  1.00  0.00           H  
ATOM   1100 1HG  GLU A  68      39.943 -28.724  23.802  1.00  0.00           H  
ATOM   1101 2HG  GLU A  68      40.409 -29.548  22.316  1.00  0.00           H  
ATOM   1102  N   ALA A  69      42.379 -28.745  26.318  1.00  0.00           N  
ATOM   1103  CA  ALA A  69      42.388 -27.592  27.207  1.00  0.00           C  
ATOM   1104  C   ALA A  69      43.664 -26.777  27.041  1.00  0.00           C  
ATOM   1105  O   ALA A  69      43.634 -25.547  27.082  1.00  0.00           O  
ATOM   1106  CB  ALA A  69      42.229 -28.038  28.654  1.00  0.00           C  
ATOM   1107  H   ALA A  69      42.365 -29.673  26.716  1.00  0.00           H  
ATOM   1108  HA  ALA A  69      41.535 -26.959  26.960  1.00  0.00           H  
ATOM   1109 1HB  ALA A  69      42.234 -27.163  29.307  1.00  0.00           H  
ATOM   1110 2HB  ALA A  69      41.283 -28.568  28.768  1.00  0.00           H  
ATOM   1111 3HB  ALA A  69      43.051 -28.695  28.921  1.00  0.00           H  
ATOM   1112  N   ILE A  70      44.782 -27.467  26.849  1.00  0.00           N  
ATOM   1113  CA  ILE A  70      46.072 -26.810  26.694  1.00  0.00           C  
ATOM   1114  C   ILE A  70      46.150 -26.054  25.375  1.00  0.00           C  
ATOM   1115  O   ILE A  70      46.560 -24.893  25.334  1.00  0.00           O  
ATOM   1116  CB  ILE A  70      47.221 -27.831  26.770  1.00  0.00           C  
ATOM   1117  CG1 ILE A  70      47.324 -28.415  28.181  1.00  0.00           C  
ATOM   1118  CG2 ILE A  70      48.535 -27.184  26.361  1.00  0.00           C  
ATOM   1119  CD1 ILE A  70      48.230 -29.621  28.279  1.00  0.00           C  
ATOM   1120  H   ILE A  70      44.736 -28.476  26.811  1.00  0.00           H  
ATOM   1121  HA  ILE A  70      46.198 -26.099  27.511  1.00  0.00           H  
ATOM   1122  HB  ILE A  70      47.013 -28.664  26.099  1.00  0.00           H  
ATOM   1123 1HG1 ILE A  70      47.697 -27.652  28.864  1.00  0.00           H  
ATOM   1124 2HG1 ILE A  70      46.332 -28.706  28.528  1.00  0.00           H  
ATOM   1125 1HG2 ILE A  70      49.337 -27.919  26.421  1.00  0.00           H  
ATOM   1126 2HG2 ILE A  70      48.456 -26.817  25.339  1.00  0.00           H  
ATOM   1127 3HG2 ILE A  70      48.756 -26.352  27.030  1.00  0.00           H  
ATOM   1128 1HD1 ILE A  70      48.252 -29.979  29.309  1.00  0.00           H  
ATOM   1129 2HD1 ILE A  70      47.854 -30.412  27.628  1.00  0.00           H  
ATOM   1130 3HD1 ILE A  70      49.237 -29.345  27.970  1.00  0.00           H  
ATOM   1131  N   GLU A  71      45.754 -26.721  24.294  1.00  0.00           N  
ATOM   1132  CA  GLU A  71      45.816 -26.127  22.963  1.00  0.00           C  
ATOM   1133  C   GLU A  71      44.933 -24.890  22.870  1.00  0.00           C  
ATOM   1134  O   GLU A  71      45.305 -23.896  22.245  1.00  0.00           O  
ATOM   1135  CB  GLU A  71      45.394 -27.147  21.903  1.00  0.00           C  
ATOM   1136  CG  GLU A  71      46.394 -28.272  21.680  1.00  0.00           C  
ATOM   1137  CD  GLU A  71      45.942 -29.260  20.641  1.00  0.00           C  
ATOM   1138  OE1 GLU A  71      44.897 -29.057  20.071  1.00  0.00           O  
ATOM   1139  OE2 GLU A  71      46.643 -30.219  20.417  1.00  0.00           O1-
ATOM   1140  H   GLU A  71      45.402 -27.662  24.396  1.00  0.00           H  
ATOM   1141  HA  GLU A  71      46.848 -25.836  22.762  1.00  0.00           H  
ATOM   1142 1HB  GLU A  71      44.443 -27.597  22.189  1.00  0.00           H  
ATOM   1143 2HB  GLU A  71      45.244 -26.640  20.950  1.00  0.00           H  
ATOM   1144 1HG  GLU A  71      47.345 -27.842  21.366  1.00  0.00           H  
ATOM   1145 2HG  GLU A  71      46.557 -28.792  22.623  1.00  0.00           H  
ATOM   1146  N   ALA A  72      43.762 -24.957  23.495  1.00  0.00           N  
ATOM   1147  CA  ALA A  72      42.848 -23.822  23.533  1.00  0.00           C  
ATOM   1148  C   ALA A  72      43.453 -22.655  24.303  1.00  0.00           C  
ATOM   1149  O   ALA A  72      43.311 -21.497  23.906  1.00  0.00           O  
ATOM   1150  CB  ALA A  72      41.518 -24.234  24.150  1.00  0.00           C  
ATOM   1151  H   ALA A  72      43.497 -25.820  23.952  1.00  0.00           H  
ATOM   1152  HA  ALA A  72      42.651 -23.502  22.509  1.00  0.00           H  
ATOM   1153 1HB  ALA A  72      40.847 -23.375  24.173  1.00  0.00           H  
ATOM   1154 2HB  ALA A  72      41.072 -25.031  23.555  1.00  0.00           H  
ATOM   1155 3HB  ALA A  72      41.685 -24.589  25.166  1.00  0.00           H  
ATOM   1156  N   ALA A  73      44.125 -22.965  25.407  1.00  0.00           N  
ATOM   1157  CA  ALA A  73      44.808 -21.950  26.197  1.00  0.00           C  
ATOM   1158  C   ALA A  73      45.937 -21.303  25.407  1.00  0.00           C  
ATOM   1159  O   ALA A  73      46.169 -20.097  25.507  1.00  0.00           O  
ATOM   1160  CB  ALA A  73      45.345 -22.554  27.488  1.00  0.00           C  
ATOM   1161  H   ALA A  73      44.163 -23.930  25.703  1.00  0.00           H  
ATOM   1162  HA  ALA A  73      44.086 -21.179  26.469  1.00  0.00           H  
ATOM   1163 1HB  ALA A  73      45.852 -21.783  28.067  1.00  0.00           H  
ATOM   1164 2HB  ALA A  73      44.519 -22.961  28.068  1.00  0.00           H  
ATOM   1165 3HB  ALA A  73      46.048 -23.351  27.248  1.00  0.00           H  
ATOM   1166  N   VAL A  74      46.641 -22.109  24.620  1.00  0.00           N  
ATOM   1167  CA  VAL A  74      47.717 -21.609  23.776  1.00  0.00           C  
ATOM   1168  C   VAL A  74      47.194 -20.634  22.727  1.00  0.00           C  
ATOM   1169  O   VAL A  74      47.787 -19.586  22.491  1.00  0.00           O  
ATOM   1170  CB  VAL A  74      48.430 -22.780  23.074  1.00  0.00           C  
ATOM   1171  CG1 VAL A  74      49.330 -22.265  21.961  1.00  0.00           C  
ATOM   1172  CG2 VAL A  74      49.232 -23.581  24.089  1.00  0.00           C  
ATOM   1173  H   VAL A  74      46.422 -23.096  24.606  1.00  0.00           H  
ATOM   1174  HA  VAL A  74      48.438 -21.087  24.406  1.00  0.00           H  
ATOM   1175  HB  VAL A  74      47.682 -23.424  22.611  1.00  0.00           H  
ATOM   1176 1HG1 VAL A  74      49.826 -23.106  21.475  1.00  0.00           H  
ATOM   1177 2HG1 VAL A  74      48.730 -21.726  21.228  1.00  0.00           H  
ATOM   1178 3HG1 VAL A  74      50.080 -21.595  22.380  1.00  0.00           H  
ATOM   1179 1HG2 VAL A  74      49.733 -24.408  23.585  1.00  0.00           H  
ATOM   1180 2HG2 VAL A  74      49.976 -22.936  24.556  1.00  0.00           H  
ATOM   1181 3HG2 VAL A  74      48.562 -23.974  24.853  1.00  0.00           H  
ATOM   1182  N   ARG A  75      46.074 -20.991  22.107  1.00  0.00           N  
ATOM   1183  CA  ARG A  75      45.439 -20.132  21.113  1.00  0.00           C  
ATOM   1184  C   ARG A  75      45.028 -18.798  21.725  1.00  0.00           C  
ATOM   1185  O   ARG A  75      45.127 -17.751  21.081  1.00  0.00           O  
ATOM   1186  CB  ARG A  75      44.217 -20.813  20.518  1.00  0.00           C  
ATOM   1187  CG  ARG A  75      44.523 -21.935  19.538  1.00  0.00           C  
ATOM   1188  CD  ARG A  75      43.333 -22.297  18.727  1.00  0.00           C  
ATOM   1189  NE  ARG A  75      42.355 -23.043  19.502  1.00  0.00           N  
ATOM   1190  CZ  ARG A  75      42.393 -24.375  19.703  1.00  0.00           C  
ATOM   1191  NH1 ARG A  75      43.364 -25.091  19.180  1.00  0.00           N1+
ATOM   1192  NH2 ARG A  75      41.453 -24.961  20.425  1.00  0.00           N  
ATOM   1193  H   ARG A  75      45.649 -21.882  22.327  1.00  0.00           H  
ATOM   1194  HA  ARG A  75      46.154 -19.945  20.311  1.00  0.00           H  
ATOM   1195 1HB  ARG A  75      43.607 -21.232  21.318  1.00  0.00           H  
ATOM   1196 2HB  ARG A  75      43.607 -20.076  19.995  1.00  0.00           H  
ATOM   1197 1HG  ARG A  75      45.317 -21.619  18.860  1.00  0.00           H  
ATOM   1198 2HG  ARG A  75      44.846 -22.820  20.087  1.00  0.00           H  
ATOM   1199 1HD  ARG A  75      42.854 -21.389  18.358  1.00  0.00           H  
ATOM   1200 2HD  ARG A  75      43.640 -22.913  17.883  1.00  0.00           H  
ATOM   1201  HE  ARG A  75      41.593 -22.526  19.920  1.00  0.00           H  
ATOM   1202 1HH1 ARG A  75      44.081 -24.642  18.628  1.00  0.00           H  
ATOM   1203 2HH1 ARG A  75      43.392 -26.089  19.331  1.00  0.00           H  
ATOM   1204 1HH2 ARG A  75      40.708 -24.410  20.827  1.00  0.00           H  
ATOM   1205 2HH2 ARG A  75      41.482 -25.959  20.575  1.00  0.00           H  
ATOM   1206  N   ALA A  76      44.565 -18.841  22.969  1.00  0.00           N  
ATOM   1207  CA  ALA A  76      44.209 -17.625  23.697  1.00  0.00           C  
ATOM   1208  C   ALA A  76      45.411 -16.707  23.858  1.00  0.00           C  
ATOM   1209  O   ALA A  76      45.303 -15.492  23.703  1.00  0.00           O  
ATOM   1210  CB  ALA A  76      43.625 -17.978  25.057  1.00  0.00           C  
ATOM   1211  H   ALA A  76      44.458 -19.736  23.426  1.00  0.00           H  
ATOM   1212  HA  ALA A  76      43.438 -17.098  23.135  1.00  0.00           H  
ATOM   1213 1HB  ALA A  76      43.363 -17.061  25.588  1.00  0.00           H  
ATOM   1214 2HB  ALA A  76      42.731 -18.586  24.923  1.00  0.00           H  
ATOM   1215 3HB  ALA A  76      44.358 -18.534  25.636  1.00  0.00           H  
ATOM   1216  N   LEU A  77      46.562 -17.295  24.172  1.00  0.00           N  
ATOM   1217  CA  LEU A  77      47.791 -16.531  24.345  1.00  0.00           C  
ATOM   1218  C   LEU A  77      48.279 -15.964  23.019  1.00  0.00           C  
ATOM   1219  O   LEU A  77      48.686 -14.803  22.939  1.00  0.00           O  
ATOM   1220  CB  LEU A  77      48.883 -17.415  24.961  1.00  0.00           C  
ATOM   1221  CG  LEU A  77      48.640 -17.857  26.411  1.00  0.00           C  
ATOM   1222  CD1 LEU A  77      49.651 -18.931  26.791  1.00  0.00           C  
ATOM   1223  CD2 LEU A  77      48.749 -16.652  27.337  1.00  0.00           C  
ATOM   1224  H   LEU A  77      46.585 -18.298  24.290  1.00  0.00           H  
ATOM   1225  HA  LEU A  77      47.591 -15.703  25.026  1.00  0.00           H  
ATOM   1226 1HB  LEU A  77      48.986 -18.313  24.356  1.00  0.00           H  
ATOM   1227 2HB  LEU A  77      49.827 -16.869  24.935  1.00  0.00           H  
ATOM   1228  HG  LEU A  77      47.643 -18.289  26.498  1.00  0.00           H  
ATOM   1229 1HD1 LEU A  77      49.479 -19.244  27.820  1.00  0.00           H  
ATOM   1230 2HD1 LEU A  77      49.537 -19.787  26.129  1.00  0.00           H  
ATOM   1231 3HD1 LEU A  77      50.656 -18.529  26.698  1.00  0.00           H  
ATOM   1232 1HD2 LEU A  77      48.575 -16.966  28.365  1.00  0.00           H  
ATOM   1233 2HD2 LEU A  77      49.744 -16.218  27.251  1.00  0.00           H  
ATOM   1234 3HD2 LEU A  77      48.004 -15.908  27.053  1.00  0.00           H  
ATOM   1235  N   GLU A  78      48.236 -16.786  21.976  1.00  0.00           N  
ATOM   1236  CA  GLU A  78      48.741 -16.392  20.668  1.00  0.00           C  
ATOM   1237  C   GLU A  78      47.965 -15.203  20.112  1.00  0.00           C  
ATOM   1238  O   GLU A  78      48.550 -14.276  19.552  1.00  0.00           O  
ATOM   1239  CB  GLU A  78      48.664 -17.569  19.692  1.00  0.00           C  
ATOM   1240  CG  GLU A  78      49.681 -18.671  19.953  1.00  0.00           C  
ATOM   1241  CD  GLU A  78      49.466 -19.881  19.089  1.00  0.00           C  
ATOM   1242  OE1 GLU A  78      48.460 -19.942  18.422  1.00  0.00           O  
ATOM   1243  OE2 GLU A  78      50.308 -20.749  19.096  1.00  0.00           O1-
ATOM   1244  H   GLU A  78      47.842 -17.709  22.095  1.00  0.00           H  
ATOM   1245  HA  GLU A  78      49.788 -16.107  20.773  1.00  0.00           H  
ATOM   1246 1HB  GLU A  78      47.670 -18.014  19.737  1.00  0.00           H  
ATOM   1247 2HB  GLU A  78      48.815 -17.208  18.675  1.00  0.00           H  
ATOM   1248 1HG  GLU A  78      50.681 -18.278  19.767  1.00  0.00           H  
ATOM   1249 2HG  GLU A  78      49.624 -18.962  21.001  1.00  0.00           H  
ATOM   1250  N   ALA A  79      46.647 -15.240  20.269  1.00  0.00           N  
ATOM   1251  CA  ALA A  79      45.785 -14.168  19.779  1.00  0.00           C  
ATOM   1252  C   ALA A  79      46.083 -12.853  20.491  1.00  0.00           C  
ATOM   1253  O   ALA A  79      46.134 -11.794  19.864  1.00  0.00           O  
ATOM   1254  CB  ALA A  79      44.323 -14.543  19.950  1.00  0.00           C  
ATOM   1255  H   ALA A  79      46.229 -16.029  20.738  1.00  0.00           H  
ATOM   1256  HA  ALA A  79      45.968 -14.037  18.712  1.00  0.00           H  
ATOM   1257 1HB  ALA A  79      43.694 -13.732  19.579  1.00  0.00           H  
ATOM   1258 2HB  ALA A  79      44.112 -15.451  19.387  1.00  0.00           H  
ATOM   1259 3HB  ALA A  79      44.112 -14.712  21.007  1.00  0.00           H  
ATOM   1260  N   ALA A  80      46.283 -12.932  21.800  1.00  0.00           N  
ATOM   1261  CA  ALA A  80      46.616 -11.753  22.594  1.00  0.00           C  
ATOM   1262  C   ALA A  80      47.994 -11.211  22.224  1.00  0.00           C  
ATOM   1263  O   ALA A  80      48.201  -9.998  22.180  1.00  0.00           O  
ATOM   1264  CB  ALA A  80      46.560 -12.083  24.078  1.00  0.00           C  
ATOM   1265  H   ALA A  80      46.206 -13.825  22.261  1.00  0.00           H  
ATOM   1266  HA  ALA A  80      45.872 -10.981  22.396  1.00  0.00           H  
ATOM   1267 1HB  ALA A  80      46.811 -11.193  24.659  1.00  0.00           H  
ATOM   1268 2HB  ALA A  80      45.556 -12.414  24.339  1.00  0.00           H  
ATOM   1269 3HB  ALA A  80      47.271 -12.875  24.305  1.00  0.00           H  
ATOM   1270  N   GLU A  81      48.929 -12.116  21.962  1.00  0.00           N  
ATOM   1271  CA  GLU A  81      50.285 -11.730  21.588  1.00  0.00           C  
ATOM   1272  C   GLU A  81      50.298 -10.942  20.288  1.00  0.00           C  
ATOM   1273  O   GLU A  81      50.993  -9.932  20.169  1.00  0.00           O  
ATOM   1274  CB  GLU A  81      51.174 -12.968  21.451  1.00  0.00           C  
ATOM   1275  CG  GLU A  81      51.632 -13.563  22.775  1.00  0.00           C  
ATOM   1276  CD  GLU A  81      52.432 -14.824  22.605  1.00  0.00           C  
ATOM   1277  OE1 GLU A  81      52.536 -15.294  21.497  1.00  0.00           O  
ATOM   1278  OE2 GLU A  81      52.941 -15.318  23.583  1.00  0.00           O1-
ATOM   1279  H   GLU A  81      48.696 -13.097  22.017  1.00  0.00           H  
ATOM   1280  HA  GLU A  81      50.697 -11.102  22.380  1.00  0.00           H  
ATOM   1281 1HB  GLU A  81      50.636 -13.743  20.905  1.00  0.00           H  
ATOM   1282 2HB  GLU A  81      52.062 -12.716  20.872  1.00  0.00           H  
ATOM   1283 1HG  GLU A  81      52.241 -12.828  23.300  1.00  0.00           H  
ATOM   1284 2HG  GLU A  81      50.757 -13.773  23.389  1.00  0.00           H  
ATOM   1285  N   ARG A  82      49.528 -11.408  19.311  1.00  0.00           N  
ATOM   1286  CA  ARG A  82      49.437 -10.738  18.021  1.00  0.00           C  
ATOM   1287  C   ARG A  82      48.818  -9.352  18.162  1.00  0.00           C  
ATOM   1288  O   ARG A  82      49.270  -8.393  17.533  1.00  0.00           O  
ATOM   1289  CB  ARG A  82      48.609 -11.562  17.047  1.00  0.00           C  
ATOM   1290  CG  ARG A  82      49.309 -12.796  16.498  1.00  0.00           C  
ATOM   1291  CD  ARG A  82      48.569 -13.381  15.351  1.00  0.00           C  
ATOM   1292  NE  ARG A  82      47.300 -13.961  15.762  1.00  0.00           N  
ATOM   1293  CZ  ARG A  82      47.127 -15.247  16.123  1.00  0.00           C  
ATOM   1294  NH1 ARG A  82      48.150 -16.074  16.118  1.00  0.00           N1+
ATOM   1295  NH2 ARG A  82      45.931 -15.678  16.481  1.00  0.00           N  
ATOM   1296  H   ARG A  82      48.991 -12.249  19.468  1.00  0.00           H  
ATOM   1297  HA  ARG A  82      50.443 -10.631  17.614  1.00  0.00           H  
ATOM   1298 1HB  ARG A  82      47.693 -11.893  17.536  1.00  0.00           H  
ATOM   1299 2HB  ARG A  82      48.320 -10.942  16.198  1.00  0.00           H  
ATOM   1300 1HG  ARG A  82      50.309 -12.527  16.160  1.00  0.00           H  
ATOM   1301 2HG  ARG A  82      49.381 -13.552  17.281  1.00  0.00           H  
ATOM   1302 1HD  ARG A  82      48.366 -12.605  14.614  1.00  0.00           H  
ATOM   1303 2HD  ARG A  82      49.169 -14.167  14.894  1.00  0.00           H  
ATOM   1304  HE  ARG A  82      46.490 -13.355  15.778  1.00  0.00           H  
ATOM   1305 1HH1 ARG A  82      49.065 -15.745  15.844  1.00  0.00           H  
ATOM   1306 2HH1 ARG A  82      48.020 -17.038  16.389  1.00  0.00           H  
ATOM   1307 1HH2 ARG A  82      45.145 -15.042  16.485  1.00  0.00           H  
ATOM   1308 2HH2 ARG A  82      45.801 -16.641  16.752  1.00  0.00           H  
ATOM   1309  N   ALA A  83      47.783  -9.252  18.988  1.00  0.00           N  
ATOM   1310  CA  ALA A  83      47.128  -7.976  19.247  1.00  0.00           C  
ATOM   1311  C   ALA A  83      48.100  -6.973  19.857  1.00  0.00           C  
ATOM   1312  O   ALA A  83      48.093  -5.794  19.503  1.00  0.00           O  
ATOM   1313  CB  ALA A  83      45.926  -8.170  20.158  1.00  0.00           C  
ATOM   1314  H   ALA A  83      47.443 -10.083  19.452  1.00  0.00           H  
ATOM   1315  HA  ALA A  83      46.762  -7.577  18.300  1.00  0.00           H  
ATOM   1316 1HB  ALA A  83      45.448  -7.208  20.340  1.00  0.00           H  
ATOM   1317 2HB  ALA A  83      45.214  -8.844  19.682  1.00  0.00           H  
ATOM   1318 3HB  ALA A  83      46.253  -8.598  21.104  1.00  0.00           H  
ATOM   1319  N   GLY A  84      48.932  -7.449  20.775  1.00  0.00           N  
ATOM   1320  CA  GLY A  84      49.981  -6.620  21.362  1.00  0.00           C  
ATOM   1321  C   GLY A  84      49.456  -5.835  22.559  1.00  0.00           C  
ATOM   1322  O   GLY A  84      50.203  -5.096  23.201  1.00  0.00           O  
ATOM   1323  H   GLY A  84      48.840  -8.408  21.077  1.00  0.00           H  
ATOM   1324 1HA  GLY A  84      50.813  -7.252  21.672  1.00  0.00           H  
ATOM   1325 2HA  GLY A  84      50.363  -5.931  20.609  1.00  0.00           H  
ATOM   1326  N   ASP A  85      48.172  -5.998  22.851  1.00  0.00           N  
ATOM   1327  CA  ASP A  85      47.541  -5.286  23.956  1.00  0.00           C  
ATOM   1328  C   ASP A  85      47.695  -6.051  25.261  1.00  0.00           C  
ATOM   1329  O   ASP A  85      47.189  -7.163  25.407  1.00  0.00           O  
ATOM   1330  CB  ASP A  85      46.056  -5.053  23.667  1.00  0.00           C  
ATOM   1331  CG  ASP A  85      45.821  -4.051  22.545  1.00  0.00           C  
ATOM   1332  OD1 ASP A  85      46.464  -3.028  22.544  1.00  0.00           O  
ATOM   1333  OD2 ASP A  85      45.000  -4.317  21.700  1.00  0.00           O1-
ATOM   1334  H   ASP A  85      47.618  -6.634  22.293  1.00  0.00           H  
ATOM   1335  HA  ASP A  85      48.023  -4.313  24.061  1.00  0.00           H  
ATOM   1336 1HB  ASP A  85      45.585  -5.998  23.396  1.00  0.00           H  
ATOM   1337 2HB  ASP A  85      45.563  -4.689  24.569  1.00  0.00           H  
ATOM   1338  N   PRO A  86      48.400  -5.448  26.216  1.00  0.00           N  
ATOM   1339  CA  PRO A  86      48.608  -6.064  27.521  1.00  0.00           C  
ATOM   1340  C   PRO A  86      47.286  -6.451  28.165  1.00  0.00           C  
ATOM   1341  O   PRO A  86      47.224  -7.374  28.979  1.00  0.00           O  
ATOM   1342  CB  PRO A  86      49.321  -4.963  28.313  1.00  0.00           C  
ATOM   1343  CG  PRO A  86      50.028  -4.164  27.273  1.00  0.00           C  
ATOM   1344  CD  PRO A  86      49.085  -4.157  26.100  1.00  0.00           C  
ATOM   1345  HA  PRO A  86      49.208  -6.965  27.388  1.00  0.00           H  
ATOM   1346 1HB  PRO A  86      48.586  -4.371  28.879  1.00  0.00           H  
ATOM   1347 2HB  PRO A  86      50.005  -5.410  29.048  1.00  0.00           H  
ATOM   1348 1HG  PRO A  86      50.242  -3.153  27.650  1.00  0.00           H  
ATOM   1349 2HG  PRO A  86      50.997  -4.625  27.034  1.00  0.00           H  
ATOM   1350 1HD  PRO A  86      48.382  -3.317  26.199  1.00  0.00           H  
ATOM   1351 2HD  PRO A  86      49.660  -4.073  25.166  1.00  0.00           H  
ATOM   1352  N   GLU A  87      46.223  -5.740  27.796  1.00  0.00           N  
ATOM   1353  CA  GLU A  87      44.899  -6.003  28.347  1.00  0.00           C  
ATOM   1354  C   GLU A  87      44.396  -7.385  27.938  1.00  0.00           C  
ATOM   1355  O   GLU A  87      43.761  -8.084  28.726  1.00  0.00           O  
ATOM   1356  CB  GLU A  87      43.908  -4.931  27.887  1.00  0.00           C  
ATOM   1357  CG  GLU A  87      44.190  -3.539  28.435  1.00  0.00           C  
ATOM   1358  CD  GLU A  87      45.259  -2.813  27.666  1.00  0.00           C  
ATOM   1359  OE1 GLU A  87      45.760  -3.365  26.717  1.00  0.00           O  
ATOM   1360  OE2 GLU A  87      45.574  -1.704  28.030  1.00  0.00           O1-
ATOM   1361  H   GLU A  87      46.338  -4.999  27.123  1.00  0.00           H  
ATOM   1362  HA  GLU A  87      44.963  -5.962  29.435  1.00  0.00           H  
ATOM   1363 1HB  GLU A  87      43.917  -4.870  26.799  1.00  0.00           H  
ATOM   1364 2HB  GLU A  87      42.900  -5.213  28.191  1.00  0.00           H  
ATOM   1365 1HG  GLU A  87      43.271  -2.953  28.399  1.00  0.00           H  
ATOM   1366 2HG  GLU A  87      44.493  -3.624  29.477  1.00  0.00           H  
ATOM   1367  N   LEU A  88      44.688  -7.772  26.702  1.00  0.00           N  
ATOM   1368  CA  LEU A  88      44.234  -9.052  26.171  1.00  0.00           C  
ATOM   1369  C   LEU A  88      45.106 -10.195  26.675  1.00  0.00           C  
ATOM   1370  O   LEU A  88      44.632 -11.319  26.855  1.00  0.00           O  
ATOM   1371  CB  LEU A  88      44.250  -9.025  24.638  1.00  0.00           C  
ATOM   1372  CG  LEU A  88      43.232  -8.085  23.978  1.00  0.00           C  
ATOM   1373  CD1 LEU A  88      43.584  -7.907  22.508  1.00  0.00           C  
ATOM   1374  CD2 LEU A  88      41.833  -8.658  24.140  1.00  0.00           C  
ATOM   1375  H   LEU A  88      45.240  -7.164  26.113  1.00  0.00           H  
ATOM   1376  HA  LEU A  88      43.209  -9.221  26.503  1.00  0.00           H  
ATOM   1377 1HB  LEU A  88      45.242  -8.724  24.305  1.00  0.00           H  
ATOM   1378 2HB  LEU A  88      44.057 -10.033  24.270  1.00  0.00           H  
ATOM   1379  HG  LEU A  88      43.281  -7.105  24.454  1.00  0.00           H  
ATOM   1380 1HD1 LEU A  88      42.861  -7.239  22.039  1.00  0.00           H  
ATOM   1381 2HD1 LEU A  88      44.583  -7.477  22.421  1.00  0.00           H  
ATOM   1382 3HD1 LEU A  88      43.560  -8.874  22.008  1.00  0.00           H  
ATOM   1383 1HD2 LEU A  88      41.109  -7.990  23.672  1.00  0.00           H  
ATOM   1384 2HD2 LEU A  88      41.783  -9.637  23.664  1.00  0.00           H  
ATOM   1385 3HD2 LEU A  88      41.601  -8.758  25.201  1.00  0.00           H  
ATOM   1386  N   ARG A  89      46.384  -9.903  26.898  1.00  0.00           N  
ATOM   1387  CA  ARG A  89      47.314 -10.896  27.427  1.00  0.00           C  
ATOM   1388  C   ARG A  89      46.998 -11.232  28.878  1.00  0.00           C  
ATOM   1389  O   ARG A  89      47.146 -12.375  29.307  1.00  0.00           O  
ATOM   1390  CB  ARG A  89      48.746 -10.393  27.327  1.00  0.00           C  
ATOM   1391  CG  ARG A  89      49.289 -10.289  25.911  1.00  0.00           C  
ATOM   1392  CD  ARG A  89      50.727  -9.899  25.899  1.00  0.00           C  
ATOM   1393  NE  ARG A  89      51.222  -9.712  24.547  1.00  0.00           N  
ATOM   1394  CZ  ARG A  89      52.525  -9.747  24.202  1.00  0.00           C  
ATOM   1395  NH1 ARG A  89      53.444  -9.960  25.119  1.00  0.00           N1+
ATOM   1396  NH2 ARG A  89      52.880  -9.565  22.941  1.00  0.00           N  
ATOM   1397  H   ARG A  89      46.719  -8.972  26.700  1.00  0.00           H  
ATOM   1398  HA  ARG A  89      47.225 -11.805  26.831  1.00  0.00           H  
ATOM   1399 1HB  ARG A  89      48.819  -9.406  27.780  1.00  0.00           H  
ATOM   1400 2HB  ARG A  89      49.406 -11.058  27.886  1.00  0.00           H  
ATOM   1401 1HG  ARG A  89      49.193 -11.253  25.412  1.00  0.00           H  
ATOM   1402 2HG  ARG A  89      48.726  -9.538  25.357  1.00  0.00           H  
ATOM   1403 1HD  ARG A  89      50.848  -8.963  26.444  1.00  0.00           H  
ATOM   1404 2HD  ARG A  89      51.317 -10.679  26.377  1.00  0.00           H  
ATOM   1405  HE  ARG A  89      50.548  -9.545  23.815  1.00  0.00           H  
ATOM   1406 1HH1 ARG A  89      53.174 -10.100  26.080  1.00  0.00           H  
ATOM   1407 2HH1 ARG A  89      54.419  -9.986  24.858  1.00  0.00           H  
ATOM   1408 1HH2 ARG A  89      52.176  -9.399  22.236  1.00  0.00           H  
ATOM   1409 2HH2 ARG A  89      53.855  -9.590  22.682  1.00  0.00           H  
ATOM   1410  N   GLU A  90      46.565 -10.226  29.632  1.00  0.00           N  
ATOM   1411  CA  GLU A  90      46.185 -10.422  31.025  1.00  0.00           C  
ATOM   1412  C   GLU A  90      44.950 -11.305  31.141  1.00  0.00           C  
ATOM   1413  O   GLU A  90      44.874 -12.169  32.012  1.00  0.00           O  
ATOM   1414  CB  GLU A  90      45.925  -9.075  31.703  1.00  0.00           C  
ATOM   1415  CG  GLU A  90      45.581  -9.171  33.182  1.00  0.00           C  
ATOM   1416  CD  GLU A  90      46.727  -9.669  34.018  1.00  0.00           C  
ATOM   1417  OE1 GLU A  90      47.843  -9.604  33.562  1.00  0.00           O  
ATOM   1418  OE2 GLU A  90      46.485 -10.115  35.115  1.00  0.00           O1-
ATOM   1419  H   GLU A  90      46.493  -9.302  29.227  1.00  0.00           H  
ATOM   1420  HA  GLU A  90      47.012 -10.908  31.544  1.00  0.00           H  
ATOM   1421 1HB  GLU A  90      46.808  -8.442  31.605  1.00  0.00           H  
ATOM   1422 2HB  GLU A  90      45.102  -8.567  31.200  1.00  0.00           H  
ATOM   1423 1HG  GLU A  90      45.287  -8.184  33.540  1.00  0.00           H  
ATOM   1424 2HG  GLU A  90      44.731  -9.839  33.304  1.00  0.00           H  
ATOM   1425  N   ASP A  91      43.986 -11.085  30.258  1.00  0.00           N  
ATOM   1426  CA  ASP A  91      42.778 -11.904  30.215  1.00  0.00           C  
ATOM   1427  C   ASP A  91      43.084 -13.309  29.711  1.00  0.00           C  
ATOM   1428  O   ASP A  91      42.486 -14.285  30.161  1.00  0.00           O  
ATOM   1429  CB  ASP A  91      41.720 -11.255  29.321  1.00  0.00           C  
ATOM   1430  CG  ASP A  91      40.997 -10.099  30.001  1.00  0.00           C  
ATOM   1431  OD1 ASP A  91      41.100  -9.983  31.199  1.00  0.00           O  
ATOM   1432  OD2 ASP A  91      40.349  -9.345  29.316  1.00  0.00           O1-
ATOM   1433  H   ASP A  91      44.089 -10.329  29.595  1.00  0.00           H  
ATOM   1434  HA  ASP A  91      42.372 -11.974  31.225  1.00  0.00           H  
ATOM   1435 1HB  ASP A  91      42.191 -10.883  28.410  1.00  0.00           H  
ATOM   1436 2HB  ASP A  91      40.984 -12.002  29.026  1.00  0.00           H  
ATOM   1437  N   ALA A  92      44.023 -13.403  28.772  1.00  0.00           N  
ATOM   1438  CA  ALA A  92      44.452 -14.693  28.247  1.00  0.00           C  
ATOM   1439  C   ALA A  92      45.016 -15.580  29.352  1.00  0.00           C  
ATOM   1440  O   ALA A  92      44.845 -16.799  29.330  1.00  0.00           O  
ATOM   1441  CB  ALA A  92      45.486 -14.497  27.146  1.00  0.00           C  
ATOM   1442  H   ALA A  92      44.447 -12.559  28.415  1.00  0.00           H  
ATOM   1443  HA  ALA A  92      43.589 -15.191  27.806  1.00  0.00           H  
ATOM   1444 1HB  ALA A  92      45.797 -15.469  26.765  1.00  0.00           H  
ATOM   1445 2HB  ALA A  92      45.053 -13.911  26.337  1.00  0.00           H  
ATOM   1446 3HB  ALA A  92      46.351 -13.973  27.550  1.00  0.00           H  
ATOM   1447  N   ARG A  93      45.684 -14.957  30.316  1.00  0.00           N  
ATOM   1448  CA  ARG A  93      46.223 -15.681  31.463  1.00  0.00           C  
ATOM   1449  C   ARG A  93      45.131 -16.457  32.186  1.00  0.00           C  
ATOM   1450  O   ARG A  93      45.360 -17.571  32.660  1.00  0.00           O  
ATOM   1451  CB  ARG A  93      46.888 -14.720  32.438  1.00  0.00           C  
ATOM   1452  CG  ARG A  93      47.391 -15.360  33.723  1.00  0.00           C  
ATOM   1453  CD  ARG A  93      48.001 -14.358  34.633  1.00  0.00           C  
ATOM   1454  NE  ARG A  93      47.050 -13.330  35.024  1.00  0.00           N  
ATOM   1455  CZ  ARG A  93      46.089 -13.491  35.953  1.00  0.00           C  
ATOM   1456  NH1 ARG A  93      45.963 -14.641  36.577  1.00  0.00           N1+
ATOM   1457  NH2 ARG A  93      45.271 -12.493  36.238  1.00  0.00           N  
ATOM   1458  H   ARG A  93      45.826 -13.959  30.254  1.00  0.00           H  
ATOM   1459  HA  ARG A  93      46.975 -16.385  31.105  1.00  0.00           H  
ATOM   1460 1HB  ARG A  93      47.737 -14.241  31.954  1.00  0.00           H  
ATOM   1461 2HB  ARG A  93      46.183 -13.936  32.715  1.00  0.00           H  
ATOM   1462 1HG  ARG A  93      46.559 -15.835  34.243  1.00  0.00           H  
ATOM   1463 2HG  ARG A  93      48.145 -16.111  33.484  1.00  0.00           H  
ATOM   1464 1HD  ARG A  93      48.356 -14.854  35.535  1.00  0.00           H  
ATOM   1465 2HD  ARG A  93      48.840 -13.874  34.132  1.00  0.00           H  
ATOM   1466  HE  ARG A  93      47.115 -12.431  34.566  1.00  0.00           H  
ATOM   1467 1HH1 ARG A  93      46.588 -15.404  36.359  1.00  0.00           H  
ATOM   1468 2HH1 ARG A  93      45.243 -14.762  37.274  1.00  0.00           H  
ATOM   1469 1HH2 ARG A  93      45.367 -11.608  35.759  1.00  0.00           H  
ATOM   1470 2HH2 ARG A  93      44.550 -12.614  36.935  1.00  0.00           H  
ATOM   1471  N   GLU A  94      43.942 -15.869  32.263  1.00  0.00           N  
ATOM   1472  CA  GLU A  94      42.810 -16.514  32.915  1.00  0.00           C  
ATOM   1473  C   GLU A  94      42.416 -17.797  32.192  1.00  0.00           C  
ATOM   1474  O   GLU A  94      42.103 -18.804  32.824  1.00  0.00           O  
ATOM   1475  CB  GLU A  94      41.615 -15.561  32.973  1.00  0.00           C  
ATOM   1476  CG  GLU A  94      40.354 -16.169  33.569  1.00  0.00           C  
ATOM   1477  CD  GLU A  94      40.495 -16.496  35.029  1.00  0.00           C  
ATOM   1478  OE1 GLU A  94      41.567 -16.320  35.557  1.00  0.00           O  
ATOM   1479  OE2 GLU A  94      39.530 -16.922  35.619  1.00  0.00           O1-
ATOM   1480  H   GLU A  94      43.825 -14.950  31.863  1.00  0.00           H  
ATOM   1481  HA  GLU A  94      43.096 -16.763  33.937  1.00  0.00           H  
ATOM   1482 1HB  GLU A  94      41.877 -14.685  33.567  1.00  0.00           H  
ATOM   1483 2HB  GLU A  94      41.376 -15.214  31.967  1.00  0.00           H  
ATOM   1484 1HG  GLU A  94      39.530 -15.468  33.443  1.00  0.00           H  
ATOM   1485 2HG  GLU A  94      40.107 -17.078  33.020  1.00  0.00           H  
ATOM   1486  N   ALA A  95      42.432 -17.750  30.865  1.00  0.00           N  
ATOM   1487  CA  ALA A  95      42.154 -18.927  30.051  1.00  0.00           C  
ATOM   1488  C   ALA A  95      43.151 -20.041  30.341  1.00  0.00           C  
ATOM   1489  O   ALA A  95      42.792 -21.219  30.349  1.00  0.00           O  
ATOM   1490  CB  ALA A  95      42.174 -18.571  28.574  1.00  0.00           C  
ATOM   1491  H   ALA A  95      42.645 -16.873  30.406  1.00  0.00           H  
ATOM   1492  HA  ALA A  95      41.151 -19.284  30.290  1.00  0.00           H  
ATOM   1493 1HB  ALA A  95      41.963 -19.460  27.981  1.00  0.00           H  
ATOM   1494 2HB  ALA A  95      41.415 -17.813  28.372  1.00  0.00           H  
ATOM   1495 3HB  ALA A  95      43.154 -18.179  28.307  1.00  0.00           H  
ATOM   1496  N   VAL A  96      44.401 -19.666  30.577  1.00  0.00           N  
ATOM   1497  CA  VAL A  96      45.444 -20.627  30.910  1.00  0.00           C  
ATOM   1498  C   VAL A  96      45.231 -21.215  32.298  1.00  0.00           C  
ATOM   1499  O   VAL A  96      45.329 -22.426  32.491  1.00  0.00           O  
ATOM   1500  CB  VAL A  96      46.829 -19.955  30.849  1.00  0.00           C  
ATOM   1501  CG1 VAL A  96      47.916 -20.935  31.265  1.00  0.00           C  
ATOM   1502  CG2 VAL A  96      47.086 -19.428  29.445  1.00  0.00           C  
ATOM   1503  H   VAL A  96      44.639 -18.683  30.525  1.00  0.00           H  
ATOM   1504  HA  VAL A  96      45.415 -21.437  30.180  1.00  0.00           H  
ATOM   1505  HB  VAL A  96      46.853 -19.128  31.558  1.00  0.00           H  
ATOM   1506 1HG1 VAL A  96      48.888 -20.443  31.216  1.00  0.00           H  
ATOM   1507 2HG1 VAL A  96      47.731 -21.271  32.285  1.00  0.00           H  
ATOM   1508 3HG1 VAL A  96      47.910 -21.793  30.592  1.00  0.00           H  
ATOM   1509 1HG2 VAL A  96      48.066 -18.953  29.409  1.00  0.00           H  
ATOM   1510 2HG2 VAL A  96      47.057 -20.254  28.735  1.00  0.00           H  
ATOM   1511 3HG2 VAL A  96      46.320 -18.697  29.184  1.00  0.00           H  
ATOM   1512  N   ARG A  97      44.935 -20.350  33.262  1.00  0.00           N  
ATOM   1513  CA  ARG A  97      44.709 -20.780  34.638  1.00  0.00           C  
ATOM   1514  C   ARG A  97      43.540 -21.753  34.723  1.00  0.00           C  
ATOM   1515  O   ARG A  97      43.615 -22.766  35.425  1.00  0.00           O  
ATOM   1516  CB  ARG A  97      44.436 -19.584  35.536  1.00  0.00           C  
ATOM   1517  CG  ARG A  97      44.377 -19.900  37.022  1.00  0.00           C  
ATOM   1518  CD  ARG A  97      43.861 -18.750  37.808  1.00  0.00           C  
ATOM   1519  NE  ARG A  97      42.450 -18.508  37.554  1.00  0.00           N  
ATOM   1520  CZ  ARG A  97      41.443 -19.227  38.088  1.00  0.00           C  
ATOM   1521  NH1 ARG A  97      41.706 -20.225  38.902  1.00  0.00           N1+
ATOM   1522  NH2 ARG A  97      40.189 -18.927  37.794  1.00  0.00           N  
ATOM   1523  H   ARG A  97      44.862 -19.368  33.035  1.00  0.00           H  
ATOM   1524  HA  ARG A  97      45.609 -21.282  34.996  1.00  0.00           H  
ATOM   1525 1HB  ARG A  97      45.212 -18.835  35.389  1.00  0.00           H  
ATOM   1526 2HB  ARG A  97      43.485 -19.129  35.258  1.00  0.00           H  
ATOM   1527 1HG  ARG A  97      43.717 -20.751  37.187  1.00  0.00           H  
ATOM   1528 2HG  ARG A  97      45.378 -20.140  37.383  1.00  0.00           H  
ATOM   1529 1HD  ARG A  97      43.986 -18.951  38.872  1.00  0.00           H  
ATOM   1530 2HD  ARG A  97      44.414 -17.850  37.542  1.00  0.00           H  
ATOM   1531  HE  ARG A  97      42.207 -17.749  36.933  1.00  0.00           H  
ATOM   1532 1HH1 ARG A  97      42.665 -20.454  39.127  1.00  0.00           H  
ATOM   1533 2HH1 ARG A  97      40.952 -20.764  39.302  1.00  0.00           H  
ATOM   1534 1HH2 ARG A  97      39.987 -18.160  37.168  1.00  0.00           H  
ATOM   1535 2HH2 ARG A  97      39.435 -19.466  38.194  1.00  0.00           H  
ATOM   1536  N   LEU A  98      42.463 -21.444  34.012  1.00  0.00           N  
ATOM   1537  CA  LEU A  98      41.275 -22.288  34.016  1.00  0.00           C  
ATOM   1538  C   LEU A  98      41.557 -23.642  33.388  1.00  0.00           C  
ATOM   1539  O   LEU A  98      41.026 -24.666  33.823  1.00  0.00           O  
ATOM   1540  CB  LEU A  98      40.132 -21.599  33.261  1.00  0.00           C  
ATOM   1541  CG  LEU A  98      39.543 -20.354  33.937  1.00  0.00           C  
ATOM   1542  CD1 LEU A  98      38.670 -19.600  32.943  1.00  0.00           C  
ATOM   1543  CD2 LEU A  98      38.742 -20.772  35.161  1.00  0.00           C  
ATOM   1544  H   LEU A  98      42.469 -20.606  33.453  1.00  0.00           H  
ATOM   1545  HA  LEU A  98      40.962 -22.442  35.049  1.00  0.00           H  
ATOM   1546 1HB  LEU A  98      40.493 -21.301  32.278  1.00  0.00           H  
ATOM   1547 2HB  LEU A  98      39.321 -22.315  33.125  1.00  0.00           H  
ATOM   1548  HG  LEU A  98      40.352 -19.689  34.242  1.00  0.00           H  
ATOM   1549 1HD1 LEU A  98      38.252 -18.714  33.424  1.00  0.00           H  
ATOM   1550 2HD1 LEU A  98      39.273 -19.295  32.087  1.00  0.00           H  
ATOM   1551 3HD1 LEU A  98      37.860 -20.245  32.607  1.00  0.00           H  
ATOM   1552 1HD2 LEU A  98      38.324 -19.887  35.643  1.00  0.00           H  
ATOM   1553 2HD2 LEU A  98      37.932 -21.435  34.857  1.00  0.00           H  
ATOM   1554 3HD2 LEU A  98      39.394 -21.293  35.862  1.00  0.00           H  
ATOM   1555  N   ALA A  99      42.396 -23.649  32.355  1.00  0.00           N  
ATOM   1556  CA  ALA A  99      42.794 -24.889  31.697  1.00  0.00           C  
ATOM   1557  C   ALA A  99      43.503 -25.825  32.667  1.00  0.00           C  
ATOM   1558  O   ALA A  99      43.331 -27.041  32.610  1.00  0.00           O  
ATOM   1559  CB  ALA A  99      43.689 -24.589  30.502  1.00  0.00           C  
ATOM   1560  H   ALA A  99      42.768 -22.771  32.020  1.00  0.00           H  
ATOM   1561  HA  ALA A  99      41.897 -25.386  31.324  1.00  0.00           H  
ATOM   1562 1HB  ALA A  99      43.977 -25.524  30.020  1.00  0.00           H  
ATOM   1563 2HB  ALA A  99      43.147 -23.967  29.789  1.00  0.00           H  
ATOM   1564 3HB  ALA A  99      44.580 -24.064  30.838  1.00  0.00           H  
ATOM   1565  N   VAL A 100      44.305 -25.247  33.558  1.00  0.00           N  
ATOM   1566  CA  VAL A 100      45.035 -26.029  34.550  1.00  0.00           C  
ATOM   1567  C   VAL A 100      44.081 -26.720  35.519  1.00  0.00           C  
ATOM   1568  O   VAL A 100      44.203 -27.914  35.783  1.00  0.00           O  
ATOM   1569  CB  VAL A 100      45.998 -25.124  35.341  1.00  0.00           C  
ATOM   1570  CG1 VAL A 100      46.583 -25.876  36.527  1.00  0.00           C  
ATOM   1571  CG2 VAL A 100      47.102 -24.618  34.425  1.00  0.00           C  
ATOM   1572  H   VAL A 100      44.410 -24.244  33.550  1.00  0.00           H  
ATOM   1573  HA  VAL A 100      45.617 -26.791  34.030  1.00  0.00           H  
ATOM   1574  HB  VAL A 100      45.440 -24.277  35.741  1.00  0.00           H  
ATOM   1575 1HG1 VAL A 100      47.261 -25.221  37.074  1.00  0.00           H  
ATOM   1576 2HG1 VAL A 100      45.778 -26.197  37.187  1.00  0.00           H  
ATOM   1577 3HG1 VAL A 100      47.131 -26.748  36.170  1.00  0.00           H  
ATOM   1578 1HG2 VAL A 100      47.778 -23.977  34.990  1.00  0.00           H  
ATOM   1579 2HG2 VAL A 100      47.656 -25.465  34.020  1.00  0.00           H  
ATOM   1580 3HG2 VAL A 100      46.663 -24.046  33.606  1.00  0.00           H  
ATOM   1581  N   GLU A 101      43.128 -25.955  36.046  1.00  0.00           N  
ATOM   1582  CA  GLU A 101      42.172 -26.480  37.012  1.00  0.00           C  
ATOM   1583  C   GLU A 101      41.300 -27.567  36.394  1.00  0.00           C  
ATOM   1584  O   GLU A 101      41.054 -28.603  37.006  1.00  0.00           O  
ATOM   1585  CB  GLU A 101      41.291 -25.353  37.556  1.00  0.00           C  
ATOM   1586  CG  GLU A 101      42.005 -24.400  38.504  1.00  0.00           C  
ATOM   1587  CD  GLU A 101      41.101 -23.327  39.045  1.00  0.00           C  
ATOM   1588  OE1 GLU A 101      40.084 -23.075  38.444  1.00  0.00           O  
ATOM   1589  OE2 GLU A 101      41.428 -22.759  40.060  1.00  0.00           O1-
ATOM   1590  H   GLU A 101      43.064 -24.987  35.770  1.00  0.00           H  
ATOM   1591  HA  GLU A 101      42.725 -26.911  37.848  1.00  0.00           H  
ATOM   1592 1HB  GLU A 101      40.898 -24.766  36.726  1.00  0.00           H  
ATOM   1593 2HB  GLU A 101      40.441 -25.780  38.087  1.00  0.00           H  
ATOM   1594 1HG  GLU A 101      42.411 -24.970  39.339  1.00  0.00           H  
ATOM   1595 2HG  GLU A 101      42.837 -23.936  37.978  1.00  0.00           H  
ATOM   1596  N   ALA A 102      40.832 -27.315  35.176  1.00  0.00           N  
ATOM   1597  CA  ALA A 102      39.968 -28.259  34.478  1.00  0.00           C  
ATOM   1598  C   ALA A 102      40.724 -29.526  34.103  1.00  0.00           C  
ATOM   1599  O   ALA A 102      40.219 -30.636  34.268  1.00  0.00           O  
ATOM   1600  CB  ALA A 102      39.371 -27.614  33.234  1.00  0.00           C  
ATOM   1601  H   ALA A 102      41.082 -26.447  34.721  1.00  0.00           H  
ATOM   1602  HA  ALA A 102      39.144 -28.528  35.139  1.00  0.00           H  
ATOM   1603 1HB  ALA A 102      38.731 -28.332  32.725  1.00  0.00           H  
ATOM   1604 2HB  ALA A 102      38.783 -26.743  33.524  1.00  0.00           H  
ATOM   1605 3HB  ALA A 102      40.176 -27.303  32.567  1.00  0.00           H  
ATOM   1606  N   ALA A 103      41.945 -29.354  33.600  1.00  0.00           N  
ATOM   1607  CA  ALA A 103      42.759 -30.483  33.168  1.00  0.00           C  
ATOM   1608  C   ALA A 103      43.098 -31.397  34.338  1.00  0.00           C  
ATOM   1609  O   ALA A 103      43.115 -32.621  34.197  1.00  0.00           O  
ATOM   1610  CB  ALA A 103      44.034 -29.986  32.497  1.00  0.00           C  
ATOM   1611  H   ALA A 103      42.312 -28.418  33.514  1.00  0.00           H  
ATOM   1612  HA  ALA A 103      42.195 -31.053  32.429  1.00  0.00           H  
ATOM   1613 1HB  ALA A 103      44.635 -30.840  32.181  1.00  0.00           H  
ATOM   1614 2HB  ALA A 103      43.775 -29.383  31.628  1.00  0.00           H  
ATOM   1615 3HB  ALA A 103      44.605 -29.386  33.201  1.00  0.00           H  
ATOM   1616  N   GLU A 104      43.373 -30.797  35.491  1.00  0.00           N  
ATOM   1617  CA  GLU A 104      43.744 -31.555  36.679  1.00  0.00           C  
ATOM   1618  C   GLU A 104      42.552 -32.314  37.248  1.00  0.00           C  
ATOM   1619  O   GLU A 104      42.676 -33.465  37.660  1.00  0.00           O  
ATOM   1620  CB  GLU A 104      44.323 -30.622  37.746  1.00  0.00           C  
ATOM   1621  CG  GLU A 104      44.929 -31.338  38.945  1.00  0.00           C  
ATOM   1622  CD  GLU A 104      45.756 -30.430  39.812  1.00  0.00           C  
ATOM   1623  OE1 GLU A 104      45.390 -29.289  39.962  1.00  0.00           O  
ATOM   1624  OE2 GLU A 104      46.753 -30.879  40.326  1.00  0.00           O1-
ATOM   1625  H   GLU A 104      43.318 -29.791  35.548  1.00  0.00           H  
ATOM   1626  HA  GLU A 104      44.515 -32.275  36.403  1.00  0.00           H  
ATOM   1627 1HB  GLU A 104      45.099 -29.999  37.302  1.00  0.00           H  
ATOM   1628 2HB  GLU A 104      43.541 -29.958  38.113  1.00  0.00           H  
ATOM   1629 1HG  GLU A 104      44.125 -31.762  39.546  1.00  0.00           H  
ATOM   1630 2HG  GLU A 104      45.551 -32.158  38.589  1.00  0.00           H  
ATOM   1631  N   GLU A 105      41.397 -31.659  37.262  1.00  0.00           N  
ATOM   1632  CA  GLU A 105      40.184 -32.260  37.810  1.00  0.00           C  
ATOM   1633  C   GLU A 105      39.772 -33.490  37.012  1.00  0.00           C  
ATOM   1634  O   GLU A 105      39.349 -34.497  37.579  1.00  0.00           O  
ATOM   1635  CB  GLU A 105      39.041 -31.243  37.821  1.00  0.00           C  
ATOM   1636  CG  GLU A 105      37.774 -31.729  38.509  1.00  0.00           C  
ATOM   1637  CD  GLU A 105      37.964 -31.980  39.979  1.00  0.00           C  
ATOM   1638  OE1 GLU A 105      38.929 -31.499  40.524  1.00  0.00           O  
ATOM   1639  OE2 GLU A 105      37.144 -32.652  40.558  1.00  0.00           O1-
ATOM   1640  H   GLU A 105      41.355 -30.722  36.890  1.00  0.00           H  
ATOM   1641  HA  GLU A 105      40.381 -32.560  38.840  1.00  0.00           H  
ATOM   1642 1HB  GLU A 105      39.369 -30.334  38.327  1.00  0.00           H  
ATOM   1643 2HB  GLU A 105      38.783 -30.973  36.797  1.00  0.00           H  
ATOM   1644 1HG  GLU A 105      36.991 -30.981  38.378  1.00  0.00           H  
ATOM   1645 2HG  GLU A 105      37.443 -32.649  38.028  1.00  0.00           H  
ATOM   1646  N   VAL A 106      39.899 -33.404  35.693  1.00  0.00           N  
ATOM   1647  CA  VAL A 106      39.589 -34.527  34.818  1.00  0.00           C  
ATOM   1648  C   VAL A 106      40.539 -35.695  35.057  1.00  0.00           C  
ATOM   1649  O   VAL A 106      40.124 -36.851  35.088  1.00  0.00           O  
ATOM   1650  CB  VAL A 106      39.674 -34.093  33.342  1.00  0.00           C  
ATOM   1651  CG1 VAL A 106      39.650 -35.309  32.428  1.00  0.00           C  
ATOM   1652  CG2 VAL A 106      38.529 -33.147  33.014  1.00  0.00           C  
ATOM   1653  H   VAL A 106      40.218 -32.536  35.285  1.00  0.00           H  
ATOM   1654  HA  VAL A 106      38.571 -34.858  35.028  1.00  0.00           H  
ATOM   1655  HB  VAL A 106      40.624 -33.585  33.177  1.00  0.00           H  
ATOM   1656 1HG1 VAL A 106      39.710 -34.983  31.389  1.00  0.00           H  
ATOM   1657 2HG1 VAL A 106      40.498 -35.953  32.656  1.00  0.00           H  
ATOM   1658 3HG1 VAL A 106      38.721 -35.860  32.580  1.00  0.00           H  
ATOM   1659 1HG2 VAL A 106      38.595 -32.844  31.970  1.00  0.00           H  
ATOM   1660 2HG2 VAL A 106      37.579 -33.654  33.185  1.00  0.00           H  
ATOM   1661 3HG2 VAL A 106      38.591 -32.266  33.652  1.00  0.00           H  
ATOM   1662  N   GLN A 107      41.822 -35.378  35.225  1.00  0.00           N  
ATOM   1663  CA  GLN A 107      42.830 -36.395  35.496  1.00  0.00           C  
ATOM   1664  C   GLN A 107      42.544 -37.119  36.804  1.00  0.00           C  
ATOM   1665  O   GLN A 107      42.733 -38.333  36.910  1.00  0.00           O  
ATOM   1666  CB  GLN A 107      44.226 -35.768  35.541  1.00  0.00           C  
ATOM   1667  CG  GLN A 107      45.360 -36.777  35.627  1.00  0.00           C  
ATOM   1668  CD  GLN A 107      46.720 -36.136  35.429  1.00  0.00           C  
ATOM   1669  NE2 GLN A 107      47.302 -36.337  34.253  1.00  0.00           N  
ATOM   1670  OE1 GLN A 107      47.243 -35.468  36.326  1.00  0.00           O  
ATOM   1671  H   GLN A 107      42.101 -34.409  35.164  1.00  0.00           H  
ATOM   1672  HA  GLN A 107      42.816 -37.123  34.684  1.00  0.00           H  
ATOM   1673 1HB  GLN A 107      44.382 -35.162  34.649  1.00  0.00           H  
ATOM   1674 2HB  GLN A 107      44.299 -35.106  36.404  1.00  0.00           H  
ATOM   1675 1HG  GLN A 107      45.342 -37.246  36.611  1.00  0.00           H  
ATOM   1676 2HG  GLN A 107      45.221 -37.530  34.852  1.00  0.00           H  
ATOM   1677 1HE2 GLN A 107      48.201 -35.939  34.064  1.00  0.00           H  
ATOM   1678 2HE2 GLN A 107      46.843 -36.885  33.554  1.00  0.00           H  
ATOM   1679  N   ARG A 108      42.089 -36.369  37.802  1.00  0.00           N  
ATOM   1680  CA  ARG A 108      41.755 -36.944  39.102  1.00  0.00           C  
ATOM   1681  C   ARG A 108      40.633 -37.970  38.975  1.00  0.00           C  
ATOM   1682  O   ARG A 108      40.684 -39.033  39.591  1.00  0.00           O  
ATOM   1683  CB  ARG A 108      41.335 -35.855  40.078  1.00  0.00           C  
ATOM   1684  CG  ARG A 108      42.469 -34.975  40.581  1.00  0.00           C  
ATOM   1685  CD  ARG A 108      41.961 -33.828  41.377  1.00  0.00           C  
ATOM   1686  NE  ARG A 108      43.043 -32.989  41.868  1.00  0.00           N  
ATOM   1687  CZ  ARG A 108      42.898 -31.710  42.265  1.00  0.00           C  
ATOM   1688  NH1 ARG A 108      41.715 -31.137  42.223  1.00  0.00           N1+
ATOM   1689  NH2 ARG A 108      43.945 -31.029  42.697  1.00  0.00           N  
ATOM   1690  H   ARG A 108      41.972 -35.377  37.658  1.00  0.00           H  
ATOM   1691  HA  ARG A 108      42.641 -37.439  39.499  1.00  0.00           H  
ATOM   1692 1HB  ARG A 108      40.599 -35.206  39.604  1.00  0.00           H  
ATOM   1693 2HB  ARG A 108      40.859 -36.309  40.947  1.00  0.00           H  
ATOM   1694 1HG  ARG A 108      43.132 -35.564  41.214  1.00  0.00           H  
ATOM   1695 2HG  ARG A 108      43.029 -34.583  39.732  1.00  0.00           H  
ATOM   1696 1HD  ARG A 108      41.309 -33.215  40.756  1.00  0.00           H  
ATOM   1697 2HD  ARG A 108      41.401 -34.199  42.234  1.00  0.00           H  
ATOM   1698  HE  ARG A 108      43.968 -33.394  41.914  1.00  0.00           H  
ATOM   1699 1HH1 ARG A 108      40.914 -31.657  41.893  1.00  0.00           H  
ATOM   1700 2HH1 ARG A 108      41.606 -30.179  42.521  1.00  0.00           H  
ATOM   1701 1HH2 ARG A 108      44.856 -31.469  42.729  1.00  0.00           H  
ATOM   1702 2HH2 ARG A 108      43.837 -30.071  42.994  1.00  0.00           H  
ATOM   1703  N   ASN A 109      39.625 -37.643  38.173  1.00  0.00           N  
ATOM   1704  CA  ASN A 109      38.501 -38.544  37.951  1.00  0.00           C  
ATOM   1705  C   ASN A 109      37.967 -38.418  36.530  1.00  0.00           C  
ATOM   1706  O   ASN A 109      37.064 -37.621  36.268  1.00  0.00           O  
ATOM   1707  CB  ASN A 109      37.399 -38.285  38.960  1.00  0.00           C  
ATOM   1708  CG  ASN A 109      36.292 -39.298  38.881  1.00  0.00           C  
ATOM   1709  ND2 ASN A 109      35.367 -39.225  39.805  1.00  0.00           N  
ATOM   1710  OD1 ASN A 109      36.276 -40.148  37.985  1.00  0.00           O  
ATOM   1711  H   ASN A 109      39.638 -36.749  37.708  1.00  0.00           H  
ATOM   1712  HA  ASN A 109      38.843 -39.568  38.106  1.00  0.00           H  
ATOM   1713 1HB  ASN A 109      37.817 -38.298  39.968  1.00  0.00           H  
ATOM   1714 2HB  ASN A 109      36.981 -37.292  38.796  1.00  0.00           H  
ATOM   1715 1HD2 ASN A 109      34.604 -39.872  39.801  1.00  0.00           H  
ATOM   1716 2HD2 ASN A 109      35.419 -38.519  40.510  1.00  0.00           H  
ATOM   1717  N   PRO A 110      38.529 -39.202  35.617  1.00  0.00           N  
ATOM   1718  CA  PRO A 110      38.133 -39.154  34.217  1.00  0.00           C  
ATOM   1719  C   PRO A 110      36.683 -39.588  34.040  1.00  0.00           C  
ATOM   1720  O   PRO A 110      36.078 -39.346  32.993  1.00  0.00           O  
ATOM   1721  CB  PRO A 110      39.102 -40.135  33.551  1.00  0.00           C  
ATOM   1722  CG  PRO A 110      40.259 -40.199  34.488  1.00  0.00           C  
ATOM   1723  CD  PRO A 110      39.640 -40.090  35.856  1.00  0.00           C  
ATOM   1724  HA  PRO A 110      38.235 -38.128  33.863  1.00  0.00           H  
ATOM   1725 1HB  PRO A 110      38.614 -41.110  33.410  1.00  0.00           H  
ATOM   1726 2HB  PRO A 110      39.382 -39.769  32.552  1.00  0.00           H  
ATOM   1727 1HG  PRO A 110      40.812 -41.139  34.347  1.00  0.00           H  
ATOM   1728 2HG  PRO A 110      40.965 -39.380  34.276  1.00  0.00           H  
ATOM   1729 1HD  PRO A 110      39.312 -41.085  36.191  1.00  0.00           H  
ATOM   1730 2HD  PRO A 110      40.373 -39.665  36.558  1.00  0.00           H  
ATOM   1731  N   SER A 111      36.131 -40.226  35.065  1.00  0.00           N  
ATOM   1732  CA  SER A 111      34.775 -40.751  34.997  1.00  0.00           C  
ATOM   1733  C   SER A 111      33.762 -39.732  35.501  1.00  0.00           C  
ATOM   1734  O   SER A 111      32.559 -39.997  35.530  1.00  0.00           O  
ATOM   1735  CB  SER A 111      34.669 -42.027  35.809  1.00  0.00           C  
ATOM   1736  OG  SER A 111      35.506 -43.024  35.291  1.00  0.00           O  
ATOM   1737  H   SER A 111      36.669 -40.352  35.911  1.00  0.00           H  
ATOM   1738  HA  SER A 111      34.546 -40.986  33.956  1.00  0.00           H  
ATOM   1739 1HB  SER A 111      34.940 -41.823  36.845  1.00  0.00           H  
ATOM   1740 2HB  SER A 111      33.636 -42.377  35.805  1.00  0.00           H  
ATOM   1741  HG  SER A 111      35.362 -43.800  35.837  1.00  0.00           H  
ATOM   1742  N   SER A 112      34.255 -38.562  35.896  1.00  0.00           N  
ATOM   1743  CA  SER A 112      33.394 -37.495  36.392  1.00  0.00           C  
ATOM   1744  C   SER A 112      32.776 -36.707  35.243  1.00  0.00           C  
ATOM   1745  O   SER A 112      33.484 -36.060  34.471  1.00  0.00           O  
ATOM   1746  CB  SER A 112      34.182 -36.563  37.290  1.00  0.00           C  
ATOM   1747  OG  SER A 112      33.423 -35.437  37.636  1.00  0.00           O  
ATOM   1748  H   SER A 112      35.251 -38.409  35.853  1.00  0.00           H  
ATOM   1749  HA  SER A 112      32.592 -37.943  36.980  1.00  0.00           H  
ATOM   1750 1HB  SER A 112      34.482 -37.094  38.193  1.00  0.00           H  
ATOM   1751 2HB  SER A 112      35.092 -36.248  36.779  1.00  0.00           H  
ATOM   1752  HG  SER A 112      33.969 -34.923  38.237  1.00  0.00           H  
ATOM   1753  N   SER A 113      31.452 -36.770  35.133  1.00  0.00           N  
ATOM   1754  CA  SER A 113      30.745 -36.118  34.039  1.00  0.00           C  
ATOM   1755  C   SER A 113      30.910 -34.605  34.098  1.00  0.00           C  
ATOM   1756  O   SER A 113      31.065 -33.945  33.070  1.00  0.00           O  
ATOM   1757  CB  SER A 113      29.271 -36.476  34.083  1.00  0.00           C  
ATOM   1758  OG  SER A 113      29.080 -37.844  33.851  1.00  0.00           O  
ATOM   1759  H   SER A 113      30.927 -37.280  35.826  1.00  0.00           H  
ATOM   1760  HA  SER A 113      31.158 -36.478  33.096  1.00  0.00           H  
ATOM   1761 1HB  SER A 113      28.862 -36.208  35.057  1.00  0.00           H  
ATOM   1762 2HB  SER A 113      28.735 -35.899  33.332  1.00  0.00           H  
ATOM   1763  HG  SER A 113      28.132 -37.990  33.896  1.00  0.00           H  
ATOM   1764  N   THR A 114      30.877 -34.058  35.311  1.00  0.00           N  
ATOM   1765  CA  THR A 114      30.973 -32.616  35.501  1.00  0.00           C  
ATOM   1766  C   THR A 114      32.368 -32.107  35.170  1.00  0.00           C  
ATOM   1767  O   THR A 114      32.527 -31.038  34.582  1.00  0.00           O  
ATOM   1768  CB  THR A 114      30.609 -32.224  36.945  1.00  0.00           C  
ATOM   1769  CG2 THR A 114      29.158 -32.571  37.243  1.00  0.00           C  
ATOM   1770  OG1 THR A 114      31.462 -32.920  37.862  1.00  0.00           O  
ATOM   1771  H   THR A 114      30.783 -34.658  36.116  1.00  0.00           H  
ATOM   1772  HA  THR A 114      30.258 -32.130  34.837  1.00  0.00           H  
ATOM   1773  HB  THR A 114      30.754 -31.151  37.078  1.00  0.00           H  
ATOM   1774  HG1 THR A 114      31.376 -32.531  38.736  1.00  0.00           H  
ATOM   1775 1HG2 THR A 114      28.919 -32.286  38.267  1.00  0.00           H  
ATOM   1776 2HG2 THR A 114      28.506 -32.034  36.555  1.00  0.00           H  
ATOM   1777 3HG2 THR A 114      29.009 -33.643  37.121  1.00  0.00           H  
ATOM   1778  N   ALA A 115      33.380 -32.879  35.550  1.00  0.00           N  
ATOM   1779  CA  ALA A 115      34.765 -32.509  35.292  1.00  0.00           C  
ATOM   1780  C   ALA A 115      35.041 -32.410  33.797  1.00  0.00           C  
ATOM   1781  O   ALA A 115      35.747 -31.509  33.343  1.00  0.00           O  
ATOM   1782  CB  ALA A 115      35.712 -33.511  35.938  1.00  0.00           C  
ATOM   1783  H   ALA A 115      33.182 -33.747  36.032  1.00  0.00           H  
ATOM   1784  HA  ALA A 115      34.955 -31.537  35.748  1.00  0.00           H  
ATOM   1785 1HB  ALA A 115      36.743 -33.223  35.736  1.00  0.00           H  
ATOM   1786 2HB  ALA A 115      35.544 -33.529  37.015  1.00  0.00           H  
ATOM   1787 3HB  ALA A 115      35.527 -34.502  35.527  1.00  0.00           H  
ATOM   1788  N   ASN A 116      34.480 -33.344  33.034  1.00  0.00           N  
ATOM   1789  CA  ASN A 116      34.694 -33.387  31.594  1.00  0.00           C  
ATOM   1790  C   ASN A 116      33.938 -32.266  30.891  1.00  0.00           C  
ATOM   1791  O   ASN A 116      34.452 -31.648  29.961  1.00  0.00           O  
ATOM   1792  CB  ASN A 116      34.289 -34.739  31.036  1.00  0.00           C  
ATOM   1793  CG  ASN A 116      35.182 -35.852  31.511  1.00  0.00           C  
ATOM   1794  ND2 ASN A 116      34.677 -37.059  31.480  1.00  0.00           N  
ATOM   1795  OD1 ASN A 116      36.329 -35.618  31.908  1.00  0.00           O  
ATOM   1796  H   ASN A 116      33.891 -34.041  33.465  1.00  0.00           H  
ATOM   1797  HA  ASN A 116      35.761 -33.265  31.399  1.00  0.00           H  
ATOM   1798 1HB  ASN A 116      33.263 -34.961  31.329  1.00  0.00           H  
ATOM   1799 2HB  ASN A 116      34.318 -34.706  29.947  1.00  0.00           H  
ATOM   1800 1HD2 ASN A 116      35.225 -37.838  31.784  1.00  0.00           H  
ATOM   1801 2HD2 ASN A 116      33.743 -37.201  31.151  1.00  0.00           H  
ATOM   1802  N   LEU A 117      32.715 -32.012  31.343  1.00  0.00           N  
ATOM   1803  CA  LEU A 117      31.896 -30.948  30.776  1.00  0.00           C  
ATOM   1804  C   LEU A 117      32.482 -29.576  31.081  1.00  0.00           C  
ATOM   1805  O   LEU A 117      32.456 -28.677  30.239  1.00  0.00           O  
ATOM   1806  CB  LEU A 117      30.466 -31.033  31.325  1.00  0.00           C  
ATOM   1807  CG  LEU A 117      29.633 -32.224  30.833  1.00  0.00           C  
ATOM   1808  CD1 LEU A 117      28.398 -32.377  31.709  1.00  0.00           C  
ATOM   1809  CD2 LEU A 117      29.249 -32.008  29.377  1.00  0.00           C  
ATOM   1810  H   LEU A 117      32.344 -32.568  32.100  1.00  0.00           H  
ATOM   1811  HA  LEU A 117      31.858 -31.079  29.694  1.00  0.00           H  
ATOM   1812 1HB  LEU A 117      30.513 -31.088  32.411  1.00  0.00           H  
ATOM   1813 2HB  LEU A 117      29.934 -30.122  31.052  1.00  0.00           H  
ATOM   1814  HG  LEU A 117      30.221 -33.139  30.921  1.00  0.00           H  
ATOM   1815 1HD1 LEU A 117      27.807 -33.224  31.360  1.00  0.00           H  
ATOM   1816 2HD1 LEU A 117      28.702 -32.551  32.741  1.00  0.00           H  
ATOM   1817 3HD1 LEU A 117      27.798 -31.469  31.654  1.00  0.00           H  
ATOM   1818 1HD2 LEU A 117      28.657 -32.855  29.027  1.00  0.00           H  
ATOM   1819 2HD2 LEU A 117      28.660 -31.094  29.288  1.00  0.00           H  
ATOM   1820 3HD2 LEU A 117      30.150 -31.919  28.771  1.00  0.00           H  
ATOM   1821  N   LEU A 118      33.016 -29.420  32.288  1.00  0.00           N  
ATOM   1822  CA  LEU A 118      33.632 -28.166  32.698  1.00  0.00           C  
ATOM   1823  C   LEU A 118      34.819 -27.816  31.808  1.00  0.00           C  
ATOM   1824  O   LEU A 118      34.958 -26.678  31.358  1.00  0.00           O  
ATOM   1825  CB  LEU A 118      34.088 -28.256  34.160  1.00  0.00           C  
ATOM   1826  CG  LEU A 118      32.983 -28.106  35.213  1.00  0.00           C  
ATOM   1827  CD1 LEU A 118      33.495 -28.594  36.561  1.00  0.00           C  
ATOM   1828  CD2 LEU A 118      32.545 -26.652  35.287  1.00  0.00           C  
ATOM   1829  H   LEU A 118      32.993 -30.192  32.937  1.00  0.00           H  
ATOM   1830  HA  LEU A 118      32.888 -27.373  32.616  1.00  0.00           H  
ATOM   1831 1HB  LEU A 118      34.566 -29.222  34.316  1.00  0.00           H  
ATOM   1832 2HB  LEU A 118      34.827 -27.475  34.342  1.00  0.00           H  
ATOM   1833  HG  LEU A 118      32.130 -28.728  34.936  1.00  0.00           H  
ATOM   1834 1HD1 LEU A 118      32.710 -28.487  37.309  1.00  0.00           H  
ATOM   1835 2HD1 LEU A 118      33.783 -29.642  36.484  1.00  0.00           H  
ATOM   1836 3HD1 LEU A 118      34.360 -28.000  36.857  1.00  0.00           H  
ATOM   1837 1HD2 LEU A 118      31.758 -26.545  36.035  1.00  0.00           H  
ATOM   1838 2HD2 LEU A 118      33.396 -26.029  35.565  1.00  0.00           H  
ATOM   1839 3HD2 LEU A 118      32.166 -26.335  34.315  1.00  0.00           H  
ATOM   1840  N   LEU A 119      35.671 -28.803  31.554  1.00  0.00           N  
ATOM   1841  CA  LEU A 119      36.829 -28.614  30.688  1.00  0.00           C  
ATOM   1842  C   LEU A 119      36.411 -28.124  29.307  1.00  0.00           C  
ATOM   1843  O   LEU A 119      37.011 -27.202  28.756  1.00  0.00           O  
ATOM   1844  CB  LEU A 119      37.613 -29.925  30.554  1.00  0.00           C  
ATOM   1845  CG  LEU A 119      38.941 -29.833  29.793  1.00  0.00           C  
ATOM   1846  CD1 LEU A 119      39.969 -30.744  30.451  1.00  0.00           C  
ATOM   1847  CD2 LEU A 119      38.721 -30.217  28.338  1.00  0.00           C  
ATOM   1848  H   LEU A 119      35.485 -29.722  31.932  1.00  0.00           H  
ATOM   1849  HA  LEU A 119      37.480 -27.866  31.141  1.00  0.00           H  
ATOM   1850 1HB  LEU A 119      37.829 -30.304  31.553  1.00  0.00           H  
ATOM   1851 2HB  LEU A 119      36.986 -30.654  30.040  1.00  0.00           H  
ATOM   1852  HG  LEU A 119      39.322 -28.811  29.846  1.00  0.00           H  
ATOM   1853 1HD1 LEU A 119      40.912 -30.678  29.911  1.00  0.00           H  
ATOM   1854 2HD1 LEU A 119      40.120 -30.435  31.485  1.00  0.00           H  
ATOM   1855 3HD1 LEU A 119      39.609 -31.773  30.429  1.00  0.00           H  
ATOM   1856 1HD2 LEU A 119      39.665 -30.149  27.798  1.00  0.00           H  
ATOM   1857 2HD2 LEU A 119      38.344 -31.238  28.285  1.00  0.00           H  
ATOM   1858 3HD2 LEU A 119      37.996 -29.538  27.889  1.00  0.00           H  
ATOM   1859  N   LYS A 120      35.373 -28.744  28.755  1.00  0.00           N  
ATOM   1860  CA  LYS A 120      34.855 -28.354  27.450  1.00  0.00           C  
ATOM   1861  C   LYS A 120      34.409 -26.898  27.445  1.00  0.00           C  
ATOM   1862  O   LYS A 120      34.596 -26.184  26.463  1.00  0.00           O  
ATOM   1863  CB  LYS A 120      33.692 -29.260  27.043  1.00  0.00           C  
ATOM   1864  CG  LYS A 120      34.088 -30.703  26.760  1.00  0.00           C  
ATOM   1865  CD  LYS A 120      34.849 -30.821  25.448  1.00  0.00           C  
ATOM   1866  CE  LYS A 120      35.020 -32.275  25.034  1.00  0.00           C  
ATOM   1867  NZ  LYS A 120      35.793 -32.406  23.770  1.00  0.00           N1+
ATOM   1868  H   LYS A 120      34.933 -29.505  29.252  1.00  0.00           H  
ATOM   1869  HA  LYS A 120      35.647 -28.478  26.711  1.00  0.00           H  
ATOM   1870 1HB  LYS A 120      32.942 -29.268  27.835  1.00  0.00           H  
ATOM   1871 2HB  LYS A 120      33.216 -28.862  26.146  1.00  0.00           H  
ATOM   1872 1HG  LYS A 120      34.718 -31.073  27.570  1.00  0.00           H  
ATOM   1873 2HG  LYS A 120      33.193 -31.323  26.708  1.00  0.00           H  
ATOM   1874 1HD  LYS A 120      34.306 -30.290  24.664  1.00  0.00           H  
ATOM   1875 2HD  LYS A 120      35.833 -30.365  25.556  1.00  0.00           H  
ATOM   1876 1HE  LYS A 120      35.540 -32.818  25.822  1.00  0.00           H  
ATOM   1877 2HE  LYS A 120      34.040 -32.731  24.895  1.00  0.00           H  
ATOM   1878 1HZ  LYS A 120      35.885 -33.384  23.531  1.00  0.00           H  
ATOM   1879 2HZ  LYS A 120      35.311 -31.922  23.027  1.00  0.00           H  
ATOM   1880 3HZ  LYS A 120      36.712 -32.004  23.893  1.00  0.00           H  
ATOM   1881  N   ALA A 121      33.817 -26.464  28.555  1.00  0.00           N  
ATOM   1882  CA  ALA A 121      33.395 -25.076  28.703  1.00  0.00           C  
ATOM   1883  C   ALA A 121      34.590 -24.133  28.680  1.00  0.00           C  
ATOM   1884  O   ALA A 121      34.517 -23.032  28.134  1.00  0.00           O  
ATOM   1885  CB  ALA A 121      32.606 -24.896  29.991  1.00  0.00           C  
ATOM   1886  H   ALA A 121      33.651 -27.112  29.311  1.00  0.00           H  
ATOM   1887  HA  ALA A 121      32.735 -24.824  27.871  1.00  0.00           H  
ATOM   1888 1HB  ALA A 121      32.300 -23.854  30.088  1.00  0.00           H  
ATOM   1889 2HB  ALA A 121      31.723 -25.534  29.968  1.00  0.00           H  
ATOM   1890 3HB  ALA A 121      33.229 -25.171  30.838  1.00  0.00           H  
ATOM   1891  N   ILE A 122      35.696 -24.571  29.274  1.00  0.00           N  
ATOM   1892  CA  ILE A 122      36.914 -23.773  29.306  1.00  0.00           C  
ATOM   1893  C   ILE A 122      37.557 -23.688  27.926  1.00  0.00           C  
ATOM   1894  O   ILE A 122      38.079 -22.645  27.538  1.00  0.00           O  
ATOM   1895  CB  ILE A 122      37.925 -24.358  30.310  1.00  0.00           C  
ATOM   1896  CG1 ILE A 122      37.322 -24.393  31.716  1.00  0.00           C  
ATOM   1897  CG2 ILE A 122      39.213 -23.549  30.299  1.00  0.00           C  
ATOM   1898  CD1 ILE A 122      36.710 -23.081  32.151  1.00  0.00           C  
ATOM   1899  H   ILE A 122      35.691 -25.480  29.715  1.00  0.00           H  
ATOM   1900  HA  ILE A 122      36.659 -22.765  29.635  1.00  0.00           H  
ATOM   1901  HB  ILE A 122      38.153 -25.388  30.038  1.00  0.00           H  
ATOM   1902 1HG1 ILE A 122      36.551 -25.162  31.762  1.00  0.00           H  
ATOM   1903 2HG1 ILE A 122      38.095 -24.663  32.437  1.00  0.00           H  
ATOM   1904 1HG2 ILE A 122      39.916 -23.975  31.014  1.00  0.00           H  
ATOM   1905 2HG2 ILE A 122      39.650 -23.573  29.302  1.00  0.00           H  
ATOM   1906 3HG2 ILE A 122      38.997 -22.516  30.575  1.00  0.00           H  
ATOM   1907 1HD1 ILE A 122      36.304 -23.185  33.158  1.00  0.00           H  
ATOM   1908 2HD1 ILE A 122      37.474 -22.303  32.147  1.00  0.00           H  
ATOM   1909 3HD1 ILE A 122      35.909 -22.808  31.465  1.00  0.00           H  
ATOM   1910  N   VAL A 123      37.510 -24.793  27.191  1.00  0.00           N  
ATOM   1911  CA  VAL A 123      38.022 -24.825  25.825  1.00  0.00           C  
ATOM   1912  C   VAL A 123      37.313 -23.804  24.946  1.00  0.00           C  
ATOM   1913  O   VAL A 123      37.951 -23.022  24.247  1.00  0.00           O  
ATOM   1914  CB  VAL A 123      37.844 -26.230  25.221  1.00  0.00           C  
ATOM   1915  CG1 VAL A 123      38.111 -26.204  23.723  1.00  0.00           C  
ATOM   1916  CG2 VAL A 123      38.770 -27.216  25.917  1.00  0.00           C  
ATOM   1917  H   VAL A 123      37.114 -25.633  27.585  1.00  0.00           H  
ATOM   1918  HA  VAL A 123      39.087 -24.587  25.849  1.00  0.00           H  
ATOM   1919  HB  VAL A 123      36.808 -26.545  25.357  1.00  0.00           H  
ATOM   1920 1HG1 VAL A 123      37.980 -27.205  23.312  1.00  0.00           H  
ATOM   1921 2HG1 VAL A 123      37.413 -25.520  23.241  1.00  0.00           H  
ATOM   1922 3HG1 VAL A 123      39.132 -25.870  23.542  1.00  0.00           H  
ATOM   1923 1HG2 VAL A 123      38.637 -28.207  25.485  1.00  0.00           H  
ATOM   1924 2HG2 VAL A 123      39.804 -26.897  25.786  1.00  0.00           H  
ATOM   1925 3HG2 VAL A 123      38.532 -27.249  26.981  1.00  0.00           H  
ATOM   1926  N   ALA A 124      35.985 -23.820  24.987  1.00  0.00           N  
ATOM   1927  CA  ALA A 124      35.185 -22.873  24.217  1.00  0.00           C  
ATOM   1928  C   ALA A 124      35.415 -21.444  24.693  1.00  0.00           C  
ATOM   1929  O   ALA A 124      35.436 -20.509  23.893  1.00  0.00           O  
ATOM   1930  CB  ALA A 124      33.708 -23.229  24.311  1.00  0.00           C  
ATOM   1931  H   ALA A 124      35.518 -24.503  25.566  1.00  0.00           H  
ATOM   1932  HA  ALA A 124      35.477 -22.944  23.169  1.00  0.00           H  
ATOM   1933 1HB  ALA A 124      33.123 -22.513  23.734  1.00  0.00           H  
ATOM   1934 2HB  ALA A 124      33.550 -24.231  23.914  1.00  0.00           H  
ATOM   1935 3HB  ALA A 124      33.392 -23.196  25.353  1.00  0.00           H  
ATOM   1936  N   LEU A 125      35.587 -21.279  25.999  1.00  0.00           N  
ATOM   1937  CA  LEU A 125      35.835 -19.966  26.583  1.00  0.00           C  
ATOM   1938  C   LEU A 125      37.159 -19.389  26.098  1.00  0.00           C  
ATOM   1939  O   LEU A 125      37.237 -18.224  25.712  1.00  0.00           O  
ATOM   1940  CB  LEU A 125      35.840 -20.056  28.114  1.00  0.00           C  
ATOM   1941  CG  LEU A 125      36.170 -18.757  28.857  1.00  0.00           C  
ATOM   1942  CD1 LEU A 125      35.120 -17.704  28.531  1.00  0.00           C  
ATOM   1943  CD2 LEU A 125      36.228 -19.027  30.353  1.00  0.00           C  
ATOM   1944  H   LEU A 125      35.547 -22.088  26.607  1.00  0.00           H  
ATOM   1945  HA  LEU A 125      35.030 -19.295  26.280  1.00  0.00           H  
ATOM   1946 1HB  LEU A 125      34.856 -20.387  28.445  1.00  0.00           H  
ATOM   1947 2HB  LEU A 125      36.571 -20.806  28.415  1.00  0.00           H  
ATOM   1948  HG  LEU A 125      37.136 -18.380  28.519  1.00  0.00           H  
ATOM   1949 1HD1 LEU A 125      35.354 -16.779  29.059  1.00  0.00           H  
ATOM   1950 2HD1 LEU A 125      35.114 -17.515  27.457  1.00  0.00           H  
ATOM   1951 3HD1 LEU A 125      34.139 -18.060  28.843  1.00  0.00           H  
ATOM   1952 1HD2 LEU A 125      36.464 -18.102  30.881  1.00  0.00           H  
ATOM   1953 2HD2 LEU A 125      35.261 -19.402  30.692  1.00  0.00           H  
ATOM   1954 3HD2 LEU A 125      36.998 -19.770  30.559  1.00  0.00           H  
ATOM   1955  N   ALA A 126      38.199 -20.215  26.125  1.00  0.00           N  
ATOM   1956  CA  ALA A 126      39.524 -19.792  25.674  1.00  0.00           C  
ATOM   1957  C   ALA A 126      39.510 -19.426  24.196  1.00  0.00           C  
ATOM   1958  O   ALA A 126      40.172 -18.474  23.776  1.00  0.00           O  
ATOM   1959  CB  ALA A 126      40.549 -20.886  25.934  1.00  0.00           C  
ATOM   1960  H   ALA A 126      38.076 -21.156  26.467  1.00  0.00           H  
ATOM   1961  HA  ALA A 126      39.822 -18.915  26.250  1.00  0.00           H  
ATOM   1962 1HB  ALA A 126      41.529 -20.556  25.591  1.00  0.00           H  
ATOM   1963 2HB  ALA A 126      40.590 -21.097  27.004  1.00  0.00           H  
ATOM   1964 3HB  ALA A 126      40.261 -21.789  25.398  1.00  0.00           H  
ATOM   1965  N   GLU A 127      38.752 -20.181  23.410  1.00  0.00           N  
ATOM   1966  CA  GLU A 127      38.617 -19.907  21.984  1.00  0.00           C  
ATOM   1967  C   GLU A 127      37.872 -18.602  21.740  1.00  0.00           C  
ATOM   1968  O   GLU A 127      38.226 -17.835  20.846  1.00  0.00           O  
ATOM   1969  CB  GLU A 127      37.888 -21.058  21.287  1.00  0.00           C  
ATOM   1970  CG  GLU A 127      38.702 -22.339  21.171  1.00  0.00           C  
ATOM   1971  CD  GLU A 127      37.918 -23.479  20.582  1.00  0.00           C  
ATOM   1972  OE1 GLU A 127      36.768 -23.285  20.269  1.00  0.00           O  
ATOM   1973  OE2 GLU A 127      38.470 -24.546  20.445  1.00  0.00           O1-
ATOM   1974  H   GLU A 127      38.255 -20.963  23.812  1.00  0.00           H  
ATOM   1975  HA  GLU A 127      39.614 -19.826  21.552  1.00  0.00           H  
ATOM   1976 1HB  GLU A 127      36.972 -21.292  21.830  1.00  0.00           H  
ATOM   1977 2HB  GLU A 127      37.603 -20.751  20.281  1.00  0.00           H  
ATOM   1978 1HG  GLU A 127      39.572 -22.149  20.542  1.00  0.00           H  
ATOM   1979 2HG  GLU A 127      39.058 -22.622  22.160  1.00  0.00           H  
ATOM   1980  N   ALA A 128      36.843 -18.353  22.542  1.00  0.00           N  
ATOM   1981  CA  ALA A 128      36.113 -17.094  22.480  1.00  0.00           C  
ATOM   1982  C   ALA A 128      37.013 -15.914  22.814  1.00  0.00           C  
ATOM   1983  O   ALA A 128      36.932 -14.857  22.186  1.00  0.00           O  
ATOM   1984  CB  ALA A 128      34.918 -17.129  23.421  1.00  0.00           C  
ATOM   1985  H   ALA A 128      36.560 -19.054  23.211  1.00  0.00           H  
ATOM   1986  HA  ALA A 128      35.731 -16.965  21.466  1.00  0.00           H  
ATOM   1987 1HB  ALA A 128      34.380 -16.184  23.365  1.00  0.00           H  
ATOM   1988 2HB  ALA A 128      34.251 -17.946  23.134  1.00  0.00           H  
ATOM   1989 3HB  ALA A 128      35.262 -17.289  24.442  1.00  0.00           H  
ATOM   1990  N   LEU A 129      37.882 -16.099  23.805  1.00  0.00           N  
ATOM   1991  CA  LEU A 129      38.853 -15.077  24.175  1.00  0.00           C  
ATOM   1992  C   LEU A 129      39.813 -14.790  23.029  1.00  0.00           C  
ATOM   1993  O   LEU A 129      40.101 -13.631  22.721  1.00  0.00           O  
ATOM   1994  CB  LEU A 129      39.643 -15.518  25.413  1.00  0.00           C  
ATOM   1995  CG  LEU A 129      40.420 -14.411  26.136  1.00  0.00           C  
ATOM   1996  CD1 LEU A 129      40.478 -14.721  27.626  1.00  0.00           C  
ATOM   1997  CD2 LEU A 129      41.818 -14.304  25.545  1.00  0.00           C  
ATOM   1998  H   LEU A 129      37.864 -16.970  24.314  1.00  0.00           H  
ATOM   1999  HA  LEU A 129      38.314 -14.160  24.418  1.00  0.00           H  
ATOM   2000 1HB  LEU A 129      38.949 -15.957  26.129  1.00  0.00           H  
ATOM   2001 2HB  LEU A 129      40.358 -16.285  25.114  1.00  0.00           H  
ATOM   2002  HG  LEU A 129      39.900 -13.461  26.013  1.00  0.00           H  
ATOM   2003 1HD1 LEU A 129      41.031 -13.934  28.140  1.00  0.00           H  
ATOM   2004 2HD1 LEU A 129      39.466 -14.772  28.026  1.00  0.00           H  
ATOM   2005 3HD1 LEU A 129      40.979 -15.675  27.780  1.00  0.00           H  
ATOM   2006 1HD2 LEU A 129      42.370 -13.515  26.058  1.00  0.00           H  
ATOM   2007 2HD2 LEU A 129      42.340 -15.253  25.669  1.00  0.00           H  
ATOM   2008 3HD2 LEU A 129      41.746 -14.064  24.484  1.00  0.00           H  
ATOM   2009  N   ALA A 130      40.307 -15.851  22.397  1.00  0.00           N  
ATOM   2010  CA  ALA A 130      41.196 -15.712  21.252  1.00  0.00           C  
ATOM   2011  C   ALA A 130      40.522 -14.954  20.118  1.00  0.00           C  
ATOM   2012  O   ALA A 130      41.137 -14.103  19.472  1.00  0.00           O  
ATOM   2013  CB  ALA A 130      41.655 -17.079  20.768  1.00  0.00           C  
ATOM   2014  H   ALA A 130      40.062 -16.771  22.721  1.00  0.00           H  
ATOM   2015  HA  ALA A 130      42.081 -15.155  21.566  1.00  0.00           H  
ATOM   2016 1HB  ALA A 130      42.318 -16.960  19.912  1.00  0.00           H  
ATOM   2017 2HB  ALA A 130      42.190 -17.588  21.571  1.00  0.00           H  
ATOM   2018 3HB  ALA A 130      40.789 -17.672  20.476  1.00  0.00           H  
ATOM   2019  N   ALA A 131      39.250 -15.261  19.877  1.00  0.00           N  
ATOM   2020  CA  ALA A 131      38.480 -14.592  18.838  1.00  0.00           C  
ATOM   2021  C   ALA A 131      38.343 -13.103  19.125  1.00  0.00           C  
ATOM   2022  O   ALA A 131      38.460 -12.272  18.223  1.00  0.00           O  
ATOM   2023  CB  ALA A 131      37.106 -15.232  18.700  1.00  0.00           C  
ATOM   2024  H   ALA A 131      38.807 -15.977  20.436  1.00  0.00           H  
ATOM   2025  HA  ALA A 131      38.999 -14.718  17.887  1.00  0.00           H  
ATOM   2026 1HB  ALA A 131      36.543 -14.722  17.919  1.00  0.00           H  
ATOM   2027 2HB  ALA A 131      37.220 -16.281  18.436  1.00  0.00           H  
ATOM   2028 3HB  ALA A 131      36.569 -15.150  19.644  1.00  0.00           H  
ATOM   2029  N   ALA A 132      38.095 -12.770  20.386  1.00  0.00           N  
ATOM   2030  CA  ALA A 132      37.969 -11.376  20.802  1.00  0.00           C  
ATOM   2031  C   ALA A 132      39.274 -10.618  20.583  1.00  0.00           C  
ATOM   2032  O   ALA A 132      39.270  -9.474  20.130  1.00  0.00           O  
ATOM   2033  CB  ALA A 132      37.549 -11.294  22.261  1.00  0.00           C  
ATOM   2034  H   ALA A 132      37.987 -13.497  21.078  1.00  0.00           H  
ATOM   2035  HA  ALA A 132      37.186 -10.906  20.206  1.00  0.00           H  
ATOM   2036 1HB  ALA A 132      37.462 -10.246  22.554  1.00  0.00           H  
ATOM   2037 2HB  ALA A 132      36.585 -11.790  22.390  1.00  0.00           H  
ATOM   2038 3HB  ALA A 132      38.295 -11.783  22.884  1.00  0.00           H  
ATOM   2039  N   ALA A 133      40.388 -11.263  20.908  1.00  0.00           N  
ATOM   2040  CA  ALA A 133      41.704 -10.670  20.704  1.00  0.00           C  
ATOM   2041  C   ALA A 133      42.034 -10.563  19.221  1.00  0.00           C  
ATOM   2042  O   ALA A 133      42.682  -9.610  18.784  1.00  0.00           O  
ATOM   2043  CB  ALA A 133      42.770 -11.482  21.427  1.00  0.00           C  
ATOM   2044  H   ALA A 133      40.324 -12.189  21.308  1.00  0.00           H  
ATOM   2045  HA  ALA A 133      41.704  -9.668  21.136  1.00  0.00           H  
ATOM   2046 1HB  ALA A 133      43.746 -11.025  21.265  1.00  0.00           H  
ATOM   2047 2HB  ALA A 133      42.550 -11.501  22.494  1.00  0.00           H  
ATOM   2048 3HB  ALA A 133      42.777 -12.499  21.039  1.00  0.00           H  
ATOM   2049  N   ASN A 134      41.588 -11.546  18.446  1.00  0.00           N  
ATOM   2050  CA  ASN A 134      41.816 -11.551  17.006  1.00  0.00           C  
ATOM   2051  C   ASN A 134      40.920 -10.536  16.305  1.00  0.00           C  
ATOM   2052  O   ASN A 134      41.282  -9.993  15.259  1.00  0.00           O  
ATOM   2053  CB  ASN A 134      41.598 -12.941  16.436  1.00  0.00           C  
ATOM   2054  CG  ASN A 134      42.720 -13.884  16.768  1.00  0.00           C  
ATOM   2055  ND2 ASN A 134      42.389 -15.130  16.995  1.00  0.00           N  
ATOM   2056  OD1 ASN A 134      43.889 -13.485  16.819  1.00  0.00           O  
ATOM   2057  H   ASN A 134      41.078 -12.308  18.867  1.00  0.00           H  
ATOM   2058  HA  ASN A 134      42.858 -11.288  16.819  1.00  0.00           H  
ATOM   2059 1HB  ASN A 134      40.665 -13.352  16.825  1.00  0.00           H  
ATOM   2060 2HB  ASN A 134      41.500 -12.878  15.352  1.00  0.00           H  
ATOM   2061 1HD2 ASN A 134      43.094 -15.803  17.220  1.00  0.00           H  
ATOM   2062 2HD2 ASN A 134      41.431 -15.409  16.943  1.00  0.00           H  
ATOM   2063  N   GLY A 135      39.753 -10.284  16.886  1.00  0.00           N  
ATOM   2064  CA  GLY A 135      38.776  -9.382  16.281  1.00  0.00           C  
ATOM   2065  C   GLY A 135      37.839 -10.136  15.345  1.00  0.00           C  
ATOM   2066  O   GLY A 135      37.212  -9.539  14.471  1.00  0.00           O  
ATOM   2067  H   GLY A 135      39.535 -10.727  17.764  1.00  0.00           H  
ATOM   2068 1HA  GLY A 135      38.199  -8.893  17.066  1.00  0.00           H  
ATOM   2069 2HA  GLY A 135      39.296  -8.599  15.731  1.00  0.00           H  
ATOM   2070  N   ASP A 136      37.748 -11.448  15.537  1.00  0.00           N  
ATOM   2071  CA  ASP A 136      36.901 -12.285  14.697  1.00  0.00           C  
ATOM   2072  C   ASP A 136      35.496 -12.403  15.269  1.00  0.00           C  
ATOM   2073  O   ASP A 136      35.262 -13.147  16.220  1.00  0.00           O  
ATOM   2074  CB  ASP A 136      37.513 -13.679  14.541  1.00  0.00           C  
ATOM   2075  CG  ASP A 136      36.723 -14.569  13.590  1.00  0.00           C  
ATOM   2076  OD1 ASP A 136      35.570 -14.288  13.364  1.00  0.00           O  
ATOM   2077  OD2 ASP A 136      37.282 -15.521  13.099  1.00  0.00           O1-
ATOM   2078  H   ASP A 136      38.277 -11.874  16.285  1.00  0.00           H  
ATOM   2079  HA  ASP A 136      36.837 -11.830  13.708  1.00  0.00           H  
ATOM   2080 1HB  ASP A 136      38.533 -13.590  14.169  1.00  0.00           H  
ATOM   2081 2HB  ASP A 136      37.561 -14.166  15.515  1.00  0.00           H  
ATOM   2082  N   LYS A 137      34.561 -11.661  14.685  1.00  0.00           N  
ATOM   2083  CA  LYS A 137      33.204 -11.582  15.209  1.00  0.00           C  
ATOM   2084  C   LYS A 137      32.484 -12.917  15.076  1.00  0.00           C  
ATOM   2085  O   LYS A 137      31.727 -13.316  15.960  1.00  0.00           O  
ATOM   2086  CB  LYS A 137      32.416 -10.485  14.491  1.00  0.00           C  
ATOM   2087  CG  LYS A 137      31.005 -10.274  15.024  1.00  0.00           C  
ATOM   2088  CD  LYS A 137      30.324  -9.101  14.334  1.00  0.00           C  
ATOM   2089  CE  LYS A 137      29.804  -9.492  12.959  1.00  0.00           C  
ATOM   2090  NZ  LYS A 137      30.903  -9.623  11.965  1.00  0.00           N1+
ATOM   2091  H   LYS A 137      34.796 -11.140  13.851  1.00  0.00           H  
ATOM   2092  HA  LYS A 137      33.256 -11.318  16.266  1.00  0.00           H  
ATOM   2093 1HB  LYS A 137      32.950  -9.539  14.575  1.00  0.00           H  
ATOM   2094 2HB  LYS A 137      32.341 -10.726  13.431  1.00  0.00           H  
ATOM   2095 1HG  LYS A 137      30.414 -11.175  14.857  1.00  0.00           H  
ATOM   2096 2HG  LYS A 137      31.045 -10.081  16.095  1.00  0.00           H  
ATOM   2097 1HD  LYS A 137      29.489  -8.754  14.945  1.00  0.00           H  
ATOM   2098 2HD  LYS A 137      31.035  -8.282  14.223  1.00  0.00           H  
ATOM   2099 1HE  LYS A 137      29.276 -10.442  13.027  1.00  0.00           H  
ATOM   2100 2HE  LYS A 137      29.102  -8.736  12.607  1.00  0.00           H  
ATOM   2101 1HZ  LYS A 137      30.517  -9.883  11.068  1.00  0.00           H  
ATOM   2102 2HZ  LYS A 137      31.388  -8.741  11.880  1.00  0.00           H  
ATOM   2103 3HZ  LYS A 137      31.550 -10.335  12.270  1.00  0.00           H  
ATOM   2104  N   GLU A 138      32.724 -13.606  13.964  1.00  0.00           N  
ATOM   2105  CA  GLU A 138      32.062 -14.876  13.692  1.00  0.00           C  
ATOM   2106  C   GLU A 138      32.499 -15.948  14.679  1.00  0.00           C  
ATOM   2107  O   GLU A 138      31.669 -16.661  15.246  1.00  0.00           O  
ATOM   2108  CB  GLU A 138      32.356 -15.336  12.262  1.00  0.00           C  
ATOM   2109  CG  GLU A 138      31.749 -14.454  11.181  1.00  0.00           C  
ATOM   2110  CD  GLU A 138      32.555 -13.213  10.917  1.00  0.00           C  
ATOM   2111  OE1 GLU A 138      33.713 -13.336  10.596  1.00  0.00           O  
ATOM   2112  OE2 GLU A 138      32.012 -12.140  11.036  1.00  0.00           O1-
ATOM   2113  H   GLU A 138      33.381 -13.239  13.292  1.00  0.00           H  
ATOM   2114  HA  GLU A 138      30.985 -14.733  13.785  1.00  0.00           H  
ATOM   2115 1HB  GLU A 138      33.435 -15.365  12.104  1.00  0.00           H  
ATOM   2116 2HB  GLU A 138      31.978 -16.348  12.121  1.00  0.00           H  
ATOM   2117 1HG  GLU A 138      31.675 -15.029  10.258  1.00  0.00           H  
ATOM   2118 2HG  GLU A 138      30.742 -14.170  11.481  1.00  0.00           H  
ATOM   2119  N   LYS A 139      33.808 -16.060  14.885  1.00  0.00           N  
ATOM   2120  CA  LYS A 139      34.359 -17.056  15.790  1.00  0.00           C  
ATOM   2121  C   LYS A 139      33.989 -16.756  17.238  1.00  0.00           C  
ATOM   2122  O   LYS A 139      33.731 -17.663  18.028  1.00  0.00           O  
ATOM   2123  CB  LYS A 139      35.880 -17.131  15.640  1.00  0.00           C  
ATOM   2124  CG  LYS A 139      36.544 -18.201  16.495  1.00  0.00           C  
ATOM   2125  CD  LYS A 139      36.163 -19.598  16.028  1.00  0.00           C  
ATOM   2126  CE  LYS A 139      36.950 -20.666  16.773  1.00  0.00           C  
ATOM   2127  NZ  LYS A 139      36.555 -22.040  16.358  1.00  0.00           N1+
ATOM   2128  H   LYS A 139      34.436 -15.431  14.400  1.00  0.00           H  
ATOM   2129  HA  LYS A 139      33.950 -18.032  15.522  1.00  0.00           H  
ATOM   2130 1HB  LYS A 139      36.133 -17.330  14.598  1.00  0.00           H  
ATOM   2131 2HB  LYS A 139      36.319 -16.169  15.906  1.00  0.00           H  
ATOM   2132 1HG  LYS A 139      37.628 -18.092  16.438  1.00  0.00           H  
ATOM   2133 2HG  LYS A 139      36.239 -18.078  17.534  1.00  0.00           H  
ATOM   2134 1HD  LYS A 139      35.097 -19.760  16.197  1.00  0.00           H  
ATOM   2135 2HD  LYS A 139      36.362 -19.692  14.961  1.00  0.00           H  
ATOM   2136 1HE  LYS A 139      38.014 -20.533  16.582  1.00  0.00           H  
ATOM   2137 2HE  LYS A 139      36.780 -20.562  17.845  1.00  0.00           H  
ATOM   2138 1HZ  LYS A 139      37.099 -22.717  16.874  1.00  0.00           H  
ATOM   2139 2HZ  LYS A 139      35.573 -22.180  16.548  1.00  0.00           H  
ATOM   2140 3HZ  LYS A 139      36.726 -22.154  15.369  1.00  0.00           H  
ATOM   2141  N   PHE A 140      33.963 -15.471  17.581  1.00  0.00           N  
ATOM   2142  CA  PHE A 140      33.622 -15.045  18.931  1.00  0.00           C  
ATOM   2143  C   PHE A 140      32.198 -15.453  19.296  1.00  0.00           C  
ATOM   2144  O   PHE A 140      31.957 -16.020  20.362  1.00  0.00           O  
ATOM   2145  CB  PHE A 140      33.775 -13.529  19.065  1.00  0.00           C  
ATOM   2146  CG  PHE A 140      33.428 -13.003  20.429  1.00  0.00           C  
ATOM   2147  CD1 PHE A 140      34.246 -13.266  21.517  1.00  0.00           C  
ATOM   2148  CD2 PHE A 140      32.283 -12.246  20.626  1.00  0.00           C  
ATOM   2149  CE1 PHE A 140      33.928 -12.782  22.773  1.00  0.00           C  
ATOM   2150  CE2 PHE A 140      31.964 -11.760  21.879  1.00  0.00           C  
ATOM   2151  CZ  PHE A 140      32.787 -12.030  22.954  1.00  0.00           C  
ATOM   2152  H   PHE A 140      34.184 -14.770  16.887  1.00  0.00           H  
ATOM   2153  HA  PHE A 140      34.312 -15.522  19.629  1.00  0.00           H  
ATOM   2154 1HB  PHE A 140      34.803 -13.245  18.843  1.00  0.00           H  
ATOM   2155 2HB  PHE A 140      33.135 -13.033  18.336  1.00  0.00           H  
ATOM   2156  HD1 PHE A 140      35.149 -13.860  21.374  1.00  0.00           H  
ATOM   2157  HD2 PHE A 140      31.633 -12.034  19.777  1.00  0.00           H  
ATOM   2158  HE1 PHE A 140      34.580 -12.996  23.620  1.00  0.00           H  
ATOM   2159  HE2 PHE A 140      31.061 -11.166  22.020  1.00  0.00           H  
ATOM   2160  HZ  PHE A 140      32.536 -11.650  23.943  1.00  0.00           H  
ATOM   2161  N   LYS A 141      31.259 -15.159  18.403  1.00  0.00           N  
ATOM   2162  CA  LYS A 141      29.856 -15.485  18.634  1.00  0.00           C  
ATOM   2163  C   LYS A 141      29.659 -16.987  18.792  1.00  0.00           C  
ATOM   2164  O   LYS A 141      28.969 -17.441  19.706  1.00  0.00           O  
ATOM   2165  CB  LYS A 141      28.988 -14.958  17.490  1.00  0.00           C  
ATOM   2166  CG  LYS A 141      28.845 -13.442  17.455  1.00  0.00           C  
ATOM   2167  CD  LYS A 141      27.954 -12.998  16.305  1.00  0.00           C  
ATOM   2168  CE  LYS A 141      27.856 -11.481  16.234  1.00  0.00           C  
ATOM   2169  NZ  LYS A 141      27.179 -10.911  17.430  1.00  0.00           N1+
ATOM   2170  H   LYS A 141      31.523 -14.699  17.542  1.00  0.00           H  
ATOM   2171  HA  LYS A 141      29.533 -14.992  19.551  1.00  0.00           H  
ATOM   2172 1HB  LYS A 141      29.410 -15.277  16.537  1.00  0.00           H  
ATOM   2173 2HB  LYS A 141      27.988 -15.387  17.565  1.00  0.00           H  
ATOM   2174 1HG  LYS A 141      28.413 -13.096  18.394  1.00  0.00           H  
ATOM   2175 2HG  LYS A 141      29.829 -12.987  17.339  1.00  0.00           H  
ATOM   2176 1HD  LYS A 141      28.360 -13.372  15.364  1.00  0.00           H  
ATOM   2177 2HD  LYS A 141      26.954 -13.411  16.439  1.00  0.00           H  
ATOM   2178 1HE  LYS A 141      28.856 -11.055  16.161  1.00  0.00           H  
ATOM   2179 2HE  LYS A 141      27.296 -11.194  15.344  1.00  0.00           H  
ATOM   2180 1HZ  LYS A 141      27.133  -9.905  17.345  1.00  0.00           H  
ATOM   2181 2HZ  LYS A 141      26.243 -11.285  17.498  1.00  0.00           H  
ATOM   2182 3HZ  LYS A 141      27.699 -11.154  18.261  1.00  0.00           H  
ATOM   2183  N   LYS A 142      30.270 -17.758  17.895  1.00  0.00           N  
ATOM   2184  CA  LYS A 142      30.114 -19.209  17.900  1.00  0.00           C  
ATOM   2185  C   LYS A 142      30.779 -19.830  19.119  1.00  0.00           C  
ATOM   2186  O   LYS A 142      30.211 -20.705  19.772  1.00  0.00           O  
ATOM   2187  CB  LYS A 142      30.691 -19.815  16.620  1.00  0.00           C  
ATOM   2188  CG  LYS A 142      29.887 -19.512  15.362  1.00  0.00           C  
ATOM   2189  CD  LYS A 142      30.534 -20.131  14.132  1.00  0.00           C  
ATOM   2190  CE  LYS A 142      29.738 -19.819  12.872  1.00  0.00           C  
ATOM   2191  NZ  LYS A 142      30.380 -20.385  11.655  1.00  0.00           N1+
ATOM   2192  H   LYS A 142      30.857 -17.328  17.197  1.00  0.00           H  
ATOM   2193  HA  LYS A 142      29.048 -19.441  17.926  1.00  0.00           H  
ATOM   2194 1HB  LYS A 142      31.705 -19.443  16.467  1.00  0.00           H  
ATOM   2195 2HB  LYS A 142      30.752 -20.898  16.726  1.00  0.00           H  
ATOM   2196 1HG  LYS A 142      28.878 -19.911  15.471  1.00  0.00           H  
ATOM   2197 2HG  LYS A 142      29.821 -18.434  15.224  1.00  0.00           H  
ATOM   2198 1HD  LYS A 142      31.546 -19.741  14.017  1.00  0.00           H  
ATOM   2199 2HD  LYS A 142      30.591 -21.212  14.255  1.00  0.00           H  
ATOM   2200 1HE  LYS A 142      28.735 -20.233  12.965  1.00  0.00           H  
ATOM   2201 2HE  LYS A 142      29.652 -18.739  12.754  1.00  0.00           H  
ATOM   2202 1HZ  LYS A 142      29.823 -20.157  10.843  1.00  0.00           H  
ATOM   2203 2HZ  LYS A 142      31.306 -19.994  11.548  1.00  0.00           H  
ATOM   2204 3HZ  LYS A 142      30.448 -21.389  11.745  1.00  0.00           H  
ATOM   2205  N   ALA A 143      31.991 -19.376  19.423  1.00  0.00           N  
ATOM   2206  CA  ALA A 143      32.744 -19.893  20.561  1.00  0.00           C  
ATOM   2207  C   ALA A 143      32.087 -19.495  21.878  1.00  0.00           C  
ATOM   2208  O   ALA A 143      32.041 -20.286  22.822  1.00  0.00           O  
ATOM   2209  CB  ALA A 143      34.182 -19.398  20.516  1.00  0.00           C  
ATOM   2210  H   ALA A 143      32.406 -18.654  18.848  1.00  0.00           H  
ATOM   2211  HA  ALA A 143      32.768 -20.981  20.495  1.00  0.00           H  
ATOM   2212 1HB  ALA A 143      34.730 -19.792  21.373  1.00  0.00           H  
ATOM   2213 2HB  ALA A 143      34.655 -19.739  19.595  1.00  0.00           H  
ATOM   2214 3HB  ALA A 143      34.192 -18.308  20.550  1.00  0.00           H  
ATOM   2215  N   ALA A 144      31.582 -18.269  21.937  1.00  0.00           N  
ATOM   2216  CA  ALA A 144      30.937 -17.760  23.141  1.00  0.00           C  
ATOM   2217  C   ALA A 144      29.673 -18.549  23.461  1.00  0.00           C  
ATOM   2218  O   ALA A 144      29.451 -18.949  24.604  1.00  0.00           O  
ATOM   2219  CB  ALA A 144      30.611 -16.281  22.985  1.00  0.00           C  
ATOM   2220  H   ALA A 144      31.647 -17.670  21.123  1.00  0.00           H  
ATOM   2221  HA  ALA A 144      31.633 -17.859  23.974  1.00  0.00           H  
ATOM   2222 1HB  ALA A 144      30.132 -15.918  23.891  1.00  0.00           H  
ATOM   2223 2HB  ALA A 144      31.532 -15.725  22.813  1.00  0.00           H  
ATOM   2224 3HB  ALA A 144      29.941 -16.144  22.139  1.00  0.00           H  
ATOM   2225  N   GLU A 145      28.846 -18.769  22.446  1.00  0.00           N  
ATOM   2226  CA  GLU A 145      27.604 -19.517  22.616  1.00  0.00           C  
ATOM   2227  C   GLU A 145      27.877 -20.953  23.039  1.00  0.00           C  
ATOM   2228  O   GLU A 145      27.154 -21.518  23.859  1.00  0.00           O  
ATOM   2229  CB  GLU A 145      26.790 -19.504  21.320  1.00  0.00           C  
ATOM   2230  CG  GLU A 145      26.119 -18.173  21.012  1.00  0.00           C  
ATOM   2231  CD  GLU A 145      25.332 -18.198  19.731  1.00  0.00           C  
ATOM   2232  OE1 GLU A 145      25.455 -19.149  18.998  1.00  0.00           O  
ATOM   2233  OE2 GLU A 145      24.607 -17.263  19.485  1.00  0.00           O1-
ATOM   2234  H   GLU A 145      29.083 -18.414  21.530  1.00  0.00           H  
ATOM   2235  HA  GLU A 145      27.011 -19.032  23.393  1.00  0.00           H  
ATOM   2236 1HB  GLU A 145      27.440 -19.753  20.480  1.00  0.00           H  
ATOM   2237 2HB  GLU A 145      26.013 -20.267  21.370  1.00  0.00           H  
ATOM   2238 1HG  GLU A 145      25.448 -17.918  21.832  1.00  0.00           H  
ATOM   2239 2HG  GLU A 145      26.882 -17.399  20.949  1.00  0.00           H  
ATOM   2240  N   SER A 146      28.928 -21.541  22.474  1.00  0.00           N  
ATOM   2241  CA  SER A 146      29.329 -22.897  22.831  1.00  0.00           C  
ATOM   2242  C   SER A 146      29.678 -22.997  24.309  1.00  0.00           C  
ATOM   2243  O   SER A 146      29.226 -23.908  25.005  1.00  0.00           O  
ATOM   2244  CB  SER A 146      30.516 -23.327  21.992  1.00  0.00           C  
ATOM   2245  OG  SER A 146      30.935 -24.619  22.339  1.00  0.00           O  
ATOM   2246  H   SER A 146      29.461 -21.037  21.782  1.00  0.00           H  
ATOM   2247  HA  SER A 146      28.497 -23.569  22.622  1.00  0.00           H  
ATOM   2248 1HB  SER A 146      30.244 -23.302  20.937  1.00  0.00           H  
ATOM   2249 2HB  SER A 146      31.336 -22.626  22.135  1.00  0.00           H  
ATOM   2250  HG  SER A 146      31.637 -24.844  21.725  1.00  0.00           H  
ATOM   2251  N   ALA A 147      30.484 -22.057  24.789  1.00  0.00           N  
ATOM   2252  CA  ALA A 147      30.888 -22.030  26.189  1.00  0.00           C  
ATOM   2253  C   ALA A 147      29.677 -21.913  27.108  1.00  0.00           C  
ATOM   2254  O   ALA A 147      29.632 -22.534  28.170  1.00  0.00           O  
ATOM   2255  CB  ALA A 147      31.856 -20.884  26.443  1.00  0.00           C  
ATOM   2256  H   ALA A 147      30.826 -21.337  24.165  1.00  0.00           H  
ATOM   2257  HA  ALA A 147      31.410 -22.960  26.416  1.00  0.00           H  
ATOM   2258 1HB  ALA A 147      32.149 -20.879  27.492  1.00  0.00           H  
ATOM   2259 2HB  ALA A 147      32.742 -21.014  25.821  1.00  0.00           H  
ATOM   2260 3HB  ALA A 147      31.374 -19.941  26.194  1.00  0.00           H  
ATOM   2261  N   LEU A 148      28.702 -21.116  26.694  1.00  0.00           N  
ATOM   2262  CA  LEU A 148      27.506 -20.885  27.497  1.00  0.00           C  
ATOM   2263  C   LEU A 148      26.614 -22.120  27.523  1.00  0.00           C  
ATOM   2264  O   LEU A 148      26.091 -22.500  28.571  1.00  0.00           O  
ATOM   2265  CB  LEU A 148      26.718 -19.690  26.944  1.00  0.00           C  
ATOM   2266  CG  LEU A 148      27.436 -18.336  27.004  1.00  0.00           C  
ATOM   2267  CD1 LEU A 148      26.612 -17.291  26.266  1.00  0.00           C  
ATOM   2268  CD2 LEU A 148      27.651 -17.938  28.456  1.00  0.00           C  
ATOM   2269  H   LEU A 148      28.789 -20.656  25.800  1.00  0.00           H  
ATOM   2270  HA  LEU A 148      27.813 -20.654  28.517  1.00  0.00           H  
ATOM   2271 1HB  LEU A 148      26.472 -19.889  25.903  1.00  0.00           H  
ATOM   2272 2HB  LEU A 148      25.788 -19.598  27.505  1.00  0.00           H  
ATOM   2273  HG  LEU A 148      28.401 -18.414  26.502  1.00  0.00           H  
ATOM   2274 1HD1 LEU A 148      27.121 -16.328  26.308  1.00  0.00           H  
ATOM   2275 2HD1 LEU A 148      26.490 -17.591  25.225  1.00  0.00           H  
ATOM   2276 3HD1 LEU A 148      25.633 -17.203  26.735  1.00  0.00           H  
ATOM   2277 1HD2 LEU A 148      28.162 -16.975  28.499  1.00  0.00           H  
ATOM   2278 2HD2 LEU A 148      26.686 -17.859  28.958  1.00  0.00           H  
ATOM   2279 3HD2 LEU A 148      28.258 -18.694  28.955  1.00  0.00           H  
ATOM   2280  N   GLU A 149      26.445 -22.745  26.362  1.00  0.00           N  
ATOM   2281  CA  GLU A 149      25.602 -23.932  26.247  1.00  0.00           C  
ATOM   2282  C   GLU A 149      26.162 -25.086  27.064  1.00  0.00           C  
ATOM   2283  O   GLU A 149      25.412 -25.846  27.678  1.00  0.00           O  
ATOM   2284  CB  GLU A 149      25.467 -24.351  24.782  1.00  0.00           C  
ATOM   2285  CG  GLU A 149      24.562 -23.453  23.951  1.00  0.00           C  
ATOM   2286  CD  GLU A 149      23.132 -23.476  24.411  1.00  0.00           C  
ATOM   2287  OE1 GLU A 149      22.597 -24.548  24.571  1.00  0.00           O  
ATOM   2288  OE2 GLU A 149      22.573 -22.422  24.602  1.00  0.00           O1-
ATOM   2289  H   GLU A 149      26.912 -22.393  25.541  1.00  0.00           H  
ATOM   2290  HA  GLU A 149      24.608 -23.687  26.622  1.00  0.00           H  
ATOM   2291 1HB  GLU A 149      26.451 -24.360  24.313  1.00  0.00           H  
ATOM   2292 2HB  GLU A 149      25.070 -25.365  24.729  1.00  0.00           H  
ATOM   2293 1HG  GLU A 149      24.933 -22.429  24.008  1.00  0.00           H  
ATOM   2294 2HG  GLU A 149      24.611 -23.769  22.910  1.00  0.00           H  
ATOM   2295  N   ILE A 150      27.485 -25.215  27.073  1.00  0.00           N  
ATOM   2296  CA  ILE A 150      28.151 -26.248  27.858  1.00  0.00           C  
ATOM   2297  C   ILE A 150      28.002 -25.989  29.350  1.00  0.00           C  
ATOM   2298  O   ILE A 150      27.714 -26.900  30.124  1.00  0.00           O  
ATOM   2299  CB  ILE A 150      29.646 -26.334  27.497  1.00  0.00           C  
ATOM   2300  CG1 ILE A 150      29.818 -26.761  26.038  1.00  0.00           C  
ATOM   2301  CG2 ILE A 150      30.361 -27.300  28.428  1.00  0.00           C  
ATOM   2302  CD1 ILE A 150      31.200 -26.497  25.484  1.00  0.00           C  
ATOM   2303  H   ILE A 150      28.042 -24.581  26.521  1.00  0.00           H  
ATOM   2304  HA  ILE A 150      27.692 -27.209  27.623  1.00  0.00           H  
ATOM   2305  HB  ILE A 150      30.099 -25.348  27.593  1.00  0.00           H  
ATOM   2306 1HG1 ILE A 150      29.612 -27.827  25.944  1.00  0.00           H  
ATOM   2307 2HG1 ILE A 150      29.096 -26.234  25.415  1.00  0.00           H  
ATOM   2308 1HG2 ILE A 150      31.416 -27.349  28.159  1.00  0.00           H  
ATOM   2309 2HG2 ILE A 150      30.265 -26.954  29.456  1.00  0.00           H  
ATOM   2310 3HG2 ILE A 150      29.917 -28.292  28.335  1.00  0.00           H  
ATOM   2311 1HD1 ILE A 150      31.245 -26.826  24.446  1.00  0.00           H  
ATOM   2312 2HD1 ILE A 150      31.414 -25.428  25.535  1.00  0.00           H  
ATOM   2313 3HD1 ILE A 150      31.938 -27.043  26.070  1.00  0.00           H  
ATOM   2314  N   ALA A 151      28.202 -24.737  29.752  1.00  0.00           N  
ATOM   2315  CA  ALA A 151      28.065 -24.348  31.149  1.00  0.00           C  
ATOM   2316  C   ALA A 151      26.689 -24.716  31.691  1.00  0.00           C  
ATOM   2317  O   ALA A 151      26.559 -25.160  32.833  1.00  0.00           O  
ATOM   2318  CB  ALA A 151      28.315 -22.855  31.312  1.00  0.00           C  
ATOM   2319  H   ALA A 151      28.452 -24.034  29.068  1.00  0.00           H  
ATOM   2320  HA  ALA A 151      28.822 -24.875  31.731  1.00  0.00           H  
ATOM   2321 1HB  ALA A 151      28.208 -22.583  32.363  1.00  0.00           H  
ATOM   2322 2HB  ALA A 151      29.323 -22.618  30.974  1.00  0.00           H  
ATOM   2323 3HB  ALA A 151      27.592 -22.300  30.715  1.00  0.00           H  
ATOM   2324  N   LYS A 152      25.664 -24.529  30.868  1.00  0.00           N  
ATOM   2325  CA  LYS A 152      24.305 -24.910  31.235  1.00  0.00           C  
ATOM   2326  C   LYS A 152      24.184 -26.417  31.410  1.00  0.00           C  
ATOM   2327  O   LYS A 152      23.490 -26.893  32.307  1.00  0.00           O  
ATOM   2328  CB  LYS A 152      23.308 -24.422  30.183  1.00  0.00           C  
ATOM   2329  CG  LYS A 152      23.059 -22.920  30.203  1.00  0.00           C  
ATOM   2330  CD  LYS A 152      21.859 -22.548  29.345  1.00  0.00           C  
ATOM   2331  CE  LYS A 152      22.211 -22.555  27.865  1.00  0.00           C  
ATOM   2332  NZ  LYS A 152      21.097 -22.039  27.025  1.00  0.00           N1+
ATOM   2333  H   LYS A 152      25.830 -24.112  29.961  1.00  0.00           H  
ATOM   2334  HA  LYS A 152      24.054 -24.428  32.181  1.00  0.00           H  
ATOM   2335 1HB  LYS A 152      23.669 -24.688  29.189  1.00  0.00           H  
ATOM   2336 2HB  LYS A 152      22.351 -24.922  30.330  1.00  0.00           H  
ATOM   2337 1HG  LYS A 152      22.879 -22.594  31.228  1.00  0.00           H  
ATOM   2338 2HG  LYS A 152      23.940 -22.400  29.826  1.00  0.00           H  
ATOM   2339 1HD  LYS A 152      21.051 -23.258  29.522  1.00  0.00           H  
ATOM   2340 2HD  LYS A 152      21.511 -21.552  29.620  1.00  0.00           H  
ATOM   2341 1HE  LYS A 152      23.092 -21.938  27.698  1.00  0.00           H  
ATOM   2342 2HE  LYS A 152      22.444 -23.573  27.552  1.00  0.00           H  
ATOM   2343 1HZ  LYS A 152      21.369 -22.061  26.053  1.00  0.00           H  
ATOM   2344 2HZ  LYS A 152      20.279 -22.618  27.158  1.00  0.00           H  
ATOM   2345 3HZ  LYS A 152      20.885 -21.089  27.293  1.00  0.00           H  
ATOM   2346  N   ARG A 153      24.863 -27.164  30.547  1.00  0.00           N  
ATOM   2347  CA  ARG A 153      24.864 -28.620  30.628  1.00  0.00           C  
ATOM   2348  C   ARG A 153      25.544 -29.099  31.904  1.00  0.00           C  
ATOM   2349  O   ARG A 153      25.140 -30.101  32.497  1.00  0.00           O  
ATOM   2350  CB  ARG A 153      25.570 -29.225  29.423  1.00  0.00           C  
ATOM   2351  CG  ARG A 153      25.596 -30.745  29.393  1.00  0.00           C  
ATOM   2352  CD  ARG A 153      24.230 -31.314  29.272  1.00  0.00           C  
ATOM   2353  NE  ARG A 153      24.257 -32.755  29.080  1.00  0.00           N  
ATOM   2354  CZ  ARG A 153      23.170 -33.550  29.093  1.00  0.00           C  
ATOM   2355  NH1 ARG A 153      21.978 -33.031  29.290  1.00  0.00           N1+
ATOM   2356  NH2 ARG A 153      23.300 -34.853  28.907  1.00  0.00           N  
ATOM   2357  H   ARG A 153      25.392 -26.713  29.813  1.00  0.00           H  
ATOM   2358  HA  ARG A 153      23.830 -28.968  30.630  1.00  0.00           H  
ATOM   2359 1HB  ARG A 153      25.086 -28.885  28.509  1.00  0.00           H  
ATOM   2360 2HB  ARG A 153      26.604 -28.877  29.395  1.00  0.00           H  
ATOM   2361 1HG  ARG A 153      26.184 -31.082  28.539  1.00  0.00           H  
ATOM   2362 2HG  ARG A 153      26.043 -31.120  30.313  1.00  0.00           H  
ATOM   2363 1HD  ARG A 153      23.666 -31.103  30.180  1.00  0.00           H  
ATOM   2364 2HD  ARG A 153      23.722 -30.866  28.418  1.00  0.00           H  
ATOM   2365  HE  ARG A 153      25.157 -33.192  28.925  1.00  0.00           H  
ATOM   2366 1HH1 ARG A 153      21.879 -32.036  29.432  1.00  0.00           H  
ATOM   2367 2HH1 ARG A 153      21.163 -33.627  29.300  1.00  0.00           H  
ATOM   2368 1HH2 ARG A 153      24.217 -35.252  28.756  1.00  0.00           H  
ATOM   2369 2HH2 ARG A 153      22.486 -35.449  28.917  1.00  0.00           H  
ATOM   2370  N   VAL A 154      26.578 -28.380  32.323  1.00  0.00           N  
ATOM   2371  CA  VAL A 154      27.274 -28.691  33.566  1.00  0.00           C  
ATOM   2372  C   VAL A 154      26.326 -28.638  34.756  1.00  0.00           C  
ATOM   2373  O   VAL A 154      26.377 -29.495  35.640  1.00  0.00           O  
ATOM   2374  CB  VAL A 154      28.433 -27.702  33.793  1.00  0.00           C  
ATOM   2375  CG1 VAL A 154      28.987 -27.844  35.203  1.00  0.00           C  
ATOM   2376  CG2 VAL A 154      29.524 -27.936  32.758  1.00  0.00           C  
ATOM   2377  H   VAL A 154      26.891 -27.600  31.765  1.00  0.00           H  
ATOM   2378  HA  VAL A 154      27.685 -29.700  33.490  1.00  0.00           H  
ATOM   2379  HB  VAL A 154      28.053 -26.684  33.698  1.00  0.00           H  
ATOM   2380 1HG1 VAL A 154      29.805 -27.137  35.345  1.00  0.00           H  
ATOM   2381 2HG1 VAL A 154      28.198 -27.637  35.926  1.00  0.00           H  
ATOM   2382 3HG1 VAL A 154      29.357 -28.859  35.348  1.00  0.00           H  
ATOM   2383 1HG2 VAL A 154      30.338 -27.233  32.924  1.00  0.00           H  
ATOM   2384 2HG2 VAL A 154      29.899 -28.955  32.850  1.00  0.00           H  
ATOM   2385 3HG2 VAL A 154      29.114 -27.788  31.759  1.00  0.00           H  
ATOM   2386  N   VAL A 155      25.457 -27.633  34.771  1.00  0.00           N  
ATOM   2387  CA  VAL A 155      24.497 -27.466  35.857  1.00  0.00           C  
ATOM   2388  C   VAL A 155      23.449 -28.570  35.840  1.00  0.00           C  
ATOM   2389  O   VAL A 155      23.112 -29.135  36.883  1.00  0.00           O  
ATOM   2390  CB  VAL A 155      23.798 -26.098  35.748  1.00  0.00           C  
ATOM   2391  CG1 VAL A 155      22.720 -25.965  36.813  1.00  0.00           C  
ATOM   2392  CG2 VAL A 155      24.822 -24.981  35.874  1.00  0.00           C  
ATOM   2393  H   VAL A 155      25.461 -26.968  34.011  1.00  0.00           H  
ATOM   2394  HA  VAL A 155      25.036 -27.509  36.805  1.00  0.00           H  
ATOM   2395  HB  VAL A 155      23.302 -26.030  34.779  1.00  0.00           H  
ATOM   2396 1HG1 VAL A 155      22.235 -24.992  36.721  1.00  0.00           H  
ATOM   2397 2HG1 VAL A 155      21.979 -26.753  36.681  1.00  0.00           H  
ATOM   2398 3HG1 VAL A 155      23.172 -26.053  37.801  1.00  0.00           H  
ATOM   2399 1HG2 VAL A 155      24.320 -24.017  35.795  1.00  0.00           H  
ATOM   2400 2HG2 VAL A 155      25.321 -25.054  36.841  1.00  0.00           H  
ATOM   2401 3HG2 VAL A 155      25.560 -25.073  35.077  1.00  0.00           H  
ATOM   2402  N   GLU A 156      22.936 -28.876  34.655  1.00  0.00           N  
ATOM   2403  CA  GLU A 156      21.929 -29.918  34.501  1.00  0.00           C  
ATOM   2404  C   GLU A 156      22.412 -31.242  35.084  1.00  0.00           C  
ATOM   2405  O   GLU A 156      21.661 -31.946  35.757  1.00  0.00           O  
ATOM   2406  CB  GLU A 156      21.572 -30.099  33.024  1.00  0.00           C  
ATOM   2407  CG  GLU A 156      20.485 -31.133  32.762  1.00  0.00           C  
ATOM   2408  CD  GLU A 156      20.205 -31.329  31.298  1.00  0.00           C  
ATOM   2409  OE1 GLU A 156      20.811 -30.654  30.501  1.00  0.00           O  
ATOM   2410  OE2 GLU A 156      19.383 -32.154  30.977  1.00  0.00           O1-
ATOM   2411  H   GLU A 156      23.251 -28.373  33.839  1.00  0.00           H  
ATOM   2412  HA  GLU A 156      21.028 -29.610  35.033  1.00  0.00           H  
ATOM   2413 1HB  GLU A 156      21.233 -29.148  32.612  1.00  0.00           H  
ATOM   2414 2HB  GLU A 156      22.460 -30.399  32.468  1.00  0.00           H  
ATOM   2415 1HG  GLU A 156      20.795 -32.085  33.192  1.00  0.00           H  
ATOM   2416 2HG  GLU A 156      19.572 -30.819  33.264  1.00  0.00           H  
ATOM   2417  N   VAL A 157      23.672 -31.573  34.820  1.00  0.00           N  
ATOM   2418  CA  VAL A 157      24.260 -32.808  35.325  1.00  0.00           C  
ATOM   2419  C   VAL A 157      24.663 -32.669  36.788  1.00  0.00           C  
ATOM   2420  O   VAL A 157      24.383 -33.544  37.604  1.00  0.00           O  
ATOM   2421  CB  VAL A 157      25.495 -33.193  34.489  1.00  0.00           C  
ATOM   2422  CG1 VAL A 157      26.207 -34.385  35.109  1.00  0.00           C  
ATOM   2423  CG2 VAL A 157      25.078 -33.497  33.058  1.00  0.00           C  
ATOM   2424  H   VAL A 157      24.235 -30.955  34.253  1.00  0.00           H  
ATOM   2425  HA  VAL A 157      23.519 -33.604  35.241  1.00  0.00           H  
ATOM   2426  HB  VAL A 157      26.199 -32.361  34.494  1.00  0.00           H  
ATOM   2427 1HG1 VAL A 157      27.078 -34.644  34.506  1.00  0.00           H  
ATOM   2428 2HG1 VAL A 157      26.528 -34.133  36.119  1.00  0.00           H  
ATOM   2429 3HG1 VAL A 157      25.527 -35.236  35.145  1.00  0.00           H  
ATOM   2430 1HG2 VAL A 157      25.956 -33.768  32.473  1.00  0.00           H  
ATOM   2431 2HG2 VAL A 157      24.370 -34.325  33.054  1.00  0.00           H  
ATOM   2432 3HG2 VAL A 157      24.608 -32.616  32.621  1.00  0.00           H  
ATOM   2433  N   ALA A 158      25.322 -31.559  37.111  1.00  0.00           N  
ATOM   2434  CA  ALA A 158      25.836 -31.338  38.457  1.00  0.00           C  
ATOM   2435  C   ALA A 158      24.709 -31.344  39.481  1.00  0.00           C  
ATOM   2436  O   ALA A 158      24.895 -31.779  40.620  1.00  0.00           O  
ATOM   2437  CB  ALA A 158      26.609 -30.030  38.521  1.00  0.00           C  
ATOM   2438  H   ALA A 158      25.470 -30.853  36.404  1.00  0.00           H  
ATOM   2439  HA  ALA A 158      26.534 -32.141  38.698  1.00  0.00           H  
ATOM   2440 1HB  ALA A 158      26.988 -29.881  39.535  1.00  0.00           H  
ATOM   2441 2HB  ALA A 158      27.445 -30.066  37.825  1.00  0.00           H  
ATOM   2442 3HB  ALA A 158      25.950 -29.206  38.255  1.00  0.00           H  
ATOM   2443  N   SER A 159      23.545 -30.850  39.076  1.00  0.00           N  
ATOM   2444  CA  SER A 159      22.396 -30.763  39.968  1.00  0.00           C  
ATOM   2445  C   SER A 159      21.824 -32.144  40.271  1.00  0.00           C  
ATOM   2446  O   SER A 159      21.013 -32.306  41.183  1.00  0.00           O  
ATOM   2447  CB  SER A 159      21.324 -29.885  39.352  1.00  0.00           C  
ATOM   2448  OG  SER A 159      21.759 -28.557  39.250  1.00  0.00           O  
ATOM   2449  H   SER A 159      23.451 -30.534  38.122  1.00  0.00           H  
ATOM   2450  HA  SER A 159      22.719 -30.306  40.904  1.00  0.00           H  
ATOM   2451 1HB  SER A 159      21.068 -30.264  38.363  1.00  0.00           H  
ATOM   2452 2HB  SER A 159      20.423 -29.929  39.963  1.00  0.00           H  
ATOM   2453  HG  SER A 159      22.457 -28.557  38.590  1.00  0.00           H  
ATOM   2454  N   LYS A 160      22.254 -33.136  39.497  1.00  0.00           N  
ATOM   2455  CA  LYS A 160      21.782 -34.500  39.674  1.00  0.00           C  
ATOM   2456  C   LYS A 160      22.866 -35.389  40.272  1.00  0.00           C  
ATOM   2457  O   LYS A 160      22.583 -36.277  41.076  1.00  0.00           O  
ATOM   2458  CB  LYS A 160      21.305 -35.077  38.340  1.00  0.00           C  
ATOM   2459  CG  LYS A 160      20.073 -34.394  37.764  1.00  0.00           C  
ATOM   2460  CD  LYS A 160      19.648 -35.034  36.451  1.00  0.00           C  
ATOM   2461  CE  LYS A 160      18.419 -34.349  35.872  1.00  0.00           C  
ATOM   2462  NZ  LYS A 160      17.994 -34.964  34.584  1.00  0.00           N1+
ATOM   2463  H   LYS A 160      22.925 -32.936  38.769  1.00  0.00           H  
ATOM   2464  HA  LYS A 160      20.929 -34.486  40.354  1.00  0.00           H  
ATOM   2465 1HB  LYS A 160      22.106 -35.000  37.604  1.00  0.00           H  
ATOM   2466 2HB  LYS A 160      21.074 -36.135  38.463  1.00  0.00           H  
ATOM   2467 1HG  LYS A 160      19.250 -34.464  38.476  1.00  0.00           H  
ATOM   2468 2HG  LYS A 160      20.290 -33.340  37.590  1.00  0.00           H  
ATOM   2469 1HD  LYS A 160      20.465 -34.966  35.731  1.00  0.00           H  
ATOM   2470 2HD  LYS A 160      19.420 -36.087  36.618  1.00  0.00           H  
ATOM   2471 1HE  LYS A 160      17.596 -34.418  36.582  1.00  0.00           H  
ATOM   2472 2HE  LYS A 160      18.636 -33.295  35.703  1.00  0.00           H  
ATOM   2473 1HZ  LYS A 160      17.179 -34.481  34.234  1.00  0.00           H  
ATOM   2474 2HZ  LYS A 160      18.744 -34.888  33.912  1.00  0.00           H  
ATOM   2475 3HZ  LYS A 160      17.772 -35.937  34.732  1.00  0.00           H  
ATOM   2476  N   GLU A 161      24.111 -35.139  39.879  1.00  0.00           N  
ATOM   2477  CA  GLU A 161      25.240 -35.918  40.371  1.00  0.00           C  
ATOM   2478  C   GLU A 161      25.583 -35.546  41.807  1.00  0.00           C  
ATOM   2479  O   GLU A 161      26.006 -36.393  42.596  1.00  0.00           O  
ATOM   2480  CB  GLU A 161      26.462 -35.710  39.474  1.00  0.00           C  
ATOM   2481  CG  GLU A 161      26.334 -36.321  38.085  1.00  0.00           C  
ATOM   2482  CD  GLU A 161      26.278 -37.823  38.111  1.00  0.00           C  
ATOM   2483  OE1 GLU A 161      27.124 -38.422  38.729  1.00  0.00           O  
ATOM   2484  OE2 GLU A 161      25.384 -38.373  37.511  1.00  0.00           O1-
ATOM   2485  H   GLU A 161      24.277 -34.392  39.221  1.00  0.00           H  
ATOM   2486  HA  GLU A 161      24.971 -36.975  40.339  1.00  0.00           H  
ATOM   2487 1HB  GLU A 161      26.648 -34.643  39.354  1.00  0.00           H  
ATOM   2488 2HB  GLU A 161      27.342 -36.143  39.949  1.00  0.00           H  
ATOM   2489 1HG  GLU A 161      25.427 -35.942  37.614  1.00  0.00           H  
ATOM   2490 2HG  GLU A 161      27.185 -36.005  37.482  1.00  0.00           H  
ATOM   2491  N   GLY A 162      25.397 -34.274  42.144  1.00  0.00           N  
ATOM   2492  CA  GLY A 162      25.722 -33.779  43.476  1.00  0.00           C  
ATOM   2493  C   GLY A 162      27.051 -33.036  43.481  1.00  0.00           C  
ATOM   2494  O   GLY A 162      27.948 -33.352  44.264  1.00  0.00           O  
ATOM   2495  H   GLY A 162      25.023 -33.634  41.460  1.00  0.00           H  
ATOM   2496 1HA  GLY A 162      24.929 -33.114  43.820  1.00  0.00           H  
ATOM   2497 2HA  GLY A 162      25.766 -34.614  44.174  1.00  0.00           H  
ATOM   2498  N   ASP A 163      27.172 -32.046  42.602  1.00  0.00           N  
ATOM   2499  CA  ASP A 163      28.400 -31.269  42.487  1.00  0.00           C  
ATOM   2500  C   ASP A 163      28.102 -29.775  42.438  1.00  0.00           C  
ATOM   2501  O   ASP A 163      28.157 -29.156  41.374  1.00  0.00           O  
ATOM   2502  CB  ASP A 163      29.180 -31.681  41.236  1.00  0.00           C  
ATOM   2503  CG  ASP A 163      30.578 -31.080  41.185  1.00  0.00           C  
ATOM   2504  OD1 ASP A 163      30.831 -30.151  41.915  1.00  0.00           O  
ATOM   2505  OD2 ASP A 163      31.379 -31.556  40.416  1.00  0.00           O1-
ATOM   2506  H   ASP A 163      26.393 -31.828  41.996  1.00  0.00           H  
ATOM   2507  HA  ASP A 163      29.022 -31.475  43.358  1.00  0.00           H  
ATOM   2508 1HB  ASP A 163      29.266 -32.768  41.203  1.00  0.00           H  
ATOM   2509 2HB  ASP A 163      28.633 -31.369  40.346  1.00  0.00           H  
ATOM   2510  N   PRO A 164      27.788 -29.202  43.594  1.00  0.00           N  
ATOM   2511  CA  PRO A 164      27.434 -27.788  43.676  1.00  0.00           C  
ATOM   2512  C   PRO A 164      28.587 -26.906  43.218  1.00  0.00           C  
ATOM   2513  O   PRO A 164      28.378 -25.773  42.777  1.00  0.00           O  
ATOM   2514  CB  PRO A 164      27.130 -27.592  45.164  1.00  0.00           C  
ATOM   2515  CG  PRO A 164      26.756 -28.952  45.644  1.00  0.00           C  
ATOM   2516  CD  PRO A 164      27.654 -29.882  44.872  1.00  0.00           C  
ATOM   2517  HA  PRO A 164      26.575 -27.608  43.027  1.00  0.00           H  
ATOM   2518 1HB  PRO A 164      28.014 -27.186  45.678  1.00  0.00           H  
ATOM   2519 2HB  PRO A 164      26.320 -26.857  45.290  1.00  0.00           H  
ATOM   2520 1HG  PRO A 164      26.904 -29.026  46.731  1.00  0.00           H  
ATOM   2521 2HG  PRO A 164      25.688 -29.141  45.455  1.00  0.00           H  
ATOM   2522 1HD  PRO A 164      28.621 -29.973  45.390  1.00  0.00           H  
ATOM   2523 2HD  PRO A 164      27.170 -30.864  44.776  1.00  0.00           H  
ATOM   2524  N   GLU A 165      29.805 -27.426  43.327  1.00  0.00           N  
ATOM   2525  CA  GLU A 165      30.994 -26.684  42.924  1.00  0.00           C  
ATOM   2526  C   GLU A 165      31.050 -26.516  41.410  1.00  0.00           C  
ATOM   2527  O   GLU A 165      31.444 -25.462  40.906  1.00  0.00           O  
ATOM   2528  CB  GLU A 165      32.257 -27.395  43.416  1.00  0.00           C  
ATOM   2529  CG  GLU A 165      32.452 -27.359  44.925  1.00  0.00           C  
ATOM   2530  CD  GLU A 165      33.701 -28.065  45.371  1.00  0.00           C  
ATOM   2531  OE1 GLU A 165      34.351 -28.661  44.546  1.00  0.00           O  
ATOM   2532  OE2 GLU A 165      34.007 -28.009  46.539  1.00  0.00           O1-
ATOM   2533  H   GLU A 165      29.909 -28.359  43.701  1.00  0.00           H  
ATOM   2534  HA  GLU A 165      30.959 -25.697  43.385  1.00  0.00           H  
ATOM   2535 1HB  GLU A 165      32.231 -28.440  43.107  1.00  0.00           H  
ATOM   2536 2HB  GLU A 165      33.133 -26.939  42.955  1.00  0.00           H  
ATOM   2537 1HG  GLU A 165      32.499 -26.320  45.251  1.00  0.00           H  
ATOM   2538 2HG  GLU A 165      31.588 -27.821  45.403  1.00  0.00           H  
ATOM   2539  N   ALA A 166      30.654 -27.560  40.689  1.00  0.00           N  
ATOM   2540  CA  ALA A 166      30.603 -27.511  39.232  1.00  0.00           C  
ATOM   2541  C   ALA A 166      29.611 -26.461  38.753  1.00  0.00           C  
ATOM   2542  O   ALA A 166      29.824 -25.812  37.727  1.00  0.00           O  
ATOM   2543  CB  ALA A 166      30.243 -28.877  38.668  1.00  0.00           C  
ATOM   2544  H   ALA A 166      30.382 -28.410  41.164  1.00  0.00           H  
ATOM   2545  HA  ALA A 166      31.595 -27.252  38.860  1.00  0.00           H  
ATOM   2546 1HB  ALA A 166      30.207 -28.823  37.580  1.00  0.00           H  
ATOM   2547 2HB  ALA A 166      30.993 -29.607  38.971  1.00  0.00           H  
ATOM   2548 3HB  ALA A 166      29.268 -29.180  39.047  1.00  0.00           H  
ATOM   2549  N   VAL A 167      28.523 -26.297  39.499  1.00  0.00           N  
ATOM   2550  CA  VAL A 167      27.520 -25.289  39.176  1.00  0.00           C  
ATOM   2551  C   VAL A 167      28.096 -23.883  39.266  1.00  0.00           C  
ATOM   2552  O   VAL A 167      27.864 -23.050  38.393  1.00  0.00           O  
ATOM   2553  CB  VAL A 167      26.316 -25.407  40.131  1.00  0.00           C  
ATOM   2554  CG1 VAL A 167      25.337 -24.266  39.898  1.00  0.00           C  
ATOM   2555  CG2 VAL A 167      25.633 -26.752  39.938  1.00  0.00           C  
ATOM   2556  H   VAL A 167      28.390 -26.883  40.312  1.00  0.00           H  
ATOM   2557  HA  VAL A 167      27.174 -25.459  38.155  1.00  0.00           H  
ATOM   2558  HB  VAL A 167      26.671 -25.323  41.158  1.00  0.00           H  
ATOM   2559 1HG1 VAL A 167      24.493 -24.366  40.581  1.00  0.00           H  
ATOM   2560 2HG1 VAL A 167      25.838 -23.315  40.076  1.00  0.00           H  
ATOM   2561 3HG1 VAL A 167      24.977 -24.301  38.870  1.00  0.00           H  
ATOM   2562 1HG2 VAL A 167      24.784 -26.830  40.617  1.00  0.00           H  
ATOM   2563 2HG2 VAL A 167      25.284 -26.839  38.909  1.00  0.00           H  
ATOM   2564 3HG2 VAL A 167      26.341 -27.554  40.151  1.00  0.00           H  
ATOM   2565  N   LEU A 168      28.856 -23.629  40.327  1.00  0.00           N  
ATOM   2566  CA  LEU A 168      29.521 -22.342  40.500  1.00  0.00           C  
ATOM   2567  C   LEU A 168      30.514 -22.078  39.377  1.00  0.00           C  
ATOM   2568  O   LEU A 168      30.568 -20.977  38.830  1.00  0.00           O  
ATOM   2569  CB  LEU A 168      30.244 -22.296  41.852  1.00  0.00           C  
ATOM   2570  CG  LEU A 168      31.161 -21.086  42.075  1.00  0.00           C  
ATOM   2571  CD1 LEU A 168      30.358 -19.803  41.907  1.00  0.00           C  
ATOM   2572  CD2 LEU A 168      31.779 -21.167  43.463  1.00  0.00           C  
ATOM   2573  H   LEU A 168      28.977 -24.343  41.029  1.00  0.00           H  
ATOM   2574  HA  LEU A 168      28.763 -21.557  40.488  1.00  0.00           H  
ATOM   2575 1HB  LEU A 168      29.499 -22.298  42.645  1.00  0.00           H  
ATOM   2576 2HB  LEU A 168      30.853 -23.195  41.951  1.00  0.00           H  
ATOM   2577  HG  LEU A 168      31.952 -21.085  41.324  1.00  0.00           H  
ATOM   2578 1HD1 LEU A 168      31.010 -18.944  42.066  1.00  0.00           H  
ATOM   2579 2HD1 LEU A 168      29.943 -19.762  40.900  1.00  0.00           H  
ATOM   2580 3HD1 LEU A 168      29.548 -19.784  42.635  1.00  0.00           H  
ATOM   2581 1HD2 LEU A 168      32.432 -20.307  43.621  1.00  0.00           H  
ATOM   2582 2HD2 LEU A 168      30.990 -21.167  44.214  1.00  0.00           H  
ATOM   2583 3HD2 LEU A 168      32.361 -22.085  43.549  1.00  0.00           H  
ATOM   2584  N   GLU A 169      31.297 -23.094  39.036  1.00  0.00           N  
ATOM   2585  CA  GLU A 169      32.296 -22.972  37.982  1.00  0.00           C  
ATOM   2586  C   GLU A 169      31.648 -22.675  36.638  1.00  0.00           C  
ATOM   2587  O   GLU A 169      32.200 -21.945  35.816  1.00  0.00           O  
ATOM   2588  CB  GLU A 169      33.129 -24.253  37.884  1.00  0.00           C  
ATOM   2589  CG  GLU A 169      34.053 -24.494  39.070  1.00  0.00           C  
ATOM   2590  CD  GLU A 169      35.018 -23.364  39.298  1.00  0.00           C  
ATOM   2591  OE1 GLU A 169      35.626 -22.927  38.352  1.00  0.00           O  
ATOM   2592  OE2 GLU A 169      35.148 -22.938  40.422  1.00  0.00           O1-
ATOM   2593  H   GLU A 169      31.198 -23.978  39.518  1.00  0.00           H  
ATOM   2594  HA  GLU A 169      32.968 -22.150  38.235  1.00  0.00           H  
ATOM   2595 1HB  GLU A 169      32.464 -25.113  37.797  1.00  0.00           H  
ATOM   2596 2HB  GLU A 169      33.742 -24.221  36.984  1.00  0.00           H  
ATOM   2597 1HG  GLU A 169      33.448 -24.627  39.967  1.00  0.00           H  
ATOM   2598 2HG  GLU A 169      34.611 -25.415  38.901  1.00  0.00           H  
ATOM   2599  N   ALA A 170      30.468 -23.247  36.417  1.00  0.00           N  
ATOM   2600  CA  ALA A 170      29.701 -22.980  35.206  1.00  0.00           C  
ATOM   2601  C   ALA A 170      29.328 -21.506  35.106  1.00  0.00           C  
ATOM   2602  O   ALA A 170      29.347 -20.923  34.020  1.00  0.00           O  
ATOM   2603  CB  ALA A 170      28.450 -23.846  35.170  1.00  0.00           C  
ATOM   2604  H   ALA A 170      30.095 -23.884  37.106  1.00  0.00           H  
ATOM   2605  HA  ALA A 170      30.312 -23.246  34.343  1.00  0.00           H  
ATOM   2606 1HB  ALA A 170      27.887 -23.635  34.261  1.00  0.00           H  
ATOM   2607 2HB  ALA A 170      28.735 -24.899  35.185  1.00  0.00           H  
ATOM   2608 3HB  ALA A 170      27.829 -23.626  36.039  1.00  0.00           H  
ATOM   2609  N   ALA A 171      28.989 -20.907  36.242  1.00  0.00           N  
ATOM   2610  CA  ALA A 171      28.656 -19.488  36.292  1.00  0.00           C  
ATOM   2611  C   ALA A 171      29.869 -18.629  35.954  1.00  0.00           C  
ATOM   2612  O   ALA A 171      29.746 -17.604  35.279  1.00  0.00           O  
ATOM   2613  CB  ALA A 171      28.112 -19.119  37.663  1.00  0.00           C  
ATOM   2614  H   ALA A 171      28.962 -21.450  37.095  1.00  0.00           H  
ATOM   2615  HA  ALA A 171      27.870 -19.291  35.561  1.00  0.00           H  
ATOM   2616 1HB  ALA A 171      27.866 -18.058  37.683  1.00  0.00           H  
ATOM   2617 2HB  ALA A 171      27.213 -19.703  37.865  1.00  0.00           H  
ATOM   2618 3HB  ALA A 171      28.861 -19.336  38.421  1.00  0.00           H  
ATOM   2619  N   LYS A 172      31.037 -19.046  36.429  1.00  0.00           N  
ATOM   2620  CA  LYS A 172      32.273 -18.318  36.173  1.00  0.00           C  
ATOM   2621  C   LYS A 172      32.561 -18.228  34.679  1.00  0.00           C  
ATOM   2622  O   LYS A 172      32.987 -17.190  34.182  1.00  0.00           O  
ATOM   2623  CB  LYS A 172      33.446 -18.984  36.896  1.00  0.00           C  
ATOM   2624  CG  LYS A 172      33.433 -18.809  38.409  1.00  0.00           C  
ATOM   2625  CD  LYS A 172      34.620 -19.506  39.055  1.00  0.00           C  
ATOM   2626  CE  LYS A 172      34.595 -19.356  40.569  1.00  0.00           C  
ATOM   2627  NZ  LYS A 172      35.662 -20.156  41.227  1.00  0.00           N1+
ATOM   2628  H   LYS A 172      31.069 -19.892  36.981  1.00  0.00           H  
ATOM   2629  HA  LYS A 172      32.169 -17.307  36.570  1.00  0.00           H  
ATOM   2630 1HB  LYS A 172      33.445 -20.052  36.682  1.00  0.00           H  
ATOM   2631 2HB  LYS A 172      34.384 -18.575  36.520  1.00  0.00           H  
ATOM   2632 1HG  LYS A 172      33.468 -17.747  38.653  1.00  0.00           H  
ATOM   2633 2HG  LYS A 172      32.512 -19.226  38.815  1.00  0.00           H  
ATOM   2634 1HD  LYS A 172      34.600 -20.568  38.804  1.00  0.00           H  
ATOM   2635 2HD  LYS A 172      35.546 -19.077  38.673  1.00  0.00           H  
ATOM   2636 1HE  LYS A 172      34.729 -18.307  40.832  1.00  0.00           H  
ATOM   2637 2HE  LYS A 172      33.627 -19.682  40.951  1.00  0.00           H  
ATOM   2638 1HZ  LYS A 172      35.611 -20.030  42.228  1.00  0.00           H  
ATOM   2639 2HZ  LYS A 172      35.536 -21.134  41.004  1.00  0.00           H  
ATOM   2640 3HZ  LYS A 172      36.566 -19.850  40.895  1.00  0.00           H  
ATOM   2641  N   VAL A 173      32.321 -19.327  33.969  1.00  0.00           N  
ATOM   2642  CA  VAL A 173      32.542 -19.373  32.529  1.00  0.00           C  
ATOM   2643  C   VAL A 173      31.641 -18.382  31.804  1.00  0.00           C  
ATOM   2644  O   VAL A 173      32.104 -17.601  30.971  1.00  0.00           O  
ATOM   2645  CB  VAL A 173      32.277 -20.793  31.993  1.00  0.00           C  
ATOM   2646  CG1 VAL A 173      32.279 -20.796  30.472  1.00  0.00           C  
ATOM   2647  CG2 VAL A 173      33.321 -21.755  32.537  1.00  0.00           C  
ATOM   2648  H   VAL A 173      31.980 -20.152  34.441  1.00  0.00           H  
ATOM   2649  HA  VAL A 173      33.583 -19.112  32.330  1.00  0.00           H  
ATOM   2650  HB  VAL A 173      31.285 -21.113  32.314  1.00  0.00           H  
ATOM   2651 1HG1 VAL A 173      32.090 -21.807  30.110  1.00  0.00           H  
ATOM   2652 2HG1 VAL A 173      31.501 -20.128  30.105  1.00  0.00           H  
ATOM   2653 3HG1 VAL A 173      33.250 -20.457  30.109  1.00  0.00           H  
ATOM   2654 1HG2 VAL A 173      33.128 -22.757  32.154  1.00  0.00           H  
ATOM   2655 2HG2 VAL A 173      34.314 -21.431  32.221  1.00  0.00           H  
ATOM   2656 3HG2 VAL A 173      33.274 -21.767  33.626  1.00  0.00           H  
ATOM   2657  N   ALA A 174      30.352 -18.415  32.127  1.00  0.00           N  
ATOM   2658  CA  ALA A 174      29.388 -17.506  31.518  1.00  0.00           C  
ATOM   2659  C   ALA A 174      29.713 -16.056  31.847  1.00  0.00           C  
ATOM   2660  O   ALA A 174      29.532 -15.164  31.017  1.00  0.00           O  
ATOM   2661  CB  ALA A 174      27.976 -17.847  31.977  1.00  0.00           C  
ATOM   2662  H   ALA A 174      30.034 -19.088  32.808  1.00  0.00           H  
ATOM   2663  HA  ALA A 174      29.426 -17.637  30.435  1.00  0.00           H  
ATOM   2664 1HB  ALA A 174      27.268 -17.162  31.514  1.00  0.00           H  
ATOM   2665 2HB  ALA A 174      27.737 -18.869  31.682  1.00  0.00           H  
ATOM   2666 3HB  ALA A 174      27.916 -17.758  33.061  1.00  0.00           H  
ATOM   2667  N   LEU A 175      30.197 -15.824  33.064  1.00  0.00           N  
ATOM   2668  CA  LEU A 175      30.564 -14.482  33.500  1.00  0.00           C  
ATOM   2669  C   LEU A 175      31.746 -13.949  32.704  1.00  0.00           C  
ATOM   2670  O   LEU A 175      31.772 -12.777  32.322  1.00  0.00           O  
ATOM   2671  CB  LEU A 175      30.906 -14.486  34.995  1.00  0.00           C  
ATOM   2672  CG  LEU A 175      31.215 -13.115  35.610  1.00  0.00           C  
ATOM   2673  CD1 LEU A 175      30.000 -12.207  35.465  1.00  0.00           C  
ATOM   2674  CD2 LEU A 175      31.596 -13.288  37.073  1.00  0.00           C  
ATOM   2675  H   LEU A 175      30.313 -16.597  33.704  1.00  0.00           H  
ATOM   2676  HA  LEU A 175      29.710 -13.822  33.344  1.00  0.00           H  
ATOM   2677 1HB  LEU A 175      30.067 -14.913  35.543  1.00  0.00           H  
ATOM   2678 2HB  LEU A 175      31.776 -15.123  35.151  1.00  0.00           H  
ATOM   2679  HG  LEU A 175      32.043 -12.652  35.072  1.00  0.00           H  
ATOM   2680 1HD1 LEU A 175      30.220 -11.233  35.902  1.00  0.00           H  
ATOM   2681 2HD1 LEU A 175      29.763 -12.084  34.408  1.00  0.00           H  
ATOM   2682 3HD1 LEU A 175      29.150 -12.652  35.980  1.00  0.00           H  
ATOM   2683 1HD2 LEU A 175      31.815 -12.314  37.510  1.00  0.00           H  
ATOM   2684 2HD2 LEU A 175      30.768 -13.749  37.612  1.00  0.00           H  
ATOM   2685 3HD2 LEU A 175      32.476 -13.926  37.147  1.00  0.00           H  
ATOM   2686  N   ARG A 176      32.725 -14.813  32.456  1.00  0.00           N  
ATOM   2687  CA  ARG A 176      33.912 -14.432  31.701  1.00  0.00           C  
ATOM   2688  C   ARG A 176      33.555 -14.077  30.260  1.00  0.00           C  
ATOM   2689  O   ARG A 176      34.135 -13.163  29.676  1.00  0.00           O  
ATOM   2690  CB  ARG A 176      34.935 -15.558  31.707  1.00  0.00           C  
ATOM   2691  CG  ARG A 176      35.624 -15.788  33.042  1.00  0.00           C  
ATOM   2692  CD  ARG A 176      36.408 -14.600  33.467  1.00  0.00           C  
ATOM   2693  NE  ARG A 176      37.258 -14.891  34.610  1.00  0.00           N  
ATOM   2694  CZ  ARG A 176      37.759 -13.963  35.448  1.00  0.00           C  
ATOM   2695  NH1 ARG A 176      37.485 -12.692  35.259  1.00  0.00           N1+
ATOM   2696  NH2 ARG A 176      38.525 -14.331  36.460  1.00  0.00           N  
ATOM   2697  H   ARG A 176      32.644 -15.758  32.803  1.00  0.00           H  
ATOM   2698  HA  ARG A 176      34.358 -13.557  32.176  1.00  0.00           H  
ATOM   2699 1HB  ARG A 176      34.450 -16.490  31.421  1.00  0.00           H  
ATOM   2700 2HB  ARG A 176      35.707 -15.351  30.967  1.00  0.00           H  
ATOM   2701 1HG  ARG A 176      34.877 -15.998  33.807  1.00  0.00           H  
ATOM   2702 2HG  ARG A 176      36.306 -16.636  32.958  1.00  0.00           H  
ATOM   2703 1HD  ARG A 176      37.041 -14.269  32.646  1.00  0.00           H  
ATOM   2704 2HD  ARG A 176      35.726 -13.796  33.746  1.00  0.00           H  
ATOM   2705  HE  ARG A 176      37.491 -15.860  34.787  1.00  0.00           H  
ATOM   2706 1HH1 ARG A 176      36.899 -12.410  34.485  1.00  0.00           H  
ATOM   2707 2HH1 ARG A 176      37.860 -11.996  35.887  1.00  0.00           H  
ATOM   2708 1HH2 ARG A 176      38.736 -15.309  36.605  1.00  0.00           H  
ATOM   2709 2HH2 ARG A 176      38.900 -13.636  37.088  1.00  0.00           H  
ATOM   2710  N   VAL A 177      32.598 -14.804  29.697  1.00  0.00           N  
ATOM   2711  CA  VAL A 177      32.116 -14.524  28.348  1.00  0.00           C  
ATOM   2712  C   VAL A 177      31.471 -13.146  28.269  1.00  0.00           C  
ATOM   2713  O   VAL A 177      31.687 -12.404  27.313  1.00  0.00           O  
ATOM   2714  CB  VAL A 177      31.095 -15.592  27.914  1.00  0.00           C  
ATOM   2715  CG1 VAL A 177      30.455 -15.209  26.588  1.00  0.00           C  
ATOM   2716  CG2 VAL A 177      31.777 -16.949  27.811  1.00  0.00           C  
ATOM   2717  H   VAL A 177      32.192 -15.571  30.216  1.00  0.00           H  
ATOM   2718  HA  VAL A 177      32.966 -14.553  27.665  1.00  0.00           H  
ATOM   2719  HB  VAL A 177      30.297 -15.641  28.654  1.00  0.00           H  
ATOM   2720 1HG1 VAL A 177      29.737 -15.975  26.296  1.00  0.00           H  
ATOM   2721 2HG1 VAL A 177      29.944 -14.252  26.694  1.00  0.00           H  
ATOM   2722 3HG1 VAL A 177      31.226 -15.126  25.822  1.00  0.00           H  
ATOM   2723 1HG2 VAL A 177      31.049 -17.700  27.504  1.00  0.00           H  
ATOM   2724 2HG2 VAL A 177      32.579 -16.898  27.075  1.00  0.00           H  
ATOM   2725 3HG2 VAL A 177      32.192 -17.222  28.782  1.00  0.00           H  
ATOM   2726  N   ALA A 178      30.676 -12.815  29.281  1.00  0.00           N  
ATOM   2727  CA  ALA A 178      30.051 -11.498  29.361  1.00  0.00           C  
ATOM   2728  C   ALA A 178      31.095 -10.392  29.421  1.00  0.00           C  
ATOM   2729  O   ALA A 178      30.942  -9.342  28.796  1.00  0.00           O  
ATOM   2730  CB  ALA A 178      29.130 -11.424  30.569  1.00  0.00           C  
ATOM   2731  H   ALA A 178      30.503 -13.485  30.013  1.00  0.00           H  
ATOM   2732  HA  ALA A 178      29.438 -11.351  28.471  1.00  0.00           H  
ATOM   2733 1HB  ALA A 178      28.666 -10.437  30.617  1.00  0.00           H  
ATOM   2734 2HB  ALA A 178      28.350 -12.184  30.483  1.00  0.00           H  
ATOM   2735 3HB  ALA A 178      29.705 -11.597  31.479  1.00  0.00           H  
ATOM   2736  N   GLU A 179      32.162 -10.635  30.179  1.00  0.00           N  
ATOM   2737  CA  GLU A 179      33.252  -9.673  30.296  1.00  0.00           C  
ATOM   2738  C   GLU A 179      33.929  -9.441  28.950  1.00  0.00           C  
ATOM   2739  O   GLU A 179      34.230  -8.304  28.586  1.00  0.00           O  
ATOM   2740  CB  GLU A 179      34.281 -10.156  31.321  1.00  0.00           C  
ATOM   2741  CG  GLU A 179      33.818 -10.066  32.768  1.00  0.00           C  
ATOM   2742  CD  GLU A 179      34.820 -10.624  33.739  1.00  0.00           C  
ATOM   2743  OE1 GLU A 179      35.701 -11.332  33.313  1.00  0.00           O  
ATOM   2744  OE2 GLU A 179      34.706 -10.343  34.908  1.00  0.00           O1-
ATOM   2745  H   GLU A 179      32.219 -11.507  30.684  1.00  0.00           H  
ATOM   2746  HA  GLU A 179      32.841  -8.726  30.648  1.00  0.00           H  
ATOM   2747 1HB  GLU A 179      34.539 -11.195  31.116  1.00  0.00           H  
ATOM   2748 2HB  GLU A 179      35.194  -9.567  31.225  1.00  0.00           H  
ATOM   2749 1HG  GLU A 179      33.633  -9.021  33.015  1.00  0.00           H  
ATOM   2750 2HG  GLU A 179      32.878 -10.607  32.871  1.00  0.00           H  
ATOM   2751  N   LEU A 180      34.167 -10.523  28.220  1.00  0.00           N  
ATOM   2752  CA  LEU A 180      34.773 -10.435  26.896  1.00  0.00           C  
ATOM   2753  C   LEU A 180      33.864  -9.693  25.922  1.00  0.00           C  
ATOM   2754  O   LEU A 180      34.326  -8.883  25.121  1.00  0.00           O  
ATOM   2755  CB  LEU A 180      35.071 -11.840  26.358  1.00  0.00           C  
ATOM   2756  CG  LEU A 180      36.181 -12.609  27.085  1.00  0.00           C  
ATOM   2757  CD1 LEU A 180      36.171 -14.064  26.634  1.00  0.00           C  
ATOM   2758  CD2 LEU A 180      37.525 -11.956  26.796  1.00  0.00           C  
ATOM   2759  H   LEU A 180      33.921 -11.430  28.589  1.00  0.00           H  
ATOM   2760  HA  LEU A 180      35.713  -9.891  26.981  1.00  0.00           H  
ATOM   2761 1HB  LEU A 180      34.162 -12.436  26.417  1.00  0.00           H  
ATOM   2762 2HB  LEU A 180      35.358 -11.757  25.309  1.00  0.00           H  
ATOM   2763  HG  LEU A 180      35.993 -12.592  28.159  1.00  0.00           H  
ATOM   2764 1HD1 LEU A 180      36.960 -14.611  27.152  1.00  0.00           H  
ATOM   2765 2HD1 LEU A 180      35.207 -14.512  26.871  1.00  0.00           H  
ATOM   2766 3HD1 LEU A 180      36.342 -14.113  25.559  1.00  0.00           H  
ATOM   2767 1HD2 LEU A 180      38.314 -12.503  27.314  1.00  0.00           H  
ATOM   2768 2HD2 LEU A 180      37.715 -11.974  25.723  1.00  0.00           H  
ATOM   2769 3HD2 LEU A 180      37.510 -10.923  27.144  1.00  0.00           H  
ATOM   2770  N   ALA A 181      32.568  -9.976  25.999  1.00  0.00           N  
ATOM   2771  CA  ALA A 181      31.588  -9.320  25.139  1.00  0.00           C  
ATOM   2772  C   ALA A 181      31.517  -7.827  25.425  1.00  0.00           C  
ATOM   2773  O   ALA A 181      31.393  -7.013  24.510  1.00  0.00           O  
ATOM   2774  CB  ALA A 181      30.218  -9.957  25.314  1.00  0.00           C  
ATOM   2775  H   ALA A 181      32.253 -10.664  26.668  1.00  0.00           H  
ATOM   2776  HA  ALA A 181      31.889  -9.463  24.101  1.00  0.00           H  
ATOM   2777 1HB  ALA A 181      29.498  -9.457  24.666  1.00  0.00           H  
ATOM   2778 2HB  ALA A 181      30.270 -11.014  25.047  1.00  0.00           H  
ATOM   2779 3HB  ALA A 181      29.899  -9.861  26.350  1.00  0.00           H  
ATOM   2780  N   ALA A 182      31.593  -7.470  26.706  1.00  0.00           N  
ATOM   2781  CA  ALA A 182      31.544  -6.072  27.116  1.00  0.00           C  
ATOM   2782  C   ALA A 182      32.730  -5.295  26.563  1.00  0.00           C  
ATOM   2783  O   ALA A 182      32.587  -4.152  26.125  1.00  0.00           O  
ATOM   2784  CB  ALA A 182      31.501  -5.968  28.635  1.00  0.00           C  
ATOM   2785  H   ALA A 182      31.686  -8.188  27.411  1.00  0.00           H  
ATOM   2786  HA  ALA A 182      30.624  -5.629  26.729  1.00  0.00           H  
ATOM   2787 1HB  ALA A 182      31.465  -4.918  28.926  1.00  0.00           H  
ATOM   2788 2HB  ALA A 182      30.615  -6.477  29.010  1.00  0.00           H  
ATOM   2789 3HB  ALA A 182      32.392  -6.429  29.055  1.00  0.00           H  
ATOM   2790  N   LYS A 183      33.902  -5.918  26.586  1.00  0.00           N  
ATOM   2791  CA  LYS A 183      35.112  -5.300  26.056  1.00  0.00           C  
ATOM   2792  C   LYS A 183      35.114  -5.317  24.533  1.00  0.00           C  
ATOM   2793  O   LYS A 183      35.603  -4.386  23.893  1.00  0.00           O  
ATOM   2794  CB  LYS A 183      36.356  -6.011  26.593  1.00  0.00           C  
ATOM   2795  CG  LYS A 183      36.592  -5.825  28.086  1.00  0.00           C  
ATOM   2796  CD  LYS A 183      37.902  -6.464  28.522  1.00  0.00           C  
ATOM   2797  CE  LYS A 183      38.032  -6.482  30.038  1.00  0.00           C  
ATOM   2798  NZ  LYS A 183      39.375  -6.948  30.476  1.00  0.00           N1+
ATOM   2799  H   LYS A 183      33.960  -6.846  26.983  1.00  0.00           H  
ATOM   2800  HA  LYS A 183      35.149  -4.265  26.396  1.00  0.00           H  
ATOM   2801 1HB  LYS A 183      36.277  -7.080  26.397  1.00  0.00           H  
ATOM   2802 2HB  LYS A 183      37.238  -5.646  26.067  1.00  0.00           H  
ATOM   2803 1HG  LYS A 183      36.622  -4.760  28.320  1.00  0.00           H  
ATOM   2804 2HG  LYS A 183      35.773  -6.278  28.643  1.00  0.00           H  
ATOM   2805 1HD  LYS A 183      37.948  -7.489  28.150  1.00  0.00           H  
ATOM   2806 2HD  LYS A 183      38.738  -5.905  28.102  1.00  0.00           H  
ATOM   2807 1HE  LYS A 183      37.864  -5.478  30.429  1.00  0.00           H  
ATOM   2808 2HE  LYS A 183      37.277  -7.143  30.461  1.00  0.00           H  
ATOM   2809 1HZ  LYS A 183      39.421  -6.945  31.485  1.00  0.00           H  
ATOM   2810 2HZ  LYS A 183      39.535  -7.886  30.135  1.00  0.00           H  
ATOM   2811 3HZ  LYS A 183      40.084  -6.331  30.106  1.00  0.00           H  
ATOM   2812  N   ASN A 184      34.562  -6.381  23.958  1.00  0.00           N  
ATOM   2813  CA  ASN A 184      34.500  -6.518  22.507  1.00  0.00           C  
ATOM   2814  C   ASN A 184      33.447  -5.595  21.910  1.00  0.00           C  
ATOM   2815  O   ASN A 184      33.498  -5.258  20.730  1.00  0.00           O  
ATOM   2816  CB  ASN A 184      34.228  -7.959  22.118  1.00  0.00           C  
ATOM   2817  CG  ASN A 184      34.381  -8.198  20.641  1.00  0.00           C  
ATOM   2818  ND2 ASN A 184      33.371  -8.766  20.033  1.00  0.00           N  
ATOM   2819  OD1 ASN A 184      35.416  -7.867  20.050  1.00  0.00           O  
ATOM   2820  H   ASN A 184      34.181  -7.110  24.540  1.00  0.00           H  
ATOM   2821  HA  ASN A 184      35.473  -6.251  22.092  1.00  0.00           H  
ATOM   2822 1HB  ASN A 184      34.914  -8.617  22.653  1.00  0.00           H  
ATOM   2823 2HB  ASN A 184      33.215  -8.231  22.414  1.00  0.00           H  
ATOM   2824 1HD2 ASN A 184      33.417  -8.949  19.051  1.00  0.00           H  
ATOM   2825 2HD2 ASN A 184      32.553  -9.017  20.551  1.00  0.00           H  
ATOM   2826  N   GLY A 185      32.444  -5.309  22.656  1.00  0.00           N  
ATOM   2827  CA  GLY A 185      31.376  -4.422  22.201  1.00  0.00           C  
ATOM   2828  C   GLY A 185      30.264  -5.206  21.515  1.00  0.00           C  
ATOM   2829  O   GLY A 185      29.515  -4.658  20.706  1.00  0.00           O  
ATOM   2830  H   GLY A 185      32.448  -5.621  23.613  1.00  0.00           H  
ATOM   2831 1HA  GLY A 185      30.970  -3.875  23.052  1.00  0.00           H  
ATOM   2832 2HA  GLY A 185      31.785  -3.684  21.511  1.00  0.00           H  
ATOM   2833  N   ASP A 186      30.160  -6.489  21.848  1.00  0.00           N  
ATOM   2834  CA  ASP A 186      29.136  -7.347  21.264  1.00  0.00           C  
ATOM   2835  C   ASP A 186      27.944  -7.499  22.198  1.00  0.00           C  
ATOM   2836  O   ASP A 186      27.979  -8.284  23.145  1.00  0.00           O  
ATOM   2837  CB  ASP A 186      29.714  -8.727  20.938  1.00  0.00           C  
ATOM   2838  CG  ASP A 186      28.728  -9.625  20.202  1.00  0.00           C  
ATOM   2839  OD1 ASP A 186      27.548  -9.478  20.416  1.00  0.00           O  
ATOM   2840  OD2 ASP A 186      29.165 -10.447  19.434  1.00  0.00           O1-
ATOM   2841  H   ASP A 186      30.806  -6.876  22.522  1.00  0.00           H  
ATOM   2842  HA  ASP A 186      28.795  -6.894  20.332  1.00  0.00           H  
ATOM   2843 1HB  ASP A 186      30.607  -8.611  20.323  1.00  0.00           H  
ATOM   2844 2HB  ASP A 186      30.015  -9.222  21.862  1.00  0.00           H  
ATOM   2845  N   LYS A 187      26.886  -6.740  21.927  1.00  0.00           N  
ATOM   2846  CA  LYS A 187      25.722  -6.710  22.802  1.00  0.00           C  
ATOM   2847  C   LYS A 187      24.988  -8.044  22.790  1.00  0.00           C  
ATOM   2848  O   LYS A 187      24.494  -8.500  23.821  1.00  0.00           O  
ATOM   2849  CB  LYS A 187      24.773  -5.583  22.390  1.00  0.00           C  
ATOM   2850  CG  LYS A 187      25.289  -4.183  22.691  1.00  0.00           C  
ATOM   2851  CD  LYS A 187      24.287  -3.121  22.267  1.00  0.00           C  
ATOM   2852  CE  LYS A 187      24.776  -1.724  22.619  1.00  0.00           C  
ATOM   2853  NZ  LYS A 187      23.813  -0.672  22.195  1.00  0.00           N1+
ATOM   2854  H   LYS A 187      26.891  -6.174  21.092  1.00  0.00           H  
ATOM   2855  HA  LYS A 187      26.059  -6.506  23.819  1.00  0.00           H  
ATOM   2856 1HB  LYS A 187      24.578  -5.645  21.319  1.00  0.00           H  
ATOM   2857 2HB  LYS A 187      23.819  -5.706  22.904  1.00  0.00           H  
ATOM   2858 1HG  LYS A 187      25.478  -4.087  23.761  1.00  0.00           H  
ATOM   2859 2HG  LYS A 187      26.227  -4.019  22.160  1.00  0.00           H  
ATOM   2860 1HD  LYS A 187      24.128  -3.180  21.189  1.00  0.00           H  
ATOM   2861 2HD  LYS A 187      23.335  -3.298  22.767  1.00  0.00           H  
ATOM   2862 1HE  LYS A 187      24.924  -1.651  23.696  1.00  0.00           H  
ATOM   2863 2HE  LYS A 187      25.733  -1.539  22.131  1.00  0.00           H  
ATOM   2864 1HZ  LYS A 187      24.174   0.237  22.446  1.00  0.00           H  
ATOM   2865 2HZ  LYS A 187      23.683  -0.719  21.194  1.00  0.00           H  
ATOM   2866 3HZ  LYS A 187      22.927  -0.821  22.656  1.00  0.00           H  
ATOM   2867  N   GLU A 188      24.918  -8.665  21.616  1.00  0.00           N  
ATOM   2868  CA  GLU A 188      24.202  -9.927  21.460  1.00  0.00           C  
ATOM   2869  C   GLU A 188      24.771 -11.003  22.374  1.00  0.00           C  
ATOM   2870  O   GLU A 188      24.031 -11.689  23.078  1.00  0.00           O  
ATOM   2871  CB  GLU A 188      24.262 -10.398  20.005  1.00  0.00           C  
ATOM   2872  CG  GLU A 188      23.507 -11.691  19.731  1.00  0.00           C  
ATOM   2873  CD  GLU A 188      23.566 -12.109  18.288  1.00  0.00           C  
ATOM   2874  OE1 GLU A 188      24.516 -11.763  17.628  1.00  0.00           O  
ATOM   2875  OE2 GLU A 188      22.660 -12.774  17.846  1.00  0.00           O1-
ATOM   2876  H   GLU A 188      25.373  -8.254  20.816  1.00  0.00           H  
ATOM   2877  HA  GLU A 188      23.156  -9.764  21.721  1.00  0.00           H  
ATOM   2878 1HB  GLU A 188      23.850  -9.626  19.355  1.00  0.00           H  
ATOM   2879 2HB  GLU A 188      25.302 -10.550  19.715  1.00  0.00           H  
ATOM   2880 1HG  GLU A 188      23.933 -12.485  20.345  1.00  0.00           H  
ATOM   2881 2HG  GLU A 188      22.467 -11.561  20.025  1.00  0.00           H  
ATOM   2882  N   VAL A 189      26.093 -11.143  22.358  1.00  0.00           N  
ATOM   2883  CA  VAL A 189      26.767 -12.136  23.189  1.00  0.00           C  
ATOM   2884  C   VAL A 189      26.690 -11.760  24.666  1.00  0.00           C  
ATOM   2885  O   VAL A 189      26.511 -12.623  25.526  1.00  0.00           O  
ATOM   2886  CB  VAL A 189      28.243 -12.271  22.770  1.00  0.00           C  
ATOM   2887  CG1 VAL A 189      28.996 -13.158  23.751  1.00  0.00           C  
ATOM   2888  CG2 VAL A 189      28.332 -12.830  21.359  1.00  0.00           C  
ATOM   2889  H   VAL A 189      26.645 -10.550  21.756  1.00  0.00           H  
ATOM   2890  HA  VAL A 189      26.273 -13.098  23.046  1.00  0.00           H  
ATOM   2891  HB  VAL A 189      28.711 -11.287  22.803  1.00  0.00           H  
ATOM   2892 1HG1 VAL A 189      30.037 -13.242  23.440  1.00  0.00           H  
ATOM   2893 2HG1 VAL A 189      28.949 -12.720  24.748  1.00  0.00           H  
ATOM   2894 3HG1 VAL A 189      28.542 -14.148  23.767  1.00  0.00           H  
ATOM   2895 1HG2 VAL A 189      29.379 -12.922  21.069  1.00  0.00           H  
ATOM   2896 2HG2 VAL A 189      27.858 -13.811  21.325  1.00  0.00           H  
ATOM   2897 3HG2 VAL A 189      27.823 -12.158  20.668  1.00  0.00           H  
ATOM   2898  N   PHE A 190      26.830 -10.471  24.951  1.00  0.00           N  
ATOM   2899  CA  PHE A 190      26.768  -9.979  26.320  1.00  0.00           C  
ATOM   2900  C   PHE A 190      25.443 -10.348  26.978  1.00  0.00           C  
ATOM   2901  O   PHE A 190      25.414 -10.847  28.105  1.00  0.00           O  
ATOM   2902  CB  PHE A 190      26.954  -8.461  26.351  1.00  0.00           C  
ATOM   2903  CG  PHE A 190      26.863  -7.867  27.728  1.00  0.00           C  
ATOM   2904  CD1 PHE A 190      27.911  -8.000  28.627  1.00  0.00           C  
ATOM   2905  CD2 PHE A 190      25.729  -7.177  28.128  1.00  0.00           C  
ATOM   2906  CE1 PHE A 190      27.828  -7.453  29.894  1.00  0.00           C  
ATOM   2907  CE2 PHE A 190      25.644  -6.629  29.394  1.00  0.00           C  
ATOM   2908  CZ  PHE A 190      26.695  -6.768  30.277  1.00  0.00           C  
ATOM   2909  H   PHE A 190      26.981  -9.814  24.200  1.00  0.00           H  
ATOM   2910  HA  PHE A 190      27.579 -10.434  26.889  1.00  0.00           H  
ATOM   2911 1HB  PHE A 190      27.928  -8.206  25.935  1.00  0.00           H  
ATOM   2912 2HB  PHE A 190      26.197  -7.989  25.727  1.00  0.00           H  
ATOM   2913  HD1 PHE A 190      28.808  -8.540  28.323  1.00  0.00           H  
ATOM   2914  HD2 PHE A 190      24.898  -7.067  27.430  1.00  0.00           H  
ATOM   2915  HE1 PHE A 190      28.660  -7.565  30.590  1.00  0.00           H  
ATOM   2916  HE2 PHE A 190      24.748  -6.089  29.696  1.00  0.00           H  
ATOM   2917  HZ  PHE A 190      26.629  -6.338  31.276  1.00  0.00           H  
ATOM   2918  N   LYS A 191      24.346 -10.099  26.268  1.00  0.00           N  
ATOM   2919  CA  LYS A 191      23.016 -10.398  26.786  1.00  0.00           C  
ATOM   2920  C   LYS A 191      22.862 -11.884  27.087  1.00  0.00           C  
ATOM   2921  O   LYS A 191      22.357 -12.264  28.140  1.00  0.00           O  
ATOM   2922  CB  LYS A 191      21.942  -9.950  25.794  1.00  0.00           C  
ATOM   2923  CG  LYS A 191      21.758  -8.440  25.705  1.00  0.00           C  
ATOM   2924  CD  LYS A 191      20.707  -8.071  24.668  1.00  0.00           C  
ATOM   2925  CE  LYS A 191      20.544  -6.563  24.556  1.00  0.00           C  
ATOM   2926  NZ  LYS A 191      20.008  -5.966  25.809  1.00  0.00           N1+
ATOM   2927  H   LYS A 191      24.438  -9.694  25.348  1.00  0.00           H  
ATOM   2928  HA  LYS A 191      22.869  -9.837  27.710  1.00  0.00           H  
ATOM   2929 1HB  LYS A 191      22.190 -10.316  24.797  1.00  0.00           H  
ATOM   2930 2HB  LYS A 191      20.983 -10.387  26.073  1.00  0.00           H  
ATOM   2931 1HG  LYS A 191      21.449  -8.053  26.676  1.00  0.00           H  
ATOM   2932 2HG  LYS A 191      22.704  -7.974  25.432  1.00  0.00           H  
ATOM   2933 1HD  LYS A 191      20.999  -8.470  23.696  1.00  0.00           H  
ATOM   2934 2HD  LYS A 191      19.750  -8.511  24.948  1.00  0.00           H  
ATOM   2935 1HE  LYS A 191      21.509  -6.108  24.336  1.00  0.00           H  
ATOM   2936 2HE  LYS A 191      19.863  -6.330  23.737  1.00  0.00           H  
ATOM   2937 1HZ  LYS A 191      19.915  -4.967  25.694  1.00  0.00           H  
ATOM   2938 2HZ  LYS A 191      19.103  -6.368  26.013  1.00  0.00           H  
ATOM   2939 3HZ  LYS A 191      20.641  -6.159  26.572  1.00  0.00           H  
ATOM   2940  N   LYS A 192      23.300 -12.720  26.149  1.00  0.00           N  
ATOM   2941  CA  LYS A 192      23.203 -14.164  26.310  1.00  0.00           C  
ATOM   2942  C   LYS A 192      24.062 -14.653  27.469  1.00  0.00           C  
ATOM   2943  O   LYS A 192      23.624 -15.473  28.276  1.00  0.00           O  
ATOM   2944  CB  LYS A 192      23.611 -14.873  25.018  1.00  0.00           C  
ATOM   2945  CG  LYS A 192      22.618 -14.716  23.874  1.00  0.00           C  
ATOM   2946  CD  LYS A 192      23.102 -15.430  22.620  1.00  0.00           C  
ATOM   2947  CE  LYS A 192      22.118 -15.263  21.472  1.00  0.00           C  
ATOM   2948  NZ  LYS A 192      22.597 -15.923  20.228  1.00  0.00           N1+
ATOM   2949  H   LYS A 192      23.713 -12.342  25.308  1.00  0.00           H  
ATOM   2950  HA  LYS A 192      22.162 -14.419  26.516  1.00  0.00           H  
ATOM   2951 1HB  LYS A 192      24.574 -14.490  24.680  1.00  0.00           H  
ATOM   2952 2HB  LYS A 192      23.733 -15.940  25.211  1.00  0.00           H  
ATOM   2953 1HG  LYS A 192      21.654 -15.131  24.169  1.00  0.00           H  
ATOM   2954 2HG  LYS A 192      22.485 -13.658  23.650  1.00  0.00           H  
ATOM   2955 1HD  LYS A 192      24.070 -15.025  22.321  1.00  0.00           H  
ATOM   2956 2HD  LYS A 192      23.223 -16.493  22.831  1.00  0.00           H  
ATOM   2957 1HE  LYS A 192      21.158 -15.694  21.751  1.00  0.00           H  
ATOM   2958 2HE  LYS A 192      21.970 -14.202  21.271  1.00  0.00           H  
ATOM   2959 1HZ  LYS A 192      21.918 -15.789  19.492  1.00  0.00           H  
ATOM   2960 2HZ  LYS A 192      23.480 -15.518  19.949  1.00  0.00           H  
ATOM   2961 3HZ  LYS A 192      22.720 -16.912  20.396  1.00  0.00           H  
ATOM   2962  N   ALA A 193      25.285 -14.142  27.550  1.00  0.00           N  
ATOM   2963  CA  ALA A 193      26.220 -14.549  28.594  1.00  0.00           C  
ATOM   2964  C   ALA A 193      25.760 -14.060  29.962  1.00  0.00           C  
ATOM   2965  O   ALA A 193      25.881 -14.773  30.958  1.00  0.00           O  
ATOM   2966  CB  ALA A 193      27.617 -14.026  28.287  1.00  0.00           C  
ATOM   2967  H   ALA A 193      25.577 -13.453  26.868  1.00  0.00           H  
ATOM   2968  HA  ALA A 193      26.270 -15.638  28.609  1.00  0.00           H  
ATOM   2969 1HB  ALA A 193      28.303 -14.337  29.076  1.00  0.00           H  
ATOM   2970 2HB  ALA A 193      27.954 -14.430  27.332  1.00  0.00           H  
ATOM   2971 3HB  ALA A 193      27.594 -12.937  28.236  1.00  0.00           H  
ATOM   2972  N   ALA A 194      25.233 -12.841  30.006  1.00  0.00           N  
ATOM   2973  CA  ALA A 194      24.773 -12.247  31.254  1.00  0.00           C  
ATOM   2974  C   ALA A 194      23.603 -13.035  31.839  1.00  0.00           C  
ATOM   2975  O   ALA A 194      23.585 -13.340  33.030  1.00  0.00           O  
ATOM   2976  CB  ALA A 194      24.379 -10.795  31.037  1.00  0.00           C  
ATOM   2977  H   ALA A 194      25.149 -12.311  29.149  1.00  0.00           H  
ATOM   2978  HA  ALA A 194      25.596 -12.260  31.968  1.00  0.00           H  
ATOM   2979 1HB  ALA A 194      24.037 -10.367  31.980  1.00  0.00           H  
ATOM   2980 2HB  ALA A 194      25.239 -10.235  30.676  1.00  0.00           H  
ATOM   2981 3HB  ALA A 194      23.576 -10.741  30.303  1.00  0.00           H  
ATOM   2982  N   GLU A 195      22.629 -13.352  30.991  1.00  0.00           N  
ATOM   2983  CA  GLU A 195      21.458 -14.106  31.422  1.00  0.00           C  
ATOM   2984  C   GLU A 195      21.837 -15.521  31.846  1.00  0.00           C  
ATOM   2985  O   GLU A 195      21.279 -16.063  32.798  1.00  0.00           O  
ATOM   2986  CB  GLU A 195      20.418 -14.161  30.302  1.00  0.00           C  
ATOM   2987  CG  GLU A 195      19.678 -12.851  30.066  1.00  0.00           C  
ATOM   2988  CD  GLU A 195      18.587 -12.971  29.039  1.00  0.00           C  
ATOM   2989  OE1 GLU A 195      18.629 -13.893  28.261  1.00  0.00           O  
ATOM   2990  OE2 GLU A 195      17.710 -12.140  29.034  1.00  0.00           O1-
ATOM   2991  H   GLU A 195      22.707 -13.068  30.025  1.00  0.00           H  
ATOM   2992  HA  GLU A 195      21.011 -13.595  32.276  1.00  0.00           H  
ATOM   2993 1HB  GLU A 195      20.903 -14.443  29.367  1.00  0.00           H  
ATOM   2994 2HB  GLU A 195      19.676 -14.926  30.530  1.00  0.00           H  
ATOM   2995 1HG  GLU A 195      19.241 -12.519  31.007  1.00  0.00           H  
ATOM   2996 2HG  GLU A 195      20.394 -12.095  29.743  1.00  0.00           H  
ATOM   2997  N   SER A 196      22.791 -16.110  31.136  1.00  0.00           N  
ATOM   2998  CA  SER A 196      23.267 -17.450  31.456  1.00  0.00           C  
ATOM   2999  C   SER A 196      23.995 -17.468  32.792  1.00  0.00           C  
ATOM   3000  O   SER A 196      23.798 -18.370  33.608  1.00  0.00           O  
ATOM   3001  CB  SER A 196      24.187 -17.954  30.361  1.00  0.00           C  
ATOM   3002  OG  SER A 196      24.655 -19.242  30.652  1.00  0.00           O  
ATOM   3003  H   SER A 196      23.197 -15.619  30.350  1.00  0.00           H  
ATOM   3004  HA  SER A 196      22.408 -18.118  31.516  1.00  0.00           H  
ATOM   3005 1HB  SER A 196      23.652 -17.963  29.412  1.00  0.00           H  
ATOM   3006 2HB  SER A 196      25.031 -17.273  30.254  1.00  0.00           H  
ATOM   3007  HG  SER A 196      25.226 -19.488  29.920  1.00  0.00           H  
ATOM   3008  N   ALA A 197      24.840 -16.468  33.016  1.00  0.00           N  
ATOM   3009  CA  ALA A 197      25.573 -16.346  34.270  1.00  0.00           C  
ATOM   3010  C   ALA A 197      24.620 -16.176  35.449  1.00  0.00           C  
ATOM   3011  O   ALA A 197      24.835 -16.751  36.517  1.00  0.00           O  
ATOM   3012  CB  ALA A 197      26.544 -15.175  34.205  1.00  0.00           C  
ATOM   3013  H   ALA A 197      24.980 -15.772  32.296  1.00  0.00           H  
ATOM   3014  HA  ALA A 197      26.157 -17.254  34.420  1.00  0.00           H  
ATOM   3015 1HB  ALA A 197      27.084 -15.098  35.150  1.00  0.00           H  
ATOM   3016 2HB  ALA A 197      27.257 -15.339  33.397  1.00  0.00           H  
ATOM   3017 3HB  ALA A 197      25.993 -14.257  34.025  1.00  0.00           H  
ATOM   3018  N   LEU A 198      23.571 -15.392  35.245  1.00  0.00           N  
ATOM   3019  CA  LEU A 198      22.572 -15.163  36.286  1.00  0.00           C  
ATOM   3020  C   LEU A 198      21.751 -16.419  36.547  1.00  0.00           C  
ATOM   3021  O   LEU A 198      21.459 -16.752  37.694  1.00  0.00           O  
ATOM   3022  CB  LEU A 198      21.642 -14.011  35.885  1.00  0.00           C  
ATOM   3023  CG  LEU A 198      22.292 -12.623  35.818  1.00  0.00           C  
ATOM   3024  CD1 LEU A 198      21.330 -11.643  35.162  1.00  0.00           C  
ATOM   3025  CD2 LEU A 198      22.665 -12.169  37.222  1.00  0.00           C  
ATOM   3026  H   LEU A 198      23.459 -14.941  34.351  1.00  0.00           H  
ATOM   3027  HA  LEU A 198      23.090 -14.884  37.205  1.00  0.00           H  
ATOM   3028 1HB  LEU A 198      21.223 -14.228  34.904  1.00  0.00           H  
ATOM   3029 2HB  LEU A 198      20.824 -13.959  36.603  1.00  0.00           H  
ATOM   3030  HG  LEU A 198      23.191 -12.671  35.202  1.00  0.00           H  
ATOM   3031 1HD1 LEU A 198      21.792 -10.657  35.115  1.00  0.00           H  
ATOM   3032 2HD1 LEU A 198      21.096 -11.981  34.153  1.00  0.00           H  
ATOM   3033 3HD1 LEU A 198      20.413 -11.585  35.748  1.00  0.00           H  
ATOM   3034 1HD2 LEU A 198      23.128 -11.183  37.174  1.00  0.00           H  
ATOM   3035 2HD2 LEU A 198      21.767 -12.119  37.838  1.00  0.00           H  
ATOM   3036 3HD2 LEU A 198      23.367 -12.877  37.660  1.00  0.00           H  
ATOM   3037  N   GLU A 199      21.384 -17.113  35.474  1.00  0.00           N  
ATOM   3038  CA  GLU A 199      20.595 -18.335  35.588  1.00  0.00           C  
ATOM   3039  C   GLU A 199      21.318 -19.383  36.424  1.00  0.00           C  
ATOM   3040  O   GLU A 199      20.726 -19.998  37.312  1.00  0.00           O  
ATOM   3041  CB  GLU A 199      20.285 -18.901  34.201  1.00  0.00           C  
ATOM   3042  CG  GLU A 199      19.424 -20.157  34.212  1.00  0.00           C  
ATOM   3043  CD  GLU A 199      19.109 -20.662  32.831  1.00  0.00           C  
ATOM   3044  OE1 GLU A 199      19.527 -20.043  31.883  1.00  0.00           O  
ATOM   3045  OE2 GLU A 199      18.448 -21.668  32.726  1.00  0.00           O1-
ATOM   3046  H   GLU A 199      21.656 -16.785  34.559  1.00  0.00           H  
ATOM   3047  HA  GLU A 199      19.649 -18.094  36.073  1.00  0.00           H  
ATOM   3048 1HB  GLU A 199      19.769 -18.147  33.606  1.00  0.00           H  
ATOM   3049 2HB  GLU A 199      21.217 -19.140  33.688  1.00  0.00           H  
ATOM   3050 1HG  GLU A 199      19.947 -20.938  34.762  1.00  0.00           H  
ATOM   3051 2HG  GLU A 199      18.494 -19.942  34.736  1.00  0.00           H  
ATOM   3052  N   VAL A 200      22.601 -19.576  36.139  1.00  0.00           N  
ATOM   3053  CA  VAL A 200      23.406 -20.557  36.859  1.00  0.00           C  
ATOM   3054  C   VAL A 200      23.600 -20.150  38.312  1.00  0.00           C  
ATOM   3055  O   VAL A 200      23.531 -20.981  39.216  1.00  0.00           O  
ATOM   3056  CB  VAL A 200      24.783 -20.717  36.186  1.00  0.00           C  
ATOM   3057  CG1 VAL A 200      25.674 -21.637  37.007  1.00  0.00           C  
ATOM   3058  CG2 VAL A 200      24.611 -21.252  34.773  1.00  0.00           C  
ATOM   3059  H   VAL A 200      23.030 -19.034  35.404  1.00  0.00           H  
ATOM   3060  HA  VAL A 200      22.890 -21.518  36.829  1.00  0.00           H  
ATOM   3061  HB  VAL A 200      25.274 -19.743  36.150  1.00  0.00           H  
ATOM   3062 1HG1 VAL A 200      26.642 -21.738  36.518  1.00  0.00           H  
ATOM   3063 2HG1 VAL A 200      25.812 -21.216  38.003  1.00  0.00           H  
ATOM   3064 3HG1 VAL A 200      25.206 -22.618  37.089  1.00  0.00           H  
ATOM   3065 1HG2 VAL A 200      25.587 -21.362  34.304  1.00  0.00           H  
ATOM   3066 2HG2 VAL A 200      24.114 -22.222  34.810  1.00  0.00           H  
ATOM   3067 3HG2 VAL A 200      24.004 -20.556  34.192  1.00  0.00           H  
ATOM   3068  N   ALA A 201      23.847 -18.862  38.531  1.00  0.00           N  
ATOM   3069  CA  ALA A 201      24.020 -18.333  39.879  1.00  0.00           C  
ATOM   3070  C   ALA A 201      22.794 -18.600  40.740  1.00  0.00           C  
ATOM   3071  O   ALA A 201      22.907 -18.954  41.911  1.00  0.00           O  
ATOM   3072  CB  ALA A 201      24.317 -16.841  39.829  1.00  0.00           C  
ATOM   3073  H   ALA A 201      23.912 -18.231  37.745  1.00  0.00           H  
ATOM   3074  HA  ALA A 201      24.880 -18.824  40.336  1.00  0.00           H  
ATOM   3075 1HB  ALA A 201      24.443 -16.462  40.844  1.00  0.00           H  
ATOM   3076 2HB  ALA A 201      25.232 -16.671  39.260  1.00  0.00           H  
ATOM   3077 3HB  ALA A 201      23.491 -16.321  39.350  1.00  0.00           H  
ATOM   3078  N   LYS A 202      21.613 -18.427  40.148  1.00  0.00           N  
ATOM   3079  CA  LYS A 202      20.363 -18.695  40.845  1.00  0.00           C  
ATOM   3080  C   LYS A 202      20.232 -20.167  41.203  1.00  0.00           C  
ATOM   3081  O   LYS A 202      19.785 -20.514  42.296  1.00  0.00           O  
ATOM   3082  CB  LYS A 202      19.171 -18.253  39.994  1.00  0.00           C  
ATOM   3083  CG  LYS A 202      19.006 -16.745  39.877  1.00  0.00           C  
ATOM   3084  CD  LYS A 202      17.844 -16.385  38.964  1.00  0.00           C  
ATOM   3085  CE  LYS A 202      17.723 -14.878  38.786  1.00  0.00           C  
ATOM   3086  NZ  LYS A 202      16.593 -14.512  37.890  1.00  0.00           N1+
ATOM   3087  H   LYS A 202      21.586 -18.103  39.191  1.00  0.00           H  
ATOM   3088  HA  LYS A 202      20.348 -18.109  41.766  1.00  0.00           H  
ATOM   3089 1HB  LYS A 202      19.273 -18.658  38.987  1.00  0.00           H  
ATOM   3090 2HB  LYS A 202      18.251 -18.659  40.417  1.00  0.00           H  
ATOM   3091 1HG  LYS A 202      18.824 -16.320  40.866  1.00  0.00           H  
ATOM   3092 2HG  LYS A 202      19.919 -16.308  39.477  1.00  0.00           H  
ATOM   3093 1HD  LYS A 202      17.992 -16.847  37.987  1.00  0.00           H  
ATOM   3094 2HD  LYS A 202      16.915 -16.766  39.389  1.00  0.00           H  
ATOM   3095 1HE  LYS A 202      17.570 -14.409  39.756  1.00  0.00           H  
ATOM   3096 2HE  LYS A 202      18.648 -14.488  38.361  1.00  0.00           H  
ATOM   3097 1HZ  LYS A 202      16.548 -13.507  37.798  1.00  0.00           H  
ATOM   3098 2HZ  LYS A 202      16.735 -14.927  36.980  1.00  0.00           H  
ATOM   3099 3HZ  LYS A 202      15.727 -14.852  38.283  1.00  0.00           H  
ATOM   3100  N   ARG A 203      20.633 -21.031  40.279  1.00  0.00           N  
ATOM   3101  CA  ARG A 203      20.613 -22.472  40.514  1.00  0.00           C  
ATOM   3102  C   ARG A 203      21.559 -22.858  41.641  1.00  0.00           C  
ATOM   3103  O   ARG A 203      21.264 -23.751  42.436  1.00  0.00           O  
ATOM   3104  CB  ARG A 203      21.000 -23.227  39.251  1.00  0.00           C  
ATOM   3105  CG  ARG A 203      20.013 -23.100  38.101  1.00  0.00           C  
ATOM   3106  CD  ARG A 203      18.753 -23.839  38.376  1.00  0.00           C  
ATOM   3107  NE  ARG A 203      17.826 -23.760  37.259  1.00  0.00           N  
ATOM   3108  CZ  ARG A 203      17.024 -22.709  37.001  1.00  0.00           C  
ATOM   3109  NH1 ARG A 203      17.048 -21.656  37.788  1.00  0.00           N1+
ATOM   3110  NH2 ARG A 203      16.213 -22.736  35.958  1.00  0.00           N  
ATOM   3111  H   ARG A 203      20.959 -20.686  39.386  1.00  0.00           H  
ATOM   3112  HA  ARG A 203      19.599 -22.764  40.791  1.00  0.00           H  
ATOM   3113 1HB  ARG A 203      21.966 -22.870  38.896  1.00  0.00           H  
ATOM   3114 2HB  ARG A 203      21.107 -24.287  39.479  1.00  0.00           H  
ATOM   3115 1HG  ARG A 203      19.768 -22.049  37.946  1.00  0.00           H  
ATOM   3116 2HG  ARG A 203      20.459 -23.508  37.193  1.00  0.00           H  
ATOM   3117 1HD  ARG A 203      18.980 -24.888  38.559  1.00  0.00           H  
ATOM   3118 2HD  ARG A 203      18.267 -23.413  39.253  1.00  0.00           H  
ATOM   3119  HE  ARG A 203      17.779 -24.553  36.631  1.00  0.00           H  
ATOM   3120 1HH1 ARG A 203      17.667 -21.635  38.586  1.00  0.00           H  
ATOM   3121 2HH1 ARG A 203      16.447 -20.868  37.595  1.00  0.00           H  
ATOM   3122 1HH2 ARG A 203      16.195 -23.546  35.353  1.00  0.00           H  
ATOM   3123 2HH2 ARG A 203      15.614 -21.948  35.765  1.00  0.00           H  
ATOM   3124  N   LEU A 204      22.700 -22.182  41.706  1.00  0.00           N  
ATOM   3125  CA  LEU A 204      23.687 -22.440  42.748  1.00  0.00           C  
ATOM   3126  C   LEU A 204      23.108 -22.170  44.132  1.00  0.00           C  
ATOM   3127  O   LEU A 204      23.388 -22.897  45.087  1.00  0.00           O  
ATOM   3128  CB  LEU A 204      24.930 -21.570  42.527  1.00  0.00           C  
ATOM   3129  CG  LEU A 204      26.077 -21.784  43.523  1.00  0.00           C  
ATOM   3130  CD1 LEU A 204      26.586 -23.215  43.412  1.00  0.00           C  
ATOM   3131  CD2 LEU A 204      27.188 -20.785  43.239  1.00  0.00           C  
ATOM   3132  H   LEU A 204      22.893 -21.472  41.013  1.00  0.00           H  
ATOM   3133  HA  LEU A 204      23.984 -23.488  42.691  1.00  0.00           H  
ATOM   3134 1HB  LEU A 204      25.318 -21.765  41.529  1.00  0.00           H  
ATOM   3135 2HB  LEU A 204      24.635 -20.522  42.582  1.00  0.00           H  
ATOM   3136  HG  LEU A 204      25.709 -21.639  44.539  1.00  0.00           H  
ATOM   3137 1HD1 LEU A 204      27.401 -23.366  44.120  1.00  0.00           H  
ATOM   3138 2HD1 LEU A 204      25.776 -23.907  43.639  1.00  0.00           H  
ATOM   3139 3HD1 LEU A 204      26.946 -23.395  42.400  1.00  0.00           H  
ATOM   3140 1HD2 LEU A 204      28.004 -20.936  43.948  1.00  0.00           H  
ATOM   3141 2HD2 LEU A 204      27.558 -20.929  42.224  1.00  0.00           H  
ATOM   3142 3HD2 LEU A 204      26.802 -19.770  43.343  1.00  0.00           H  
ATOM   3143  N   VAL A 205      22.301 -21.120  44.236  1.00  0.00           N  
ATOM   3144  CA  VAL A 205      21.684 -20.751  45.505  1.00  0.00           C  
ATOM   3145  C   VAL A 205      20.660 -21.786  45.942  1.00  0.00           C  
ATOM   3146  O   VAL A 205      20.607 -22.169  47.112  1.00  0.00           O  
ATOM   3147  CB  VAL A 205      20.999 -19.376  45.388  1.00  0.00           C  
ATOM   3148  CG1 VAL A 205      20.216 -19.061  46.653  1.00  0.00           C  
ATOM   3149  CG2 VAL A 205      22.040 -18.301  45.116  1.00  0.00           C  
ATOM   3150  H   VAL A 205      22.108 -20.565  43.415  1.00  0.00           H  
ATOM   3151  HA  VAL A 205      22.465 -20.689  46.264  1.00  0.00           H  
ATOM   3152  HB  VAL A 205      20.283 -19.406  44.566  1.00  0.00           H  
ATOM   3153 1HG1 VAL A 205      19.737 -18.087  46.552  1.00  0.00           H  
ATOM   3154 2HG1 VAL A 205      19.452 -19.824  46.808  1.00  0.00           H  
ATOM   3155 3HG1 VAL A 205      20.893 -19.046  47.506  1.00  0.00           H  
ATOM   3156 1HG2 VAL A 205      21.548 -17.331  45.033  1.00  0.00           H  
ATOM   3157 2HG2 VAL A 205      22.758 -18.275  45.935  1.00  0.00           H  
ATOM   3158 3HG2 VAL A 205      22.559 -18.524  44.184  1.00  0.00           H  
ATOM   3159  N   GLU A 206      19.844 -22.244  44.996  1.00  0.00           N  
ATOM   3160  CA  GLU A 206      18.820 -23.240  45.283  1.00  0.00           C  
ATOM   3161  C   GLU A 206      19.444 -24.560  45.728  1.00  0.00           C  
ATOM   3162  O   GLU A 206      18.950 -25.210  46.648  1.00  0.00           O  
ATOM   3163  CB  GLU A 206      17.940 -23.469  44.051  1.00  0.00           C  
ATOM   3164  CG  GLU A 206      17.052 -22.288  43.684  1.00  0.00           C  
ATOM   3165  CD  GLU A 206      15.999 -22.006  44.719  1.00  0.00           C  
ATOM   3166  OE1 GLU A 206      15.668 -22.898  45.462  1.00  0.00           O  
ATOM   3167  OE2 GLU A 206      15.524 -20.896  44.766  1.00  0.00           O1-
ATOM   3168  H   GLU A 206      19.936 -21.890  44.056  1.00  0.00           H  
ATOM   3169  HA  GLU A 206      18.187 -22.864  46.087  1.00  0.00           H  
ATOM   3170 1HB  GLU A 206      18.571 -23.693  43.191  1.00  0.00           H  
ATOM   3171 2HB  GLU A 206      17.297 -24.333  44.219  1.00  0.00           H  
ATOM   3172 1HG  GLU A 206      17.675 -21.403  43.565  1.00  0.00           H  
ATOM   3173 2HG  GLU A 206      16.571 -22.493  42.729  1.00  0.00           H  
ATOM   3174  N   VAL A 207      20.528 -24.945  45.068  1.00  0.00           N  
ATOM   3175  CA  VAL A 207      21.248 -26.161  45.425  1.00  0.00           C  
ATOM   3176  C   VAL A 207      22.009 -25.990  46.737  1.00  0.00           C  
ATOM   3177  O   VAL A 207      21.963 -26.856  47.610  1.00  0.00           O  
ATOM   3178  CB  VAL A 207      22.236 -26.545  44.307  1.00  0.00           C  
ATOM   3179  CG1 VAL A 207      23.131 -27.689  44.757  1.00  0.00           C  
ATOM   3180  CG2 VAL A 207      21.471 -26.919  43.047  1.00  0.00           C  
ATOM   3181  H   VAL A 207      20.866 -24.384  44.303  1.00  0.00           H  
ATOM   3182  HA  VAL A 207      20.525 -26.970  45.545  1.00  0.00           H  
ATOM   3183  HB  VAL A 207      22.885 -25.693  44.100  1.00  0.00           H  
ATOM   3184 1HG1 VAL A 207      23.823 -27.947  43.954  1.00  0.00           H  
ATOM   3185 2HG1 VAL A 207      23.695 -27.386  45.638  1.00  0.00           H  
ATOM   3186 3HG1 VAL A 207      22.518 -28.557  44.997  1.00  0.00           H  
ATOM   3187 1HG2 VAL A 207      22.177 -27.188  42.260  1.00  0.00           H  
ATOM   3188 2HG2 VAL A 207      20.820 -27.767  43.255  1.00  0.00           H  
ATOM   3189 3HG2 VAL A 207      20.870 -26.071  42.720  1.00  0.00           H  
ATOM   3190  N   ALA A 208      22.707 -24.868  46.866  1.00  0.00           N  
ATOM   3191  CA  ALA A 208      23.482 -24.581  48.065  1.00  0.00           C  
ATOM   3192  C   ALA A 208      22.586 -24.501  49.295  1.00  0.00           C  
ATOM   3193  O   ALA A 208      22.978 -24.904  50.388  1.00  0.00           O  
ATOM   3194  CB  ALA A 208      24.267 -23.291  47.894  1.00  0.00           C  
ATOM   3195  H   ALA A 208      22.698 -24.194  46.113  1.00  0.00           H  
ATOM   3196  HA  ALA A 208      24.205 -25.385  48.211  1.00  0.00           H  
ATOM   3197 1HB  ALA A 208      24.841 -23.090  48.801  1.00  0.00           H  
ATOM   3198 2HB  ALA A 208      24.945 -23.384  47.049  1.00  0.00           H  
ATOM   3199 3HB  ALA A 208      23.575 -22.465  47.716  1.00  0.00           H  
ATOM   3200  N   SER A 209      21.382 -23.974  49.109  1.00  0.00           N  
ATOM   3201  CA  SER A 209      20.417 -23.859  50.195  1.00  0.00           C  
ATOM   3202  C   SER A 209      20.011 -25.231  50.720  1.00  0.00           C  
ATOM   3203  O   SER A 209      19.994 -25.465  51.929  1.00  0.00           O  
ATOM   3204  CB  SER A 209      19.189 -23.104  49.724  1.00  0.00           C  
ATOM   3205  OG  SER A 209      18.245 -22.990  50.752  1.00  0.00           O  
ATOM   3206  H   SER A 209      21.127 -23.645  48.187  1.00  0.00           H  
ATOM   3207  HA  SER A 209      20.876 -23.295  51.008  1.00  0.00           H  
ATOM   3208 1HB  SER A 209      19.482 -22.111  49.383  1.00  0.00           H  
ATOM   3209 2HB  SER A 209      18.746 -23.624  48.875  1.00  0.00           H  
ATOM   3210  HG  SER A 209      17.505 -22.505  50.379  1.00  0.00           H  
ATOM   3211  N   LYS A 210      19.688 -26.136  49.804  1.00  0.00           N  
ATOM   3212  CA  LYS A 210      19.286 -27.489  50.170  1.00  0.00           C  
ATOM   3213  C   LYS A 210      20.457 -28.274  50.748  1.00  0.00           C  
ATOM   3214  O   LYS A 210      20.296 -29.045  51.694  1.00  0.00           O  
ATOM   3215  CB  LYS A 210      18.707 -28.221  48.959  1.00  0.00           C  
ATOM   3216  CG  LYS A 210      17.354 -27.700  48.496  1.00  0.00           C  
ATOM   3217  CD  LYS A 210      16.835 -28.491  47.304  1.00  0.00           C  
ATOM   3218  CE  LYS A 210      15.508 -27.937  46.806  1.00  0.00           C  
ATOM   3219  NZ  LYS A 210      14.427 -28.092  47.817  1.00  0.00           N1+
ATOM   3220  H   LYS A 210      19.721 -25.882  48.826  1.00  0.00           H  
ATOM   3221  HA  LYS A 210      18.502 -27.424  50.926  1.00  0.00           H  
ATOM   3222 1HB  LYS A 210      19.401 -28.142  48.120  1.00  0.00           H  
ATOM   3223 2HB  LYS A 210      18.596 -29.281  49.193  1.00  0.00           H  
ATOM   3224 1HG  LYS A 210      16.635 -27.777  49.313  1.00  0.00           H  
ATOM   3225 2HG  LYS A 210      17.445 -26.652  48.214  1.00  0.00           H  
ATOM   3226 1HD  LYS A 210      17.564 -28.448  46.493  1.00  0.00           H  
ATOM   3227 2HD  LYS A 210      16.699 -29.533  47.591  1.00  0.00           H  
ATOM   3228 1HE  LYS A 210      15.621 -26.879  46.572  1.00  0.00           H  
ATOM   3229 2HE  LYS A 210      15.214 -28.459  45.896  1.00  0.00           H  
ATOM   3230 1HZ  LYS A 210      13.565 -27.714  47.449  1.00  0.00           H  
ATOM   3231 2HZ  LYS A 210      14.301 -29.072  48.028  1.00  0.00           H  
ATOM   3232 3HZ  LYS A 210      14.679 -27.596  48.659  1.00  0.00           H  
ATOM   3233  N   GLU A 211      21.639 -28.071  50.173  1.00  0.00           N  
ATOM   3234  CA  GLU A 211      22.837 -28.769  50.623  1.00  0.00           C  
ATOM   3235  C   GLU A 211      23.322 -28.227  51.961  1.00  0.00           C  
ATOM   3236  O   GLU A 211      23.850 -28.969  52.790  1.00  0.00           O  
ATOM   3237  CB  GLU A 211      23.949 -28.646  49.579  1.00  0.00           C  
ATOM   3238  CG  GLU A 211      23.707 -29.444  48.306  1.00  0.00           C  
ATOM   3239  CD  GLU A 211      23.726 -30.930  48.534  1.00  0.00           C  
ATOM   3240  OE1 GLU A 211      24.623 -31.400  49.193  1.00  0.00           O  
ATOM   3241  OE2 GLU A 211      22.843 -31.598  48.049  1.00  0.00           O1-
ATOM   3242  H   GLU A 211      21.708 -27.420  49.407  1.00  0.00           H  
ATOM   3243  HA  GLU A 211      22.598 -29.827  50.741  1.00  0.00           H  
ATOM   3244 1HB  GLU A 211      24.072 -27.600  49.299  1.00  0.00           H  
ATOM   3245 2HB  GLU A 211      24.892 -28.982  50.010  1.00  0.00           H  
ATOM   3246 1HG  GLU A 211      22.738 -29.165  47.892  1.00  0.00           H  
ATOM   3247 2HG  GLU A 211      24.472 -29.184  47.575  1.00  0.00           H  
ATOM   3248  N   GLY A 212      23.138 -26.927  52.169  1.00  0.00           N  
ATOM   3249  CA  GLY A 212      23.570 -26.278  53.401  1.00  0.00           C  
ATOM   3250  C   GLY A 212      24.977 -25.711  53.263  1.00  0.00           C  
ATOM   3251  O   GLY A 212      25.828 -25.916  54.128  1.00  0.00           O  
ATOM   3252  H   GLY A 212      22.688 -26.374  51.455  1.00  0.00           H  
ATOM   3253 1HA  GLY A 212      22.874 -25.476  53.652  1.00  0.00           H  
ATOM   3254 2HA  GLY A 212      23.543 -26.996  54.219  1.00  0.00           H  
ATOM   3255  N   ASP A 213      25.213 -24.991  52.171  1.00  0.00           N  
ATOM   3256  CA  ASP A 213      26.512 -24.383  51.922  1.00  0.00           C  
ATOM   3257  C   ASP A 213      26.376 -22.892  51.630  1.00  0.00           C  
ATOM   3258  O   ASP A 213      26.337 -22.477  50.472  1.00  0.00           O  
ATOM   3259  CB  ASP A 213      27.213 -25.078  50.753  1.00  0.00           C  
ATOM   3260  CG  ASP A 213      28.654 -24.621  50.569  1.00  0.00           C  
ATOM   3261  OD1 ASP A 213      29.004 -23.597  51.107  1.00  0.00           O  
ATOM   3262  OD2 ASP A 213      29.389 -25.298  49.892  1.00  0.00           O1-
ATOM   3263  H   ASP A 213      24.473 -24.867  51.495  1.00  0.00           H  
ATOM   3264  HA  ASP A 213      27.129 -24.508  52.812  1.00  0.00           H  
ATOM   3265 1HB  ASP A 213      27.207 -26.156  50.914  1.00  0.00           H  
ATOM   3266 2HB  ASP A 213      26.665 -24.882  49.831  1.00  0.00           H  
ATOM   3267  N   PRO A 214      26.297 -22.092  52.689  1.00  0.00           N  
ATOM   3268  CA  PRO A 214      26.027 -20.663  52.552  1.00  0.00           C  
ATOM   3269  C   PRO A 214      27.136 -19.968  51.778  1.00  0.00           C  
ATOM   3270  O   PRO A 214      26.935 -18.884  51.226  1.00  0.00           O  
ATOM   3271  CB  PRO A 214      25.965 -20.180  54.004  1.00  0.00           C  
ATOM   3272  CG  PRO A 214      25.583 -21.396  54.778  1.00  0.00           C  
ATOM   3273  CD  PRO A 214      26.294 -22.523  54.079  1.00  0.00           C  
ATOM   3274  HA  PRO A 214      25.089 -20.538  52.009  1.00  0.00           H  
ATOM   3275 1HB  PRO A 214      26.941 -19.771  54.306  1.00  0.00           H  
ATOM   3276 2HB  PRO A 214      25.232 -19.366  54.099  1.00  0.00           H  
ATOM   3277 1HG  PRO A 214      25.888 -21.288  55.829  1.00  0.00           H  
ATOM   3278 2HG  PRO A 214      24.489 -21.519  54.776  1.00  0.00           H  
ATOM   3279 1HD  PRO A 214      27.315 -22.617  54.478  1.00  0.00           H  
ATOM   3280 2HD  PRO A 214      25.732 -23.458  54.225  1.00  0.00           H  
ATOM   3281  N   GLU A 215      28.309 -20.589  51.744  1.00  0.00           N  
ATOM   3282  CA  GLU A 215      29.462 -20.010  51.064  1.00  0.00           C  
ATOM   3283  C   GLU A 215      29.228 -19.915  49.561  1.00  0.00           C  
ATOM   3284  O   GLU A 215      29.683 -18.974  48.911  1.00  0.00           O  
ATOM   3285  CB  GLU A 215      30.717 -20.840  51.343  1.00  0.00           C  
ATOM   3286  CG  GLU A 215      31.208 -20.773  52.782  1.00  0.00           C  
ATOM   3287  CD  GLU A 215      32.481 -21.541  53.002  1.00  0.00           C  
ATOM   3288  OE1 GLU A 215      32.970 -22.126  52.065  1.00  0.00           O  
ATOM   3289  OE2 GLU A 215      32.967 -21.543  54.109  1.00  0.00           O1-
ATOM   3290  H   GLU A 215      28.404 -21.485  52.197  1.00  0.00           H  
ATOM   3291  HA  GLU A 215      29.626 -19.005  51.455  1.00  0.00           H  
ATOM   3292 1HB  GLU A 215      30.522 -21.885  51.105  1.00  0.00           H  
ATOM   3293 2HB  GLU A 215      31.528 -20.503  50.697  1.00  0.00           H  
ATOM   3294 1HG  GLU A 215      31.376 -19.730  53.050  1.00  0.00           H  
ATOM   3295 2HG  GLU A 215      30.434 -21.167  53.438  1.00  0.00           H  
ATOM   3296  N   LEU A 216      28.518 -20.899  49.016  1.00  0.00           N  
ATOM   3297  CA  LEU A 216      28.209 -20.921  47.593  1.00  0.00           C  
ATOM   3298  C   LEU A 216      27.132 -19.903  47.247  1.00  0.00           C  
ATOM   3299  O   LEU A 216      27.095 -19.373  46.136  1.00  0.00           O  
ATOM   3300  CB  LEU A 216      27.748 -22.322  47.172  1.00  0.00           C  
ATOM   3301  CG  LEU A 216      28.832 -23.408  47.181  1.00  0.00           C  
ATOM   3302  CD1 LEU A 216      28.189 -24.769  46.947  1.00  0.00           C  
ATOM   3303  CD2 LEU A 216      29.866 -23.101  46.109  1.00  0.00           C  
ATOM   3304  H   LEU A 216      28.183 -21.648  49.605  1.00  0.00           H  
ATOM   3305  HA  LEU A 216      29.113 -20.673  47.038  1.00  0.00           H  
ATOM   3306 1HB  LEU A 216      26.952 -22.643  47.843  1.00  0.00           H  
ATOM   3307 2HB  LEU A 216      27.343 -22.266  46.162  1.00  0.00           H  
ATOM   3308  HG  LEU A 216      29.316 -23.432  48.157  1.00  0.00           H  
ATOM   3309 1HD1 LEU A 216      28.959 -25.540  46.954  1.00  0.00           H  
ATOM   3310 2HD1 LEU A 216      27.467 -24.971  47.739  1.00  0.00           H  
ATOM   3311 3HD1 LEU A 216      27.682 -24.771  45.983  1.00  0.00           H  
ATOM   3312 1HD2 LEU A 216      30.638 -23.873  46.116  1.00  0.00           H  
ATOM   3313 2HD2 LEU A 216      29.384 -23.079  45.132  1.00  0.00           H  
ATOM   3314 3HD2 LEU A 216      30.323 -22.132  46.311  1.00  0.00           H  
ATOM   3315  N   VAL A 217      26.251 -19.633  48.205  1.00  0.00           N  
ATOM   3316  CA  VAL A 217      25.212 -18.626  48.028  1.00  0.00           C  
ATOM   3317  C   VAL A 217      25.813 -17.242  47.816  1.00  0.00           C  
ATOM   3318  O   VAL A 217      25.366 -16.486  46.954  1.00  0.00           O  
ATOM   3319  CB  VAL A 217      24.282 -18.597  49.256  1.00  0.00           C  
ATOM   3320  CG1 VAL A 217      23.298 -17.441  49.151  1.00  0.00           C  
ATOM   3321  CG2 VAL A 217      23.547 -19.922  49.381  1.00  0.00           C  
ATOM   3322  H   VAL A 217      26.304 -20.136  49.080  1.00  0.00           H  
ATOM   3323  HA  VAL A 217      24.622 -18.889  47.148  1.00  0.00           H  
ATOM   3324  HB  VAL A 217      24.882 -18.427  50.150  1.00  0.00           H  
ATOM   3325 1HG1 VAL A 217      22.649 -17.435  50.027  1.00  0.00           H  
ATOM   3326 2HG1 VAL A 217      23.845 -16.500  49.099  1.00  0.00           H  
ATOM   3327 3HG1 VAL A 217      22.692 -17.560  48.253  1.00  0.00           H  
ATOM   3328 1HG2 VAL A 217      22.893 -19.894  50.252  1.00  0.00           H  
ATOM   3329 2HG2 VAL A 217      22.952 -20.094  48.484  1.00  0.00           H  
ATOM   3330 3HG2 VAL A 217      24.270 -20.730  49.497  1.00  0.00           H  
ATOM   3331  N   LEU A 218      26.833 -16.917  48.603  1.00  0.00           N  
ATOM   3332  CA  LEU A 218      27.548 -15.656  48.450  1.00  0.00           C  
ATOM   3333  C   LEU A 218      28.203 -15.558  47.078  1.00  0.00           C  
ATOM   3334  O   LEU A 218      28.136 -14.517  46.422  1.00  0.00           O  
ATOM   3335  CB  LEU A 218      28.615 -15.517  49.543  1.00  0.00           C  
ATOM   3336  CG  LEU A 218      29.588 -14.343  49.377  1.00  0.00           C  
ATOM   3337  CD1 LEU A 218      28.804 -13.038  49.311  1.00  0.00           C  
ATOM   3338  CD2 LEU A 218      30.573 -14.330  50.537  1.00  0.00           C  
ATOM   3339  H   LEU A 218      27.119 -17.562  49.326  1.00  0.00           H  
ATOM   3340  HA  LEU A 218      26.836 -14.839  48.557  1.00  0.00           H  
ATOM   3341 1HB  LEU A 218      28.116 -15.399  50.503  1.00  0.00           H  
ATOM   3342 2HB  LEU A 218      29.205 -16.434  49.573  1.00  0.00           H  
ATOM   3343  HG  LEU A 218      30.134 -14.452  48.439  1.00  0.00           H  
ATOM   3344 1HD1 LEU A 218      29.496 -12.204  49.193  1.00  0.00           H  
ATOM   3345 2HD1 LEU A 218      28.122 -13.066  48.461  1.00  0.00           H  
ATOM   3346 3HD1 LEU A 218      28.234 -12.910  50.230  1.00  0.00           H  
ATOM   3347 1HD2 LEU A 218      31.265 -13.496  50.419  1.00  0.00           H  
ATOM   3348 2HD2 LEU A 218      30.028 -14.220  51.475  1.00  0.00           H  
ATOM   3349 3HD2 LEU A 218      31.131 -15.266  50.550  1.00  0.00           H  
ATOM   3350  N   GLU A 219      28.835 -16.645  46.649  1.00  0.00           N  
ATOM   3351  CA  GLU A 219      29.510 -16.680  45.357  1.00  0.00           C  
ATOM   3352  C   GLU A 219      28.533 -16.407  44.220  1.00  0.00           C  
ATOM   3353  O   GLU A 219      28.886 -15.769  43.228  1.00  0.00           O  
ATOM   3354  CB  GLU A 219      30.188 -18.035  45.145  1.00  0.00           C  
ATOM   3355  CG  GLU A 219      31.384 -18.289  46.051  1.00  0.00           C  
ATOM   3356  CD  GLU A 219      32.484 -17.282  45.863  1.00  0.00           C  
ATOM   3357  OE1 GLU A 219      32.887 -17.073  44.744  1.00  0.00           O  
ATOM   3358  OE2 GLU A 219      32.921 -16.721  46.840  1.00  0.00           O1-
ATOM   3359  H   GLU A 219      28.850 -17.470  47.235  1.00  0.00           H  
ATOM   3360  HA  GLU A 219      30.282 -15.910  45.349  1.00  0.00           H  
ATOM   3361 1HB  GLU A 219      29.465 -18.835  45.313  1.00  0.00           H  
ATOM   3362 2HB  GLU A 219      30.528 -18.115  44.112  1.00  0.00           H  
ATOM   3363 1HG  GLU A 219      31.053 -18.259  47.089  1.00  0.00           H  
ATOM   3364 2HG  GLU A 219      31.773 -19.287  45.852  1.00  0.00           H  
ATOM   3365  N   ALA A 220      27.305 -16.892  44.371  1.00  0.00           N  
ATOM   3366  CA  ALA A 220      26.250 -16.617  43.403  1.00  0.00           C  
ATOM   3367  C   ALA A 220      25.962 -15.123  43.316  1.00  0.00           C  
ATOM   3368  O   ALA A 220      25.725 -14.589  42.232  1.00  0.00           O  
ATOM   3369  CB  ALA A 220      24.985 -17.380  43.772  1.00  0.00           C  
ATOM   3370  H   ALA A 220      27.099 -17.469  45.176  1.00  0.00           H  
ATOM   3371  HA  ALA A 220      26.577 -16.969  42.424  1.00  0.00           H  
ATOM   3372 1HB  ALA A 220      24.202 -17.162  43.042  1.00  0.00           H  
ATOM   3373 2HB  ALA A 220      25.192 -18.450  43.774  1.00  0.00           H  
ATOM   3374 3HB  ALA A 220      24.648 -17.072  44.763  1.00  0.00           H  
ATOM   3375  N   ALA A 221      25.978 -14.455  44.463  1.00  0.00           N  
ATOM   3376  CA  ALA A 221      25.755 -13.012  44.514  1.00  0.00           C  
ATOM   3377  C   ALA A 221      26.878 -12.255  43.814  1.00  0.00           C  
ATOM   3378  O   ALA A 221      26.636 -11.250  43.144  1.00  0.00           O  
ATOM   3379  CB  ALA A 221      25.621 -12.547  45.957  1.00  0.00           C  
ATOM   3380  H   ALA A 221      26.156 -14.953  45.323  1.00  0.00           H  
ATOM   3381  HA  ALA A 221      24.814 -12.789  44.008  1.00  0.00           H  
ATOM   3382 1HB  ALA A 221      25.452 -11.470  45.976  1.00  0.00           H  
ATOM   3383 2HB  ALA A 221      24.779 -13.056  46.424  1.00  0.00           H  
ATOM   3384 3HB  ALA A 221      26.534 -12.783  46.500  1.00  0.00           H  
ATOM   3385  N   LYS A 222      28.102 -12.745  43.970  1.00  0.00           N  
ATOM   3386  CA  LYS A 222      29.260 -12.126  43.340  1.00  0.00           C  
ATOM   3387  C   LYS A 222      29.124 -12.123  41.821  1.00  0.00           C  
ATOM   3388  O   LYS A 222      29.469 -11.146  41.160  1.00  0.00           O  
ATOM   3389  CB  LYS A 222      30.544 -12.847  43.753  1.00  0.00           C  
ATOM   3390  CG  LYS A 222      30.964 -12.608  45.197  1.00  0.00           C  
ATOM   3391  CD  LYS A 222      32.246 -13.356  45.532  1.00  0.00           C  
ATOM   3392  CE  LYS A 222      32.666 -13.119  46.974  1.00  0.00           C  
ATOM   3393  NZ  LYS A 222      33.832 -13.960  47.360  1.00  0.00           N1+
ATOM   3394  H   LYS A 222      28.234 -13.565  44.544  1.00  0.00           H  
ATOM   3395  HA  LYS A 222      29.333 -11.094  43.687  1.00  0.00           H  
ATOM   3396 1HB  LYS A 222      30.419 -13.921  43.615  1.00  0.00           H  
ATOM   3397 2HB  LYS A 222      31.364 -12.528  43.109  1.00  0.00           H  
ATOM   3398 1HG  LYS A 222      31.126 -11.540  45.357  1.00  0.00           H  
ATOM   3399 2HG  LYS A 222      30.173 -12.941  45.866  1.00  0.00           H  
ATOM   3400 1HD  LYS A 222      32.093 -14.426  45.378  1.00  0.00           H  
ATOM   3401 2HD  LYS A 222      33.045 -13.023  44.871  1.00  0.00           H  
ATOM   3402 1HE  LYS A 222      32.930 -12.071  47.108  1.00  0.00           H  
ATOM   3403 2HE  LYS A 222      31.833 -13.348  47.639  1.00  0.00           H  
ATOM   3404 1HZ  LYS A 222      34.079 -13.772  48.322  1.00  0.00           H  
ATOM   3405 2HZ  LYS A 222      33.591 -14.936  47.258  1.00  0.00           H  
ATOM   3406 3HZ  LYS A 222      34.617 -13.741  46.763  1.00  0.00           H  
ATOM   3407  N   VAL A 223      28.613 -13.222  41.275  1.00  0.00           N  
ATOM   3408  CA  VAL A 223      28.414 -13.344  39.838  1.00  0.00           C  
ATOM   3409  C   VAL A 223      27.360 -12.362  39.342  1.00  0.00           C  
ATOM   3410  O   VAL A 223      27.579 -11.639  38.368  1.00  0.00           O  
ATOM   3411  CB  VAL A 223      27.986 -14.778  39.477  1.00  0.00           C  
ATOM   3412  CG1 VAL A 223      27.578 -14.861  38.014  1.00  0.00           C  
ATOM   3413  CG2 VAL A 223      29.119 -15.747  39.777  1.00  0.00           C  
ATOM   3414  H   VAL A 223      28.360 -13.995  41.873  1.00  0.00           H  
ATOM   3415  HA  VAL A 223      29.358 -13.123  39.338  1.00  0.00           H  
ATOM   3416  HB  VAL A 223      27.112 -15.046  40.070  1.00  0.00           H  
ATOM   3417 1HG1 VAL A 223      27.279 -15.882  37.776  1.00  0.00           H  
ATOM   3418 2HG1 VAL A 223      26.742 -14.185  37.830  1.00  0.00           H  
ATOM   3419 3HG1 VAL A 223      28.421 -14.576  37.385  1.00  0.00           H  
ATOM   3420 1HG2 VAL A 223      28.809 -16.760  39.521  1.00  0.00           H  
ATOM   3421 2HG2 VAL A 223      29.996 -15.476  39.188  1.00  0.00           H  
ATOM   3422 3HG2 VAL A 223      29.366 -15.702  40.838  1.00  0.00           H  
ATOM   3423  N   ALA A 224      26.218 -12.339  40.020  1.00  0.00           N  
ATOM   3424  CA  ALA A 224      25.129 -11.443  39.653  1.00  0.00           C  
ATOM   3425  C   ALA A 224      25.543  -9.983  39.789  1.00  0.00           C  
ATOM   3426  O   ALA A 224      25.173  -9.143  38.971  1.00  0.00           O  
ATOM   3427  CB  ALA A 224      23.901 -11.724  40.502  1.00  0.00           C  
ATOM   3428  H   ALA A 224      26.102 -12.960  40.808  1.00  0.00           H  
ATOM   3429  HA  ALA A 224      24.860 -11.633  38.613  1.00  0.00           H  
ATOM   3430 1HB  ALA A 224      23.096 -11.047  40.216  1.00  0.00           H  
ATOM   3431 2HB  ALA A 224      23.580 -12.754  40.350  1.00  0.00           H  
ATOM   3432 3HB  ALA A 224      24.142 -11.574  41.553  1.00  0.00           H  
ATOM   3433  N   LEU A 225      26.316  -9.691  40.829  1.00  0.00           N  
ATOM   3434  CA  LEU A 225      26.772  -8.330  41.088  1.00  0.00           C  
ATOM   3435  C   LEU A 225      27.727  -7.856  40.003  1.00  0.00           C  
ATOM   3436  O   LEU A 225      27.664  -6.708  39.563  1.00  0.00           O  
ATOM   3437  CB  LEU A 225      27.465  -8.252  42.454  1.00  0.00           C  
ATOM   3438  CG  LEU A 225      27.907  -6.851  42.897  1.00  0.00           C  
ATOM   3439  CD1 LEU A 225      26.687  -5.946  43.011  1.00  0.00           C  
ATOM   3440  CD2 LEU A 225      28.643  -6.946  44.225  1.00  0.00           C  
ATOM   3441  H   LEU A 225      26.594 -10.429  41.462  1.00  0.00           H  
ATOM   3442  HA  LEU A 225      25.904  -7.671  41.104  1.00  0.00           H  
ATOM   3443 1HB  LEU A 225      26.785  -8.639  43.211  1.00  0.00           H  
ATOM   3444 2HB  LEU A 225      28.351  -8.886  42.432  1.00  0.00           H  
ATOM   3445  HG  LEU A 225      28.569  -6.423  42.144  1.00  0.00           H  
ATOM   3446 1HD1 LEU A 225      27.000  -4.951  43.326  1.00  0.00           H  
ATOM   3447 2HD1 LEU A 225      26.191  -5.879  42.043  1.00  0.00           H  
ATOM   3448 3HD1 LEU A 225      25.997  -6.358  43.746  1.00  0.00           H  
ATOM   3449 1HD2 LEU A 225      28.957  -5.950  44.539  1.00  0.00           H  
ATOM   3450 2HD2 LEU A 225      27.981  -7.372  44.978  1.00  0.00           H  
ATOM   3451 3HD2 LEU A 225      29.519  -7.584  44.109  1.00  0.00           H  
ATOM   3452  N   ARG A 226      28.614  -8.747  39.569  1.00  0.00           N  
ATOM   3453  CA  ARG A 226      29.589  -8.420  38.537  1.00  0.00           C  
ATOM   3454  C   ARG A 226      28.906  -8.114  37.210  1.00  0.00           C  
ATOM   3455  O   ARG A 226      29.310  -7.206  36.484  1.00  0.00           O  
ATOM   3456  CB  ARG A 226      30.571  -9.566  38.346  1.00  0.00           C  
ATOM   3457  CG  ARG A 226      31.630  -9.330  37.281  1.00  0.00           C  
ATOM   3458  CD  ARG A 226      32.477  -8.152  37.599  1.00  0.00           C  
ATOM   3459  NE  ARG A 226      33.565  -7.993  36.648  1.00  0.00           N  
ATOM   3460  CZ  ARG A 226      34.333  -6.892  36.541  1.00  0.00           C  
ATOM   3461  NH1 ARG A 226      34.121  -5.863  37.332  1.00  0.00           N1+
ATOM   3462  NH2 ARG A 226      35.301  -6.845  35.642  1.00  0.00           N  
ATOM   3463  H   ARG A 226      28.613  -9.675  39.969  1.00  0.00           H  
ATOM   3464  HA  ARG A 226      30.147  -7.537  38.854  1.00  0.00           H  
ATOM   3465 1HB  ARG A 226      31.086  -9.763  39.285  1.00  0.00           H  
ATOM   3466 2HB  ARG A 226      30.027 -10.471  38.075  1.00  0.00           H  
ATOM   3467 1HG  ARG A 226      32.275 -10.206  37.208  1.00  0.00           H  
ATOM   3468 2HG  ARG A 226      31.147  -9.155  36.319  1.00  0.00           H  
ATOM   3469 1HD  ARG A 226      31.868  -7.249  37.573  1.00  0.00           H  
ATOM   3470 2HD  ARG A 226      32.907  -8.271  38.592  1.00  0.00           H  
ATOM   3471  HE  ARG A 226      33.758  -8.764  36.022  1.00  0.00           H  
ATOM   3472 1HH1 ARG A 226      33.381  -5.898  38.019  1.00  0.00           H  
ATOM   3473 2HH1 ARG A 226      34.697  -5.038  37.252  1.00  0.00           H  
ATOM   3474 1HH2 ARG A 226      35.464  -7.636  35.034  1.00  0.00           H  
ATOM   3475 2HH2 ARG A 226      35.876  -6.020  35.562  1.00  0.00           H  
ATOM   3476  N   VAL A 227      27.865  -8.879  36.899  1.00  0.00           N  
ATOM   3477  CA  VAL A 227      27.097  -8.665  35.681  1.00  0.00           C  
ATOM   3478  C   VAL A 227      26.447  -7.286  35.674  1.00  0.00           C  
ATOM   3479  O   VAL A 227      26.423  -6.602  34.651  1.00  0.00           O  
ATOM   3480  CB  VAL A 227      26.005  -9.743  35.536  1.00  0.00           C  
ATOM   3481  CG1 VAL A 227      25.062  -9.397  34.394  1.00  0.00           C  
ATOM   3482  CG2 VAL A 227      26.651 -11.101  35.313  1.00  0.00           C  
ATOM   3483  H   VAL A 227      27.600  -9.629  37.523  1.00  0.00           H  
ATOM   3484  HA  VAL A 227      27.772  -8.737  34.828  1.00  0.00           H  
ATOM   3485  HB  VAL A 227      25.410  -9.767  36.450  1.00  0.00           H  
ATOM   3486 1HG1 VAL A 227      24.298 -10.173  34.307  1.00  0.00           H  
ATOM   3487 2HG1 VAL A 227      24.584  -8.440  34.593  1.00  0.00           H  
ATOM   3488 3HG1 VAL A 227      25.622  -9.340  33.463  1.00  0.00           H  
ATOM   3489 1HG2 VAL A 227      25.875 -11.861  35.214  1.00  0.00           H  
ATOM   3490 2HG2 VAL A 227      27.251 -11.075  34.402  1.00  0.00           H  
ATOM   3491 3HG2 VAL A 227      27.290 -11.345  36.162  1.00  0.00           H  
ATOM   3492  N   ALA A 228      25.914  -6.883  36.824  1.00  0.00           N  
ATOM   3493  CA  ALA A 228      25.323  -5.557  36.974  1.00  0.00           C  
ATOM   3494  C   ALA A 228      26.350  -4.463  36.715  1.00  0.00           C  
ATOM   3495  O   ALA A 228      26.048  -3.456  36.074  1.00  0.00           O  
ATOM   3496  CB  ALA A 228      24.721  -5.401  38.359  1.00  0.00           C  
ATOM   3497  H   ALA A 228      25.924  -7.508  37.616  1.00  0.00           H  
ATOM   3498  HA  ALA A 228      24.515  -5.456  36.249  1.00  0.00           H  
ATOM   3499 1HB  ALA A 228      24.281  -4.409  38.459  1.00  0.00           H  
ATOM   3500 2HB  ALA A 228      23.946  -6.156  38.509  1.00  0.00           H  
ATOM   3501 3HB  ALA A 228      25.499  -5.528  39.112  1.00  0.00           H  
ATOM   3502  N   GLU A 229      27.564  -4.668  37.213  1.00  0.00           N  
ATOM   3503  CA  GLU A 229      28.651  -3.718  36.998  1.00  0.00           C  
ATOM   3504  C   GLU A 229      29.004  -3.613  35.520  1.00  0.00           C  
ATOM   3505  O   GLU A 229      29.215  -2.516  35.000  1.00  0.00           O  
ATOM   3506  CB  GLU A 229      29.888  -4.132  37.799  1.00  0.00           C  
ATOM   3507  CG  GLU A 229      29.757  -3.939  39.303  1.00  0.00           C  
ATOM   3508  CD  GLU A 229      30.952  -4.443  40.064  1.00  0.00           C  
ATOM   3509  OE1 GLU A 229      31.759  -5.125  39.481  1.00  0.00           O  
ATOM   3510  OE2 GLU A 229      31.057  -4.144  41.230  1.00  0.00           O1-
ATOM   3511  H   GLU A 229      27.739  -5.502  37.755  1.00  0.00           H  
ATOM   3512  HA  GLU A 229      28.331  -2.738  37.353  1.00  0.00           H  
ATOM   3513 1HB  GLU A 229      30.106  -5.185  37.614  1.00  0.00           H  
ATOM   3514 2HB  GLU A 229      30.750  -3.556  37.462  1.00  0.00           H  
ATOM   3515 1HG  GLU A 229      29.627  -2.879  39.513  1.00  0.00           H  
ATOM   3516 2HG  GLU A 229      28.866  -4.462  39.649  1.00  0.00           H  
ATOM   3517  N   LEU A 230      29.070  -4.757  34.848  1.00  0.00           N  
ATOM   3518  CA  LEU A 230      29.379  -4.794  33.424  1.00  0.00           C  
ATOM   3519  C   LEU A 230      28.279  -4.132  32.603  1.00  0.00           C  
ATOM   3520  O   LEU A 230      28.553  -3.415  31.644  1.00  0.00           O  
ATOM   3521  CB  LEU A 230      29.569  -6.243  32.961  1.00  0.00           C  
ATOM   3522  CG  LEU A 230      30.775  -6.980  33.558  1.00  0.00           C  
ATOM   3523  CD1 LEU A 230      30.654  -8.470  33.272  1.00  0.00           C  
ATOM   3524  CD2 LEU A 230      32.058  -6.413  32.969  1.00  0.00           C  
ATOM   3525  H   LEU A 230      28.901  -5.623  35.338  1.00  0.00           H  
ATOM   3526  HA  LEU A 230      30.312  -4.253  33.258  1.00  0.00           H  
ATOM   3527 1HB  LEU A 230      28.675  -6.810  33.218  1.00  0.00           H  
ATOM   3528 2HB  LEU A 230      29.679  -6.251  31.877  1.00  0.00           H  
ATOM   3529  HG  LEU A 230      30.784  -6.847  34.640  1.00  0.00           H  
ATOM   3530 1HD1 LEU A 230      31.511  -8.994  33.696  1.00  0.00           H  
ATOM   3531 2HD1 LEU A 230      29.737  -8.853  33.721  1.00  0.00           H  
ATOM   3532 3HD1 LEU A 230      30.626  -8.634  32.195  1.00  0.00           H  
ATOM   3533 1HD2 LEU A 230      32.916  -6.936  33.393  1.00  0.00           H  
ATOM   3534 2HD2 LEU A 230      32.052  -6.546  31.887  1.00  0.00           H  
ATOM   3535 3HD2 LEU A 230      32.128  -5.351  33.203  1.00  0.00           H  
ATOM   3536  N   ALA A 231      27.031  -4.382  32.989  1.00  0.00           N  
ATOM   3537  CA  ALA A 231      25.885  -3.787  32.310  1.00  0.00           C  
ATOM   3538  C   ALA A 231      25.894  -2.270  32.438  1.00  0.00           C  
ATOM   3539  O   ALA A 231      25.536  -1.554  31.501  1.00  0.00           O  
ATOM   3540  CB  ALA A 231      24.586  -4.356  32.861  1.00  0.00           C  
ATOM   3541  H   ALA A 231      26.872  -4.995  33.776  1.00  0.00           H  
ATOM   3542  HA  ALA A 231      25.936  -4.048  31.252  1.00  0.00           H  
ATOM   3543 1HB  ALA A 231      23.742  -3.903  32.342  1.00  0.00           H  
ATOM   3544 2HB  ALA A 231      24.568  -5.435  32.708  1.00  0.00           H  
ATOM   3545 3HB  ALA A 231      24.516  -4.140  33.925  1.00  0.00           H  
ATOM   3546  N   ALA A 232      26.304  -1.782  33.603  1.00  0.00           N  
ATOM   3547  CA  ALA A 232      26.384  -0.347  33.849  1.00  0.00           C  
ATOM   3548  C   ALA A 232      27.387   0.315  32.915  1.00  0.00           C  
ATOM   3549  O   ALA A 232      27.147   1.411  32.407  1.00  0.00           O  
ATOM   3550  CB  ALA A 232      26.755  -0.078  35.300  1.00  0.00           C  
ATOM   3551  H   ALA A 232      26.566  -2.422  34.340  1.00  0.00           H  
ATOM   3552  HA  ALA A 232      25.399   0.090  33.673  1.00  0.00           H  
ATOM   3553 1HB  ALA A 232      26.810   0.998  35.467  1.00  0.00           H  
ATOM   3554 2HB  ALA A 232      25.996  -0.506  35.953  1.00  0.00           H  
ATOM   3555 3HB  ALA A 232      27.722  -0.527  35.520  1.00  0.00           H  
ATOM   3556  N   LYS A 233      28.513  -0.354  32.693  1.00  0.00           N  
ATOM   3557  CA  LYS A 233      29.539   0.148  31.784  1.00  0.00           C  
ATOM   3558  C   LYS A 233      29.125  -0.042  30.331  1.00  0.00           C  
ATOM   3559  O   LYS A 233      29.426   0.793  29.477  1.00  0.00           O  
ATOM   3560  CB  LYS A 233      30.876  -0.549  32.045  1.00  0.00           C  
ATOM   3561  CG  LYS A 233      31.536  -0.168  33.363  1.00  0.00           C  
ATOM   3562  CD  LYS A 233      32.882  -0.859  33.527  1.00  0.00           C  
ATOM   3563  CE  LYS A 233      33.557  -0.457  34.830  1.00  0.00           C  
ATOM   3564  NZ  LYS A 233      34.893  -1.093  34.984  1.00  0.00           N1+
ATOM   3565  H   LYS A 233      28.664  -1.234  33.166  1.00  0.00           H  
ATOM   3566  HA  LYS A 233      29.678   1.213  31.973  1.00  0.00           H  
ATOM   3567 1HB  LYS A 233      30.729  -1.629  32.043  1.00  0.00           H  
ATOM   3568 2HB  LYS A 233      31.573  -0.312  31.241  1.00  0.00           H  
ATOM   3569 1HG  LYS A 233      31.685   0.912  33.397  1.00  0.00           H  
ATOM   3570 2HG  LYS A 233      30.888  -0.453  34.191  1.00  0.00           H  
ATOM   3571 1HD  LYS A 233      32.739  -1.940  33.520  1.00  0.00           H  
ATOM   3572 2HD  LYS A 233      33.532  -0.591  32.694  1.00  0.00           H  
ATOM   3573 1HE  LYS A 233      33.678   0.626  34.857  1.00  0.00           H  
ATOM   3574 2HE  LYS A 233      32.930  -0.751  35.671  1.00  0.00           H  
ATOM   3575 1HZ  LYS A 233      35.307  -0.802  35.858  1.00  0.00           H  
ATOM   3576 2HZ  LYS A 233      34.790  -2.099  34.979  1.00  0.00           H  
ATOM   3577 3HZ  LYS A 233      35.491  -0.812  34.220  1.00  0.00           H  
ATOM   3578  N   ASN A 234      28.433  -1.141  30.056  1.00  0.00           N  
ATOM   3579  CA  ASN A 234      27.965  -1.435  28.705  1.00  0.00           C  
ATOM   3580  C   ASN A 234      26.777  -0.561  28.332  1.00  0.00           C  
ATOM   3581  O   ASN A 234      26.454  -0.408  27.155  1.00  0.00           O  
ATOM   3582  CB  ASN A 234      27.610  -2.904  28.569  1.00  0.00           C  
ATOM   3583  CG  ASN A 234      27.459  -3.332  27.136  1.00  0.00           C  
ATOM   3584  ND2 ASN A 234      26.324  -3.898  26.812  1.00  0.00           N  
ATOM   3585  OD1 ASN A 234      28.370  -3.149  26.321  1.00  0.00           O  
ATOM   3586  H   ASN A 234      28.225  -1.792  30.801  1.00  0.00           H  
ATOM   3587  HA  ASN A 234      28.779  -1.236  28.006  1.00  0.00           H  
ATOM   3588 1HB  ASN A 234      28.385  -3.511  29.038  1.00  0.00           H  
ATOM   3589 2HB  ASN A 234      26.676  -3.102  29.096  1.00  0.00           H  
ATOM   3590 1HD2 ASN A 234      26.168  -4.203  25.872  1.00  0.00           H  
ATOM   3591 2HD2 ASN A 234      25.614  -4.026  27.504  1.00  0.00           H  
ATOM   3592  N   GLY A 235      26.061  -0.119  29.298  1.00  0.00           N  
ATOM   3593  CA  GLY A 235      24.901   0.738  29.065  1.00  0.00           C  
ATOM   3594  C   GLY A 235      23.668  -0.086  28.724  1.00  0.00           C  
ATOM   3595  O   GLY A 235      22.784   0.375  28.000  1.00  0.00           O  
ATOM   3596  H   GLY A 235      26.368  -0.282  30.243  1.00  0.00           H  
ATOM   3597 1HA  GLY A 235      24.708   1.339  29.954  1.00  0.00           H  
ATOM   3598 2HA  GLY A 235      25.118   1.430  28.251  1.00  0.00           H  
ATOM   3599  N   ASP A 236      23.614  -1.308  29.246  1.00  0.00           N  
ATOM   3600  CA  ASP A 236      22.498  -2.207  28.975  1.00  0.00           C  
ATOM   3601  C   ASP A 236      21.527  -2.251  30.148  1.00  0.00           C  
ATOM   3602  O   ASP A 236      21.775  -2.925  31.148  1.00  0.00           O  
ATOM   3603  CB  ASP A 236      23.007  -3.618  28.673  1.00  0.00           C  
ATOM   3604  CG  ASP A 236      21.896  -4.571  28.253  1.00  0.00           C  
ATOM   3605  OD1 ASP A 236      20.783  -4.380  28.681  1.00  0.00           O  
ATOM   3606  OD2 ASP A 236      22.172  -5.481  27.508  1.00  0.00           O1-
ATOM   3607  H   ASP A 236      24.363  -1.620  29.844  1.00  0.00           H  
ATOM   3608  HA  ASP A 236      21.965  -1.842  28.095  1.00  0.00           H  
ATOM   3609 1HB  ASP A 236      23.749  -3.574  27.876  1.00  0.00           H  
ATOM   3610 2HB  ASP A 236      23.499  -4.024  29.557  1.00  0.00           H  
ATOM   3611  N   LYS A 237      20.422  -1.525  30.020  1.00  0.00           N  
ATOM   3612  CA  LYS A 237      19.453  -1.409  31.104  1.00  0.00           C  
ATOM   3613  C   LYS A 237      18.777  -2.744  31.386  1.00  0.00           C  
ATOM   3614  O   LYS A 237      18.500  -3.079  32.538  1.00  0.00           O  
ATOM   3615  CB  LYS A 237      18.404  -0.347  30.772  1.00  0.00           C  
ATOM   3616  CG  LYS A 237      18.923   1.085  30.808  1.00  0.00           C  
ATOM   3617  CD  LYS A 237      17.825   2.080  30.466  1.00  0.00           C  
ATOM   3618  CE  LYS A 237      18.336   3.512  30.526  1.00  0.00           C  
ATOM   3619  NZ  LYS A 237      17.284   4.495  30.150  1.00  0.00           N1+
ATOM   3620  H   LYS A 237      20.246  -1.045  29.152  1.00  0.00           H  
ATOM   3621  HA  LYS A 237      19.979  -1.086  32.004  1.00  0.00           H  
ATOM   3622 1HB  LYS A 237      18.002  -0.531  29.775  1.00  0.00           H  
ATOM   3623 2HB  LYS A 237      17.576  -0.420  31.477  1.00  0.00           H  
ATOM   3624 1HG  LYS A 237      19.307   1.307  31.805  1.00  0.00           H  
ATOM   3625 2HG  LYS A 237      19.737   1.194  30.092  1.00  0.00           H  
ATOM   3626 1HD  LYS A 237      17.451   1.878  29.462  1.00  0.00           H  
ATOM   3627 2HD  LYS A 237      17.001   1.969  31.171  1.00  0.00           H  
ATOM   3628 1HE  LYS A 237      18.678   3.734  31.536  1.00  0.00           H  
ATOM   3629 2HE  LYS A 237      19.180   3.626  29.847  1.00  0.00           H  
ATOM   3630 1HZ  LYS A 237      17.662   5.429  30.202  1.00  0.00           H  
ATOM   3631 2HZ  LYS A 237      16.972   4.310  29.207  1.00  0.00           H  
ATOM   3632 3HZ  LYS A 237      16.502   4.411  30.785  1.00  0.00           H  
ATOM   3633  N   GLU A 238      18.513  -3.502  30.327  1.00  0.00           N  
ATOM   3634  CA  GLU A 238      17.828  -4.783  30.453  1.00  0.00           C  
ATOM   3635  C   GLU A 238      18.609  -5.744  31.337  1.00  0.00           C  
ATOM   3636  O   GLU A 238      18.058  -6.341  32.263  1.00  0.00           O  
ATOM   3637  CB  GLU A 238      17.610  -5.409  29.073  1.00  0.00           C  
ATOM   3638  CG  GLU A 238      16.905  -6.758  29.099  1.00  0.00           C  
ATOM   3639  CD  GLU A 238      16.781  -7.380  27.736  1.00  0.00           C  
ATOM   3640  OE1 GLU A 238      17.281  -6.809  26.796  1.00  0.00           O  
ATOM   3641  OE2 GLU A 238      16.186  -8.427  27.634  1.00  0.00           O1-
ATOM   3642  H   GLU A 238      18.797  -3.184  29.411  1.00  0.00           H  
ATOM   3643  HA  GLU A 238      16.850  -4.610  30.904  1.00  0.00           H  
ATOM   3644 1HB  GLU A 238      17.018  -4.734  28.456  1.00  0.00           H  
ATOM   3645 2HB  GLU A 238      18.572  -5.544  28.579  1.00  0.00           H  
ATOM   3646 1HG  GLU A 238      17.462  -7.436  29.745  1.00  0.00           H  
ATOM   3647 2HG  GLU A 238      15.911  -6.629  29.526  1.00  0.00           H  
ATOM   3648  N   VAL A 239      19.897  -5.891  31.043  1.00  0.00           N  
ATOM   3649  CA  VAL A 239      20.757  -6.784  31.808  1.00  0.00           C  
ATOM   3650  C   VAL A 239      21.008  -6.243  33.212  1.00  0.00           C  
ATOM   3651  O   VAL A 239      21.030  -6.996  34.183  1.00  0.00           O  
ATOM   3652  CB  VAL A 239      22.104  -6.976  31.086  1.00  0.00           C  
ATOM   3653  CG1 VAL A 239      23.081  -7.734  31.972  1.00  0.00           C  
ATOM   3654  CG2 VAL A 239      21.886  -7.708  29.771  1.00  0.00           C  
ATOM   3655  H   VAL A 239      20.289  -5.370  30.271  1.00  0.00           H  
ATOM   3656  HA  VAL A 239      20.263  -7.753  31.892  1.00  0.00           H  
ATOM   3657  HB  VAL A 239      22.542  -5.997  30.889  1.00  0.00           H  
ATOM   3658 1HG1 VAL A 239      24.027  -7.861  31.445  1.00  0.00           H  
ATOM   3659 2HG1 VAL A 239      23.249  -7.175  32.891  1.00  0.00           H  
ATOM   3660 3HG1 VAL A 239      22.667  -8.714  32.213  1.00  0.00           H  
ATOM   3661 1HG2 VAL A 239      22.842  -7.839  29.265  1.00  0.00           H  
ATOM   3662 2HG2 VAL A 239      21.443  -8.685  29.967  1.00  0.00           H  
ATOM   3663 3HG2 VAL A 239      21.218  -7.126  29.136  1.00  0.00           H  
ATOM   3664  N   PHE A 240      21.195  -4.932  33.309  1.00  0.00           N  
ATOM   3665  CA  PHE A 240      21.465  -4.289  34.589  1.00  0.00           C  
ATOM   3666  C   PHE A 240      20.350  -4.571  35.591  1.00  0.00           C  
ATOM   3667  O   PHE A 240      20.612  -4.940  36.738  1.00  0.00           O  
ATOM   3668  CB  PHE A 240      21.625  -2.778  34.404  1.00  0.00           C  
ATOM   3669  CG  PHE A 240      21.934  -2.042  35.676  1.00  0.00           C  
ATOM   3670  CD1 PHE A 240      23.232  -1.980  36.161  1.00  0.00           C  
ATOM   3671  CD2 PHE A 240      20.927  -1.410  36.391  1.00  0.00           C  
ATOM   3672  CE1 PHE A 240      23.517  -1.303  37.332  1.00  0.00           C  
ATOM   3673  CE2 PHE A 240      21.210  -0.732  37.560  1.00  0.00           C  
ATOM   3674  CZ  PHE A 240      22.506  -0.678  38.031  1.00  0.00           C  
ATOM   3675  H   PHE A 240      21.151  -4.364  32.476  1.00  0.00           H  
ATOM   3676  HA  PHE A 240      22.401  -4.686  34.985  1.00  0.00           H  
ATOM   3677 1HB  PHE A 240      22.428  -2.582  33.694  1.00  0.00           H  
ATOM   3678 2HB  PHE A 240      20.709  -2.365  33.985  1.00  0.00           H  
ATOM   3679  HD1 PHE A 240      24.031  -2.473  35.607  1.00  0.00           H  
ATOM   3680  HD2 PHE A 240      19.903  -1.453  36.019  1.00  0.00           H  
ATOM   3681  HE1 PHE A 240      24.541  -1.262  37.701  1.00  0.00           H  
ATOM   3682  HE2 PHE A 240      20.410  -0.239  38.112  1.00  0.00           H  
ATOM   3683  HZ  PHE A 240      22.730  -0.145  38.954  1.00  0.00           H  
ATOM   3684  N   GLN A 241      19.108  -4.390  35.152  1.00  0.00           N  
ATOM   3685  CA  GLN A 241      17.955  -4.580  36.026  1.00  0.00           C  
ATOM   3686  C   GLN A 241      17.845  -6.023  36.492  1.00  0.00           C  
ATOM   3687  O   GLN A 241      17.575  -6.291  37.662  1.00  0.00           O  
ATOM   3688  CB  GLN A 241      16.666  -4.165  35.312  1.00  0.00           C  
ATOM   3689  CG  GLN A 241      16.539  -2.669  35.077  1.00  0.00           C  
ATOM   3690  CD  GLN A 241      15.291  -2.311  34.292  1.00  0.00           C  
ATOM   3691  NE2 GLN A 241      14.788  -1.100  34.504  1.00  0.00           N  
ATOM   3692  OE1 GLN A 241      14.784  -3.114  33.505  1.00  0.00           O  
ATOM   3693  H   GLN A 241      18.960  -4.120  34.192  1.00  0.00           H  
ATOM   3694  HA  GLN A 241      18.075  -3.939  36.901  1.00  0.00           H  
ATOM   3695 1HB  GLN A 241      16.610  -4.663  34.344  1.00  0.00           H  
ATOM   3696 2HB  GLN A 241      15.805  -4.488  35.897  1.00  0.00           H  
ATOM   3697 1HG  GLN A 241      16.494  -2.163  36.041  1.00  0.00           H  
ATOM   3698 2HG  GLN A 241      17.407  -2.325  34.514  1.00  0.00           H  
ATOM   3699 1HE2 GLN A 241      13.965  -0.807  34.015  1.00  0.00           H  
ATOM   3700 2HE2 GLN A 241      15.231  -0.480  35.151  1.00  0.00           H  
ATOM   3701  N   LYS A 242      18.058  -6.956  35.568  1.00  0.00           N  
ATOM   3702  CA  LYS A 242      17.994  -8.377  35.887  1.00  0.00           C  
ATOM   3703  C   LYS A 242      19.092  -8.773  36.864  1.00  0.00           C  
ATOM   3704  O   LYS A 242      18.843  -9.483  37.840  1.00  0.00           O  
ATOM   3705  CB  LYS A 242      18.098  -9.219  34.613  1.00  0.00           C  
ATOM   3706  CG  LYS A 242      16.876  -9.140  33.707  1.00  0.00           C  
ATOM   3707  CD  LYS A 242      17.067  -9.974  32.450  1.00  0.00           C  
ATOM   3708  CE  LYS A 242      15.919  -9.773  31.471  1.00  0.00           C  
ATOM   3709  NZ  LYS A 242      16.099 -10.573  30.229  1.00  0.00           N1+
ATOM   3710  H   LYS A 242      18.271  -6.672  34.623  1.00  0.00           H  
ATOM   3711  HA  LYS A 242      17.027  -8.587  36.345  1.00  0.00           H  
ATOM   3712 1HB  LYS A 242      18.965  -8.898  34.035  1.00  0.00           H  
ATOM   3713 2HB  LYS A 242      18.250 -10.265  34.879  1.00  0.00           H  
ATOM   3714 1HG  LYS A 242      16.000  -9.504  34.245  1.00  0.00           H  
ATOM   3715 2HG  LYS A 242      16.701  -8.104  33.422  1.00  0.00           H  
ATOM   3716 1HD  LYS A 242      18.001  -9.693  31.963  1.00  0.00           H  
ATOM   3717 2HD  LYS A 242      17.121 -11.030  32.718  1.00  0.00           H  
ATOM   3718 1HE  LYS A 242      14.982 -10.065  31.944  1.00  0.00           H  
ATOM   3719 2HE  LYS A 242      15.851  -8.719  31.202  1.00  0.00           H  
ATOM   3720 1HZ  LYS A 242      15.319 -10.412  29.608  1.00  0.00           H  
ATOM   3721 2HZ  LYS A 242      16.957 -10.297  29.772  1.00  0.00           H  
ATOM   3722 3HZ  LYS A 242      16.144 -11.555  30.464  1.00  0.00           H  
ATOM   3723  N   ALA A 243      20.310  -8.312  36.601  1.00  0.00           N  
ATOM   3724  CA  ALA A 243      21.458  -8.649  37.434  1.00  0.00           C  
ATOM   3725  C   ALA A 243      21.370  -7.966  38.793  1.00  0.00           C  
ATOM   3726  O   ALA A 243      21.704  -8.562  39.817  1.00  0.00           O  
ATOM   3727  CB  ALA A 243      22.753  -8.267  36.731  1.00  0.00           C  
ATOM   3728  H   ALA A 243      20.444  -7.711  35.799  1.00  0.00           H  
ATOM   3729  HA  ALA A 243      21.470  -9.729  37.584  1.00  0.00           H  
ATOM   3730 1HB  ALA A 243      23.601  -8.528  37.367  1.00  0.00           H  
ATOM   3731 2HB  ALA A 243      22.829  -8.808  35.787  1.00  0.00           H  
ATOM   3732 3HB  ALA A 243      22.759  -7.197  36.539  1.00  0.00           H  
ATOM   3733  N   ALA A 244      20.921  -6.719  38.793  1.00  0.00           N  
ATOM   3734  CA  ALA A 244      20.809  -5.944  40.025  1.00  0.00           C  
ATOM   3735  C   ALA A 244      19.805  -6.577  40.982  1.00  0.00           C  
ATOM   3736  O   ALA A 244      20.069  -6.700  42.179  1.00  0.00           O  
ATOM   3737  CB  ALA A 244      20.412  -4.507  39.714  1.00  0.00           C  
ATOM   3738  H   ALA A 244      20.650  -6.291  37.919  1.00  0.00           H  
ATOM   3739  HA  ALA A 244      21.787  -5.920  40.508  1.00  0.00           H  
ATOM   3740 1HB  ALA A 244      20.330  -3.945  40.644  1.00  0.00           H  
ATOM   3741 2HB  ALA A 244      21.166  -4.052  39.076  1.00  0.00           H  
ATOM   3742 3HB  ALA A 244      19.450  -4.500  39.202  1.00  0.00           H  
ATOM   3743  N   ALA A 245      18.657  -6.974  40.449  1.00  0.00           N  
ATOM   3744  CA  ALA A 245      17.620  -7.615  41.251  1.00  0.00           C  
ATOM   3745  C   ALA A 245      18.085  -8.967  41.776  1.00  0.00           C  
ATOM   3746  O   ALA A 245      17.769  -9.350  42.901  1.00  0.00           O  
ATOM   3747  CB  ALA A 245      16.345  -7.772  40.439  1.00  0.00           C  
ATOM   3748  H   ALA A 245      18.498  -6.832  39.462  1.00  0.00           H  
ATOM   3749  HA  ALA A 245      17.392  -6.970  42.101  1.00  0.00           H  
ATOM   3750 1HB  ALA A 245      15.581  -8.252  41.052  1.00  0.00           H  
ATOM   3751 2HB  ALA A 245      15.992  -6.791  40.122  1.00  0.00           H  
ATOM   3752 3HB  ALA A 245      16.543  -8.386  39.562  1.00  0.00           H  
ATOM   3753  N   SER A 246      18.836  -9.690  40.949  1.00  0.00           N  
ATOM   3754  CA  SER A 246      19.338 -11.006  41.325  1.00  0.00           C  
ATOM   3755  C   SER A 246      20.385 -10.901  42.428  1.00  0.00           C  
ATOM   3756  O   SER A 246      20.374 -11.678  43.381  1.00  0.00           O  
ATOM   3757  CB  SER A 246      19.931 -11.704  40.116  1.00  0.00           C  
ATOM   3758  OG  SER A 246      18.942 -11.987  39.165  1.00  0.00           O  
ATOM   3759  H   SER A 246      19.065  -9.317  40.039  1.00  0.00           H  
ATOM   3760  HA  SER A 246      18.503 -11.602  41.692  1.00  0.00           H  
ATOM   3761 1HB  SER A 246      20.698 -11.070  39.671  1.00  0.00           H  
ATOM   3762 2HB  SER A 246      20.413 -12.628  40.431  1.00  0.00           H  
ATOM   3763  HG  SER A 246      18.737 -11.151  38.739  1.00  0.00           H  
ATOM   3764  N   ALA A 247      21.290  -9.942  42.287  1.00  0.00           N  
ATOM   3765  CA  ALA A 247      22.344  -9.733  43.274  1.00  0.00           C  
ATOM   3766  C   ALA A 247      21.760  -9.414  44.644  1.00  0.00           C  
ATOM   3767  O   ALA A 247      22.242  -9.910  45.664  1.00  0.00           O  
ATOM   3768  CB  ALA A 247      23.277  -8.617  42.824  1.00  0.00           C  
ATOM   3769  H   ALA A 247      21.246  -9.338  41.478  1.00  0.00           H  
ATOM   3770  HA  ALA A 247      22.934 -10.647  43.349  1.00  0.00           H  
ATOM   3771 1HB  ALA A 247      24.059  -8.474  43.568  1.00  0.00           H  
ATOM   3772 2HB  ALA A 247      23.731  -8.886  41.869  1.00  0.00           H  
ATOM   3773 3HB  ALA A 247      22.712  -7.695  42.709  1.00  0.00           H  
ATOM   3774  N   VAL A 248      20.726  -8.585  44.662  1.00  0.00           N  
ATOM   3775  CA  VAL A 248      20.058  -8.219  45.907  1.00  0.00           C  
ATOM   3776  C   VAL A 248      19.307  -9.403  46.500  1.00  0.00           C  
ATOM   3777  O   VAL A 248      19.386  -9.664  47.701  1.00  0.00           O  
ATOM   3778  CB  VAL A 248      19.071  -7.061  45.663  1.00  0.00           C  
ATOM   3779  CG1 VAL A 248      18.198  -6.838  46.888  1.00  0.00           C  
ATOM   3780  CG2 VAL A 248      19.837  -5.795  45.309  1.00  0.00           C  
ATOM   3781  H   VAL A 248      20.389  -8.200  43.793  1.00  0.00           H  
ATOM   3782  HA  VAL A 248      20.813  -7.891  46.622  1.00  0.00           H  
ATOM   3783  HB  VAL A 248      18.408  -7.328  44.840  1.00  0.00           H  
ATOM   3784 1HG1 VAL A 248      17.506  -6.017  46.698  1.00  0.00           H  
ATOM   3785 2HG1 VAL A 248      17.632  -7.745  47.101  1.00  0.00           H  
ATOM   3786 3HG1 VAL A 248      18.826  -6.592  47.744  1.00  0.00           H  
ATOM   3787 1HG2 VAL A 248      19.133  -4.980  45.138  1.00  0.00           H  
ATOM   3788 2HG2 VAL A 248      20.504  -5.532  46.131  1.00  0.00           H  
ATOM   3789 3HG2 VAL A 248      20.423  -5.964  44.406  1.00  0.00           H  
ATOM   3790  N   GLU A 249      18.577 -10.120  45.650  1.00  0.00           N  
ATOM   3791  CA  GLU A 249      17.768 -11.246  46.098  1.00  0.00           C  
ATOM   3792  C   GLU A 249      18.626 -12.313  46.763  1.00  0.00           C  
ATOM   3793  O   GLU A 249      18.274 -12.838  47.820  1.00  0.00           O  
ATOM   3794  CB  GLU A 249      17.003 -11.854  44.920  1.00  0.00           C  
ATOM   3795  CG  GLU A 249      15.771 -11.068  44.497  1.00  0.00           C  
ATOM   3796  CD  GLU A 249      14.588 -11.307  45.393  1.00  0.00           C  
ATOM   3797  OE1 GLU A 249      14.403 -12.422  45.817  1.00  0.00           O  
ATOM   3798  OE2 GLU A 249      13.867 -10.372  45.655  1.00  0.00           O1-
ATOM   3799  H   GLU A 249      18.584  -9.879  44.670  1.00  0.00           H  
ATOM   3800  HA  GLU A 249      17.039 -10.882  46.823  1.00  0.00           H  
ATOM   3801 1HB  GLU A 249      17.664 -11.930  44.057  1.00  0.00           H  
ATOM   3802 2HB  GLU A 249      16.683 -12.864  45.177  1.00  0.00           H  
ATOM   3803 1HG  GLU A 249      16.010 -10.005  44.507  1.00  0.00           H  
ATOM   3804 2HG  GLU A 249      15.509 -11.344  43.477  1.00  0.00           H  
ATOM   3805  N   VAL A 250      19.755 -12.628  46.140  1.00  0.00           N  
ATOM   3806  CA  VAL A 250      20.661 -13.648  46.661  1.00  0.00           C  
ATOM   3807  C   VAL A 250      21.288 -13.206  47.977  1.00  0.00           C  
ATOM   3808  O   VAL A 250      21.397 -13.991  48.919  1.00  0.00           O  
ATOM   3809  CB  VAL A 250      21.775 -13.948  45.641  1.00  0.00           C  
ATOM   3810  CG1 VAL A 250      22.813 -14.883  46.244  1.00  0.00           C  
ATOM   3811  CG2 VAL A 250      21.174 -14.549  44.380  1.00  0.00           C  
ATOM   3812  H   VAL A 250      19.995 -12.153  45.283  1.00  0.00           H  
ATOM   3813  HA  VAL A 250      20.090 -14.562  46.834  1.00  0.00           H  
ATOM   3814  HB  VAL A 250      22.286 -13.017  45.392  1.00  0.00           H  
ATOM   3815 1HG1 VAL A 250      23.593 -15.084  45.509  1.00  0.00           H  
ATOM   3816 2HG1 VAL A 250      23.255 -14.416  47.124  1.00  0.00           H  
ATOM   3817 3HG1 VAL A 250      22.335 -15.819  46.529  1.00  0.00           H  
ATOM   3818 1HG2 VAL A 250      21.968 -14.758  43.662  1.00  0.00           H  
ATOM   3819 2HG2 VAL A 250      20.658 -15.477  44.629  1.00  0.00           H  
ATOM   3820 3HG2 VAL A 250      20.466 -13.845  43.942  1.00  0.00           H  
ATOM   3821  N   ALA A 251      21.701 -11.945  48.034  1.00  0.00           N  
ATOM   3822  CA  ALA A 251      22.296 -11.388  49.244  1.00  0.00           C  
ATOM   3823  C   ALA A 251      21.337 -11.476  50.422  1.00  0.00           C  
ATOM   3824  O   ALA A 251      21.745 -11.750  51.551  1.00  0.00           O  
ATOM   3825  CB  ALA A 251      22.717  -9.944  49.013  1.00  0.00           C  
ATOM   3826  H   ALA A 251      21.595 -11.355  47.222  1.00  0.00           H  
ATOM   3827  HA  ALA A 251      23.194 -11.960  49.482  1.00  0.00           H  
ATOM   3828 1HB  ALA A 251      23.159  -9.542  49.924  1.00  0.00           H  
ATOM   3829 2HB  ALA A 251      23.447  -9.903  48.204  1.00  0.00           H  
ATOM   3830 3HB  ALA A 251      21.843  -9.352  48.740  1.00  0.00           H  
ATOM   3831  N   LEU A 252      20.056 -11.241  50.157  1.00  0.00           N  
ATOM   3832  CA  LEU A 252      19.030 -11.321  51.188  1.00  0.00           C  
ATOM   3833  C   LEU A 252      18.862 -12.747  51.689  1.00  0.00           C  
ATOM   3834  O   LEU A 252      18.608 -12.975  52.872  1.00  0.00           O  
ATOM   3835  CB  LEU A 252      17.691 -10.804  50.646  1.00  0.00           C  
ATOM   3836  CG  LEU A 252      17.594  -9.285  50.454  1.00  0.00           C  
ATOM   3837  CD1 LEU A 252      16.318  -8.949  49.693  1.00  0.00           C  
ATOM   3838  CD2 LEU A 252      17.616  -8.599  51.812  1.00  0.00           C  
ATOM   3839  H   LEU A 252      19.785 -11.002  49.211  1.00  0.00           H  
ATOM   3840  HA  LEU A 252      19.330 -10.689  52.025  1.00  0.00           H  
ATOM   3841 1HB  LEU A 252      17.504 -11.272  49.681  1.00  0.00           H  
ATOM   3842 2HB  LEU A 252      16.899 -11.103  51.332  1.00  0.00           H  
ATOM   3843  HG  LEU A 252      18.439  -8.939  49.858  1.00  0.00           H  
ATOM   3844 1HD1 LEU A 252      16.248  -7.870  49.557  1.00  0.00           H  
ATOM   3845 2HD1 LEU A 252      16.337  -9.438  48.719  1.00  0.00           H  
ATOM   3846 3HD1 LEU A 252      15.455  -9.300  50.258  1.00  0.00           H  
ATOM   3847 1HD2 LEU A 252      17.548  -7.519  51.676  1.00  0.00           H  
ATOM   3848 2HD2 LEU A 252      16.772  -8.944  52.408  1.00  0.00           H  
ATOM   3849 3HD2 LEU A 252      18.547  -8.841  52.326  1.00  0.00           H  
ATOM   3850  N   ARG A 253      19.010 -13.711  50.786  1.00  0.00           N  
ATOM   3851  CA  ARG A 253      18.950 -15.121  51.148  1.00  0.00           C  
ATOM   3852  C   ARG A 253      20.194 -15.546  51.918  1.00  0.00           C  
ATOM   3853  O   ARG A 253      20.137 -16.431  52.771  1.00  0.00           O  
ATOM   3854  CB  ARG A 253      18.806 -15.988  49.906  1.00  0.00           C  
ATOM   3855  CG  ARG A 253      17.498 -15.812  49.152  1.00  0.00           C  
ATOM   3856  CD  ARG A 253      16.326 -16.171  49.992  1.00  0.00           C  
ATOM   3857  NE  ARG A 253      15.087 -16.148  49.233  1.00  0.00           N  
ATOM   3858  CZ  ARG A 253      13.855 -16.176  49.778  1.00  0.00           C  
ATOM   3859  NH1 ARG A 253      13.715 -16.229  51.084  1.00  0.00           N1+
ATOM   3860  NH2 ARG A 253      12.787 -16.151  49.000  1.00  0.00           N  
ATOM   3861  H   ARG A 253      19.169 -13.458  49.820  1.00  0.00           H  
ATOM   3862  HA  ARG A 253      18.076 -15.279  51.781  1.00  0.00           H  
ATOM   3863 1HB  ARG A 253      19.617 -15.769  49.214  1.00  0.00           H  
ATOM   3864 2HB  ARG A 253      18.888 -17.039  50.184  1.00  0.00           H  
ATOM   3865 1HG  ARG A 253      17.392 -14.772  48.844  1.00  0.00           H  
ATOM   3866 2HG  ARG A 253      17.497 -16.453  48.270  1.00  0.00           H  
ATOM   3867 1HD  ARG A 253      16.461 -17.176  50.393  1.00  0.00           H  
ATOM   3868 2HD  ARG A 253      16.237 -15.461  50.813  1.00  0.00           H  
ATOM   3869  HE  ARG A 253      15.153 -16.108  48.224  1.00  0.00           H  
ATOM   3870 1HH1 ARG A 253      14.532 -16.248  51.679  1.00  0.00           H  
ATOM   3871 2HH1 ARG A 253      12.792 -16.249  51.493  1.00  0.00           H  
ATOM   3872 1HH2 ARG A 253      12.894 -16.111  47.995  1.00  0.00           H  
ATOM   3873 2HH2 ARG A 253      11.864 -16.172  49.408  1.00  0.00           H  
ATOM   3874  N   LEU A 254      21.318 -14.911  51.609  1.00  0.00           N  
ATOM   3875  CA  LEU A 254      22.582 -15.228  52.265  1.00  0.00           C  
ATOM   3876  C   LEU A 254      22.524 -14.916  53.753  1.00  0.00           C  
ATOM   3877  O   LEU A 254      22.970 -15.709  54.582  1.00  0.00           O  
ATOM   3878  CB  LEU A 254      23.728 -14.442  51.616  1.00  0.00           C  
ATOM   3879  CG  LEU A 254      25.117 -14.664  52.229  1.00  0.00           C  
ATOM   3880  CD1 LEU A 254      25.510 -16.127  52.083  1.00  0.00           C  
ATOM   3881  CD2 LEU A 254      26.125 -13.755  51.541  1.00  0.00           C  
ATOM   3882  H   LEU A 254      21.299 -14.191  50.901  1.00  0.00           H  
ATOM   3883  HA  LEU A 254      22.779 -16.294  52.139  1.00  0.00           H  
ATOM   3884 1HB  LEU A 254      23.783 -14.716  50.563  1.00  0.00           H  
ATOM   3885 2HB  LEU A 254      23.501 -13.378  51.682  1.00  0.00           H  
ATOM   3886  HG  LEU A 254      25.086 -14.431  53.293  1.00  0.00           H  
ATOM   3887 1HD1 LEU A 254      26.497 -16.284  52.518  1.00  0.00           H  
ATOM   3888 2HD1 LEU A 254      24.783 -16.753  52.600  1.00  0.00           H  
ATOM   3889 3HD1 LEU A 254      25.534 -16.394  51.027  1.00  0.00           H  
ATOM   3890 1HD2 LEU A 254      27.113 -13.912  51.978  1.00  0.00           H  
ATOM   3891 2HD2 LEU A 254      26.159 -13.988  50.477  1.00  0.00           H  
ATOM   3892 3HD2 LEU A 254      25.830 -12.714  51.677  1.00  0.00           H  
ATOM   3893  N   THR A 255      21.972 -13.755  54.086  1.00  0.00           N  
ATOM   3894  CA  THR A 255      21.866 -13.329  55.477  1.00  0.00           C  
ATOM   3895  C   THR A 255      20.898 -14.209  56.253  1.00  0.00           C  
ATOM   3896  O   THR A 255      21.106 -14.491  57.435  1.00  0.00           O  
ATOM   3897  CB  THR A 255      21.419 -11.859  55.573  1.00  0.00           C  
ATOM   3898  CG2 THR A 255      20.246 -11.596  54.640  1.00  0.00           C  
ATOM   3899  OG1 THR A 255      21.029 -11.563  56.920  1.00  0.00           O  
ATOM   3900  H   THR A 255      21.615 -13.151  53.360  1.00  0.00           H  
ATOM   3901  HA  THR A 255      22.852 -13.405  55.937  1.00  0.00           H  
ATOM   3902  HB  THR A 255      22.248 -11.207  55.297  1.00  0.00           H  
ATOM   3903  HG1 THR A 255      21.799 -11.610  57.493  1.00  0.00           H  
ATOM   3904 1HG2 THR A 255      19.944 -10.551  54.721  1.00  0.00           H  
ATOM   3905 2HG2 THR A 255      20.544 -11.809  53.614  1.00  0.00           H  
ATOM   3906 3HG2 THR A 255      19.411 -12.238  54.917  1.00  0.00           H  
ATOM   3907  N   GLU A 256      19.834 -14.641  55.583  1.00  0.00           N  
ATOM   3908  CA  GLU A 256      18.822 -15.483  56.212  1.00  0.00           C  
ATOM   3909  C   GLU A 256      19.415 -16.812  56.664  1.00  0.00           C  
ATOM   3910  O   GLU A 256      19.177 -17.259  57.785  1.00  0.00           O  
ATOM   3911  CB  GLU A 256      17.662 -15.732  55.246  1.00  0.00           C  
ATOM   3912  CG  GLU A 256      16.749 -14.533  55.037  1.00  0.00           C  
ATOM   3913  CD  GLU A 256      15.719 -14.760  53.965  1.00  0.00           C  
ATOM   3914  OE1 GLU A 256      15.787 -15.771  53.307  1.00  0.00           O  
ATOM   3915  OE2 GLU A 256      14.864 -13.922  53.803  1.00  0.00           O1-
ATOM   3916  H   GLU A 256      19.723 -14.380  54.614  1.00  0.00           H  
ATOM   3917  HA  GLU A 256      18.429 -14.958  57.084  1.00  0.00           H  
ATOM   3918 1HB  GLU A 256      18.055 -16.026  54.273  1.00  0.00           H  
ATOM   3919 2HB  GLU A 256      17.052 -16.556  55.615  1.00  0.00           H  
ATOM   3920 1HG  GLU A 256      16.237 -14.311  55.973  1.00  0.00           H  
ATOM   3921 2HG  GLU A 256      17.356 -13.668  54.773  1.00  0.00           H  
ATOM   3922  N   VAL A 257      20.186 -17.439  55.781  1.00  0.00           N  
ATOM   3923  CA  VAL A 257      20.819 -18.717  56.090  1.00  0.00           C  
ATOM   3924  C   VAL A 257      22.047 -18.526  56.975  1.00  0.00           C  
ATOM   3925  O   VAL A 257      22.345 -19.360  57.826  1.00  0.00           O  
ATOM   3926  CB  VAL A 257      21.230 -19.435  54.792  1.00  0.00           C  
ATOM   3927  CG1 VAL A 257      22.397 -18.716  54.132  1.00  0.00           C  
ATOM   3928  CG2 VAL A 257      21.590 -20.882  55.093  1.00  0.00           C  
ATOM   3929  H   VAL A 257      20.338 -17.023  54.877  1.00  0.00           H  
ATOM   3930  HA  VAL A 257      20.098 -19.339  56.622  1.00  0.00           H  
ATOM   3931  HB  VAL A 257      20.396 -19.405  54.090  1.00  0.00           H  
ATOM   3932 1HG1 VAL A 257      22.675 -19.236  53.215  1.00  0.00           H  
ATOM   3933 2HG1 VAL A 257      22.105 -17.693  53.892  1.00  0.00           H  
ATOM   3934 3HG1 VAL A 257      23.248 -18.701  54.812  1.00  0.00           H  
ATOM   3935 1HG2 VAL A 257      21.879 -21.385  54.170  1.00  0.00           H  
ATOM   3936 2HG2 VAL A 257      22.420 -20.911  55.798  1.00  0.00           H  
ATOM   3937 3HG2 VAL A 257      20.727 -21.389  55.526  1.00  0.00           H  
ATOM   3938  N   ALA A 258      22.754 -17.422  56.762  1.00  0.00           N  
ATOM   3939  CA  ALA A 258      23.923 -17.093  57.567  1.00  0.00           C  
ATOM   3940  C   ALA A 258      23.539 -16.858  59.023  1.00  0.00           C  
ATOM   3941  O   ALA A 258      24.287 -17.208  59.937  1.00  0.00           O  
ATOM   3942  CB  ALA A 258      24.630 -15.873  57.002  1.00  0.00           C  
ATOM   3943  H   ALA A 258      22.472 -16.790  56.023  1.00  0.00           H  
ATOM   3944  HA  ALA A 258      24.622 -17.929  57.520  1.00  0.00           H  
ATOM   3945 1HB  ALA A 258      25.501 -15.641  57.617  1.00  0.00           H  
ATOM   3946 2HB  ALA A 258      24.952 -16.075  55.983  1.00  0.00           H  
ATOM   3947 3HB  ALA A 258      23.950 -15.021  57.008  1.00  0.00           H  
ATOM   3948  N   SER A 259      22.371 -16.267  59.235  1.00  0.00           N  
ATOM   3949  CA  SER A 259      21.867 -16.020  60.580  1.00  0.00           C  
ATOM   3950  C   SER A 259      21.623 -17.326  61.327  1.00  0.00           C  
ATOM   3951  O   SER A 259      22.003 -17.469  62.489  1.00  0.00           O  
ATOM   3952  CB  SER A 259      20.583 -15.216  60.514  1.00  0.00           C  
ATOM   3953  OG  SER A 259      20.064 -14.993  61.797  1.00  0.00           O  
ATOM   3954  H   SER A 259      21.814 -15.980  58.441  1.00  0.00           H  
ATOM   3955  HA  SER A 259      22.609 -15.438  61.127  1.00  0.00           H  
ATOM   3956 1HB  SER A 259      20.775 -14.261  60.026  1.00  0.00           H  
ATOM   3957 2HB  SER A 259      19.850 -15.751  59.911  1.00  0.00           H  
ATOM   3958  HG  SER A 259      19.229 -14.534  61.669  1.00  0.00           H  
ATOM   3959  N   LYS A 260      20.990 -18.276  60.650  1.00  0.00           N  
ATOM   3960  CA  LYS A 260      20.720 -19.584  61.237  1.00  0.00           C  
ATOM   3961  C   LYS A 260      22.010 -20.296  61.619  1.00  0.00           C  
ATOM   3962  O   LYS A 260      22.093 -20.934  62.667  1.00  0.00           O  
ATOM   3963  CB  LYS A 260      19.910 -20.448  60.268  1.00  0.00           C  
ATOM   3964  CG  LYS A 260      18.472 -19.990  60.067  1.00  0.00           C  
ATOM   3965  CD  LYS A 260      17.748 -20.868  59.057  1.00  0.00           C  
ATOM   3966  CE  LYS A 260      16.320 -20.393  58.833  1.00  0.00           C  
ATOM   3967  NZ  LYS A 260      15.612 -21.220  57.819  1.00  0.00           N1+
ATOM   3968  H   LYS A 260      20.687 -18.092  59.704  1.00  0.00           H  
ATOM   3969  HA  LYS A 260      20.119 -19.443  62.136  1.00  0.00           H  
ATOM   3970 1HB  LYS A 260      20.398 -20.455  59.293  1.00  0.00           H  
ATOM   3971 2HB  LYS A 260      19.887 -21.476  60.630  1.00  0.00           H  
ATOM   3972 1HG  LYS A 260      17.940 -20.033  61.019  1.00  0.00           H  
ATOM   3973 2HG  LYS A 260      18.464 -18.960  59.712  1.00  0.00           H  
ATOM   3974 1HD  LYS A 260      18.282 -20.846  58.107  1.00  0.00           H  
ATOM   3975 2HD  LYS A 260      17.727 -21.896  59.418  1.00  0.00           H  
ATOM   3976 1HE  LYS A 260      15.770 -20.441  59.772  1.00  0.00           H  
ATOM   3977 2HE  LYS A 260      16.330 -19.357  58.496  1.00  0.00           H  
ATOM   3978 1HZ  LYS A 260      14.670 -20.873  57.699  1.00  0.00           H  
ATOM   3979 2HZ  LYS A 260      16.103 -21.168  56.938  1.00  0.00           H  
ATOM   3980 3HZ  LYS A 260      15.580 -22.180  58.129  1.00  0.00           H  
ATOM   3981  N   GLU A 261      23.019 -20.178  60.762  1.00  0.00           N  
ATOM   3982  CA  GLU A 261      24.315 -20.793  61.018  1.00  0.00           C  
ATOM   3983  C   GLU A 261      25.117 -19.990  62.034  1.00  0.00           C  
ATOM   3984  O   GLU A 261      25.919 -20.544  62.787  1.00  0.00           O  
ATOM   3985  CB  GLU A 261      25.109 -20.925  59.717  1.00  0.00           C  
ATOM   3986  CG  GLU A 261      24.523 -21.914  58.720  1.00  0.00           C  
ATOM   3987  CD  GLU A 261      24.532 -23.330  59.226  1.00  0.00           C  
ATOM   3988  OE1 GLU A 261      25.506 -23.720  59.825  1.00  0.00           O  
ATOM   3989  OE2 GLU A 261      23.565 -24.023  59.014  1.00  0.00           O1-
ATOM   3990  H   GLU A 261      22.884 -19.651  59.912  1.00  0.00           H  
ATOM   3991  HA  GLU A 261      24.150 -21.795  61.418  1.00  0.00           H  
ATOM   3992 1HB  GLU A 261      25.170 -19.953  59.227  1.00  0.00           H  
ATOM   3993 2HB  GLU A 261      26.128 -21.242  59.942  1.00  0.00           H  
ATOM   3994 1HG  GLU A 261      23.495 -21.627  58.500  1.00  0.00           H  
ATOM   3995 2HG  GLU A 261      25.093 -21.861  57.793  1.00  0.00           H  
ATOM   3996  N   GLY A 262      24.892 -18.681  62.053  1.00  0.00           N  
ATOM   3997  CA  GLY A 262      25.608 -17.795  62.964  1.00  0.00           C  
ATOM   3998  C   GLY A 262      26.899 -17.284  62.332  1.00  0.00           C  
ATOM   3999  O   GLY A 262      27.866 -16.979  63.031  1.00  0.00           O  
ATOM   4000  H   GLY A 262      24.208 -18.288  61.424  1.00  0.00           H  
ATOM   4001 1HA  GLY A 262      24.969 -16.952  63.229  1.00  0.00           H  
ATOM   4002 2HA  GLY A 262      25.836 -18.328  63.886  1.00  0.00           H  
ATOM   4003  N   ASP A 263      26.906 -17.189  61.009  1.00  0.00           N  
ATOM   4004  CA  ASP A 263      28.083 -16.737  60.279  1.00  0.00           C  
ATOM   4005  C   ASP A 263      28.041 -15.233  60.039  1.00  0.00           C  
ATOM   4006  O   ASP A 263      27.360 -14.756  59.131  1.00  0.00           O  
ATOM   4007  CB  ASP A 263      28.197 -17.471  58.940  1.00  0.00           C  
ATOM   4008  CG  ASP A 263      29.485 -17.148  58.195  1.00  0.00           C  
ATOM   4009  OD1 ASP A 263      29.963 -16.045  58.325  1.00  0.00           O  
ATOM   4010  OD2 ASP A 263      29.979 -18.006  57.504  1.00  0.00           O1-
ATOM   4011  H   ASP A 263      26.074 -17.437  60.493  1.00  0.00           H  
ATOM   4012  HA  ASP A 263      28.968 -16.972  60.871  1.00  0.00           H  
ATOM   4013 1HB  ASP A 263      28.152 -18.547  59.110  1.00  0.00           H  
ATOM   4014 2HB  ASP A 263      27.351 -17.204  58.306  1.00  0.00           H  
ATOM   4015  N   SER A 264      28.766 -14.486  60.864  1.00  0.00           N  
ATOM   4016  CA  SER A 264      28.721 -13.028  60.824  1.00  0.00           C  
ATOM   4017  C   SER A 264      29.491 -12.486  59.629  1.00  0.00           C  
ATOM   4018  O   SER A 264      29.262 -11.361  59.187  1.00  0.00           O  
ATOM   4019  CB  SER A 264      29.290 -12.452  62.106  1.00  0.00           C  
ATOM   4020  OG  SER A 264      30.665 -12.705  62.203  1.00  0.00           O  
ATOM   4021  H   SER A 264      29.367 -14.940  61.539  1.00  0.00           H  
ATOM   4022  HA  SER A 264      27.679 -12.717  60.739  1.00  0.00           H  
ATOM   4023 1HB  SER A 264      29.113 -11.377  62.132  1.00  0.00           H  
ATOM   4024 2HB  SER A 264      28.776 -12.889  62.961  1.00  0.00           H  
ATOM   4025  HG  SER A 264      30.948 -12.313  63.033  1.00  0.00           H  
ATOM   4026  N   GLU A 265      30.410 -13.295  59.106  1.00  0.00           N  
ATOM   4027  CA  GLU A 265      31.223 -12.893  57.967  1.00  0.00           C  
ATOM   4028  C   GLU A 265      30.388 -12.794  56.698  1.00  0.00           C  
ATOM   4029  O   GLU A 265      30.565 -11.880  55.893  1.00  0.00           O  
ATOM   4030  CB  GLU A 265      32.372 -13.882  57.758  1.00  0.00           C  
ATOM   4031  CG  GLU A 265      33.433 -13.853  58.849  1.00  0.00           C  
ATOM   4032  CD  GLU A 265      34.573 -14.797  58.582  1.00  0.00           C  
ATOM   4033  OE1 GLU A 265      34.542 -15.465  57.577  1.00  0.00           O  
ATOM   4034  OE2 GLU A 265      35.475 -14.848  59.385  1.00  0.00           O1-
ATOM   4035  H   GLU A 265      30.545 -14.210  59.510  1.00  0.00           H  
ATOM   4036  HA  GLU A 265      31.653 -11.913  58.179  1.00  0.00           H  
ATOM   4037 1HB  GLU A 265      31.975 -14.895  57.705  1.00  0.00           H  
ATOM   4038 2HB  GLU A 265      32.864 -13.673  56.808  1.00  0.00           H  
ATOM   4039 1HG  GLU A 265      33.827 -12.840  58.931  1.00  0.00           H  
ATOM   4040 2HG  GLU A 265      32.969 -14.111  59.800  1.00  0.00           H  
ATOM   4041  N   LEU A 266      29.472 -13.744  56.524  1.00  0.00           N  
ATOM   4042  CA  LEU A 266      28.585 -13.749  55.368  1.00  0.00           C  
ATOM   4043  C   LEU A 266      27.521 -12.667  55.484  1.00  0.00           C  
ATOM   4044  O   LEU A 266      27.073 -12.110  54.480  1.00  0.00           O  
ATOM   4045  CB  LEU A 266      27.911 -15.120  55.221  1.00  0.00           C  
ATOM   4046  CG  LEU A 266      28.848 -16.287  54.880  1.00  0.00           C  
ATOM   4047  CD1 LEU A 266      28.071 -17.596  54.940  1.00  0.00           C  
ATOM   4048  CD2 LEU A 266      29.447 -16.071  53.499  1.00  0.00           C  
ATOM   4049  H   LEU A 266      29.391 -14.479  57.210  1.00  0.00           H  
ATOM   4050  HA  LEU A 266      29.179 -13.560  54.474  1.00  0.00           H  
ATOM   4051 1HB  LEU A 266      27.407 -15.361  56.155  1.00  0.00           H  
ATOM   4052 2HB  LEU A 266      27.161 -15.057  54.433  1.00  0.00           H  
ATOM   4053  HG  LEU A 266      29.647 -16.339  55.619  1.00  0.00           H  
ATOM   4054 1HD1 LEU A 266      28.736 -18.425  54.699  1.00  0.00           H  
ATOM   4055 2HD1 LEU A 266      27.669 -17.734  55.944  1.00  0.00           H  
ATOM   4056 3HD1 LEU A 266      27.252 -17.565  54.222  1.00  0.00           H  
ATOM   4057 1HD2 LEU A 266      30.113 -16.900  53.257  1.00  0.00           H  
ATOM   4058 2HD2 LEU A 266      28.648 -16.019  52.759  1.00  0.00           H  
ATOM   4059 3HD2 LEU A 266      30.012 -15.138  53.489  1.00  0.00           H  
ATOM   4060  N   GLU A 267      27.118 -12.371  56.715  1.00  0.00           N  
ATOM   4061  CA  GLU A 267      26.182 -11.282  56.974  1.00  0.00           C  
ATOM   4062  C   GLU A 267      26.716  -9.956  56.453  1.00  0.00           C  
ATOM   4063  O   GLU A 267      25.999  -9.194  55.805  1.00  0.00           O  
ATOM   4064  CB  GLU A 267      25.892 -11.172  58.472  1.00  0.00           C  
ATOM   4065  CG  GLU A 267      25.039  -9.973  58.861  1.00  0.00           C  
ATOM   4066  CD  GLU A 267      23.581 -10.165  58.551  1.00  0.00           C  
ATOM   4067  OE1 GLU A 267      23.101 -11.263  58.707  1.00  0.00           O  
ATOM   4068  OE2 GLU A 267      22.947  -9.215  58.157  1.00  0.00           O1-
ATOM   4069  H   GLU A 267      27.475 -12.909  57.495  1.00  0.00           H  
ATOM   4070  HA  GLU A 267      25.243 -11.503  56.463  1.00  0.00           H  
ATOM   4071 1HB  GLU A 267      25.378 -12.071  58.811  1.00  0.00           H  
ATOM   4072 2HB  GLU A 267      26.832 -11.105  59.020  1.00  0.00           H  
ATOM   4073 1HG  GLU A 267      25.151  -9.792  59.930  1.00  0.00           H  
ATOM   4074 2HG  GLU A 267      25.405  -9.092  58.333  1.00  0.00           H  
ATOM   4075  N   THR A 268      27.986  -9.684  56.737  1.00  0.00           N  
ATOM   4076  CA  THR A 268      28.627  -8.455  56.279  1.00  0.00           C  
ATOM   4077  C   THR A 268      28.701  -8.405  54.761  1.00  0.00           C  
ATOM   4078  O   THR A 268      28.421  -7.372  54.151  1.00  0.00           O  
ATOM   4079  CB  THR A 268      30.041  -8.314  56.870  1.00  0.00           C  
ATOM   4080  CG2 THR A 268      30.711  -7.049  56.354  1.00  0.00           C  
ATOM   4081  OG1 THR A 268      29.961  -8.258  58.301  1.00  0.00           O  
ATOM   4082  H   THR A 268      28.520 -10.343  57.281  1.00  0.00           H  
ATOM   4083  HA  THR A 268      28.037  -7.606  56.629  1.00  0.00           H  
ATOM   4084  HB  THR A 268      30.643  -9.177  56.588  1.00  0.00           H  
ATOM   4085  HG1 THR A 268      29.633  -9.095  58.635  1.00  0.00           H  
ATOM   4086 1HG2 THR A 268      31.711  -6.966  56.782  1.00  0.00           H  
ATOM   4087 2HG2 THR A 268      30.784  -7.094  55.267  1.00  0.00           H  
ATOM   4088 3HG2 THR A 268      30.120  -6.181  56.642  1.00  0.00           H  
ATOM   4089  N   GLU A 269      29.078  -9.527  54.154  1.00  0.00           N  
ATOM   4090  CA  GLU A 269      29.224  -9.600  52.704  1.00  0.00           C  
ATOM   4091  C   GLU A 269      27.888  -9.387  52.004  1.00  0.00           C  
ATOM   4092  O   GLU A 269      27.826  -8.785  50.933  1.00  0.00           O  
ATOM   4093  CB  GLU A 269      29.815 -10.952  52.295  1.00  0.00           C  
ATOM   4094  CG  GLU A 269      31.269 -11.150  52.698  1.00  0.00           C  
ATOM   4095  CD  GLU A 269      32.190 -10.132  52.085  1.00  0.00           C  
ATOM   4096  OE1 GLU A 269      32.196 -10.011  50.884  1.00  0.00           O  
ATOM   4097  OE2 GLU A 269      32.889  -9.474  52.820  1.00  0.00           O1-
ATOM   4098  H   GLU A 269      29.270 -10.346  54.709  1.00  0.00           H  
ATOM   4099  HA  GLU A 269      29.915  -8.818  52.385  1.00  0.00           H  
ATOM   4100 1HB  GLU A 269      29.230 -11.755  52.743  1.00  0.00           H  
ATOM   4101 2HB  GLU A 269      29.749 -11.065  51.212  1.00  0.00           H  
ATOM   4102 1HG  GLU A 269      31.346 -11.086  53.783  1.00  0.00           H  
ATOM   4103 2HG  GLU A 269      31.586 -12.147  52.397  1.00  0.00           H  
ATOM   4104  N   ALA A 270      26.818  -9.885  52.618  1.00  0.00           N  
ATOM   4105  CA  ALA A 270      25.474  -9.698  52.085  1.00  0.00           C  
ATOM   4106  C   ALA A 270      25.131  -8.218  51.967  1.00  0.00           C  
ATOM   4107  O   ALA A 270      24.547  -7.785  50.973  1.00  0.00           O  
ATOM   4108  CB  ALA A 270      24.455 -10.410  52.962  1.00  0.00           C  
ATOM   4109  H   ALA A 270      26.942 -10.411  53.472  1.00  0.00           H  
ATOM   4110  HA  ALA A 270      25.428 -10.148  51.093  1.00  0.00           H  
ATOM   4111 1HB  ALA A 270      23.454 -10.261  52.554  1.00  0.00           H  
ATOM   4112 2HB  ALA A 270      24.678 -11.475  52.991  1.00  0.00           H  
ATOM   4113 3HB  ALA A 270      24.496 -10.004  53.973  1.00  0.00           H  
ATOM   4114  N   ALA A 271      25.496  -7.449  52.986  1.00  0.00           N  
ATOM   4115  CA  ALA A 271      25.238  -6.013  52.992  1.00  0.00           C  
ATOM   4116  C   ALA A 271      26.018  -5.310  51.888  1.00  0.00           C  
ATOM   4117  O   ALA A 271      25.517  -4.377  51.260  1.00  0.00           O  
ATOM   4118  CB  ALA A 271      25.588  -5.419  54.348  1.00  0.00           C  
ATOM   4119  H   ALA A 271      25.962  -7.867  53.777  1.00  0.00           H  
ATOM   4120  HA  ALA A 271      24.172  -5.852  52.825  1.00  0.00           H  
ATOM   4121 1HB  ALA A 271      25.391  -4.346  54.338  1.00  0.00           H  
ATOM   4122 2HB  ALA A 271      24.981  -5.891  55.121  1.00  0.00           H  
ATOM   4123 3HB  ALA A 271      26.642  -5.591  54.559  1.00  0.00           H  
ATOM   4124  N   LYS A 272      27.247  -5.762  51.656  1.00  0.00           N  
ATOM   4125  CA  LYS A 272      28.102  -5.168  50.639  1.00  0.00           C  
ATOM   4126  C   LYS A 272      27.466  -5.265  49.258  1.00  0.00           C  
ATOM   4127  O   LYS A 272      27.499  -4.313  48.481  1.00  0.00           O  
ATOM   4128  CB  LYS A 272      29.476  -5.840  50.636  1.00  0.00           C  
ATOM   4129  CG  LYS A 272      30.354  -5.486  51.829  1.00  0.00           C  
ATOM   4130  CD  LYS A 272      31.697  -6.195  51.757  1.00  0.00           C  
ATOM   4131  CE  LYS A 272      32.576  -5.839  52.947  1.00  0.00           C  
ATOM   4132  NZ  LYS A 272      33.825  -6.649  52.978  1.00  0.00           N1+
ATOM   4133  H   LYS A 272      27.594  -6.538  52.200  1.00  0.00           H  
ATOM   4134  HA  LYS A 272      28.248  -4.114  50.883  1.00  0.00           H  
ATOM   4135 1HB  LYS A 272      29.351  -6.923  50.623  1.00  0.00           H  
ATOM   4136 2HB  LYS A 272      30.015  -5.562  49.729  1.00  0.00           H  
ATOM   4137 1HG  LYS A 272      30.522  -4.408  51.849  1.00  0.00           H  
ATOM   4138 2HG  LYS A 272      29.849  -5.773  52.750  1.00  0.00           H  
ATOM   4139 1HD  LYS A 272      31.537  -7.274  51.743  1.00  0.00           H  
ATOM   4140 2HD  LYS A 272      32.211  -5.911  50.840  1.00  0.00           H  
ATOM   4141 1HE  LYS A 272      32.842  -4.784  52.900  1.00  0.00           H  
ATOM   4142 2HE  LYS A 272      32.024  -6.011  53.871  1.00  0.00           H  
ATOM   4143 1HZ  LYS A 272      34.378  -6.383  53.780  1.00  0.00           H  
ATOM   4144 2HZ  LYS A 272      33.590  -7.630  53.041  1.00  0.00           H  
ATOM   4145 3HZ  LYS A 272      34.355  -6.483  52.135  1.00  0.00           H  
ATOM   4146  N   VAL A 273      26.887  -6.424  48.958  1.00  0.00           N  
ATOM   4147  CA  VAL A 273      26.288  -6.668  47.650  1.00  0.00           C  
ATOM   4148  C   VAL A 273      25.091  -5.756  47.418  1.00  0.00           C  
ATOM   4149  O   VAL A 273      24.966  -5.142  46.357  1.00  0.00           O  
ATOM   4150  CB  VAL A 273      25.842  -8.138  47.530  1.00  0.00           C  
ATOM   4151  CG1 VAL A 273      25.050  -8.351  46.249  1.00  0.00           C  
ATOM   4152  CG2 VAL A 273      27.056  -9.052  47.572  1.00  0.00           C  
ATOM   4153  H   VAL A 273      26.864  -7.155  49.655  1.00  0.00           H  
ATOM   4154  HA  VAL A 273      27.038  -6.466  46.883  1.00  0.00           H  
ATOM   4155  HB  VAL A 273      25.178  -8.374  48.362  1.00  0.00           H  
ATOM   4156 1HG1 VAL A 273      24.742  -9.394  46.181  1.00  0.00           H  
ATOM   4157 2HG1 VAL A 273      24.166  -7.713  46.257  1.00  0.00           H  
ATOM   4158 3HG1 VAL A 273      25.673  -8.100  45.390  1.00  0.00           H  
ATOM   4159 1HG2 VAL A 273      26.733 -10.090  47.488  1.00  0.00           H  
ATOM   4160 2HG2 VAL A 273      27.722  -8.811  46.744  1.00  0.00           H  
ATOM   4161 3HG2 VAL A 273      27.585  -8.912  48.516  1.00  0.00           H  
ATOM   4162  N   ILE A 274      24.215  -5.671  48.413  1.00  0.00           N  
ATOM   4163  CA  ILE A 274      23.016  -4.851  48.305  1.00  0.00           C  
ATOM   4164  C   ILE A 274      23.363  -3.374  48.180  1.00  0.00           C  
ATOM   4165  O   ILE A 274      22.793  -2.660  47.358  1.00  0.00           O  
ATOM   4166  CB  ILE A 274      22.096  -5.061  49.523  1.00  0.00           C  
ATOM   4167  CG1 ILE A 274      21.534  -6.484  49.529  1.00  0.00           C  
ATOM   4168  CG2 ILE A 274      20.970  -4.040  49.521  1.00  0.00           C  
ATOM   4169  CD1 ILE A 274      20.922  -6.894  50.849  1.00  0.00           C  
ATOM   4170  H   ILE A 274      24.387  -6.188  49.265  1.00  0.00           H  
ATOM   4171  HA  ILE A 274      22.467  -5.156  47.414  1.00  0.00           H  
ATOM   4172  HB  ILE A 274      22.676  -4.947  50.439  1.00  0.00           H  
ATOM   4173 1HG1 ILE A 274      20.772  -6.577  48.756  1.00  0.00           H  
ATOM   4174 2HG1 ILE A 274      22.329  -7.191  49.288  1.00  0.00           H  
ATOM   4175 1HG2 ILE A 274      20.330  -4.202  50.388  1.00  0.00           H  
ATOM   4176 2HG2 ILE A 274      21.389  -3.035  49.564  1.00  0.00           H  
ATOM   4177 3HG2 ILE A 274      20.381  -4.149  48.610  1.00  0.00           H  
ATOM   4178 1HD1 ILE A 274      20.547  -7.915  50.775  1.00  0.00           H  
ATOM   4179 2HD1 ILE A 274      21.680  -6.843  51.632  1.00  0.00           H  
ATOM   4180 3HD1 ILE A 274      20.102  -6.223  51.093  1.00  0.00           H  
ATOM   4181  N   THR A 275      24.308  -2.923  49.000  1.00  0.00           N  
ATOM   4182  CA  THR A 275      24.742  -1.532  48.975  1.00  0.00           C  
ATOM   4183  C   THR A 275      25.359  -1.172  47.632  1.00  0.00           C  
ATOM   4184  O   THR A 275      25.107  -0.095  47.091  1.00  0.00           O  
ATOM   4185  CB  THR A 275      25.752  -1.246  50.101  1.00  0.00           C  
ATOM   4186  CG2 THR A 275      26.213   0.202  50.049  1.00  0.00           C  
ATOM   4187  OG1 THR A 275      25.141  -1.504  51.372  1.00  0.00           O  
ATOM   4188  H   THR A 275      24.734  -3.561  49.657  1.00  0.00           H  
ATOM   4189  HA  THR A 275      23.873  -0.896  49.143  1.00  0.00           H  
ATOM   4190  HB  THR A 275      26.617  -1.900  49.990  1.00  0.00           H  
ATOM   4191  HG1 THR A 275      24.935  -2.439  51.444  1.00  0.00           H  
ATOM   4192 1HG2 THR A 275      26.927   0.387  50.852  1.00  0.00           H  
ATOM   4193 2HG2 THR A 275      26.689   0.399  49.088  1.00  0.00           H  
ATOM   4194 3HG2 THR A 275      25.355   0.862  50.170  1.00  0.00           H  
ATOM   4195  N   ARG A 276      26.167  -2.079  47.093  1.00  0.00           N  
ATOM   4196  CA  ARG A 276      26.850  -1.844  45.826  1.00  0.00           C  
ATOM   4197  C   ARG A 276      25.851  -1.655  44.691  1.00  0.00           C  
ATOM   4198  O   ARG A 276      26.034  -0.798  43.826  1.00  0.00           O  
ATOM   4199  CB  ARG A 276      27.775  -3.006  45.494  1.00  0.00           C  
ATOM   4200  CG  ARG A 276      28.513  -2.877  44.170  1.00  0.00           C  
ATOM   4201  CD  ARG A 276      29.423  -1.702  44.161  1.00  0.00           C  
ATOM   4202  NE  ARG A 276      30.278  -1.688  42.984  1.00  0.00           N  
ATOM   4203  CZ  ARG A 276      31.023  -0.636  42.593  1.00  0.00           C  
ATOM   4204  NH1 ARG A 276      31.008   0.476  43.293  1.00  0.00           N1+
ATOM   4205  NH2 ARG A 276      31.769  -0.723  41.506  1.00  0.00           N  
ATOM   4206  H   ARG A 276      26.316  -2.954  47.576  1.00  0.00           H  
ATOM   4207  HA  ARG A 276      27.451  -0.940  45.918  1.00  0.00           H  
ATOM   4208 1HB  ARG A 276      28.523  -3.110  46.279  1.00  0.00           H  
ATOM   4209 2HB  ARG A 276      27.201  -3.932  45.462  1.00  0.00           H  
ATOM   4210 1HG  ARG A 276      29.110  -3.773  43.997  1.00  0.00           H  
ATOM   4211 2HG  ARG A 276      27.792  -2.759  43.361  1.00  0.00           H  
ATOM   4212 1HD  ARG A 276      28.833  -0.787  44.165  1.00  0.00           H  
ATOM   4213 2HD  ARG A 276      30.059  -1.728  45.044  1.00  0.00           H  
ATOM   4214  HE  ARG A 276      30.316  -2.527  42.420  1.00  0.00           H  
ATOM   4215 1HH1 ARG A 276      30.438   0.543  44.124  1.00  0.00           H  
ATOM   4216 2HH1 ARG A 276      31.566   1.264  42.999  1.00  0.00           H  
ATOM   4217 1HH2 ARG A 276      31.780  -1.579  40.968  1.00  0.00           H  
ATOM   4218 2HH2 ARG A 276      32.327   0.065  41.212  1.00  0.00           H  
ATOM   4219  N   VAL A 277      24.791  -2.458  44.703  1.00  0.00           N  
ATOM   4220  CA  VAL A 277      23.753  -2.367  43.683  1.00  0.00           C  
ATOM   4221  C   VAL A 277      23.080  -1.001  43.699  1.00  0.00           C  
ATOM   4222  O   VAL A 277      22.830  -0.410  42.649  1.00  0.00           O  
ATOM   4223  CB  VAL A 277      22.691  -3.461  43.905  1.00  0.00           C  
ATOM   4224  CG1 VAL A 277      21.468  -3.199  43.037  1.00  0.00           C  
ATOM   4225  CG2 VAL A 277      23.286  -4.828  43.601  1.00  0.00           C  
ATOM   4226  H   VAL A 277      24.702  -3.145  45.437  1.00  0.00           H  
ATOM   4227  HA  VAL A 277      24.213  -2.518  42.707  1.00  0.00           H  
ATOM   4228  HB  VAL A 277      22.361  -3.430  44.943  1.00  0.00           H  
ATOM   4229 1HG1 VAL A 277      20.728  -3.983  43.206  1.00  0.00           H  
ATOM   4230 2HG1 VAL A 277      21.038  -2.232  43.296  1.00  0.00           H  
ATOM   4231 3HG1 VAL A 277      21.761  -3.199  41.987  1.00  0.00           H  
ATOM   4232 1HG2 VAL A 277      22.529  -5.597  43.761  1.00  0.00           H  
ATOM   4233 2HG2 VAL A 277      23.620  -4.858  42.564  1.00  0.00           H  
ATOM   4234 3HG2 VAL A 277      24.133  -5.011  44.262  1.00  0.00           H  
ATOM   4235  N   ARG A 278      22.788  -0.505  44.896  1.00  0.00           N  
ATOM   4236  CA  ARG A 278      22.170   0.807  45.051  1.00  0.00           C  
ATOM   4237  C   ARG A 278      23.054   1.904  44.473  1.00  0.00           C  
ATOM   4238  O   ARG A 278      22.576   2.797  43.774  1.00  0.00           O  
ATOM   4239  CB  ARG A 278      21.897   1.100  46.519  1.00  0.00           C  
ATOM   4240  CG  ARG A 278      21.133   2.388  46.783  1.00  0.00           C  
ATOM   4241  CD  ARG A 278      20.729   2.506  48.207  1.00  0.00           C  
ATOM   4242  NE  ARG A 278      21.879   2.532  49.097  1.00  0.00           N  
ATOM   4243  CZ  ARG A 278      22.669   3.606  49.294  1.00  0.00           C  
ATOM   4244  NH1 ARG A 278      22.422   4.730  48.660  1.00  0.00           N1+
ATOM   4245  NH2 ARG A 278      23.693   3.528  50.126  1.00  0.00           N  
ATOM   4246  H   ARG A 278      22.999  -1.049  45.718  1.00  0.00           H  
ATOM   4247  HA  ARG A 278      21.218   0.806  44.518  1.00  0.00           H  
ATOM   4248 1HB  ARG A 278      21.323   0.283  46.953  1.00  0.00           H  
ATOM   4249 2HB  ARG A 278      22.841   1.161  47.060  1.00  0.00           H  
ATOM   4250 1HG  ARG A 278      21.764   3.243  46.534  1.00  0.00           H  
ATOM   4251 2HG  ARG A 278      20.233   2.410  46.168  1.00  0.00           H  
ATOM   4252 1HD  ARG A 278      20.166   3.427  48.351  1.00  0.00           H  
ATOM   4253 2HD  ARG A 278      20.107   1.654  48.480  1.00  0.00           H  
ATOM   4254  HE  ARG A 278      22.102   1.685  49.603  1.00  0.00           H  
ATOM   4255 1HH1 ARG A 278      21.639   4.789  48.024  1.00  0.00           H  
ATOM   4256 2HH1 ARG A 278      23.013   5.534  48.808  1.00  0.00           H  
ATOM   4257 1HH2 ARG A 278      23.884   2.663  50.614  1.00  0.00           H  
ATOM   4258 2HH2 ARG A 278      24.285   4.332  50.274  1.00  0.00           H  
ATOM   4259  N   GLU A 279      24.350   1.832  44.766  1.00  0.00           N  
ATOM   4260  CA  GLU A 279      25.308   2.803  44.253  1.00  0.00           C  
ATOM   4261  C   GLU A 279      25.382   2.753  42.731  1.00  0.00           C  
ATOM   4262  O   GLU A 279      25.425   3.788  42.069  1.00  0.00           O  
ATOM   4263  CB  GLU A 279      26.694   2.550  44.850  1.00  0.00           C  
ATOM   4264  CG  GLU A 279      27.755   3.555  44.424  1.00  0.00           C  
ATOM   4265  CD  GLU A 279      29.085   3.318  45.084  1.00  0.00           C  
ATOM   4266  OE1 GLU A 279      29.144   3.361  46.290  1.00  0.00           O  
ATOM   4267  OE2 GLU A 279      30.042   3.094  44.382  1.00  0.00           O1-
ATOM   4268  H   GLU A 279      24.676   1.082  45.360  1.00  0.00           H  
ATOM   4269  HA  GLU A 279      24.986   3.799  44.556  1.00  0.00           H  
ATOM   4270 1HB  GLU A 279      26.631   2.572  45.938  1.00  0.00           H  
ATOM   4271 2HB  GLU A 279      27.039   1.557  44.562  1.00  0.00           H  
ATOM   4272 1HG  GLU A 279      27.883   3.496  43.343  1.00  0.00           H  
ATOM   4273 2HG  GLU A 279      27.408   4.559  44.666  1.00  0.00           H  
ATOM   4274  N   LEU A 280      25.398   1.543  42.185  1.00  0.00           N  
ATOM   4275  CA  LEU A 280      25.443   1.354  40.741  1.00  0.00           C  
ATOM   4276  C   LEU A 280      24.179   1.889  40.077  1.00  0.00           C  
ATOM   4277  O   LEU A 280      24.235   2.488  39.005  1.00  0.00           O  
ATOM   4278  CB  LEU A 280      25.614  -0.133  40.404  1.00  0.00           C  
ATOM   4279  CG  LEU A 280      26.972  -0.745  40.770  1.00  0.00           C  
ATOM   4280  CD1 LEU A 280      26.883  -2.263  40.687  1.00  0.00           C  
ATOM   4281  CD2 LEU A 280      28.041  -0.207  39.832  1.00  0.00           C  
ATOM   4282  H   LEU A 280      25.384   0.730  42.786  1.00  0.00           H  
ATOM   4283  HA  LEU A 280      26.303   1.897  40.348  1.00  0.00           H  
ATOM   4284 1HB  LEU A 280      24.844  -0.700  40.928  1.00  0.00           H  
ATOM   4285 2HB  LEU A 280      25.468  -0.267  39.333  1.00  0.00           H  
ATOM   4286  HG  LEU A 280      27.224  -0.482  41.799  1.00  0.00           H  
ATOM   4287 1HD1 LEU A 280      27.850  -2.699  40.947  1.00  0.00           H  
ATOM   4288 2HD1 LEU A 280      26.126  -2.624  41.383  1.00  0.00           H  
ATOM   4289 3HD1 LEU A 280      26.616  -2.557  39.674  1.00  0.00           H  
ATOM   4290 1HD2 LEU A 280      29.007  -0.642  40.094  1.00  0.00           H  
ATOM   4291 2HD2 LEU A 280      27.791  -0.471  38.805  1.00  0.00           H  
ATOM   4292 3HD2 LEU A 280      28.095   0.877  39.925  1.00  0.00           H  
ATOM   4293  N   ALA A 281      23.041   1.669  40.725  1.00  0.00           N  
ATOM   4294  CA  ALA A 281      21.759   2.142  40.208  1.00  0.00           C  
ATOM   4295  C   ALA A 281      21.737   3.661  40.108  1.00  0.00           C  
ATOM   4296  O   ALA A 281      21.169   4.223  39.169  1.00  0.00           O  
ATOM   4297  CB  ALA A 281      20.618   1.653  41.086  1.00  0.00           C  
ATOM   4298  H   ALA A 281      23.059   1.159  41.594  1.00  0.00           H  
ATOM   4299  HA  ALA A 281      21.611   1.723  39.212  1.00  0.00           H  
ATOM   4300 1HB  ALA A 281      19.671   2.015  40.689  1.00  0.00           H  
ATOM   4301 2HB  ALA A 281      20.613   0.563  41.101  1.00  0.00           H  
ATOM   4302 3HB  ALA A 281      20.751   2.027  42.101  1.00  0.00           H  
ATOM   4303  N   SER A 282      22.354   4.324  41.080  1.00  0.00           N  
ATOM   4304  CA  SER A 282      22.436   5.779  41.085  1.00  0.00           C  
ATOM   4305  C   SER A 282      23.200   6.290  39.870  1.00  0.00           C  
ATOM   4306  O   SER A 282      22.756   7.219  39.194  1.00  0.00           O  
ATOM   4307  CB  SER A 282      23.110   6.260  42.356  1.00  0.00           C  
ATOM   4308  OG  SER A 282      23.188   7.658  42.385  1.00  0.00           O  
ATOM   4309  H   SER A 282      22.777   3.805  41.838  1.00  0.00           H  
ATOM   4310  HA  SER A 282      21.423   6.183  41.058  1.00  0.00           H  
ATOM   4311 1HB  SER A 282      22.549   5.906  43.221  1.00  0.00           H  
ATOM   4312 2HB  SER A 282      24.110   5.835  42.420  1.00  0.00           H  
ATOM   4313  HG  SER A 282      23.644   7.881  43.200  1.00  0.00           H  
ATOM   4314  N   LYS A 283      24.346   5.678  39.596  1.00  0.00           N  
ATOM   4315  CA  LYS A 283      25.152   6.040  38.434  1.00  0.00           C  
ATOM   4316  C   LYS A 283      24.431   5.692  37.140  1.00  0.00           C  
ATOM   4317  O   LYS A 283      24.510   6.432  36.158  1.00  0.00           O  
ATOM   4318  CB  LYS A 283      26.511   5.340  38.484  1.00  0.00           C  
ATOM   4319  CG  LYS A 283      27.464   5.893  39.534  1.00  0.00           C  
ATOM   4320  CD  LYS A 283      28.805   5.176  39.495  1.00  0.00           C  
ATOM   4321  CE  LYS A 283      29.812   5.831  40.429  1.00  0.00           C  
ATOM   4322  NZ  LYS A 283      31.130   5.139  40.401  1.00  0.00           N1+
ATOM   4323  H   LYS A 283      24.671   4.945  40.210  1.00  0.00           H  
ATOM   4324  HA  LYS A 283      25.331   7.115  38.459  1.00  0.00           H  
ATOM   4325 1HB  LYS A 283      26.366   4.279  38.689  1.00  0.00           H  
ATOM   4326 2HB  LYS A 283      26.998   5.422  37.512  1.00  0.00           H  
ATOM   4327 1HG  LYS A 283      27.626   6.956  39.355  1.00  0.00           H  
ATOM   4328 2HG  LYS A 283      27.026   5.772  40.524  1.00  0.00           H  
ATOM   4329 1HD  LYS A 283      28.670   4.135  39.792  1.00  0.00           H  
ATOM   4330 2HD  LYS A 283      29.200   5.197  38.479  1.00  0.00           H  
ATOM   4331 1HE  LYS A 283      29.956   6.870  40.137  1.00  0.00           H  
ATOM   4332 2HE  LYS A 283      29.429   5.813  41.449  1.00  0.00           H  
ATOM   4333 1HZ  LYS A 283      31.767   5.603  41.032  1.00  0.00           H  
ATOM   4334 2HZ  LYS A 283      31.012   4.178  40.688  1.00  0.00           H  
ATOM   4335 3HZ  LYS A 283      31.505   5.167  39.464  1.00  0.00           H  
ATOM   4336  N   GLN A 284      23.727   4.568  37.141  1.00  0.00           N  
ATOM   4337  CA  GLN A 284      22.943   4.150  35.985  1.00  0.00           C  
ATOM   4338  C   GLN A 284      21.774   5.095  35.740  1.00  0.00           C  
ATOM   4339  O   GLN A 284      21.310   5.249  34.611  1.00  0.00           O  
ATOM   4340  CB  GLN A 284      22.427   2.720  36.176  1.00  0.00           C  
ATOM   4341  CG  GLN A 284      21.626   2.186  35.002  1.00  0.00           C  
ATOM   4342  CD  GLN A 284      22.458   2.072  33.738  1.00  0.00           C  
ATOM   4343  NE2 GLN A 284      21.996   2.709  32.668  1.00  0.00           N  
ATOM   4344  OE1 GLN A 284      23.504   1.418  33.723  1.00  0.00           O  
ATOM   4345  H   GLN A 284      23.733   3.983  37.968  1.00  0.00           H  
ATOM   4346  HA  GLN A 284      23.590   4.158  35.107  1.00  0.00           H  
ATOM   4347 1HB  GLN A 284      23.270   2.049  36.343  1.00  0.00           H  
ATOM   4348 2HB  GLN A 284      21.794   2.677  37.063  1.00  0.00           H  
ATOM   4349 1HG  GLN A 284      21.250   1.194  35.253  1.00  0.00           H  
ATOM   4350 2HG  GLN A 284      20.794   2.862  34.804  1.00  0.00           H  
ATOM   4351 1HE2 GLN A 284      22.502   2.670  31.805  1.00  0.00           H  
ATOM   4352 2HE2 GLN A 284      21.143   3.229  32.724  1.00  0.00           H  
ATOM   4353  N   GLY A 285      21.218   5.604  36.777  1.00  0.00           N  
ATOM   4354  CA  GLY A 285      20.078   6.508  36.672  1.00  0.00           C  
ATOM   4355  C   GLY A 285      18.759   5.743  36.726  1.00  0.00           C  
ATOM   4356  O   GLY A 285      17.716   6.257  36.326  1.00  0.00           O  
ATOM   4357  H   GLY A 285      21.645   5.456  37.678  1.00  0.00           H  
ATOM   4358 1HA  GLY A 285      20.114   7.235  37.484  1.00  0.00           H  
ATOM   4359 2HA  GLY A 285      20.140   7.066  35.739  1.00  0.00           H  
ATOM   4360  N   ASP A 286      18.817   4.515  37.228  1.00  0.00           N  
ATOM   4361  CA  ASP A 286      17.630   3.672  37.325  1.00  0.00           C  
ATOM   4362  C   ASP A 286      17.040   3.707  38.727  1.00  0.00           C  
ATOM   4363  O   ASP A 286      17.486   2.983  39.617  1.00  0.00           O  
ATOM   4364  CB  ASP A 286      17.965   2.228  36.944  1.00  0.00           C  
ATOM   4365  CG  ASP A 286      16.747   1.313  36.962  1.00  0.00           C  
ATOM   4366  OD1 ASP A 286      15.868   1.543  37.758  1.00  0.00           O  
ATOM   4367  OD2 ASP A 286      16.709   0.393  36.181  1.00  0.00           O1-
ATOM   4368  H   ASP A 286      19.705   4.154  37.549  1.00  0.00           H  
ATOM   4369  HA  ASP A 286      16.884   4.043  36.622  1.00  0.00           H  
ATOM   4370 1HB  ASP A 286      18.401   2.207  35.945  1.00  0.00           H  
ATOM   4371 2HB  ASP A 286      18.709   1.832  37.635  1.00  0.00           H  
ATOM   4372  N   ALA A 287      16.037   4.557  38.920  1.00  0.00           N  
ATOM   4373  CA  ALA A 287      15.459   4.772  40.239  1.00  0.00           C  
ATOM   4374  C   ALA A 287      14.797   3.504  40.767  1.00  0.00           C  
ATOM   4375  O   ALA A 287      14.865   3.211  41.960  1.00  0.00           O  
ATOM   4376  CB  ALA A 287      14.453   5.913  40.195  1.00  0.00           C  
ATOM   4377  H   ALA A 287      15.661   5.061  38.131  1.00  0.00           H  
ATOM   4378  HA  ALA A 287      16.259   5.059  40.924  1.00  0.00           H  
ATOM   4379 1HB  ALA A 287      14.030   6.063  41.189  1.00  0.00           H  
ATOM   4380 2HB  ALA A 287      14.954   6.826  39.873  1.00  0.00           H  
ATOM   4381 3HB  ALA A 287      13.655   5.669  39.497  1.00  0.00           H  
ATOM   4382  N   ALA A 288      14.164   2.756  39.871  1.00  0.00           N  
ATOM   4383  CA  ALA A 288      13.428   1.558  40.256  1.00  0.00           C  
ATOM   4384  C   ALA A 288      14.345   0.536  40.921  1.00  0.00           C  
ATOM   4385  O   ALA A 288      13.959  -0.130  41.882  1.00  0.00           O  
ATOM   4386  CB  ALA A 288      12.745   0.943  39.044  1.00  0.00           C  
ATOM   4387  H   ALA A 288      14.193   3.025  38.899  1.00  0.00           H  
ATOM   4388  HA  ALA A 288      12.651   1.842  40.966  1.00  0.00           H  
ATOM   4389 1HB  ALA A 288      12.199   0.050  39.347  1.00  0.00           H  
ATOM   4390 2HB  ALA A 288      12.049   1.665  38.616  1.00  0.00           H  
ATOM   4391 3HB  ALA A 288      13.495   0.675  38.300  1.00  0.00           H  
ATOM   4392  N   VAL A 289      15.565   0.414  40.401  1.00  0.00           N  
ATOM   4393  CA  VAL A 289      16.542  -0.508  40.949  1.00  0.00           C  
ATOM   4394  C   VAL A 289      17.134   0.028  42.251  1.00  0.00           C  
ATOM   4395  O   VAL A 289      17.286  -0.732  43.210  1.00  0.00           O  
ATOM   4396  CB  VAL A 289      17.671  -0.752  39.931  1.00  0.00           C  
ATOM   4397  CG1 VAL A 289      18.795  -1.559  40.565  1.00  0.00           C  
ATOM   4398  CG2 VAL A 289      17.119  -1.464  38.706  1.00  0.00           C  
ATOM   4399  H   VAL A 289      15.817   0.977  39.598  1.00  0.00           H  
ATOM   4400  HA  VAL A 289      16.044  -1.456  41.156  1.00  0.00           H  
ATOM   4401  HB  VAL A 289      18.094   0.208  39.634  1.00  0.00           H  
ATOM   4402 1HG1 VAL A 289      19.585  -1.722  39.831  1.00  0.00           H  
ATOM   4403 2HG1 VAL A 289      19.199  -1.014  41.417  1.00  0.00           H  
ATOM   4404 3HG1 VAL A 289      18.407  -2.521  40.899  1.00  0.00           H  
ATOM   4405 1HG2 VAL A 289      17.923  -1.633  37.990  1.00  0.00           H  
ATOM   4406 2HG2 VAL A 289      16.691  -2.422  39.004  1.00  0.00           H  
ATOM   4407 3HG2 VAL A 289      16.346  -0.849  38.245  1.00  0.00           H  
ATOM   4408  N   ALA A 290      17.428   1.337  42.303  1.00  0.00           N  
ATOM   4409  CA  ALA A 290      17.975   1.945  43.513  1.00  0.00           C  
ATOM   4410  C   ALA A 290      16.994   1.785  44.665  1.00  0.00           C  
ATOM   4411  O   ALA A 290      17.409   1.515  45.790  1.00  0.00           O  
ATOM   4412  CB  ALA A 290      18.293   3.415  43.281  1.00  0.00           C  
ATOM   4413  H   ALA A 290      17.289   1.912  41.481  1.00  0.00           H  
ATOM   4414  HA  ALA A 290      18.911   1.442  43.759  1.00  0.00           H  
ATOM   4415 1HB  ALA A 290      18.688   3.849  44.199  1.00  0.00           H  
ATOM   4416 2HB  ALA A 290      19.036   3.505  42.489  1.00  0.00           H  
ATOM   4417 3HB  ALA A 290      17.386   3.941  42.993  1.00  0.00           H  
ATOM   4418  N   ILE A 291      15.698   1.907  44.359  1.00  0.00           N  
ATOM   4419  CA  ILE A 291      14.634   1.778  45.348  1.00  0.00           C  
ATOM   4420  C   ILE A 291      14.556   0.367  45.876  1.00  0.00           C  
ATOM   4421  O   ILE A 291      14.409   0.166  47.081  1.00  0.00           O  
ATOM   4422  CB  ILE A 291      13.270   2.175  44.752  1.00  0.00           C  
ATOM   4423  CG1 ILE A 291      13.232   3.677  44.461  1.00  0.00           C  
ATOM   4424  CG2 ILE A 291      12.144   1.784  45.696  1.00  0.00           C  
ATOM   4425  CD1 ILE A 291      12.113   4.091  43.534  1.00  0.00           C  
ATOM   4426  H   ILE A 291      15.440   2.132  43.405  1.00  0.00           H  
ATOM   4427  HA  ILE A 291      14.846   2.455  46.176  1.00  0.00           H  
ATOM   4428  HB  ILE A 291      13.127   1.666  43.800  1.00  0.00           H  
ATOM   4429 1HG1 ILE A 291      13.122   4.227  45.395  1.00  0.00           H  
ATOM   4430 2HG1 ILE A 291      14.176   3.985  44.012  1.00  0.00           H  
ATOM   4431 1HG2 ILE A 291      11.187   2.072  45.261  1.00  0.00           H  
ATOM   4432 2HG2 ILE A 291      12.160   0.706  45.855  1.00  0.00           H  
ATOM   4433 3HG2 ILE A 291      12.275   2.293  46.651  1.00  0.00           H  
ATOM   4434 1HD1 ILE A 291      12.151   5.169  43.374  1.00  0.00           H  
ATOM   4435 2HD1 ILE A 291      12.223   3.579  42.577  1.00  0.00           H  
ATOM   4436 3HD1 ILE A 291      11.155   3.825  43.979  1.00  0.00           H  
ATOM   4437  N   LEU A 292      14.633  -0.606  44.969  1.00  0.00           N  
ATOM   4438  CA  LEU A 292      14.623  -2.010  45.337  1.00  0.00           C  
ATOM   4439  C   LEU A 292      15.808  -2.348  46.244  1.00  0.00           C  
ATOM   4440  O   LEU A 292      15.646  -3.058  47.237  1.00  0.00           O  
ATOM   4441  CB  LEU A 292      14.661  -2.885  44.077  1.00  0.00           C  
ATOM   4442  CG  LEU A 292      14.552  -4.396  44.314  1.00  0.00           C  
ATOM   4443  CD1 LEU A 292      13.757  -5.032  43.181  1.00  0.00           C  
ATOM   4444  CD2 LEU A 292      15.946  -4.998  44.408  1.00  0.00           C  
ATOM   4445  H   LEU A 292      14.709  -0.366  43.988  1.00  0.00           H  
ATOM   4446  HA  LEU A 292      13.698  -2.219  45.876  1.00  0.00           H  
ATOM   4447 1HB  LEU A 292      13.840  -2.591  43.426  1.00  0.00           H  
ATOM   4448 2HB  LEU A 292      15.599  -2.698  43.553  1.00  0.00           H  
ATOM   4449  HG  LEU A 292      14.013  -4.581  45.243  1.00  0.00           H  
ATOM   4450 1HD1 LEU A 292      13.679  -6.106  43.349  1.00  0.00           H  
ATOM   4451 2HD1 LEU A 292      12.758  -4.597  43.149  1.00  0.00           H  
ATOM   4452 3HD1 LEU A 292      14.264  -4.849  42.234  1.00  0.00           H  
ATOM   4453 1HD2 LEU A 292      15.869  -6.072  44.577  1.00  0.00           H  
ATOM   4454 2HD2 LEU A 292      16.485  -4.815  43.478  1.00  0.00           H  
ATOM   4455 3HD2 LEU A 292      16.486  -4.539  45.236  1.00  0.00           H  
ATOM   4456  N   ALA A 293      16.997  -1.826  45.913  1.00  0.00           N  
ATOM   4457  CA  ALA A 293      18.177  -2.055  46.743  1.00  0.00           C  
ATOM   4458  C   ALA A 293      18.023  -1.421  48.122  1.00  0.00           C  
ATOM   4459  O   ALA A 293      18.378  -2.042  49.126  1.00  0.00           O  
ATOM   4460  CB  ALA A 293      19.421  -1.519  46.050  1.00  0.00           C  
ATOM   4461  H   ALA A 293      17.090  -1.274  45.067  1.00  0.00           H  
ATOM   4462  HA  ALA A 293      18.307  -3.130  46.869  1.00  0.00           H  
ATOM   4463 1HB  ALA A 293      20.293  -1.700  46.681  1.00  0.00           H  
ATOM   4464 2HB  ALA A 293      19.552  -2.025  45.095  1.00  0.00           H  
ATOM   4465 3HB  ALA A 293      19.309  -0.449  45.885  1.00  0.00           H  
ATOM   4466  N   GLU A 294      17.447  -0.211  48.179  1.00  0.00           N  
ATOM   4467  CA  GLU A 294      17.206   0.449  49.456  1.00  0.00           C  
ATOM   4468  C   GLU A 294      16.248  -0.377  50.292  1.00  0.00           C  
ATOM   4469  O   GLU A 294      16.479  -0.564  51.483  1.00  0.00           O  
ATOM   4470  CB  GLU A 294      16.640   1.855  49.244  1.00  0.00           C  
ATOM   4471  CG  GLU A 294      16.214   2.561  50.524  1.00  0.00           C  
ATOM   4472  CD  GLU A 294      15.731   3.964  50.285  1.00  0.00           C  
ATOM   4473  OE1 GLU A 294      15.745   4.393  49.156  1.00  0.00           O  
ATOM   4474  OE2 GLU A 294      15.346   4.608  51.233  1.00  0.00           O1-
ATOM   4475  H   GLU A 294      17.198   0.269  47.325  1.00  0.00           H  
ATOM   4476  HA  GLU A 294      18.158   0.546  49.980  1.00  0.00           H  
ATOM   4477 1HB  GLU A 294      17.388   2.478  48.752  1.00  0.00           H  
ATOM   4478 2HB  GLU A 294      15.773   1.803  48.586  1.00  0.00           H  
ATOM   4479 1HG  GLU A 294      15.414   1.988  50.993  1.00  0.00           H  
ATOM   4480 2HG  GLU A 294      17.058   2.584  51.212  1.00  0.00           H  
ATOM   4481  N   THR A 295      15.203  -0.902  49.647  1.00  0.00           N  
ATOM   4482  CA  THR A 295      14.217  -1.761  50.287  1.00  0.00           C  
ATOM   4483  C   THR A 295      14.863  -2.972  50.907  1.00  0.00           C  
ATOM   4484  O   THR A 295      14.494  -3.358  52.011  1.00  0.00           O  
ATOM   4485  CB  THR A 295      13.138  -2.214  49.286  1.00  0.00           C  
ATOM   4486  CG2 THR A 295      12.142  -3.145  49.961  1.00  0.00           C  
ATOM   4487  OG1 THR A 295      12.445  -1.068  48.775  1.00  0.00           O  
ATOM   4488  H   THR A 295      15.069  -0.680  48.671  1.00  0.00           H  
ATOM   4489  HA  THR A 295      13.719  -1.190  51.072  1.00  0.00           H  
ATOM   4490  HB  THR A 295      13.610  -2.738  48.455  1.00  0.00           H  
ATOM   4491  HG1 THR A 295      12.009  -1.300  47.951  1.00  0.00           H  
ATOM   4492 1HG2 THR A 295      11.387  -3.455  49.239  1.00  0.00           H  
ATOM   4493 2HG2 THR A 295      12.664  -4.023  50.341  1.00  0.00           H  
ATOM   4494 3HG2 THR A 295      11.660  -2.624  50.788  1.00  0.00           H  
ATOM   4495  N   ALA A 296      15.826  -3.569  50.206  1.00  0.00           N  
ATOM   4496  CA  ALA A 296      16.558  -4.691  50.765  1.00  0.00           C  
ATOM   4497  C   ALA A 296      17.331  -4.267  52.013  1.00  0.00           C  
ATOM   4498  O   ALA A 296      17.399  -5.030  52.975  1.00  0.00           O  
ATOM   4499  CB  ALA A 296      17.502  -5.274  49.722  1.00  0.00           C  
ATOM   4500  H   ALA A 296      16.038  -3.250  49.267  1.00  0.00           H  
ATOM   4501  HA  ALA A 296      15.844  -5.468  51.040  1.00  0.00           H  
ATOM   4502 1HB  ALA A 296      18.044  -6.116  50.154  1.00  0.00           H  
ATOM   4503 2HB  ALA A 296      16.928  -5.616  48.860  1.00  0.00           H  
ATOM   4504 3HB  ALA A 296      18.212  -4.512  49.405  1.00  0.00           H  
ATOM   4505  N   GLU A 297      17.865  -3.042  52.030  1.00  0.00           N  
ATOM   4506  CA  GLU A 297      18.577  -2.578  53.218  1.00  0.00           C  
ATOM   4507  C   GLU A 297      17.596  -2.365  54.376  1.00  0.00           C  
ATOM   4508  O   GLU A 297      17.937  -2.626  55.535  1.00  0.00           O  
ATOM   4509  CB  GLU A 297      19.330  -1.279  52.920  1.00  0.00           C  
ATOM   4510  CG  GLU A 297      20.504  -1.439  51.965  1.00  0.00           C  
ATOM   4511  CD  GLU A 297      21.199  -0.139  51.668  1.00  0.00           C  
ATOM   4512  OE1 GLU A 297      21.070   0.773  52.450  1.00  0.00           O  
ATOM   4513  OE2 GLU A 297      21.857  -0.057  50.658  1.00  0.00           O1-
ATOM   4514  H   GLU A 297      17.808  -2.446  51.213  1.00  0.00           H  
ATOM   4515  HA  GLU A 297      19.308  -3.335  53.502  1.00  0.00           H  
ATOM   4516 1HB  GLU A 297      18.644  -0.552  52.488  1.00  0.00           H  
ATOM   4517 2HB  GLU A 297      19.711  -0.858  53.850  1.00  0.00           H  
ATOM   4518 1HG  GLU A 297      21.224  -2.130  52.403  1.00  0.00           H  
ATOM   4519 2HG  GLU A 297      20.145  -1.875  51.033  1.00  0.00           H  
ATOM   4520  N   VAL A 298      16.367  -1.944  54.057  1.00  0.00           N  
ATOM   4521  CA  VAL A 298      15.327  -1.761  55.063  1.00  0.00           C  
ATOM   4522  C   VAL A 298      14.977  -3.115  55.644  1.00  0.00           C  
ATOM   4523  O   VAL A 298      14.839  -3.249  56.856  1.00  0.00           O  
ATOM   4524  CB  VAL A 298      14.070  -1.111  54.454  1.00  0.00           C  
ATOM   4525  CG1 VAL A 298      12.936  -1.093  55.467  1.00  0.00           C  
ATOM   4526  CG2 VAL A 298      14.394   0.297  53.980  1.00  0.00           C  
ATOM   4527  H   VAL A 298      16.151  -1.729  53.089  1.00  0.00           H  
ATOM   4528  HA  VAL A 298      15.711  -1.101  55.841  1.00  0.00           H  
ATOM   4529  HB  VAL A 298      13.736  -1.712  53.608  1.00  0.00           H  
ATOM   4530 1HG1 VAL A 298      12.055  -0.631  55.019  1.00  0.00           H  
ATOM   4531 2HG1 VAL A 298      12.697  -2.114  55.764  1.00  0.00           H  
ATOM   4532 3HG1 VAL A 298      13.239  -0.520  56.343  1.00  0.00           H  
ATOM   4533 1HG2 VAL A 298      13.501   0.750  53.550  1.00  0.00           H  
ATOM   4534 2HG2 VAL A 298      14.733   0.896  54.825  1.00  0.00           H  
ATOM   4535 3HG2 VAL A 298      15.180   0.256  53.226  1.00  0.00           H  
ATOM   4536  N   LYS A 299      14.858  -4.118  54.766  1.00  0.00           N  
ATOM   4537  CA  LYS A 299      14.547  -5.488  55.135  1.00  0.00           C  
ATOM   4538  C   LYS A 299      15.566  -6.019  56.124  1.00  0.00           C  
ATOM   4539  O   LYS A 299      15.191  -6.730  57.049  1.00  0.00           O  
ATOM   4540  CB  LYS A 299      14.497  -6.385  53.897  1.00  0.00           C  
ATOM   4541  CG  LYS A 299      13.987  -7.795  54.162  1.00  0.00           C  
ATOM   4542  CD  LYS A 299      13.690  -8.529  52.863  1.00  0.00           C  
ATOM   4543  CE  LYS A 299      12.879  -9.792  53.112  1.00  0.00           C  
ATOM   4544  NZ  LYS A 299      13.651 -10.806  53.880  1.00  0.00           N1+
ATOM   4545  H   LYS A 299      14.979  -3.918  53.784  1.00  0.00           H  
ATOM   4546  HA  LYS A 299      13.559  -5.506  55.597  1.00  0.00           H  
ATOM   4547 1HB  LYS A 299      13.849  -5.931  53.146  1.00  0.00           H  
ATOM   4548 2HB  LYS A 299      15.494  -6.464  53.464  1.00  0.00           H  
ATOM   4549 1HG  LYS A 299      14.738  -8.355  54.721  1.00  0.00           H  
ATOM   4550 2HG  LYS A 299      13.077  -7.747  54.759  1.00  0.00           H  
ATOM   4551 1HD  LYS A 299      13.130  -7.873  52.194  1.00  0.00           H  
ATOM   4552 2HD  LYS A 299      14.626  -8.800  52.375  1.00  0.00           H  
ATOM   4553 1HE  LYS A 299      11.978  -9.542  53.669  1.00  0.00           H  
ATOM   4554 2HE  LYS A 299      12.581 -10.228  52.158  1.00  0.00           H  
ATOM   4555 1HZ  LYS A 299      13.080 -11.627  54.024  1.00  0.00           H  
ATOM   4556 2HZ  LYS A 299      14.482 -11.060  53.363  1.00  0.00           H  
ATOM   4557 3HZ  LYS A 299      13.917 -10.420  54.775  1.00  0.00           H  
ATOM   4558  N   LEU A 300      16.841  -5.661  55.952  1.00  0.00           N  
ATOM   4559  CA  LEU A 300      17.874  -6.083  56.895  1.00  0.00           C  
ATOM   4560  C   LEU A 300      17.628  -5.477  58.280  1.00  0.00           C  
ATOM   4561  O   LEU A 300      17.800  -6.159  59.292  1.00  0.00           O  
ATOM   4562  CB  LEU A 300      19.259  -5.672  56.384  1.00  0.00           C  
ATOM   4563  CG  LEU A 300      19.729  -6.370  55.101  1.00  0.00           C  
ATOM   4564  CD1 LEU A 300      21.013  -5.716  54.607  1.00  0.00           C  
ATOM   4565  CD2 LEU A 300      19.941  -7.851  55.376  1.00  0.00           C  
ATOM   4566  H   LEU A 300      17.102  -5.110  55.145  1.00  0.00           H  
ATOM   4567  HA  LEU A 300      17.844  -7.171  56.977  1.00  0.00           H  
ATOM   4568 1HB  LEU A 300      19.256  -4.600  56.195  1.00  0.00           H  
ATOM   4569 2HB  LEU A 300      19.994  -5.881  57.162  1.00  0.00           H  
ATOM   4570  HG  LEU A 300      18.973  -6.250  54.324  1.00  0.00           H  
ATOM   4571 1HD1 LEU A 300      21.345  -6.212  53.695  1.00  0.00           H  
ATOM   4572 2HD1 LEU A 300      20.827  -4.662  54.399  1.00  0.00           H  
ATOM   4573 3HD1 LEU A 300      21.783  -5.806  55.371  1.00  0.00           H  
ATOM   4574 1HD2 LEU A 300      20.274  -8.348  54.464  1.00  0.00           H  
ATOM   4575 2HD2 LEU A 300      20.698  -7.972  56.152  1.00  0.00           H  
ATOM   4576 3HD2 LEU A 300      19.004  -8.297  55.711  1.00  0.00           H  
ATOM   4577  N   GLU A 301      17.182  -4.215  58.323  1.00  0.00           N  
ATOM   4578  CA  GLU A 301      16.867  -3.575  59.601  1.00  0.00           C  
ATOM   4579  C   GLU A 301      15.643  -4.229  60.240  1.00  0.00           C  
ATOM   4580  O   GLU A 301      15.603  -4.411  61.457  1.00  0.00           O  
ATOM   4581  CB  GLU A 301      16.619  -2.077  59.409  1.00  0.00           C  
ATOM   4582  CG  GLU A 301      16.408  -1.303  60.702  1.00  0.00           C  
ATOM   4583  CD  GLU A 301      17.642  -1.248  61.559  1.00  0.00           C  
ATOM   4584  OE1 GLU A 301      18.698  -1.571  61.069  1.00  0.00           O  
ATOM   4585  OE2 GLU A 301      17.530  -0.882  62.706  1.00  0.00           O1-
ATOM   4586  H   GLU A 301      17.091  -3.685  57.459  1.00  0.00           H  
ATOM   4587  HA  GLU A 301      17.723  -3.692  60.267  1.00  0.00           H  
ATOM   4588 1HB  GLU A 301      17.467  -1.632  58.887  1.00  0.00           H  
ATOM   4589 2HB  GLU A 301      15.738  -1.931  58.784  1.00  0.00           H  
ATOM   4590 1HG  GLU A 301      16.103  -0.286  60.459  1.00  0.00           H  
ATOM   4591 2HG  GLU A 301      15.602  -1.770  61.265  1.00  0.00           H  
ATOM   4592  N   ILE A 302      14.675  -4.613  59.405  1.00  0.00           N  
ATOM   4593  CA  ILE A 302      13.458  -5.291  59.838  1.00  0.00           C  
ATOM   4594  C   ILE A 302      13.783  -6.646  60.436  1.00  0.00           C  
ATOM   4595  O   ILE A 302      13.198  -7.035  61.445  1.00  0.00           O  
ATOM   4596  CB  ILE A 302      12.474  -5.468  58.667  1.00  0.00           C  
ATOM   4597  CG1 ILE A 302      11.906  -4.113  58.237  1.00  0.00           C  
ATOM   4598  CG2 ILE A 302      11.353  -6.420  59.054  1.00  0.00           C  
ATOM   4599  CD1 ILE A 302      11.176  -4.149  56.914  1.00  0.00           C  
ATOM   4600  H   ILE A 302      14.778  -4.412  58.421  1.00  0.00           H  
ATOM   4601  HA  ILE A 302      12.969  -4.676  60.595  1.00  0.00           H  
ATOM   4602  HB  ILE A 302      13.003  -5.875  57.806  1.00  0.00           H  
ATOM   4603 1HG1 ILE A 302      11.216  -3.750  58.998  1.00  0.00           H  
ATOM   4604 2HG1 ILE A 302      12.716  -3.387  58.158  1.00  0.00           H  
ATOM   4605 1HG2 ILE A 302      10.666  -6.534  58.215  1.00  0.00           H  
ATOM   4606 2HG2 ILE A 302      11.773  -7.392  59.312  1.00  0.00           H  
ATOM   4607 3HG2 ILE A 302      10.814  -6.018  59.912  1.00  0.00           H  
ATOM   4608 1HD1 ILE A 302      10.803  -3.153  56.676  1.00  0.00           H  
ATOM   4609 2HD1 ILE A 302      11.860  -4.477  56.130  1.00  0.00           H  
ATOM   4610 3HD1 ILE A 302      10.340  -4.843  56.979  1.00  0.00           H  
ATOM   4611  N   GLU A 303      14.710  -7.369  59.808  1.00  0.00           N  
ATOM   4612  CA  GLU A 303      15.133  -8.675  60.282  1.00  0.00           C  
ATOM   4613  C   GLU A 303      15.750  -8.567  61.667  1.00  0.00           C  
ATOM   4614  O   GLU A 303      15.467  -9.393  62.531  1.00  0.00           O  
ATOM   4615  CB  GLU A 303      16.136  -9.300  59.309  1.00  0.00           C  
ATOM   4616  CG  GLU A 303      15.517  -9.824  58.020  1.00  0.00           C  
ATOM   4617  CD  GLU A 303      14.667 -11.046  58.234  1.00  0.00           C  
ATOM   4618  OE1 GLU A 303      15.141 -11.976  58.840  1.00  0.00           O  
ATOM   4619  OE2 GLU A 303      13.544 -11.048  57.790  1.00  0.00           O1-
ATOM   4620  H   GLU A 303      15.131  -7.002  58.967  1.00  0.00           H  
ATOM   4621  HA  GLU A 303      14.260  -9.326  60.331  1.00  0.00           H  
ATOM   4622 1HB  GLU A 303      16.892  -8.562  59.041  1.00  0.00           H  
ATOM   4623 2HB  GLU A 303      16.646 -10.131  59.796  1.00  0.00           H  
ATOM   4624 1HG  GLU A 303      14.902  -9.040  57.580  1.00  0.00           H  
ATOM   4625 2HG  GLU A 303      16.314 -10.060  57.317  1.00  0.00           H  
ATOM   4626  N   GLU A 304      16.557  -7.526  61.899  1.00  0.00           N  
ATOM   4627  CA  GLU A 304      17.155  -7.336  63.211  1.00  0.00           C  
ATOM   4628  C   GLU A 304      16.069  -7.054  64.248  1.00  0.00           C  
ATOM   4629  O   GLU A 304      16.125  -7.577  65.362  1.00  0.00           O  
ATOM   4630  CB  GLU A 304      18.167  -6.192  63.179  1.00  0.00           C  
ATOM   4631  CG  GLU A 304      19.437  -6.497  62.397  1.00  0.00           C  
ATOM   4632  CD  GLU A 304      20.270  -7.578  63.033  1.00  0.00           C  
ATOM   4633  OE1 GLU A 304      20.659  -7.412  64.162  1.00  0.00           O  
ATOM   4634  OE2 GLU A 304      20.513  -8.565  62.384  1.00  0.00           O1-
ATOM   4635  H   GLU A 304      16.784  -6.883  61.145  1.00  0.00           H  
ATOM   4636  HA  GLU A 304      17.686  -8.249  63.484  1.00  0.00           H  
ATOM   4637 1HB  GLU A 304      17.707  -5.308  62.737  1.00  0.00           H  
ATOM   4638 2HB  GLU A 304      18.456  -5.932  64.199  1.00  0.00           H  
ATOM   4639 1HG  GLU A 304      19.165  -6.808  61.391  1.00  0.00           H  
ATOM   4640 2HG  GLU A 304      20.031  -5.587  62.319  1.00  0.00           H  
ATOM   4641  N   SER A 305      15.056  -6.265  63.863  1.00  0.00           N  
ATOM   4642  CA  SER A 305      13.937  -5.969  64.743  1.00  0.00           C  
ATOM   4643  C   SER A 305      13.211  -7.267  65.084  1.00  0.00           C  
ATOM   4644  O   SER A 305      12.910  -7.528  66.245  1.00  0.00           O  
ATOM   4645  CB  SER A 305      12.986  -4.987  64.086  1.00  0.00           C  
ATOM   4646  OG  SER A 305      11.900  -4.703  64.924  1.00  0.00           O  
ATOM   4647  H   SER A 305      15.076  -5.847  62.941  1.00  0.00           H  
ATOM   4648  HA  SER A 305      14.325  -5.510  65.653  1.00  0.00           H  
ATOM   4649 1HB  SER A 305      13.519  -4.066  63.851  1.00  0.00           H  
ATOM   4650 2HB  SER A 305      12.625  -5.404  63.147  1.00  0.00           H  
ATOM   4651  HG  SER A 305      11.461  -5.542  65.082  1.00  0.00           H  
ATOM   4652  N   LYS A 306      12.943  -8.082  64.063  1.00  0.00           N  
ATOM   4653  CA  LYS A 306      12.231  -9.343  64.216  1.00  0.00           C  
ATOM   4654  C   LYS A 306      12.964 -10.293  65.169  1.00  0.00           C  
ATOM   4655  O   LYS A 306      12.331 -10.988  65.964  1.00  0.00           O  
ATOM   4656  CB  LYS A 306      12.037 -10.010  62.853  1.00  0.00           C  
ATOM   4657  CG  LYS A 306      11.225 -11.298  62.892  1.00  0.00           C  
ATOM   4658  CD  LYS A 306      11.017 -11.864  61.495  1.00  0.00           C  
ATOM   4659  CE  LYS A 306      10.237 -13.169  61.536  1.00  0.00           C  
ATOM   4660  NZ  LYS A 306      10.047 -13.746  60.178  1.00  0.00           N1+
ATOM   4661  H   LYS A 306      13.236  -7.814  63.133  1.00  0.00           H  
ATOM   4662  HA  LYS A 306      11.243  -9.135  64.629  1.00  0.00           H  
ATOM   4663 1HB  LYS A 306      11.534  -9.318  62.177  1.00  0.00           H  
ATOM   4664 2HB  LYS A 306      13.011 -10.242  62.420  1.00  0.00           H  
ATOM   4665 1HG  LYS A 306      11.746 -12.038  63.501  1.00  0.00           H  
ATOM   4666 2HG  LYS A 306      10.254 -11.102  63.344  1.00  0.00           H  
ATOM   4667 1HD  LYS A 306      10.470 -11.142  60.888  1.00  0.00           H  
ATOM   4668 2HD  LYS A 306      11.986 -12.046  61.029  1.00  0.00           H  
ATOM   4669 1HE  LYS A 306      10.769 -13.891  62.154  1.00  0.00           H  
ATOM   4670 2HE  LYS A 306       9.258 -12.993  61.982  1.00  0.00           H  
ATOM   4671 1HZ  LYS A 306       9.525 -14.608  60.248  1.00  0.00           H  
ATOM   4672 2HZ  LYS A 306       9.537 -13.092  59.601  1.00  0.00           H  
ATOM   4673 3HZ  LYS A 306      10.948 -13.932  59.761  1.00  0.00           H  
ATOM   4674  N   LYS A 307      14.300 -10.312  65.096  1.00  0.00           N  
ATOM   4675  CA  LYS A 307      15.116 -11.187  65.942  1.00  0.00           C  
ATOM   4676  C   LYS A 307      14.902 -10.906  67.436  1.00  0.00           C  
ATOM   4677  O   LYS A 307      14.890 -11.832  68.250  1.00  0.00           O  
ATOM   4678  CB  LYS A 307      16.595 -11.035  65.589  1.00  0.00           C  
ATOM   4679  CG  LYS A 307      16.989 -11.655  64.255  1.00  0.00           C  
ATOM   4680  CD  LYS A 307      18.440 -11.354  63.913  1.00  0.00           C  
ATOM   4681  CE  LYS A 307      18.756 -11.708  62.464  1.00  0.00           C  
ATOM   4682  NZ  LYS A 307      20.158 -11.369  62.100  1.00  0.00           N1+
ATOM   4683  H   LYS A 307      14.767  -9.719  64.423  1.00  0.00           H  
ATOM   4684  HA  LYS A 307      14.830 -12.221  65.747  1.00  0.00           H  
ATOM   4685 1HB  LYS A 307      16.855  -9.976  65.555  1.00  0.00           H  
ATOM   4686 2HB  LYS A 307      17.206 -11.498  66.364  1.00  0.00           H  
ATOM   4687 1HG  LYS A 307      16.850 -12.735  64.299  1.00  0.00           H  
ATOM   4688 2HG  LYS A 307      16.351 -11.257  63.467  1.00  0.00           H  
ATOM   4689 1HD  LYS A 307      18.643 -10.295  64.072  1.00  0.00           H  
ATOM   4690 2HD  LYS A 307      19.095 -11.933  64.567  1.00  0.00           H  
ATOM   4691 1HE  LYS A 307      18.598 -12.773  62.308  1.00  0.00           H  
ATOM   4692 2HE  LYS A 307      18.080 -11.162  61.804  1.00  0.00           H  
ATOM   4693 1HZ  LYS A 307      20.324 -11.617  61.137  1.00  0.00           H  
ATOM   4694 2HZ  LYS A 307      20.309 -10.377  62.225  1.00  0.00           H  
ATOM   4695 3HZ  LYS A 307      20.792 -11.881  62.695  1.00  0.00           H  
ATOM   4696  N   ARG A 308      14.721  -9.631  67.789  1.00  0.00           N  
ATOM   4697  CA  ARG A 308      14.510  -9.244  69.180  1.00  0.00           C  
ATOM   4698  C   ARG A 308      13.090  -9.584  69.657  1.00  0.00           C  
ATOM   4699  O   ARG A 308      12.160  -9.595  68.854  1.00  0.00           O  
ATOM   4700  CB  ARG A 308      14.758  -7.752  69.355  1.00  0.00           C  
ATOM   4701  CG  ARG A 308      16.202  -7.317  69.163  1.00  0.00           C  
ATOM   4702  CD  ARG A 308      16.425  -5.929  69.642  1.00  0.00           C  
ATOM   4703  NE  ARG A 308      15.728  -4.953  68.819  1.00  0.00           N  
ATOM   4704  CZ  ARG A 308      16.228  -4.404  67.695  1.00  0.00           C  
ATOM   4705  NH1 ARG A 308      17.426  -4.744  67.274  1.00  0.00           N1+
ATOM   4706  NH2 ARG A 308      15.515  -3.522  67.016  1.00  0.00           N  
ATOM   4707  H   ARG A 308      14.768  -8.907  67.079  1.00  0.00           H  
ATOM   4708  HA  ARG A 308      15.220  -9.789  69.803  1.00  0.00           H  
ATOM   4709 1HB  ARG A 308      14.149  -7.197  68.643  1.00  0.00           H  
ATOM   4710 2HB  ARG A 308      14.452  -7.448  70.355  1.00  0.00           H  
ATOM   4711 1HG  ARG A 308      16.860  -7.983  69.721  1.00  0.00           H  
ATOM   4712 2HG  ARG A 308      16.457  -7.360  68.103  1.00  0.00           H  
ATOM   4713 1HD  ARG A 308      16.062  -5.834  70.665  1.00  0.00           H  
ATOM   4714 2HD  ARG A 308      17.490  -5.701  69.613  1.00  0.00           H  
ATOM   4715  HE  ARG A 308      14.804  -4.666  69.112  1.00  0.00           H  
ATOM   4716 1HH1 ARG A 308      17.972  -5.418  67.793  1.00  0.00           H  
ATOM   4717 2HH1 ARG A 308      17.801  -4.332  66.431  1.00  0.00           H  
ATOM   4718 1HH2 ARG A 308      14.594  -3.261  67.340  1.00  0.00           H  
ATOM   4719 2HH2 ARG A 308      15.889  -3.111  66.174  1.00  0.00           H  
ATOM   4720  N   PRO A 309      12.904  -9.895  70.945  1.00  0.00           N  
ATOM   4721  CA  PRO A 309      11.625 -10.163  71.592  1.00  0.00           C  
ATOM   4722  C   PRO A 309      10.676  -9.000  71.348  1.00  0.00           C  
ATOM   4723  O   PRO A 309      11.050  -7.836  71.519  1.00  0.00           O  
ATOM   4724  CB  PRO A 309      11.996 -10.298  73.071  1.00  0.00           C  
ATOM   4725  CG  PRO A 309      13.419 -10.740  73.052  1.00  0.00           C  
ATOM   4726  CD  PRO A 309      14.028  -9.993  71.898  1.00  0.00           C  
ATOM   4727  HA  PRO A 309      11.206 -11.075  71.166  1.00  0.00           H  
ATOM   4728 1HB  PRO A 309      11.855  -9.335  73.586  1.00  0.00           H  
ATOM   4729 2HB  PRO A 309      11.331 -11.024  73.562  1.00  0.00           H  
ATOM   4730 1HG  PRO A 309      13.904 -10.502  74.011  1.00  0.00           H  
ATOM   4731 2HG  PRO A 309      13.478 -11.831  72.930  1.00  0.00           H  
ATOM   4732 1HD  PRO A 309      14.362  -9.002  72.236  1.00  0.00           H  
ATOM   4733 2HD  PRO A 309      14.874 -10.570  71.493  1.00  0.00           H  
ATOM   4734  N   GLN A 310       9.449  -9.314  70.945  1.00  0.00           N  
ATOM   4735  CA  GLN A 310       8.432  -8.303  70.666  1.00  0.00           C  
ATOM   4736  C   GLN A 310       7.020  -8.836  70.931  1.00  0.00           C  
ATOM   4737  O   GLN A 310       6.810 -10.050  70.983  1.00  0.00           O  
ATOM   4738  CB  GLN A 310       8.545  -7.821  69.217  1.00  0.00           C  
ATOM   4739  CG  GLN A 310       9.727  -6.903  68.957  1.00  0.00           C  
ATOM   4740  CD  GLN A 310       9.642  -6.219  67.606  1.00  0.00           C  
ATOM   4741  NE2 GLN A 310       9.094  -5.010  67.589  1.00  0.00           N  
ATOM   4742  OE1 GLN A 310      10.065  -6.772  66.587  1.00  0.00           O  
ATOM   4743  H   GLN A 310       9.215 -10.287  70.819  1.00  0.00           H  
ATOM   4744  HA  GLN A 310       8.606  -7.447  71.320  1.00  0.00           H  
ATOM   4745 1HB  GLN A 310       8.636  -8.682  68.554  1.00  0.00           H  
ATOM   4746 2HB  GLN A 310       7.637  -7.288  68.939  1.00  0.00           H  
ATOM   4747 1HG  GLN A 310       9.752  -6.133  69.729  1.00  0.00           H  
ATOM   4748 2HG  GLN A 310      10.644  -7.490  68.986  1.00  0.00           H  
ATOM   4749 1HE2 GLN A 310       9.010  -4.509  66.726  1.00  0.00           H  
ATOM   4750 2HE2 GLN A 310       8.763  -4.598  68.438  1.00  0.00           H  
ATOM   4751  N   SER A 311       6.066  -7.916  71.124  1.00  0.00           N  
ATOM   4752  CA  SER A 311       4.662  -8.269  71.368  1.00  0.00           C  
ATOM   4753  C   SER A 311       3.966  -8.811  70.142  1.00  0.00           C  
ATOM   4754  O   SER A 311       4.470  -8.695  69.027  1.00  0.00           O  
ATOM   4755  CB  SER A 311       3.905  -7.055  71.870  1.00  0.00           C  
ATOM   4756  OG  SER A 311       3.773  -6.092  70.861  1.00  0.00           O  
ATOM   4757  H   SER A 311       6.324  -6.938  71.100  1.00  0.00           H  
ATOM   4758  HA  SER A 311       4.628  -9.040  72.137  1.00  0.00           H  
ATOM   4759 1HB  SER A 311       2.918  -7.360  72.217  1.00  0.00           H  
ATOM   4760 2HB  SER A 311       4.432  -6.624  72.721  1.00  0.00           H  
ATOM   4761  HG  SER A 311       3.311  -5.351  71.261  1.00  0.00           H  
ATOM   4762  N   GLU A 312       2.768  -9.342  70.357  1.00  0.00           N  
ATOM   4763  CA  GLU A 312       1.966  -9.913  69.286  1.00  0.00           C  
ATOM   4764  C   GLU A 312       1.527  -8.813  68.326  1.00  0.00           C  
ATOM   4765  O   GLU A 312       1.473  -9.032  67.113  1.00  0.00           O  
ATOM   4766  CB  GLU A 312       0.744 -10.640  69.853  1.00  0.00           C  
ATOM   4767  CG  GLU A 312       1.070 -11.909  70.626  1.00  0.00           C  
ATOM   4768  CD  GLU A 312       1.640 -12.994  69.756  1.00  0.00           C  
ATOM   4769  OE1 GLU A 312       0.997 -13.364  68.803  1.00  0.00           O  
ATOM   4770  OE2 GLU A 312       2.720 -13.455  70.044  1.00  0.00           O1-
ATOM   4771  H   GLU A 312       2.409  -9.371  71.301  1.00  0.00           H  
ATOM   4772  HA  GLU A 312       2.573 -10.644  68.750  1.00  0.00           H  
ATOM   4773 1HB  GLU A 312       0.201  -9.971  70.521  1.00  0.00           H  
ATOM   4774 2HB  GLU A 312       0.070 -10.907  69.039  1.00  0.00           H  
ATOM   4775 1HG  GLU A 312       1.792 -11.670  71.408  1.00  0.00           H  
ATOM   4776 2HG  GLU A 312       0.164 -12.273  71.106  1.00  0.00           H  
ATOM   4777  N   SER A 313       1.221  -7.626  68.861  1.00  0.00           N  
ATOM   4778  CA  SER A 313       0.794  -6.527  68.015  1.00  0.00           C  
ATOM   4779  C   SER A 313       1.964  -6.057  67.165  1.00  0.00           C  
ATOM   4780  O   SER A 313       1.793  -5.747  65.986  1.00  0.00           O  
ATOM   4781  CB  SER A 313       0.261  -5.384  68.857  1.00  0.00           C  
ATOM   4782  OG  SER A 313       1.273  -4.832  69.654  1.00  0.00           O  
ATOM   4783  H   SER A 313       1.290  -7.482  69.858  1.00  0.00           H  
ATOM   4784  HA  SER A 313      -0.013  -6.880  67.371  1.00  0.00           H  
ATOM   4785 1HB  SER A 313      -0.152  -4.614  68.205  1.00  0.00           H  
ATOM   4786 2HB  SER A 313      -0.548  -5.744  69.490  1.00  0.00           H  
ATOM   4787  HG  SER A 313       0.881  -4.076  70.096  1.00  0.00           H  
ATOM   4788  N   ALA A 314       3.166  -6.082  67.742  1.00  0.00           N  
ATOM   4789  CA  ALA A 314       4.360  -5.702  67.007  1.00  0.00           C  
ATOM   4790  C   ALA A 314       4.647  -6.739  65.933  1.00  0.00           C  
ATOM   4791  O   ALA A 314       5.034  -6.387  64.822  1.00  0.00           O  
ATOM   4792  CB  ALA A 314       5.549  -5.552  67.944  1.00  0.00           C  
ATOM   4793  H   ALA A 314       3.253  -6.334  68.722  1.00  0.00           H  
ATOM   4794  HA  ALA A 314       4.186  -4.730  66.544  1.00  0.00           H  
ATOM   4795 1HB  ALA A 314       6.435  -5.283  67.367  1.00  0.00           H  
ATOM   4796 2HB  ALA A 314       5.341  -4.776  68.677  1.00  0.00           H  
ATOM   4797 3HB  ALA A 314       5.727  -6.497  68.460  1.00  0.00           H  
ATOM   4798  N   LYS A 315       4.410  -8.014  66.255  1.00  0.00           N  
ATOM   4799  CA  LYS A 315       4.601  -9.094  65.298  1.00  0.00           C  
ATOM   4800  C   LYS A 315       3.768  -8.836  64.053  1.00  0.00           C  
ATOM   4801  O   LYS A 315       4.228  -9.069  62.936  1.00  0.00           O  
ATOM   4802  CB  LYS A 315       4.231 -10.443  65.919  1.00  0.00           C  
ATOM   4803  CG  LYS A 315       4.398 -11.632  64.983  1.00  0.00           C  
ATOM   4804  CD  LYS A 315       4.031 -12.937  65.676  1.00  0.00           C  
ATOM   4805  CE  LYS A 315       3.894 -14.076  64.677  1.00  0.00           C  
ATOM   4806  NZ  LYS A 315       5.213 -14.499  64.132  1.00  0.00           N1+
ATOM   4807  H   LYS A 315       4.118  -8.245  67.194  1.00  0.00           H  
ATOM   4808  HA  LYS A 315       5.657  -9.135  65.028  1.00  0.00           H  
ATOM   4809 1HB  LYS A 315       4.850 -10.620  66.799  1.00  0.00           H  
ATOM   4810 2HB  LYS A 315       3.193 -10.419  66.249  1.00  0.00           H  
ATOM   4811 1HG  LYS A 315       3.756 -11.502  64.111  1.00  0.00           H  
ATOM   4812 2HG  LYS A 315       5.432 -11.689  64.646  1.00  0.00           H  
ATOM   4813 1HD  LYS A 315       4.802 -13.192  66.403  1.00  0.00           H  
ATOM   4814 2HD  LYS A 315       3.086 -12.814  66.204  1.00  0.00           H  
ATOM   4815 1HE  LYS A 315       3.424 -14.931  65.162  1.00  0.00           H  
ATOM   4816 2HE  LYS A 315       3.259 -13.760  63.850  1.00  0.00           H  
ATOM   4817 1HZ  LYS A 315       5.080 -15.255  63.475  1.00  0.00           H  
ATOM   4818 2HZ  LYS A 315       5.651 -13.718  63.663  1.00  0.00           H  
ATOM   4819 3HZ  LYS A 315       5.805 -14.812  64.888  1.00  0.00           H  
ATOM   4820  N   ASN A 316       2.548  -8.318  64.239  1.00  0.00           N  
ATOM   4821  CA  ASN A 316       1.675  -8.039  63.114  1.00  0.00           C  
ATOM   4822  C   ASN A 316       2.246  -6.907  62.268  1.00  0.00           C  
ATOM   4823  O   ASN A 316       2.117  -6.937  61.046  1.00  0.00           O  
ATOM   4824  CB  ASN A 316       0.274  -7.703  63.591  1.00  0.00           C  
ATOM   4825  CG  ASN A 316      -0.433  -8.889  64.186  1.00  0.00           C  
ATOM   4826  ND2 ASN A 316      -1.325  -8.637  65.108  1.00  0.00           N  
ATOM   4827  OD1 ASN A 316      -0.172 -10.037  63.805  1.00  0.00           O  
ATOM   4828  H   ASN A 316       2.218  -8.142  65.181  1.00  0.00           H  
ATOM   4829  HA  ASN A 316       1.600  -8.940  62.503  1.00  0.00           H  
ATOM   4830 1HB  ASN A 316       0.324  -6.913  64.341  1.00  0.00           H  
ATOM   4831 2HB  ASN A 316      -0.315  -7.326  62.756  1.00  0.00           H  
ATOM   4832 1HD2 ASN A 316      -1.827  -9.388  65.539  1.00  0.00           H  
ATOM   4833 2HD2 ASN A 316      -1.504  -7.692  65.386  1.00  0.00           H  
ATOM   4834  N   LEU A 317       2.936  -5.943  62.904  1.00  0.00           N  
ATOM   4835  CA  LEU A 317       3.544  -4.834  62.171  1.00  0.00           C  
ATOM   4836  C   LEU A 317       4.672  -5.367  61.283  1.00  0.00           C  
ATOM   4837  O   LEU A 317       4.851  -4.907  60.160  1.00  0.00           O  
ATOM   4838  CB  LEU A 317       4.090  -3.777  63.138  1.00  0.00           C  
ATOM   4839  CG  LEU A 317       3.036  -3.017  63.952  1.00  0.00           C  
ATOM   4840  CD1 LEU A 317       3.730  -2.127  64.976  1.00  0.00           C  
ATOM   4841  CD2 LEU A 317       2.166  -2.193  63.016  1.00  0.00           C  
ATOM   4842  H   LEU A 317       3.006  -5.966  63.916  1.00  0.00           H  
ATOM   4843  HA  LEU A 317       2.778  -4.367  61.551  1.00  0.00           H  
ATOM   4844 1HB  LEU A 317       4.763  -4.263  63.839  1.00  0.00           H  
ATOM   4845 2HB  LEU A 317       4.660  -3.043  62.566  1.00  0.00           H  
ATOM   4846  HG  LEU A 317       2.412  -3.728  64.494  1.00  0.00           H  
ATOM   4847 1HD1 LEU A 317       2.980  -1.587  65.556  1.00  0.00           H  
ATOM   4848 2HD1 LEU A 317       4.328  -2.746  65.646  1.00  0.00           H  
ATOM   4849 3HD1 LEU A 317       4.373  -1.414  64.463  1.00  0.00           H  
ATOM   4850 1HD2 LEU A 317       1.416  -1.652  63.595  1.00  0.00           H  
ATOM   4851 2HD2 LEU A 317       2.788  -1.480  62.473  1.00  0.00           H  
ATOM   4852 3HD2 LEU A 317       1.667  -2.852  62.305  1.00  0.00           H  
ATOM   4853  N   ILE A 318       5.403  -6.366  61.782  1.00  0.00           N  
ATOM   4854  CA  ILE A 318       6.499  -6.991  61.047  1.00  0.00           C  
ATOM   4855  C   ILE A 318       5.971  -7.736  59.827  1.00  0.00           C  
ATOM   4856  O   ILE A 318       6.547  -7.639  58.743  1.00  0.00           O  
ATOM   4857  CB  ILE A 318       7.285  -7.963  61.945  1.00  0.00           C  
ATOM   4858  CG1 ILE A 318       8.027  -7.195  63.042  1.00  0.00           C  
ATOM   4859  CG2 ILE A 318       8.259  -8.785  61.115  1.00  0.00           C  
ATOM   4860  CD1 ILE A 318       8.573  -8.076  64.142  1.00  0.00           C  
ATOM   4861  H   ILE A 318       5.207  -6.693  62.720  1.00  0.00           H  
ATOM   4862  HA  ILE A 318       7.186  -6.209  60.718  1.00  0.00           H  
ATOM   4863  HB  ILE A 318       6.592  -8.637  62.447  1.00  0.00           H  
ATOM   4864 1HG1 ILE A 318       8.859  -6.644  62.602  1.00  0.00           H  
ATOM   4865 2HG1 ILE A 318       7.356  -6.464  63.493  1.00  0.00           H  
ATOM   4866 1HG2 ILE A 318       8.807  -9.467  61.766  1.00  0.00           H  
ATOM   4867 2HG2 ILE A 318       7.708  -9.359  60.371  1.00  0.00           H  
ATOM   4868 3HG2 ILE A 318       8.962  -8.119  60.613  1.00  0.00           H  
ATOM   4869 1HD1 ILE A 318       9.085  -7.459  64.882  1.00  0.00           H  
ATOM   4870 2HD1 ILE A 318       7.752  -8.611  64.621  1.00  0.00           H  
ATOM   4871 3HD1 ILE A 318       9.276  -8.792  63.720  1.00  0.00           H  
ATOM   4872  N   LEU A 319       4.868  -8.464  60.005  1.00  0.00           N  
ATOM   4873  CA  LEU A 319       4.232  -9.181  58.907  1.00  0.00           C  
ATOM   4874  C   LEU A 319       3.684  -8.187  57.861  1.00  0.00           C  
ATOM   4875  O   LEU A 319       3.777  -8.458  56.661  1.00  0.00           O  
ATOM   4876  CB  LEU A 319       3.100 -10.069  59.440  1.00  0.00           C  
ATOM   4877  CG  LEU A 319       3.539 -11.277  60.276  1.00  0.00           C  
ATOM   4878  CD1 LEU A 319       2.336 -11.850  61.012  1.00  0.00           C  
ATOM   4879  CD2 LEU A 319       4.173 -12.321  59.368  1.00  0.00           C  
ATOM   4880  H   LEU A 319       4.464  -8.531  60.932  1.00  0.00           H  
ATOM   4881  HA  LEU A 319       4.979  -9.821  58.433  1.00  0.00           H  
ATOM   4882 1HB  LEU A 319       2.444  -9.459  60.058  1.00  0.00           H  
ATOM   4883 2HB  LEU A 319       2.524 -10.443  58.594  1.00  0.00           H  
ATOM   4884  HG  LEU A 319       4.266 -10.958  61.024  1.00  0.00           H  
ATOM   4885 1HD1 LEU A 319       2.648 -12.709  61.607  1.00  0.00           H  
ATOM   4886 2HD1 LEU A 319       1.915 -11.089  61.669  1.00  0.00           H  
ATOM   4887 3HD1 LEU A 319       1.583 -12.164  60.290  1.00  0.00           H  
ATOM   4888 1HD2 LEU A 319       4.485 -13.179  59.962  1.00  0.00           H  
ATOM   4889 2HD2 LEU A 319       3.446 -12.642  58.621  1.00  0.00           H  
ATOM   4890 3HD2 LEU A 319       5.040 -11.890  58.868  1.00  0.00           H  
ATOM   4891  N   ILE A 320       3.191  -7.014  58.316  1.00  0.00           N  
ATOM   4892  CA  ILE A 320       2.731  -5.952  57.411  1.00  0.00           C  
ATOM   4893  C   ILE A 320       3.861  -5.480  56.529  1.00  0.00           C  
ATOM   4894  O   ILE A 320       3.677  -5.321  55.321  1.00  0.00           O  
ATOM   4895  CB  ILE A 320       2.162  -4.755  58.193  1.00  0.00           C  
ATOM   4896  CG1 ILE A 320       0.786  -5.100  58.770  1.00  0.00           C  
ATOM   4897  CG2 ILE A 320       2.075  -3.529  57.298  1.00  0.00           C  
ATOM   4898  CD1 ILE A 320       0.276  -4.091  59.774  1.00  0.00           C  
ATOM   4899  H   ILE A 320       3.122  -6.863  59.314  1.00  0.00           H  
ATOM   4900  HA  ILE A 320       1.931  -6.352  56.787  1.00  0.00           H  
ATOM   4901  HB  ILE A 320       2.812  -4.531  59.039  1.00  0.00           H  
ATOM   4902 1HG1 ILE A 320       0.061  -5.173  57.961  1.00  0.00           H  
ATOM   4903 2HG1 ILE A 320       0.830  -6.073  59.259  1.00  0.00           H  
ATOM   4904 1HG2 ILE A 320       1.670  -2.692  57.866  1.00  0.00           H  
ATOM   4905 2HG2 ILE A 320       3.070  -3.273  56.935  1.00  0.00           H  
ATOM   4906 3HG2 ILE A 320       1.423  -3.741  56.451  1.00  0.00           H  
ATOM   4907 1HD1 ILE A 320      -0.704  -4.404  60.138  1.00  0.00           H  
ATOM   4908 2HD1 ILE A 320       0.971  -4.027  60.612  1.00  0.00           H  
ATOM   4909 3HD1 ILE A 320       0.190  -3.115  59.298  1.00  0.00           H  
ATOM   4910  N   MET A 321       5.027  -5.285  57.123  1.00  0.00           N  
ATOM   4911  CA  MET A 321       6.179  -4.829  56.385  1.00  0.00           C  
ATOM   4912  C   MET A 321       6.603  -5.807  55.317  1.00  0.00           C  
ATOM   4913  O   MET A 321       6.899  -5.389  54.204  1.00  0.00           O  
ATOM   4914  CB  MET A 321       7.336  -4.563  57.345  1.00  0.00           C  
ATOM   4915  CG  MET A 321       7.163  -3.325  58.214  1.00  0.00           C  
ATOM   4916  SD  MET A 321       8.675  -2.871  59.087  1.00  0.00           S  
ATOM   4917  CE  MET A 321       8.683  -4.085  60.402  1.00  0.00           C  
ATOM   4918  H   MET A 321       5.107  -5.422  58.125  1.00  0.00           H  
ATOM   4919  HA  MET A 321       5.925  -3.887  55.897  1.00  0.00           H  
ATOM   4920 1HB  MET A 321       7.464  -5.420  58.006  1.00  0.00           H  
ATOM   4921 2HB  MET A 321       8.261  -4.447  56.778  1.00  0.00           H  
ATOM   4922 1HG  MET A 321       6.857  -2.485  57.592  1.00  0.00           H  
ATOM   4923 2HG  MET A 321       6.380  -3.505  58.951  1.00  0.00           H  
ATOM   4924 1HE  MET A 321       9.562  -3.934  61.031  1.00  0.00           H  
ATOM   4925 2HE  MET A 321       7.781  -3.975  61.005  1.00  0.00           H  
ATOM   4926 3HE  MET A 321       8.713  -5.086  59.973  1.00  0.00           H  
ATOM   4927  N   GLN A 322       6.586  -7.103  55.616  1.00  0.00           N  
ATOM   4928  CA  GLN A 322       6.954  -8.073  54.599  1.00  0.00           C  
ATOM   4929  C   GLN A 322       6.016  -7.999  53.412  1.00  0.00           C  
ATOM   4930  O   GLN A 322       6.458  -8.110  52.268  1.00  0.00           O  
ATOM   4931  CB  GLN A 322       6.952  -9.490  55.180  1.00  0.00           C  
ATOM   4932  CG  GLN A 322       7.425 -10.560  54.212  1.00  0.00           C  
ATOM   4933  CD  GLN A 322       7.581 -11.915  54.877  1.00  0.00           C  
ATOM   4934  NE2 GLN A 322       8.070 -12.892  54.122  1.00  0.00           N  
ATOM   4935  OE1 GLN A 322       7.265 -12.081  56.059  1.00  0.00           O  
ATOM   4936  H   GLN A 322       6.352  -7.412  56.552  1.00  0.00           H  
ATOM   4937  HA  GLN A 322       7.968  -7.853  54.261  1.00  0.00           H  
ATOM   4938 1HB  GLN A 322       7.595  -9.524  56.059  1.00  0.00           H
[truncated: 4,486,894 more chars]
