# Supplementary material for: Computational design of mechanically coupled axle-rotor protein assemblies
Source: Science. Author manuscript; Available in PMC 2023 Dec 11. (PMC10712554; doi:10.1126/science.abm1183)
Supplement: Data S5 [file NIHMS1871500-supplement-Data_S5.zip › pdbs/D2_1.pdb]

ATOM      1  N   ASP A   1      -0.205   8.534 -37.014  1.00  0.00           N  
ATOM      2  CA  ASP A   1      -0.439   9.613 -36.061  1.00  0.00           C  
ATOM      3  C   ASP A   1      -1.169   9.107 -34.824  1.00  0.00           C  
ATOM      4  O   ASP A   1      -0.845   9.491 -33.700  1.00  0.00           O  
ATOM      5  CB  ASP A   1      -1.246  10.738 -36.713  1.00  0.00           C  
ATOM      6  CG  ASP A   1      -2.636  10.294 -37.149  1.00  0.00           C  
ATOM      7  OD1 ASP A   1      -2.812   9.127 -37.407  1.00  0.00           O  
ATOM      8  OD2 ASP A   1      -3.509  11.126 -37.221  1.00  0.00           O  
ATOM      9  H   ASP A   1      -0.858   7.765 -37.056  1.00  0.00           H  
ATOM     10  HA  ASP A   1       0.530  10.000 -35.743  1.00  0.00           H  
ATOM     11 1HB  ASP A   1      -1.349  11.566 -36.011  1.00  0.00           H  
ATOM     12 2HB  ASP A   1      -0.710  11.113 -37.585  1.00  0.00           H  
ATOM     13  N   LYS A   2      -2.159   8.234 -35.089  1.00  0.00           N  
ATOM     14  CA  LYS A   2      -2.936   7.665 -33.994  1.00  0.00           C  
ATOM     15  C   LYS A   2      -2.055   6.844 -33.062  1.00  0.00           C  
ATOM     16  O   LYS A   2      -2.195   6.910 -31.841  1.00  0.00           O  
ATOM     17  CB  LYS A   2      -4.075   6.801 -34.538  1.00  0.00           C  
ATOM     18  CG  LYS A   2      -5.195   7.586 -35.208  1.00  0.00           C  
ATOM     19  CD  LYS A   2      -6.277   6.659 -35.742  1.00  0.00           C  
ATOM     20  CE  LYS A   2      -7.391   7.441 -36.423  1.00  0.00           C  
ATOM     21  NZ  LYS A   2      -8.436   6.544 -36.987  1.00  0.00           N  
ATOM     22  H   LYS A   2      -2.351   7.984 -36.049  1.00  0.00           H  
ATOM     23  HA  LYS A   2      -3.359   8.487 -33.416  1.00  0.00           H  
ATOM     24 1HB  LYS A   2      -3.679   6.094 -35.267  1.00  0.00           H  
ATOM     25 2HB  LYS A   2      -4.513   6.222 -33.725  1.00  0.00           H  
ATOM     26 1HG  LYS A   2      -5.640   8.273 -34.487  1.00  0.00           H  
ATOM     27 2HG  LYS A   2      -4.787   8.168 -36.034  1.00  0.00           H  
ATOM     28 1HD  LYS A   2      -5.839   5.965 -36.461  1.00  0.00           H  
ATOM     29 2HD  LYS A   2      -6.701   6.083 -34.920  1.00  0.00           H  
ATOM     30 1HE  LYS A   2      -7.855   8.113 -35.703  1.00  0.00           H  
ATOM     31 2HE  LYS A   2      -6.972   8.042 -37.230  1.00  0.00           H  
ATOM     32 1HZ  LYS A   2      -9.154   7.100 -37.429  1.00  0.00           H  
ATOM     33 2HZ  LYS A   2      -8.019   5.928 -37.670  1.00  0.00           H  
ATOM     34 3HZ  LYS A   2      -8.845   5.995 -36.244  1.00  0.00           H  
ATOM     35  N   ALA A   3      -1.151   6.077 -33.714  1.00  0.00           N  
ATOM     36  CA  ALA A   3      -0.244   5.236 -32.943  1.00  0.00           C  
ATOM     37  C   ALA A   3       0.651   6.074 -32.039  1.00  0.00           C  
ATOM     38  O   ALA A   3       0.893   5.717 -30.886  1.00  0.00           O  
ATOM     39  CB  ALA A   3       0.601   4.376 -33.873  1.00  0.00           C  
ATOM     40  H   ALA A   3      -1.121   6.102 -34.724  1.00  0.00           H  
ATOM     41  HA  ALA A   3      -0.844   4.584 -32.308  1.00  0.00           H  
ATOM     42 1HB  ALA A   3       1.273   3.754 -33.282  1.00  0.00           H  
ATOM     43 2HB  ALA A   3      -0.050   3.740 -34.472  1.00  0.00           H  
ATOM     44 3HB  ALA A   3       1.185   5.018 -34.530  1.00  0.00           H  
ATOM     45  N   GLU A   4       1.119   7.197 -32.628  1.00  0.00           N  
ATOM     46  CA  GLU A   4       1.988   8.083 -31.863  1.00  0.00           C  
ATOM     47  C   GLU A   4       1.268   8.640 -30.641  1.00  0.00           C  
ATOM     48  O   GLU A   4       1.844   8.730 -29.557  1.00  0.00           O  
ATOM     49  CB  GLU A   4       2.485   9.233 -32.742  1.00  0.00           C  
ATOM     50  CG  GLU A   4       3.467   8.815 -33.828  1.00  0.00           C  
ATOM     51  CD  GLU A   4       4.764   8.293 -33.274  1.00  0.00           C  
ATOM     52  OE1 GLU A   4       5.353   8.963 -32.461  1.00  0.00           O  
ATOM     53  OE2 GLU A   4       5.166   7.222 -33.666  1.00  0.00           O  
ATOM     54  H   GLU A   4       0.858   7.397 -33.583  1.00  0.00           H  
ATOM     55  HA  GLU A   4       2.841   7.502 -31.512  1.00  0.00           H  
ATOM     56 1HB  GLU A   4       1.636   9.714 -33.227  1.00  0.00           H  
ATOM     57 2HB  GLU A   4       2.974   9.982 -32.119  1.00  0.00           H  
ATOM     58 1HG  GLU A   4       3.008   8.038 -34.439  1.00  0.00           H  
ATOM     59 2HG  GLU A   4       3.669   9.671 -34.469  1.00  0.00           H  
ATOM     60  N   ARG A   5      -0.007   9.006 -30.870  1.00  0.00           N  
ATOM     61  CA  ARG A   5      -0.808   9.547 -29.778  1.00  0.00           C  
ATOM     62  C   ARG A   5      -0.982   8.524 -28.663  1.00  0.00           C  
ATOM     63  O   ARG A   5      -0.903   8.860 -27.481  1.00  0.00           O  
ATOM     64  CB  ARG A   5      -2.177   9.980 -30.282  1.00  0.00           C  
ATOM     65  CG  ARG A   5      -2.168  11.204 -31.185  1.00  0.00           C  
ATOM     66  CD  ARG A   5      -3.545  11.636 -31.538  1.00  0.00           C  
ATOM     67  NE  ARG A   5      -3.541  12.786 -32.427  1.00  0.00           N  
ATOM     68  CZ  ARG A   5      -3.610  12.715 -33.771  1.00  0.00           C  
ATOM     69  NH1 ARG A   5      -3.688  11.545 -34.364  1.00  0.00           N  
ATOM     70  NH2 ARG A   5      -3.600  13.822 -34.492  1.00  0.00           N  
ATOM     71  H   ARG A   5      -0.390   8.899 -31.798  1.00  0.00           H  
ATOM     72  HA  ARG A   5      -0.280  10.406 -29.364  1.00  0.00           H  
ATOM     73 1HB  ARG A   5      -2.634   9.164 -30.839  1.00  0.00           H  
ATOM     74 2HB  ARG A   5      -2.824  10.201 -29.434  1.00  0.00           H  
ATOM     75 1HG  ARG A   5      -1.670  12.029 -30.674  1.00  0.00           H  
ATOM     76 2HG  ARG A   5      -1.634  10.972 -32.107  1.00  0.00           H  
ATOM     77 1HD  ARG A   5      -4.064  10.820 -32.039  1.00  0.00           H  
ATOM     78 2HD  ARG A   5      -4.084  11.907 -30.632  1.00  0.00           H  
ATOM     79  HE  ARG A   5      -3.481  13.704 -32.007  1.00  0.00           H  
ATOM     80 1HH1 ARG A   5      -3.696  10.698 -33.812  1.00  0.00           H  
ATOM     81 2HH1 ARG A   5      -3.741  11.491 -35.371  1.00  0.00           H  
ATOM     82 1HH2 ARG A   5      -3.540  14.722 -34.036  1.00  0.00           H  
ATOM     83 2HH2 ARG A   5      -3.652  13.769 -35.499  1.00  0.00           H  
ATOM     84  N   SER A   6      -1.219   7.272 -29.107  1.00  0.00           N  
ATOM     85  CA  SER A   6      -1.405   6.190 -28.147  1.00  0.00           C  
ATOM     86  C   SER A   6      -0.153   5.981 -27.304  1.00  0.00           C  
ATOM     87  O   SER A   6      -0.236   5.766 -26.095  1.00  0.00           O  
ATOM     88  CB  SER A   6      -1.758   4.905 -28.871  1.00  0.00           C  
ATOM     89  OG  SER A   6      -1.915   3.846 -27.966  1.00  0.00           O  
ATOM     90  H   SER A   6      -1.266   7.103 -30.102  1.00  0.00           H  
ATOM     91  HA  SER A   6      -2.217   6.468 -27.476  1.00  0.00           H  
ATOM     92 1HB  SER A   6      -2.680   5.046 -29.433  1.00  0.00           H  
ATOM     93 2HB  SER A   6      -0.972   4.663 -29.585  1.00  0.00           H  
ATOM     94  HG  SER A   6      -2.695   3.367 -28.253  1.00  0.00           H  
ATOM     95  N   LEU A   7       0.995   6.059 -28.017  1.00  0.00           N  
ATOM     96  CA  LEU A   7       2.266   5.873 -27.328  1.00  0.00           C  
ATOM     97  C   LEU A   7       2.478   6.942 -26.264  1.00  0.00           C  
ATOM     98  O   LEU A   7       2.948   6.652 -25.164  1.00  0.00           O  
ATOM     99  CB  LEU A   7       3.424   5.907 -28.334  1.00  0.00           C  
ATOM    100  CG  LEU A   7       3.488   4.729 -29.315  1.00  0.00           C  
ATOM    101  CD1 LEU A   7       4.520   5.023 -30.395  1.00  0.00           C  
ATOM    102  CD2 LEU A   7       3.835   3.456 -28.559  1.00  0.00           C  
ATOM    103  H   LEU A   7       0.946   6.244 -29.009  1.00  0.00           H  
ATOM    104  HA  LEU A   7       2.242   4.904 -26.828  1.00  0.00           H  
ATOM    105 1HB  LEU A   7       3.349   6.822 -28.919  1.00  0.00           H  
ATOM    106 2HB  LEU A   7       4.364   5.929 -27.782  1.00  0.00           H  
ATOM    107  HG  LEU A   7       2.520   4.609 -29.803  1.00  0.00           H  
ATOM    108 1HD1 LEU A   7       4.565   4.187 -31.093  1.00  0.00           H  
ATOM    109 2HD1 LEU A   7       4.236   5.928 -30.933  1.00  0.00           H  
ATOM    110 3HD1 LEU A   7       5.497   5.165 -29.936  1.00  0.00           H  
ATOM    111 1HD2 LEU A   7       3.879   2.619 -29.257  1.00  0.00           H  
ATOM    112 2HD2 LEU A   7       4.803   3.574 -28.072  1.00  0.00           H  
ATOM    113 3HD2 LEU A   7       3.072   3.260 -27.806  1.00  0.00           H  
ATOM    114  N   ASP A   8       2.109   8.181 -26.649  1.00  0.00           N  
ATOM    115  CA  ASP A   8       2.260   9.290 -25.714  1.00  0.00           C  
ATOM    116  C   ASP A   8       1.404   9.081 -24.470  1.00  0.00           C  
ATOM    117  O   ASP A   8       1.842   9.350 -23.352  1.00  0.00           O  
ATOM    118  CB  ASP A   8       1.882  10.612 -26.385  1.00  0.00           C  
ATOM    119  CG  ASP A   8       2.163  11.824 -25.506  1.00  0.00           C  
ATOM    120  OD1 ASP A   8       3.302  12.219 -25.420  1.00  0.00           O  
ATOM    121  OD2 ASP A   8       1.237  12.343 -24.930  1.00  0.00           O  
ATOM    122  H   ASP A   8       1.736   8.317 -27.577  1.00  0.00           H  
ATOM    123  HA  ASP A   8       3.302   9.328 -25.399  1.00  0.00           H  
ATOM    124 1HB  ASP A   8       2.438  10.720 -27.316  1.00  0.00           H  
ATOM    125 2HB  ASP A   8       0.821  10.603 -26.636  1.00  0.00           H  
ATOM    126  N   LYS A   9       0.175   8.594 -24.724  1.00  0.00           N  
ATOM    127  CA  LYS A   9      -0.746   8.341 -23.622  1.00  0.00           C  
ATOM    128  C   LYS A   9      -0.194   7.283 -22.676  1.00  0.00           C  
ATOM    129  O   LYS A   9      -0.299   7.411 -21.456  1.00  0.00           O  
ATOM    130  CB  LYS A   9      -2.113   7.909 -24.155  1.00  0.00           C  
ATOM    131  CG  LYS A   9      -2.901   9.017 -24.840  1.00  0.00           C  
ATOM    132  CD  LYS A   9      -4.235   8.506 -25.362  1.00  0.00           C  
ATOM    133  CE  LYS A   9      -5.018   9.610 -26.057  1.00  0.00           C  
ATOM    134  NZ  LYS A   9      -6.308   9.115 -26.609  1.00  0.00           N  
ATOM    135  H   LYS A   9      -0.094   8.410 -25.680  1.00  0.00           H  
ATOM    136  HA  LYS A   9      -0.861   9.266 -23.058  1.00  0.00           H  
ATOM    137 1HB  LYS A   9      -1.984   7.098 -24.872  1.00  0.00           H  
ATOM    138 2HB  LYS A   9      -2.719   7.526 -23.334  1.00  0.00           H  
ATOM    139 1HG  LYS A   9      -3.083   9.826 -24.131  1.00  0.00           H  
ATOM    140 2HG  LYS A   9      -2.322   9.413 -25.674  1.00  0.00           H  
ATOM    141 1HD  LYS A   9      -4.063   7.694 -26.069  1.00  0.00           H  
ATOM    142 2HD  LYS A   9      -4.827   8.122 -24.531  1.00  0.00           H  
ATOM    143 1HE  LYS A   9      -5.224  10.411 -25.348  1.00  0.00           H  
ATOM    144 2HE  LYS A   9      -4.423  10.020 -26.872  1.00  0.00           H  
ATOM    145 1HZ  LYS A   9      -6.796   9.875 -27.061  1.00  0.00           H  
ATOM    146 2HZ  LYS A   9      -6.128   8.383 -27.282  1.00  0.00           H  
ATOM    147 3HZ  LYS A   9      -6.878   8.749 -25.859  1.00  0.00           H  
ATOM    148  N   GLN A  10       0.392   6.244 -23.313  1.00  0.00           N  
ATOM    149  CA  GLN A  10       0.962   5.156 -22.528  1.00  0.00           C  
ATOM    150  C   GLN A  10       2.092   5.653 -21.635  1.00  0.00           C  
ATOM    151  O   GLN A  10       2.202   5.253 -20.477  1.00  0.00           O  
ATOM    152  CB  GLN A  10       1.472   4.042 -23.446  1.00  0.00           C  
ATOM    153  CG  GLN A  10       0.374   3.205 -24.079  1.00  0.00           C  
ATOM    154  CD  GLN A  10       0.922   2.151 -25.024  1.00  0.00           C  
ATOM    155  OE1 GLN A  10       1.818   1.382 -24.665  1.00  0.00           O  
ATOM    156  NE2 GLN A  10       0.385   2.110 -26.238  1.00  0.00           N  
ATOM    157  H   GLN A  10       0.425   6.242 -24.323  1.00  0.00           H  
ATOM    158  HA  GLN A  10       0.178   4.757 -21.884  1.00  0.00           H  
ATOM    159 1HB  GLN A  10       2.069   4.477 -24.248  1.00  0.00           H  
ATOM    160 2HB  GLN A  10       2.122   3.374 -22.881  1.00  0.00           H  
ATOM    161 1HG  GLN A  10      -0.184   2.700 -23.291  1.00  0.00           H  
ATOM    162 2HG  GLN A  10      -0.288   3.860 -24.645  1.00  0.00           H  
ATOM    163 1HE2 GLN A  10       0.706   1.436 -26.904  1.00  0.00           H  
ATOM    164 2HE2 GLN A  10      -0.340   2.753 -26.487  1.00  0.00           H  
ATOM    165  N   ARG A  11       2.912   6.540 -22.242  1.00  0.00           N  
ATOM    166  CA  ARG A  11       4.034   7.089 -21.490  1.00  0.00           C  
ATOM    167  C   ARG A  11       3.553   7.876 -20.278  1.00  0.00           C  
ATOM    168  O   ARG A  11       4.130   7.780 -19.194  1.00  0.00           O  
ATOM    169  CB  ARG A  11       4.881   7.992 -22.374  1.00  0.00           C  
ATOM    170  CG  ARG A  11       6.098   8.597 -21.692  1.00  0.00           C  
ATOM    171  CD  ARG A  11       6.879   9.453 -22.620  1.00  0.00           C  
ATOM    172  NE  ARG A  11       6.112  10.602 -23.074  1.00  0.00           N  
ATOM    173  CZ  ARG A  11       5.932  11.731 -22.361  1.00  0.00           C  
ATOM    174  NH1 ARG A  11       6.469  11.848 -21.167  1.00  0.00           N  
ATOM    175  NH2 ARG A  11       5.215  12.722 -22.863  1.00  0.00           N  
ATOM    176  H   ARG A  11       2.731   6.803 -23.200  1.00  0.00           H  
ATOM    177  HA  ARG A  11       4.639   6.257 -21.129  1.00  0.00           H  
ATOM    178 1HB  ARG A  11       5.233   7.430 -23.238  1.00  0.00           H  
ATOM    179 2HB  ARG A  11       4.269   8.814 -22.746  1.00  0.00           H  
ATOM    180 1HG  ARG A  11       5.776   9.209 -20.849  1.00  0.00           H  
ATOM    181 2HG  ARG A  11       6.748   7.798 -21.333  1.00  0.00           H  
ATOM    182 1HD  ARG A  11       7.772   9.818 -22.114  1.00  0.00           H  
ATOM    183 2HD  ARG A  11       7.170   8.871 -23.494  1.00  0.00           H  
ATOM    184  HE  ARG A  11       5.683  10.550 -23.988  1.00  0.00           H  
ATOM    185 1HH1 ARG A  11       7.017  11.090 -20.784  1.00  0.00           H  
ATOM    186 2HH1 ARG A  11       6.334  12.694 -20.633  1.00  0.00           H  
ATOM    187 1HH2 ARG A  11       4.802  12.633 -23.781  1.00  0.00           H  
ATOM    188 2HH2 ARG A  11       5.080  13.568 -22.329  1.00  0.00           H  
ATOM    189  N   ARG A  12       2.477   8.650 -20.513  1.00  0.00           N  
ATOM    190  CA  ARG A  12       1.914   9.448 -19.431  1.00  0.00           C  
ATOM    191  C   ARG A  12       1.408   8.562 -18.300  1.00  0.00           C  
ATOM    192  O   ARG A  12       1.602   8.869 -17.123  1.00  0.00           O  
ATOM    193  CB  ARG A  12       0.772  10.314 -19.942  1.00  0.00           C  
ATOM    194  CG  ARG A  12       1.196  11.467 -20.839  1.00  0.00           C  
ATOM    195  CD  ARG A  12       0.032  12.282 -21.273  1.00  0.00           C  
ATOM    196  NE  ARG A  12       0.422  13.335 -22.197  1.00  0.00           N  
ATOM    197  CZ  ARG A  12       0.900  14.539 -21.826  1.00  0.00           C  
ATOM    198  NH1 ARG A  12       1.041  14.826 -20.551  1.00  0.00           N  
ATOM    199  NH2 ARG A  12       1.227  15.431 -22.745  1.00  0.00           N  
ATOM    200  H   ARG A  12       2.076   8.667 -21.440  1.00  0.00           H  
ATOM    201  HA  ARG A  12       2.705  10.082 -19.030  1.00  0.00           H  
ATOM    202 1HB  ARG A  12       0.073   9.699 -20.506  1.00  0.00           H  
ATOM    203 2HB  ARG A  12       0.229  10.737 -19.097  1.00  0.00           H  
ATOM    204 1HG  ARG A  12       1.885  12.115 -20.297  1.00  0.00           H  
ATOM    205 2HG  ARG A  12       1.690  11.074 -21.728  1.00  0.00           H  
ATOM    206 1HD  ARG A  12      -0.694  11.641 -21.773  1.00  0.00           H  
ATOM    207 2HD  ARG A  12      -0.432  12.745 -20.403  1.00  0.00           H  
ATOM    208  HE  ARG A  12       0.327  13.151 -23.187  1.00  0.00           H  
ATOM    209 1HH1 ARG A  12       0.791  14.144 -19.849  1.00  0.00           H  
ATOM    210 2HH1 ARG A  12       1.400  15.728 -20.274  1.00  0.00           H  
ATOM    211 1HH2 ARG A  12       1.118  15.210 -23.725  1.00  0.00           H  
ATOM    212 2HH2 ARG A  12       1.585  16.333 -22.467  1.00  0.00           H  
ATOM    213  N   VAL A  13       0.756   7.460 -18.723  1.00  0.00           N  
ATOM    214  CA  VAL A  13       0.218   6.520 -17.746  1.00  0.00           C  
ATOM    215  C   VAL A  13       1.329   5.910 -16.901  1.00  0.00           C  
ATOM    216  O   VAL A  13       1.184   5.754 -15.688  1.00  0.00           O  
ATOM    217  CB  VAL A  13      -0.558   5.396 -18.458  1.00  0.00           C  
ATOM    218  CG1 VAL A  13      -0.841   4.252 -17.495  1.00  0.00           C  
ATOM    219  CG2 VAL A  13      -1.853   5.946 -19.036  1.00  0.00           C  
ATOM    220  H   VAL A  13       0.649   7.302 -19.715  1.00  0.00           H  
ATOM    221  HA  VAL A  13      -0.447   7.068 -17.079  1.00  0.00           H  
ATOM    222  HB  VAL A  13       0.058   4.994 -19.262  1.00  0.00           H  
ATOM    223 1HG1 VAL A  13      -1.390   3.466 -18.014  1.00  0.00           H  
ATOM    224 2HG1 VAL A  13       0.101   3.850 -17.121  1.00  0.00           H  
ATOM    225 3HG1 VAL A  13      -1.437   4.619 -16.660  1.00  0.00           H  
ATOM    226 1HG2 VAL A  13      -2.396   5.146 -19.538  1.00  0.00           H  
ATOM    227 2HG2 VAL A  13      -2.466   6.354 -18.232  1.00  0.00           H  
ATOM    228 3HG2 VAL A  13      -1.624   6.735 -19.753  1.00  0.00           H  
ATOM    229  N   ALA A  14       2.430   5.581 -17.615  1.00  0.00           N  
ATOM    230  CA  ALA A  14       3.566   4.983 -16.925  1.00  0.00           C  
ATOM    231  C   ALA A  14       4.136   5.931 -15.878  1.00  0.00           C  
ATOM    232  O   ALA A  14       4.486   5.515 -14.773  1.00  0.00           O  
ATOM    233  CB  ALA A  14       4.645   4.587 -17.923  1.00  0.00           C  
ATOM    234  H   ALA A  14       2.442   5.757 -18.610  1.00  0.00           H  
ATOM    235  HA  ALA A  14       3.216   4.088 -16.410  1.00  0.00           H  
ATOM    236 1HB  ALA A  14       5.486   4.142 -17.392  1.00  0.00           H  
ATOM    237 2HB  ALA A  14       4.238   3.864 -18.630  1.00  0.00           H  
ATOM    238 3HB  ALA A  14       4.983   5.471 -18.462  1.00  0.00           H  
ATOM    239  N   GLU A  15       4.209   7.216 -16.282  1.00  0.00           N  
ATOM    240  CA  GLU A  15       4.734   8.221 -15.364  1.00  0.00           C  
ATOM    241  C   GLU A  15       3.867   8.334 -14.117  1.00  0.00           C  
ATOM    242  O   GLU A  15       4.378   8.453 -13.003  1.00  0.00           O  
ATOM    243  CB  GLU A  15       4.826   9.581 -16.059  1.00  0.00           C  
ATOM    244  CG  GLU A  15       5.903   9.668 -17.131  1.00  0.00           C  
ATOM    245  CD  GLU A  15       5.910  10.990 -17.846  1.00  0.00           C  
ATOM    246  OE1 GLU A  15       5.043  11.790 -17.587  1.00  0.00           O  
ATOM    247  OE2 GLU A  15       6.784  11.201 -18.654  1.00  0.00           O  
ATOM    248  H   GLU A  15       3.898   7.458 -17.212  1.00  0.00           H  
ATOM    249  HA  GLU A  15       5.730   7.906 -15.052  1.00  0.00           H  
ATOM    250 1HB  GLU A  15       3.869   9.817 -16.525  1.00  0.00           H  
ATOM    251 2HB  GLU A  15       5.028  10.355 -15.318  1.00  0.00           H  
ATOM    252 1HG  GLU A  15       6.876   9.514 -16.667  1.00  0.00           H  
ATOM    253 2HG  GLU A  15       5.745   8.870 -17.855  1.00  0.00           H  
ATOM    254  N   GLU A  16       2.544   8.291 -14.361  1.00  0.00           N  
ATOM    255  CA  GLU A  16       1.600   8.382 -13.253  1.00  0.00           C  
ATOM    256  C   GLU A  16       1.765   7.212 -12.291  1.00  0.00           C  
ATOM    257  O   GLU A  16       1.719   7.386 -11.074  1.00  0.00           O  
ATOM    258  CB  GLU A  16       0.163   8.424 -13.779  1.00  0.00           C  
ATOM    259  CG  GLU A  16      -0.202   9.708 -14.510  1.00  0.00           C  
ATOM    260  CD  GLU A  16      -0.185  10.916 -13.615  1.00  0.00           C  
ATOM    261  OE1 GLU A  16      -0.805  10.874 -12.580  1.00  0.00           O  
ATOM    262  OE2 GLU A  16       0.449  11.882 -13.967  1.00  0.00           O  
ATOM    263  H   GLU A  16       2.222   8.196 -15.313  1.00  0.00           H  
ATOM    264  HA  GLU A  16       1.810   9.299 -12.703  1.00  0.00           H  
ATOM    265 1HB  GLU A  16       0.002   7.591 -14.464  1.00  0.00           H  
ATOM    266 2HB  GLU A  16      -0.532   8.303 -12.948  1.00  0.00           H  
ATOM    267 1HG  GLU A  16       0.505   9.863 -15.324  1.00  0.00           H  
ATOM    268 2HG  GLU A  16      -1.195   9.597 -14.944  1.00  0.00           H  
ATOM    269  N   LEU A  17       1.958   6.028 -12.914  1.00  0.00           N  
ATOM    270  CA  LEU A  17       2.128   4.821 -12.113  1.00  0.00           C  
ATOM    271  C   LEU A  17       3.367   4.916 -11.231  1.00  0.00           C  
ATOM    272  O   LEU A  17       3.343   4.518 -10.066  1.00  0.00           O  
ATOM    273  CB  LEU A  17       2.234   3.591 -13.023  1.00  0.00           C  
ATOM    274  CG  LEU A  17       0.917   3.108 -13.644  1.00  0.00           C  
ATOM    275  CD1 LEU A  17       1.216   2.147 -14.787  1.00  0.00           C  
ATOM    276  CD2 LEU A  17       0.068   2.437 -12.574  1.00  0.00           C  
ATOM    277  H   LEU A  17       1.980   6.000 -13.923  1.00  0.00           H  
ATOM    278  HA  LEU A  17       1.261   4.722 -11.460  1.00  0.00           H  
ATOM    279 1HB  LEU A  17       2.919   3.820 -13.838  1.00  0.00           H  
ATOM    280 2HB  LEU A  17       2.651   2.766 -12.446  1.00  0.00           H  
ATOM    281  HG  LEU A  17       0.375   3.959 -14.056  1.00  0.00           H  
ATOM    282 1HD1 LEU A  17       0.280   1.804 -15.228  1.00  0.00           H  
ATOM    283 2HD1 LEU A  17       1.808   2.659 -15.546  1.00  0.00           H  
ATOM    284 3HD1 LEU A  17       1.773   1.292 -14.407  1.00  0.00           H  
ATOM    285 1HD2 LEU A  17      -0.869   2.094 -13.015  1.00  0.00           H  
ATOM    286 2HD2 LEU A  17       0.608   1.585 -12.162  1.00  0.00           H  
ATOM    287 3HD2 LEU A  17      -0.146   3.151 -11.778  1.00  0.00           H  
ATOM    288  N   GLN A  18       4.436   5.462 -11.854  1.00  0.00           N  
ATOM    289  CA  GLN A  18       5.684   5.605 -11.114  1.00  0.00           C  
ATOM    290  C   GLN A  18       5.509   6.526  -9.913  1.00  0.00           C  
ATOM    291  O   GLN A  18       6.028   6.254  -8.830  1.00  0.00           O  
ATOM    292  CB  GLN A  18       6.790   6.142 -12.027  1.00  0.00           C  
ATOM    293  CG  GLN A  18       8.176   6.119 -11.405  1.00  0.00           C  
ATOM    294  CD  GLN A  18       8.630   4.715 -11.055  1.00  0.00           C  
ATOM    295  OE1 GLN A  18       8.954   3.915 -11.937  1.00  0.00           O  
ATOM    296  NE2 GLN A  18       8.657   4.407  -9.764  1.00  0.00           N  
ATOM    297  H   GLN A  18       4.347   5.758 -12.815  1.00  0.00           H  
ATOM    298  HA  GLN A  18       5.972   4.622 -10.742  1.00  0.00           H  
ATOM    299 1HB  GLN A  18       6.822   5.553 -12.943  1.00  0.00           H  
ATOM    300 2HB  GLN A  18       6.563   7.170 -12.307  1.00  0.00           H  
ATOM    301 1HG  GLN A  18       8.887   6.542 -12.114  1.00  0.00           H  
ATOM    302 2HG  GLN A  18       8.162   6.712 -10.491  1.00  0.00           H  
ATOM    303 1HE2 GLN A  18       8.948   3.495  -9.472  1.00  0.00           H  
ATOM    304 2HE2 GLN A  18       8.386   5.086  -9.082  1.00  0.00           H  
ATOM    305  N   LYS A  19       4.760   7.617 -10.157  1.00  0.00           N  
ATOM    306  CA  LYS A  19       4.511   8.573  -9.084  1.00  0.00           C  
ATOM    307  C   LYS A  19       3.743   7.928  -7.938  1.00  0.00           C  
ATOM    308  O   LYS A  19       4.041   8.165  -6.767  1.00  0.00           O  
ATOM    309  CB  LYS A  19       3.744   9.785  -9.615  1.00  0.00           C  
ATOM    310  CG  LYS A  19       4.560  10.702 -10.516  1.00  0.00           C  
ATOM    311  CD  LYS A  19       3.810  11.990 -10.820  1.00  0.00           C  
ATOM    312  CE  LYS A  19       2.644  11.743 -11.767  1.00  0.00           C  
ATOM    313  NZ  LYS A  19       1.980  13.010 -12.175  1.00  0.00           N  
ATOM    314  H   LYS A  19       4.380   7.756 -11.082  1.00  0.00           H  
ATOM    315  HA  LYS A  19       5.474   8.905  -8.697  1.00  0.00           H  
ATOM    316 1HB  LYS A  19       2.875   9.447 -10.180  1.00  0.00           H  
ATOM    317 2HB  LYS A  19       3.378  10.380  -8.777  1.00  0.00           H  
ATOM    318 1HG  LYS A  19       5.504  10.947 -10.028  1.00  0.00           H  
ATOM    319 2HG  LYS A  19       4.779  10.189 -11.453  1.00  0.00           H  
ATOM    320 1HD  LYS A  19       3.429  12.417  -9.892  1.00  0.00           H  
ATOM    321 2HD  LYS A  19       4.490  12.708 -11.278  1.00  0.00           H  
ATOM    322 1HE  LYS A  19       3.002  11.231 -12.658  1.00  0.00           H  
ATOM    323 2HE  LYS A  19       1.909  11.103 -11.278  1.00  0.00           H  
ATOM    324 1HZ  LYS A  19       1.214  12.803 -12.800  1.00  0.00           H  
ATOM    325 2HZ  LYS A  19       1.627  13.485 -11.356  1.00  0.00           H  
ATOM    326 3HZ  LYS A  19       2.648  13.604 -12.646  1.00  0.00           H  
ATOM    327  N   ILE A  20       2.751   7.108  -8.341  1.00  0.00           N  
ATOM    328  CA  ILE A  20       1.935   6.420  -7.348  1.00  0.00           C  
ATOM    329  C   ILE A  20       2.779   5.479  -6.498  1.00  0.00           C  
ATOM    330  O   ILE A  20       2.601   5.397  -5.283  1.00  0.00           O  
ATOM    331  CB  ILE A  20       0.802   5.626  -8.023  1.00  0.00           C  
ATOM    332  CG1 ILE A  20      -0.271   6.577  -8.560  1.00  0.00           C  
ATOM    333  CG2 ILE A  20       0.194   4.631  -7.047  1.00  0.00           C  
ATOM    334  CD1 ILE A  20      -1.189   5.948  -9.583  1.00  0.00           C  
ATOM    335  H   ILE A  20       2.588   6.983  -9.330  1.00  0.00           H  
ATOM    336  HA  ILE A  20       1.502   7.170  -6.687  1.00  0.00           H  
ATOM    337  HB  ILE A  20       1.199   5.083  -8.881  1.00  0.00           H  
ATOM    338 1HG1 ILE A  20      -0.879   6.943  -7.734  1.00  0.00           H  
ATOM    339 2HG1 ILE A  20       0.208   7.443  -9.020  1.00  0.00           H  
ATOM    340 1HG2 ILE A  20      -0.605   4.079  -7.540  1.00  0.00           H  
ATOM    341 2HG2 ILE A  20       0.962   3.935  -6.712  1.00  0.00           H  
ATOM    342 3HG2 ILE A  20      -0.211   5.165  -6.187  1.00  0.00           H  
ATOM    343 1HD1 ILE A  20      -1.921   6.684  -9.917  1.00  0.00           H  
ATOM    344 2HD1 ILE A  20      -0.603   5.607 -10.437  1.00  0.00           H  
ATOM    345 3HD1 ILE A  20      -1.706   5.101  -9.135  1.00  0.00           H  
ATOM    346  N   ILE A  21       3.696   4.785  -7.213  1.00  0.00           N  
ATOM    347  CA  ILE A  21       4.567   3.844  -6.519  1.00  0.00           C  
ATOM    348  C   ILE A  21       5.436   4.555  -5.489  1.00  0.00           C  
ATOM    349  O   ILE A  21       5.633   4.057  -4.380  1.00  0.00           O  
ATOM    350  CB  ILE A  21       5.465   3.089  -7.516  1.00  0.00           C  
ATOM    351  CG1 ILE A  21       4.642   2.072  -8.311  1.00  0.00           C  
ATOM    352  CG2 ILE A  21       6.607   2.400  -6.786  1.00  0.00           C  
ATOM    353  CD1 ILE A  21       5.377   1.482  -9.493  1.00  0.00           C  
ATOM    354  H   ILE A  21       3.757   4.934  -8.210  1.00  0.00           H  
ATOM    355  HA  ILE A  21       3.938   3.129  -5.989  1.00  0.00           H  
ATOM    356  HB  ILE A  21       5.879   3.793  -8.237  1.00  0.00           H  
ATOM    357 1HG1 ILE A  21       4.339   1.256  -7.655  1.00  0.00           H  
ATOM    358 2HG1 ILE A  21       3.733   2.548  -8.680  1.00  0.00           H  
ATOM    359 1HG2 ILE A  21       7.231   1.870  -7.505  1.00  0.00           H  
ATOM    360 2HG2 ILE A  21       7.207   3.144  -6.264  1.00  0.00           H  
ATOM    361 3HG2 ILE A  21       6.202   1.690  -6.065  1.00  0.00           H  
ATOM    362 1HD1 ILE A  21       4.729   0.771 -10.006  1.00  0.00           H  
ATOM    363 2HD1 ILE A  21       5.658   2.280 -10.181  1.00  0.00           H  
ATOM    364 3HD1 ILE A  21       6.273   0.970  -9.145  1.00  0.00           H  
ATOM    365  N   GLU A  22       5.938   5.733  -5.913  1.00  0.00           N  
ATOM    366  CA  GLU A  22       6.783   6.509  -5.014  1.00  0.00           C  
ATOM    367  C   GLU A  22       6.019   6.926  -3.763  1.00  0.00           C  
ATOM    368  O   GLU A  22       6.551   6.877  -2.654  1.00  0.00           O  
ATOM    369  CB  GLU A  22       7.326   7.749  -5.728  1.00  0.00           C  
ATOM    370  CG  GLU A  22       8.274   8.593  -4.890  1.00  0.00           C  
ATOM    371  CD  GLU A  22       8.848   9.757  -5.649  1.00  0.00           C  
ATOM    372  OE1 GLU A  22       8.988   9.652  -6.844  1.00  0.00           O  
ATOM    373  OE2 GLU A  22       9.147  10.753  -5.033  1.00  0.00           O  
ATOM    374  H   GLU A  22       5.718   6.054  -6.845  1.00  0.00           H  
ATOM    375  HA  GLU A  22       7.615   5.878  -4.702  1.00  0.00           H  
ATOM    376 1HB  GLU A  22       7.857   7.445  -6.631  1.00  0.00           H  
ATOM    377 2HB  GLU A  22       6.495   8.384  -6.036  1.00  0.00           H  
ATOM    378 1HG  GLU A  22       7.736   8.971  -4.021  1.00  0.00           H  
ATOM    379 2HG  GLU A  22       9.087   7.962  -4.533  1.00  0.00           H  
ATOM    380  N   LYS A  23       4.758   7.334  -3.999  1.00  0.00           N  
ATOM    381  CA  LYS A  23       3.913   7.754  -2.887  1.00  0.00           C  
ATOM    382  C   LYS A  23       3.680   6.609  -1.909  1.00  0.00           C  
ATOM    383  O   LYS A  23       3.709   6.802  -0.694  1.00  0.00           O  
ATOM    384  CB  LYS A  23       2.575   8.286  -3.402  1.00  0.00           C  
ATOM    385  CG  LYS A  23       2.663   9.632  -4.108  1.00  0.00           C  
ATOM    386  CD  LYS A  23       1.280  10.200  -4.391  1.00  0.00           C  
ATOM    387  CE  LYS A  23       0.578   9.425  -5.496  1.00  0.00           C  
ATOM    388  NZ  LYS A  23      -0.720  10.046  -5.873  1.00  0.00           N  
ATOM    389  H   LYS A  23       4.413   7.343  -4.948  1.00  0.00           H  
ATOM    390  HA  LYS A  23       4.429   8.551  -2.351  1.00  0.00           H  
ATOM    391 1HB  LYS A  23       2.143   7.569  -4.101  1.00  0.00           H  
ATOM    392 2HB  LYS A  23       1.880   8.390  -2.569  1.00  0.00           H  
ATOM    393 1HG  LYS A  23       3.214  10.336  -3.483  1.00  0.00           H  
ATOM    394 2HG  LYS A  23       3.198   9.515  -5.050  1.00  0.00           H  
ATOM    395 1HD  LYS A  23       0.675  10.153  -3.484  1.00  0.00           H  
ATOM    396 2HD  LYS A  23       1.370  11.243  -4.692  1.00  0.00           H  
ATOM    397 1HE  LYS A  23       1.218   9.388  -6.377  1.00  0.00           H  
ATOM    398 2HE  LYS A  23       0.395   8.403  -5.164  1.00  0.00           H  
ATOM    399 1HZ  LYS A  23      -1.153   9.504  -6.607  1.00  0.00           H  
ATOM    400 2HZ  LYS A  23      -1.330  10.069  -5.067  1.00  0.00           H  
ATOM    401 3HZ  LYS A  23      -0.561  10.988  -6.201  1.00  0.00           H  
ATOM    402  N   LEU A  24       3.451   5.422  -2.515  1.00  0.00           N  
ATOM    403  CA  LEU A  24       3.210   4.239  -1.698  1.00  0.00           C  
ATOM    404  C   LEU A  24       4.416   3.916  -0.826  1.00  0.00           C  
ATOM    405  O   LEU A  24       4.271   3.562   0.344  1.00  0.00           O  
ATOM    406  CB  LEU A  24       2.880   3.036  -2.591  1.00  0.00           C  
ATOM    407  CG  LEU A  24       1.470   3.024  -3.196  1.00  0.00           C  
ATOM    408  CD1 LEU A  24       1.412   2.006  -4.328  1.00  0.00           C  
ATOM    409  CD2 LEU A  24       0.455   2.694  -2.112  1.00  0.00           C  
ATOM    410  H   LEU A  24       3.452   5.376  -3.524  1.00  0.00           H  
ATOM    411  HA  LEU A  24       2.367   4.449  -1.039  1.00  0.00           H  
ATOM    412 1HB  LEU A  24       3.593   3.009  -3.414  1.00  0.00           H  
ATOM    413 2HB  LEU A  24       2.997   2.125  -2.005  1.00  0.00           H  
ATOM    414  HG  LEU A  24       1.246   4.004  -3.618  1.00  0.00           H  
ATOM    415 1HD1 LEU A  24       0.410   1.997  -4.758  1.00  0.00           H  
ATOM    416 2HD1 LEU A  24       2.134   2.277  -5.098  1.00  0.00           H  
ATOM    417 3HD1 LEU A  24       1.648   1.016  -3.939  1.00  0.00           H  
ATOM    418 1HD2 LEU A  24      -0.547   2.686  -2.542  1.00  0.00           H  
ATOM    419 2HD2 LEU A  24       0.678   1.714  -1.691  1.00  0.00           H  
ATOM    420 3HD2 LEU A  24       0.506   3.447  -1.325  1.00  0.00           H  
ATOM    421  N   GLN A  25       5.600   4.058  -1.464  1.00  0.00           N  
ATOM    422  CA  GLN A  25       6.830   3.775  -0.735  1.00  0.00           C  
ATOM    423  C   GLN A  25       6.993   4.713   0.454  1.00  0.00           C  
ATOM    424  O   GLN A  25       7.401   4.292   1.537  1.00  0.00           O  
ATOM    425  CB  GLN A  25       8.042   3.893  -1.663  1.00  0.00           C  
ATOM    426  CG  GLN A  25       9.362   3.510  -1.016  1.00  0.00           C  
ATOM    427  CD  GLN A  25       9.413   2.045  -0.627  1.00  0.00           C  
ATOM    428  OE1 GLN A  25       9.193   1.160  -1.459  1.00  0.00           O  
ATOM    429  NE2 GLN A  25       9.703   1.780   0.642  1.00  0.00           N  
ATOM    430  H   GLN A  25       5.606   4.356  -2.429  1.00  0.00           H  
ATOM    431  HA  GLN A  25       6.771   2.757  -0.352  1.00  0.00           H  
ATOM    432 1HB  GLN A  25       7.897   3.254  -2.534  1.00  0.00           H  
ATOM    433 2HB  GLN A  25       8.128   4.919  -2.021  1.00  0.00           H  
ATOM    434 1HG  GLN A  25      10.171   3.705  -1.720  1.00  0.00           H  
ATOM    435 2HG  GLN A  25       9.499   4.108  -0.114  1.00  0.00           H  
ATOM    436 1HE2 GLN A  25       9.751   0.831   0.957  1.00  0.00           H  
ATOM    437 2HE2 GLN A  25       9.874   2.528   1.283  1.00  0.00           H  
ATOM    438  N   ARG A  26       6.658   5.992   0.200  1.00  0.00           N  
ATOM    439  CA  ARG A  26       6.763   6.987   1.261  1.00  0.00           C  
ATOM    440  C   ARG A  26       5.834   6.653   2.422  1.00  0.00           C  
ATOM    441  O   ARG A  26       6.209   6.787   3.587  1.00  0.00           O  
ATOM    442  CB  ARG A  26       6.428   8.373   0.731  1.00  0.00           C  
ATOM    443  CG  ARG A  26       7.470   8.969  -0.203  1.00  0.00           C  
ATOM    444  CD  ARG A  26       7.087  10.331  -0.655  1.00  0.00           C  
ATOM    445  NE  ARG A  26       8.038  10.872  -1.613  1.00  0.00           N  
ATOM    446  CZ  ARG A  26       9.185  11.497  -1.283  1.00  0.00           C  
ATOM    447  NH1 ARG A  26       9.509  11.651  -0.018  1.00  0.00           N  
ATOM    448  NH2 ARG A  26       9.985  11.954  -2.230  1.00  0.00           N  
ATOM    449  H   ARG A  26       6.338   6.242  -0.725  1.00  0.00           H  
ATOM    450  HA  ARG A  26       7.786   6.974   1.637  1.00  0.00           H  
ATOM    451 1HB  ARG A  26       5.483   8.337   0.191  1.00  0.00           H  
ATOM    452 2HB  ARG A  26       6.302   9.062   1.566  1.00  0.00           H  
ATOM    453 1HG  ARG A  26       8.427   9.035   0.314  1.00  0.00           H  
ATOM    454 2HG  ARG A  26       7.576   8.333  -1.083  1.00  0.00           H  
ATOM    455 1HD  ARG A  26       6.107  10.294  -1.131  1.00  0.00           H  
ATOM    456 2HD  ARG A  26       7.049  11.001   0.202  1.00  0.00           H  
ATOM    457  HE  ARG A  26       7.823  10.772  -2.596  1.00  0.00           H  
ATOM    458 1HH1 ARG A  26       8.897  11.302   0.706  1.00  0.00           H  
ATOM    459 2HH1 ARG A  26      10.368  12.119   0.229  1.00  0.00           H  
ATOM    460 1HH2 ARG A  26       9.736  11.835  -3.203  1.00  0.00           H  
ATOM    461 2HH2 ARG A  26      10.844  12.422  -1.983  1.00  0.00           H  
ATOM    462  N   ALA A  27       4.618   6.216   2.039  1.00  0.00           N  
ATOM    463  CA  ALA A  27       3.628   5.857   3.047  1.00  0.00           C  
ATOM    464  C   ALA A  27       4.111   4.693   3.903  1.00  0.00           C  
ATOM    465  O   ALA A  27       3.931   4.689   5.121  1.00  0.00           O  
ATOM    466  CB  ALA A  27       2.300   5.514   2.388  1.00  0.00           C  
ATOM    467  H   ALA A  27       4.409   6.144   1.053  1.00  0.00           H  
ATOM    468  HA  ALA A  27       3.485   6.717   3.702  1.00  0.00           H  
ATOM    469 1HB  ALA A  27       1.572   5.248   3.154  1.00  0.00           H  
ATOM    470 2HB  ALA A  27       1.939   6.376   1.827  1.00  0.00           H  
ATOM    471 3HB  ALA A  27       2.438   4.672   1.711  1.00  0.00           H  
ATOM    472  N   VAL A  28       4.728   3.722   3.190  1.00  0.00           N  
ATOM    473  CA  VAL A  28       5.235   2.547   3.889  1.00  0.00           C  
ATOM    474  C   VAL A  28       6.307   2.929   4.902  1.00  0.00           C  
ATOM    475  O   VAL A  28       6.337   2.404   6.015  1.00  0.00           O  
ATOM    476  CB  VAL A  28       5.820   1.538   2.883  1.00  0.00           C  
ATOM    477  CG1 VAL A  28       6.633   0.475   3.606  1.00  0.00           C  
ATOM    478  CG2 VAL A  28       4.698   0.903   2.076  1.00  0.00           C  
ATOM    479  H   VAL A  28       4.825   3.832   2.191  1.00  0.00           H  
ATOM    480  HA  VAL A  28       4.407   2.094   4.434  1.00  0.00           H  
ATOM    481  HB  VAL A  28       6.500   2.061   2.211  1.00  0.00           H  
ATOM    482 1HG1 VAL A  28       7.039  -0.230   2.880  1.00  0.00           H  
ATOM    483 2HG1 VAL A  28       7.451   0.949   4.147  1.00  0.00           H  
ATOM    484 3HG1 VAL A  28       5.992  -0.058   4.309  1.00  0.00           H  
ATOM    485 1HG2 VAL A  28       5.118   0.191   1.366  1.00  0.00           H  
ATOM    486 2HG2 VAL A  28       4.014   0.384   2.749  1.00  0.00           H  
ATOM    487 3HG2 VAL A  28       4.155   1.677   1.534  1.00  0.00           H  
ATOM    488  N   LYS A  29       7.175   3.862   4.457  1.00  0.00           N  
ATOM    489  CA  LYS A  29       8.245   4.311   5.339  1.00  0.00           C  
ATOM    490  C   LYS A  29       7.686   4.974   6.591  1.00  0.00           C  
ATOM    491  O   LYS A  29       8.183   4.757   7.696  1.00  0.00           O  
ATOM    492  CB  LYS A  29       9.175   5.277   4.603  1.00  0.00           C  
ATOM    493  CG  LYS A  29      10.337   5.794   5.442  1.00  0.00           C  
ATOM    494  CD  LYS A  29      11.275   4.665   5.842  1.00  0.00           C  
ATOM    495  CE  LYS A  29      12.579   5.203   6.411  1.00  0.00           C  
ATOM    496  NZ  LYS A  29      12.359   6.009   7.642  1.00  0.00           N  
ATOM    497  H   LYS A  29       7.066   4.229   3.523  1.00  0.00           H  
ATOM    498  HA  LYS A  29       8.817   3.437   5.651  1.00  0.00           H  
ATOM    499 1HB  LYS A  29       9.591   4.784   3.724  1.00  0.00           H  
ATOM    500 2HB  LYS A  29       8.604   6.139   4.256  1.00  0.00           H  
ATOM    501 1HG  LYS A  29      10.897   6.535   4.870  1.00  0.00           H  
ATOM    502 2HG  LYS A  29       9.951   6.271   6.342  1.00  0.00           H  
ATOM    503 1HD  LYS A  29      10.791   4.038   6.593  1.00  0.00           H  
ATOM    504 2HD  LYS A  29      11.497   4.049   4.970  1.00  0.00           H  
ATOM    505 1HE  LYS A  29      13.242   4.372   6.649  1.00  0.00           H  
ATOM    506 2HE  LYS A  29      13.071   5.828   5.666  1.00  0.00           H  
ATOM    507 1HZ  LYS A  29      13.246   6.347   7.987  1.00  0.00           H  
ATOM    508 2HZ  LYS A  29      11.759   6.794   7.428  1.00  0.00           H  
ATOM    509 3HZ  LYS A  29      11.921   5.434   8.348  1.00  0.00           H  
ATOM    510  N   GLU A  30       6.636   5.786   6.362  1.00  0.00           N  
ATOM    511  CA  GLU A  30       5.999   6.477   7.477  1.00  0.00           C  
ATOM    512  C   GLU A  30       5.403   5.489   8.471  1.00  0.00           C  
ATOM    513  O   GLU A  30       5.512   5.671   9.683  1.00  0.00           O  
ATOM    514  CB  GLU A  30       4.909   7.422   6.966  1.00  0.00           C  
ATOM    515  CG  GLU A  30       4.227   8.241   8.053  1.00  0.00           C  
ATOM    516  CD  GLU A  30       3.219   9.213   7.506  1.00  0.00           C  
ATOM    517  OE1 GLU A  30       3.594  10.050   6.720  1.00  0.00           O  
ATOM    518  OE2 GLU A  30       2.072   9.119   7.876  1.00  0.00           O  
ATOM    519  H   GLU A  30       6.302   5.904   5.416  1.00  0.00           H  
ATOM    520  HA  GLU A  30       6.763   7.055   7.998  1.00  0.00           H  
ATOM    521 1HB  GLU A  30       5.338   8.116   6.243  1.00  0.00           H  
ATOM    522 2HB  GLU A  30       4.141   6.845   6.450  1.00  0.00           H  
ATOM    523 1HG  GLU A  30       3.725   7.564   8.743  1.00  0.00           H  
ATOM    524 2HG  GLU A  30       4.986   8.788   8.611  1.00  0.00           H  
ATOM    525  N   LEU A  31       4.776   4.446   7.883  1.00  0.00           N  
ATOM    526  CA  LEU A  31       4.157   3.422   8.716  1.00  0.00           C  
ATOM    527  C   LEU A  31       5.193   2.714   9.580  1.00  0.00           C  
ATOM    528  O   LEU A  31       4.952   2.440  10.756  1.00  0.00           O  
ATOM    529  CB  LEU A  31       3.425   2.397   7.841  1.00  0.00           C  
ATOM    530  CG  LEU A  31       2.559   1.378   8.592  1.00  0.00           C  
ATOM    531  CD1 LEU A  31       1.587   2.113   9.505  1.00  0.00           C  
ATOM    532  CD2 LEU A  31       1.816   0.506   7.590  1.00  0.00           C  
ATOM    533  H   LEU A  31       4.747   4.394   6.875  1.00  0.00           H  
ATOM    534  HA  LEU A  31       3.445   3.912   9.381  1.00  0.00           H  
ATOM    535 1HB  LEU A  31       2.780   2.932   7.146  1.00  0.00           H  
ATOM    536 2HB  LEU A  31       4.165   1.842   7.264  1.00  0.00           H  
ATOM    537  HG  LEU A  31       3.195   0.751   9.218  1.00  0.00           H  
ATOM    538 1HD1 LEU A  31       0.971   1.389  10.039  1.00  0.00           H  
ATOM    539 2HD1 LEU A  31       2.145   2.713  10.223  1.00  0.00           H  
ATOM    540 3HD1 LEU A  31       0.947   2.762   8.908  1.00  0.00           H  
ATOM    541 1HD2 LEU A  31       1.201  -0.218   8.124  1.00  0.00           H  
ATOM    542 2HD2 LEU A  31       1.179   1.132   6.965  1.00  0.00           H  
ATOM    543 3HD2 LEU A  31       2.535  -0.020   6.963  1.00  0.00           H  
ATOM    544  N   GLN A  32       6.345   2.440   8.927  1.00  0.00           N  
ATOM    545  CA  GLN A  32       7.416   1.760   9.647  1.00  0.00           C  
ATOM    546  C   GLN A  32       7.905   2.595  10.823  1.00  0.00           C  
ATOM    547  O   GLN A  32       8.160   2.068  11.907  1.00  0.00           O  
ATOM    548  CB  GLN A  32       8.583   1.451   8.704  1.00  0.00           C  
ATOM    549  CG  GLN A  32       9.740   0.722   9.365  1.00  0.00           C  
ATOM    550  CD  GLN A  32       9.395  -0.712   9.719  1.00  0.00           C  
ATOM    551  OE1 GLN A  32       9.016  -1.505   8.853  1.00  0.00           O  
ATOM    552  NE2 GLN A  32       9.524  -1.053  10.996  1.00  0.00           N  
ATOM    553  H   GLN A  32       6.439   2.711   7.959  1.00  0.00           H  
ATOM    554  HA  GLN A  32       7.018   0.826  10.042  1.00  0.00           H  
ATOM    555 1HB  GLN A  32       8.228   0.838   7.876  1.00  0.00           H  
ATOM    556 2HB  GLN A  32       8.966   2.380   8.283  1.00  0.00           H  
ATOM    557 1HG  GLN A  32      10.588   0.711   8.680  1.00  0.00           H  
ATOM    558 2HG  GLN A  32      10.009   1.246  10.283  1.00  0.00           H  
ATOM    559 1HE2 GLN A  32       9.311  -1.986  11.289  1.00  0.00           H  
ATOM    560 2HE2 GLN A  32       9.835  -0.378  11.665  1.00  0.00           H  
ATOM    561  N   ASP A  33       8.022   3.910  10.557  1.00  0.00           N  
ATOM    562  CA  ASP A  33       8.474   4.816  11.606  1.00  0.00           C  
ATOM    563  C   ASP A  33       7.504   4.827  12.781  1.00  0.00           C  
ATOM    564  O   ASP A  33       7.919   4.833  13.940  1.00  0.00           O  
ATOM    565  CB  ASP A  33       8.634   6.236  11.056  1.00  0.00           C  
ATOM    566  CG  ASP A  33       9.831   6.379  10.126  1.00  0.00           C  
ATOM    567  OD1 ASP A  33      10.662   5.502  10.119  1.00  0.00           O  
ATOM    568  OD2 ASP A  33       9.903   7.365   9.431  1.00  0.00           O  
ATOM    569  H   ASP A  33       7.793   4.247   9.633  1.00  0.00           H  
ATOM    570  HA  ASP A  33       9.437   4.459  11.971  1.00  0.00           H  
ATOM    571 1HB  ASP A  33       7.733   6.519  10.511  1.00  0.00           H  
ATOM    572 2HB  ASP A  33       8.750   6.936  11.884  1.00  0.00           H  
ATOM    573  N   VAL A  34       6.206   4.828  12.417  1.00  0.00           N  
ATOM    574  CA  VAL A  34       5.168   4.834  13.440  1.00  0.00           C  
ATOM    575  C   VAL A  34       5.238   3.581  14.303  1.00  0.00           C  
ATOM    576  O   VAL A  34       5.085   3.645  15.523  1.00  0.00           O  
ATOM    577  CB  VAL A  34       3.776   4.928  12.789  1.00  0.00           C  
ATOM    578  CG1 VAL A  34       2.689   4.612  13.806  1.00  0.00           C  
ATOM    579  CG2 VAL A  34       3.574   6.315  12.197  1.00  0.00           C  
ATOM    580  H   VAL A  34       5.971   4.825  11.434  1.00  0.00           H  
ATOM    581  HA  VAL A  34       5.336   5.695  14.088  1.00  0.00           H  
ATOM    582  HB  VAL A  34       3.703   4.181  11.998  1.00  0.00           H  
ATOM    583 1HG1 VAL A  34       1.712   4.683  13.328  1.00  0.00           H  
ATOM    584 2HG1 VAL A  34       2.833   3.602  14.189  1.00  0.00           H  
ATOM    585 3HG1 VAL A  34       2.743   5.325  14.629  1.00  0.00           H  
ATOM    586 1HG2 VAL A  34       2.587   6.374  11.738  1.00  0.00           H  
ATOM    587 2HG2 VAL A  34       3.652   7.063  12.987  1.00  0.00           H  
ATOM    588 3HG2 VAL A  34       4.337   6.504  11.443  1.00  0.00           H  
ATOM    589  N   LEU A  35       5.477   2.453  13.593  1.00  0.00           N  
ATOM    590  CA  LEU A  35       5.564   1.180  14.298  1.00  0.00           C  
ATOM    591  C   LEU A  35       6.716   1.179  15.295  1.00  0.00           C  
ATOM    592  O   LEU A  35       6.582   0.682  16.413  1.00  0.00           O  
ATOM    593  CB  LEU A  35       5.744   0.031  13.298  1.00  0.00           C  
ATOM    594  CG  LEU A  35       5.998  -1.352  13.911  1.00  0.00           C  
ATOM    595  CD1 LEU A  35       4.820  -1.740  14.794  1.00  0.00           C  
ATOM    596  CD2 LEU A  35       6.206  -2.370  12.800  1.00  0.00           C  
ATOM    597  H   LEU A  35       5.591   2.517  12.592  1.00  0.00           H  
ATOM    598  HA  LEU A  35       4.639   1.039  14.857  1.00  0.00           H  
ATOM    599 1HB  LEU A  35       4.847  -0.038  12.684  1.00  0.00           H  
ATOM    600 2HB  LEU A  35       6.587   0.265  12.648  1.00  0.00           H  
ATOM    601  HG  LEU A  35       6.887  -1.313  14.540  1.00  0.00           H  
ATOM    602 1HD1 LEU A  35       5.000  -2.723  15.230  1.00  0.00           H  
ATOM    603 2HD1 LEU A  35       4.705  -1.006  15.592  1.00  0.00           H  
ATOM    604 3HD1 LEU A  35       3.910  -1.770  14.195  1.00  0.00           H  
ATOM    605 1HD2 LEU A  35       6.388  -3.353  13.235  1.00  0.00           H  
ATOM    606 2HD2 LEU A  35       5.317  -2.410  12.171  1.00  0.00           H  
ATOM    607 3HD2 LEU A  35       7.065  -2.077  12.195  1.00  0.00           H  
ATOM    608  N   GLU A  36       7.843   1.758  14.829  1.00  0.00           N  
ATOM    609  CA  GLU A  36       9.016   1.820  15.693  1.00  0.00           C  
ATOM    610  C   GLU A  36       8.734   2.641  16.945  1.00  0.00           C  
ATOM    611  O   GLU A  36       9.144   2.273  18.046  1.00  0.00           O  
ATOM    612  CB  GLU A  36      10.205   2.418  14.937  1.00  0.00           C  
ATOM    613  CG  GLU A  36      10.764   1.524  13.839  1.00  0.00           C  
ATOM    614  CD  GLU A  36      11.368   0.254  14.370  1.00  0.00           C  
ATOM    615  OE1 GLU A  36      12.185   0.331  15.256  1.00  0.00           O  
ATOM    616  OE2 GLU A  36      11.011  -0.796  13.888  1.00  0.00           O  
ATOM    617  H   GLU A  36       7.851   2.136  13.893  1.00  0.00           H  
ATOM    618  HA  GLU A  36       9.260   0.805  16.007  1.00  0.00           H  
ATOM    619 1HB  GLU A  36       9.908   3.362  14.481  1.00  0.00           H  
ATOM    620 2HB  GLU A  36      11.011   2.631  15.638  1.00  0.00           H  
ATOM    621 1HG  GLU A  36       9.961   1.270  13.147  1.00  0.00           H  
ATOM    622 2HG  GLU A  36      11.522   2.078  13.286  1.00  0.00           H  
ATOM    623  N   THR A  37       8.020   3.760  16.722  1.00  0.00           N  
ATOM    624  CA  THR A  37       7.674   4.633  17.838  1.00  0.00           C  
ATOM    625  C   THR A  37       6.792   3.911  18.849  1.00  0.00           C  
ATOM    626  O   THR A  37       6.974   4.050  20.058  1.00  0.00           O  
ATOM    627  CB  THR A  37       6.961   5.906  17.346  1.00  0.00           C  
ATOM    628  OG1 THR A  37       7.835   6.641  16.479  1.00  0.00           O  
ATOM    629  CG2 THR A  37       6.566   6.784  18.523  1.00  0.00           C  
ATOM    630  H   THR A  37       7.733   3.981  15.779  1.00  0.00           H  
ATOM    631  HA  THR A  37       8.597   4.918  18.344  1.00  0.00           H  
ATOM    632  HB  THR A  37       6.066   5.630  16.789  1.00  0.00           H  
ATOM    633  HG1 THR A  37       8.070   6.094  15.725  1.00  0.00           H  
ATOM    634 1HG2 THR A  37       6.063   7.679  18.157  1.00  0.00           H  
ATOM    635 2HG2 THR A  37       5.892   6.232  19.179  1.00  0.00           H  
ATOM    636 3HG2 THR A  37       7.458   7.072  19.079  1.00  0.00           H  
ATOM    637  N   LEU A  38       5.838   3.141  18.279  1.00  0.00           N  
ATOM    638  CA  LEU A  38       4.920   2.393  19.129  1.00  0.00           C  
ATOM    639  C   LEU A  38       5.666   1.378  19.986  1.00  0.00           C  
ATOM    640  O   LEU A  38       5.364   1.208  21.167  1.00  0.00           O  
ATOM    641  CB  LEU A  38       3.870   1.675  18.273  1.00  0.00           C  
ATOM    642  CG  LEU A  38       2.927   0.730  19.029  1.00  0.00           C  
ATOM    643  CD1 LEU A  38       2.153   1.517  20.078  1.00  0.00           C  
ATOM    644  CD2 LEU A  38       1.983   0.058  18.043  1.00  0.00           C  
ATOM    645  H   LEU A  38       5.778   3.098  17.272  1.00  0.00           H  
ATOM    646  HA  LEU A  38       4.428   3.099  19.799  1.00  0.00           H  
ATOM    647 1HB  LEU A  38       3.257   2.425  17.774  1.00  0.00           H  
ATOM    648 2HB  LEU A  38       4.384   1.090  17.510  1.00  0.00           H  
ATOM    649  HG  LEU A  38       3.512  -0.030  19.547  1.00  0.00           H  
ATOM    650 1HD1 LEU A  38       1.483   0.845  20.615  1.00  0.00           H  
ATOM    651 2HD1 LEU A  38       2.851   1.971  20.781  1.00  0.00           H  
ATOM    652 3HD1 LEU A  38       1.569   2.297  19.590  1.00  0.00           H  
ATOM    653 1HD2 LEU A  38       1.314  -0.614  18.580  1.00  0.00           H  
ATOM    654 2HD2 LEU A  38       1.397   0.817  17.525  1.00  0.00           H  
ATOM    655 3HD2 LEU A  38       2.562  -0.511  17.315  1.00  0.00           H  
ATOM    656  N   LYS A  39       6.646   0.725  19.321  1.00  0.00           N  
ATOM    657  CA  LYS A  39       7.432  -0.276  20.031  1.00  0.00           C  
ATOM    658  C   LYS A  39       8.194   0.346  21.194  1.00  0.00           C  
ATOM    659  O   LYS A  39       8.271  -0.232  22.279  1.00  0.00           O  
ATOM    660  CB  LYS A  39       8.404  -0.970  19.076  1.00  0.00           C  
ATOM    661  CG  LYS A  39       7.742  -1.909  18.076  1.00  0.00           C  
ATOM    662  CD  LYS A  39       8.776  -2.727  17.317  1.00  0.00           C  
ATOM    663  CE  LYS A  39       9.545  -1.866  16.325  1.00  0.00           C  
ATOM    664  NZ  LYS A  39      10.469  -2.675  15.485  1.00  0.00           N  
ATOM    665  H   LYS A  39       6.811   0.945  18.349  1.00  0.00           H  
ATOM    666  HA  LYS A  39       6.746  -1.018  20.440  1.00  0.00           H  
ATOM    667 1HB  LYS A  39       8.960  -0.220  18.514  1.00  0.00           H  
ATOM    668 2HB  LYS A  39       9.127  -1.550  19.651  1.00  0.00           H  
ATOM    669 1HG  LYS A  39       7.070  -2.587  18.603  1.00  0.00           H  
ATOM    670 2HG  LYS A  39       7.157  -1.327  17.364  1.00  0.00           H  
ATOM    671 1HD  LYS A  39       9.480  -3.169  18.023  1.00  0.00           H  
ATOM    672 2HD  LYS A  39       8.278  -3.531  16.776  1.00  0.00           H  
ATOM    673 1HE  LYS A  39       8.843  -1.347  15.675  1.00  0.00           H  
ATOM    674 2HE  LYS A  39      10.126  -1.119  16.866  1.00  0.00           H  
ATOM    675 1HZ  LYS A  39      10.959  -2.069  14.843  1.00  0.00           H  
ATOM    676 2HZ  LYS A  39      11.137  -3.148  16.078  1.00  0.00           H  
ATOM    677 3HZ  LYS A  39       9.939  -3.359  14.964  1.00  0.00           H  
ATOM    678  N   LYS A  40       8.747   1.542  20.915  1.00  0.00           N  
ATOM    679  CA  LYS A  40       9.498   2.243  21.951  1.00  0.00           C  
ATOM    680  C   LYS A  40       8.608   2.587  23.138  1.00  0.00           C  
ATOM    681  O   LYS A  40       9.017   2.455  24.292  1.00  0.00           O  
ATOM    682  CB  LYS A  40      10.133   3.514  21.384  1.00  0.00           C  
ATOM    683  CG  LYS A  40      10.982   4.291  22.382  1.00  0.00           C  
ATOM    684  CD  LYS A  40      11.643   5.494  21.725  1.00  0.00           C  
ATOM    685  CE  LYS A  40      12.566   6.217  22.695  1.00  0.00           C  
ATOM    686  NZ  LYS A  40      11.819   6.811  23.836  1.00  0.00           N  
ATOM    687  H   LYS A  40       8.633   1.933  19.992  1.00  0.00           H  
ATOM    688  HA  LYS A  40      10.287   1.580  22.305  1.00  0.00           H  
ATOM    689 1HB  LYS A  40      10.766   3.257  20.535  1.00  0.00           H  
ATOM    690 2HB  LYS A  40       9.351   4.180  21.020  1.00  0.00           H  
ATOM    691 1HG  LYS A  40      10.353   4.636  23.204  1.00  0.00           H  
ATOM    692 2HG  LYS A  40      11.754   3.639  22.787  1.00  0.00           H  
ATOM    693 1HD  LYS A  40      12.222   5.165  20.861  1.00  0.00           H  
ATOM    694 2HD  LYS A  40      10.876   6.189  21.383  1.00  0.00           H  
ATOM    695 1HE  LYS A  40      13.304   5.517  23.084  1.00  0.00           H  
ATOM    696 2HE  LYS A  40      13.094   7.012  22.170  1.00  0.00           H  
ATOM    697 1HZ  LYS A  40      12.466   7.281  24.455  1.00  0.00           H  
ATOM    698 2HZ  LYS A  40      11.144   7.477  23.487  1.00  0.00           H  
ATOM    699 3HZ  LYS A  40      11.340   6.081  24.343  1.00  0.00           H  
ATOM    700  N   VAL A  41       7.382   3.029  22.793  1.00  0.00           N  
ATOM    701  CA  VAL A  41       6.424   3.391  23.830  1.00  0.00           C  
ATOM    702  C   VAL A  41       6.076   2.190  24.701  1.00  0.00           C  
ATOM    703  O   VAL A  41       5.973   2.306  25.922  1.00  0.00           O  
ATOM    704  CB  VAL A  41       5.137   3.952  23.198  1.00  0.00           C  
ATOM    705  CG1 VAL A  41       4.024   4.027  24.232  1.00  0.00           C  
ATOM    706  CG2 VAL A  41       5.410   5.323  22.599  1.00  0.00           C  
ATOM    707  H   VAL A  41       7.144   3.104  21.814  1.00  0.00           H  
ATOM    708  HA  VAL A  41       6.885   4.144  24.469  1.00  0.00           H  
ATOM    709  HB  VAL A  41       4.802   3.273  22.414  1.00  0.00           H  
ATOM    710 1HG1 VAL A  41       3.122   4.426  23.767  1.00  0.00           H  
ATOM    711 2HG1 VAL A  41       3.821   3.030  24.621  1.00  0.00           H  
ATOM    712 3HG1 VAL A  41       4.330   4.681  25.049  1.00  0.00           H  
ATOM    713 1HG2 VAL A  41       4.496   5.714  22.152  1.00  0.00           H  
ATOM    714 2HG2 VAL A  41       5.751   6.001  23.382  1.00  0.00           H  
ATOM    715 3HG2 VAL A  41       6.181   5.239  21.832  1.00  0.00           H  
ATOM    716  N   SER A  42       5.906   1.047  23.997  1.00  0.00           N  
ATOM    717  CA  SER A  42       5.565  -0.178  24.709  1.00  0.00           C  
ATOM    718  C   SER A  42       6.663  -0.570  25.689  1.00  0.00           C  
ATOM    719  O   SER A  42       6.385  -0.990  26.813  1.00  0.00           O  
ATOM    720  CB  SER A  42       5.328  -1.306  23.724  1.00  0.00           C  
ATOM    721  OG  SER A  42       4.161  -1.086  22.980  1.00  0.00           O  
ATOM    722  H   SER A  42       6.019   1.066  22.993  1.00  0.00           H  
ATOM    723  HA  SER A  42       4.656   0.005  25.282  1.00  0.00           H  
ATOM    724 1HB  SER A  42       6.181  -1.387  23.051  1.00  0.00           H  
ATOM    725 2HB  SER A  42       5.246  -2.249  24.263  1.00  0.00           H  
ATOM    726  HG  SER A  42       3.430  -1.218  23.589  1.00  0.00           H  
ATOM    727  N   THR A  43       7.913  -0.410  25.203  1.00  0.00           N  
ATOM    728  CA  THR A  43       9.050  -0.750  26.050  1.00  0.00           C  
ATOM    729  C   THR A  43       9.084   0.119  27.301  1.00  0.00           C  
ATOM    730  O   THR A  43       9.362  -0.366  28.398  1.00  0.00           O  
ATOM    731  CB  THR A  43      10.376  -0.604  25.282  1.00  0.00           C  
ATOM    732  OG1 THR A  43      10.387  -1.503  24.165  1.00  0.00           O  
ATOM    733  CG2 THR A  43      11.556  -0.916  26.190  1.00  0.00           C  
ATOM    734  H   THR A  43       8.034  -0.059  24.264  1.00  0.00           H  
ATOM    735  HA  THR A  43       8.938  -1.787  26.367  1.00  0.00           H  
ATOM    736  HB  THR A  43      10.471   0.417  24.911  1.00  0.00           H  
ATOM    737  HG1 THR A  43       9.654  -1.294  23.581  1.00  0.00           H  
ATOM    738 1HG2 THR A  43      12.485  -0.807  25.631  1.00  0.00           H  
ATOM    739 2HG2 THR A  43      11.557  -0.226  27.034  1.00  0.00           H  
ATOM    740 3HG2 THR A  43      11.472  -1.938  26.557  1.00  0.00           H  
ATOM    741  N   GLU A  44       8.791   1.414  27.081  1.00  0.00           N  
ATOM    742  CA  GLU A  44       8.780   2.353  28.197  1.00  0.00           C  
ATOM    743  C   GLU A  44       7.721   1.975  29.224  1.00  0.00           C  
ATOM    744  O   GLU A  44       7.959   2.045  30.430  1.00  0.00           O  
ATOM    745  CB  GLU A  44       8.532   3.776  27.694  1.00  0.00           C  
ATOM    746  CG  GLU A  44       9.688   4.375  26.904  1.00  0.00           C  
ATOM    747  CD  GLU A  44       9.378   5.741  26.359  1.00  0.00           C  
ATOM    748  OE1 GLU A  44       8.262   6.180  26.505  1.00  0.00           O  
ATOM    749  OE2 GLU A  44      10.258   6.347  25.794  1.00  0.00           O  
ATOM    750  H   GLU A  44       8.581   1.718  26.141  1.00  0.00           H  
ATOM    751  HA  GLU A  44       9.753   2.307  28.687  1.00  0.00           H  
ATOM    752 1HB  GLU A  44       7.649   3.788  27.055  1.00  0.00           H  
ATOM    753 2HB  GLU A  44       8.331   4.432  28.542  1.00  0.00           H  
ATOM    754 1HG  GLU A  44      10.560   4.445  27.554  1.00  0.00           H  
ATOM    755 2HG  GLU A  44       9.935   3.707  26.080  1.00  0.00           H  
ATOM    756  N   GLN A  45       6.553   1.576  28.674  1.00  0.00           N  
ATOM    757  CA  GLN A  45       5.448   1.186  29.542  1.00  0.00           C  
ATOM    758  C   GLN A  45       5.817  -0.023  30.392  1.00  0.00           C  
ATOM    759  O   GLN A  45       5.494  -0.081  31.579  1.00  0.00           O  
ATOM    760  CB  GLN A  45       4.198   0.879  28.713  1.00  0.00           C  
ATOM    761  CG  GLN A  45       2.915   0.813  29.523  1.00  0.00           C  
ATOM    762  CD  GLN A  45       1.695   0.564  28.656  1.00  0.00           C  
ATOM    763  OE1 GLN A  45       1.603  -0.456  27.968  1.00  0.00           O  
ATOM    764  NE2 GLN A  45       0.750   1.496  28.684  1.00  0.00           N  
ATOM    765  H   GLN A  45       6.465   1.555  27.668  1.00  0.00           H  
ATOM    766  HA  GLN A  45       5.237   2.016  30.215  1.00  0.00           H  
ATOM    767 1HB  GLN A  45       4.073   1.645  27.947  1.00  0.00           H  
ATOM    768 2HB  GLN A  45       4.324  -0.076  28.204  1.00  0.00           H  
ATOM    769 1HG  GLN A  45       2.994  -0.000  30.244  1.00  0.00           H  
ATOM    770 2HG  GLN A  45       2.777   1.761  30.043  1.00  0.00           H  
ATOM    771 1HE2 GLN A  45      -0.078   1.387  28.133  1.00  0.00           H  
ATOM    772 2HE2 GLN A  45       0.865   2.309  29.257  1.00  0.00           H  
ATOM    773  N   ASP A  46       6.505  -0.971  29.715  1.00  0.00           N  
ATOM    774  CA  ASP A  46       6.915  -2.180  30.419  1.00  0.00           C  
ATOM    775  C   ASP A  46       7.861  -1.856  31.567  1.00  0.00           C  
ATOM    776  O   ASP A  46       7.754  -2.426  32.653  1.00  0.00           O  
ATOM    777  CB  ASP A  46       7.589  -3.159  29.455  1.00  0.00           C  
ATOM    778  CG  ASP A  46       7.903  -4.503  30.098  1.00  0.00           C  
ATOM    779  OD1 ASP A  46       7.631  -4.659  31.265  1.00  0.00           O  
ATOM    780  OD2 ASP A  46       8.411  -5.361  29.417  1.00  0.00           O  
ATOM    781  H   ASP A  46       6.720  -0.820  28.740  1.00  0.00           H  
ATOM    782  HA  ASP A  46       6.023  -2.644  30.841  1.00  0.00           H  
ATOM    783 1HB  ASP A  46       6.941  -3.328  28.594  1.00  0.00           H  
ATOM    784 2HB  ASP A  46       8.518  -2.725  29.085  1.00  0.00           H  
ATOM    785  N   ARG A  47       8.784  -0.920  31.274  1.00  0.00           N  
ATOM    786  CA  ARG A  47       9.745  -0.517  32.295  1.00  0.00           C  
ATOM    787  C   ARG A  47       9.044   0.107  33.495  1.00  0.00           C  
ATOM    788  O   ARG A  47       9.402  -0.158  34.642  1.00  0.00           O  
ATOM    789  CB  ARG A  47      10.748   0.474  31.725  1.00  0.00           C  
ATOM    790  CG  ARG A  47      11.752  -0.121  30.750  1.00  0.00           C  
ATOM    791  CD  ARG A  47      12.611   0.925  30.139  1.00  0.00           C  
ATOM    792  NE  ARG A  47      13.546   0.366  29.177  1.00  0.00           N  
ATOM    793  CZ  ARG A  47      14.333   1.095  28.361  1.00  0.00           C  
ATOM    794  NH1 ARG A  47      14.285   2.408  28.403  1.00  0.00           N  
ATOM    795  NH2 ARG A  47      15.152   0.490  27.519  1.00  0.00           N  
ATOM    796  H   ARG A  47       8.796  -0.512  30.350  1.00  0.00           H  
ATOM    797  HA  ARG A  47      10.266  -1.410  32.641  1.00  0.00           H  
ATOM    798 1HB  ARG A  47      10.218   1.271  31.207  1.00  0.00           H  
ATOM    799 2HB  ARG A  47      11.311   0.931  32.539  1.00  0.00           H  
ATOM    800 1HG  ARG A  47      12.394  -0.829  31.275  1.00  0.00           H  
ATOM    801 2HG  ARG A  47      11.219  -0.637  29.950  1.00  0.00           H  
ATOM    802 1HD  ARG A  47      11.986   1.654  29.624  1.00  0.00           H  
ATOM    803 2HD  ARG A  47      13.184   1.426  30.919  1.00  0.00           H  
ATOM    804  HE  ARG A  47      13.611  -0.642  29.115  1.00  0.00           H  
ATOM    805 1HH1 ARG A  47      13.659   2.870  29.048  1.00  0.00           H  
ATOM    806 2HH1 ARG A  47      14.875   2.954  27.792  1.00  0.00           H  
ATOM    807 1HH2 ARG A  47      15.188  -0.520  27.486  1.00  0.00           H  
ATOM    808 2HH2 ARG A  47      15.741   1.036  26.908  1.00  0.00           H  
ATOM    809  N   THR A  48       8.037   0.941  33.167  1.00  0.00           N  
ATOM    810  CA  THR A  48       7.276   1.605  34.218  1.00  0.00           C  
ATOM    811  C   THR A  48       6.553   0.594  35.098  1.00  0.00           C  
ATOM    812  O   THR A  48       6.515   0.736  36.320  1.00  0.00           O  
ATOM    813  CB  THR A  48       6.256   2.595  33.623  1.00  0.00           C  
ATOM    814  OG1 THR A  48       6.947   3.610  32.883  1.00  0.00           O  
ATOM    815  CG2 THR A  48       5.438   3.246  34.728  1.00  0.00           C  
ATOM    816  H   THR A  48       7.823   1.094  32.191  1.00  0.00           H  
ATOM    817  HA  THR A  48       7.976   2.156  34.847  1.00  0.00           H  
ATOM    818  HB  THR A  48       5.586   2.064  32.947  1.00  0.00           H  
ATOM    819  HG1 THR A  48       7.449   3.202  32.173  1.00  0.00           H  
ATOM    820 1HG2 THR A  48       4.723   3.941  34.289  1.00  0.00           H  
ATOM    821 2HG2 THR A  48       4.903   2.477  35.285  1.00  0.00           H  
ATOM    822 3HG2 THR A  48       6.102   3.786  35.402  1.00  0.00           H  
ATOM    823  N   THR A  49       5.993  -0.421  34.400  1.00  0.00           N  
ATOM    824  CA  THR A  49       5.266  -1.459  35.121  1.00  0.00           C  
ATOM    825  C   THR A  49       6.180  -2.204  36.085  1.00  0.00           C  
ATOM    826  O   THR A  49       5.793  -2.507  37.214  1.00  0.00           O  
ATOM    827  CB  THR A  49       4.616  -2.459  34.147  1.00  0.00           C  
ATOM    828  OG1 THR A  49       3.674  -1.774  33.312  1.00  0.00           O  
ATOM    829  CG2 THR A  49       3.900  -3.562  34.913  1.00  0.00           C  
ATOM    830  H   THR A  49       6.090  -0.440  33.395  1.00  0.00           H  
ATOM    831  HA  THR A  49       4.482  -0.978  35.708  1.00  0.00           H  
ATOM    832  HB  THR A  49       5.385  -2.904  33.516  1.00  0.00           H  
ATOM    833  HG1 THR A  49       4.127  -1.090  32.813  1.00  0.00           H  
ATOM    834 1HG2 THR A  49       3.448  -4.259  34.209  1.00  0.00           H  
ATOM    835 2HG2 THR A  49       4.616  -4.092  35.541  1.00  0.00           H  
ATOM    836 3HG2 THR A  49       3.124  -3.124  35.540  1.00  0.00           H  
ATOM    837  N   LYS A  50       7.401  -2.478  35.579  1.00  0.00           N  
ATOM    838  CA  LYS A  50       8.368  -3.188  36.409  1.00  0.00           C  
ATOM    839  C   LYS A  50       8.715  -2.386  37.657  1.00  0.00           C  
ATOM    840  O   LYS A  50       8.685  -1.156  37.644  1.00  0.00           O  
ATOM    841  CB  LYS A  50       9.636  -3.495  35.611  1.00  0.00           C  
ATOM    842  CG  LYS A  50       9.426  -4.441  34.437  1.00  0.00           C  
ATOM    843  CD  LYS A  50       8.994  -5.821  34.909  1.00  0.00           C  
ATOM    844  CE  LYS A  50       8.921  -6.806  33.752  1.00  0.00           C  
ATOM    845  NZ  LYS A  50       7.832  -6.462  32.797  1.00  0.00           N  
ATOM    846  H   LYS A  50       7.620  -2.186  34.637  1.00  0.00           H  
ATOM    847  HA  LYS A  50       7.914  -4.126  36.730  1.00  0.00           H  
ATOM    848 1HB  LYS A  50      10.055  -2.566  35.222  1.00  0.00           H  
ATOM    849 2HB  LYS A  50      10.382  -3.939  36.270  1.00  0.00           H  
ATOM    850 1HG  LYS A  50       8.660  -4.036  33.775  1.00  0.00           H  
ATOM    851 2HG  LYS A  50      10.355  -4.534  33.874  1.00  0.00           H  
ATOM    852 1HD  LYS A  50       9.707  -6.193  35.647  1.00  0.00           H  
ATOM    853 2HD  LYS A  50       8.013  -5.754  35.379  1.00  0.00           H  
ATOM    854 1HE  LYS A  50       9.869  -6.809  33.217  1.00  0.00           H  
ATOM    855 2HE  LYS A  50       8.743  -7.809  34.138  1.00  0.00           H  
ATOM    856 1HZ  LYS A  50       7.817  -7.138  32.046  1.00  0.00           H  
ATOM    857 2HZ  LYS A  50       6.944  -6.474  33.279  1.00  0.00           H  
ATOM    858 3HZ  LYS A  50       7.996  -5.541  32.417  1.00  0.00           H  
TER                                                                             
ATOM    860  N   ASP B   1       0.205  -8.534 -37.014  1.00  0.00           N  
ATOM    861  CA  ASP B   1       0.439  -9.613 -36.061  1.00  0.00           C  
ATOM    862  C   ASP B   1       1.169  -9.107 -34.824  1.00  0.00           C  
ATOM    863  O   ASP B   1       0.845  -9.491 -33.700  1.00  0.00           O  
ATOM    864  CB  ASP B   1       1.246 -10.738 -36.713  1.00  0.00           C  
ATOM    865  CG  ASP B   1       2.636 -10.294 -37.149  1.00  0.00           C  
ATOM    866  OD1 ASP B   1       2.812  -9.127 -37.407  1.00  0.00           O  
ATOM    867  OD2 ASP B   1       3.509 -11.126 -37.221  1.00  0.00           O  
ATOM    868  H   ASP B   1       0.858  -7.765 -37.056  1.00  0.00           H  
ATOM    869  HA  ASP B   1      -0.530 -10.000 -35.743  1.00  0.00           H  
ATOM    870 1HB  ASP B   1       1.349 -11.566 -36.011  1.00  0.00           H  
ATOM    871 2HB  ASP B   1       0.710 -11.113 -37.585  1.00  0.00           H  
ATOM    872  N   LYS B   2       2.159  -8.234 -35.089  1.00  0.00           N  
ATOM    873  CA  LYS B   2       2.936  -7.665 -33.994  1.00  0.00           C  
ATOM    874  C   LYS B   2       2.055  -6.844 -33.062  1.00  0.00           C  
ATOM    875  O   LYS B   2       2.195  -6.910 -31.841  1.00  0.00           O  
ATOM    876  CB  LYS B   2       4.075  -6.801 -34.538  1.00  0.00           C  
ATOM    877  CG  LYS B   2       5.195  -7.586 -35.208  1.00  0.00           C  
ATOM    878  CD  LYS B   2       6.277  -6.659 -35.742  1.00  0.00           C  
ATOM    879  CE  LYS B   2       7.391  -7.441 -36.423  1.00  0.00           C  
ATOM    880  NZ  LYS B   2       8.436  -6.544 -36.987  1.00  0.00           N  
ATOM    881  H   LYS B   2       2.351  -7.984 -36.049  1.00  0.00           H  
ATOM    882  HA  LYS B   2       3.359  -8.487 -33.416  1.00  0.00           H  
ATOM    883 1HB  LYS B   2       3.679  -6.094 -35.267  1.00  0.00           H  
ATOM    884 2HB  LYS B   2       4.513  -6.222 -33.725  1.00  0.00           H  
ATOM    885 1HG  LYS B   2       5.640  -8.273 -34.487  1.00  0.00           H  
ATOM    886 2HG  LYS B   2       4.787  -8.168 -36.034  1.00  0.00           H  
ATOM    887 1HD  LYS B   2       5.839  -5.965 -36.461  1.00  0.00           H  
ATOM    888 2HD  LYS B   2       6.701  -6.083 -34.920  1.00  0.00           H  
ATOM    889 1HE  LYS B   2       7.855  -8.113 -35.703  1.00  0.00           H  
ATOM    890 2HE  LYS B   2       6.972  -8.042 -37.230  1.00  0.00           H  
ATOM    891 1HZ  LYS B   2       9.154  -7.100 -37.429  1.00  0.00           H  
ATOM    892 2HZ  LYS B   2       8.019  -5.928 -37.670  1.00  0.00           H  
ATOM    893 3HZ  LYS B   2       8.845  -5.995 -36.244  1.00  0.00           H  
ATOM    894  N   ALA B   3       1.151  -6.077 -33.714  1.00  0.00           N  
ATOM    895  CA  ALA B   3       0.244  -5.236 -32.943  1.00  0.00           C  
ATOM    896  C   ALA B   3      -0.651  -6.074 -32.039  1.00  0.00           C  
ATOM    897  O   ALA B   3      -0.893  -5.717 -30.886  1.00  0.00           O  
ATOM    898  CB  ALA B   3      -0.601  -4.376 -33.873  1.00  0.00           C  
ATOM    899  H   ALA B   3       1.121  -6.102 -34.724  1.00  0.00           H  
ATOM    900  HA  ALA B   3       0.844  -4.584 -32.308  1.00  0.00           H  
ATOM    901 1HB  ALA B   3      -1.273  -3.754 -33.282  1.00  0.00           H  
ATOM    902 2HB  ALA B   3       0.050  -3.740 -34.472  1.00  0.00           H  
ATOM    903 3HB  ALA B   3      -1.185  -5.018 -34.530  1.00  0.00           H  
ATOM    904  N   GLU B   4      -1.119  -7.197 -32.628  1.00  0.00           N  
ATOM    905  CA  GLU B   4      -1.988  -8.083 -31.863  1.00  0.00           C  
ATOM    906  C   GLU B   4      -1.268  -8.640 -30.641  1.00  0.00           C  
ATOM    907  O   GLU B   4      -1.844  -8.730 -29.557  1.00  0.00           O  
ATOM    908  CB  GLU B   4      -2.485  -9.233 -32.742  1.00  0.00           C  
ATOM    909  CG  GLU B   4      -3.467  -8.815 -33.828  1.00  0.00           C  
ATOM    910  CD  GLU B   4      -4.764  -8.293 -33.274  1.00  0.00           C  
ATOM    911  OE1 GLU B   4      -5.353  -8.963 -32.461  1.00  0.00           O  
ATOM    912  OE2 GLU B   4      -5.166  -7.222 -33.666  1.00  0.00           O  
ATOM    913  H   GLU B   4      -0.858  -7.397 -33.583  1.00  0.00           H  
ATOM    914  HA  GLU B   4      -2.841  -7.502 -31.512  1.00  0.00           H  
ATOM    915 1HB  GLU B   4      -1.636  -9.714 -33.227  1.00  0.00           H  
ATOM    916 2HB  GLU B   4      -2.974  -9.982 -32.119  1.00  0.00           H  
ATOM    917 1HG  GLU B   4      -3.008  -8.038 -34.439  1.00  0.00           H  
ATOM    918 2HG  GLU B   4      -3.669  -9.671 -34.469  1.00  0.00           H  
ATOM    919  N   ARG B   5       0.007  -9.006 -30.870  1.00  0.00           N  
ATOM    920  CA  ARG B   5       0.808  -9.547 -29.778  1.00  0.00           C  
ATOM    921  C   ARG B   5       0.982  -8.524 -28.663  1.00  0.00           C  
ATOM    922  O   ARG B   5       0.903  -8.860 -27.481  1.00  0.00           O  
ATOM    923  CB  ARG B   5       2.177  -9.980 -30.282  1.00  0.00           C  
ATOM    924  CG  ARG B   5       2.168 -11.204 -31.185  1.00  0.00           C  
ATOM    925  CD  ARG B   5       3.545 -11.636 -31.538  1.00  0.00           C  
ATOM    926  NE  ARG B   5       3.541 -12.786 -32.427  1.00  0.00           N  
ATOM    927  CZ  ARG B   5       3.610 -12.715 -33.771  1.00  0.00           C  
ATOM    928  NH1 ARG B   5       3.688 -11.545 -34.364  1.00  0.00           N  
ATOM    929  NH2 ARG B   5       3.600 -13.822 -34.492  1.00  0.00           N  
ATOM    930  H   ARG B   5       0.390  -8.899 -31.798  1.00  0.00           H  
ATOM    931  HA  ARG B   5       0.280 -10.406 -29.364  1.00  0.00           H  
ATOM    932 1HB  ARG B   5       2.634  -9.164 -30.839  1.00  0.00           H  
ATOM    933 2HB  ARG B   5       2.824 -10.201 -29.434  1.00  0.00           H  
ATOM    934 1HG  ARG B   5       1.670 -12.029 -30.674  1.00  0.00           H  
ATOM    935 2HG  ARG B   5       1.634 -10.972 -32.107  1.00  0.00           H  
ATOM    936 1HD  ARG B   5       4.064 -10.820 -32.039  1.00  0.00           H  
ATOM    937 2HD  ARG B   5       4.084 -11.907 -30.632  1.00  0.00           H  
ATOM    938  HE  ARG B   5       3.481 -13.704 -32.007  1.00  0.00           H  
ATOM    939 1HH1 ARG B   5       3.696 -10.698 -33.812  1.00  0.00           H  
ATOM    940 2HH1 ARG B   5       3.741 -11.491 -35.371  1.00  0.00           H  
ATOM    941 1HH2 ARG B   5       3.540 -14.722 -34.036  1.00  0.00           H  
ATOM    942 2HH2 ARG B   5       3.652 -13.769 -35.499  1.00  0.00           H  
ATOM    943  N   SER B   6       1.219  -7.272 -29.107  1.00  0.00           N  
ATOM    944  CA  SER B   6       1.405  -6.190 -28.147  1.00  0.00           C  
ATOM    945  C   SER B   6       0.153  -5.981 -27.304  1.00  0.00           C  
ATOM    946  O   SER B   6       0.236  -5.766 -26.095  1.00  0.00           O  
ATOM    947  CB  SER B   6       1.758  -4.905 -28.871  1.00  0.00           C  
ATOM    948  OG  SER B   6       1.915  -3.846 -27.966  1.00  0.00           O  
ATOM    949  H   SER B   6       1.266  -7.103 -30.102  1.00  0.00           H  
ATOM    950  HA  SER B   6       2.217  -6.468 -27.476  1.00  0.00           H  
ATOM    951 1HB  SER B   6       2.680  -5.046 -29.433  1.00  0.00           H  
ATOM    952 2HB  SER B   6       0.972  -4.663 -29.585  1.00  0.00           H  
ATOM    953  HG  SER B   6       2.695  -3.367 -28.253  1.00  0.00           H  
ATOM    954  N   LEU B   7      -0.995  -6.059 -28.017  1.00  0.00           N  
ATOM    955  CA  LEU B   7      -2.266  -5.873 -27.328  1.00  0.00           C  
ATOM    956  C   LEU B   7      -2.478  -6.942 -26.264  1.00  0.00           C  
ATOM    957  O   LEU B   7      -2.948  -6.652 -25.164  1.00  0.00           O  
ATOM    958  CB  LEU B   7      -3.424  -5.907 -28.334  1.00  0.00           C  
ATOM    959  CG  LEU B   7      -3.488  -4.729 -29.315  1.00  0.00           C  
ATOM    960  CD1 LEU B   7      -4.520  -5.023 -30.395  1.00  0.00           C  
ATOM    961  CD2 LEU B   7      -3.835  -3.456 -28.559  1.00  0.00           C  
ATOM    962  H   LEU B   7      -0.946  -6.244 -29.009  1.00  0.00           H  
ATOM    963  HA  LEU B   7      -2.242  -4.904 -26.828  1.00  0.00           H  
ATOM    964 1HB  LEU B   7      -3.349  -6.822 -28.919  1.00  0.00           H  
ATOM    965 2HB  LEU B   7      -4.364  -5.929 -27.782  1.00  0.00           H  
ATOM    966  HG  LEU B   7      -2.520  -4.609 -29.803  1.00  0.00           H  
ATOM    967 1HD1 LEU B   7      -4.565  -4.187 -31.093  1.00  0.00           H  
ATOM    968 2HD1 LEU B   7      -4.236  -5.928 -30.933  1.00  0.00           H  
ATOM    969 3HD1 LEU B   7      -5.497  -5.165 -29.936  1.00  0.00           H  
ATOM    970 1HD2 LEU B   7      -3.879  -2.619 -29.257  1.00  0.00           H  
ATOM    971 2HD2 LEU B   7      -4.803  -3.574 -28.072  1.00  0.00           H  
ATOM    972 3HD2 LEU B   7      -3.072  -3.260 -27.806  1.00  0.00           H  
ATOM    973  N   ASP B   8      -2.109  -8.181 -26.649  1.00  0.00           N  
ATOM    974  CA  ASP B   8      -2.260  -9.290 -25.714  1.00  0.00           C  
ATOM    975  C   ASP B   8      -1.404  -9.081 -24.470  1.00  0.00           C  
ATOM    976  O   ASP B   8      -1.842  -9.350 -23.352  1.00  0.00           O  
ATOM    977  CB  ASP B   8      -1.882 -10.612 -26.385  1.00  0.00           C  
ATOM    978  CG  ASP B   8      -2.163 -11.824 -25.506  1.00  0.00           C  
ATOM    979  OD1 ASP B   8      -3.302 -12.219 -25.420  1.00  0.00           O  
ATOM    980  OD2 ASP B   8      -1.237 -12.343 -24.930  1.00  0.00           O  
ATOM    981  H   ASP B   8      -1.736  -8.317 -27.577  1.00  0.00           H  
ATOM    982  HA  ASP B   8      -3.302  -9.328 -25.399  1.00  0.00           H  
ATOM    983 1HB  ASP B   8      -2.438 -10.720 -27.316  1.00  0.00           H  
ATOM    984 2HB  ASP B   8      -0.821 -10.603 -26.636  1.00  0.00           H  
ATOM    985  N   LYS B   9      -0.175  -8.594 -24.724  1.00  0.00           N  
ATOM    986  CA  LYS B   9       0.746  -8.341 -23.622  1.00  0.00           C  
ATOM    987  C   LYS B   9       0.194  -7.283 -22.676  1.00  0.00           C  
ATOM    988  O   LYS B   9       0.299  -7.411 -21.456  1.00  0.00           O  
ATOM    989  CB  LYS B   9       2.113  -7.909 -24.155  1.00  0.00           C  
ATOM    990  CG  LYS B   9       2.901  -9.017 -24.840  1.00  0.00           C  
ATOM    991  CD  LYS B   9       4.235  -8.506 -25.362  1.00  0.00           C  
ATOM    992  CE  LYS B   9       5.018  -9.610 -26.057  1.00  0.00           C  
ATOM    993  NZ  LYS B   9       6.308  -9.115 -26.609  1.00  0.00           N  
ATOM    994  H   LYS B   9       0.094  -8.410 -25.680  1.00  0.00           H  
ATOM    995  HA  LYS B   9       0.861  -9.266 -23.058  1.00  0.00           H  
ATOM    996 1HB  LYS B   9       1.984  -7.098 -24.872  1.00  0.00           H  
ATOM    997 2HB  LYS B   9       2.719  -7.526 -23.334  1.00  0.00           H  
ATOM    998 1HG  LYS B   9       3.083  -9.826 -24.131  1.00  0.00           H  
ATOM    999 2HG  LYS B   9       2.322  -9.413 -25.674  1.00  0.00           H  
ATOM   1000 1HD  LYS B   9       4.063  -7.694 -26.069  1.00  0.00           H  
ATOM   1001 2HD  LYS B   9       4.827  -8.122 -24.531  1.00  0.00           H  
ATOM   1002 1HE  LYS B   9       5.224 -10.411 -25.348  1.00  0.00           H  
ATOM   1003 2HE  LYS B   9       4.423 -10.020 -26.872  1.00  0.00           H  
ATOM   1004 1HZ  LYS B   9       6.796  -9.875 -27.061  1.00  0.00           H  
ATOM   1005 2HZ  LYS B   9       6.128  -8.383 -27.282  1.00  0.00           H  
ATOM   1006 3HZ  LYS B   9       6.878  -8.749 -25.859  1.00  0.00           H  
ATOM   1007  N   GLN B  10      -0.392  -6.244 -23.313  1.00  0.00           N  
ATOM   1008  CA  GLN B  10      -0.962  -5.156 -22.528  1.00  0.00           C  
ATOM   1009  C   GLN B  10      -2.092  -5.653 -21.635  1.00  0.00           C  
ATOM   1010  O   GLN B  10      -2.202  -5.253 -20.477  1.00  0.00           O  
ATOM   1011  CB  GLN B  10      -1.472  -4.042 -23.446  1.00  0.00           C  
ATOM   1012  CG  GLN B  10      -0.374  -3.205 -24.079  1.00  0.00           C  
ATOM   1013  CD  GLN B  10      -0.922  -2.151 -25.024  1.00  0.00           C  
ATOM   1014  OE1 GLN B  10      -1.818  -1.382 -24.665  1.00  0.00           O  
ATOM   1015  NE2 GLN B  10      -0.385  -2.110 -26.238  1.00  0.00           N  
ATOM   1016  H   GLN B  10      -0.425  -6.242 -24.323  1.00  0.00           H  
ATOM   1017  HA  GLN B  10      -0.178  -4.757 -21.884  1.00  0.00           H  
ATOM   1018 1HB  GLN B  10      -2.069  -4.477 -24.248  1.00  0.00           H  
ATOM   1019 2HB  GLN B  10      -2.122  -3.374 -22.881  1.00  0.00           H  
ATOM   1020 1HG  GLN B  10       0.184  -2.700 -23.291  1.00  0.00           H  
ATOM   1021 2HG  GLN B  10       0.288  -3.860 -24.645  1.00  0.00           H  
ATOM   1022 1HE2 GLN B  10      -0.706  -1.436 -26.904  1.00  0.00           H  
ATOM   1023 2HE2 GLN B  10       0.340  -2.753 -26.487  1.00  0.00           H  
ATOM   1024  N   ARG B  11      -2.912  -6.540 -22.242  1.00  0.00           N  
ATOM   1025  CA  ARG B  11      -4.034  -7.089 -21.490  1.00  0.00           C  
ATOM   1026  C   ARG B  11      -3.553  -7.876 -20.278  1.00  0.00           C  
ATOM   1027  O   ARG B  11      -4.130  -7.780 -19.194  1.00  0.00           O  
ATOM   1028  CB  ARG B  11      -4.881  -7.992 -22.374  1.00  0.00           C  
ATOM   1029  CG  ARG B  11      -6.098  -8.597 -21.692  1.00  0.00           C  
ATOM   1030  CD  ARG B  11      -6.879  -9.453 -22.620  1.00  0.00           C  
ATOM   1031  NE  ARG B  11      -6.112 -10.602 -23.074  1.00  0.00           N  
ATOM   1032  CZ  ARG B  11      -5.932 -11.731 -22.361  1.00  0.00           C  
ATOM   1033  NH1 ARG B  11      -6.469 -11.848 -21.167  1.00  0.00           N  
ATOM   1034  NH2 ARG B  11      -5.215 -12.722 -22.863  1.00  0.00           N  
ATOM   1035  H   ARG B  11      -2.731  -6.803 -23.200  1.00  0.00           H  
ATOM   1036  HA  ARG B  11      -4.639  -6.257 -21.129  1.00  0.00           H  
ATOM   1037 1HB  ARG B  11      -5.233  -7.430 -23.238  1.00  0.00           H  
ATOM   1038 2HB  ARG B  11      -4.269  -8.814 -22.746  1.00  0.00           H  
ATOM   1039 1HG  ARG B  11      -5.776  -9.209 -20.849  1.00  0.00           H  
ATOM   1040 2HG  ARG B  11      -6.748  -7.798 -21.333  1.00  0.00           H  
ATOM   1041 1HD  ARG B  11      -7.772  -9.818 -22.114  1.00  0.00           H  
ATOM   1042 2HD  ARG B  11      -7.170  -8.871 -23.494  1.00  0.00           H  
ATOM   1043  HE  ARG B  11      -5.683 -10.550 -23.988  1.00  0.00           H  
ATOM   1044 1HH1 ARG B  11      -7.017 -11.090 -20.784  1.00  0.00           H  
ATOM   1045 2HH1 ARG B  11      -6.334 -12.694 -20.633  1.00  0.00           H  
ATOM   1046 1HH2 ARG B  11      -4.802 -12.633 -23.781  1.00  0.00           H  
ATOM   1047 2HH2 ARG B  11      -5.080 -13.568 -22.329  1.00  0.00           H  
ATOM   1048  N   ARG B  12      -2.477  -8.650 -20.513  1.00  0.00           N  
ATOM   1049  CA  ARG B  12      -1.914  -9.448 -19.431  1.00  0.00           C  
ATOM   1050  C   ARG B  12      -1.408  -8.562 -18.300  1.00  0.00           C  
ATOM   1051  O   ARG B  12      -1.602  -8.869 -17.123  1.00  0.00           O  
ATOM   1052  CB  ARG B  12      -0.772 -10.314 -19.942  1.00  0.00           C  
ATOM   1053  CG  ARG B  12      -1.196 -11.467 -20.839  1.00  0.00           C  
ATOM   1054  CD  ARG B  12      -0.032 -12.282 -21.273  1.00  0.00           C  
ATOM   1055  NE  ARG B  12      -0.422 -13.335 -22.197  1.00  0.00           N  
ATOM   1056  CZ  ARG B  12      -0.900 -14.539 -21.826  1.00  0.00           C  
ATOM   1057  NH1 ARG B  12      -1.041 -14.826 -20.551  1.00  0.00           N  
ATOM   1058  NH2 ARG B  12      -1.227 -15.431 -22.745  1.00  0.00           N  
ATOM   1059  H   ARG B  12      -2.076  -8.667 -21.440  1.00  0.00           H  
ATOM   1060  HA  ARG B  12      -2.705 -10.082 -19.030  1.00  0.00           H  
ATOM   1061 1HB  ARG B  12      -0.073  -9.699 -20.506  1.00  0.00           H  
ATOM   1062 2HB  ARG B  12      -0.229 -10.737 -19.097  1.00  0.00           H  
ATOM   1063 1HG  ARG B  12      -1.885 -12.115 -20.297  1.00  0.00           H  
ATOM   1064 2HG  ARG B  12      -1.690 -11.074 -21.728  1.00  0.00           H  
ATOM   1065 1HD  ARG B  12       0.694 -11.641 -21.773  1.00  0.00           H  
ATOM   1066 2HD  ARG B  12       0.432 -12.745 -20.403  1.00  0.00           H  
ATOM   1067  HE  ARG B  12      -0.327 -13.151 -23.187  1.00  0.00           H  
ATOM   1068 1HH1 ARG B  12      -0.791 -14.144 -19.849  1.00  0.00           H  
ATOM   1069 2HH1 ARG B  12      -1.400 -15.728 -20.274  1.00  0.00           H  
ATOM   1070 1HH2 ARG B  12      -1.118 -15.210 -23.725  1.00  0.00           H  
ATOM   1071 2HH2 ARG B  12      -1.585 -16.333 -22.467  1.00  0.00           H  
ATOM   1072  N   VAL B  13      -0.756  -7.460 -18.723  1.00  0.00           N  
ATOM   1073  CA  VAL B  13      -0.218  -6.520 -17.746  1.00  0.00           C  
ATOM   1074  C   VAL B  13      -1.329  -5.910 -16.901  1.00  0.00           C  
ATOM   1075  O   VAL B  13      -1.184  -5.754 -15.688  1.00  0.00           O  
ATOM   1076  CB  VAL B  13       0.558  -5.396 -18.458  1.00  0.00           C  
ATOM   1077  CG1 VAL B  13       0.841  -4.252 -17.495  1.00  0.00           C  
ATOM   1078  CG2 VAL B  13       1.853  -5.946 -19.036  1.00  0.00           C  
ATOM   1079  H   VAL B  13      -0.649  -7.302 -19.715  1.00  0.00           H  
ATOM   1080  HA  VAL B  13       0.447  -7.068 -17.079  1.00  0.00           H  
ATOM   1081  HB  VAL B  13      -0.058  -4.994 -19.262  1.00  0.00           H  
ATOM   1082 1HG1 VAL B  13       1.390  -3.466 -18.014  1.00  0.00           H  
ATOM   1083 2HG1 VAL B  13      -0.101  -3.850 -17.121  1.00  0.00           H  
ATOM   1084 3HG1 VAL B  13       1.437  -4.619 -16.660  1.00  0.00           H  
ATOM   1085 1HG2 VAL B  13       2.396  -5.146 -19.538  1.00  0.00           H  
ATOM   1086 2HG2 VAL B  13       2.466  -6.354 -18.232  1.00  0.00           H  
ATOM   1087 3HG2 VAL B  13       1.624  -6.735 -19.753  1.00  0.00           H  
ATOM   1088  N   ALA B  14      -2.430  -5.581 -17.615  1.00  0.00           N  
ATOM   1089  CA  ALA B  14      -3.566  -4.983 -16.925  1.00  0.00           C  
ATOM   1090  C   ALA B  14      -4.136  -5.931 -15.878  1.00  0.00           C  
ATOM   1091  O   ALA B  14      -4.486  -5.515 -14.773  1.00  0.00           O  
ATOM   1092  CB  ALA B  14      -4.645  -4.587 -17.923  1.00  0.00           C  
ATOM   1093  H   ALA B  14      -2.442  -5.757 -18.610  1.00  0.00           H  
ATOM   1094  HA  ALA B  14      -3.216  -4.088 -16.410  1.00  0.00           H  
ATOM   1095 1HB  ALA B  14      -5.486  -4.142 -17.392  1.00  0.00           H  
ATOM   1096 2HB  ALA B  14      -4.238  -3.864 -18.630  1.00  0.00           H  
ATOM   1097 3HB  ALA B  14      -4.983  -5.471 -18.462  1.00  0.00           H  
ATOM   1098  N   GLU B  15      -4.209  -7.216 -16.282  1.00  0.00           N  
ATOM   1099  CA  GLU B  15      -4.734  -8.221 -15.364  1.00  0.00           C  
ATOM   1100  C   GLU B  15      -3.867  -8.334 -14.117  1.00  0.00           C  
ATOM   1101  O   GLU B  15      -4.378  -8.453 -13.003  1.00  0.00           O  
ATOM   1102  CB  GLU B  15      -4.826  -9.581 -16.059  1.00  0.00           C  
ATOM   1103  CG  GLU B  15      -5.903  -9.668 -17.131  1.00  0.00           C  
ATOM   1104  CD  GLU B  15      -5.910 -10.990 -17.846  1.00  0.00           C  
ATOM   1105  OE1 GLU B  15      -5.043 -11.790 -17.587  1.00  0.00           O  
ATOM   1106  OE2 GLU B  15      -6.784 -11.201 -18.654  1.00  0.00           O  
ATOM   1107  H   GLU B  15      -3.898  -7.458 -17.212  1.00  0.00           H  
ATOM   1108  HA  GLU B  15      -5.730  -7.906 -15.052  1.00  0.00           H  
ATOM   1109 1HB  GLU B  15      -3.869  -9.817 -16.525  1.00  0.00           H  
ATOM   1110 2HB  GLU B  15      -5.028 -10.355 -15.318  1.00  0.00           H  
ATOM   1111 1HG  GLU B  15      -6.876  -9.514 -16.667  1.00  0.00           H  
ATOM   1112 2HG  GLU B  15      -5.745  -8.870 -17.855  1.00  0.00           H  
ATOM   1113  N   GLU B  16      -2.544  -8.291 -14.361  1.00  0.00           N  
ATOM   1114  CA  GLU B  16      -1.600  -8.382 -13.253  1.00  0.00           C  
ATOM   1115  C   GLU B  16      -1.765  -7.212 -12.291  1.00  0.00           C  
ATOM   1116  O   GLU B  16      -1.719  -7.386 -11.074  1.00  0.00           O  
ATOM   1117  CB  GLU B  16      -0.163  -8.424 -13.779  1.00  0.00           C  
ATOM   1118  CG  GLU B  16       0.202  -9.708 -14.510  1.00  0.00           C  
ATOM   1119  CD  GLU B  16       0.185 -10.916 -13.615  1.00  0.00           C  
ATOM   1120  OE1 GLU B  16       0.805 -10.874 -12.580  1.00  0.00           O  
ATOM   1121  OE2 GLU B  16      -0.449 -11.882 -13.967  1.00  0.00           O  
ATOM   1122  H   GLU B  16      -2.222  -8.196 -15.313  1.00  0.00           H  
ATOM   1123  HA  GLU B  16      -1.810  -9.299 -12.703  1.00  0.00           H  
ATOM   1124 1HB  GLU B  16      -0.002  -7.591 -14.464  1.00  0.00           H  
ATOM   1125 2HB  GLU B  16       0.532  -8.303 -12.948  1.00  0.00           H  
ATOM   1126 1HG  GLU B  16      -0.505  -9.863 -15.324  1.00  0.00           H  
ATOM   1127 2HG  GLU B  16       1.195  -9.597 -14.944  1.00  0.00           H  
ATOM   1128  N   LEU B  17      -1.958  -6.028 -12.914  1.00  0.00           N  
ATOM   1129  CA  LEU B  17      -2.128  -4.821 -12.113  1.00  0.00           C  
ATOM   1130  C   LEU B  17      -3.367  -4.916 -11.231  1.00  0.00           C  
ATOM   1131  O   LEU B  17      -3.343  -4.518 -10.066  1.00  0.00           O  
ATOM   1132  CB  LEU B  17      -2.234  -3.591 -13.023  1.00  0.00           C  
ATOM   1133  CG  LEU B  17      -0.917  -3.108 -13.644  1.00  0.00           C  
ATOM   1134  CD1 LEU B  17      -1.216  -2.147 -14.787  1.00  0.00           C  
ATOM   1135  CD2 LEU B  17      -0.068  -2.437 -12.574  1.00  0.00           C  
ATOM   1136  H   LEU B  17      -1.980  -6.000 -13.923  1.00  0.00           H  
ATOM   1137  HA  LEU B  17      -1.261  -4.722 -11.460  1.00  0.00           H  
ATOM   1138 1HB  LEU B  17      -2.919  -3.820 -13.838  1.00  0.00           H  
ATOM   1139 2HB  LEU B  17      -2.651  -2.766 -12.446  1.00  0.00           H  
ATOM   1140  HG  LEU B  17      -0.375  -3.959 -14.056  1.00  0.00           H  
ATOM   1141 1HD1 LEU B  17      -0.280  -1.804 -15.228  1.00  0.00           H  
ATOM   1142 2HD1 LEU B  17      -1.808  -2.659 -15.546  1.00  0.00           H  
ATOM   1143 3HD1 LEU B  17      -1.773  -1.292 -14.407  1.00  0.00           H  
ATOM   1144 1HD2 LEU B  17       0.869  -2.094 -13.015  1.00  0.00           H  
ATOM   1145 2HD2 LEU B  17      -0.608  -1.585 -12.162  1.00  0.00           H  
ATOM   1146 3HD2 LEU B  17       0.146  -3.151 -11.778  1.00  0.00           H  
ATOM   1147  N   GLN B  18      -4.436  -5.462 -11.854  1.00  0.00           N  
ATOM   1148  CA  GLN B  18      -5.684  -5.605 -11.114  1.00  0.00           C  
ATOM   1149  C   GLN B  18      -5.509  -6.526  -9.913  1.00  0.00           C  
ATOM   1150  O   GLN B  18      -6.028  -6.254  -8.830  1.00  0.00           O  
ATOM   1151  CB  GLN B  18      -6.790  -6.142 -12.027  1.00  0.00           C  
ATOM   1152  CG  GLN B  18      -8.176  -6.119 -11.405  1.00  0.00           C  
ATOM   1153  CD  GLN B  18      -8.630  -4.715 -11.055  1.00  0.00           C  
ATOM   1154  OE1 GLN B  18      -8.954  -3.915 -11.937  1.00  0.00           O  
ATOM   1155  NE2 GLN B  18      -8.657  -4.407  -9.764  1.00  0.00           N  
ATOM   1156  H   GLN B  18      -4.347  -5.758 -12.815  1.00  0.00           H  
ATOM   1157  HA  GLN B  18      -5.972  -4.622 -10.742  1.00  0.00           H  
ATOM   1158 1HB  GLN B  18      -6.822  -5.553 -12.943  1.00  0.00           H  
ATOM   1159 2HB  GLN B  18      -6.563  -7.170 -12.307  1.00  0.00           H  
ATOM   1160 1HG  GLN B  18      -8.887  -6.542 -12.114  1.00  0.00           H  
ATOM   1161 2HG  GLN B  18      -8.162  -6.712 -10.491  1.00  0.00           H  
ATOM   1162 1HE2 GLN B  18      -8.948  -3.495  -9.472  1.00  0.00           H  
ATOM   1163 2HE2 GLN B  18      -8.386  -5.086  -9.082  1.00  0.00           H  
ATOM   1164  N   LYS B  19      -4.760  -7.617 -10.157  1.00  0.00           N  
ATOM   1165  CA  LYS B  19      -4.511  -8.573  -9.084  1.00  0.00           C  
ATOM   1166  C   LYS B  19      -3.743  -7.928  -7.938  1.00  0.00           C  
ATOM   1167  O   LYS B  19      -4.041  -8.165  -6.767  1.00  0.00           O  
ATOM   1168  CB  LYS B  19      -3.744  -9.785  -9.615  1.00  0.00           C  
ATOM   1169  CG  LYS B  19      -4.560 -10.702 -10.516  1.00  0.00           C  
ATOM   1170  CD  LYS B  19      -3.810 -11.990 -10.820  1.00  0.00           C  
ATOM   1171  CE  LYS B  19      -2.644 -11.743 -11.767  1.00  0.00           C  
ATOM   1172  NZ  LYS B  19      -1.980 -13.010 -12.175  1.00  0.00           N  
ATOM   1173  H   LYS B  19      -4.380  -7.756 -11.082  1.00  0.00           H  
ATOM   1174  HA  LYS B  19      -5.474  -8.905  -8.697  1.00  0.00           H  
ATOM   1175 1HB  LYS B  19      -2.875  -9.447 -10.180  1.00  0.00           H  
ATOM   1176 2HB  LYS B  19      -3.378 -10.380  -8.777  1.00  0.00           H  
ATOM   1177 1HG  LYS B  19      -5.504 -10.947 -10.028  1.00  0.00           H  
ATOM   1178 2HG  LYS B  19      -4.779 -10.189 -11.453  1.00  0.00           H  
ATOM   1179 1HD  LYS B  19      -3.429 -12.417  -9.892  1.00  0.00           H  
ATOM   1180 2HD  LYS B  19      -4.490 -12.708 -11.278  1.00  0.00           H  
ATOM   1181 1HE  LYS B  19      -3.002 -11.231 -12.658  1.00  0.00           H  
ATOM   1182 2HE  LYS B  19      -1.909 -11.103 -11.278  1.00  0.00           H  
ATOM   1183 1HZ  LYS B  19      -1.214 -12.803 -12.800  1.00  0.00           H  
ATOM   1184 2HZ  LYS B  19      -1.627 -13.485 -11.356  1.00  0.00           H  
ATOM   1185 3HZ  LYS B  19      -2.648 -13.604 -12.646  1.00  0.00           H  
ATOM   1186  N   ILE B  20      -2.751  -7.108  -8.341  1.00  0.00           N  
ATOM   1187  CA  ILE B  20      -1.935  -6.420  -7.348  1.00  0.00           C  
ATOM   1188  C   ILE B  20      -2.779  -5.479  -6.498  1.00  0.00           C  
ATOM   1189  O   ILE B  20      -2.601  -5.397  -5.283  1.00  0.00           O  
ATOM   1190  CB  ILE B  20      -0.802  -5.626  -8.023  1.00  0.00           C  
ATOM   1191  CG1 ILE B  20       0.271  -6.577  -8.560  1.00  0.00           C  
ATOM   1192  CG2 ILE B  20      -0.194  -4.631  -7.047  1.00  0.00           C  
ATOM   1193  CD1 ILE B  20       1.189  -5.948  -9.583  1.00  0.00           C  
ATOM   1194  H   ILE B  20      -2.588  -6.983  -9.330  1.00  0.00           H  
ATOM   1195  HA  ILE B  20      -1.502  -7.170  -6.687  1.00  0.00           H  
ATOM   1196  HB  ILE B  20      -1.199  -5.083  -8.881  1.00  0.00           H  
ATOM   1197 1HG1 ILE B  20       0.879  -6.943  -7.734  1.00  0.00           H  
ATOM   1198 2HG1 ILE B  20      -0.208  -7.443  -9.020  1.00  0.00           H  
ATOM   1199 1HG2 ILE B  20       0.605  -4.079  -7.540  1.00  0.00           H  
ATOM   1200 2HG2 ILE B  20      -0.962  -3.935  -6.712  1.00  0.00           H  
ATOM   1201 3HG2 ILE B  20       0.211  -5.165  -6.187  1.00  0.00           H  
ATOM   1202 1HD1 ILE B  20       1.921  -6.684  -9.917  1.00  0.00           H  
ATOM   1203 2HD1 ILE B  20       0.603  -5.607 -10.437  1.00  0.00           H  
ATOM   1204 3HD1 ILE B  20       1.706  -5.101  -9.135  1.00  0.00           H  
ATOM   1205  N   ILE B  21      -3.696  -4.785  -7.213  1.00  0.00           N  
ATOM   1206  CA  ILE B  21      -4.567  -3.844  -6.519  1.00  0.00           C  
ATOM   1207  C   ILE B  21      -5.436  -4.555  -5.489  1.00  0.00           C  
ATOM   1208  O   ILE B  21      -5.633  -4.057  -4.380  1.00  0.00           O  
ATOM   1209  CB  ILE B  21      -5.465  -3.089  -7.516  1.00  0.00           C  
ATOM   1210  CG1 ILE B  21      -4.642  -2.072  -8.311  1.00  0.00           C  
ATOM   1211  CG2 ILE B  21      -6.607  -2.400  -6.786  1.00  0.00           C  
ATOM   1212  CD1 ILE B  21      -5.377  -1.482  -9.493  1.00  0.00           C  
ATOM   1213  H   ILE B  21      -3.757  -4.934  -8.210  1.00  0.00           H  
ATOM   1214  HA  ILE B  21      -3.938  -3.129  -5.989  1.00  0.00           H  
ATOM   1215  HB  ILE B  21      -5.879  -3.793  -8.237  1.00  0.00           H  
ATOM   1216 1HG1 ILE B  21      -4.339  -1.256  -7.655  1.00  0.00           H  
ATOM   1217 2HG1 ILE B  21      -3.733  -2.548  -8.680  1.00  0.00           H  
ATOM   1218 1HG2 ILE B  21      -7.231  -1.870  -7.505  1.00  0.00           H  
ATOM   1219 2HG2 ILE B  21      -7.207  -3.144  -6.264  1.00  0.00           H  
ATOM   1220 3HG2 ILE B  21      -6.202  -1.690  -6.065  1.00  0.00           H  
ATOM   1221 1HD1 ILE B  21      -4.729  -0.771 -10.006  1.00  0.00           H  
ATOM   1222 2HD1 ILE B  21      -5.658  -2.280 -10.181  1.00  0.00           H  
ATOM   1223 3HD1 ILE B  21      -6.273  -0.970  -9.145  1.00  0.00           H  
ATOM   1224  N   GLU B  22      -5.938  -5.733  -5.913  1.00  0.00           N  
ATOM   1225  CA  GLU B  22      -6.783  -6.509  -5.014  1.00  0.00           C  
ATOM   1226  C   GLU B  22      -6.019  -6.926  -3.763  1.00  0.00           C  
ATOM   1227  O   GLU B  22      -6.551  -6.877  -2.654  1.00  0.00           O  
ATOM   1228  CB  GLU B  22      -7.326  -7.749  -5.728  1.00  0.00           C  
ATOM   1229  CG  GLU B  22      -8.274  -8.593  -4.890  1.00  0.00           C  
ATOM   1230  CD  GLU B  22      -8.848  -9.757  -5.649  1.00  0.00           C  
ATOM   1231  OE1 GLU B  22      -8.988  -9.652  -6.844  1.00  0.00           O  
ATOM   1232  OE2 GLU B  22      -9.147 -10.753  -5.033  1.00  0.00           O  
ATOM   1233  H   GLU B  22      -5.718  -6.054  -6.845  1.00  0.00           H  
ATOM   1234  HA  GLU B  22      -7.615  -5.878  -4.702  1.00  0.00           H  
ATOM   1235 1HB  GLU B  22      -7.857  -7.445  -6.631  1.00  0.00           H  
ATOM   1236 2HB  GLU B  22      -6.495  -8.384  -6.036  1.00  0.00           H  
ATOM   1237 1HG  GLU B  22      -7.736  -8.971  -4.021  1.00  0.00           H  
ATOM   1238 2HG  GLU B  22      -9.087  -7.962  -4.533  1.00  0.00           H  
ATOM   1239  N   LYS B  23      -4.758  -7.334  -3.999  1.00  0.00           N  
ATOM   1240  CA  LYS B  23      -3.913  -7.754  -2.887  1.00  0.00           C  
ATOM   1241  C   LYS B  23      -3.680  -6.609  -1.909  1.00  0.00           C  
ATOM   1242  O   LYS B  23      -3.709  -6.802  -0.694  1.00  0.00           O  
ATOM   1243  CB  LYS B  23      -2.575  -8.286  -3.402  1.00  0.00           C  
ATOM   1244  CG  LYS B  23      -2.663  -9.632  -4.108  1.00  0.00           C  
ATOM   1245  CD  LYS B  23      -1.280 -10.200  -4.391  1.00  0.00           C  
ATOM   1246  CE  LYS B  23      -0.578  -9.425  -5.496  1.00  0.00           C  
ATOM   1247  NZ  LYS B  23       0.720 -10.046  -5.873  1.00  0.00           N  
ATOM   1248  H   LYS B  23      -4.413  -7.343  -4.948  1.00  0.00           H  
ATOM   1249  HA  LYS B  23      -4.429  -8.551  -2.351  1.00  0.00           H  
ATOM   1250 1HB  LYS B  23      -2.143  -7.569  -4.101  1.00  0.00           H  
ATOM   1251 2HB  LYS B  23      -1.880  -8.390  -2.569  1.00  0.00           H  
ATOM   1252 1HG  LYS B  23      -3.214 -10.336  -3.483  1.00  0.00           H  
ATOM   1253 2HG  LYS B  23      -3.198  -9.515  -5.050  1.00  0.00           H  
ATOM   1254 1HD  LYS B  23      -0.675 -10.153  -3.484  1.00  0.00           H  
ATOM   1255 2HD  LYS B  23      -1.370 -11.243  -4.692  1.00  0.00           H  
ATOM   1256 1HE  LYS B  23      -1.218  -9.388  -6.377  1.00  0.00           H  
ATOM   1257 2HE  LYS B  23      -0.395  -8.403  -5.164  1.00  0.00           H  
ATOM   1258 1HZ  LYS B  23       1.153  -9.504  -6.607  1.00  0.00           H  
ATOM   1259 2HZ  LYS B  23       1.330 -10.069  -5.067  1.00  0.00           H  
ATOM   1260 3HZ  LYS B  23       0.561 -10.988  -6.201  1.00  0.00           H  
ATOM   1261  N   LEU B  24      -3.451  -5.422  -2.515  1.00  0.00           N  
ATOM   1262  CA  LEU B  24      -3.210  -4.239  -1.698  1.00  0.00           C  
ATOM   1263  C   LEU B  24      -4.416  -3.916  -0.826  1.00  0.00           C  
ATOM   1264  O   LEU B  24      -4.271  -3.562   0.344  1.00  0.00           O  
ATOM   1265  CB  LEU B  24      -2.880  -3.036  -2.591  1.00  0.00           C  
ATOM   1266  CG  LEU B  24      -1.470  -3.024  -3.196  1.00  0.00           C  
ATOM   1267  CD1 LEU B  24      -1.412  -2.006  -4.328  1.00  0.00           C  
ATOM   1268  CD2 LEU B  24      -0.455  -2.694  -2.112  1.00  0.00           C  
ATOM   1269  H   LEU B  24      -3.452  -5.376  -3.524  1.00  0.00           H  
ATOM   1270  HA  LEU B  24      -2.367  -4.449  -1.039  1.00  0.00           H  
ATOM   1271 1HB  LEU B  24      -3.593  -3.009  -3.414  1.00  0.00           H  
ATOM   1272 2HB  LEU B  24      -2.997  -2.125  -2.005  1.00  0.00           H  
ATOM   1273  HG  LEU B  24      -1.246  -4.004  -3.618  1.00  0.00           H  
ATOM   1274 1HD1 LEU B  24      -0.410  -1.997  -4.758  1.00  0.00           H  
ATOM   1275 2HD1 LEU B  24      -2.134  -2.277  -5.098  1.00  0.00           H  
ATOM   1276 3HD1 LEU B  24      -1.648  -1.016  -3.939  1.00  0.00           H  
ATOM   1277 1HD2 LEU B  24       0.547  -2.686  -2.542  1.00  0.00           H  
ATOM   1278 2HD2 LEU B  24      -0.678  -1.714  -1.691  1.00  0.00           H  
ATOM   1279 3HD2 LEU B  24      -0.506  -3.447  -1.325  1.00  0.00           H  
ATOM   1280  N   GLN B  25      -5.600  -4.058  -1.464  1.00  0.00           N  
ATOM   1281  CA  GLN B  25      -6.830  -3.775  -0.735  1.00  0.00           C  
ATOM   1282  C   GLN B  25      -6.993  -4.713   0.454  1.00  0.00           C  
ATOM   1283  O   GLN B  25      -7.401  -4.292   1.537  1.00  0.00           O  
ATOM   1284  CB  GLN B  25      -8.042  -3.893  -1.663  1.00  0.00           C  
ATOM   1285  CG  GLN B  25      -9.362  -3.510  -1.016  1.00  0.00           C  
ATOM   1286  CD  GLN B  25      -9.413  -2.045  -0.627  1.00  0.00           C  
ATOM   1287  OE1 GLN B  25      -9.193  -1.160  -1.459  1.00  0.00           O  
ATOM   1288  NE2 GLN B  25      -9.703  -1.780   0.642  1.00  0.00           N  
ATOM   1289  H   GLN B  25      -5.606  -4.356  -2.429  1.00  0.00           H  
ATOM   1290  HA  GLN B  25      -6.771  -2.757  -0.352  1.00  0.00           H  
ATOM   1291 1HB  GLN B  25      -7.897  -3.254  -2.534  1.00  0.00           H  
ATOM   1292 2HB  GLN B  25      -8.128  -4.919  -2.021  1.00  0.00           H  
ATOM   1293 1HG  GLN B  25     -10.171  -3.705  -1.720  1.00  0.00           H  
ATOM   1294 2HG  GLN B  25      -9.499  -4.108  -0.114  1.00  0.00           H  
ATOM   1295 1HE2 GLN B  25      -9.751  -0.831   0.957  1.00  0.00           H  
ATOM   1296 2HE2 GLN B  25      -9.874  -2.528   1.283  1.00  0.00           H  
ATOM   1297  N   ARG B  26      -6.658  -5.992   0.200  1.00  0.00           N  
ATOM   1298  CA  ARG B  26      -6.763  -6.987   1.261  1.00  0.00           C  
ATOM   1299  C   ARG B  26      -5.834  -6.653   2.422  1.00  0.00           C  
ATOM   1300  O   ARG B  26      -6.209  -6.787   3.587  1.00  0.00           O  
ATOM   1301  CB  ARG B  26      -6.428  -8.373   0.731  1.00  0.00           C  
ATOM   1302  CG  ARG B  26      -7.470  -8.969  -0.203  1.00  0.00           C  
ATOM   1303  CD  ARG B  26      -7.087 -10.331  -0.655  1.00  0.00           C  
ATOM   1304  NE  ARG B  26      -8.038 -10.872  -1.613  1.00  0.00           N  
ATOM   1305  CZ  ARG B  26      -9.185 -11.497  -1.283  1.00  0.00           C  
ATOM   1306  NH1 ARG B  26      -9.509 -11.651  -0.018  1.00  0.00           N  
ATOM   1307  NH2 ARG B  26      -9.985 -11.954  -2.230  1.00  0.00           N  
ATOM   1308  H   ARG B  26      -6.338  -6.242  -0.725  1.00  0.00           H  
ATOM   1309  HA  ARG B  26      -7.786  -6.974   1.637  1.00  0.00           H  
ATOM   1310 1HB  ARG B  26      -5.483  -8.337   0.191  1.00  0.00           H  
ATOM   1311 2HB  ARG B  26      -6.302  -9.062   1.566  1.00  0.00           H  
ATOM   1312 1HG  ARG B  26      -8.427  -9.035   0.314  1.00  0.00           H  
ATOM   1313 2HG  ARG B  26      -7.576  -8.333  -1.083  1.00  0.00           H  
ATOM   1314 1HD  ARG B  26      -6.107 -10.294  -1.131  1.00  0.00           H  
ATOM   1315 2HD  ARG B  26      -7.049 -11.001   0.202  1.00  0.00           H  
ATOM   1316  HE  ARG B  26      -7.823 -10.772  -2.596  1.00  0.00           H  
ATOM   1317 1HH1 ARG B  26      -8.897 -11.302   0.706  1.00  0.00           H  
ATOM   1318 2HH1 ARG B  26     -10.368 -12.119   0.229  1.00  0.00           H  
ATOM   1319 1HH2 ARG B  26      -9.736 -11.835  -3.203  1.00  0.00           H  
ATOM   1320 2HH2 ARG B  26     -10.844 -12.422  -1.983  1.00  0.00           H  
ATOM   1321  N   ALA B  27      -4.618  -6.216   2.039  1.00  0.00           N  
ATOM   1322  CA  ALA B  27      -3.628  -5.857   3.047  1.00  0.00           C  
ATOM   1323  C   ALA B  27      -4.111  -4.693   3.903  1.00  0.00           C  
ATOM   1324  O   ALA B  27      -3.931  -4.689   5.121  1.00  0.00           O  
ATOM   1325  CB  ALA B  27      -2.300  -5.514   2.388  1.00  0.00           C  
ATOM   1326  H   ALA B  27      -4.409  -6.144   1.053  1.00  0.00           H  
ATOM   1327  HA  ALA B  27      -3.485  -6.717   3.702  1.00  0.00           H  
ATOM   1328 1HB  ALA B  27      -1.572  -5.248   3.154  1.00  0.00           H  
ATOM   1329 2HB  ALA B  27      -1.939  -6.376   1.827  1.00  0.00           H  
ATOM   1330 3HB  ALA B  27      -2.438  -4.672   1.711  1.00  0.00           H  
ATOM   1331  N   VAL B  28      -4.728  -3.722   3.190  1.00  0.00           N  
ATOM   1332  CA  VAL B  28      -5.235  -2.547   3.889  1.00  0.00           C  
ATOM   1333  C   VAL B  28      -6.307  -2.929   4.902  1.00  0.00           C  
ATOM   1334  O   VAL B  28      -6.337  -2.404   6.015  1.00  0.00           O  
ATOM   1335  CB  VAL B  28      -5.820  -1.538   2.883  1.00  0.00           C  
ATOM   1336  CG1 VAL B  28      -6.633  -0.475   3.606  1.00  0.00           C  
ATOM   1337  CG2 VAL B  28      -4.698  -0.903   2.076  1.00  0.00           C  
ATOM   1338  H   VAL B  28      -4.825  -3.832   2.191  1.00  0.00           H  
ATOM   1339  HA  VAL B  28      -4.407  -2.094   4.434  1.00  0.00           H  
ATOM   1340  HB  VAL B  28      -6.500  -2.061   2.211  1.00  0.00           H  
ATOM   1341 1HG1 VAL B  28      -7.039   0.230   2.880  1.00  0.00           H  
ATOM   1342 2HG1 VAL B  28      -7.451  -0.949   4.147  1.00  0.00           H  
ATOM   1343 3HG1 VAL B  28      -5.992   0.058   4.309  1.00  0.00           H  
ATOM   1344 1HG2 VAL B  28      -5.118  -0.191   1.366  1.00  0.00           H  
ATOM   1345 2HG2 VAL B  28      -4.014  -0.384   2.749  1.00  0.00           H  
ATOM   1346 3HG2 VAL B  28      -4.155  -1.677   1.534  1.00  0.00           H  
ATOM   1347  N   LYS B  29      -7.175  -3.862   4.457  1.00  0.00           N  
ATOM   1348  CA  LYS B  29      -8.245  -4.311   5.339  1.00  0.00           C  
ATOM   1349  C   LYS B  29      -7.686  -4.974   6.591  1.00  0.00           C  
ATOM   1350  O   LYS B  29      -8.183  -4.757   7.696  1.00  0.00           O  
ATOM   1351  CB  LYS B  29      -9.175  -5.277   4.603  1.00  0.00           C  
ATOM   1352  CG  LYS B  29     -10.337  -5.794   5.442  1.00  0.00           C  
ATOM   1353  CD  LYS B  29     -11.275  -4.665   5.842  1.00  0.00           C  
ATOM   1354  CE  LYS B  29     -12.579  -5.203   6.411  1.00  0.00           C  
ATOM   1355  NZ  LYS B  29     -12.359  -6.009   7.642  1.00  0.00           N  
ATOM   1356  H   LYS B  29      -7.066  -4.229   3.523  1.00  0.00           H  
ATOM   1357  HA  LYS B  29      -8.817  -3.437   5.651  1.00  0.00           H  
ATOM   1358 1HB  LYS B  29      -9.591  -4.784   3.724  1.00  0.00           H  
ATOM   1359 2HB  LYS B  29      -8.604  -6.139   4.256  1.00  0.00           H  
ATOM   1360 1HG  LYS B  29     -10.897  -6.535   4.870  1.00  0.00           H  
ATOM   1361 2HG  LYS B  29      -9.951  -6.271   6.342  1.00  0.00           H  
ATOM   1362 1HD  LYS B  29     -10.791  -4.038   6.593  1.00  0.00           H  
ATOM   1363 2HD  LYS B  29     -11.497  -4.049   4.970  1.00  0.00           H  
ATOM   1364 1HE  LYS B  29     -13.242  -4.372   6.649  1.00  0.00           H  
ATOM   1365 2HE  LYS B  29     -13.071  -5.828   5.666  1.00  0.00           H  
ATOM   1366 1HZ  LYS B  29     -13.246  -6.347   7.987  1.00  0.00           H  
ATOM   1367 2HZ  LYS B  29     -11.759  -6.794   7.428  1.00  0.00           H  
ATOM   1368 3HZ  LYS B  29     -11.921  -5.434   8.348  1.00  0.00           H  
ATOM   1369  N   GLU B  30      -6.636  -5.786   6.362  1.00  0.00           N  
ATOM   1370  CA  GLU B  30      -5.999  -6.477   7.477  1.00  0.00           C  
ATOM   1371  C   GLU B  30      -5.403  -5.489   8.471  1.00  0.00           C  
ATOM   1372  O   GLU B  30      -5.512  -5.671   9.683  1.00  0.00           O  
ATOM   1373  CB  GLU B  30      -4.909  -7.422   6.966  1.00  0.00           C  
ATOM   1374  CG  GLU B  30      -4.227  -8.241   8.053  1.00  0.00           C  
ATOM   1375  CD  GLU B  30      -3.219  -9.213   7.506  1.00  0.00           C  
ATOM   1376  OE1 GLU B  30      -3.594 -10.050   6.720  1.00  0.00           O  
ATOM   1377  OE2 GLU B  30      -2.072  -9.119   7.876  1.00  0.00           O  
ATOM   1378  H   GLU B  30      -6.302  -5.904   5.416  1.00  0.00           H  
ATOM   1379  HA  GLU B  30      -6.763  -7.055   7.998  1.00  0.00           H  
ATOM   1380 1HB  GLU B  30      -5.338  -8.116   6.243  1.00  0.00           H  
ATOM   1381 2HB  GLU B  30      -4.141  -6.845   6.450  1.00  0.00           H  
ATOM   1382 1HG  GLU B  30      -3.725  -7.564   8.743  1.00  0.00           H  
ATOM   1383 2HG  GLU B  30      -4.986  -8.788   8.611  1.00  0.00           H  
ATOM   1384  N   LEU B  31      -4.776  -4.446   7.883  1.00  0.00           N  
ATOM   1385  CA  LEU B  31      -4.157  -3.422   8.716  1.00  0.00           C  
ATOM   1386  C   LEU B  31      -5.193  -2.714   9.580  1.00  0.00           C  
ATOM   1387  O   LEU B  31      -4.952  -2.440  10.756  1.00  0.00           O  
ATOM   1388  CB  LEU B  31      -3.425  -2.397   7.841  1.00  0.00           C  
ATOM   1389  CG  LEU B  31      -2.559  -1.378   8.592  1.00  0.00           C  
ATOM   1390  CD1 LEU B  31      -1.587  -2.113   9.505  1.00  0.00           C  
ATOM   1391  CD2 LEU B  31      -1.816  -0.506   7.590  1.00  0.00           C  
ATOM   1392  H   LEU B  31      -4.747  -4.394   6.875  1.00  0.00           H  
ATOM   1393  HA  LEU B  31      -3.445  -3.912   9.381  1.00  0.00           H  
ATOM   1394 1HB  LEU B  31      -2.780  -2.932   7.146  1.00  0.00           H  
ATOM   1395 2HB  LEU B  31      -4.165  -1.842   7.264  1.00  0.00           H  
ATOM   1396  HG  LEU B  31      -3.195  -0.751   9.218  1.00  0.00           H  
ATOM   1397 1HD1 LEU B  31      -0.971  -1.389  10.039  1.00  0.00           H  
ATOM   1398 2HD1 LEU B  31      -2.145  -2.713  10.223  1.00  0.00           H  
ATOM   1399 3HD1 LEU B  31      -0.947  -2.762   8.908  1.00  0.00           H  
ATOM   1400 1HD2 LEU B  31      -1.201   0.218   8.124  1.00  0.00           H  
ATOM   1401 2HD2 LEU B  31      -1.179  -1.132   6.965  1.00  0.00           H  
ATOM   1402 3HD2 LEU B  31      -2.535   0.020   6.963  1.00  0.00           H  
ATOM   1403  N   GLN B  32      -6.345  -2.440   8.927  1.00  0.00           N  
ATOM   1404  CA  GLN B  32      -7.416  -1.760   9.647  1.00  0.00           C  
ATOM   1405  C   GLN B  32      -7.905  -2.595  10.823  1.00  0.00           C  
ATOM   1406  O   GLN B  32      -8.160  -2.068  11.907  1.00  0.00           O  
ATOM   1407  CB  GLN B  32      -8.583  -1.451   8.704  1.00  0.00           C  
ATOM   1408  CG  GLN B  32      -9.740  -0.722   9.365  1.00  0.00           C  
ATOM   1409  CD  GLN B  32      -9.395   0.712   9.719  1.00  0.00           C  
ATOM   1410  OE1 GLN B  32      -9.016   1.505   8.853  1.00  0.00           O  
ATOM   1411  NE2 GLN B  32      -9.524   1.053  10.996  1.00  0.00           N  
ATOM   1412  H   GLN B  32      -6.439  -2.711   7.959  1.00  0.00           H  
ATOM   1413  HA  GLN B  32      -7.018  -0.826  10.042  1.00  0.00           H  
ATOM   1414 1HB  GLN B  32      -8.228  -0.838   7.876  1.00  0.00           H  
ATOM   1415 2HB  GLN B  32      -8.966  -2.380   8.283  1.00  0.00           H  
ATOM   1416 1HG  GLN B  32     -10.588  -0.711   8.680  1.00  0.00           H  
ATOM   1417 2HG  GLN B  32     -10.009  -1.246  10.283  1.00  0.00           H  
ATOM   1418 1HE2 GLN B  32      -9.311   1.986  11.289  1.00  0.00           H  
ATOM   1419 2HE2 GLN B  32      -9.835   0.378  11.665  1.00  0.00           H  
ATOM   1420  N   ASP B  33      -8.022  -3.910  10.557  1.00  0.00           N  
ATOM   1421  CA  ASP B  33      -8.474  -4.816  11.606  1.00  0.00           C  
ATOM   1422  C   ASP B  33      -7.504  -4.827  12.781  1.00  0.00           C  
ATOM   1423  O   ASP B  33      -7.919  -4.833  13.940  1.00  0.00           O  
ATOM   1424  CB  ASP B  33      -8.634  -6.236  11.056  1.00  0.00           C  
ATOM   1425  CG  ASP B  33      -9.831  -6.379  10.126  1.00  0.00           C  
ATOM   1426  OD1 ASP B  33     -10.662  -5.502  10.119  1.00  0.00           O  
ATOM   1427  OD2 ASP B  33      -9.903  -7.365   9.431  1.00  0.00           O  
ATOM   1428  H   ASP B  33      -7.793  -4.247   9.633  1.00  0.00           H  
ATOM   1429  HA  ASP B  33      -9.437  -4.459  11.971  1.00  0.00           H  
ATOM   1430 1HB  ASP B  33      -7.733  -6.519  10.511  1.00  0.00           H  
ATOM   1431 2HB  ASP B  33      -8.750  -6.936  11.884  1.00  0.00           H  
ATOM   1432  N   VAL B  34      -6.206  -4.828  12.417  1.00  0.00           N  
ATOM   1433  CA  VAL B  34      -5.168  -4.834  13.440  1.00  0.00           C  
ATOM   1434  C   VAL B  34      -5.238  -3.581  14.303  1.00  0.00           C  
ATOM   1435  O   VAL B  34      -5.085  -3.645  15.523  1.00  0.00           O  
ATOM   1436  CB  VAL B  34      -3.776  -4.928  12.789  1.00  0.00           C  
ATOM   1437  CG1 VAL B  34      -2.689  -4.612  13.806  1.00  0.00           C  
ATOM   1438  CG2 VAL B  34      -3.574  -6.315  12.197  1.00  0.00           C  
ATOM   1439  H   VAL B  34      -5.971  -4.825  11.434  1.00  0.00           H  
ATOM   1440  HA  VAL B  34      -5.336  -5.695  14.088  1.00  0.00           H  
ATOM   1441  HB  VAL B  34      -3.703  -4.181  11.998  1.00  0.00           H  
ATOM   1442 1HG1 VAL B  34      -1.712  -4.683  13.328  1.00  0.00           H  
ATOM   1443 2HG1 VAL B  34      -2.833  -3.602  14.189  1.00  0.00           H  
ATOM   1444 3HG1 VAL B  34      -2.743  -5.325  14.629  1.00  0.00           H  
ATOM   1445 1HG2 VAL B  34      -2.587  -6.374  11.738  1.00  0.00           H  
ATOM   1446 2HG2 VAL B  34      -3.652  -7.063  12.987  1.00  0.00           H  
ATOM   1447 3HG2 VAL B  34      -4.337  -6.504  11.443  1.00  0.00           H  
ATOM   1448  N   LEU B  35      -5.477  -2.453  13.593  1.00  0.00           N  
ATOM   1449  CA  LEU B  35      -5.564  -1.180  14.298  1.00  0.00           C  
ATOM   1450  C   LEU B  35      -6.716  -1.179  15.295  1.00  0.00           C  
ATOM   1451  O   LEU B  35      -6.582  -0.682  16.413  1.00  0.00           O  
ATOM   1452  CB  LEU B  35      -5.744  -0.031  13.298  1.00  0.00           C  
ATOM   1453  CG  LEU B  35      -5.998   1.352  13.911  1.00  0.00           C  
ATOM   1454  CD1 LEU B  35      -4.820   1.740  14.794  1.00  0.00           C  
ATOM   1455  CD2 LEU B  35      -6.206   2.370  12.800  1.00  0.00           C  
ATOM   1456  H   LEU B  35      -5.591  -2.517  12.592  1.00  0.00           H  
ATOM   1457  HA  LEU B  35      -4.639  -1.039  14.857  1.00  0.00           H  
ATOM   1458 1HB  LEU B  35      -4.847   0.038  12.684  1.00  0.00           H  
ATOM   1459 2HB  LEU B  35      -6.587  -0.265  12.648  1.00  0.00           H  
ATOM   1460  HG  LEU B  35      -6.887   1.313  14.540  1.00  0.00           H  
ATOM   1461 1HD1 LEU B  35      -5.000   2.723  15.230  1.00  0.00           H  
ATOM   1462 2HD1 LEU B  35      -4.705   1.006  15.592  1.00  0.00           H  
ATOM   1463 3HD1 LEU B  35      -3.910   1.770  14.195  1.00  0.00           H  
ATOM   1464 1HD2 LEU B  35      -6.388   3.353  13.235  1.00  0.00           H  
ATOM   1465 2HD2 LEU B  35      -5.317   2.410  12.171  1.00  0.00           H  
ATOM   1466 3HD2 LEU B  35      -7.065   2.077  12.195  1.00  0.00           H  
ATOM   1467  N   GLU B  36      -7.843  -1.758  14.829  1.00  0.00           N  
ATOM   1468  CA  GLU B  36      -9.016  -1.820  15.693  1.00  0.00           C  
ATOM   1469  C   GLU B  36      -8.734  -2.641  16.945  1.00  0.00           C  
ATOM   1470  O   GLU B  36      -9.144  -2.273  18.046  1.00  0.00           O  
ATOM   1471  CB  GLU B  36     -10.205  -2.418  14.937  1.00  0.00           C  
ATOM   1472  CG  GLU B  36     -10.764  -1.524  13.839  1.00  0.00           C  
ATOM   1473  CD  GLU B  36     -11.368  -0.254  14.370  1.00  0.00           C  
ATOM   1474  OE1 GLU B  36     -12.185  -0.331  15.256  1.00  0.00           O  
ATOM   1475  OE2 GLU B  36     -11.011   0.796  13.888  1.00  0.00           O  
ATOM   1476  H   GLU B  36      -7.851  -2.136  13.893  1.00  0.00           H  
ATOM   1477  HA  GLU B  36      -9.260  -0.805  16.007  1.00  0.00           H  
ATOM   1478 1HB  GLU B  36      -9.908  -3.362  14.481  1.00  0.00           H  
ATOM   1479 2HB  GLU B  36     -11.011  -2.631  15.638  1.00  0.00           H  
ATOM   1480 1HG  GLU B  36      -9.961  -1.270  13.147  1.00  0.00           H  
ATOM   1481 2HG  GLU B  36     -11.522  -2.078  13.286  1.00  0.00           H  
ATOM   1482  N   THR B  37      -8.020  -3.760  16.722  1.00  0.00           N  
ATOM   1483  CA  THR B  37      -7.674  -4.633  17.838  1.00  0.00           C  
ATOM   1484  C   THR B  37      -6.792  -3.911  18.849  1.00  0.00           C  
ATOM   1485  O   THR B  37      -6.974  -4.050  20.058  1.00  0.00           O  
ATOM   1486  CB  THR B  37      -6.961  -5.906  17.346  1.00  0.00           C  
ATOM   1487  OG1 THR B  37      -7.835  -6.641  16.479  1.00  0.00           O  
ATOM   1488  CG2 THR B  37      -6.566  -6.784  18.523  1.00  0.00           C  
ATOM   1489  H   THR B  37      -7.733  -3.981  15.779  1.00  0.00           H  
ATOM   1490  HA  THR B  37      -8.597  -4.918  18.344  1.00  0.00           H  
ATOM   1491  HB  THR B  37      -6.066  -5.630  16.789  1.00  0.00           H  
ATOM   1492  HG1 THR B  37      -8.070  -6.094  15.725  1.00  0.00           H  
ATOM   1493 1HG2 THR B  37      -6.063  -7.679  18.157  1.00  0.00           H  
ATOM   1494 2HG2 THR B  37      -5.892  -6.232  19.179  1.00  0.00           H  
ATOM   1495 3HG2 THR B  37      -7.458  -7.072  19.079  1.00  0.00           H  
ATOM   1496  N   LEU B  38      -5.838  -3.141  18.279  1.00  0.00           N  
ATOM   1497  CA  LEU B  38      -4.920  -2.393  19.129  1.00  0.00           C  
ATOM   1498  C   LEU B  38      -5.666  -1.378  19.986  1.00  0.00           C  
ATOM   1499  O   LEU B  38      -5.364  -1.208  21.167  1.00  0.00           O  
ATOM   1500  CB  LEU B  38      -3.870  -1.675  18.273  1.00  0.00           C  
ATOM   1501  CG  LEU B  38      -2.927  -0.730  19.029  1.00  0.00           C  
ATOM   1502  CD1 LEU B  38      -2.153  -1.517  20.078  1.00  0.00           C  
ATOM   1503  CD2 LEU B  38      -1.983  -0.058  18.043  1.00  0.00           C  
ATOM   1504  H   LEU B  38      -5.778  -3.098  17.272  1.00  0.00           H  
ATOM   1505  HA  LEU B  38      -4.428  -3.099  19.799  1.00  0.00           H  
ATOM   1506 1HB  LEU B  38      -3.257  -2.425  17.774  1.00  0.00           H  
ATOM   1507 2HB  LEU B  38      -4.384  -1.090  17.510  1.00  0.00           H  
ATOM   1508  HG  LEU B  38      -3.512   0.030  19.547  1.00  0.00           H  
ATOM   1509 1HD1 LEU B  38      -1.483  -0.845  20.615  1.00  0.00           H  
ATOM   1510 2HD1 LEU B  38      -2.851  -1.971  20.781  1.00  0.00           H  
ATOM   1511 3HD1 LEU B  38      -1.569  -2.297  19.590  1.00  0.00           H  
ATOM   1512 1HD2 LEU B  38      -1.314   0.614  18.580  1.00  0.00           H  
ATOM   1513 2HD2 LEU B  38      -1.397  -0.817  17.525  1.00  0.00           H  
ATOM   1514 3HD2 LEU B  38      -2.562   0.511  17.315  1.00  0.00           H  
ATOM   1515  N   LYS B  39      -6.646  -0.725  19.321  1.00  0.00           N  
ATOM   1516  CA  LYS B  39      -7.432   0.276  20.031  1.00  0.00           C  
ATOM   1517  C   LYS B  39      -8.194  -0.346  21.194  1.00  0.00           C  
ATOM   1518  O   LYS B  39      -8.271   0.232  22.279  1.00  0.00           O  
ATOM   1519  CB  LYS B  39      -8.404   0.970  19.076  1.00  0.00           C  
ATOM   1520  CG  LYS B  39      -7.742   1.909  18.076  1.00  0.00           C  
ATOM   1521  CD  LYS B  39      -8.776   2.727  17.317  1.00  0.00           C  
ATOM   1522  CE  LYS B  39      -9.545   1.866  16.325  1.00  0.00           C  
ATOM   1523  NZ  LYS B  39     -10.469   2.675  15.485  1.00  0.00           N  
ATOM   1524  H   LYS B  39      -6.811  -0.945  18.349  1.00  0.00           H  
ATOM   1525  HA  LYS B  39      -6.746   1.018  20.440  1.00  0.00           H  
ATOM   1526 1HB  LYS B  39      -8.960   0.220  18.514  1.00  0.00           H  
ATOM   1527 2HB  LYS B  39      -9.127   1.550  19.651  1.00  0.00           H  
ATOM   1528 1HG  LYS B  39      -7.070   2.587  18.603  1.00  0.00           H  
ATOM   1529 2HG  LYS B  39      -7.157   1.327  17.364  1.00  0.00           H  
ATOM   1530 1HD  LYS B  39      -9.480   3.169  18.023  1.00  0.00           H  
ATOM   1531 2HD  LYS B  39      -8.278   3.531  16.776  1.00  0.00           H  
ATOM   1532 1HE  LYS B  39      -8.843   1.347  15.675  1.00  0.00           H  
ATOM   1533 2HE  LYS B  39     -10.126   1.119  16.866  1.00  0.00           H  
ATOM   1534 1HZ  LYS B  39     -10.959   2.069  14.843  1.00  0.00           H  
ATOM   1535 2HZ  LYS B  39     -11.137   3.148  16.078  1.00  0.00           H  
ATOM   1536 3HZ  LYS B  39      -9.939   3.359  14.964  1.00  0.00           H  
ATOM   1537  N   LYS B  40      -8.747  -1.542  20.915  1.00  0.00           N  
ATOM   1538  CA  LYS B  40      -9.498  -2.243  21.951  1.00  0.00           C  
ATOM   1539  C   LYS B  40      -8.608  -2.587  23.138  1.00  0.00           C  
ATOM   1540  O   LYS B  40      -9.017  -2.455  24.292  1.00  0.00           O  
ATOM   1541  CB  LYS B  40     -10.133  -3.514  21.384  1.00  0.00           C  
ATOM   1542  CG  LYS B  40     -10.982  -4.291  22.382  1.00  0.00           C  
ATOM   1543  CD  LYS B  40     -11.643  -5.494  21.725  1.00  0.00           C  
ATOM   1544  CE  LYS B  40     -12.566  -6.217  22.695  1.00  0.00           C  
ATOM   1545  NZ  LYS B  40     -11.819  -6.811  23.836  1.00  0.00           N  
ATOM   1546  H   LYS B  40      -8.633  -1.933  19.992  1.00  0.00           H  
ATOM   1547  HA  LYS B  40     -10.287  -1.580  22.305  1.00  0.00           H  
ATOM   1548 1HB  LYS B  40     -10.766  -3.257  20.535  1.00  0.00           H  
ATOM   1549 2HB  LYS B  40      -9.351  -4.180  21.020  1.00  0.00           H  
ATOM   1550 1HG  LYS B  40     -10.353  -4.636  23.204  1.00  0.00           H  
ATOM   1551 2HG  LYS B  40     -11.754  -3.639  22.787  1.00  0.00           H  
ATOM   1552 1HD  LYS B  40     -12.222  -5.165  20.861  1.00  0.00           H  
ATOM   1553 2HD  LYS B  40     -10.876  -6.189  21.383  1.00  0.00           H  
ATOM   1554 1HE  LYS B  40     -13.304  -5.517  23.084  1.00  0.00           H  
ATOM   1555 2HE  LYS B  40     -13.094  -7.012  22.170  1.00  0.00           H  
ATOM   1556 1HZ  LYS B  40     -12.466  -7.281  24.455  1.00  0.00           H  
ATOM   1557 2HZ  LYS B  40     -11.144  -7.477  23.487  1.00  0.00           H  
ATOM   1558 3HZ  LYS B  40     -11.340  -6.081  24.343  1.00  0.00           H  
ATOM   1559  N   VAL B  41      -7.382  -3.029  22.793  1.00  0.00           N  
ATOM   1560  CA  VAL B  41      -6.424  -3.391  23.830  1.00  0.00           C  
ATOM   1561  C   VAL B  41      -6.076  -2.190  24.701  1.00  0.00           C  
ATOM   1562  O   VAL B  41      -5.973  -2.306  25.922  1.00  0.00           O  
ATOM   1563  CB  VAL B  41      -5.137  -3.952  23.198  1.00  0.00           C  
ATOM   1564  CG1 VAL B  41      -4.024  -4.027  24.232  1.00  0.00           C  
ATOM   1565  CG2 VAL B  41      -5.410  -5.323  22.599  1.00  0.00           C  
ATOM   1566  H   VAL B  41      -7.144  -3.104  21.814  1.00  0.00           H  
ATOM   1567  HA  VAL B  41      -6.885  -4.144  24.469  1.00  0.00           H  
ATOM   1568  HB  VAL B  41      -4.802  -3.273  22.414  1.00  0.00           H  
ATOM   1569 1HG1 VAL B  41      -3.122  -4.426  23.767  1.00  0.00           H  
ATOM   1570 2HG1 VAL B  41      -3.821  -3.030  24.621  1.00  0.00           H  
ATOM   1571 3HG1 VAL B  41      -4.330  -4.681  25.049  1.00  0.00           H  
ATOM   1572 1HG2 VAL B  41      -4.496  -5.714  22.152  1.00  0.00           H  
ATOM   1573 2HG2 VAL B  41      -5.751  -6.001  23.382  1.00  0.00           H  
ATOM   1574 3HG2 VAL B  41      -6.181  -5.239  21.832  1.00  0.00           H  
ATOM   1575  N   SER B  42      -5.906  -1.047  23.997  1.00  0.00           N  
ATOM   1576  CA  SER B  42      -5.565   0.178  24.709  1.00  0.00           C  
ATOM   1577  C   SER B  42      -6.663   0.570  25.689  1.00  0.00           C  
ATOM   1578  O   SER B  42      -6.385   0.990  26.813  1.00  0.00           O  
ATOM   1579  CB  SER B  42      -5.328   1.306  23.724  1.00  0.00           C  
ATOM   1580  OG  SER B  42      -4.161   1.086  22.980  1.00  0.00           O  
ATOM   1581  H   SER B  42      -6.019  -1.066  22.993  1.00  0.00           H  
ATOM   1582  HA  SER B  42      -4.656  -0.005  25.282  1.00  0.00           H  
ATOM   1583 1HB  SER B  42      -6.181   1.387  23.051  1.00  0.00           H  
ATOM   1584 2HB  SER B  42      -5.246   2.249  24.263  1.00  0.00           H  
ATOM   1585  HG  SER B  42      -3.430   1.218  23.589  1.00  0.00           H  
ATOM   1586  N   THR B  43      -7.913   0.410  25.203  1.00  0.00           N  
ATOM   1587  CA  THR B  43      -9.050   0.750  26.050  1.00  0.00           C  
ATOM   1588  C   THR B  43      -9.084  -0.119  27.301  1.00  0.00           C  
ATOM   1589  O   THR B  43      -9.362   0.366  28.398  1.00  0.00           O  
ATOM   1590  CB  THR B  43     -10.376   0.604  25.282  1.00  0.00           C  
ATOM   1591  OG1 THR B  43     -10.387   1.503  24.165  1.00  0.00           O  
ATOM   1592  CG2 THR B  43     -11.556   0.916  26.190  1.00  0.00           C  
ATOM   1593  H   THR B  43      -8.034   0.059  24.264  1.00  0.00           H  
ATOM   1594  HA  THR B  43      -8.938   1.787  26.367  1.00  0.00           H  
ATOM   1595  HB  THR B  43     -10.471  -0.417  24.911  1.00  0.00           H  
ATOM   1596  HG1 THR B  43      -9.654   1.294  23.581  1.00  0.00           H  
ATOM   1597 1HG2 THR B  43     -12.485   0.807  25.631  1.00  0.00           H  
ATOM   1598 2HG2 THR B  43     -11.557   0.226  27.034  1.00  0.00           H  
ATOM   1599 3HG2 THR B  43     -11.472   1.938  26.557  1.00  0.00           H  
ATOM   1600  N   GLU B  44      -8.791  -1.414  27.081  1.00  0.00           N  
ATOM   1601  CA  GLU B  44      -8.780  -2.353  28.197  1.00  0.00           C  
ATOM   1602  C   GLU B  44      -7.721  -1.975  29.224  1.00  0.00           C  
ATOM   1603  O   GLU B  44      -7.959  -2.045  30.430  1.00  0.00           O  
ATOM   1604  CB  GLU B  44      -8.532  -3.776  27.694  1.00  0.00           C  
ATOM   1605  CG  GLU B  44      -9.688  -4.375  26.904  1.00  0.00           C  
ATOM   1606  CD  GLU B  44      -9.378  -5.741  26.359  1.00  0.00           C  
ATOM   1607  OE1 GLU B  44      -8.262  -6.180  26.505  1.00  0.00           O  
ATOM   1608  OE2 GLU B  44     -10.258  -6.347  25.794  1.00  0.00           O  
ATOM   1609  H   GLU B  44      -8.581  -1.718  26.141  1.00  0.00           H  
ATOM   1610  HA  GLU B  44      -9.753  -2.307  28.687  1.00  0.00           H  
ATOM   1611 1HB  GLU B  44      -7.649  -3.788  27.055  1.00  0.00           H  
ATOM   1612 2HB  GLU B  44      -8.331  -4.432  28.542  1.00  0.00           H  
ATOM   1613 1HG  GLU B  44     -10.560  -4.445  27.554  1.00  0.00           H  
ATOM   1614 2HG  GLU B  44      -9.935  -3.707  26.080  1.00  0.00           H  
ATOM   1615  N   GLN B  45      -6.553  -1.576  28.674  1.00  0.00           N  
ATOM   1616  CA  GLN B  45      -5.448  -1.186  29.542  1.00  0.00           C  
ATOM   1617  C   GLN B  45      -5.817   0.023  30.392  1.00  0.00           C  
ATOM   1618  O   GLN B  45      -5.494   0.081  31.579  1.00  0.00           O  
ATOM   1619  CB  GLN B  45      -4.198  -0.879  28.713  1.00  0.00           C  
ATOM   1620  CG  GLN B  45      -2.915  -0.813  29.523  1.00  0.00           C  
ATOM   1621  CD  GLN B  45      -1.695  -0.564  28.656  1.00  0.00           C  
ATOM   1622  OE1 GLN B  45      -1.603   0.456  27.968  1.00  0.00           O  
ATOM   1623  NE2 GLN B  45      -0.750  -1.496  28.684  1.00  0.00           N  
ATOM   1624  H   GLN B  45      -6.465  -1.555  27.668  1.00  0.00           H  
ATOM   1625  HA  GLN B  45      -5.237  -2.016  30.215  1.00  0.00           H  
ATOM   1626 1HB  GLN B  45      -4.073  -1.645  27.947  1.00  0.00           H  
ATOM   1627 2HB  GLN B  45      -4.324   0.076  28.204  1.00  0.00           H  
ATOM   1628 1HG  GLN B  45      -2.994   0.000  30.244  1.00  0.00           H  
ATOM   1629 2HG  GLN B  45      -2.777  -1.761  30.043  1.00  0.00           H  
ATOM   1630 1HE2 GLN B  45       0.078  -1.387  28.133  1.00  0.00           H  
ATOM   1631 2HE2 GLN B  45      -0.865  -2.309  29.257  1.00  0.00           H  
ATOM   1632  N   ASP B  46      -6.505   0.971  29.715  1.00  0.00           N  
ATOM   1633  CA  ASP B  46      -6.915   2.180  30.419  1.00  0.00           C  
ATOM   1634  C   ASP B  46      -7.861   1.856  31.567  1.00  0.00           C  
ATOM   1635  O   ASP B  46      -7.754   2.426  32.653  1.00  0.00           O  
ATOM   1636  CB  ASP B  46      -7.589   3.159  29.455  1.00  0.00           C  
ATOM   1637  CG  ASP B  46      -7.903   4.503  30.098  1.00  0.00           C  
ATOM   1638  OD1 ASP B  46      -7.631   4.659  31.265  1.00  0.00           O  
ATOM   1639  OD2 ASP B  46      -8.411   5.361  29.417  1.00  0.00           O  
ATOM   1640  H   ASP B  46      -6.720   0.820  28.740  1.00  0.00           H  
ATOM   1641  HA  ASP B  46      -6.023   2.644  30.841  1.00  0.00           H  
ATOM   1642 1HB  ASP B  46      -6.941   3.328  28.594  1.00  0.00           H  
ATOM   1643 2HB  ASP B  46      -8.518   2.725  29.085  1.00  0.00           H  
ATOM   1644  N   ARG B  47      -8.784   0.920  31.274  1.00  0.00           N  
ATOM   1645  CA  ARG B  47      -9.745   0.517  32.295  1.00  0.00           C  
ATOM   1646  C   ARG B  47      -9.044  -0.107  33.495  1.00  0.00           C  
ATOM   1647  O   ARG B  47      -9.402   0.158  34.642  1.00  0.00           O  
ATOM   1648  CB  ARG B  47     -10.748  -0.474  31.725  1.00  0.00           C  
ATOM   1649  CG  ARG B  47     -11.752   0.121  30.750  1.00  0.00           C  
ATOM   1650  CD  ARG B  47     -12.611  -0.925  30.139  1.00  0.00           C  
ATOM   1651  NE  ARG B  47     -13.546  -0.366  29.177  1.00  0.00           N  
ATOM   1652  CZ  ARG B  47     -14.333  -1.095  28.361  1.00  0.00           C  
ATOM   1653  NH1 ARG B  47     -14.285  -2.408  28.403  1.00  0.00           N  
ATOM   1654  NH2 ARG B  47     -15.152  -0.490  27.519  1.00  0.00           N  
ATOM   1655  H   ARG B  47      -8.796   0.512  30.350  1.00  0.00           H  
ATOM   1656  HA  ARG B  47     -10.266   1.410  32.641  1.00  0.00           H  
ATOM   1657 1HB  ARG B  47     -10.218  -1.271  31.207  1.00  0.00           H  
ATOM   1658 2HB  ARG B  47     -11.311  -0.931  32.539  1.00  0.00           H  
ATOM   1659 1HG  ARG B  47     -12.394   0.829  31.275  1.00  0.00           H  
ATOM   1660 2HG  ARG B  47     -11.219   0.637  29.950  1.00  0.00           H  
ATOM   1661 1HD  ARG B  47     -11.986  -1.654  29.624  1.00  0.00           H  
ATOM   1662 2HD  ARG B  47     -13.184  -1.426  30.919  1.00  0.00           H  
ATOM   1663  HE  ARG B  47     -13.611   0.642  29.115  1.00  0.00           H  
ATOM   1664 1HH1 ARG B  47     -13.659  -2.870  29.048  1.00  0.00           H  
ATOM   1665 2HH1 ARG B  47     -14.875  -2.954  27.792  1.00  0.00           H  
ATOM   1666 1HH2 ARG B  47     -15.188   0.520  27.486  1.00  0.00           H  
ATOM   1667 2HH2 ARG B  47     -15.741  -1.036  26.908  1.00  0.00           H  
ATOM   1668  N   THR B  48      -8.037  -0.941  33.167  1.00  0.00           N  
ATOM   1669  CA  THR B  48      -7.276  -1.605  34.218  1.00  0.00           C  
ATOM   1670  C   THR B  48      -6.553  -0.594  35.098  1.00  0.00           C  
ATOM   1671  O   THR B  48      -6.515  -0.736  36.320  1.00  0.00           O  
ATOM   1672  CB  THR B  48      -6.256  -2.595  33.623  1.00  0.00           C  
ATOM   1673  OG1 THR B  48      -6.947  -3.610  32.883  1.00  0.00           O  
ATOM   1674  CG2 THR B  48      -5.438  -3.246  34.728  1.00  0.00           C  
ATOM   1675  H   THR B  48      -7.823  -1.094  32.191  1.00  0.00           H  
ATOM   1676  HA  THR B  48      -7.976  -2.156  34.847  1.00  0.00           H  
ATOM   1677  HB  THR B  48      -5.586  -2.064  32.947  1.00  0.00           H  
ATOM   1678  HG1 THR B  48      -7.449  -3.202  32.173  1.00  0.00           H  
ATOM   1679 1HG2 THR B  48      -4.723  -3.941  34.289  1.00  0.00           H  
ATOM   1680 2HG2 THR B  48      -4.903  -2.477  35.285  1.00  0.00           H  
ATOM   1681 3HG2 THR B  48      -6.102  -3.786  35.402  1.00  0.00           H  
ATOM   1682  N   THR B  49      -5.993   0.421  34.400  1.00  0.00           N  
ATOM   1683  CA  THR B  49      -5.266   1.459  35.121  1.00  0.00           C  
ATOM   1684  C   THR B  49      -6.180   2.204  36.085  1.00  0.00           C  
ATOM   1685  O   THR B  49      -5.793   2.507  37.214  1.00  0.00           O  
ATOM   1686  CB  THR B  49      -4.616   2.459  34.147  1.00  0.00           C  
ATOM   1687  OG1 THR B  49      -3.674   1.774  33.312  1.00  0.00           O  
ATOM   1688  CG2 THR B  49      -3.900   3.562  34.913  1.00  0.00           C  
ATOM   1689  H   THR B  49      -6.090   0.440  33.395  1.00  0.00           H  
ATOM   1690  HA  THR B  49      -4.482   0.978  35.708  1.00  0.00           H  
ATOM   1691  HB  THR B  49      -5.385   2.904  33.516  1.00  0.00           H  
ATOM   1692  HG1 THR B  49      -4.127   1.090  32.813  1.00  0.00           H  
ATOM   1693 1HG2 THR B  49      -3.448   4.259  34.209  1.00  0.00           H  
ATOM   1694 2HG2 THR B  49      -4.616   4.092  35.541  1.00  0.00           H  
ATOM   1695 3HG2 THR B  49      -3.124   3.124  35.540  1.00  0.00           H  
ATOM   1696  N   LYS B  50      -7.401   2.478  35.579  1.00  0.00           N  
ATOM   1697  CA  LYS B  50      -8.368   3.188  36.409  1.00  0.00           C  
ATOM   1698  C   LYS B  50      -8.715   2.386  37.657  1.00  0.00           C  
ATOM   1699  O   LYS B  50      -8.685   1.156  37.644  1.00  0.00           O  
ATOM   1700  CB  LYS B  50      -9.636   3.495  35.611  1.00  0.00           C  
ATOM   1701  CG  LYS B  50      -9.426   4.441  34.437  1.00  0.00           C  
ATOM   1702  CD  LYS B  50      -8.994   5.821  34.909  1.00  0.00           C  
ATOM   1703  CE  LYS B  50      -8.921   6.806  33.752  1.00  0.00           C  
ATOM   1704  NZ  LYS B  50      -7.832   6.462  32.797  1.00  0.00           N  
ATOM   1705  H   LYS B  50      -7.620   2.186  34.637  1.00  0.00           H  
ATOM   1706  HA  LYS B  50      -7.914   4.126  36.730  1.00  0.00           H  
ATOM   1707 1HB  LYS B  50     -10.055   2.566  35.222  1.00  0.00           H  
ATOM   1708 2HB  LYS B  50     -10.382   3.939  36.270  1.00  0.00           H  
ATOM   1709 1HG  LYS B  50      -8.660   4.036  33.775  1.00  0.00           H  
ATOM   1710 2HG  LYS B  50     -10.355   4.534  33.874  1.00  0.00           H  
ATOM   1711 1HD  LYS B  50      -9.707   6.193  35.647  1.00  0.00           H  
ATOM   1712 2HD  LYS B  50      -8.013   5.754  35.379  1.00  0.00           H  
ATOM   1713 1HE  LYS B  50      -9.869   6.809  33.217  1.00  0.00           H  
ATOM   1714 2HE  LYS B  50      -8.743   7.809  34.138  1.00  0.00           H  
ATOM   1715 1HZ  LYS B  50      -7.817   7.138  32.046  1.00  0.00           H  
ATOM   1716 2HZ  LYS B  50      -6.944   6.474  33.279  1.00  0.00           H  
ATOM   1717 3HZ  LYS B  50      -7.996   5.541  32.417  1.00  0.00           H  
TER                                                                             
ATOM   1719  N   ASP C   1       0.205   8.534  37.014  1.00  0.00           N  
ATOM   1720  CA  ASP C   1       0.439   9.613  36.061  1.00  0.00           C  
ATOM   1721  C   ASP C   1       1.169   9.107  34.824  1.00  0.00           C  
ATOM   1722  O   ASP C   1       0.845   9.491  33.700  1.00  0.00           O  
ATOM   1723  CB  ASP C   1       1.246  10.738  36.713  1.00  0.00           C  
ATOM   1724  CG  ASP C   1       2.636  10.294  37.149  1.00  0.00           C  
ATOM   1725  OD1 ASP C   1       2.812   9.127  37.407  1.00  0.00           O  
ATOM   1726  OD2 ASP C   1       3.509  11.126  37.221  1.00  0.00           O  
ATOM   1727  H   ASP C   1       0.858   7.765  37.056  1.00  0.00           H  
ATOM   1728  HA  ASP C   1      -0.530  10.000  35.743  1.00  0.00           H  
ATOM   1729 1HB  ASP C   1       1.349  11.566  36.011  1.00  0.00           H  
ATOM   1730 2HB  ASP C   1       0.710  11.113  37.585  1.00  0.00           H  
ATOM   1731  N   LYS C   2       2.159   8.234  35.089  1.00  0.00           N  
ATOM   1732  CA  LYS C   2       2.936   7.665  33.994  1.00  0.00           C  
ATOM   1733  C   LYS C   2       2.055   6.844  33.062  1.00  0.00           C  
ATOM   1734  O   LYS C   2       2.195   6.910  31.841  1.00  0.00           O  
ATOM   1735  CB  LYS C   2       4.075   6.801  34.538  1.00  0.00           C  
ATOM   1736  CG  LYS C   2       5.195   7.586  35.208  1.00  0.00           C  
ATOM   1737  CD  LYS C   2       6.277   6.659  35.742  1.00  0.00           C  
ATOM   1738  CE  LYS C   2       7.391   7.441  36.423  1.00  0.00           C  
ATOM   1739  NZ  LYS C   2       8.436   6.544  36.987  1.00  0.00           N  
ATOM   1740  H   LYS C   2       2.351   7.984  36.049  1.00  0.00           H  
ATOM   1741  HA  LYS C   2       3.359   8.487  33.416  1.00  0.00           H  
ATOM   1742 1HB  LYS C   2       3.679   6.094  35.267  1.00  0.00           H  
ATOM   1743 2HB  LYS C   2       4.513   6.222  33.725  1.00  0.00           H  
ATOM   1744 1HG  LYS C   2       5.640   8.273  34.487  1.00  0.00           H  
ATOM   1745 2HG  LYS C   2       4.787   8.168  36.034  1.00  0.00           H  
ATOM   1746 1HD  LYS C   2       5.839   5.965  36.461  1.00  0.00           H  
ATOM   1747 2HD  LYS C   2       6.701   6.083  34.920  1.00  0.00           H  
ATOM   1748 1HE  LYS C   2       7.855   8.113  35.703  1.00  0.00           H  
ATOM   1749 2HE  LYS C   2       6.972   8.042  37.230  1.00  0.00           H  
ATOM   1750 1HZ  LYS C   2       9.154   7.100  37.429  1.00  0.00           H  
ATOM   1751 2HZ  LYS C   2       8.019   5.928  37.670  1.00  0.00           H  
ATOM   1752 3HZ  LYS C   2       8.845   5.995  36.244  1.00  0.00           H  
ATOM   1753  N   ALA C   3       1.151   6.077  33.714  1.00  0.00           N  
ATOM   1754  CA  ALA C   3       0.244   5.236  32.943  1.00  0.00           C  
ATOM   1755  C   ALA C   3      -0.651   6.074  32.039  1.00  0.00           C  
ATOM   1756  O   ALA C   3      -0.893   5.717  30.886  1.00  0.00           O  
ATOM   1757  CB  ALA C   3      -0.601   4.376  33.873  1.00  0.00           C  
ATOM   1758  H   ALA C   3       1.121   6.102  34.724  1.00  0.00           H  
ATOM   1759  HA  ALA C   3       0.844   4.584  32.308  1.00  0.00           H  
ATOM   1760 1HB  ALA C   3      -1.273   3.754  33.282  1.00  0.00           H  
ATOM   1761 2HB  ALA C   3       0.050   3.740  34.472  1.00  0.00           H  
ATOM   1762 3HB  ALA C   3      -1.185   5.018  34.530  1.00  0.00           H  
ATOM   1763  N   GLU C   4      -1.119   7.197  32.628  1.00  0.00           N  
ATOM   1764  CA  GLU C   4      -1.988   8.083  31.863  1.00  0.00           C  
ATOM   1765  C   GLU C   4      -1.268   8.640  30.641  1.00  0.00           C  
ATOM   1766  O   GLU C   4      -1.844   8.730  29.557  1.00  0.00           O  
ATOM   1767  CB  GLU C   4      -2.485   9.233  32.742  1.00  0.00           C  
ATOM   1768  CG  GLU C   4      -3.467   8.815  33.828  1.00  0.00           C  
ATOM   1769  CD  GLU C   4      -4.764   8.293  33.274  1.00  0.00           C  
ATOM   1770  OE1 GLU C   4      -5.353   8.963  32.461  1.00  0.00           O  
ATOM   1771  OE2 GLU C   4      -5.166   7.222  33.666  1.00  0.00           O  
ATOM   1772  H   GLU C   4      -0.858   7.397  33.583  1.00  0.00           H  
ATOM   1773  HA  GLU C   4      -2.841   7.502  31.512  1.00  0.00           H  
ATOM   1774 1HB  GLU C   4      -1.636   9.714  33.227  1.00  0.00           H  
ATOM   1775 2HB  GLU C   4      -2.974   9.982  32.119  1.00  0.00           H  
ATOM   1776 1HG  GLU C   4      -3.008   8.038  34.439  1.00  0.00           H  
ATOM   1777 2HG  GLU C   4      -3.669   9.671  34.469  1.00  0.00           H  
ATOM   1778  N   ARG C   5       0.007   9.006  30.870  1.00  0.00           N  
ATOM   1779  CA  ARG C   5       0.808   9.547  29.778  1.00  0.00           C  
ATOM   1780  C   ARG C   5       0.982   8.524  28.663  1.00  0.00           C  
ATOM   1781  O   ARG C   5       0.903   8.860  27.481  1.00  0.00           O  
ATOM   1782  CB  ARG C   5       2.177   9.980  30.282  1.00  0.00           C  
ATOM   1783  CG  ARG C   5       2.168  11.204  31.185  1.00  0.00           C  
ATOM   1784  CD  ARG C   5       3.545  11.636  31.538  1.00  0.00           C  
ATOM   1785  NE  ARG C   5       3.541  12.786  32.427  1.00  0.00           N  
ATOM   1786  CZ  ARG C   5       3.610  12.715  33.771  1.00  0.00           C  
ATOM   1787  NH1 ARG C   5       3.688  11.545  34.364  1.00  0.00           N  
ATOM   1788  NH2 ARG C   5       3.600  13.822  34.492  1.00  0.00           N  
ATOM   1789  H   ARG C   5       0.390   8.899  31.798  1.00  0.00           H  
ATOM   1790  HA  ARG C   5       0.280  10.406  29.364  1.00  0.00           H  
ATOM   1791 1HB  ARG C   5       2.634   9.164  30.839  1.00  0.00           H  
ATOM   1792 2HB  ARG C   5       2.824  10.201  29.434  1.00  0.00           H  
ATOM   1793 1HG  ARG C   5       1.670  12.029  30.674  1.00  0.00           H  
ATOM   1794 2HG  ARG C   5       1.634  10.972  32.107  1.00  0.00           H  
ATOM   1795 1HD  ARG C   5       4.064  10.820  32.039  1.00  0.00           H  
ATOM   1796 2HD  ARG C   5       4.084  11.907  30.632  1.00  0.00           H  
ATOM   1797  HE  ARG C   5       3.481  13.704  32.007  1.00  0.00           H  
ATOM   1798 1HH1 ARG C   5       3.696  10.698  33.812  1.00  0.00           H  
ATOM   1799 2HH1 ARG C   5       3.741  11.491  35.371  1.00  0.00           H  
ATOM   1800 1HH2 ARG C   5       3.540  14.722  34.036  1.00  0.00           H  
ATOM   1801 2HH2 ARG C   5       3.652  13.769  35.499  1.00  0.00           H  
ATOM   1802  N   SER C   6       1.219   7.272  29.107  1.00  0.00           N  
ATOM   1803  CA  SER C   6       1.405   6.190  28.147  1.00  0.00           C  
ATOM   1804  C   SER C   6       0.153   5.981  27.304  1.00  0.00           C  
ATOM   1805  O   SER C   6       0.236   5.766  26.095  1.00  0.00           O  
ATOM   1806  CB  SER C   6       1.758   4.905  28.871  1.00  0.00           C  
ATOM   1807  OG  SER C   6       1.915   3.846  27.966  1.00  0.00           O  
ATOM   1808  H   SER C   6       1.266   7.103  30.102  1.00  0.00           H  
ATOM   1809  HA  SER C   6       2.217   6.468  27.476  1.00  0.00           H  
ATOM   1810 1HB  SER C   6       2.680   5.046  29.433  1.00  0.00           H  
ATOM   1811 2HB  SER C   6       0.972   4.663  29.585  1.00  0.00           H  
ATOM   1812  HG  SER C   6       2.695   3.367  28.253  1.00  0.00           H  
ATOM   1813  N   LEU C   7      -0.995   6.059  28.017  1.00  0.00           N  
ATOM   1814  CA  LEU C   7      -2.266   5.873  27.328  1.00  0.00           C  
ATOM   1815  C   LEU C   7      -2.478   6.942  26.264  1.00  0.00           C  
ATOM   1816  O   LEU C   7      -2.948   6.652  25.164  1.00  0.00           O  
ATOM   1817  CB  LEU C   7      -3.424   5.907  28.334  1.00  0.00           C  
ATOM   1818  CG  LEU C   7      -3.488   4.729  29.315  1.00  0.00           C  
ATOM   1819  CD1 LEU C   7      -4.520   5.023  30.395  1.00  0.00           C  
ATOM   1820  CD2 LEU C   7      -3.835   3.456  28.559  1.00  0.00           C  
ATOM   1821  H   LEU C   7      -0.946   6.244  29.009  1.00  0.00           H  
ATOM   1822  HA  LEU C   7      -2.242   4.904  26.828  1.00  0.00           H  
ATOM   1823 1HB  LEU C   7      -3.349   6.822  28.919  1.00  0.00           H  
ATOM   1824 2HB  LEU C   7      -4.364   5.929  27.782  1.00  0.00           H  
ATOM   1825  HG  LEU C   7      -2.520   4.609  29.803  1.00  0.00           H  
ATOM   1826 1HD1 LEU C   7      -4.565   4.187  31.093  1.00  0.00           H  
ATOM   1827 2HD1 LEU C   7      -4.236   5.928  30.933  1.00  0.00           H  
ATOM   1828 3HD1 LEU C   7      -5.497   5.165  29.936  1.00  0.00           H  
ATOM   1829 1HD2 LEU C   7      -3.879   2.619  29.257  1.00  0.00           H  
ATOM   1830 2HD2 LEU C   7      -4.803   3.574  28.072  1.00  0.00           H  
ATOM   1831 3HD2 LEU C   7      -3.072   3.260  27.806  1.00  0.00           H  
ATOM   1832  N   ASP C   8      -2.109   8.181  26.649  1.00  0.00           N  
ATOM   1833  CA  ASP C   8      -2.260   9.290  25.714  1.00  0.00           C  
ATOM   1834  C   ASP C   8      -1.404   9.081  24.470  1.00  0.00           C  
ATOM   1835  O   ASP C   8      -1.842   9.350  23.352  1.00  0.00           O  
ATOM   1836  CB  ASP C   8      -1.882  10.612  26.385  1.00  0.00           C  
ATOM   1837  CG  ASP C   8      -2.163  11.824  25.506  1.00  0.00           C  
ATOM   1838  OD1 ASP C   8      -3.302  12.219  25.420  1.00  0.00           O  
ATOM   1839  OD2 ASP C   8      -1.237  12.343  24.930  1.00  0.00           O  
ATOM   1840  H   ASP C   8      -1.736   8.317  27.577  1.00  0.00           H  
ATOM   1841  HA  ASP C   8      -3.302   9.328  25.399  1.00  0.00           H  
ATOM   1842 1HB  ASP C   8      -2.438  10.720  27.316  1.00  0.00           H  
ATOM   1843 2HB  ASP C   8      -0.821  10.603  26.636  1.00  0.00           H  
ATOM   1844  N   LYS C   9      -0.175   8.594  24.724  1.00  0.00           N  
ATOM   1845  CA  LYS C   9       0.746   8.341  23.622  1.00  0.00           C  
ATOM   1846  C   LYS C   9       0.194   7.283  22.676  1.00  0.00           C  
ATOM   1847  O   LYS C   9       0.299   7.411  21.456  1.00  0.00           O  
ATOM   1848  CB  LYS C   9       2.113   7.909  24.155  1.00  0.00           C  
ATOM   1849  CG  LYS C   9       2.901   9.017  24.840  1.00  0.00           C  
ATOM   1850  CD  LYS C   9       4.235   8.506  25.362  1.00  0.00           C  
ATOM   1851  CE  LYS C   9       5.018   9.610  26.057  1.00  0.00           C  
ATOM   1852  NZ  LYS C   9       6.308   9.115  26.609  1.00  0.00           N  
ATOM   1853  H   LYS C   9       0.094   8.410  25.680  1.00  0.00           H  
ATOM   1854  HA  LYS C   9       0.861   9.266  23.058  1.00  0.00           H  
ATOM   1855 1HB  LYS C   9       1.984   7.098  24.872  1.00  0.00           H  
ATOM   1856 2HB  LYS C   9       2.719   7.526  23.334  1.00  0.00           H  
ATOM   1857 1HG  LYS C   9       3.083   9.826  24.131  1.00  0.00           H  
ATOM   1858 2HG  LYS C   9       2.322   9.413  25.674  1.00  0.00           H  
ATOM   1859 1HD  LYS C   9       4.063   7.694  26.069  1.00  0.00           H  
ATOM   1860 2HD  LYS C   9       4.827   8.122  24.531  1.00  0.00           H  
ATOM   1861 1HE  LYS C   9       5.224  10.411  25.348  1.00  0.00           H  
ATOM   1862 2HE  LYS C   9       4.423  10.020  26.872  1.00  0.00           H  
ATOM   1863 1HZ  LYS C   9       6.796   9.875  27.061  1.00  0.00           H  
ATOM   1864 2HZ  LYS C   9       6.128   8.383  27.282  1.00  0.00           H  
ATOM   1865 3HZ  LYS C   9       6.878   8.749  25.859  1.00  0.00           H  
ATOM   1866  N   GLN C  10      -0.392   6.244  23.313  1.00  0.00           N  
ATOM   1867  CA  GLN C  10      -0.962   5.156  22.528  1.00  0.00           C  
ATOM   1868  C   GLN C  10      -2.092   5.653  21.635  1.00  0.00           C  
ATOM   1869  O   GLN C  10      -2.202   5.253  20.477  1.00  0.00           O  
ATOM   1870  CB  GLN C  10      -1.472   4.042  23.446  1.00  0.00           C  
ATOM   1871  CG  GLN C  10      -0.374   3.205  24.079  1.00  0.00           C  
ATOM   1872  CD  GLN C  10      -0.922   2.151  25.024  1.00  0.00           C  
ATOM   1873  OE1 GLN C  10      -1.818   1.382  24.665  1.00  0.00           O  
ATOM   1874  NE2 GLN C  10      -0.385   2.110  26.238  1.00  0.00           N  
ATOM   1875  H   GLN C  10      -0.425   6.242  24.323  1.00  0.00           H  
ATOM   1876  HA  GLN C  10      -0.178   4.757  21.884  1.00  0.00           H  
ATOM   1877 1HB  GLN C  10      -2.069   4.477  24.248  1.00  0.00           H  
ATOM   1878 2HB  GLN C  10      -2.122   3.374  22.881  1.00  0.00           H  
ATOM   1879 1HG  GLN C  10       0.184   2.700  23.291  1.00  0.00           H  
ATOM   1880 2HG  GLN C  10       0.288   3.860  24.645  1.00  0.00           H  
ATOM   1881 1HE2 GLN C  10      -0.706   1.436  26.904  1.00  0.00           H  
ATOM   1882 2HE2 GLN C  10       0.340   2.753  26.487  1.00  0.00           H  
ATOM   1883  N   ARG C  11      -2.912   6.540  22.242  1.00  0.00           N  
ATOM   1884  CA  ARG C  11      -4.034   7.089  21.490  1.00  0.00           C  
ATOM   1885  C   ARG C  11      -3.553   7.876  20.278  1.00  0.00           C  
ATOM   1886  O   ARG C  11      -4.130   7.780  19.194  1.00  0.00           O  
ATOM   1887  CB  ARG C  11      -4.881   7.992  22.374  1.00  0.00           C  
ATOM   1888  CG  ARG C  11      -6.098   8.597  21.692  1.00  0.00           C  
ATOM   1889  CD  ARG C  11      -6.879   9.453  22.620  1.00  0.00           C  
ATOM   1890  NE  ARG C  11      -6.112  10.602  23.074  1.00  0.00           N  
ATOM   1891  CZ  ARG C  11      -5.932  11.731  22.361  1.00  0.00           C  
ATOM   1892  NH1 ARG C  11      -6.469  11.848  21.167  1.00  0.00           N  
ATOM   1893  NH2 ARG C  11      -5.215  12.722  22.863  1.00  0.00           N  
ATOM   1894  H   ARG C  11      -2.731   6.803  23.200  1.00  0.00           H  
ATOM   1895  HA  ARG C  11      -4.639   6.257  21.129  1.00  0.00           H  
ATOM   1896 1HB  ARG C  11      -5.233   7.430  23.238  1.00  0.00           H  
ATOM   1897 2HB  ARG C  11      -4.269   8.814  22.746  1.00  0.00           H  
ATOM   1898 1HG  ARG C  11      -5.776   9.209  20.849  1.00  0.00           H  
ATOM   1899 2HG  ARG C  11      -6.748   7.798  21.333  1.00  0.00           H  
ATOM   1900 1HD  ARG C  11      -7.772   9.818  22.114  1.00  0.00           H  
ATOM   1901 2HD  ARG C  11      -7.170   8.871  23.494  1.00  0.00           H  
ATOM   1902  HE  ARG C  11      -5.683  10.550  23.988  1.00  0.00           H  
ATOM   1903 1HH1 ARG C  11      -7.017  11.090  20.784  1.00  0.00           H  
ATOM   1904 2HH1 ARG C  11      -6.334  12.694  20.633  1.00  0.00           H  
ATOM   1905 1HH2 ARG C  11      -4.802  12.633  23.781  1.00  0.00           H  
ATOM   1906 2HH2 ARG C  11      -5.080  13.568  22.329  1.00  0.00           H  
ATOM   1907  N   ARG C  12      -2.477   8.650  20.513  1.00  0.00           N  
ATOM   1908  CA  ARG C  12      -1.914   9.448  19.431  1.00  0.00           C  
ATOM   1909  C   ARG C  12      -1.408   8.562  18.300  1.00  0.00           C  
ATOM   1910  O   ARG C  12      -1.602   8.869  17.123  1.00  0.00           O  
ATOM   1911  CB  ARG C  12      -0.772  10.314  19.942  1.00  0.00           C  
ATOM   1912  CG  ARG C  12      -1.196  11.467  20.839  1.00  0.00           C  
ATOM   1913  CD  ARG C  12      -0.032  12.282  21.273  1.00  0.00           C  
ATOM   1914  NE  ARG C  12      -0.422  13.335  22.197  1.00  0.00           N  
ATOM   1915  CZ  ARG C  12      -0.900  14.539  21.826  1.00  0.00           C  
ATOM   1916  NH1 ARG C  12      -1.041  14.826  20.551  1.00  0.00           N  
ATOM   1917  NH2 ARG C  12      -1.227  15.431  22.745  1.00  0.00           N  
ATOM   1918  H   ARG C  12      -2.076   8.667  21.440  1.00  0.00           H  
ATOM   1919  HA  ARG C  12      -2.705  10.082  19.030  1.00  0.00           H  
ATOM   1920 1HB  ARG C  12      -0.073   9.699  20.506  1.00  0.00           H  
ATOM   1921 2HB  ARG C  12      -0.229  10.737  19.097  1.00  0.00           H  
ATOM   1922 1HG  ARG C  12      -1.885  12.115  20.297  1.00  0.00           H  
ATOM   1923 2HG  ARG C  12      -1.690  11.074  21.728  1.00  0.00           H  
ATOM   1924 1HD  ARG C  12       0.694  11.641  21.773  1.00  0.00           H  
ATOM   1925 2HD  ARG C  12       0.432  12.745  20.403  1.00  0.00           H  
ATOM   1926  HE  ARG C  12      -0.327  13.151  23.187  1.00  0.00           H  
ATOM   1927 1HH1 ARG C  12      -0.791  14.144  19.849  1.00  0.00           H  
ATOM   1928 2HH1 ARG C  12      -1.400  15.728  20.274  1.00  0.00           H  
ATOM   1929 1HH2 ARG C  12      -1.118  15.210  23.725  1.00  0.00           H  
ATOM   1930 2HH2 ARG C  12      -1.585  16.333  22.467  1.00  0.00           H  
ATOM   1931  N   VAL C  13      -0.756   7.460  18.723  1.00  0.00           N  
ATOM   1932  CA  VAL C  13      -0.218   6.520  17.746  1.00  0.00           C  
ATOM   1933  C   VAL C  13      -1.329   5.910  16.901  1.00  0.00           C  
ATOM   1934  O   VAL C  13      -1.184   5.754  15.688  1.00  0.00           O  
ATOM   1935  CB  VAL C  13       0.558   5.396  18.458  1.00  0.00           C  
ATOM   1936  CG1 VAL C  13       0.841   4.252  17.495  1.00  0.00           C  
ATOM   1937  CG2 VAL C  13       1.853   5.946  19.036  1.00  0.00           C  
ATOM   1938  H   VAL C  13      -0.649   7.302  19.715  1.00  0.00           H  
ATOM   1939  HA  VAL C  13       0.447   7.068  17.079  1.00  0.00           H  
ATOM   1940  HB  VAL C  13      -0.058   4.994  19.262  1.00  0.00           H  
ATOM   1941 1HG1 VAL C  13       1.390   3.466  18.014  1.00  0.00           H  
ATOM   1942 2HG1 VAL C  13      -0.101   3.850  17.121  1.00  0.00           H  
ATOM   1943 3HG1 VAL C  13       1.437   4.619  16.660  1.00  0.00           H  
ATOM   1944 1HG2 VAL C  13       2.396   5.146  19.538  1.00  0.00           H  
ATOM   1945 2HG2 VAL C  13       2.466   6.354  18.232  1.00  0.00           H  
ATOM   1946 3HG2 VAL C  13       1.624   6.735  19.753  1.00  0.00           H  
ATOM   1947  N   ALA C  14      -2.430   5.581  17.615  1.00  0.00           N  
ATOM   1948  CA  ALA C  14      -3.566   4.983  16.925  1.00  0.00           C  
ATOM   1949  C   ALA C  14      -4.136   5.931  15.878  1.00  0.00           C  
ATOM   1950  O   ALA C  14      -4.486   5.515  14.773  1.00  0.00           O  
ATOM   1951  CB  ALA C  14      -4.645   4.587  17.923  1.00  0.00           C  
ATOM   1952  H   ALA C  14      -2.442   5.757  18.610  1.00  0.00           H  
ATOM   1953  HA  ALA C  14      -3.216   4.088  16.410  1.00  0.00           H  
ATOM   1954 1HB  ALA C  14      -5.486   4.142  17.392  1.00  0.00           H  
ATOM   1955 2HB  ALA C  14      -4.238   3.864  18.630  1.00  0.00           H  
ATOM   1956 3HB  ALA C  14      -4.983   5.471  18.462  1.00  0.00           H  
ATOM   1957  N   GLU C  15      -4.209   7.216  16.282  1.00  0.00           N  
ATOM   1958  CA  GLU C  15      -4.734   8.221  15.364  1.00  0.00           C  
ATOM   1959  C   GLU C  15      -3.867   8.334  14.117  1.00  0.00           C  
ATOM   1960  O   GLU C  15      -4.378   8.453  13.003  1.00  0.00           O  
ATOM   1961  CB  GLU C  15      -4.826   9.581  16.059  1.00  0.00           C  
ATOM   1962  CG  GLU C  15      -5.903   9.668  17.131  1.00  0.00           C  
ATOM   1963  CD  GLU C  15      -5.910  10.990  17.846  1.00  0.00           C  
ATOM   1964  OE1 GLU C  15      -5.043  11.790  17.587  1.00  0.00           O  
ATOM   1965  OE2 GLU C  15      -6.784  11.201  18.654  1.00  0.00           O  
ATOM   1966  H   GLU C  15      -3.898   7.458  17.212  1.00  0.00           H  
ATOM   1967  HA  GLU C  15      -5.730   7.906  15.052  1.00  0.00           H  
ATOM   1968 1HB  GLU C  15      -3.869   9.817  16.525  1.00  0.00           H  
ATOM   1969 2HB  GLU C  15      -5.028  10.355  15.318  1.00  0.00           H  
ATOM   1970 1HG  GLU C  15      -6.876   9.514  16.667  1.00  0.00           H  
ATOM   1971 2HG  GLU C  15      -5.745   8.870  17.855  1.00  0.00           H  
ATOM   1972  N   GLU C  16      -2.544   8.291  14.361  1.00  0.00           N  
ATOM   1973  CA  GLU C  16      -1.600   8.382  13.253  1.00  0.00           C  
ATOM   1974  C   GLU C  16      -1.765   7.212  12.291  1.00  0.00           C  
ATOM   1975  O   GLU C  16      -1.719   7.386  11.074  1.00  0.00           O  
ATOM   1976  CB  GLU C  16      -0.163   8.424  13.779  1.00  0.00           C  
ATOM   1977  CG  GLU C  16       0.202   9.708  14.510  1.00  0.00           C  
ATOM   1978  CD  GLU C  16       0.185  10.916  13.615  1.00  0.00           C  
ATOM   1979  OE1 GLU C  16       0.805  10.874  12.580  1.00  0.00           O  
ATOM   1980  OE2 GLU C  16      -0.449  11.882  13.967  1.00  0.00           O  
ATOM   1981  H   GLU C  16      -2.222   8.196  15.313  1.00  0.00           H  
ATOM   1982  HA  GLU C  16      -1.810   9.299  12.703  1.00  0.00           H  
ATOM   1983 1HB  GLU C  16      -0.002   7.591  14.464  1.00  0.00           H  
ATOM   1984 2HB  GLU C  16       0.532   8.303  12.948  1.00  0.00           H  
ATOM   1985 1HG  GLU C  16      -0.505   9.863  15.324  1.00  0.00           H  
ATOM   1986 2HG  GLU C  16       1.195   9.597  14.944  1.00  0.00           H  
ATOM   1987  N   LEU C  17      -1.958   6.028  12.914  1.00  0.00           N  
ATOM   1988  CA  LEU C  17      -2.128   4.821  12.113  1.00  0.00           C  
ATOM   1989  C   LEU C  17      -3.367   4.916  11.231  1.00  0.00           C  
ATOM   1990  O   LEU C  17      -3.343   4.518  10.066  1.00  0.00           O  
ATOM   1991  CB  LEU C  17      -2.234   3.591  13.023  1.00  0.00           C  
ATOM   1992  CG  LEU C  17      -0.917   3.108  13.644  1.00  0.00           C  
ATOM   1993  CD1 LEU C  17      -1.216   2.147  14.787  1.00  0.00           C  
ATOM   1994  CD2 LEU C  17      -0.068   2.437  12.574  1.00  0.00           C  
ATOM   1995  H   LEU C  17      -1.980   6.000  13.923  1.00  0.00           H  
ATOM   1996  HA  LEU C  17      -1.261   4.722  11.460  1.00  0.00           H  
ATOM   1997 1HB  LEU C  17      -2.919   3.820  13.838  1.00  0.00           H  
ATOM   1998 2HB  LEU C  17      -2.651   2.766  12.446  1.00  0.00           H  
ATOM   1999  HG  LEU C  17      -0.375   3.959  14.056  1.00  0.00           H  
ATOM   2000 1HD1 LEU C  17      -0.280   1.804  15.228  1.00  0.00           H  
ATOM   2001 2HD1 LEU C  17      -1.808   2.659  15.546  1.00  0.00           H  
ATOM   2002 3HD1 LEU C  17      -1.773   1.292  14.407  1.00  0.00           H  
ATOM   2003 1HD2 LEU C  17       0.869   2.094  13.015  1.00  0.00           H  
ATOM   2004 2HD2 LEU C  17      -0.608   1.585  12.162  1.00  0.00           H  
ATOM   2005 3HD2 LEU C  17       0.146   3.151  11.778  1.00  0.00           H  
ATOM   2006  N   GLN C  18      -4.436   5.462  11.854  1.00  0.00           N  
ATOM   2007  CA  GLN C  18      -5.684   5.605  11.114  1.00  0.00           C  
ATOM   2008  C   GLN C  18      -5.509   6.526   9.913  1.00  0.00           C  
ATOM   2009  O   GLN C  18      -6.028   6.254   8.830  1.00  0.00           O  
ATOM   2010  CB  GLN C  18      -6.790   6.142  12.027  1.00  0.00           C  
ATOM   2011  CG  GLN C  18      -8.176   6.119  11.405  1.00  0.00           C  
ATOM   2012  CD  GLN C  18      -8.630   4.715  11.055  1.00  0.00           C  
ATOM   2013  OE1 GLN C  18      -8.954   3.915  11.937  1.00  0.00           O  
ATOM   2014  NE2 GLN C  18      -8.657   4.407   9.764  1.00  0.00           N  
ATOM   2015  H   GLN C  18      -4.347   5.758  12.815  1.00  0.00           H  
ATOM   2016  HA  GLN C  18      -5.972   4.622  10.742  1.00  0.00           H  
ATOM   2017 1HB  GLN C  18      -6.822   5.553  12.943  1.00  0.00           H  
ATOM   2018 2HB  GLN C  18      -6.563   7.170  12.307  1.00  0.00           H  
ATOM   2019 1HG  GLN C  18      -8.887   6.542  12.114  1.00  0.00           H  
ATOM   2020 2HG  GLN C  18      -8.162   6.712  10.491  1.00  0.00           H  
ATOM   2021 1HE2 GLN C  18      -8.948   3.495   9.472  1.00  0.00           H  
ATOM   2022 2HE2 GLN C  18      -8.386   5.086   9.082  1.00  0.00           H  
ATOM   2023  N   LYS C  19      -4.760   7.617  10.157  1.00  0.00           N  
ATOM   2024  CA  LYS C  19      -4.511   8.573   9.084  1.00  0.00           C  
ATOM   2025  C   LYS C  19      -3.743   7.928   7.938  1.00  0.00           C  
ATOM   2026  O   LYS C  19      -4.041   8.165   6.767  1.00  0.00           O  
ATOM   2027  CB  LYS C  19      -3.744   9.785   9.615  1.00  0.00           C  
ATOM   2028  CG  LYS C  19      -4.560  10.702  10.516  1.00  0.00           C  
ATOM   2029  CD  LYS C  19      -3.810  11.990  10.820  1.00  0.00           C  
ATOM   2030  CE  LYS C  19      -2.644  11.743  11.767  1.00  0.00           C  
ATOM   2031  NZ  LYS C  19      -1.980  13.010  12.175  1.00  0.00           N  
ATOM   2032  H   LYS C  19      -4.380   7.756  11.082  1.00  0.00           H  
ATOM   2033  HA  LYS C  19      -5.474   8.905   8.697  1.00  0.00           H  
ATOM   2034 1HB  LYS C  19      -2.875   9.447  10.180  1.00  0.00           H  
ATOM   2035 2HB  LYS C  19      -3.378  10.380   8.777  1.00  0.00           H  
ATOM   2036 1HG  LYS C  19      -5.504  10.947  10.028  1.00  0.00           H  
ATOM   2037 2HG  LYS C  19      -4.779  10.189  11.453  1.00  0.00           H  
ATOM   2038 1HD  LYS C  19      -3.429  12.417   9.892  1.00  0.00           H  
ATOM   2039 2HD  LYS C  19      -4.490  12.708  11.278  1.00  0.00           H  
ATOM   2040 1HE  LYS C  19      -3.002  11.231  12.658  1.00  0.00           H  
ATOM   2041 2HE  LYS C  19      -1.909  11.103  11.278  1.00  0.00           H  
ATOM   2042 1HZ  LYS C  19      -1.214  12.803  12.800  1.00  0.00           H  
ATOM   2043 2HZ  LYS C  19      -1.627  13.485  11.356  1.00  0.00           H  
ATOM   2044 3HZ  LYS C  19      -2.648  13.604  12.646  1.00  0.00           H  
ATOM   2045  N   ILE C  20      -2.751   7.108   8.341  1.00  0.00           N  
ATOM   2046  CA  ILE C  20      -1.935   6.420   7.348  1.00  0.00           C  
ATOM   2047  C   ILE C  20      -2.779   5.479   6.498  1.00  0.00           C  
ATOM   2048  O   ILE C  20      -2.601   5.397   5.283  1.00  0.00           O  
ATOM   2049  CB  ILE C  20      -0.802   5.626   8.023  1.00  0.00           C  
ATOM   2050  CG1 ILE C  20       0.271   6.577   8.560  1.00  0.00           C  
ATOM   2051  CG2 ILE C  20      -0.194   4.631   7.047  1.00  0.00           C  
ATOM   2052  CD1 ILE C  20       1.189   5.948   9.583  1.00  0.00           C  
ATOM   2053  H   ILE C  20      -2.588   6.983   9.330  1.00  0.00           H  
ATOM   2054  HA  ILE C  20      -1.502   7.170   6.687  1.00  0.00           H  
ATOM   2055  HB  ILE C  20      -1.199   5.083   8.881  1.00  0.00           H  
ATOM   2056 1HG1 ILE C  20       0.879   6.943   7.734  1.00  0.00           H  
ATOM   2057 2HG1 ILE C  20      -0.208   7.443   9.020  1.00  0.00           H  
ATOM   2058 1HG2 ILE C  20       0.605   4.079   7.540  1.00  0.00           H  
ATOM   2059 2HG2 ILE C  20      -0.962   3.935   6.712  1.00  0.00           H  
ATOM   2060 3HG2 ILE C  20       0.211   5.165   6.187  1.00  0.00           H  
ATOM   2061 1HD1 ILE C  20       1.921   6.684   9.917  1.00  0.00           H  
ATOM   2062 2HD1 ILE C  20       0.603   5.607  10.437  1.00  0.00           H  
ATOM   2063 3HD1 ILE C  20       1.706   5.101   9.135  1.00  0.00           H  
ATOM   2064  N   ILE C  21      -3.696   4.785   7.213  1.00  0.00           N  
ATOM   2065  CA  ILE C  21      -4.567   3.844   6.519  1.00  0.00           C  
ATOM   2066  C   ILE C  21      -5.436   4.555   5.489  1.00  0.00           C  
ATOM   2067  O   ILE C  21      -5.633   4.057   4.380  1.00  0.00           O  
ATOM   2068  CB  ILE C  21      -5.465   3.089   7.516  1.00  0.00           C  
ATOM   2069  CG1 ILE C  21      -4.642   2.072   8.311  1.00  0.00           C  
ATOM   2070  CG2 ILE C  21      -6.607   2.400   6.786  1.00  0.00           C  
ATOM   2071  CD1 ILE C  21      -5.377   1.482   9.493  1.00  0.00           C  
ATOM   2072  H   ILE C  21      -3.757   4.934   8.210  1.00  0.00           H  
ATOM   2073  HA  ILE C  21      -3.938   3.129   5.989  1.00  0.00           H  
ATOM   2074  HB  ILE C  21      -5.879   3.793   8.237  1.00  0.00           H  
ATOM   2075 1HG1 ILE C  21      -4.339   1.256   7.655  1.00  0.00           H  
ATOM   2076 2HG1 ILE C  21      -3.733   2.548   8.680  1.00  0.00           H  
ATOM   2077 1HG2 ILE C  21      -7.231   1.870   7.505  1.00  0.00           H  
ATOM   2078 2HG2 ILE C  21      -7.207   3.144   6.264  1.00  0.00           H  
ATOM   2079 3HG2 ILE C  21      -6.202   1.690   6.065  1.00  0.00           H  
ATOM   2080 1HD1 ILE C  21      -4.729   0.771  10.006  1.00  0.00           H  
ATOM   2081 2HD1 ILE C  21      -5.658   2.280  10.181  1.00  0.00           H  
ATOM   2082 3HD1 ILE C  21      -6.273   0.970   9.145  1.00  0.00           H  
ATOM   2083  N   GLU C  22      -5.938   5.733   5.913  1.00  0.00           N  
ATOM   2084  CA  GLU C  22      -6.783   6.509   5.014  1.00  0.00           C  
ATOM   2085  C   GLU C  22      -6.019   6.926   3.763  1.00  0.00           C  
ATOM   2086  O   GLU C  22      -6.551   6.877   2.654  1.00  0.00           O  
ATOM   2087  CB  GLU C  22      -7.326   7.749   5.728  1.00  0.00           C  
ATOM   2088  CG  GLU C  22      -8.274   8.593   4.890  1.00  0.00           C  
ATOM   2089  CD  GLU C  22      -8.848   9.757   5.649  1.00  0.00           C  
ATOM   2090  OE1 GLU C  22      -8.988   9.652   6.844  1.00  0.00           O  
ATOM   2091  OE2 GLU C  22      -9.147  10.753   5.033  1.00  0.00           O  
ATOM   2092  H   GLU C  22      -5.718   6.054   6.845  1.00  0.00           H  
ATOM   2093  HA  GLU C  22      -7.615   5.878   4.702  1.00  0.00           H  
ATOM   2094 1HB  GLU C  22      -7.857   7.445   6.631  1.00  0.00           H  
ATOM   2095 2HB  GLU C  22      -6.495   8.384   6.036  1.00  0.00           H  
ATOM   2096 1HG  GLU C  22      -7.736   8.971   4.021  1.00  0.00           H  
ATOM   2097 2HG  GLU C  22      -9.087   7.962   4.533  1.00  0.00           H  
ATOM   2098  N   LYS C  23      -4.758   7.334   3.999  1.00  0.00           N  
ATOM   2099  CA  LYS C  23      -3.913   7.754   2.887  1.00  0.00           C  
ATOM   2100  C   LYS C  23      -3.680   6.609   1.909  1.00  0.00           C  
ATOM   2101  O   LYS C  23      -3.709   6.802   0.694  1.00  0.00           O  
ATOM   2102  CB  LYS C  23      -2.575   8.286   3.402  1.00  0.00           C  
ATOM   2103  CG  LYS C  23      -2.663   9.632   4.108  1.00  0.00           C  
ATOM   2104  CD  LYS C  23      -1.280  10.200   4.391  1.00  0.00           C  
ATOM   2105  CE  LYS C  23      -0.578   9.425   5.496  1.00  0.00           C  
ATOM   2106  NZ  LYS C  23       0.720  10.046   5.873  1.00  0.00           N  
ATOM   2107  H   LYS C  23      -4.413   7.343   4.948  1.00  0.00           H  
ATOM   2108  HA  LYS C  23      -4.429   8.551   2.351  1.00  0.00           H  
ATOM   2109 1HB  LYS C  23      -2.143   7.569   4.101  1.00  0.00           H  
ATOM   2110 2HB  LYS C  23      -1.880   8.390   2.569  1.00  0.00           H  
ATOM   2111 1HG  LYS C  23      -3.214  10.336   3.483  1.00  0.00           H  
ATOM   2112 2HG  LYS C  23      -3.198   9.515   5.050  1.00  0.00           H  
ATOM   2113 1HD  LYS C  23      -0.675  10.153   3.484  1.00  0.00           H  
ATOM   2114 2HD  LYS C  23      -1.370  11.243   4.692  1.00  0.00           H  
ATOM   2115 1HE  LYS C  23      -1.218   9.388   6.377  1.00  0.00           H  
ATOM   2116 2HE  LYS C  23      -0.395   8.403   5.164  1.00  0.00           H  
ATOM   2117 1HZ  LYS C  23       1.153   9.504   6.607  1.00  0.00           H  
ATOM   2118 2HZ  LYS C  23       1.330  10.069   5.067  1.00  0.00           H  
ATOM   2119 3HZ  LYS C  23       0.561  10.988   6.201  1.00  0.00           H  
ATOM   2120  N   LEU C  24      -3.451   5.422   2.515  1.00  0.00           N  
ATOM   2121  CA  LEU C  24      -3.210   4.239   1.698  1.00  0.00           C  
ATOM   2122  C   LEU C  24      -4.416   3.916   0.826  1.00  0.00           C  
ATOM   2123  O   LEU C  24      -4.271   3.562  -0.344  1.00  0.00           O  
ATOM   2124  CB  LEU C  24      -2.880   3.036   2.591  1.00  0.00           C  
ATOM   2125  CG  LEU C  24      -1.470   3.024   3.196  1.00  0.00           C  
ATOM   2126  CD1 LEU C  24      -1.412   2.006   4.328  1.00  0.00           C  
ATOM   2127  CD2 LEU C  24      -0.455   2.694   2.112  1.00  0.00           C  
ATOM   2128  H   LEU C  24      -3.452   5.376   3.524  1.00  0.00           H  
ATOM   2129  HA  LEU C  24      -2.367   4.449   1.039  1.00  0.00           H  
ATOM   2130 1HB  LEU C  24      -3.593   3.009   3.414  1.00  0.00           H  
ATOM   2131 2HB  LEU C  24      -2.997   2.125   2.005  1.00  0.00           H  
ATOM   2132  HG  LEU C  24      -1.246   4.004   3.618  1.00  0.00           H  
ATOM   2133 1HD1 LEU C  24      -0.410   1.997   4.758  1.00  0.00           H  
ATOM   2134 2HD1 LEU C  24      -2.134   2.277   5.098  1.00  0.00           H  
ATOM   2135 3HD1 LEU C  24      -1.648   1.016   3.939  1.00  0.00           H  
ATOM   2136 1HD2 LEU C  24       0.547   2.686   2.542  1.00  0.00           H  
ATOM   2137 2HD2 LEU C  24      -0.678   1.714   1.691  1.00  0.00           H  
ATOM   2138 3HD2 LEU C  24      -0.506   3.447   1.325  1.00  0.00           H  
ATOM   2139  N   GLN C  25      -5.600   4.058   1.464  1.00  0.00           N  
ATOM   2140  CA  GLN C  25      -6.830   3.775   0.735  1.00  0.00           C  
ATOM   2141  C   GLN C  25      -6.993   4.713  -0.454  1.00  0.00           C  
ATOM   2142  O   GLN C  25      -7.401   4.292  -1.537  1.00  0.00           O  
ATOM   2143  CB  GLN C  25      -8.042   3.893   1.663  1.00  0.00           C  
ATOM   2144  CG  GLN C  25      -9.362   3.510   1.016  1.00  0.00           C  
ATOM   2145  CD  GLN C  25      -9.413   2.045   0.627  1.00  0.00           C  
ATOM   2146  OE1 GLN C  25      -9.193   1.160   1.459  1.00  0.00           O  
ATOM   2147  NE2 GLN C  25      -9.703   1.780  -0.642  1.00  0.00           N  
ATOM   2148  H   GLN C  25      -5.606   4.356   2.429  1.00  0.00           H  
ATOM   2149  HA  GLN C  25      -6.771   2.757   0.352  1.00  0.00           H  
ATOM   2150 1HB  GLN C  25      -7.897   3.254   2.534  1.00  0.00           H  
ATOM   2151 2HB  GLN C  25      -8.128   4.919   2.021  1.00  0.00           H  
ATOM   2152 1HG  GLN C  25     -10.171   3.705   1.720  1.00  0.00           H  
ATOM   2153 2HG  GLN C  25      -9.499   4.108   0.114  1.00  0.00           H  
ATOM   2154 1HE2 GLN C  25      -9.751   0.831  -0.957  1.00  0.00           H  
ATOM   2155 2HE2 GLN C  25      -9.874   2.528  -1.283  1.00  0.00           H  
ATOM   2156  N   ARG C  26      -6.658   5.992  -0.200  1.00  0.00           N  
ATOM   2157  CA  ARG C  26      -6.763   6.987  -1.261  1.00  0.00           C  
ATOM   2158  C   ARG C  26      -5.834   6.653  -2.422  1.00  0.00           C  
ATOM   2159  O   ARG C  26      -6.209   6.787  -3.587  1.00  0.00           O  
ATOM   2160  CB  ARG C  26      -6.428   8.373  -0.731  1.00  0.00           C  
ATOM   2161  CG  ARG C  26      -7.470   8.969   0.203  1.00  0.00           C  
ATOM   2162  CD  ARG C  26      -7.087  10.331   0.655  1.00  0.00           C  
ATOM   2163  NE  ARG C  26      -8.038  10.872   1.613  1.00  0.00           N  
ATOM   2164  CZ  ARG C  26      -9.185  11.497   1.283  1.00  0.00           C  
ATOM   2165  NH1 ARG C  26      -9.509  11.651   0.018  1.00  0.00           N  
ATOM   2166  NH2 ARG C  26      -9.985  11.954   2.230  1.00  0.00           N  
ATOM   2167  H   ARG C  26      -6.338   6.242   0.725  1.00  0.00           H  
ATOM   2168  HA  ARG C  26      -7.786   6.974  -1.637  1.00  0.00           H  
ATOM   2169 1HB  ARG C  26      -5.483   8.337  -0.191  1.00  0.00           H  
ATOM   2170 2HB  ARG C  26      -6.302   9.062  -1.566  1.00  0.00           H  
ATOM   2171 1HG  ARG C  26      -8.427   9.035  -0.314  1.00  0.00           H  
ATOM   2172 2HG  ARG C  26      -7.576   8.333   1.083  1.00  0.00           H  
ATOM   2173 1HD  ARG C  26      -6.107  10.294   1.131  1.00  0.00           H  
ATOM   2174 2HD  ARG C  26      -7.049  11.001  -0.202  1.00  0.00           H  
ATOM   2175  HE  ARG C  26      -7.823  10.772   2.596  1.00  0.00           H  
ATOM   2176 1HH1 ARG C  26      -8.897  11.302  -0.706  1.00  0.00           H  
ATOM   2177 2HH1 ARG C  26     -10.368  12.119  -0.229  1.00  0.00           H  
ATOM   2178 1HH2 ARG C  26      -9.736  11.835   3.203  1.00  0.00           H  
ATOM   2179 2HH2 ARG C  26     -10.844  12.422   1.983  1.00  0.00           H  
ATOM   2180  N   ALA C  27      -4.618   6.216  -2.039  1.00  0.00           N  
ATOM   2181  CA  ALA C  27      -3.628   5.857  -3.047  1.00  0.00           C  
ATOM   2182  C   ALA C  27      -4.111   4.693  -3.903  1.00  0.00           C  
ATOM   2183  O   ALA C  27      -3.931   4.689  -5.121  1.00  0.00           O  
ATOM   2184  CB  ALA C  27      -2.300   5.514  -2.388  1.00  0.00           C  
ATOM   2185  H   ALA C  27      -4.409   6.144  -1.053  1.00  0.00           H  
ATOM   2186  HA  ALA C  27      -3.485   6.717  -3.702  1.00  0.00           H  
ATOM   2187 1HB  ALA C  27      -1.572   5.248  -3.154  1.00  0.00           H  
ATOM   2188 2HB  ALA C  27      -1.939   6.376  -1.827  1.00  0.00           H  
ATOM   2189 3HB  ALA C  27      -2.438   4.672  -1.711  1.00  0.00           H  
ATOM   2190  N   VAL C  28      -4.728   3.722  -3.190  1.00  0.00           N  
ATOM   2191  CA  VAL C  28      -5.235   2.547  -3.889  1.00  0.00           C  
ATOM   2192  C   VAL C  28      -6.307   2.929  -4.902  1.00  0.00           C  
ATOM   2193  O   VAL C  28      -6.337   2.404  -6.015  1.00  0.00           O  
ATOM   2194  CB  VAL C  28      -5.820   1.538  -2.883  1.00  0.00           C  
ATOM   2195  CG1 VAL C  28      -6.633   0.475  -3.606  1.00  0.00           C  
ATOM   2196  CG2 VAL C  28      -4.698   0.903  -2.076  1.00  0.00           C  
ATOM   2197  H   VAL C  28      -4.825   3.832  -2.191  1.00  0.00           H  
ATOM   2198  HA  VAL C  28      -4.407   2.094  -4.434  1.00  0.00           H  
ATOM   2199  HB  VAL C  28      -6.500   2.061  -2.211  1.00  0.00           H  
ATOM   2200 1HG1 VAL C  28      -7.039  -0.230  -2.880  1.00  0.00           H  
ATOM   2201 2HG1 VAL C  28      -7.451   0.949  -4.147  1.00  0.00           H  
ATOM   2202 3HG1 VAL C  28      -5.992  -0.058  -4.309  1.00  0.00           H  
ATOM   2203 1HG2 VAL C  28      -5.118   0.191  -1.366  1.00  0.00           H  
ATOM   2204 2HG2 VAL C  28      -4.014   0.384  -2.749  1.00  0.00           H  
ATOM   2205 3HG2 VAL C  28      -4.155   1.677  -1.534  1.00  0.00           H  
ATOM   2206  N   LYS C  29      -7.175   3.862  -4.457  1.00  0.00           N  
ATOM   2207  CA  LYS C  29      -8.245   4.311  -5.339  1.00  0.00           C  
ATOM   2208  C   LYS C  29      -7.686   4.974  -6.591  1.00  0.00           C  
ATOM   2209  O   LYS C  29      -8.183   4.757  -7.696  1.00  0.00           O  
ATOM   2210  CB  LYS C  29      -9.175   5.277  -4.603  1.00  0.00           C  
ATOM   2211  CG  LYS C  29     -10.337   5.794  -5.442  1.00  0.00           C  
ATOM   2212  CD  LYS C  29     -11.275   4.665  -5.842  1.00  0.00           C  
ATOM   2213  CE  LYS C  29     -12.579   5.203  -6.411  1.00  0.00           C  
ATOM   2214  NZ  LYS C  29     -12.359   6.009  -7.642  1.00  0.00           N  
ATOM   2215  H   LYS C  29      -7.066   4.229  -3.523  1.00  0.00           H  
ATOM   2216  HA  LYS C  29      -8.817   3.437  -5.651  1.00  0.00           H  
ATOM   2217 1HB  LYS C  29      -9.591   4.784  -3.724  1.00  0.00           H  
ATOM   2218 2HB  LYS C  29      -8.604   6.139  -4.256  1.00  0.00           H  
ATOM   2219 1HG  LYS C  29     -10.897   6.535  -4.870  1.00  0.00           H  
ATOM   2220 2HG  LYS C  29      -9.951   6.271  -6.342  1.00  0.00           H  
ATOM   2221 1HD  LYS C  29     -10.791   4.038  -6.593  1.00  0.00           H  
ATOM   2222 2HD  LYS C  29     -11.497   4.049  -4.970  1.00  0.00           H  
ATOM   2223 1HE  LYS C  29     -13.242   4.372  -6.649  1.00  0.00           H  
ATOM   2224 2HE  LYS C  29     -13.071   5.828  -5.666  1.00  0.00           H  
ATOM   2225 1HZ  LYS C  29     -13.246   6.347  -7.987  1.00  0.00           H  
ATOM   2226 2HZ  LYS C  29     -11.759   6.794  -7.428  1.00  0.00           H  
ATOM   2227 3HZ  LYS C  29     -11.921   5.434  -8.348  1.00  0.00           H  
ATOM   2228  N   GLU C  30      -6.636   5.786  -6.362  1.00  0.00           N  
ATOM   2229  CA  GLU C  30      -5.999   6.477  -7.477  1.00  0.00           C  
ATOM   2230  C   GLU C  30      -5.403   5.489  -8.471  1.00  0.00           C  
ATOM   2231  O   GLU C  30      -5.512   5.671  -9.683  1.00  0.00           O  
ATOM   2232  CB  GLU C  30      -4.909   7.422  -6.966  1.00  0.00           C  
ATOM   2233  CG  GLU C  30      -4.227   8.241  -8.053  1.00  0.00           C  
ATOM   2234  CD  GLU C  30      -3.219   9.213  -7.506  1.00  0.00           C  
ATOM   2235  OE1 GLU C  30      -3.594  10.050  -6.720  1.00  0.00           O  
ATOM   2236  OE2 GLU C  30      -2.072   9.119  -7.876  1.00  0.00           O  
ATOM   2237  H   GLU C  30      -6.302   5.904  -5.416  1.00  0.00           H  
ATOM   2238  HA  GLU C  30      -6.763   7.055  -7.998  1.00  0.00           H  
ATOM   2239 1HB  GLU C  30      -5.338   8.116  -6.243  1.00  0.00           H  
ATOM   2240 2HB  GLU C  30      -4.141   6.845  -6.450  1.00  0.00           H  
ATOM   2241 1HG  GLU C  30      -3.725   7.564  -8.743  1.00  0.00           H  
ATOM   2242 2HG  GLU C  30      -4.986   8.788  -8.611  1.00  0.00           H  
ATOM   2243  N   LEU C  31      -4.776   4.446  -7.883  1.00  0.00           N  
ATOM   2244  CA  LEU C  31      -4.157   3.422  -8.716  1.00  0.00           C  
ATOM   2245  C   LEU C  31      -5.193   2.714  -9.580  1.00  0.00           C  
ATOM   2246  O   LEU C  31      -4.952   2.440 -10.756  1.00  0.00           O  
ATOM   2247  CB  LEU C  31      -3.425   2.397  -7.841  1.00  0.00           C  
ATOM   2248  CG  LEU C  31      -2.559   1.378  -8.592  1.00  0.00           C  
ATOM   2249  CD1 LEU C  31      -1.587   2.113  -9.505  1.00  0.00           C  
ATOM   2250  CD2 LEU C  31      -1.816   0.506  -7.590  1.00  0.00           C  
ATOM   2251  H   LEU C  31      -4.747   4.394  -6.875  1.00  0.00           H  
ATOM   2252  HA  LEU C  31      -3.445   3.912  -9.381  1.00  0.00           H  
ATOM   2253 1HB  LEU C  31      -2.780   2.932  -7.146  1.00  0.00           H  
ATOM   2254 2HB  LEU C  31      -4.165   1.842  -7.264  1.00  0.00           H  
ATOM   2255  HG  LEU C  31      -3.195   0.751  -9.218  1.00  0.00           H  
ATOM   2256 1HD1 LEU C  31      -0.971   1.389 -10.039  1.00  0.00           H  
ATOM   2257 2HD1 LEU C  31      -2.145   2.713 -10.223  1.00  0.00           H  
ATOM   2258 3HD1 LEU C  31      -0.947   2.762  -8.908  1.00  0.00           H  
ATOM   2259 1HD2 LEU C  31      -1.201  -0.218  -8.124  1.00  0.00           H  
ATOM   2260 2HD2 LEU C  31      -1.179   1.132  -6.965  1.00  0.00           H  
ATOM   2261 3HD2 LEU C  31      -2.535  -0.020  -6.963  1.00  0.00           H  
ATOM   2262  N   GLN C  32      -6.345   2.440  -8.927  1.00  0.00           N  
ATOM   2263  CA  GLN C  32      -7.416   1.760  -9.647  1.00  0.00           C  
ATOM   2264  C   GLN C  32      -7.905   2.595 -10.823  1.00  0.00           C  
ATOM   2265  O   GLN C  32      -8.160   2.068 -11.907  1.00  0.00           O  
ATOM   2266  CB  GLN C  32      -8.583   1.451  -8.704  1.00  0.00           C  
ATOM   2267  CG  GLN C  32      -9.740   0.722  -9.365  1.00  0.00           C  
ATOM   2268  CD  GLN C  32      -9.395  -0.712  -9.719  1.00  0.00           C  
ATOM   2269  OE1 GLN C  32      -9.016  -1.505  -8.853  1.00  0.00           O  
ATOM   2270  NE2 GLN C  32      -9.524  -1.053 -10.996  1.00  0.00           N  
ATOM   2271  H   GLN C  32      -6.439   2.711  -7.959  1.00  0.00           H  
ATOM   2272  HA  GLN C  32      -7.018   0.826 -10.042  1.00  0.00           H  
ATOM   2273 1HB  GLN C  32      -8.228   0.838  -7.876  1.00  0.00           H  
ATOM   2274 2HB  GLN C  32      -8.966   2.380  -8.283  1.00  0.00           H  
ATOM   2275 1HG  GLN C  32     -10.588   0.711  -8.680  1.00  0.00           H  
ATOM   2276 2HG  GLN C  32     -10.009   1.246 -10.283  1.00  0.00           H  
ATOM   2277 1HE2 GLN C  32      -9.311  -1.986 -11.289  1.00  0.00           H  
ATOM   2278 2HE2 GLN C  32      -9.835  -0.378 -11.665  1.00  0.00           H  
ATOM   2279  N   ASP C  33      -8.022   3.910 -10.557  1.00  0.00           N  
ATOM   2280  CA  ASP C  33      -8.474   4.816 -11.606  1.00  0.00           C  
ATOM   2281  C   ASP C  33      -7.504   4.827 -12.781  1.00  0.00           C  
ATOM   2282  O   ASP C  33      -7.919   4.833 -13.940  1.00  0.00           O  
ATOM   2283  CB  ASP C  33      -8.634   6.236 -11.056  1.00  0.00           C  
ATOM   2284  CG  ASP C  33      -9.831   6.379 -10.126  1.00  0.00           C  
ATOM   2285  OD1 ASP C  33     -10.662   5.502 -10.119  1.00  0.00           O  
ATOM   2286  OD2 ASP C  33      -9.903   7.365  -9.431  1.00  0.00           O  
ATOM   2287  H   ASP C  33      -7.793   4.247  -9.633  1.00  0.00           H  
ATOM   2288  HA  ASP C  33      -9.437   4.459 -11.971  1.00  0.00           H  
ATOM   2289 1HB  ASP C  33      -7.733   6.519 -10.511  1.00  0.00           H  
ATOM   2290 2HB  ASP C  33      -8.750   6.936 -11.884  1.00  0.00           H  
ATOM   2291  N   VAL C  34      -6.206   4.828 -12.417  1.00  0.00           N  
ATOM   2292  CA  VAL C  34      -5.168   4.834 -13.440  1.00  0.00           C  
ATOM   2293  C   VAL C  34      -5.238   3.581 -14.303  1.00  0.00           C  
ATOM   2294  O   VAL C  34      -5.085   3.645 -15.523  1.00  0.00           O  
ATOM   2295  CB  VAL C  34      -3.776   4.928 -12.789  1.00  0.00           C  
ATOM   2296  CG1 VAL C  34      -2.689   4.612 -13.806  1.00  0.00           C  
ATOM   2297  CG2 VAL C  34      -3.574   6.315 -12.197  1.00  0.00           C  
ATOM   2298  H   VAL C  34      -5.971   4.825 -11.434  1.00  0.00           H  
ATOM   2299  HA  VAL C  34      -5.336   5.695 -14.088  1.00  0.00           H  
ATOM   2300  HB  VAL C  34      -3.703   4.181 -11.998  1.00  0.00           H  
ATOM   2301 1HG1 VAL C  34      -1.712   4.683 -13.328  1.00  0.00           H  
ATOM   2302 2HG1 VAL C  34      -2.833   3.602 -14.189  1.00  0.00           H  
ATOM   2303 3HG1 VAL C  34      -2.743   5.325 -14.629  1.00  0.00           H  
ATOM   2304 1HG2 VAL C  34      -2.587   6.374 -11.738  1.00  0.00           H  
ATOM   2305 2HG2 VAL C  34      -3.652   7.063 -12.987  1.00  0.00           H  
ATOM   2306 3HG2 VAL C  34      -4.337   6.504 -11.443  1.00  0.00           H  
ATOM   2307  N   LEU C  35      -5.477   2.453 -13.593  1.00  0.00           N  
ATOM   2308  CA  LEU C  35      -5.564   1.180 -14.298  1.00  0.00           C  
ATOM   2309  C   LEU C  35      -6.716   1.179 -15.295  1.00  0.00           C  
ATOM   2310  O   LEU C  35      -6.582   0.682 -16.413  1.00  0.00           O  
ATOM   2311  CB  LEU C  35      -5.744   0.031 -13.298  1.00  0.00           C  
ATOM   2312  CG  LEU C  35      -5.998  -1.352 -13.911  1.00  0.00           C  
ATOM   2313  CD1 LEU C  35      -4.820  -1.740 -14.794  1.00  0.00           C  
ATOM   2314  CD2 LEU C  35      -6.206  -2.370 -12.800  1.00  0.00           C  
ATOM   2315  H   LEU C  35      -5.591   2.517 -12.592  1.00  0.00           H  
ATOM   2316  HA  LEU C  35      -4.639   1.039 -14.857  1.00  0.00           H  
ATOM   2317 1HB  LEU C  35      -4.847  -0.038 -12.684  1.00  0.00           H  
ATOM   2318 2HB  LEU C  35      -6.587   0.265 -12.648  1.00  0.00           H  
ATOM   2319  HG  LEU C  35      -6.887  -1.313 -14.540  1.00  0.00           H  
ATOM   2320 1HD1 LEU C  35      -5.000  -2.723 -15.230  1.00  0.00           H  
ATOM   2321 2HD1 LEU C  35      -4.705  -1.006 -15.592  1.00  0.00           H  
ATOM   2322 3HD1 LEU C  35      -3.910  -1.770 -14.195  1.00  0.00           H  
ATOM   2323 1HD2 LEU C  35      -6.388  -3.353 -13.235  1.00  0.00           H  
ATOM   2324 2HD2 LEU C  35      -5.317  -2.410 -12.171  1.00  0.00           H  
ATOM   2325 3HD2 LEU C  35      -7.065  -2.077 -12.195  1.00  0.00           H  
ATOM   2326  N   GLU C  36      -7.843   1.758 -14.829  1.00  0.00           N  
ATOM   2327  CA  GLU C  36      -9.016   1.820 -15.693  1.00  0.00           C  
ATOM   2328  C   GLU C  36      -8.734   2.641 -16.945  1.00  0.00           C  
ATOM   2329  O   GLU C  36      -9.144   2.273 -18.046  1.00  0.00           O  
ATOM   2330  CB  GLU C  36     -10.205   2.418 -14.937  1.00  0.00           C  
ATOM   2331  CG  GLU C  36     -10.764   1.524 -13.839  1.00  0.00           C  
ATOM   2332  CD  GLU C  36     -11.368   0.254 -14.370  1.00  0.00           C  
ATOM   2333  OE1 GLU C  36     -12.185   0.331 -15.256  1.00  0.00           O  
ATOM   2334  OE2 GLU C  36     -11.011  -0.796 -13.888  1.00  0.00           O  
ATOM   2335  H   GLU C  36      -7.851   2.136 -13.893  1.00  0.00           H  
ATOM   2336  HA  GLU C  36      -9.260   0.805 -16.007  1.00  0.00           H  
ATOM   2337 1HB  GLU C  36      -9.908   3.362 -14.481  1.00  0.00           H  
ATOM   2338 2HB  GLU C  36     -11.011   2.631 -15.638  1.00  0.00           H  
ATOM   2339 1HG  GLU C  36      -9.961   1.270 -13.147  1.00  0.00           H  
ATOM   2340 2HG  GLU C  36     -11.522   2.078 -13.286  1.00  0.00           H  
ATOM   2341  N   THR C  37      -8.020   3.760 -16.722  1.00  0.00           N  
ATOM   2342  CA  THR C  37      -7.674   4.633 -17.838  1.00  0.00           C  
ATOM   2343  C   THR C  37      -6.792   3.911 -18.849  1.00  0.00           C  
ATOM   2344  O   THR C  37      -6.974   4.050 -20.058  1.00  0.00           O  
ATOM   2345  CB  THR C  37      -6.961   5.906 -17.346  1.00  0.00           C  
ATOM   2346  OG1 THR C  37      -7.835   6.641 -16.479  1.00  0.00           O  
ATOM   2347  CG2 THR C  37      -6.566   6.784 -18.523  1.00  0.00           C  
ATOM   2348  H   THR C  37      -7.733   3.981 -15.779  1.00  0.00           H  
ATOM   2349  HA  THR C  37      -8.597   4.918 -18.344  1.00  0.00           H  
ATOM   2350  HB  THR C  37      -6.066   5.630 -16.789  1.00  0.00           H  
ATOM   2351  HG1 THR C  37      -8.070   6.094 -15.725  1.00  0.00           H  
ATOM   2352 1HG2 THR C  37      -6.063   7.679 -18.157  1.00  0.00           H  
ATOM   2353 2HG2 THR C  37      -5.892   6.232 -19.179  1.00  0.00           H  
ATOM   2354 3HG2 THR C  37      -7.458   7.072 -19.079  1.00  0.00           H  
ATOM   2355  N   LEU C  38      -5.838   3.141 -18.279  1.00  0.00           N  
ATOM   2356  CA  LEU C  38      -4.920   2.393 -19.129  1.00  0.00           C  
ATOM   2357  C   LEU C  38      -5.666   1.378 -19.986  1.00  0.00           C  
ATOM   2358  O   LEU C  38      -5.364   1.208 -21.167  1.00  0.00           O  
ATOM   2359  CB  LEU C  38      -3.870   1.675 -18.273  1.00  0.00           C  
ATOM   2360  CG  LEU C  38      -2.927   0.730 -19.029  1.00  0.00           C  
ATOM   2361  CD1 LEU C  38      -2.153   1.517 -20.078  1.00  0.00           C  
ATOM   2362  CD2 LEU C  38      -1.983   0.058 -18.043  1.00  0.00           C  
ATOM   2363  H   LEU C  38      -5.778   3.098 -17.272  1.00  0.00           H  
ATOM   2364  HA  LEU C  38      -4.428   3.099 -19.799  1.00  0.00           H  
ATOM   2365 1HB  LEU C  38      -3.257   2.425 -17.774  1.00  0.00           H  
ATOM   2366 2HB  LEU C  38      -4.384   1.090 -17.510  1.00  0.00           H  
ATOM   2367  HG  LEU C  38      -3.512  -0.030 -19.547  1.00  0.00           H  
ATOM   2368 1HD1 LEU C  38      -1.483   0.845 -20.615  1.00  0.00           H  
ATOM   2369 2HD1 LEU C  38      -2.851   1.971 -20.781  1.00  0.00           H  
ATOM   2370 3HD1 LEU C  38      -1.569   2.297 -19.590  1.00  0.00           H  
ATOM   2371 1HD2 LEU C  38      -1.314  -0.614 -18.580  1.00  0.00           H  
ATOM   2372 2HD2 LEU C  38      -1.397   0.817 -17.525  1.00  0.00           H  
ATOM   2373 3HD2 LEU C  38      -2.562  -0.511 -17.315  1.00  0.00           H  
ATOM   2374  N   LYS C  39      -6.646   0.725 -19.321  1.00  0.00           N  
ATOM   2375  CA  LYS C  39      -7.432  -0.276 -20.031  1.00  0.00           C  
ATOM   2376  C   LYS C  39      -8.194   0.346 -21.194  1.00  0.00           C  
ATOM   2377  O   LYS C  39      -8.271  -0.232 -22.279  1.00  0.00           O  
ATOM   2378  CB  LYS C  39      -8.404  -0.970 -19.076  1.00  0.00           C  
ATOM   2379  CG  LYS C  39      -7.742  -1.909 -18.076  1.00  0.00           C  
ATOM   2380  CD  LYS C  39      -8.776  -2.727 -17.317  1.00  0.00           C  
ATOM   2381  CE  LYS C  39      -9.545  -1.866 -16.325  1.00  0.00           C  
ATOM   2382  NZ  LYS C  39     -10.469  -2.675 -15.485  1.00  0.00           N  
ATOM   2383  H   LYS C  39      -6.811   0.945 -18.349  1.00  0.00           H  
ATOM   2384  HA  LYS C  39      -6.746  -1.018 -20.440  1.00  0.00           H  
ATOM   2385 1HB  LYS C  39      -8.960  -0.220 -18.514  1.00  0.00           H  
ATOM   2386 2HB  LYS C  39      -9.127  -1.550 -19.651  1.00  0.00           H  
ATOM   2387 1HG  LYS C  39      -7.070  -2.587 -18.603  1.00  0.00           H  
ATOM   2388 2HG  LYS C  39      -7.157  -1.327 -17.364  1.00  0.00           H  
ATOM   2389 1HD  LYS C  39      -9.480  -3.169 -18.023  1.00  0.00           H  
ATOM   2390 2HD  LYS C  39      -8.278  -3.531 -16.776  1.00  0.00           H  
ATOM   2391 1HE  LYS C  39      -8.843  -1.347 -15.675  1.00  0.00           H  
ATOM   2392 2HE  LYS C  39     -10.126  -1.119 -16.866  1.00  0.00           H  
ATOM   2393 1HZ  LYS C  39     -10.959  -2.069 -14.843  1.00  0.00           H  
ATOM   2394 2HZ  LYS C  39     -11.137  -3.148 -16.078  1.00  0.00           H  
ATOM   2395 3HZ  LYS C  39      -9.939  -3.359 -14.964  1.00  0.00           H  
ATOM   2396  N   LYS C  40      -8.747   1.542 -20.915  1.00  0.00           N  
ATOM   2397  CA  LYS C  40      -9.498   2.243 -21.951  1.00  0.00           C  
ATOM   2398  C   LYS C  40      -8.608   2.587 -23.138  1.00  0.00           C  
ATOM   2399  O   LYS C  40      -9.017   2.455 -24.292  1.00  0.00           O  
ATOM   2400  CB  LYS C  40     -10.133   3.514 -21.384  1.00  0.00           C  
ATOM   2401  CG  LYS C  40     -10.982   4.291 -22.382  1.00  0.00           C  
ATOM   2402  CD  LYS C  40     -11.643   5.494 -21.725  1.00  0.00           C  
ATOM   2403  CE  LYS C  40     -12.566   6.217 -22.695  1.00  0.00           C  
ATOM   2404  NZ  LYS C  40     -11.819   6.811 -23.836  1.00  0.00           N  
ATOM   2405  H   LYS C  40      -8.633   1.933 -19.992  1.00  0.00           H  
ATOM   2406  HA  LYS C  40     -10.287   1.580 -22.305  1.00  0.00           H  
ATOM   2407 1HB  LYS C  40     -10.766   3.257 -20.535  1.00  0.00           H  
ATOM   2408 2HB  LYS C  40      -9.351   4.180 -21.020  1.00  0.00           H  
ATOM   2409 1HG  LYS C  40     -10.353   4.636 -23.204  1.00  0.00           H  
ATOM   2410 2HG  LYS C  40     -11.754   3.639 -22.787  1.00  0.00           H  
ATOM   2411 1HD  LYS C  40     -12.222   5.165 -20.861  1.00  0.00           H  
ATOM   2412 2HD  LYS C  40     -10.876   6.189 -21.383  1.00  0.00           H  
ATOM   2413 1HE  LYS C  40     -13.304   5.517 -23.084  1.00  0.00           H  
ATOM   2414 2HE  LYS C  40     -13.094   7.012 -22.170  1.00  0.00           H  
ATOM   2415 1HZ  LYS C  40     -12.466   7.281 -24.455  1.00  0.00           H  
ATOM   2416 2HZ  LYS C  40     -11.144   7.477 -23.487  1.00  0.00           H  
ATOM   2417 3HZ  LYS C  40     -11.340   6.081 -24.343  1.00  0.00           H  
ATOM   2418  N   VAL C  41      -7.382   3.029 -22.793  1.00  0.00           N  
ATOM   2419  CA  VAL C  41      -6.424   3.391 -23.830  1.00  0.00           C  
ATOM   2420  C   VAL C  41      -6.076   2.190 -24.701  1.00  0.00           C  
ATOM   2421  O   VAL C  41      -5.973   2.306 -25.922  1.00  0.00           O  
ATOM   2422  CB  VAL C  41      -5.137   3.952 -23.198  1.00  0.00           C  
ATOM   2423  CG1 VAL C  41      -4.024   4.027 -24.232  1.00  0.00           C  
ATOM   2424  CG2 VAL C  41      -5.410   5.323 -22.599  1.00  0.00           C  
ATOM   2425  H   VAL C  41      -7.144   3.104 -21.814  1.00  0.00           H  
ATOM   2426  HA  VAL C  41      -6.885   4.144 -24.469  1.00  0.00           H  
ATOM   2427  HB  VAL C  41      -4.802   3.273 -22.414  1.00  0.00           H  
ATOM   2428 1HG1 VAL C  41      -3.122   4.426 -23.767  1.00  0.00           H  
ATOM   2429 2HG1 VAL C  41      -3.821   3.030 -24.621  1.00  0.00           H  
ATOM   2430 3HG1 VAL C  41      -4.330   4.681 -25.049  1.00  0.00           H  
ATOM   2431 1HG2 VAL C  41      -4.496   5.714 -22.152  1.00  0.00           H  
ATOM   2432 2HG2 VAL C  41      -5.751   6.001 -23.382  1.00  0.00           H  
ATOM   2433 3HG2 VAL C  41      -6.181   5.239 -21.832  1.00  0.00           H  
ATOM   2434  N   SER C  42      -5.906   1.047 -23.997  1.00  0.00           N  
ATOM   2435  CA  SER C  42      -5.565  -0.178 -24.709  1.00  0.00           C  
ATOM   2436  C   SER C  42      -6.663  -0.570 -25.689  1.00  0.00           C  
ATOM   2437  O   SER C  42      -6.385  -0.990 -26.813  1.00  0.00           O  
ATOM   2438  CB  SER C  42      -5.328  -1.306 -23.724  1.00  0.00           C  
ATOM   2439  OG  SER C  42      -4.161  -1.086 -22.980  1.00  0.00           O  
ATOM   2440  H   SER C  42      -6.019   1.066 -22.993  1.00  0.00           H  
ATOM   2441  HA  SER C  42      -4.656   0.005 -25.282  1.00  0.00           H  
ATOM   2442 1HB  SER C  42      -6.181  -1.387 -23.051  1.00  0.00           H  
ATOM   2443 2HB  SER C  42      -5.246  -2.249 -24.263  1.00  0.00           H  
ATOM   2444  HG  SER C  42      -3.430  -1.218 -23.589  1.00  0.00           H  
ATOM   2445  N   THR C  43      -7.913  -0.410 -25.203  1.00  0.00           N  
ATOM   2446  CA  THR C  43      -9.050  -0.750 -26.050  1.00  0.00           C  
ATOM   2447  C   THR C  43      -9.084   0.119 -27.301  1.00  0.00           C  
ATOM   2448  O   THR C  43      -9.362  -0.366 -28.398  1.00  0.00           O  
ATOM   2449  CB  THR C  43     -10.376  -0.604 -25.282  1.00  0.00           C  
ATOM   2450  OG1 THR C  43     -10.387  -1.503 -24.165  1.00  0.00           O  
ATOM   2451  CG2 THR C  43     -11.556  -0.916 -26.190  1.00  0.00           C  
ATOM   2452  H   THR C  43      -8.034  -0.059 -24.264  1.00  0.00           H  
ATOM   2453  HA  THR C  43      -8.938  -1.787 -26.367  1.00  0.00           H  
ATOM   2454  HB  THR C  43     -10.471   0.417 -24.911  1.00  0.00           H  
ATOM   2455  HG1 THR C  43      -9.654  -1.294 -23.581  1.00  0.00           H  
ATOM   2456 1HG2 THR C  43     -12.485  -0.807 -25.631  1.00  0.00           H  
ATOM   2457 2HG2 THR C  43     -11.557  -0.226 -27.034  1.00  0.00           H  
ATOM   2458 3HG2 THR C  43     -11.472  -1.938 -26.557  1.00  0.00           H  
ATOM   2459  N   GLU C  44      -8.791   1.414 -27.081  1.00  0.00           N  
ATOM   2460  CA  GLU C  44      -8.780   2.353 -28.197  1.00  0.00           C  
ATOM   2461  C   GLU C  44      -7.721   1.975 -29.224  1.00  0.00           C  
ATOM   2462  O   GLU C  44      -7.959   2.045 -30.430  1.00  0.00           O  
ATOM   2463  CB  GLU C  44      -8.532   3.776 -27.694  1.00  0.00           C  
ATOM   2464  CG  GLU C  44      -9.688   4.375 -26.904  1.00  0.00           C  
ATOM   2465  CD  GLU C  44      -9.378   5.741 -26.359  1.00  0.00           C  
ATOM   2466  OE1 GLU C  44      -8.262   6.180 -26.505  1.00  0.00           O  
ATOM   2467  OE2 GLU C  44     -10.258   6.347 -25.794  1.00  0.00           O  
ATOM   2468  H   GLU C  44      -8.581   1.718 -26.141  1.00  0.00           H  
ATOM   2469  HA  GLU C  44      -9.753   2.307 -28.687  1.00  0.00           H  
ATOM   2470 1HB  GLU C  44      -7.649   3.788 -27.055  1.00  0.00           H  
ATOM   2471 2HB  GLU C  44      -8.331   4.432 -28.542  1.00  0.00           H  
ATOM   2472 1HG  GLU C  44     -10.560   4.445 -27.554  1.00  0.00           H  
ATOM   2473 2HG  GLU C  44      -9.935   3.707 -26.080  1.00  0.00           H  
ATOM   2474  N   GLN C  45      -6.553   1.576 -28.674  1.00  0.00           N  
ATOM   2475  CA  GLN C  45      -5.448   1.186 -29.542  1.00  0.00           C  
ATOM   2476  C   GLN C  45      -5.817  -0.023 -30.392  1.00  0.00           C  
ATOM   2477  O   GLN C  45      -5.494  -0.081 -31.579  1.00  0.00           O  
ATOM   2478  CB  GLN C  45      -4.198   0.879 -28.713  1.00  0.00           C  
ATOM   2479  CG  GLN C  45      -2.915   0.813 -29.523  1.00  0.00           C  
ATOM   2480  CD  GLN C  45      -1.695   0.564 -28.656  1.00  0.00           C  
ATOM   2481  OE1 GLN C  45      -1.603  -0.456 -27.968  1.00  0.00           O  
ATOM   2482  NE2 GLN C  45      -0.750   1.496 -28.684  1.00  0.00           N  
ATOM   2483  H   GLN C  45      -6.465   1.555 -27.668  1.00  0.00           H  
ATOM   2484  HA  GLN C  45      -5.237   2.016 -30.215  1.00  0.00           H  
ATOM   2485 1HB  GLN C  45      -4.073   1.645 -27.947  1.00  0.00           H  
ATOM   2486 2HB  GLN C  45      -4.324  -0.076 -28.204  1.00  0.00           H  
ATOM   2487 1HG  GLN C  45      -2.994  -0.000 -30.244  1.00  0.00           H  
ATOM   2488 2HG  GLN C  45      -2.777   1.761 -30.043  1.00  0.00           H  
ATOM   2489 1HE2 GLN C  45       0.078   1.387 -28.133  1.00  0.00           H  
ATOM   2490 2HE2 GLN C  45      -0.865   2.309 -29.257  1.00  0.00           H  
ATOM   2491  N   ASP C  46      -6.505  -0.971 -29.715  1.00  0.00           N  
ATOM   2492  CA  ASP C  46      -6.915  -2.180 -30.419  1.00  0.00           C  
ATOM   2493  C   ASP C  46      -7.861  -1.856 -31.567  1.00  0.00           C  
ATOM   2494  O   ASP C  46      -7.754  -2.426 -32.653  1.00  0.00           O  
ATOM   2495  CB  ASP C  46      -7.589  -3.159 -29.455  1.00  0.00           C  
ATOM   2496  CG  ASP C  46      -7.903  -4.503 -30.098  1.00  0.00           C  
ATOM   2497  OD1 ASP C  46      -7.631  -4.659 -31.265  1.00  0.00           O  
ATOM   2498  OD2 ASP C  46      -8.411  -5.361 -29.417  1.00  0.00           O  
ATOM   2499  H   ASP C  46      -6.720  -0.820 -28.740  1.00  0.00           H  
ATOM   2500  HA  ASP C  46      -6.023  -2.644 -30.841  1.00  0.00           H  
ATOM   2501 1HB  ASP C  46      -6.941  -3.328 -28.594  1.00  0.00           H  
ATOM   2502 2HB  ASP C  46      -8.518  -2.725 -29.085  1.00  0.00           H  
ATOM   2503  N   ARG C  47      -8.784  -0.920 -31.274  1.00  0.00           N  
ATOM   2504  CA  ARG C  47      -9.745  -0.517 -32.295  1.00  0.00           C  
ATOM   2505  C   ARG C  47      -9.044   0.107 -33.495  1.00  0.00           C  
ATOM   2506  O   ARG C  47      -9.402  -0.158 -34.642  1.00  0.00           O  
ATOM   2507  CB  ARG C  47     -10.748   0.474 -31.725  1.00  0.00           C  
ATOM   2508  CG  ARG C  47     -11.752  -0.121 -30.750  1.00  0.00           C  
ATOM   2509  CD  ARG C  47     -12.611   0.925 -30.139  1.00  0.00           C  
ATOM   2510  NE  ARG C  47     -13.546   0.366 -29.177  1.00  0.00           N  
ATOM   2511  CZ  ARG C  47     -14.333   1.095 -28.361  1.00  0.00           C  
ATOM   2512  NH1 ARG C  47     -14.285   2.408 -28.403  1.00  0.00           N  
ATOM   2513  NH2 ARG C  47     -15.152   0.490 -27.519  1.00  0.00           N  
ATOM   2514  H   ARG C  47      -8.796  -0.512 -30.350  1.00  0.00           H  
ATOM   2515  HA  ARG C  47     -10.266  -1.410 -32.641  1.00  0.00           H  
ATOM   2516 1HB  ARG C  47     -10.218   1.271 -31.207  1.00  0.00           H  
ATOM   2517 2HB  ARG C  47     -11.311   0.931 -32.539  1.00  0.00           H  
ATOM   2518 1HG  ARG C  47     -12.394  -0.829 -31.275  1.00  0.00           H  
ATOM   2519 2HG  ARG C  47     -11.219  -0.637 -29.950  1.00  0.00           H  
ATOM   2520 1HD  ARG C  47     -11.986   1.654 -29.624  1.00  0.00           H  
ATOM   2521 2HD  ARG C  47     -13.184   1.426 -30.919  1.00  0.00           H  
ATOM   2522  HE  ARG C  47     -13.611  -0.642 -29.115  1.00  0.00           H  
ATOM   2523 1HH1 ARG C  47     -13.659   2.870 -29.048  1.00  0.00           H  
ATOM   2524 2HH1 ARG C  47     -14.875   2.954 -27.792  1.00  0.00           H  
ATOM   2525 1HH2 ARG C  47     -15.188  -0.520 -27.486  1.00  0.00           H  
ATOM   2526 2HH2 ARG C  47     -15.741   1.036 -26.908  1.00  0.00           H  
ATOM   2527  N   THR C  48      -8.037   0.941 -33.167  1.00  0.00           N  
ATOM   2528  CA  THR C  48      -7.276   1.605 -34.218  1.00  0.00           C  
ATOM   2529  C   THR C  48      -6.553   0.594 -35.098  1.00  0.00           C  
ATOM   2530  O   THR C  48      -6.515   0.736 -36.320  1.00  0.00           O  
ATOM   2531  CB  THR C  48      -6.256   2.595 -33.623  1.00  0.00           C  
ATOM   2532  OG1 THR C  48      -6.947   3.610 -32.883  1.00  0.00           O  
ATOM   2533  CG2 THR C  48      -5.438   3.246 -34.728  1.00  0.00           C  
ATOM   2534  H   THR C  48      -7.823   1.094 -32.191  1.00  0.00           H  
ATOM   2535  HA  THR C  48      -7.976   2.156 -34.847  1.00  0.00           H  
ATOM   2536  HB  THR C  48      -5.586   2.064 -32.947  1.00  0.00           H  
ATOM   2537  HG1 THR C  48      -7.449   3.202 -32.173  1.00  0.00           H  
ATOM   2538 1HG2 THR C  48      -4.723   3.941 -34.289  1.00  0.00           H  
ATOM   2539 2HG2 THR C  48      -4.903   2.477 -35.285  1.00  0.00           H  
ATOM   2540 3HG2 THR C  48      -6.102   3.786 -35.402  1.00  0.00           H  
ATOM   2541  N   THR C  49      -5.993  -0.421 -34.400  1.00  0.00           N  
ATOM   2542  CA  THR C  49      -5.266  -1.459 -35.121  1.00  0.00           C  
ATOM   2543  C   THR C  49      -6.180  -2.204 -36.085  1.00  0.00           C  
ATOM   2544  O   THR C  49      -5.793  -2.507 -37.214  1.00  0.00           O  
ATOM   2545  CB  THR C  49      -4.616  -2.459 -34.147  1.00  0.00           C  
ATOM   2546  OG1 THR C  49      -3.674  -1.774 -33.312  1.00  0.00           O  
ATOM   2547  CG2 THR C  49      -3.900  -3.562 -34.913  1.00  0.00           C  
ATOM   2548  H   THR C  49      -6.090  -0.440 -33.395  1.00  0.00           H  
ATOM   2549  HA  THR C  49      -4.482  -0.978 -35.708  1.00  0.00           H  
ATOM   2550  HB  THR C  49      -5.385  -2.904 -33.516  1.00  0.00           H  
ATOM   2551  HG1 THR C  49      -4.127  -1.090 -32.813  1.00  0.00           H  
ATOM   2552 1HG2 THR C  49      -3.448  -4.259 -34.209  1.00  0.00           H  
ATOM   2553 2HG2 THR C  49      -4.616  -4.092 -35.541  1.00  0.00           H  
ATOM   2554 3HG2 THR C  49      -3.124  -3.124 -35.540  1.00  0.00           H  
ATOM   2555  N   LYS C  50      -7.401  -2.478 -35.579  1.00  0.00           N  
ATOM   2556  CA  LYS C  50      -8.368  -3.188 -36.409  1.00  0.00           C  
ATOM   2557  C   LYS C  50      -8.715  -2.386 -37.657  1.00  0.00           C  
ATOM   2558  O   LYS C  50      -8.685  -1.156 -37.644  1.00  0.00           O  
ATOM   2559  CB  LYS C  50      -9.636  -3.495 -35.611  1.00  0.00           C  
ATOM   2560  CG  LYS C  50      -9.426  -4.441 -34.437  1.00  0.00           C  
ATOM   2561  CD  LYS C  50      -8.994  -5.821 -34.909  1.00  0.00           C  
ATOM   2562  CE  LYS C  50      -8.921  -6.806 -33.752  1.00  0.00           C  
ATOM   2563  NZ  LYS C  50      -7.832  -6.462 -32.797  1.00  0.00           N  
ATOM   2564  H   LYS C  50      -7.620  -2.186 -34.637  1.00  0.00           H  
ATOM   2565  HA  LYS C  50      -7.914  -4.126 -36.730  1.00  0.00           H  
ATOM   2566 1HB  LYS C  50     -10.055  -2.566 -35.222  1.00  0.00           H  
ATOM   2567 2HB  LYS C  50     -10.382  -3.939 -36.270  1.00  0.00           H  
ATOM   2568 1HG  LYS C  50      -8.660  -4.036 -33.775  1.00  0.00           H  
ATOM   2569 2HG  LYS C  50     -10.355  -4.534 -33.874  1.00  0.00           H  
ATOM   2570 1HD  LYS C  50      -9.707  -6.193 -35.647  1.00  0.00           H  
ATOM   2571 2HD  LYS C  50      -8.013  -5.754 -35.379  1.00  0.00           H  
ATOM   2572 1HE  LYS C  50      -9.869  -6.809 -33.217  1.00  0.00           H  
ATOM   2573 2HE  LYS C  50      -8.743  -7.809 -34.138  1.00  0.00           H  
ATOM   2574 1HZ  LYS C  50      -7.817  -7.138 -32.046  1.00  0.00           H  
ATOM   2575 2HZ  LYS C  50      -6.944  -6.474 -33.279  1.00  0.00           H  
ATOM   2576 3HZ  LYS C  50      -7.996  -5.541 -32.417  1.00  0.00           H  
TER                                                                             
ATOM   2578  N   ASP D   1      -0.205  -8.534  37.014  1.00  0.00           N  
ATOM   2579  CA  ASP D   1      -0.439  -9.613  36.061  1.00  0.00           C  
ATOM   2580  C   ASP D   1      -1.169  -9.107  34.824  1.00  0.00           C  
ATOM   2581  O   ASP D   1      -0.845  -9.491  33.700  1.00  0.00           O  
ATOM   2582  CB  ASP D   1      -1.246 -10.738  36.713  1.00  0.00           C  
ATOM   2583  CG  ASP D   1      -2.636 -10.294  37.149  1.00  0.00           C  
ATOM   2584  OD1 ASP D   1      -2.812  -9.127  37.407  1.00  0.00           O  
ATOM   2585  OD2 ASP D   1      -3.509 -11.126  37.221  1.00  0.00           O  
ATOM   2586  H   ASP D   1      -0.858  -7.765  37.056  1.00  0.00           H  
ATOM   2587  HA  ASP D   1       0.530 -10.000  35.743  1.00  0.00           H  
ATOM   2588 1HB  ASP D   1      -1.349 -11.566  36.011  1.00  0.00           H  
ATOM   2589 2HB  ASP D   1      -0.710 -11.113  37.585  1.00  0.00           H  
ATOM   2590  N   LYS D   2      -2.159  -8.234  35.089  1.00  0.00           N  
ATOM   2591  CA  LYS D   2      -2.936  -7.665  33.994  1.00  0.00           C  
ATOM   2592  C   LYS D   2      -2.055  -6.844  33.062  1.00  0.00           C  
ATOM   2593  O   LYS D   2      -2.195  -6.910  31.841  1.00  0.00           O  
ATOM   2594  CB  LYS D   2      -4.075  -6.801  34.538  1.00  0.00           C  
ATOM   2595  CG  LYS D   2      -5.195  -7.586  35.208  1.00  0.00           C  
ATOM   2596  CD  LYS D   2      -6.277  -6.659  35.742  1.00  0.00           C  
ATOM   2597  CE  LYS D   2      -7.391  -7.441  36.423  1.00  0.00           C  
ATOM   2598  NZ  LYS D   2      -8.436  -6.544  36.987  1.00  0.00           N  
ATOM   2599  H   LYS D   2      -2.351  -7.984  36.049  1.00  0.00           H  
ATOM   2600  HA  LYS D   2      -3.359  -8.487  33.416  1.00  0.00           H  
ATOM   2601 1HB  LYS D   2      -3.679  -6.094  35.267  1.00  0.00           H  
ATOM   2602 2HB  LYS D   2      -4.513  -6.222  33.725  1.00  0.00           H  
ATOM   2603 1HG  LYS D   2      -5.640  -8.273  34.487  1.00  0.00           H  
ATOM   2604 2HG  LYS D   2      -4.787  -8.168  36.034  1.00  0.00           H  
ATOM   2605 1HD  LYS D   2      -5.839  -5.965  36.461  1.00  0.00           H  
ATOM   2606 2HD  LYS D   2      -6.701  -6.083  34.920  1.00  0.00           H  
ATOM   2607 1HE  LYS D   2      -7.855  -8.113  35.703  1.00  0.00           H  
ATOM   2608 2HE  LYS D   2      -6.972  -8.042  37.230  1.00  0.00           H  
ATOM   2609 1HZ  LYS D   2      -9.154  -7.100  37.429  1.00  0.00           H  
ATOM   2610 2HZ  LYS D   2      -8.019  -5.928  37.670  1.00  0.00           H  
ATOM   2611 3HZ  LYS D   2      -8.845  -5.995  36.244  1.00  0.00           H  
ATOM   2612  N   ALA D   3      -1.151  -6.077  33.714  1.00  0.00           N  
ATOM   2613  CA  ALA D   3      -0.244  -5.236  32.943  1.00  0.00           C  
ATOM   2614  C   ALA D   3       0.651  -6.074  32.039  1.00  0.00           C  
ATOM   2615  O   ALA D   3       0.893  -5.717  30.886  1.00  0.00           O  
ATOM   2616  CB  ALA D   3       0.601  -4.376  33.873  1.00  0.00           C  
ATOM   2617  H   ALA D   3      -1.121  -6.102  34.724  1.00  0.00           H  
ATOM   2618  HA  ALA D   3      -0.844  -4.584  32.308  1.00  0.00           H  
ATOM   2619 1HB  ALA D   3       1.273  -3.754  33.282  1.00  0.00           H  
ATOM   2620 2HB  ALA D   3      -0.050  -3.740  34.472  1.00  0.00           H  
ATOM   2621 3HB  ALA D   3       1.185  -5.018  34.530  1.00  0.00           H  
ATOM   2622  N   GLU D   4       1.119  -7.197  32.628  1.00  0.00           N  
ATOM   2623  CA  GLU D   4       1.988  -8.083  31.863  1.00  0.00           C  
ATOM   2624  C   GLU D   4       1.268  -8.640  30.641  1.00  0.00           C  
ATOM   2625  O   GLU D   4       1.844  -8.730  29.557  1.00  0.00           O  
ATOM   2626  CB  GLU D   4       2.485  -9.233  32.742  1.00  0.00           C  
ATOM   2627  CG  GLU D   4       3.467  -8.815  33.828  1.00  0.00           C  
ATOM   2628  CD  GLU D   4       4.764  -8.293  33.274  1.00  0.00           C  
ATOM   2629  OE1 GLU D   4       5.353  -8.963  32.461  1.00  0.00           O  
ATOM   2630  OE2 GLU D   4       5.166  -7.222  33.666  1.00  0.00           O  
ATOM   2631  H   GLU D   4       0.858  -7.397  33.583  1.00  0.00           H  
ATOM   2632  HA  GLU D   4       2.841  -7.502  31.512  1.00  0.00           H  
ATOM   2633 1HB  GLU D   4       1.636  -9.714  33.227  1.00  0.00           H  
ATOM   2634 2HB  GLU D   4       2.974  -9.982  32.119  1.00  0.00           H  
ATOM   2635 1HG  GLU D   4       3.008  -8.038  34.439  1.00  0.00           H  
ATOM   2636 2HG  GLU D   4       3.669  -9.671  34.469  1.00  0.00           H  
ATOM   2637  N   ARG D   5      -0.007  -9.006  30.870  1.00  0.00           N  
ATOM   2638  CA  ARG D   5      -0.808  -9.547  29.778  1.00  0.00           C  
ATOM   2639  C   ARG D   5      -0.982  -8.524  28.663  1.00  0.00           C  
ATOM   2640  O   ARG D   5      -0.903  -8.860  27.481  1.00  0.00           O  
ATOM   2641  CB  ARG D   5      -2.177  -9.980  30.282  1.00  0.00           C  
ATOM   2642  CG  ARG D   5      -2.168 -11.204  31.185  1.00  0.00           C  
ATOM   2643  CD  ARG D   5      -3.545 -11.636  31.538  1.00  0.00           C  
ATOM   2644  NE  ARG D   5      -3.541 -12.786  32.427  1.00  0.00           N  
ATOM   2645  CZ  ARG D   5      -3.610 -12.715  33.771  1.00  0.00           C  
ATOM   2646  NH1 ARG D   5      -3.688 -11.545  34.364  1.00  0.00           N  
ATOM   2647  NH2 ARG D   5      -3.600 -13.822  34.492  1.00  0.00           N  
ATOM   2648  H   ARG D   5      -0.390  -8.899  31.798  1.00  0.00           H  
ATOM   2649  HA  ARG D   5      -0.280 -10.406  29.364  1.00  0.00           H  
ATOM   2650 1HB  ARG D   5      -2.634  -9.164  30.839  1.00  0.00           H  
ATOM   2651 2HB  ARG D   5      -2.824 -10.201  29.434  1.00  0.00           H  
ATOM   2652 1HG  ARG D   5      -1.670 -12.029  30.674  1.00  0.00           H  
ATOM   2653 2HG  ARG D   5      -1.634 -10.972  32.107  1.00  0.00           H  
ATOM   2654 1HD  ARG D   5      -4.064 -10.820  32.039  1.00  0.00           H  
ATOM   2655 2HD  ARG D   5      -4.084 -11.907  30.632  1.00  0.00           H  
ATOM   2656  HE  ARG D   5      -3.481 -13.704  32.007  1.00  0.00           H  
ATOM   2657 1HH1 ARG D   5      -3.696 -10.698  33.812  1.00  0.00           H  
ATOM   2658 2HH1 ARG D   5      -3.741 -11.491  35.371  1.00  0.00           H  
ATOM   2659 1HH2 ARG D   5      -3.540 -14.722  34.036  1.00  0.00           H  
ATOM   2660 2HH2 ARG D   5      -3.652 -13.769  35.499  1.00  0.00           H  
ATOM   2661  N   SER D   6      -1.219  -7.272  29.107  1.00  0.00           N  
ATOM   2662  CA  SER D   6      -1.405  -6.190  28.147  1.00  0.00           C  
ATOM   2663  C   SER D   6      -0.153  -5.981  27.304  1.00  0.00           C  
ATOM   2664  O   SER D   6      -0.236  -5.766  26.095  1.00  0.00           O  
ATOM   2665  CB  SER D   6      -1.758  -4.905  28.871  1.00  0.00           C  
ATOM   2666  OG  SER D   6      -1.915  -3.846  27.966  1.00  0.00           O  
ATOM   2667  H   SER D   6      -1.266  -7.103  30.102  1.00  0.00           H  
ATOM   2668  HA  SER D   6      -2.217  -6.468  27.476  1.00  0.00           H  
ATOM   2669 1HB  SER D   6      -2.680  -5.046  29.433  1.00  0.00           H  
ATOM   2670 2HB  SER D   6      -0.972  -4.663  29.585  1.00  0.00           H  
ATOM   2671  HG  SER D   6      -2.695  -3.367  28.253  1.00  0.00           H  
ATOM   2672  N   LEU D   7       0.995  -6.059  28.017  1.00  0.00           N  
ATOM   2673  CA  LEU D   7       2.266  -5.873  27.328  1.00  0.00           C  
ATOM   2674  C   LEU D   7       2.478  -6.942  26.264  1.00  0.00           C  
ATOM   2675  O   LEU D   7       2.948  -6.652  25.164  1.00  0.00           O  
ATOM   2676  CB  LEU D   7       3.424  -5.907  28.334  1.00  0.00           C  
ATOM   2677  CG  LEU D   7       3.488  -4.729  29.315  1.00  0.00           C  
ATOM   2678  CD1 LEU D   7       4.520  -5.023  30.395  1.00  0.00           C  
ATOM   2679  CD2 LEU D   7       3.835  -3.456  28.559  1.00  0.00           C  
ATOM   2680  H   LEU D   7       0.946  -6.244  29.009  1.00  0.00           H  
ATOM   2681  HA  LEU D   7       2.242  -4.904  26.828  1.00  0.00           H  
ATOM   2682 1HB  LEU D   7       3.349  -6.822  28.919  1.00  0.00           H  
ATOM   2683 2HB  LEU D   7       4.364  -5.929  27.782  1.00  0.00           H  
ATOM   2684  HG  LEU D   7       2.520  -4.609  29.803  1.00  0.00           H  
ATOM   2685 1HD1 LEU D   7       4.565  -4.187  31.093  1.00  0.00           H  
ATOM   2686 2HD1 LEU D   7       4.236  -5.928  30.933  1.00  0.00           H  
ATOM   2687 3HD1 LEU D   7       5.497  -5.165  29.936  1.00  0.00           H  
ATOM   2688 1HD2 LEU D   7       3.879  -2.619  29.257  1.00  0.00           H  
ATOM   2689 2HD2 LEU D   7       4.803  -3.574  28.072  1.00  0.00           H  
ATOM   2690 3HD2 LEU D   7       3.072  -3.260  27.806  1.00  0.00           H  
ATOM   2691  N   ASP D   8       2.109  -8.181  26.649  1.00  0.00           N  
ATOM   2692  CA  ASP D   8       2.260  -9.290  25.714  1.00  0.00           C  
ATOM   2693  C   ASP D   8       1.404  -9.081  24.470  1.00  0.00           C  
ATOM   2694  O   ASP D   8       1.842  -9.350  23.352  1.00  0.00           O  
ATOM   2695  CB  ASP D   8       1.882 -10.612  26.385  1.00  0.00           C  
ATOM   2696  CG  ASP D   8       2.163 -11.824  25.506  1.00  0.00           C  
ATOM   2697  OD1 ASP D   8       3.302 -12.219  25.420  1.00  0.00           O  
ATOM   2698  OD2 ASP D   8       1.237 -12.343  24.930  1.00  0.00           O  
ATOM   2699  H   ASP D   8       1.736  -8.317  27.577  1.00  0.00           H  
ATOM   2700  HA  ASP D   8       3.302  -9.328  25.399  1.00  0.00           H  
ATOM   2701 1HB  ASP D   8       2.438 -10.720  27.316  1.00  0.00           H  
ATOM   2702 2HB  ASP D   8       0.821 -10.603  26.636  1.00  0.00           H  
ATOM   2703  N   LYS D   9       0.175  -8.594  24.724  1.00  0.00           N  
ATOM   2704  CA  LYS D   9      -0.746  -8.341  23.622  1.00  0.00           C  
ATOM   2705  C   LYS D   9      -0.194  -7.283  22.676  1.00  0.00           C  
ATOM   2706  O   LYS D   9      -0.299  -7.411  21.456  1.00  0.00           O  
ATOM   2707  CB  LYS D   9      -2.113  -7.909  24.155  1.00  0.00           C  
ATOM   2708  CG  LYS D   9      -2.901  -9.017  24.840  1.00  0.00           C  
ATOM   2709  CD  LYS D   9      -4.235  -8.506  25.362  1.00  0.00           C  
ATOM   2710  CE  LYS D   9      -5.018  -9.610  26.057  1.00  0.00           C  
ATOM   2711  NZ  LYS D   9      -6.308  -9.115  26.609  1.00  0.00           N  
ATOM   2712  H   LYS D   9      -0.094  -8.410  25.680  1.00  0.00           H  
ATOM   2713  HA  LYS D   9      -0.861  -9.266  23.058  1.00  0.00           H  
ATOM   2714 1HB  LYS D   9      -1.984  -7.098  24.872  1.00  0.00           H  
ATOM   2715 2HB  LYS D   9      -2.719  -7.526  23.334  1.00  0.00           H  
ATOM   2716 1HG  LYS D   9      -3.083  -9.826  24.131  1.00  0.00           H  
ATOM   2717 2HG  LYS D   9      -2.322  -9.413  25.674  1.00  0.00           H  
ATOM   2718 1HD  LYS D   9      -4.063  -7.694  26.069  1.00  0.00           H  
ATOM   2719 2HD  LYS D   9      -4.827  -8.122  24.531  1.00  0.00           H  
ATOM   2720 1HE  LYS D   9      -5.224 -10.411  25.348  1.00  0.00           H  
ATOM   2721 2HE  LYS D   9      -4.423 -10.020  26.872  1.00  0.00           H  
ATOM   2722 1HZ  LYS D   9      -6.796  -9.875  27.061  1.00  0.00           H  
ATOM   2723 2HZ  LYS D   9      -6.128  -8.383  27.282  1.00  0.00           H  
ATOM   2724 3HZ  LYS D   9      -6.878  -8.749  25.859  1.00  0.00           H  
ATOM   2725  N   GLN D  10       0.392  -6.244  23.313  1.00  0.00           N  
ATOM   2726  CA  GLN D  10       0.962  -5.156  22.528  1.00  0.00           C  
ATOM   2727  C   GLN D  10       2.092  -5.653  21.635  1.00  0.00           C  
ATOM   2728  O   GLN D  10       2.202  -5.253  20.477  1.00  0.00           O  
ATOM   2729  CB  GLN D  10       1.472  -4.042  23.446  1.00  0.00           C  
ATOM   2730  CG  GLN D  10       0.374  -3.205  24.079  1.00  0.00           C  
ATOM   2731  CD  GLN D  10       0.922  -2.151  25.024  1.00  0.00           C  
ATOM   2732  OE1 GLN D  10       1.818  -1.382  24.665  1.00  0.00           O  
ATOM   2733  NE2 GLN D  10       0.385  -2.110  26.238  1.00  0.00           N  
ATOM   2734  H   GLN D  10       0.425  -6.242  24.323  1.00  0.00           H  
ATOM   2735  HA  GLN D  10       0.178  -4.757  21.884  1.00  0.00           H  
ATOM   2736 1HB  GLN D  10       2.069  -4.477  24.248  1.00  0.00           H  
ATOM   2737 2HB  GLN D  10       2.122  -3.374  22.881  1.00  0.00           H  
ATOM   2738 1HG  GLN D  10      -0.184  -2.700  23.291  1.00  0.00           H  
ATOM   2739 2HG  GLN D  10      -0.288  -3.860  24.645  1.00  0.00           H  
ATOM   2740 1HE2 GLN D  10       0.706  -1.436  26.904  1.00  0.00           H  
ATOM   2741 2HE2 GLN D  10      -0.340  -2.753  26.487  1.00  0.00           H  
ATOM   2742  N   ARG D  11       2.912  -6.540  22.242  1.00  0.00           N  
ATOM   2743  CA  ARG D  11       4.034  -7.089  21.490  1.00  0.00           C  
ATOM   2744  C   ARG D  11       3.553  -7.876  20.278  1.00  0.00           C  
ATOM   2745  O   ARG D  11       4.130  -7.780  19.194  1.00  0.00           O  
ATOM   2746  CB  ARG D  11       4.881  -7.992  22.374  1.00  0.00           C  
ATOM   2747  CG  ARG D  11       6.098  -8.597  21.692  1.00  0.00           C  
ATOM   2748  CD  ARG D  11       6.879  -9.453  22.620  1.00  0.00           C  
ATOM   2749  NE  ARG D  11       6.112 -10.602  23.074  1.00  0.00           N  
ATOM   2750  CZ  ARG D  11       5.932 -11.731  22.361  1.00  0.00           C  
ATOM   2751  NH1 ARG D  11       6.469 -11.848  21.167  1.00  0.00           N  
ATOM   2752  NH2 ARG D  11       5.215 -12.722  22.863  1.00  0.00           N  
ATOM   2753  H   ARG D  11       2.731  -6.803  23.200  1.00  0.00           H  
ATOM   2754  HA  ARG D  11       4.639  -6.257  21.129  1.00  0.00           H  
ATOM   2755 1HB  ARG D  11       5.233  -7.430  23.238  1.00  0.00           H  
ATOM   2756 2HB  ARG D  11       4.269  -8.814  22.746  1.00  0.00           H  
ATOM   2757 1HG  ARG D  11       5.776  -9.209  20.849  1.00  0.00           H  
ATOM   2758 2HG  ARG D  11       6.748  -7.798  21.333  1.00  0.00           H  
ATOM   2759 1HD  ARG D  11       7.772  -9.818  22.114  1.00  0.00           H  
ATOM   2760 2HD  ARG D  11       7.170  -8.871  23.494  1.00  0.00           H  
ATOM   2761  HE  ARG D  11       5.683 -10.550  23.988  1.00  0.00           H  
ATOM   2762 1HH1 ARG D  11       7.017 -11.090  20.784  1.00  0.00           H  
ATOM   2763 2HH1 ARG D  11       6.334 -12.694  20.633  1.00  0.00           H  
ATOM   2764 1HH2 ARG D  11       4.802 -12.633  23.781  1.00  0.00           H  
ATOM   2765 2HH2 ARG D  11       5.080 -13.568  22.329  1.00  0.00           H  
ATOM   2766  N   ARG D  12       2.477  -8.650  20.513  1.00  0.00           N  
ATOM   2767  CA  ARG D  12       1.914  -9.448  19.431  1.00  0.00           C  
ATOM   2768  C   ARG D  12       1.408  -8.562  18.300  1.00  0.00           C  
ATOM   2769  O   ARG D  12       1.602  -8.869  17.123  1.00  0.00           O  
ATOM   2770  CB  ARG D  12       0.772 -10.314  19.942  1.00  0.00           C  
ATOM   2771  CG  ARG D  12       1.196 -11.467  20.839  1.00  0.00           C  
ATOM   2772  CD  ARG D  12       0.032 -12.282  21.273  1.00  0.00           C  
ATOM   2773  NE  ARG D  12       0.422 -13.335  22.197  1.00  0.00           N  
ATOM   2774  CZ  ARG D  12       0.900 -14.539  21.826  1.00  0.00           C  
ATOM   2775  NH1 ARG D  12       1.041 -14.826  20.551  1.00  0.00           N  
ATOM   2776  NH2 ARG D  12       1.227 -15.431  22.745  1.00  0.00           N  
ATOM   2777  H   ARG D  12       2.076  -8.667  21.440  1.00  0.00           H  
ATOM   2778  HA  ARG D  12       2.705 -10.082  19.030  1.00  0.00           H  
ATOM   2779 1HB  ARG D  12       0.073  -9.699  20.506  1.00  0.00           H  
ATOM   2780 2HB  ARG D  12       0.229 -10.737  19.097  1.00  0.00           H  
ATOM   2781 1HG  ARG D  12       1.885 -12.115  20.297  1.00  0.00           H  
ATOM   2782 2HG  ARG D  12       1.690 -11.074  21.728  1.00  0.00           H  
ATOM   2783 1HD  ARG D  12      -0.694 -11.641  21.773  1.00  0.00           H  
ATOM   2784 2HD  ARG D  12      -0.432 -12.745  20.403  1.00  0.00           H  
ATOM   2785  HE  ARG D  12       0.327 -13.151  23.187  1.00  0.00           H  
ATOM   2786 1HH1 ARG D  12       0.791 -14.144  19.849  1.00  0.00           H  
ATOM   2787 2HH1 ARG D  12       1.400 -15.728  20.274  1.00  0.00           H  
ATOM   2788 1HH2 ARG D  12       1.118 -15.210  23.725  1.00  0.00           H  
ATOM   2789 2HH2 ARG D  12       1.585 -16.333  22.467  1.00  0.00           H  
ATOM   2790  N   VAL D  13       0.756  -7.460  18.723  1.00  0.00           N  
ATOM   2791  CA  VAL D  13       0.218  -6.520  17.746  1.00  0.00           C  
ATOM   2792  C   VAL D  13       1.329  -5.910  16.901  1.00  0.00           C  
ATOM   2793  O   VAL D  13       1.184  -5.754  15.688  1.00  0.00           O  
ATOM   2794  CB  VAL D  13      -0.558  -5.396  18.458  1.00  0.00           C  
ATOM   2795  CG1 VAL D  13      -0.841  -4.252  17.495  1.00  0.00           C  
ATOM   2796  CG2 VAL D  13      -1.853  -5.946  19.036  1.00  0.00           C  
ATOM   2797  H   VAL D  13       0.649  -7.302  19.715  1.00  0.00           H  
ATOM   2798  HA  VAL D  13      -0.447  -7.068  17.079  1.00  0.00           H  
ATOM   2799  HB  VAL D  13       0.058  -4.994  19.262  1.00  0.00           H  
ATOM   2800 1HG1 VAL D  13      -1.390  -3.466  18.014  1.00  0.00           H  
ATOM   2801 2HG1 VAL D  13       0.101  -3.850  17.121  1.00  0.00           H  
ATOM   2802 3HG1 VAL D  13      -1.437  -4.619  16.660  1.00  0.00           H  
ATOM   2803 1HG2 VAL D  13      -2.396  -5.146  19.538  1.00  0.00           H  
ATOM   2804 2HG2 VAL D  13      -2.466  -6.354  18.232  1.00  0.00           H  
ATOM   2805 3HG2 VAL D  13      -1.624  -6.735  19.753  1.00  0.00           H  
ATOM   2806  N   ALA D  14       2.430  -5.581  17.615  1.00  0.00           N  
ATOM   2807  CA  ALA D  14       3.566  -4.983  16.925  1.00  0.00           C  
ATOM   2808  C   ALA D  14       4.136  -5.931  15.878  1.00  0.00           C  
ATOM   2809  O   ALA D  14       4.486  -5.515  14.773  1.00  0.00           O  
ATOM   2810  CB  ALA D  14       4.645  -4.587  17.923  1.00  0.00           C  
ATOM   2811  H   ALA D  14       2.442  -5.757  18.610  1.00  0.00           H  
ATOM   2812  HA  ALA D  14       3.216  -4.088  16.410  1.00  0.00           H  
ATOM   2813 1HB  ALA D  14       5.486  -4.142  17.392  1.00  0.00           H  
ATOM   2814 2HB  ALA D  14       4.238  -3.864  18.630  1.00  0.00           H  
ATOM   2815 3HB  ALA D  14       4.983  -5.471  18.462  1.00  0.00           H  
ATOM   2816  N   GLU D  15       4.209  -7.216  16.282  1.00  0.00           N  
ATOM   2817  CA  GLU D  15       4.734  -8.221  15.364  1.00  0.00           C  
ATOM   2818  C   GLU D  15       3.867  -8.334  14.117  1.00  0.00           C  
ATOM   2819  O   GLU D  15       4.378  -8.453  13.003  1.00  0.00           O  
ATOM   2820  CB  GLU D  15       4.826  -9.581  16.059  1.00  0.00           C  
ATOM   2821  CG  GLU D  15       5.903  -9.668  17.131  1.00  0.00           C  
ATOM   2822  CD  GLU D  15       5.910 -10.990  17.846  1.00  0.00           C  
ATOM   2823  OE1 GLU D  15       5.043 -11.790  17.587  1.00  0.00           O  
ATOM   2824  OE2 GLU D  15       6.784 -11.201  18.654  1.00  0.00           O  
ATOM   2825  H   GLU D  15       3.898  -7.458  17.212  1.00  0.00           H  
ATOM   2826  HA  GLU D  15       5.730  -7.906  15.052  1.00  0.00           H  
ATOM   2827 1HB  GLU D  15       3.869  -9.817  16.525  1.00  0.00           H  
ATOM   2828 2HB  GLU D  15       5.028 -10.355  15.318  1.00  0.00           H  
ATOM   2829 1HG  GLU D  15       6.876  -9.514  16.667  1.00  0.00           H  
ATOM   2830 2HG  GLU D  15       5.745  -8.870  17.855  1.00  0.00           H  
ATOM   2831  N   GLU D  16       2.544  -8.291  14.361  1.00  0.00           N  
ATOM   2832  CA  GLU D  16       1.600  -8.382  13.253  1.00  0.00           C  
ATOM   2833  C   GLU D  16       1.765  -7.212  12.291  1.00  0.00           C  
ATOM   2834  O   GLU D  16       1.719  -7.386  11.074  1.00  0.00           O  
ATOM   2835  CB  GLU D  16       0.163  -8.424  13.779  1.00  0.00           C  
ATOM   2836  CG  GLU D  16      -0.202  -9.708  14.510  1.00  0.00           C  
ATOM   2837  CD  GLU D  16      -0.185 -10.916  13.615  1.00  0.00           C  
ATOM   2838  OE1 GLU D  16      -0.805 -10.874  12.580  1.00  0.00           O  
ATOM   2839  OE2 GLU D  16       0.449 -11.882  13.967  1.00  0.00           O  
ATOM   2840  H   GLU D  16       2.222  -8.196  15.313  1.00  0.00           H  
ATOM   2841  HA  GLU D  16       1.810  -9.299  12.703  1.00  0.00           H  
ATOM   2842 1HB  GLU D  16       0.002  -7.591  14.464  1.00  0.00           H  
ATOM   2843 2HB  GLU D  16      -0.532  -8.303  12.948  1.00  0.00           H  
ATOM   2844 1HG  GLU D  16       0.505  -9.863  15.324  1.00  0.00           H  
ATOM   2845 2HG  GLU D  16      -1.195  -9.597  14.944  1.00  0.00           H  
ATOM   2846  N   LEU D  17       1.958  -6.028  12.914  1.00  0.00           N  
ATOM   2847  CA  LEU D  17       2.128  -4.821  12.113  1.00  0.00           C  
ATOM   2848  C   LEU D  17       3.367  -4.916  11.231  1.00  0.00           C  
ATOM   2849  O   LEU D  17       3.343  -4.518  10.066  1.00  0.00           O  
ATOM   2850  CB  LEU D  17       2.234  -3.591  13.023  1.00  0.00           C  
ATOM   2851  CG  LEU D  17       0.917  -3.108  13.644  1.00  0.00           C  
ATOM   2852  CD1 LEU D  17       1.216  -2.147  14.787  1.00  0.00           C  
ATOM   2853  CD2 LEU D  17       0.068  -2.437  12.574  1.00  0.00           C  
ATOM   2854  H   LEU D  17       1.980  -6.000  13.923  1.00  0.00           H  
ATOM   2855  HA  LEU D  17       1.261  -4.722  11.460  1.00  0.00           H  
ATOM   2856 1HB  LEU D  17       2.919  -3.820  13.838  1.00  0.00           H  
ATOM   2857 2HB  LEU D  17       2.651  -2.766  12.446  1.00  0.00           H  
ATOM   2858  HG  LEU D  17       0.375  -3.959  14.056  1.00  0.00           H  
ATOM   2859 1HD1 LEU D  17       0.280  -1.804  15.228  1.00  0.00           H  
ATOM   2860 2HD1 LEU D  17       1.808  -2.659  15.546  1.00  0.00           H  
ATOM   2861 3HD1 LEU D  17       1.773  -1.292  14.407  1.00  0.00           H  
ATOM   2862 1HD2 LEU D  17      -0.869  -2.094  13.015  1.00  0.00           H  
ATOM   2863 2HD2 LEU D  17       0.608  -1.585  12.162  1.00  0.00           H  
ATOM   2864 3HD2 LEU D  17      -0.146  -3.151  11.778  1.00  0.00           H  
ATOM   2865  N   GLN D  18       4.436  -5.462  11.854  1.00  0.00           N  
ATOM   2866  CA  GLN D  18       5.684  -5.605  11.114  1.00  0.00           C  
ATOM   2867  C   GLN D  18       5.509  -6.526   9.913  1.00  0.00           C  
ATOM   2868  O   GLN D  18       6.028  -6.254   8.830  1.00  0.00           O  
ATOM   2869  CB  GLN D  18       6.790  -6.142  12.027  1.00  0.00           C  
ATOM   2870  CG  GLN D  18       8.176  -6.119  11.405  1.00  0.00           C  
ATOM   2871  CD  GLN D  18       8.630  -4.715  11.055  1.00  0.00           C  
ATOM   2872  OE1 GLN D  18       8.954  -3.915  11.937  1.00  0.00           O  
ATOM   2873  NE2 GLN D  18       8.657  -4.407   9.764  1.00  0.00           N  
ATOM   2874  H   GLN D  18       4.347  -5.758  12.815  1.00  0.00           H  
ATOM   2875  HA  GLN D  18       5.972  -4.622  10.742  1.00  0.00           H  
ATOM   2876 1HB  GLN D  18       6.822  -5.553  12.943  1.00  0.00           H  
ATOM   2877 2HB  GLN D  18       6.563  -7.170  12.307  1.00  0.00           H  
ATOM   2878 1HG  GLN D  18       8.887  -6.542  12.114  1.00  0.00           H  
ATOM   2879 2HG  GLN D  18       8.162  -6.712  10.491  1.00  0.00           H  
ATOM   2880 1HE2 GLN D  18       8.948  -3.495   9.472  1.00  0.00           H  
ATOM   2881 2HE2 GLN D  18       8.386  -5.086   9.082  1.00  0.00           H  
ATOM   2882  N   LYS D  19       4.760  -7.617  10.157  1.00  0.00           N  
ATOM   2883  CA  LYS D  19       4.511  -8.573   9.084  1.00  0.00           C  
ATOM   2884  C   LYS D  19       3.743  -7.928   7.938  1.00  0.00           C  
ATOM   2885  O   LYS D  19       4.041  -8.165   6.767  1.00  0.00           O  
ATOM   2886  CB  LYS D  19       3.744  -9.785   9.615  1.00  0.00           C  
ATOM   2887  CG  LYS D  19       4.560 -10.702  10.516  1.00  0.00           C  
ATOM   2888  CD  LYS D  19       3.810 -11.990  10.820  1.00  0.00           C  
ATOM   2889  CE  LYS D  19       2.644 -11.743  11.767  1.00  0.00           C  
ATOM   2890  NZ  LYS D  19       1.980 -13.010  12.175  1.00  0.00           N  
ATOM   2891  H   LYS D  19       4.380  -7.756  11.082  1.00  0.00           H  
ATOM   2892  HA  LYS D  19       5.474  -8.905   8.697  1.00  0.00           H  
ATOM   2893 1HB  LYS D  19       2.875  -9.447  10.180  1.00  0.00           H  
ATOM   2894 2HB  LYS D  19       3.378 -10.380   8.777  1.00  0.00           H  
ATOM   2895 1HG  LYS D  19       5.504 -10.947  10.028  1.00  0.00           H  
ATOM   2896 2HG  LYS D  19       4.779 -10.189  11.453  1.00  0.00           H  
ATOM   2897 1HD  LYS D  19       3.429 -12.417   9.892  1.00  0.00           H  
ATOM   2898 2HD  LYS D  19       4.490 -12.708  11.278  1.00  0.00           H  
ATOM   2899 1HE  LYS D  19       3.002 -11.231  12.658  1.00  0.00           H  
ATOM   2900 2HE  LYS D  19       1.909 -11.103  11.278  1.00  0.00           H  
ATOM   2901 1HZ  LYS D  19       1.214 -12.803  12.800  1.00  0.00           H  
ATOM   2902 2HZ  LYS D  19       1.627 -13.485  11.356  1.00  0.00           H  
ATOM   2903 3HZ  LYS D  19       2.648 -13.604  12.646  1.00  0.00           H  
ATOM   2904  N   ILE D  20       2.751  -7.108   8.341  1.00  0.00           N  
ATOM   2905  CA  ILE D  20       1.935  -6.420   7.348  1.00  0.00           C  
ATOM   2906  C   ILE D  20       2.779  -5.479   6.498  1.00  0.00           C  
ATOM   2907  O   ILE D  20       2.601  -5.397   5.283  1.00  0.00           O  
ATOM   2908  CB  ILE D  20       0.802  -5.626   8.023  1.00  0.00           C  
ATOM   2909  CG1 ILE D  20      -0.271  -6.577   8.560  1.00  0.00           C  
ATOM   2910  CG2 ILE D  20       0.194  -4.631   7.047  1.00  0.00           C  
ATOM   2911  CD1 ILE D  20      -1.189  -5.948   9.583  1.00  0.00           C  
ATOM   2912  H   ILE D  20       2.588  -6.983   9.330  1.00  0.00           H  
ATOM   2913  HA  ILE D  20       1.502  -7.170   6.687  1.00  0.00           H  
ATOM   2914  HB  ILE D  20       1.199  -5.083   8.881  1.00  0.00           H  
ATOM   2915 1HG1 ILE D  20      -0.879  -6.943   7.734  1.00  0.00           H  
ATOM   2916 2HG1 ILE D  20       0.208  -7.443   9.020  1.00  0.00           H  
ATOM   2917 1HG2 ILE D  20      -0.605  -4.079   7.540  1.00  0.00           H  
ATOM   2918 2HG2 ILE D  20       0.962  -3.935   6.712  1.00  0.00           H  
ATOM   2919 3HG2 ILE D  20      -0.211  -5.165   6.187  1.00  0.00           H  
ATOM   2920 1HD1 ILE D  20      -1.921  -6.684   9.917  1.00  0.00           H  
ATOM   2921 2HD1 ILE D  20      -0.603  -5.607  10.437  1.00  0.00           H  
ATOM   2922 3HD1 ILE D  20      -1.706  -5.101   9.135  1.00  0.00           H  
ATOM   2923  N   ILE D  21       3.696  -4.785   7.213  1.00  0.00           N  
ATOM   2924  CA  ILE D  21       4.567  -3.844   6.519  1.00  0.00           C  
ATOM   2925  C   ILE D  21       5.436  -4.555   5.489  1.00  0.00           C  
ATOM   2926  O   ILE D  21       5.633  -4.057   4.380  1.00  0.00           O  
ATOM   2927  CB  ILE D  21       5.465  -3.089   7.516  1.00  0.00           C  
ATOM   2928  CG1 ILE D  21       4.642  -2.072   8.311  1.00  0.00           C  
ATOM   2929  CG2 ILE D  21       6.607  -2.400   6.786  1.00  0.00           C  
ATOM   2930  CD1 ILE D  21       5.377  -1.482   9.493  1.00  0.00           C  
ATOM   2931  H   ILE D  21       3.757  -4.934   8.210  1.00  0.00           H  
ATOM   2932  HA  ILE D  21       3.938  -3.129   5.989  1.00  0.00           H  
ATOM   2933  HB  ILE D  21       5.879  -3.793   8.237  1.00  0.00           H  
ATOM   2934 1HG1 ILE D  21       4.339  -1.256   7.655  1.00  0.00           H  
ATOM   2935 2HG1 ILE D  21       3.733  -2.548   8.680  1.00  0.00           H  
ATOM   2936 1HG2 ILE D  21       7.231  -1.870   7.505  1.00  0.00           H  
ATOM   2937 2HG2 ILE D  21       7.207  -3.144   6.264  1.00  0.00           H  
ATOM   2938 3HG2 ILE D  21       6.202  -1.690   6.065  1.00  0.00           H  
ATOM   2939 1HD1 ILE D  21       4.729  -0.771  10.006  1.00  0.00           H  
ATOM   2940 2HD1 ILE D  21       5.658  -2.280  10.181  1.00  0.00           H  
ATOM   2941 3HD1 ILE D  21       6.273  -0.970   9.145  1.00  0.00           H  
ATOM   2942  N   GLU D  22       5.938  -5.733   5.913  1.00  0.00           N  
ATOM   2943  CA  GLU D  22       6.783  -6.509   5.014  1.00  0.00           C  
ATOM   2944  C   GLU D  22       6.019  -6.926   3.763  1.00  0.00           C  
ATOM   2945  O   GLU D  22       6.551  -6.877   2.654  1.00  0.00           O  
ATOM   2946  CB  GLU D  22       7.326  -7.749   5.728  1.00  0.00           C  
ATOM   2947  CG  GLU D  22       8.274  -8.593   4.890  1.00  0.00           C  
ATOM   2948  CD  GLU D  22       8.848  -9.757   5.649  1.00  0.00           C  
ATOM   2949  OE1 GLU D  22       8.988  -9.652   6.844  1.00  0.00           O  
ATOM   2950  OE2 GLU D  22       9.147 -10.753   5.033  1.00  0.00           O  
ATOM   2951  H   GLU D  22       5.718  -6.054   6.845  1.00  0.00           H  
ATOM   2952  HA  GLU D  22       7.615  -5.878   4.702  1.00  0.00           H  
ATOM   2953 1HB  GLU D  22       7.857  -7.445   6.631  1.00  0.00           H  
ATOM   2954 2HB  GLU D  22       6.495  -8.384   6.036  1.00  0.00           H  
ATOM   2955 1HG  GLU D  22       7.736  -8.971   4.021  1.00  0.00           H  
ATOM   2956 2HG  GLU D  22       9.087  -7.962   4.533  1.00  0.00           H  
ATOM   2957  N   LYS D  23       4.758  -7.334   3.999  1.00  0.00           N  
ATOM   2958  CA  LYS D  23       3.913  -7.754   2.887  1.00  0.00           C  
ATOM   2959  C   LYS D  23       3.680  -6.609   1.909  1.00  0.00           C  
ATOM   2960  O   LYS D  23       3.709  -6.802   0.694  1.00  0.00           O  
ATOM   2961  CB  LYS D  23       2.575  -8.286   3.402  1.00  0.00           C  
ATOM   2962  CG  LYS D  23       2.663  -9.632   4.108  1.00  0.00           C  
ATOM   2963  CD  LYS D  23       1.280 -10.200   4.391  1.00  0.00           C  
ATOM   2964  CE  LYS D  23       0.578  -9.425   5.496  1.00  0.00           C  
ATOM   2965  NZ  LYS D  23      -0.720 -10.046   5.873  1.00  0.00           N  
ATOM   2966  H   LYS D  23       4.413  -7.343   4.948  1.00  0.00           H  
ATOM   2967  HA  LYS D  23       4.429  -8.551   2.351  1.00  0.00           H  
ATOM   2968 1HB  LYS D  23       2.143  -7.569   4.101  1.00  0.00           H  
ATOM   2969 2HB  LYS D  23       1.880  -8.390   2.569  1.00  0.00           H  
ATOM   2970 1HG  LYS D  23       3.214 -10.336   3.483  1.00  0.00           H  
ATOM   2971 2HG  LYS D  23       3.198  -9.515   5.050  1.00  0.00           H  
ATOM   2972 1HD  LYS D  23       0.675 -10.153   3.484  1.00  0.00           H  
ATOM   2973 2HD  LYS D  23       1.370 -11.243   4.692  1.00  0.00           H  
ATOM   2974 1HE  LYS D  23       1.218  -9.388   6.377  1.00  0.00           H  
ATOM   2975 2HE  LYS D  23       0.395  -8.403   5.164  1.00  0.00           H  
ATOM   2976 1HZ  LYS D  23      -1.153  -9.504   6.607  1.00  0.00           H  
ATOM   2977 2HZ  LYS D  23      -1.330 -10.069   5.067  1.00  0.00           H  
ATOM   2978 3HZ  LYS D  23      -0.561 -10.988   6.201  1.00  0.00           H  
ATOM   2979  N   LEU D  24       3.451  -5.422   2.515  1.00  0.00           N  
ATOM   2980  CA  LEU D  24       3.210  -4.239   1.698  1.00  0.00           C  
ATOM   2981  C   LEU D  24       4.416  -3.916   0.826  1.00  0.00           C  
ATOM   2982  O   LEU D  24       4.271  -3.562  -0.344  1.00  0.00           O  
ATOM   2983  CB  LEU D  24       2.880  -3.036   2.591  1.00  0.00           C  
ATOM   2984  CG  LEU D  24       1.470  -3.024   3.196  1.00  0.00           C  
ATOM   2985  CD1 LEU D  24       1.412  -2.006   4.328  1.00  0.00           C  
ATOM   2986  CD2 LEU D  24       0.455  -2.694   2.112  1.00  0.00           C  
ATOM   2987  H   LEU D  24       3.452  -5.376   3.524  1.00  0.00           H  
ATOM   2988  HA  LEU D  24       2.367  -4.449   1.039  1.00  0.00           H  
ATOM   2989 1HB  LEU D  24       3.593  -3.009   3.414  1.00  0.00           H  
ATOM   2990 2HB  LEU D  24       2.997  -2.125   2.005  1.00  0.00           H  
ATOM   2991  HG  LEU D  24       1.246  -4.004   3.618  1.00  0.00           H  
ATOM   2992 1HD1 LEU D  24       0.410  -1.997   4.758  1.00  0.00           H  
ATOM   2993 2HD1 LEU D  24       2.134  -2.277   5.098  1.00  0.00           H  
ATOM   2994 3HD1 LEU D  24       1.648  -1.016   3.939  1.00  0.00           H  
ATOM   2995 1HD2 LEU D  24      -0.547  -2.686   2.542  1.00  0.00           H  
ATOM   2996 2HD2 LEU D  24       0.678  -1.714   1.691  1.00  0.00           H  
ATOM   2997 3HD2 LEU D  24       0.506  -3.447   1.325  1.00  0.00           H  
ATOM   2998  N   GLN D  25       5.600  -4.058   1.464  1.00  0.00           N  
ATOM   2999  CA  GLN D  25       6.830  -3.775   0.735  1.00  0.00           C  
ATOM   3000  C   GLN D  25       6.993  -4.713  -0.454  1.00  0.00           C  
ATOM   3001  O   GLN D  25       7.401  -4.292  -1.537  1.00  0.00           O  
ATOM   3002  CB  GLN D  25       8.042  -3.893   1.663  1.00  0.00           C  
ATOM   3003  CG  GLN D  25       9.362  -3.510   1.016  1.00  0.00           C  
ATOM   3004  CD  GLN D  25       9.413  -2.045   0.627  1.00  0.00           C  
ATOM   3005  OE1 GLN D  25       9.193  -1.160   1.459  1.00  0.00           O  
ATOM   3006  NE2 GLN D  25       9.703  -1.780  -0.642  1.00  0.00           N  
ATOM   3007  H   GLN D  25       5.606  -4.356   2.429  1.00  0.00           H  
ATOM   3008  HA  GLN D  25       6.771  -2.757   0.352  1.00  0.00           H  
ATOM   3009 1HB  GLN D  25       7.897  -3.254   2.534  1.00  0.00           H  
ATOM   3010 2HB  GLN D  25       8.128  -4.919   2.021  1.00  0.00           H  
ATOM   3011 1HG  GLN D  25      10.171  -3.705   1.720  1.00  0.00           H  
ATOM   3012 2HG  GLN D  25       9.499  -4.108   0.114  1.00  0.00           H  
ATOM   3013 1HE2 GLN D  25       9.751  -0.831  -0.957  1.00  0.00           H  
ATOM   3014 2HE2 GLN D  25       9.874  -2.528  -1.283  1.00  0.00           H  
ATOM   3015  N   ARG D  26       6.658  -5.992  -0.200  1.00  0.00           N  
ATOM   3016  CA  ARG D  26       6.763  -6.987  -1.261  1.00  0.00           C  
ATOM   3017  C   ARG D  26       5.834  -6.653  -2.422  1.00  0.00           C  
ATOM   3018  O   ARG D  26       6.209  -6.787  -3.587  1.00  0.00           O  
ATOM   3019  CB  ARG D  26       6.428  -8.373  -0.731  1.00  0.00           C  
ATOM   3020  CG  ARG D  26       7.470  -8.969   0.203  1.00  0.00           C  
ATOM   3021  CD  ARG D  26       7.087 -10.331   0.655  1.00  0.00           C  
ATOM   3022  NE  ARG D  26       8.038 -10.872   1.613  1.00  0.00           N  
ATOM   3023  CZ  ARG D  26       9.185 -11.497   1.283  1.00  0.00           C  
ATOM   3024  NH1 ARG D  26       9.509 -11.651   0.018  1.00  0.00           N  
ATOM   3025  NH2 ARG D  26       9.985 -11.954   2.230  1.00  0.00           N  
ATOM   3026  H   ARG D  26       6.338  -6.242   0.725  1.00  0.00           H  
ATOM   3027  HA  ARG D  26       7.786  -6.974  -1.637  1.00  0.00           H  
ATOM   3028 1HB  ARG D  26       5.483  -8.337  -0.191  1.00  0.00           H  
ATOM   3029 2HB  ARG D  26       6.302  -9.062  -1.566  1.00  0.00           H  
ATOM   3030 1HG  ARG D  26       8.427  -9.035  -0.314  1.00  0.00           H  
ATOM   3031 2HG  ARG D  26       7.576  -8.333   1.083  1.00  0.00           H  
ATOM   3032 1HD  ARG D  26       6.107 -10.294   1.131  1.00  0.00           H  
ATOM   3033 2HD  ARG D  26       7.049 -11.001  -0.202  1.00  0.00           H  
ATOM   3034  HE  ARG D  26       7.823 -10.772   2.596  1.00  0.00           H  
ATOM   3035 1HH1 ARG D  26       8.897 -11.302  -0.706  1.00  0.00           H  
ATOM   3036 2HH1 ARG D  26      10.368 -12.119  -0.229  1.00  0.00           H  
ATOM   3037 1HH2 ARG D  26       9.736 -11.835   3.203  1.00  0.00           H  
ATOM   3038 2HH2 ARG D  26      10.844 -12.422   1.983  1.00  0.00           H  
ATOM   3039  N   ALA D  27       4.618  -6.216  -2.039  1.00  0.00           N  
ATOM   3040  CA  ALA D  27       3.628  -5.857  -3.047  1.00  0.00           C  
ATOM   3041  C   ALA D  27       4.111  -4.693  -3.903  1.00  0.00           C  
ATOM   3042  O   ALA D  27       3.931  -4.689  -5.121  1.00  0.00           O  
ATOM   3043  CB  ALA D  27       2.300  -5.514  -2.388  1.00  0.00           C  
ATOM   3044  H   ALA D  27       4.409  -6.144  -1.053  1.00  0.00           H  
ATOM   3045  HA  ALA D  27       3.485  -6.717  -3.702  1.00  0.00           H  
ATOM   3046 1HB  ALA D  27       1.572  -5.248  -3.154  1.00  0.00           H  
ATOM   3047 2HB  ALA D  27       1.939  -6.376  -1.827  1.00  0.00           H  
ATOM   3048 3HB  ALA D  27       2.438  -4.672  -1.711  1.00  0.00           H  
ATOM   3049  N   VAL D  28       4.728  -3.722  -3.190  1.00  0.00           N  
ATOM   3050  CA  VAL D  28       5.235  -2.547  -3.889  1.00  0.00           C  
ATOM   3051  C   VAL D  28       6.307  -2.929  -4.902  1.00  0.00           C  
ATOM   3052  O   VAL D  28       6.337  -2.404  -6.015  1.00  0.00           O  
ATOM   3053  CB  VAL D  28       5.820  -1.538  -2.883  1.00  0.00           C  
ATOM   3054  CG1 VAL D  28       6.633  -0.475  -3.606  1.00  0.00           C  
ATOM   3055  CG2 VAL D  28       4.698  -0.903  -2.076  1.00  0.00           C  
ATOM   3056  H   VAL D  28       4.825  -3.832  -2.191  1.00  0.00           H  
ATOM   3057  HA  VAL D  28       4.407  -2.094  -4.434  1.00  0.00           H  
ATOM   3058  HB  VAL D  28       6.500  -2.061  -2.211  1.00  0.00           H  
ATOM   3059 1HG1 VAL D  28       7.039   0.230  -2.880  1.00  0.00           H  
ATOM   3060 2HG1 VAL D  28       7.451  -0.949  -4.147  1.00  0.00           H  
ATOM   3061 3HG1 VAL D  28       5.992   0.058  -4.309  1.00  0.00           H  
ATOM   3062 1HG2 VAL D  28       5.118  -0.191  -1.366  1.00  0.00           H  
ATOM   3063 2HG2 VAL D  28       4.014  -0.384  -2.749  1.00  0.00           H  
ATOM   3064 3HG2 VAL D  28       4.155  -1.677  -1.534  1.00  0.00           H  
ATOM   3065  N   LYS D  29       7.175  -3.862  -4.457  1.00  0.00           N  
ATOM   3066  CA  LYS D  29       8.245  -4.311  -5.339  1.00  0.00           C  
ATOM   3067  C   LYS D  29       7.686  -4.974  -6.591  1.00  0.00           C  
ATOM   3068  O   LYS D  29       8.183  -4.757  -7.696  1.00  0.00           O  
ATOM   3069  CB  LYS D  29       9.175  -5.277  -4.603  1.00  0.00           C  
ATOM   3070  CG  LYS D  29      10.337  -5.794  -5.442  1.00  0.00           C  
ATOM   3071  CD  LYS D  29      11.275  -4.665  -5.842  1.00  0.00           C  
ATOM   3072  CE  LYS D  29      12.579  -5.203  -6.411  1.00  0.00           C  
ATOM   3073  NZ  LYS D  29      12.359  -6.009  -7.642  1.00  0.00           N  
ATOM   3074  H   LYS D  29       7.066  -4.229  -3.523  1.00  0.00           H  
ATOM   3075  HA  LYS D  29       8.817  -3.437  -5.651  1.00  0.00           H  
ATOM   3076 1HB  LYS D  29       9.591  -4.784  -3.724  1.00  0.00           H  
ATOM   3077 2HB  LYS D  29       8.604  -6.139  -4.256  1.00  0.00           H  
ATOM   3078 1HG  LYS D  29      10.897  -6.535  -4.870  1.00  0.00           H  
ATOM   3079 2HG  LYS D  29       9.951  -6.271  -6.342  1.00  0.00           H  
ATOM   3080 1HD  LYS D  29      10.791  -4.038  -6.593  1.00  0.00           H  
ATOM   3081 2HD  LYS D  29      11.497  -4.049  -4.970  1.00  0.00           H  
ATOM   3082 1HE  LYS D  29      13.242  -4.372  -6.649  1.00  0.00           H  
ATOM   3083 2HE  LYS D  29      13.071  -5.828  -5.666  1.00  0.00           H  
ATOM   3084 1HZ  LYS D  29      13.246  -6.347  -7.987  1.00  0.00           H  
ATOM   3085 2HZ  LYS D  29      11.759  -6.794  -7.428  1.00  0.00           H  
ATOM   3086 3HZ  LYS D  29      11.921  -5.434  -8.348  1.00  0.00           H  
ATOM   3087  N   GLU D  30       6.636  -5.786  -6.362  1.00  0.00           N  
ATOM   3088  CA  GLU D  30       5.999  -6.477  -7.477  1.00  0.00           C  
ATOM   3089  C   GLU D  30       5.403  -5.489  -8.471  1.00  0.00           C  
ATOM   3090  O   GLU D  30       5.512  -5.671  -9.683  1.00  0.00           O  
ATOM   3091  CB  GLU D  30       4.909  -7.422  -6.966  1.00  0.00           C  
ATOM   3092  CG  GLU D  30       4.227  -8.241  -8.053  1.00  0.00           C  
ATOM   3093  CD  GLU D  30       3.219  -9.213  -7.506  1.00  0.00           C  
ATOM   3094  OE1 GLU D  30       3.594 -10.050  -6.720  1.00  0.00           O  
ATOM   3095  OE2 GLU D  30       2.072  -9.119  -7.876  1.00  0.00           O  
ATOM   3096  H   GLU D  30       6.302  -5.904  -5.416  1.00  0.00           H  
ATOM   3097  HA  GLU D  30       6.763  -7.055  -7.998  1.00  0.00           H  
ATOM   3098 1HB  GLU D  30       5.338  -8.116  -6.243  1.00  0.00           H  
ATOM   3099 2HB  GLU D  30       4.141  -6.845  -6.450  1.00  0.00           H  
ATOM   3100 1HG  GLU D  30       3.725  -7.564  -8.743  1.00  0.00           H  
ATOM   3101 2HG  GLU D  30       4.986  -8.788  -8.611  1.00  0.00           H  
ATOM   3102  N   LEU D  31       4.776  -4.446  -7.883  1.00  0.00           N  
ATOM   3103  CA  LEU D  31       4.157  -3.422  -8.716  1.00  0.00           C  
ATOM   3104  C   LEU D  31       5.193  -2.714  -9.580  1.00  0.00           C  
ATOM   3105  O   LEU D  31       4.952  -2.440 -10.756  1.00  0.00           O  
ATOM   3106  CB  LEU D  31       3.425  -2.397  -7.841  1.00  0.00           C  
ATOM   3107  CG  LEU D  31       2.559  -1.378  -8.592  1.00  0.00           C  
ATOM   3108  CD1 LEU D  31       1.587  -2.113  -9.505  1.00  0.00           C  
ATOM   3109  CD2 LEU D  31       1.816  -0.506  -7.590  1.00  0.00           C  
ATOM   3110  H   LEU D  31       4.747  -4.394  -6.875  1.00  0.00           H  
ATOM   3111  HA  LEU D  31       3.445  -3.912  -9.381  1.00  0.00           H  
ATOM   3112 1HB  LEU D  31       2.780  -2.932  -7.146  1.00  0.00           H  
ATOM   3113 2HB  LEU D  31       4.165  -1.842  -7.264  1.00  0.00           H  
ATOM   3114  HG  LEU D  31       3.195  -0.751  -9.218  1.00  0.00           H  
ATOM   3115 1HD1 LEU D  31       0.971  -1.389 -10.039  1.00  0.00           H  
ATOM   3116 2HD1 LEU D  31       2.145  -2.713 -10.223  1.00  0.00           H  
ATOM   3117 3HD1 LEU D  31       0.947  -2.762  -8.908  1.00  0.00           H  
ATOM   3118 1HD2 LEU D  31       1.201   0.218  -8.124  1.00  0.00           H  
ATOM   3119 2HD2 LEU D  31       1.179  -1.132  -6.965  1.00  0.00           H  
ATOM   3120 3HD2 LEU D  31       2.535   0.020  -6.963  1.00  0.00           H  
ATOM   3121  N   GLN D  32       6.345  -2.440  -8.927  1.00  0.00           N  
ATOM   3122  CA  GLN D  32       7.416  -1.760  -9.647  1.00  0.00           C  
ATOM   3123  C   GLN D  32       7.905  -2.595 -10.823  1.00  0.00           C  
ATOM   3124  O   GLN D  32       8.160  -2.068 -11.907  1.00  0.00           O  
ATOM   3125  CB  GLN D  32       8.583  -1.451  -8.704  1.00  0.00           C  
ATOM   3126  CG  GLN D  32       9.740  -0.722  -9.365  1.00  0.00           C  
ATOM   3127  CD  GLN D  32       9.395   0.712  -9.719  1.00  0.00           C  
ATOM   3128  OE1 GLN D  32       9.016   1.505  -8.853  1.00  0.00           O  
ATOM   3129  NE2 GLN D  32       9.524   1.053 -10.996  1.00  0.00           N  
ATOM   3130  H   GLN D  32       6.439  -2.711  -7.959  1.00  0.00           H  
ATOM   3131  HA  GLN D  32       7.018  -0.826 -10.042  1.00  0.00           H  
ATOM   3132 1HB  GLN D  32       8.228  -0.838  -7.876  1.00  0.00           H  
ATOM   3133 2HB  GLN D  32       8.966  -2.380  -8.283  1.00  0.00           H  
ATOM   3134 1HG  GLN D  32      10.588  -0.711  -8.680  1.00  0.00           H  
ATOM   3135 2HG  GLN D  32      10.009  -1.246 -10.283  1.00  0.00           H  
ATOM   3136 1HE2 GLN D  32       9.311   1.986 -11.289  1.00  0.00           H  
ATOM   3137 2HE2 GLN D  32       9.835   0.378 -11.665  1.00  0.00           H  
ATOM   3138  N   ASP D  33       8.022  -3.910 -10.557  1.00  0.00           N  
ATOM   3139  CA  ASP D  33       8.474  -4.816 -11.606  1.00  0.00           C  
ATOM   3140  C   ASP D  33       7.504  -4.827 -12.781  1.00  0.00           C  
ATOM   3141  O   ASP D  33       7.919  -4.833 -13.940  1.00  0.00           O  
ATOM   3142  CB  ASP D  33       8.634  -6.236 -11.056  1.00  0.00           C  
ATOM   3143  CG  ASP D  33       9.831  -6.379 -10.126  1.00  0.00           C  
ATOM   3144  OD1 ASP D  33      10.662  -5.502 -10.119  1.00  0.00           O  
ATOM   3145  OD2 ASP D  33       9.903  -7.365  -9.431  1.00  0.00           O  
ATOM   3146  H   ASP D  33       7.793  -4.247  -9.633  1.00  0.00           H  
ATOM   3147  HA  ASP D  33       9.437  -4.459 -11.971  1.00  0.00           H  
ATOM   3148 1HB  ASP D  33       7.733  -6.519 -10.511  1.00  0.00           H  
ATOM   3149 2HB  ASP D  33       8.750  -6.936 -11.884  1.00  0.00           H  
ATOM   3150  N   VAL D  34       6.206  -4.828 -12.417  1.00  0.00           N  
ATOM   3151  CA  VAL D  34       5.168  -4.834 -13.440  1.00  0.00           C  
ATOM   3152  C   VAL D  34       5.238  -3.581 -14.303  1.00  0.00           C  
ATOM   3153  O   VAL D  34       5.085  -3.645 -15.523  1.00  0.00           O  
ATOM   3154  CB  VAL D  34       3.776  -4.928 -12.789  1.00  0.00           C  
ATOM   3155  CG1 VAL D  34       2.689  -4.612 -13.806  1.00  0.00           C  
ATOM   3156  CG2 VAL D  34       3.574  -6.315 -12.197  1.00  0.00           C  
ATOM   3157  H   VAL D  34       5.971  -4.825 -11.434  1.00  0.00           H  
ATOM   3158  HA  VAL D  34       5.336  -5.695 -14.088  1.00  0.00           H  
ATOM   3159  HB  VAL D  34       3.703  -4.181 -11.998  1.00  0.00           H  
ATOM   3160 1HG1 VAL D  34       1.712  -4.683 -13.328  1.00  0.00           H  
ATOM   3161 2HG1 VAL D  34       2.833  -3.602 -14.189  1.00  0.00           H  
ATOM   3162 3HG1 VAL D  34       2.743  -5.325 -14.629  1.00  0.00           H  
ATOM   3163 1HG2 VAL D  34       2.587  -6.374 -11.738  1.00  0.00           H  
ATOM   3164 2HG2 VAL D  34       3.652  -7.063 -12.987  1.00  0.00           H  
ATOM   3165 3HG2 VAL D  34       4.337  -6.504 -11.443  1.00  0.00           H  
ATOM   3166  N   LEU D  35       5.477  -2.453 -13.593  1.00  0.00           N  
ATOM   3167  CA  LEU D  35       5.564  -1.180 -14.298  1.00  0.00           C  
ATOM   3168  C   LEU D  35       6.716  -1.179 -15.295  1.00  0.00           C  
ATOM   3169  O   LEU D  35       6.582  -0.682 -16.413  1.00  0.00           O  
ATOM   3170  CB  LEU D  35       5.744  -0.031 -13.298  1.00  0.00           C  
ATOM   3171  CG  LEU D  35       5.998   1.352 -13.911  1.00  0.00           C  
ATOM   3172  CD1 LEU D  35       4.820   1.740 -14.794  1.00  0.00           C  
ATOM   3173  CD2 LEU D  35       6.206   2.370 -12.800  1.00  0.00           C  
ATOM   3174  H   LEU D  35       5.591  -2.517 -12.592  1.00  0.00           H  
ATOM   3175  HA  LEU D  35       4.639  -1.039 -14.857  1.00  0.00           H  
ATOM   3176 1HB  LEU D  35       4.847   0.038 -12.684  1.00  0.00           H  
ATOM   3177 2HB  LEU D  35       6.587  -0.265 -12.648  1.00  0.00           H  
ATOM   3178  HG  LEU D  35       6.887   1.313 -14.540  1.00  0.00           H  
ATOM   3179 1HD1 LEU D  35       5.000   2.723 -15.230  1.00  0.00           H  
ATOM   3180 2HD1 LEU D  35       4.705   1.006 -15.592  1.00  0.00           H  
ATOM   3181 3HD1 LEU D  35       3.910   1.770 -14.195  1.00  0.00           H  
ATOM   3182 1HD2 LEU D  35       6.388   3.353 -13.235  1.00  0.00           H  
ATOM   3183 2HD2 LEU D  35       5.317   2.410 -12.171  1.00  0.00           H  
ATOM   3184 3HD2 LEU D  35       7.065   2.077 -12.195  1.00  0.00           H  
ATOM   3185  N   GLU D  36       7.843  -1.758 -14.829  1.00  0.00           N  
ATOM   3186  CA  GLU D  36       9.016  -1.820 -15.693  1.00  0.00           C  
ATOM   3187  C   GLU D  36       8.734  -2.641 -16.945  1.00  0.00           C  
ATOM   3188  O   GLU D  36       9.144  -2.273 -18.046  1.00  0.00           O  
ATOM   3189  CB  GLU D  36      10.205  -2.418 -14.937  1.00  0.00           C  
ATOM   3190  CG  GLU D  36      10.764  -1.524 -13.839  1.00  0.00           C  
ATOM   3191  CD  GLU D  36      11.368  -0.254 -14.370  1.00  0.00           C  
ATOM   3192  OE1 GLU D  36      12.185  -0.331 -15.256  1.00  0.00           O  
ATOM   3193  OE2 GLU D  36      11.011   0.796 -13.888  1.00  0.00           O  
ATOM   3194  H   GLU D  36       7.851  -2.136 -13.893  1.00  0.00           H  
ATOM   3195  HA  GLU D  36       9.260  -0.805 -16.007  1.00  0.00           H  
ATOM   3196 1HB  GLU D  36       9.908  -3.362 -14.481  1.00  0.00           H  
ATOM   3197 2HB  GLU D  36      11.011  -2.631 -15.638  1.00  0.00           H  
ATOM   3198 1HG  GLU D  36       9.961  -1.270 -13.147  1.00  0.00           H  
ATOM   3199 2HG  GLU D  36      11.522  -2.078 -13.286  1.00  0.00           H  
ATOM   3200  N   THR D  37       8.020  -3.760 -16.722  1.00  0.00           N  
ATOM   3201  CA  THR D  37       7.674  -4.633 -17.838  1.00  0.00           C  
ATOM   3202  C   THR D  37       6.792  -3.911 -18.849  1.00  0.00           C  
ATOM   3203  O   THR D  37       6.974  -4.050 -20.058  1.00  0.00           O  
ATOM   3204  CB  THR D  37       6.961  -5.906 -17.346  1.00  0.00           C  
ATOM   3205  OG1 THR D  37       7.835  -6.641 -16.479  1.00  0.00           O  
ATOM   3206  CG2 THR D  37       6.566  -6.784 -18.523  1.00  0.00           C  
ATOM   3207  H   THR D  37       7.733  -3.981 -15.779  1.00  0.00           H  
ATOM   3208  HA  THR D  37       8.597  -4.918 -18.344  1.00  0.00           H  
ATOM   3209  HB  THR D  37       6.066  -5.630 -16.789  1.00  0.00           H  
ATOM   3210  HG1 THR D  37       8.070  -6.094 -15.725  1.00  0.00           H  
ATOM   3211 1HG2 THR D  37       6.063  -7.679 -18.157  1.00  0.00           H  
ATOM   3212 2HG2 THR D  37       5.892  -6.232 -19.179  1.00  0.00           H  
ATOM   3213 3HG2 THR D  37       7.458  -7.072 -19.079  1.00  0.00           H  
ATOM   3214  N   LEU D  38       5.838  -3.141 -18.279  1.00  0.00           N  
ATOM   3215  CA  LEU D  38       4.920  -2.393 -19.129  1.00  0.00           C  
ATOM   3216  C   LEU D  38       5.666  -1.378 -19.986  1.00  0.00           C  
ATOM   3217  O   LEU D  38       5.364  -1.208 -21.167  1.00  0.00           O  
ATOM   3218  CB  LEU D  38       3.870  -1.675 -18.273  1.00  0.00           C  
ATOM   3219  CG  LEU D  38       2.927  -0.730 -19.029  1.00  0.00           C  
ATOM   3220  CD1 LEU D  38       2.153  -1.517 -20.078  1.00  0.00           C  
ATOM   3221  CD2 LEU D  38       1.983  -0.058 -18.043  1.00  0.00           C  
ATOM   3222  H   LEU D  38       5.778  -3.098 -17.272  1.00  0.00           H  
ATOM   3223  HA  LEU D  38       4.428  -3.099 -19.799  1.00  0.00           H  
ATOM   3224 1HB  LEU D  38       3.257  -2.425 -17.774  1.00  0.00           H  
ATOM   3225 2HB  LEU D  38       4.384  -1.090 -17.510  1.00  0.00           H  
ATOM   3226  HG  LEU D  38       3.512   0.030 -19.547  1.00  0.00           H  
ATOM   3227 1HD1 LEU D  38       1.483  -0.845 -20.615  1.00  0.00           H  
ATOM   3228 2HD1 LEU D  38       2.851  -1.971 -20.781  1.00  0.00           H  
ATOM   3229 3HD1 LEU D  38       1.569  -2.297 -19.590  1.00  0.00           H  
ATOM   3230 1HD2 LEU D  38       1.314   0.614 -18.580  1.00  0.00           H  
ATOM   3231 2HD2 LEU D  38       1.397  -0.817 -17.525  1.00  0.00           H  
ATOM   3232 3HD2 LEU D  38       2.562   0.511 -17.315  1.00  0.00           H  
ATOM   3233  N   LYS D  39       6.646  -0.725 -19.321  1.00  0.00           N  
ATOM   3234  CA  LYS D  39       7.432   0.276 -20.031  1.00  0.00           C  
ATOM   3235  C   LYS D  39       8.194  -0.346 -21.194  1.00  0.00           C  
ATOM   3236  O   LYS D  39       8.271   0.232 -22.279  1.00  0.00           O  
ATOM   3237  CB  LYS D  39       8.404   0.970 -19.076  1.00  0.00           C  
ATOM   3238  CG  LYS D  39       7.742   1.909 -18.076  1.00  0.00           C  
ATOM   3239  CD  LYS D  39       8.776   2.727 -17.317  1.00  0.00           C  
ATOM   3240  CE  LYS D  39       9.545   1.866 -16.325  1.00  0.00           C  
ATOM   3241  NZ  LYS D  39      10.469   2.675 -15.485  1.00  0.00           N  
ATOM   3242  H   LYS D  39       6.811  -0.945 -18.349  1.00  0.00           H  
ATOM   3243  HA  LYS D  39       6.746   1.018 -20.440  1.00  0.00           H  
ATOM   3244 1HB  LYS D  39       8.960   0.220 -18.514  1.00  0.00           H  
ATOM   3245 2HB  LYS D  39       9.127   1.550 -19.651  1.00  0.00           H  
ATOM   3246 1HG  LYS D  39       7.070   2.587 -18.603  1.00  0.00           H  
ATOM   3247 2HG  LYS D  39       7.157   1.327 -17.364  1.00  0.00           H  
ATOM   3248 1HD  LYS D  39       9.480   3.169 -18.023  1.00  0.00           H  
ATOM   3249 2HD  LYS D  39       8.278   3.531 -16.776  1.00  0.00           H  
ATOM   3250 1HE  LYS D  39       8.843   1.347 -15.675  1.00  0.00           H  
ATOM   3251 2HE  LYS D  39      10.126   1.119 -16.866  1.00  0.00           H  
ATOM   3252 1HZ  LYS D  39      10.959   2.069 -14.843  1.00  0.00           H  
ATOM   3253 2HZ  LYS D  39      11.137   3.148 -16.078  1.00  0.00           H  
ATOM   3254 3HZ  LYS D  39       9.939   3.359 -14.964  1.00  0.00           H  
ATOM   3255  N   LYS D  40       8.747  -1.542 -20.915  1.00  0.00           N  
ATOM   3256  CA  LYS D  40       9.498  -2.243 -21.951  1.00  0.00           C  
ATOM   3257  C   LYS D  40       8.608  -2.587 -23.138  1.00  0.00           C  
ATOM   3258  O   LYS D  40       9.017  -2.455 -24.292  1.00  0.00           O  
ATOM   3259  CB  LYS D  40      10.133  -3.514 -21.384  1.00  0.00           C  
ATOM   3260  CG  LYS D  40      10.982  -4.291 -22.382  1.00  0.00           C  
ATOM   3261  CD  LYS D  40      11.643  -5.494 -21.725  1.00  0.00           C  
ATOM   3262  CE  LYS D  40      12.566  -6.217 -22.695  1.00  0.00           C  
ATOM   3263  NZ  LYS D  40      11.819  -6.811 -23.836  1.00  0.00           N  
ATOM   3264  H   LYS D  40       8.633  -1.933 -19.992  1.00  0.00           H  
ATOM   3265  HA  LYS D  40      10.287  -1.580 -22.305  1.00  0.00           H  
ATOM   3266 1HB  LYS D  40      10.766  -3.257 -20.535  1.00  0.00           H  
ATOM   3267 2HB  LYS D  40       9.351  -4.180 -21.020  1.00  0.00           H  
ATOM   3268 1HG  LYS D  40      10.353  -4.636 -23.204  1.00  0.00           H  
ATOM   3269 2HG  LYS D  40      11.754  -3.639 -22.787  1.00  0.00           H  
ATOM   3270 1HD  LYS D  40      12.222  -5.165 -20.861  1.00  0.00           H  
ATOM   3271 2HD  LYS D  40      10.876  -6.189 -21.383  1.00  0.00           H  
ATOM   3272 1HE  LYS D  40      13.304  -5.517 -23.084  1.00  0.00           H  
ATOM   3273 2HE  LYS D  40      13.094  -7.012 -22.170  1.00  0.00           H  
ATOM   3274 1HZ  LYS D  40      12.466  -7.281 -24.455  1.00  0.00           H  
ATOM   3275 2HZ  LYS D  40      11.144  -7.477 -23.487  1.00  0.00           H  
ATOM   3276 3HZ  LYS D  40      11.340  -6.081 -24.343  1.00  0.00           H  
ATOM   3277  N   VAL D  41       7.382  -3.029 -22.793  1.00  0.00           N  
ATOM   3278  CA  VAL D  41       6.424  -3.391 -23.830  1.00  0.00           C  
ATOM   3279  C   VAL D  41       6.076  -2.190 -24.701  1.00  0.00           C  
ATOM   3280  O   VAL D  41       5.973  -2.306 -25.922  1.00  0.00           O  
ATOM   3281  CB  VAL D  41       5.137  -3.952 -23.198  1.00  0.00           C  
ATOM   3282  CG1 VAL D  41       4.024  -4.027 -24.232  1.00  0.00           C  
ATOM   3283  CG2 VAL D  41       5.410  -5.323 -22.599  1.00  0.00           C  
ATOM   3284  H   VAL D  41       7.144  -3.104 -21.814  1.00  0.00           H  
ATOM   3285  HA  VAL D  41       6.885  -4.144 -24.469  1.00  0.00           H  
ATOM   3286  HB  VAL D  41       4.802  -3.273 -22.414  1.00  0.00           H  
ATOM   3287 1HG1 VAL D  41       3.122  -4.426 -23.767  1.00  0.00           H  
ATOM   3288 2HG1 VAL D  41       3.821  -3.030 -24.621  1.00  0.00           H  
ATOM   3289 3HG1 VAL D  41       4.330  -4.681 -25.049  1.00  0.00           H  
ATOM   3290 1HG2 VAL D  41       4.496  -5.714 -22.152  1.00  0.00           H  
ATOM   3291 2HG2 VAL D  41       5.751  -6.001 -23.382  1.00  0.00           H  
ATOM   3292 3HG2 VAL D  41       6.181  -5.239 -21.832  1.00  0.00           H  
ATOM   3293  N   SER D  42       5.906  -1.047 -23.997  1.00  0.00           N  
ATOM   3294  CA  SER D  42       5.565   0.178 -24.709  1.00  0.00           C  
ATOM   3295  C   SER D  42       6.663   0.570 -25.689  1.00  0.00           C  
ATOM   3296  O   SER D  42       6.385   0.990 -26.813  1.00  0.00           O  
ATOM   3297  CB  SER D  42       5.328   1.306 -23.724  1.00  0.00           C  
ATOM   3298  OG  SER D  42       4.161   1.086 -22.980  1.00  0.00           O  
ATOM   3299  H   SER D  42       6.019  -1.066 -22.993  1.00  0.00           H  
ATOM   3300  HA  SER D  42       4.656  -0.005 -25.282  1.00  0.00           H  
ATOM   3301 1HB  SER D  42       6.181   1.387 -23.051  1.00  0.00           H  
ATOM   3302 2HB  SER D  42       5.246   2.249 -24.263  1.00  0.00           H  
ATOM   3303  HG  SER D  42       3.430   1.218 -23.589  1.00  0.00           H  
ATOM   3304  N   THR D  43       7.913   0.410 -25.203  1.00  0.00           N  
ATOM   3305  CA  THR D  43       9.050   0.750 -26.050  1.00  0.00           C  
ATOM   3306  C   THR D  43       9.084  -0.119 -27.301  1.00  0.00           C  
ATOM   3307  O   THR D  43       9.362   0.366 -28.398  1.00  0.00           O  
ATOM   3308  CB  THR D  43      10.376   0.604 -25.282  1.00  0.00           C  
ATOM   3309  OG1 THR D  43      10.387   1.503 -24.165  1.00  0.00           O  
ATOM   3310  CG2 THR D  43      11.556   0.916 -26.190  1.00  0.00           C  
ATOM   3311  H   THR D  43       8.034   0.059 -24.264  1.00  0.00           H  
ATOM   3312  HA  THR D  43       8.938   1.787 -26.367  1.00  0.00           H  
ATOM   3313  HB  THR D  43      10.471  -0.417 -24.911  1.00  0.00           H  
ATOM   3314  HG1 THR D  43       9.654   1.294 -23.581  1.00  0.00           H  
ATOM   3315 1HG2 THR D  43      12.485   0.807 -25.631  1.00  0.00           H  
ATOM   3316 2HG2 THR D  43      11.557   0.226 -27.034  1.00  0.00           H  
ATOM   3317 3HG2 THR D  43      11.472   1.938 -26.557  1.00  0.00           H  
ATOM   3318  N   GLU D  44       8.791  -1.414 -27.081  1.00  0.00           N  
ATOM   3319  CA  GLU D  44       8.780  -2.353 -28.197  1.00  0.00           C  
ATOM   3320  C   GLU D  44       7.721  -1.975 -29.224  1.00  0.00           C  
ATOM   3321  O   GLU D  44       7.959  -2.045 -30.430  1.00  0.00           O  
ATOM   3322  CB  GLU D  44       8.532  -3.776 -27.694  1.00  0.00           C  
ATOM   3323  CG  GLU D  44       9.688  -4.375 -26.904  1.00  0.00           C  
ATOM   3324  CD  GLU D  44       9.378  -5.741 -26.359  1.00  0.00           C  
ATOM   3325  OE1 GLU D  44       8.262  -6.180 -26.505  1.00  0.00           O  
ATOM   3326  OE2 GLU D  44      10.258  -6.347 -25.794  1.00  0.00           O  
ATOM   3327  H   GLU D  44       8.581  -1.718 -26.141  1.00  0.00           H  
ATOM   3328  HA  GLU D  44       9.753  -2.307 -28.687  1.00  0.00           H  
ATOM   3329 1HB  GLU D  44       7.649  -3.788 -27.055  1.00  0.00           H  
ATOM   3330 2HB  GLU D  44       8.331  -4.432 -28.542  1.00  0.00           H  
ATOM   3331 1HG  GLU D  44      10.560  -4.445 -27.554  1.00  0.00           H  
ATOM   3332 2HG  GLU D  44       9.935  -3.707 -26.080  1.00  0.00           H  
ATOM   3333  N   GLN D  45       6.553  -1.576 -28.674  1.00  0.00           N  
ATOM   3334  CA  GLN D  45       5.448  -1.186 -29.542  1.00  0.00           C  
ATOM   3335  C   GLN D  45       5.817   0.023 -30.392  1.00  0.00           C  
ATOM   3336  O   GLN D  45       5.494   0.081 -31.579  1.00  0.00           O  
ATOM   3337  CB  GLN D  45       4.198  -0.879 -28.713  1.00  0.00           C  
ATOM   3338  CG  GLN D  45       2.915  -0.813 -29.523  1.00  0.00           C  
ATOM   3339  CD  GLN D  45       1.695  -0.564 -28.656  1.00  0.00           C  
ATOM   3340  OE1 GLN D  45       1.603   0.456 -27.968  1.00  0.00           O  
ATOM   3341  NE2 GLN D  45       0.750  -1.496 -28.684  1.00  0.00           N  
ATOM   3342  H   GLN D  45       6.465  -1.555 -27.668  1.00  0.00           H  
ATOM   3343  HA  GLN D  45       5.237  -2.016 -30.215  1.00  0.00           H  
ATOM   3344 1HB  GLN D  45       4.073  -1.645 -27.947  1.00  0.00           H  
ATOM   3345 2HB  GLN D  45       4.324   0.076 -28.204  1.00  0.00           H  
ATOM   3346 1HG  GLN D  45       2.994   0.000 -30.244  1.00  0.00           H  
ATOM   3347 2HG  GLN D  45       2.777  -1.761 -30.043  1.00  0.00           H  
ATOM   3348 1HE2 GLN D  45      -0.078  -1.387 -28.133  1.00  0.00           H  
ATOM   3349 2HE2 GLN D  45       0.865  -2.309 -29.257  1.00  0.00           H  
ATOM   3350  N   ASP D  46       6.505   0.971 -29.715  1.00  0.00           N  
ATOM   3351  CA  ASP D  46       6.915   2.180 -30.419  1.00  0.00           C  
ATOM   3352  C   ASP D  46       7.861   1.856 -31.567  1.00  0.00           C  
ATOM   3353  O   ASP D  46       7.754   2.426 -32.653  1.00  0.00           O  
ATOM   3354  CB  ASP D  46       7.589   3.159 -29.455  1.00  0.00           C  
ATOM   3355  CG  ASP D  46       7.903   4.503 -30.098  1.00  0.00           C  
ATOM   3356  OD1 ASP D  46       7.631   4.659 -31.265  1.00  0.00           O  
ATOM   3357  OD2 ASP D  46       8.411   5.361 -29.417  1.00  0.00           O  
ATOM   3358  H   ASP D  46       6.720   0.820 -28.740  1.00  0.00           H  
ATOM   3359  HA  ASP D  46       6.023   2.644 -30.841  1.00  0.00           H  
ATOM   3360 1HB  ASP D  46       6.941   3.328 -28.594  1.00  0.00           H  
ATOM   3361 2HB  ASP D  46       8.518   2.725 -29.085  1.00  0.00           H  
ATOM   3362  N   ARG D  47       8.784   0.920 -31.274  1.00  0.00           N  
ATOM   3363  CA  ARG D  47       9.745   0.517 -32.295  1.00  0.00           C  
ATOM   3364  C   ARG D  47       9.044  -0.107 -33.495  1.00  0.00           C  
ATOM   3365  O   ARG D  47       9.402   0.158 -34.642  1.00  0.00           O  
ATOM   3366  CB  ARG D  47      10.748  -0.474 -31.725  1.00  0.00           C  
ATOM   3367  CG  ARG D  47      11.752   0.121 -30.750  1.00  0.00           C  
ATOM   3368  CD  ARG D  47      12.611  -0.925 -30.139  1.00  0.00           C  
ATOM   3369  NE  ARG D  47      13.546  -0.366 -29.177  1.00  0.00           N  
ATOM   3370  CZ  ARG D  47      14.333  -1.095 -28.361  1.00  0.00           C  
ATOM   3371  NH1 ARG D  47      14.285  -2.408 -28.403  1.00  0.00           N  
ATOM   3372  NH2 ARG D  47      15.152  -0.490 -27.519  1.00  0.00           N  
ATOM   3373  H   ARG D  47       8.796   0.512 -30.350  1.00  0.00           H  
ATOM   3374  HA  ARG D  47      10.266   1.410 -32.641  1.00  0.00           H  
ATOM   3375 1HB  ARG D  47      10.218  -1.271 -31.207  1.00  0.00           H  
ATOM   3376 2HB  ARG D  47      11.311  -0.931 -32.539  1.00  0.00           H  
ATOM   3377 1HG  ARG D  47      12.394   0.829 -31.275  1.00  0.00           H  
ATOM   3378 2HG  ARG D  47      11.219   0.637 -29.950  1.00  0.00           H  
ATOM   3379 1HD  ARG D  47      11.986  -1.654 -29.624  1.00  0.00           H  
ATOM   3380 2HD  ARG D  47      13.184  -1.426 -30.919  1.00  0.00           H  
ATOM   3381  HE  ARG D  47      13.611   0.642 -29.115  1.00  0.00           H  
ATOM   3382 1HH1 ARG D  47      13.659  -2.870 -29.048  1.00  0.00           H  
ATOM   3383 2HH1 ARG D  47      14.875  -2.954 -27.792  1.00  0.00           H  
ATOM   3384 1HH2 ARG D  47      15.188   0.520 -27.486  1.00  0.00           H  
ATOM   3385 2HH2 ARG D  47      15.741  -1.036 -26.908  1.00  0.00           H  
ATOM   3386  N   THR D  48       8.037  -0.941 -33.167  1.00  0.00           N  
ATOM   3387  CA  THR D  48       7.276  -1.605 -34.218  1.00  0.00           C  
ATOM   3388  C   THR D  48       6.553  -0.594 -35.098  1.00  0.00           C  
ATOM   3389  O   THR D  48       6.515  -0.736 -36.320  1.00  0.00           O  
ATOM   3390  CB  THR D  48       6.256  -2.595 -33.623  1.00  0.00           C  
ATOM   3391  OG1 THR D  48       6.947  -3.610 -32.883  1.00  0.00           O  
ATOM   3392  CG2 THR D  48       5.438  -3.246 -34.728  1.00  0.00           C  
ATOM   3393  H   THR D  48       7.823  -1.094 -32.191  1.00  0.00           H  
ATOM   3394  HA  THR D  48       7.976  -2.156 -34.847  1.00  0.00           H  
ATOM   3395  HB  THR D  48       5.586  -2.064 -32.947  1.00  0.00           H  
ATOM   3396  HG1 THR D  48       7.449  -3.202 -32.173  1.00  0.00           H  
ATOM   3397 1HG2 THR D  48       4.723  -3.941 -34.289  1.00  0.00           H  
ATOM   3398 2HG2 THR D  48       4.903  -2.477 -35.285  1.00  0.00           H  
ATOM   3399 3HG2 THR D  48       6.102  -3.786 -35.402  1.00  0.00           H  
ATOM   3400  N   THR D  49       5.993   0.421 -34.400  1.00  0.00           N  
ATOM   3401  CA  THR D  49       5.266   1.459 -35.121  1.00  0.00           C  
ATOM   3402  C   THR D  49       6.180   2.204 -36.085  1.00  0.00           C  
ATOM   3403  O   THR D  49       5.793   2.507 -37.214  1.00  0.00           O  
ATOM   3404  CB  THR D  49       4.616   2.459 -34.147  1.00  0.00           C  
ATOM   3405  OG1 THR D  49       3.674   1.774 -33.312  1.00  0.00           O  
ATOM   3406  CG2 THR D  49       3.900   3.562 -34.913  1.00  0.00           C  
ATOM   3407  H   THR D  49       6.090   0.440 -33.395  1.00  0.00           H  
ATOM   3408  HA  THR D  49       4.482   0.978 -35.708  1.00  0.00           H  
ATOM   3409  HB  THR D  49       5.385   2.904 -33.516  1.00  0.00           H  
ATOM   3410  HG1 THR D  49       4.127   1.090 -32.813  1.00  0.00           H  
ATOM   3411 1HG2 THR D  49       3.448   4.259 -34.209  1.00  0.00           H  
ATOM   3412 2HG2 THR D  49       4.616   4.092 -35.541  1.00  0.00           H  
ATOM   3413 3HG2 THR D  49       3.124   3.124 -35.540  1.00  0.00           H  
ATOM   3414  N   LYS D  50       7.401   2.478 -35.579  1.00  0.00           N  
ATOM   3415  CA  LYS D  50       8.368   3.188 -36.409  1.00  0.00           C  
ATOM   3416  C   LYS D  50       8.715   2.386 -37.657  1.00  0.00           C  
ATOM   3417  O   LYS D  50       8.685   1.156 -37.644  1.00  0.00           O  
ATOM   3418  CB  LYS D  50       9.636   3.495 -35.611  1.00  0.00           C  
ATOM   3419  CG  LYS D  50       9.426   4.441 -34.437  1.00  0.00           C  
ATOM   3420  CD  LYS D  50       8.994   5.821 -34.909  1.00  0.00           C  
ATOM   3421  CE  LYS D  50       8.921   6.806 -33.752  1.00  0.00           C  
ATOM   3422  NZ  LYS D  50       7.832   6.462 -32.797  1.00  0.00           N  
ATOM   3423  H   LYS D  50       7.620   2.186 -34.637  1.00  0.00           H  
ATOM   3424  HA  LYS D  50       7.914   4.126 -36.730  1.00  0.00           H  
ATOM   3425 1HB  LYS D  50      10.055   2.566 -35.222  1.00  0.00           H  
ATOM   3426 2HB  LYS D  50      10.382   3.939 -36.270  1.00  0.00           H  
ATOM   3427 1HG  LYS D  50       8.660   4.036 -33.775  1.00  0.00           H  
ATOM   3428 2HG  LYS D  50      10.355   4.534 -33.874  1.00  0.00           H  
ATOM   3429 1HD  LYS D  50       9.707   6.193 -35.647  1.00  0.00           H  
ATOM   3430 2HD  LYS D  50       8.013   5.754 -35.379  1.00  0.00           H  
ATOM   3431 1HE  LYS D  50       9.869   6.809 -33.217  1.00  0.00           H  
ATOM   3432 2HE  LYS D  50       8.743   7.809 -34.138  1.00  0.00           H  
ATOM   3433 1HZ  LYS D  50       7.817   7.138 -32.046  1.00  0.00           H  
ATOM   3434 2HZ  LYS D  50       6.944   6.474 -33.279  1.00  0.00           H  
ATOM   3435 3HZ  LYS D  50       7.996   5.541 -32.417  1.00  0.00           H  
TER                                                                             
