# Supplementary material for: Computational design of mechanically coupled axle-rotor protein assemblies
Source: Science. Author manuscript; Available in PMC 2023 Dec 11. (PMC10712554; doi:10.1126/science.abm1183)
Supplement: Data S5 [file NIHMS1871500-supplement-Data_S5.zip › pdbs/C3_R1.pdb]

ATOM      1  N   VAL A   1     -22.716  -4.972  47.094  1.00  0.00           N  
ATOM      2  CA  VAL A   1     -22.399  -4.795  48.502  1.00  0.00           C  
ATOM      3  C   VAL A   1     -21.457  -3.595  48.697  1.00  0.00           C  
ATOM      4  O   VAL A   1     -21.303  -3.096  49.819  1.00  0.00           O  
ATOM      5  CB  VAL A   1     -21.770  -6.082  49.082  1.00  0.00           C  
ATOM      6  CG1 VAL A   1     -21.356  -5.870  50.527  1.00  0.00           C  
ATOM      7  CG2 VAL A   1     -22.775  -7.243  48.986  1.00  0.00           C  
ATOM      8 1H   VAL A   1     -23.690  -5.213  47.036  1.00  0.00           H  
ATOM      9 2H   VAL A   1     -22.596  -4.087  46.627  1.00  0.00           H  
ATOM     10 3H   VAL A   1     -22.158  -5.683  46.650  1.00  0.00           H  
ATOM     11  HA  VAL A   1     -23.326  -4.589  49.043  1.00  0.00           H  
ATOM     12  HB  VAL A   1     -20.886  -6.344  48.502  1.00  0.00           H  
ATOM     13 1HG1 VAL A   1     -20.958  -6.780  50.887  1.00  0.00           H  
ATOM     14 2HG1 VAL A   1     -20.623  -5.096  50.657  1.00  0.00           H  
ATOM     15 3HG1 VAL A   1     -22.230  -5.601  51.083  1.00  0.00           H  
ATOM     16 1HG2 VAL A   1     -22.320  -8.148  49.387  1.00  0.00           H  
ATOM     17 2HG2 VAL A   1     -23.664  -6.996  49.579  1.00  0.00           H  
ATOM     18 3HG2 VAL A   1     -23.063  -7.425  47.957  1.00  0.00           H  
ATOM     19  N   GLU A   2     -20.805  -3.120  47.631  1.00  0.00           N  
ATOM     20  CA  GLU A   2     -19.840  -2.046  47.764  1.00  0.00           C  
ATOM     21  C   GLU A   2     -20.443  -0.734  48.294  1.00  0.00           C  
ATOM     22  O   GLU A   2     -19.786  -0.055  49.100  1.00  0.00           O  
ATOM     23  CB  GLU A   2     -19.173  -1.794  46.409  1.00  0.00           C  
ATOM     24  CG  GLU A   2     -18.299  -2.938  45.916  1.00  0.00           C  
ATOM     25  CD  GLU A   2     -19.088  -4.040  45.268  1.00  0.00           C  
ATOM     26  OE1 GLU A   2     -20.287  -3.921  45.191  1.00  0.00           O  
ATOM     27  OE2 GLU A   2     -18.491  -5.005  44.850  1.00  0.00           O  
ATOM     28  H   GLU A   2     -20.951  -3.510  46.707  1.00  0.00           H  
ATOM     29  HA  GLU A   2     -19.070  -2.367  48.471  1.00  0.00           H  
ATOM     30 1HB  GLU A   2     -19.939  -1.609  45.655  1.00  0.00           H  
ATOM     31 2HB  GLU A   2     -18.553  -0.900  46.470  1.00  0.00           H  
ATOM     32 1HG  GLU A   2     -17.581  -2.547  45.195  1.00  0.00           H  
ATOM     33 2HG  GLU A   2     -17.740  -3.343  46.759  1.00  0.00           H  
ATOM     34  N   GLU A   3     -21.664  -0.353  47.886  1.00  0.00           N  
ATOM     35  CA  GLU A   3     -22.249   0.888  48.424  1.00  0.00           C  
ATOM     36  C   GLU A   3     -22.479   0.762  49.922  1.00  0.00           C  
ATOM     37  O   GLU A   3     -22.211   1.702  50.673  1.00  0.00           O  
ATOM     38  CB  GLU A   3     -23.569   1.217  47.724  1.00  0.00           C  
ATOM     39  CG  GLU A   3     -23.418   1.673  46.280  1.00  0.00           C  
ATOM     40  CD  GLU A   3     -24.738   1.889  45.593  1.00  0.00           C  
ATOM     41  OE1 GLU A   3     -25.746   1.549  46.165  1.00  0.00           O  
ATOM     42  OE2 GLU A   3     -24.739   2.395  44.496  1.00  0.00           O  
ATOM     43  H   GLU A   3     -22.172  -0.922  47.210  1.00  0.00           H  
ATOM     44  HA  GLU A   3     -21.526   1.698  48.269  1.00  0.00           H  
ATOM     45 1HB  GLU A   3     -24.214   0.337  47.731  1.00  0.00           H  
ATOM     46 2HB  GLU A   3     -24.085   2.005  48.272  1.00  0.00           H  
ATOM     47 1HG  GLU A   3     -22.856   2.606  46.261  1.00  0.00           H  
ATOM     48 2HG  GLU A   3     -22.847   0.926  45.731  1.00  0.00           H  
ATOM     49  N   LEU A   4     -22.950  -0.419  50.361  1.00  0.00           N  
ATOM     50  CA  LEU A   4     -23.158  -0.617  51.793  1.00  0.00           C  
ATOM     51  C   LEU A   4     -21.845  -0.459  52.529  1.00  0.00           C  
ATOM     52  O   LEU A   4     -21.795   0.175  53.583  1.00  0.00           O  
ATOM     53  CB  LEU A   4     -23.656  -2.023  52.094  1.00  0.00           C  
ATOM     54  CG  LEU A   4     -23.912  -2.335  53.588  1.00  0.00           C  
ATOM     55  CD1 LEU A   4     -25.089  -1.497  54.161  1.00  0.00           C  
ATOM     56  CD2 LEU A   4     -24.114  -3.773  53.728  1.00  0.00           C  
ATOM     57  H   LEU A   4     -23.228  -1.129  49.682  1.00  0.00           H  
ATOM     58  HA  LEU A   4     -23.849   0.127  52.152  1.00  0.00           H  
ATOM     59 1HB  LEU A   4     -24.578  -2.187  51.537  1.00  0.00           H  
ATOM     60 2HB  LEU A   4     -22.919  -2.731  51.733  1.00  0.00           H  
ATOM     61  HG  LEU A   4     -23.044  -2.063  54.160  1.00  0.00           H  
ATOM     62 1HD1 LEU A   4     -25.214  -1.740  55.216  1.00  0.00           H  
ATOM     63 2HD1 LEU A   4     -24.876  -0.441  54.066  1.00  0.00           H  
ATOM     64 3HD1 LEU A   4     -26.006  -1.731  53.634  1.00  0.00           H  
ATOM     65 1HD2 LEU A   4     -24.257  -3.966  54.764  1.00  0.00           H  
ATOM     66 2HD2 LEU A   4     -24.968  -4.104  53.175  1.00  0.00           H  
ATOM     67 3HD2 LEU A   4     -23.233  -4.294  53.367  1.00  0.00           H  
ATOM     68  N   LEU A   5     -20.784  -1.059  51.992  1.00  0.00           N  
ATOM     69  CA  LEU A   5     -19.488  -0.970  52.619  1.00  0.00           C  
ATOM     70  C   LEU A   5     -19.000   0.470  52.702  1.00  0.00           C  
ATOM     71  O   LEU A   5     -18.483   0.879  53.741  1.00  0.00           O  
ATOM     72  CB  LEU A   5     -18.471  -1.868  51.902  1.00  0.00           C  
ATOM     73  CG  LEU A   5     -17.007  -1.849  52.432  1.00  0.00           C  
ATOM     74  CD1 LEU A   5     -16.971  -2.236  53.867  1.00  0.00           C  
ATOM     75  CD2 LEU A   5     -16.196  -2.865  51.644  1.00  0.00           C  
ATOM     76  H   LEU A   5     -20.907  -1.613  51.134  1.00  0.00           H  
ATOM     77  HA  LEU A   5     -19.600  -1.334  53.634  1.00  0.00           H  
ATOM     78 1HB  LEU A   5     -18.832  -2.900  51.950  1.00  0.00           H  
ATOM     79 2HB  LEU A   5     -18.446  -1.576  50.853  1.00  0.00           H  
ATOM     80  HG  LEU A   5     -16.575  -0.852  52.322  1.00  0.00           H  
ATOM     81 1HD1 LEU A   5     -15.946  -2.240  54.203  1.00  0.00           H  
ATOM     82 2HD1 LEU A   5     -17.533  -1.536  54.471  1.00  0.00           H  
ATOM     83 3HD1 LEU A   5     -17.391  -3.219  53.950  1.00  0.00           H  
ATOM     84 1HD2 LEU A   5     -15.168  -2.877  52.004  1.00  0.00           H  
ATOM     85 2HD2 LEU A   5     -16.640  -3.856  51.776  1.00  0.00           H  
ATOM     86 3HD2 LEU A   5     -16.209  -2.594  50.590  1.00  0.00           H  
ATOM     87  N   LEU A   6     -19.160   1.245  51.621  1.00  0.00           N  
ATOM     88  CA  LEU A   6     -18.717   2.633  51.674  1.00  0.00           C  
ATOM     89  C   LEU A   6     -19.515   3.412  52.728  1.00  0.00           C  
ATOM     90  O   LEU A   6     -18.913   4.212  53.464  1.00  0.00           O  
ATOM     91  CB  LEU A   6     -18.945   3.292  50.313  1.00  0.00           C  
ATOM     92  CG  LEU A   6     -18.055   2.876  49.125  1.00  0.00           C  
ATOM     93  CD1 LEU A   6     -18.643   3.499  47.857  1.00  0.00           C  
ATOM     94  CD2 LEU A   6     -16.638   3.365  49.327  1.00  0.00           C  
ATOM     95  H   LEU A   6     -19.540   0.847  50.762  1.00  0.00           H  
ATOM     96  HA  LEU A   6     -17.676   2.661  51.935  1.00  0.00           H  
ATOM     97 1HB  LEU A   6     -19.954   3.060  50.026  1.00  0.00           H  
ATOM     98 2HB  LEU A   6     -18.845   4.369  50.442  1.00  0.00           H  
ATOM     99  HG  LEU A   6     -18.058   1.791  49.019  1.00  0.00           H  
ATOM    100 1HD1 LEU A   6     -18.038   3.222  46.996  1.00  0.00           H  
ATOM    101 2HD1 LEU A   6     -19.661   3.142  47.712  1.00  0.00           H  
ATOM    102 3HD1 LEU A   6     -18.652   4.575  47.965  1.00  0.00           H  
ATOM    103 1HD2 LEU A   6     -16.032   3.077  48.468  1.00  0.00           H  
ATOM    104 2HD2 LEU A   6     -16.650   4.449  49.415  1.00  0.00           H  
ATOM    105 3HD2 LEU A   6     -16.211   2.927  50.224  1.00  0.00           H  
ATOM    106  N   LEU A   7     -20.830   3.170  52.852  1.00  0.00           N  
ATOM    107  CA  LEU A   7     -21.611   3.847  53.886  1.00  0.00           C  
ATOM    108  C   LEU A   7     -21.148   3.422  55.267  1.00  0.00           C  
ATOM    109  O   LEU A   7     -21.107   4.251  56.177  1.00  0.00           O  
ATOM    110  CB  LEU A   7     -23.111   3.559  53.785  1.00  0.00           C  
ATOM    111  CG  LEU A   7     -23.897   4.148  52.595  1.00  0.00           C  
ATOM    112  CD1 LEU A   7     -25.281   3.567  52.624  1.00  0.00           C  
ATOM    113  CD2 LEU A   7     -23.968   5.686  52.701  1.00  0.00           C  
ATOM    114  H   LEU A   7     -21.290   2.535  52.188  1.00  0.00           H  
ATOM    115  HA  LEU A   7     -21.444   4.915  53.792  1.00  0.00           H  
ATOM    116 1HB  LEU A   7     -23.243   2.472  53.763  1.00  0.00           H  
ATOM    117 2HB  LEU A   7     -23.577   3.935  54.688  1.00  0.00           H  
ATOM    118  HG  LEU A   7     -23.422   3.854  51.661  1.00  0.00           H  
ATOM    119 1HD1 LEU A   7     -25.861   3.947  51.783  1.00  0.00           H  
ATOM    120 2HD1 LEU A   7     -25.198   2.494  52.558  1.00  0.00           H  
ATOM    121 3HD1 LEU A   7     -25.766   3.836  53.555  1.00  0.00           H  
ATOM    122 1HD2 LEU A   7     -24.540   6.087  51.872  1.00  0.00           H  
ATOM    123 2HD2 LEU A   7     -24.449   5.960  53.631  1.00  0.00           H  
ATOM    124 3HD2 LEU A   7     -22.973   6.104  52.673  1.00  0.00           H  
ATOM    125  N   ALA A   8     -20.833   2.132  55.447  1.00  0.00           N  
ATOM    126  CA  ALA A   8     -20.342   1.643  56.724  1.00  0.00           C  
ATOM    127  C   ALA A   8     -19.048   2.331  57.097  1.00  0.00           C  
ATOM    128  O   ALA A   8     -18.856   2.725  58.246  1.00  0.00           O  
ATOM    129  CB  ALA A   8     -20.159   0.152  56.678  1.00  0.00           C  
ATOM    130  H   ALA A   8     -20.973   1.470  54.674  1.00  0.00           H  
ATOM    131  HA  ALA A   8     -21.064   1.892  57.492  1.00  0.00           H  
ATOM    132 1HB  ALA A   8     -19.823  -0.197  57.635  1.00  0.00           H  
ATOM    133 2HB  ALA A   8     -21.106  -0.324  56.428  1.00  0.00           H  
ATOM    134 3HB  ALA A   8     -19.423  -0.091  55.919  1.00  0.00           H  
ATOM    135  N   ARG A   9     -18.167   2.510  56.109  1.00  0.00           N  
ATOM    136  CA  ARG A   9     -16.917   3.197  56.347  1.00  0.00           C  
ATOM    137  C   ARG A   9     -17.181   4.658  56.695  1.00  0.00           C  
ATOM    138  O   ARG A   9     -16.510   5.214  57.570  1.00  0.00           O  
ATOM    139  CB  ARG A   9     -16.007   3.083  55.141  1.00  0.00           C  
ATOM    140  CG  ARG A   9     -15.460   1.703  54.921  1.00  0.00           C  
ATOM    141  CD  ARG A   9     -14.668   1.604  53.697  1.00  0.00           C  
ATOM    142  NE  ARG A   9     -13.436   2.380  53.800  1.00  0.00           N  
ATOM    143  CZ  ARG A   9     -12.574   2.626  52.788  1.00  0.00           C  
ATOM    144  NH1 ARG A   9     -12.810   2.156  51.575  1.00  0.00           N  
ATOM    145  NH2 ARG A   9     -11.480   3.338  53.037  1.00  0.00           N  
ATOM    146  H   ARG A   9     -18.363   2.108  55.188  1.00  0.00           H  
ATOM    147  HA  ARG A   9     -16.417   2.720  57.189  1.00  0.00           H  
ATOM    148 1HB  ARG A   9     -16.553   3.368  54.246  1.00  0.00           H  
ATOM    149 2HB  ARG A   9     -15.170   3.765  55.250  1.00  0.00           H  
ATOM    150 1HG  ARG A   9     -14.809   1.467  55.748  1.00  0.00           H  
ATOM    151 2HG  ARG A   9     -16.266   0.978  54.883  1.00  0.00           H  
ATOM    152 1HD  ARG A   9     -14.410   0.558  53.527  1.00  0.00           H  
ATOM    153 2HD  ARG A   9     -15.255   1.983  52.861  1.00  0.00           H  
ATOM    154  HE  ARG A   9     -13.200   2.753  54.709  1.00  0.00           H  
ATOM    155 1HH1 ARG A   9     -13.635   1.610  51.391  1.00  0.00           H  
ATOM    156 2HH1 ARG A   9     -12.155   2.339  50.823  1.00  0.00           H  
ATOM    157 1HH2 ARG A   9     -11.305   3.690  53.965  1.00  0.00           H  
ATOM    158 2HH2 ARG A   9     -10.779   3.523  52.298  1.00  0.00           H  
ATOM    159  N   ALA A  10     -18.142   5.291  56.002  1.00  0.00           N  
ATOM    160  CA  ALA A  10     -18.476   6.680  56.273  1.00  0.00           C  
ATOM    161  C   ALA A  10     -19.005   6.825  57.685  1.00  0.00           C  
ATOM    162  O   ALA A  10     -18.667   7.781  58.391  1.00  0.00           O  
ATOM    163  CB  ALA A  10     -19.512   7.186  55.285  1.00  0.00           C  
ATOM    164  H   ALA A  10     -18.608   4.800  55.234  1.00  0.00           H  
ATOM    165  HA  ALA A  10     -17.571   7.268  56.182  1.00  0.00           H  
ATOM    166 1HB  ALA A  10     -19.720   8.225  55.500  1.00  0.00           H  
ATOM    167 2HB  ALA A  10     -19.136   7.085  54.274  1.00  0.00           H  
ATOM    168 3HB  ALA A  10     -20.421   6.605  55.383  1.00  0.00           H  
ATOM    169  N   ALA A  11     -19.844   5.870  58.098  1.00  0.00           N  
ATOM    170  CA  ALA A  11     -20.427   5.833  59.428  1.00  0.00           C  
ATOM    171  C   ALA A  11     -19.321   5.687  60.476  1.00  0.00           C  
ATOM    172  O   ALA A  11     -19.273   6.389  61.498  1.00  0.00           O  
ATOM    173  CB  ALA A  11     -21.422   4.682  59.491  1.00  0.00           C  
ATOM    174  H   ALA A  11     -20.124   5.145  57.434  1.00  0.00           H  
ATOM    175  HA  ALA A  11     -20.954   6.766  59.604  1.00  0.00           H  
ATOM    176 1HB  ALA A  11     -21.876   4.642  60.440  1.00  0.00           H  
ATOM    177 2HB  ALA A  11     -22.186   4.826  58.734  1.00  0.00           H  
ATOM    178 3HB  ALA A  11     -20.909   3.748  59.307  1.00  0.00           H  
ATOM    179  N   HIS A  12     -18.350   4.831  60.163  1.00  0.00           N  
ATOM    180  CA  HIS A  12     -17.227   4.559  61.041  1.00  0.00           C  
ATOM    181  C   HIS A  12     -16.425   5.832  61.287  1.00  0.00           C  
ATOM    182  O   HIS A  12     -16.166   6.211  62.432  1.00  0.00           O  
ATOM    183  CB  HIS A  12     -16.339   3.494  60.398  1.00  0.00           C  
ATOM    184  CG  HIS A  12     -15.258   2.976  61.223  1.00  0.00           C  
ATOM    185  ND1 HIS A  12     -15.475   2.032  62.196  1.00  0.00           N  
ATOM    186  CD2 HIS A  12     -13.934   3.236  61.231  1.00  0.00           C  
ATOM    187  CE1 HIS A  12     -14.330   1.721  62.766  1.00  0.00           C  
ATOM    188  NE2 HIS A  12     -13.372   2.437  62.199  1.00  0.00           N  
ATOM    189  H   HIS A  12     -18.451   4.264  59.320  1.00  0.00           H  
ATOM    190  HA  HIS A  12     -17.588   4.185  61.999  1.00  0.00           H  
ATOM    191 1HB  HIS A  12     -16.965   2.660  60.102  1.00  0.00           H  
ATOM    192 2HB  HIS A  12     -15.890   3.887  59.504  1.00  0.00           H  
ATOM    193  HD1 HIS A  12     -16.335   1.469  62.255  1.00  0.00           H  
ATOM    194  HD2 HIS A  12     -13.312   3.905  60.638  1.00  0.00           H  
ATOM    195  HE1 HIS A  12     -14.294   0.979  63.564  1.00  0.00           H  
ATOM    196  N   HIS A  13     -16.061   6.526  60.204  1.00  0.00           N  
ATOM    197  CA  HIS A  13     -15.243   7.730  60.304  1.00  0.00           C  
ATOM    198  C   HIS A  13     -16.005   8.895  60.940  1.00  0.00           C  
ATOM    199  O   HIS A  13     -15.434   9.641  61.749  1.00  0.00           O  
ATOM    200  CB  HIS A  13     -14.734   8.135  58.915  1.00  0.00           C  
ATOM    201  CG  HIS A  13     -13.666   7.253  58.359  1.00  0.00           C  
ATOM    202  ND1 HIS A  13     -13.946   6.058  57.738  1.00  0.00           N  
ATOM    203  CD2 HIS A  13     -12.319   7.394  58.318  1.00  0.00           C  
ATOM    204  CE1 HIS A  13     -12.823   5.496  57.337  1.00  0.00           C  
ATOM    205  NE2 HIS A  13     -11.814   6.287  57.674  1.00  0.00           N  
ATOM    206  H   HIS A  13     -16.324   6.167  59.282  1.00  0.00           H  
ATOM    207  HA  HIS A  13     -14.378   7.521  60.927  1.00  0.00           H  
ATOM    208 1HB  HIS A  13     -15.562   8.098  58.217  1.00  0.00           H  
ATOM    209 2HB  HIS A  13     -14.369   9.150  58.934  1.00  0.00           H  
ATOM    210  HD1 HIS A  13     -14.873   5.664  57.591  1.00  0.00           H  
ATOM    211  HD2 HIS A  13     -11.645   8.173  58.674  1.00  0.00           H  
ATOM    212  HE1 HIS A  13     -12.845   4.536  56.822  1.00  0.00           H  
ATOM    213  N   SER A  14     -17.297   9.033  60.598  1.00  0.00           N  
ATOM    214  CA  SER A  14     -18.147  10.099  61.117  1.00  0.00           C  
ATOM    215  C   SER A  14     -18.692   9.883  62.536  1.00  0.00           C  
ATOM    216  O   SER A  14     -19.101  10.854  63.178  1.00  0.00           O  
ATOM    217  CB  SER A  14     -19.305  10.329  60.168  1.00  0.00           C  
ATOM    218  OG  SER A  14     -20.141   9.212  60.096  1.00  0.00           O  
ATOM    219  H   SER A  14     -17.713   8.396  59.917  1.00  0.00           H  
ATOM    220  HA  SER A  14     -17.548  11.010  61.133  1.00  0.00           H  
ATOM    221 1HB  SER A  14     -19.879  11.186  60.508  1.00  0.00           H  
ATOM    222 2HB  SER A  14     -18.923  10.554  59.183  1.00  0.00           H  
ATOM    223  HG  SER A  14     -19.706   8.620  59.449  1.00  0.00           H  
ATOM    224  N   GLY A  15     -18.646   8.649  63.069  1.00  0.00           N  
ATOM    225  CA  GLY A  15     -19.162   8.393  64.411  1.00  0.00           C  
ATOM    226  C   GLY A  15     -20.682   8.229  64.420  1.00  0.00           C  
ATOM    227  O   GLY A  15     -21.357   8.603  65.383  1.00  0.00           O  
ATOM    228  H   GLY A  15     -18.347   7.848  62.508  1.00  0.00           H  
ATOM    229 1HA  GLY A  15     -18.697   7.484  64.797  1.00  0.00           H  
ATOM    230 2HA  GLY A  15     -18.872   9.206  65.071  1.00  0.00           H  
ATOM    231  N   THR A  16     -21.211   7.712  63.315  1.00  0.00           N  
ATOM    232  CA  THR A  16     -22.640   7.510  63.110  1.00  0.00           C  
ATOM    233  C   THR A  16     -22.922   6.064  62.695  1.00  0.00           C  
ATOM    234  O   THR A  16     -22.019   5.224  62.683  1.00  0.00           O  
ATOM    235  CB  THR A  16     -23.204   8.509  62.068  1.00  0.00           C  
ATOM    236  OG1 THR A  16     -22.651   8.255  60.768  1.00  0.00           O  
ATOM    237  CG2 THR A  16     -22.912   9.948  62.452  1.00  0.00           C  
ATOM    238  H   THR A  16     -20.566   7.392  62.588  1.00  0.00           H  
ATOM    239  HA  THR A  16     -23.162   7.688  64.051  1.00  0.00           H  
ATOM    240  HB  THR A  16     -24.279   8.384  62.016  1.00  0.00           H  
ATOM    241  HG1 THR A  16     -21.710   8.531  60.752  1.00  0.00           H  
ATOM    242 1HG2 THR A  16     -23.343  10.614  61.708  1.00  0.00           H  
ATOM    243 2HG2 THR A  16     -23.350  10.156  63.427  1.00  0.00           H  
ATOM    244 3HG2 THR A  16     -21.835  10.105  62.496  1.00  0.00           H  
ATOM    245  N   THR A  17     -24.191   5.744  62.457  1.00  0.00           N  
ATOM    246  CA  THR A  17     -24.605   4.416  61.996  1.00  0.00           C  
ATOM    247  C   THR A  17     -24.818   4.425  60.483  1.00  0.00           C  
ATOM    248  O   THR A  17     -24.872   5.490  59.874  1.00  0.00           O  
ATOM    249  CB  THR A  17     -25.922   4.000  62.661  1.00  0.00           C  
ATOM    250  OG1 THR A  17     -26.947   4.917  62.250  1.00  0.00           O  
ATOM    251  CG2 THR A  17     -25.815   3.984  64.179  1.00  0.00           C  
ATOM    252  H   THR A  17     -24.906   6.467  62.570  1.00  0.00           H  
ATOM    253  HA  THR A  17     -23.827   3.694  62.238  1.00  0.00           H  
ATOM    254  HB  THR A  17     -26.188   3.003  62.320  1.00  0.00           H  
ATOM    255  HG1 THR A  17     -26.747   5.799  62.658  1.00  0.00           H  
ATOM    256 1HG2 THR A  17     -26.770   3.682  64.610  1.00  0.00           H  
ATOM    257 2HG2 THR A  17     -25.040   3.280  64.478  1.00  0.00           H  
ATOM    258 3HG2 THR A  17     -25.559   4.982  64.535  1.00  0.00           H  
ATOM    259  N   VAL A  18     -24.974   3.238  59.869  1.00  0.00           N  
ATOM    260  CA  VAL A  18     -25.237   3.226  58.427  1.00  0.00           C  
ATOM    261  C   VAL A  18     -26.593   3.818  58.089  1.00  0.00           C  
ATOM    262  O   VAL A  18     -26.700   4.583  57.127  1.00  0.00           O  
ATOM    263  CB  VAL A  18     -25.129   1.823  57.828  1.00  0.00           C  
ATOM    264  CG1 VAL A  18     -25.636   1.830  56.373  1.00  0.00           C  
ATOM    265  CG2 VAL A  18     -23.717   1.463  57.820  1.00  0.00           C  
ATOM    266  H   VAL A  18     -24.904   2.391  60.404  1.00  0.00           H  
ATOM    267  HA  VAL A  18     -24.478   3.818  57.944  1.00  0.00           H  
ATOM    268  HB  VAL A  18     -25.698   1.119  58.416  1.00  0.00           H  
ATOM    269 1HG1 VAL A  18     -25.523   0.842  55.949  1.00  0.00           H  
ATOM    270 2HG1 VAL A  18     -26.678   2.111  56.334  1.00  0.00           H  
ATOM    271 3HG1 VAL A  18     -25.059   2.536  55.793  1.00  0.00           H  
ATOM    272 1HG2 VAL A  18     -23.584   0.470  57.385  1.00  0.00           H  
ATOM    273 2HG2 VAL A  18     -23.203   2.202  57.216  1.00  0.00           H  
ATOM    274 3HG2 VAL A  18     -23.334   1.478  58.829  1.00  0.00           H  
ATOM    275  N   GLU A  19     -27.639   3.512  58.848  1.00  0.00           N  
ATOM    276  CA  GLU A  19     -28.923   4.123  58.532  1.00  0.00           C  
ATOM    277  C   GLU A  19     -28.764   5.640  58.463  1.00  0.00           C  
ATOM    278  O   GLU A  19     -29.278   6.283  57.538  1.00  0.00           O  
ATOM    279  CB  GLU A  19     -29.972   3.783  59.584  1.00  0.00           C  
ATOM    280  CG  GLU A  19     -31.343   4.391  59.306  1.00  0.00           C  
ATOM    281  CD  GLU A  19     -32.350   4.048  60.352  1.00  0.00           C  
ATOM    282  OE1 GLU A  19     -32.060   3.216  61.172  1.00  0.00           O  
ATOM    283  OE2 GLU A  19     -33.413   4.649  60.356  1.00  0.00           O  
ATOM    284  H   GLU A  19     -27.544   2.871  59.625  1.00  0.00           H  
ATOM    285  HA  GLU A  19     -29.257   3.763  57.558  1.00  0.00           H  
ATOM    286 1HB  GLU A  19     -30.085   2.702  59.645  1.00  0.00           H  
ATOM    287 2HB  GLU A  19     -29.636   4.136  60.562  1.00  0.00           H  
ATOM    288 1HG  GLU A  19     -31.251   5.473  59.266  1.00  0.00           H  
ATOM    289 2HG  GLU A  19     -31.693   4.047  58.334  1.00  0.00           H  
ATOM    290  N   GLU A  20     -28.045   6.213  59.437  1.00  0.00           N  
ATOM    291  CA  GLU A  20     -27.786   7.642  59.432  1.00  0.00           C  
ATOM    292  C   GLU A  20     -26.921   8.069  58.245  1.00  0.00           C  
ATOM    293  O   GLU A  20     -27.190   9.102  57.641  1.00  0.00           O  
ATOM    294  CB  GLU A  20     -27.123   8.049  60.739  1.00  0.00           C  
ATOM    295  CG  GLU A  20     -28.049   8.012  61.943  1.00  0.00           C  
ATOM    296  CD  GLU A  20     -27.310   8.113  63.221  1.00  0.00           C  
ATOM    297  OE1 GLU A  20     -26.275   7.476  63.304  1.00  0.00           O  
ATOM    298  OE2 GLU A  20     -27.739   8.810  64.106  1.00  0.00           O  
ATOM    299  H   GLU A  20     -27.680   5.639  60.200  1.00  0.00           H  
ATOM    300  HA  GLU A  20     -28.743   8.157  59.357  1.00  0.00           H  
ATOM    301 1HB  GLU A  20     -26.287   7.383  60.931  1.00  0.00           H  
ATOM    302 2HB  GLU A  20     -26.722   9.057  60.644  1.00  0.00           H  
ATOM    303 1HG  GLU A  20     -28.748   8.845  61.871  1.00  0.00           H  
ATOM    304 2HG  GLU A  20     -28.626   7.087  61.921  1.00  0.00           H  
ATOM    305  N   ALA A  21     -25.896   7.281  57.888  1.00  0.00           N  
ATOM    306  CA  ALA A  21     -25.032   7.627  56.761  1.00  0.00           C  
ATOM    307  C   ALA A  21     -25.848   7.717  55.472  1.00  0.00           C  
ATOM    308  O   ALA A  21     -25.690   8.648  54.676  1.00  0.00           O  
ATOM    309  CB  ALA A  21     -23.924   6.578  56.626  1.00  0.00           C  
ATOM    310  H   ALA A  21     -25.675   6.468  58.469  1.00  0.00           H  
ATOM    311  HA  ALA A  21     -24.590   8.604  56.957  1.00  0.00           H  
ATOM    312 1HB  ALA A  21     -23.258   6.806  55.816  1.00  0.00           H  
ATOM    313 2HB  ALA A  21     -23.361   6.543  57.554  1.00  0.00           H  
ATOM    314 3HB  ALA A  21     -24.374   5.612  56.440  1.00  0.00           H  
ATOM    315  N   TYR A  22     -26.753   6.768  55.287  1.00  0.00           N  
ATOM    316  CA  TYR A  22     -27.626   6.732  54.131  1.00  0.00           C  
ATOM    317  C   TYR A  22     -28.502   7.966  54.064  1.00  0.00           C  
ATOM    318  O   TYR A  22     -28.510   8.696  53.065  1.00  0.00           O  
ATOM    319  CB  TYR A  22     -28.490   5.469  54.153  1.00  0.00           C  
ATOM    320  CG  TYR A  22     -29.615   5.481  53.143  1.00  0.00           C  
ATOM    321  CD1 TYR A  22     -29.353   5.206  51.809  1.00  0.00           C  
ATOM    322  CD2 TYR A  22     -30.910   5.768  53.549  1.00  0.00           C  
ATOM    323  CE1 TYR A  22     -30.380   5.217  50.885  1.00  0.00           C  
ATOM    324  CE2 TYR A  22     -31.937   5.780  52.626  1.00  0.00           C  
ATOM    325  CZ  TYR A  22     -31.676   5.506  51.299  1.00  0.00           C  
ATOM    326  OH  TYR A  22     -32.700   5.517  50.380  1.00  0.00           O  
ATOM    327  H   TYR A  22     -26.811   6.021  55.987  1.00  0.00           H  
ATOM    328  HA  TYR A  22     -27.011   6.699  53.231  1.00  0.00           H  
ATOM    329 1HB  TYR A  22     -27.865   4.597  53.956  1.00  0.00           H  
ATOM    330 2HB  TYR A  22     -28.925   5.343  55.144  1.00  0.00           H  
ATOM    331  HD1 TYR A  22     -28.335   4.980  51.489  1.00  0.00           H  
ATOM    332  HD2 TYR A  22     -31.116   5.986  54.597  1.00  0.00           H  
ATOM    333  HE1 TYR A  22     -30.174   5.001  49.838  1.00  0.00           H  
ATOM    334  HE2 TYR A  22     -32.955   6.006  52.946  1.00  0.00           H  
ATOM    335  HH  TYR A  22     -32.350   5.307  49.511  1.00  0.00           H  
ATOM    336  N   LYS A  23     -29.234   8.202  55.158  1.00  0.00           N  
ATOM    337  CA  LYS A  23     -30.158   9.315  55.237  1.00  0.00           C  
ATOM    338  C   LYS A  23     -29.457  10.649  55.122  1.00  0.00           C  
ATOM    339  O   LYS A  23     -29.984  11.569  54.495  1.00  0.00           O  
ATOM    340  CB  LYS A  23     -30.998   9.216  56.511  1.00  0.00           C  
ATOM    341  CG  LYS A  23     -32.013   8.082  56.433  1.00  0.00           C  
ATOM    342  CD  LYS A  23     -32.866   7.902  57.666  1.00  0.00           C  
ATOM    343  CE  LYS A  23     -33.935   6.830  57.382  1.00  0.00           C  
ATOM    344  NZ  LYS A  23     -34.739   6.458  58.579  1.00  0.00           N  
ATOM    345  H   LYS A  23     -29.153   7.552  55.948  1.00  0.00           H  
ATOM    346  HA  LYS A  23     -30.840   9.238  54.395  1.00  0.00           H  
ATOM    347 1HB  LYS A  23     -30.339   9.026  57.363  1.00  0.00           H  
ATOM    348 2HB  LYS A  23     -31.519  10.155  56.688  1.00  0.00           H  
ATOM    349 1HG  LYS A  23     -32.644   8.205  55.553  1.00  0.00           H  
ATOM    350 2HG  LYS A  23     -31.456   7.168  56.334  1.00  0.00           H  
ATOM    351 1HD  LYS A  23     -32.241   7.580  58.502  1.00  0.00           H  
ATOM    352 2HD  LYS A  23     -33.353   8.838  57.930  1.00  0.00           H  
ATOM    353 1HE  LYS A  23     -34.608   7.229  56.627  1.00  0.00           H  
ATOM    354 2HE  LYS A  23     -33.454   5.932  56.988  1.00  0.00           H  
ATOM    355 1HZ  LYS A  23     -35.426   5.771  58.316  1.00  0.00           H  
ATOM    356 2HZ  LYS A  23     -34.126   6.032  59.296  1.00  0.00           H  
ATOM    357 3HZ  LYS A  23     -35.203   7.266  58.959  1.00  0.00           H  
ATOM    358  N   LEU A  24     -28.267  10.763  55.701  1.00  0.00           N  
ATOM    359  CA  LEU A  24     -27.537  12.000  55.633  1.00  0.00           C  
ATOM    360  C   LEU A  24     -27.118  12.271  54.197  1.00  0.00           C  
ATOM    361  O   LEU A  24     -27.346  13.369  53.694  1.00  0.00           O  
ATOM    362  CB  LEU A  24     -26.326  11.960  56.575  1.00  0.00           C  
ATOM    363  CG  LEU A  24     -25.440  13.225  56.644  1.00  0.00           C  
ATOM    364  CD1 LEU A  24     -26.255  14.444  57.102  1.00  0.00           C  
ATOM    365  CD2 LEU A  24     -24.315  12.994  57.619  1.00  0.00           C  
ATOM    366  H   LEU A  24     -27.877   9.988  56.235  1.00  0.00           H  
ATOM    367  HA  LEU A  24     -28.205  12.792  55.954  1.00  0.00           H  
ATOM    368 1HB  LEU A  24     -26.684  11.741  57.580  1.00  0.00           H  
ATOM    369 2HB  LEU A  24     -25.690  11.129  56.259  1.00  0.00           H  
ATOM    370  HG  LEU A  24     -25.036  13.421  55.669  1.00  0.00           H  
ATOM    371 1HD1 LEU A  24     -25.602  15.316  57.146  1.00  0.00           H  
ATOM    372 2HD1 LEU A  24     -27.065  14.650  56.409  1.00  0.00           H  
ATOM    373 3HD1 LEU A  24     -26.668  14.255  58.091  1.00  0.00           H  
ATOM    374 1HD2 LEU A  24     -23.710  13.886  57.652  1.00  0.00           H  
ATOM    375 2HD2 LEU A  24     -24.723  12.796  58.610  1.00  0.00           H  
ATOM    376 3HD2 LEU A  24     -23.717  12.145  57.300  1.00  0.00           H  
ATOM    377  N   ALA A  25     -26.593  11.269  53.476  1.00  0.00           N  
ATOM    378  CA  ALA A  25     -26.220  11.546  52.093  1.00  0.00           C  
ATOM    379  C   ALA A  25     -27.447  12.031  51.307  1.00  0.00           C  
ATOM    380  O   ALA A  25     -27.349  12.935  50.459  1.00  0.00           O  
ATOM    381  CB  ALA A  25     -25.634  10.314  51.425  1.00  0.00           C  
ATOM    382  H   ALA A  25     -26.414  10.348  53.897  1.00  0.00           H  
ATOM    383  HA  ALA A  25     -25.477  12.338  52.099  1.00  0.00           H  
ATOM    384 1HB  ALA A  25     -25.355  10.552  50.398  1.00  0.00           H  
ATOM    385 2HB  ALA A  25     -24.772   9.989  51.957  1.00  0.00           H  
ATOM    386 3HB  ALA A  25     -26.383   9.519  51.426  1.00  0.00           H  
ATOM    387  N   LYS A  26     -28.623  11.444  51.578  1.00  0.00           N  
ATOM    388  CA  LYS A  26     -29.813  11.871  50.857  1.00  0.00           C  
ATOM    389  C   LYS A  26     -30.189  13.316  51.184  1.00  0.00           C  
ATOM    390  O   LYS A  26     -30.489  14.099  50.280  1.00  0.00           O  
ATOM    391  CB  LYS A  26     -30.984  10.940  51.173  1.00  0.00           C  
ATOM    392  CG  LYS A  26     -32.206  11.142  50.287  1.00  0.00           C  
ATOM    393  CD  LYS A  26     -33.401  10.357  50.805  1.00  0.00           C  
ATOM    394  CE  LYS A  26     -33.111   8.863  50.839  1.00  0.00           C  
ATOM    395  NZ  LYS A  26     -34.353   8.059  50.993  1.00  0.00           N  
ATOM    396  H   LYS A  26     -28.661  10.663  52.246  1.00  0.00           H  
ATOM    397  HA  LYS A  26     -29.600  11.822  49.794  1.00  0.00           H  
ATOM    398 1HB  LYS A  26     -30.663   9.903  51.069  1.00  0.00           H  
ATOM    399 2HB  LYS A  26     -31.295  11.084  52.208  1.00  0.00           H  
ATOM    400 1HG  LYS A  26     -32.463  12.201  50.257  1.00  0.00           H  
ATOM    401 2HG  LYS A  26     -31.978  10.813  49.273  1.00  0.00           H  
ATOM    402 1HD  LYS A  26     -33.649  10.694  51.813  1.00  0.00           H  
ATOM    403 2HD  LYS A  26     -34.261  10.535  50.160  1.00  0.00           H  
ATOM    404 1HE  LYS A  26     -32.614   8.569  49.917  1.00  0.00           H  
ATOM    405 2HE  LYS A  26     -32.445   8.641  51.673  1.00  0.00           H  
ATOM    406 1HZ  LYS A  26     -34.119   7.076  51.012  1.00  0.00           H  
ATOM    407 2HZ  LYS A  26     -34.814   8.311  51.856  1.00  0.00           H  
ATOM    408 3HZ  LYS A  26     -34.972   8.241  50.216  1.00  0.00           H  
ATOM    409  N   LYS A  27     -30.114  13.688  52.470  1.00  0.00           N  
ATOM    410  CA  LYS A  27     -30.419  15.049  52.927  1.00  0.00           C  
ATOM    411  C   LYS A  27     -29.437  16.080  52.383  1.00  0.00           C  
ATOM    412  O   LYS A  27     -29.822  17.202  52.047  1.00  0.00           O  
ATOM    413  CB  LYS A  27     -30.432  15.120  54.454  1.00  0.00           C  
ATOM    414  CG  LYS A  27     -31.622  14.431  55.111  1.00  0.00           C  
ATOM    415  CD  LYS A  27     -31.538  14.508  56.630  1.00  0.00           C  
ATOM    416  CE  LYS A  27     -32.718  13.803  57.291  1.00  0.00           C  
ATOM    417  NZ  LYS A  27     -32.639  13.859  58.781  1.00  0.00           N  
ATOM    418  H   LYS A  27     -29.889  12.969  53.167  1.00  0.00           H  
ATOM    419  HA  LYS A  27     -31.410  15.313  52.561  1.00  0.00           H  
ATOM    420 1HB  LYS A  27     -29.523  14.651  54.836  1.00  0.00           H  
ATOM    421 2HB  LYS A  27     -30.420  16.161  54.768  1.00  0.00           H  
ATOM    422 1HG  LYS A  27     -32.539  14.921  54.782  1.00  0.00           H  
ATOM    423 2HG  LYS A  27     -31.663  13.391  54.801  1.00  0.00           H  
ATOM    424 1HD  LYS A  27     -30.612  14.031  56.960  1.00  0.00           H  
ATOM    425 2HD  LYS A  27     -31.523  15.550  56.944  1.00  0.00           H  
ATOM    426 1HE  LYS A  27     -33.644  14.277  56.968  1.00  0.00           H  
ATOM    427 2HE  LYS A  27     -32.727  12.757  56.977  1.00  0.00           H  
ATOM    428 1HZ  LYS A  27     -33.435  13.381  59.181  1.00  0.00           H  
ATOM    429 2HZ  LYS A  27     -31.788  13.411  59.092  1.00  0.00           H  
ATOM    430 3HZ  LYS A  27     -32.640  14.822  59.085  1.00  0.00           H  
ATOM    431  N   LEU A  28     -28.166  15.690  52.294  1.00  0.00           N  
ATOM    432  CA  LEU A  28     -27.113  16.569  51.814  1.00  0.00           C  
ATOM    433  C   LEU A  28     -27.152  16.668  50.281  1.00  0.00           C  
ATOM    434  O   LEU A  28     -26.725  17.673  49.694  1.00  0.00           O  
ATOM    435  CB  LEU A  28     -25.747  16.040  52.279  1.00  0.00           C  
ATOM    436  CG  LEU A  28     -25.453  15.975  53.825  1.00  0.00           C  
ATOM    437  CD1 LEU A  28     -24.060  15.410  54.009  1.00  0.00           C  
ATOM    438  CD2 LEU A  28     -25.602  17.298  54.497  1.00  0.00           C  
ATOM    439  H   LEU A  28     -27.925  14.756  52.634  1.00  0.00           H  
ATOM    440  HA  LEU A  28     -27.277  17.567  52.214  1.00  0.00           H  
ATOM    441 1HB  LEU A  28     -25.690  15.021  51.938  1.00  0.00           H  
ATOM    442 2HB  LEU A  28     -24.967  16.588  51.802  1.00  0.00           H  
ATOM    443  HG  LEU A  28     -26.143  15.305  54.282  1.00  0.00           H  
ATOM    444 1HD1 LEU A  28     -23.847  15.326  55.064  1.00  0.00           H  
ATOM    445 2HD1 LEU A  28     -24.011  14.429  53.552  1.00  0.00           H  
ATOM    446 3HD1 LEU A  28     -23.329  16.063  53.547  1.00  0.00           H  
ATOM    447 1HD2 LEU A  28     -25.388  17.193  55.559  1.00  0.00           H  
ATOM    448 2HD2 LEU A  28     -24.937  17.967  54.079  1.00  0.00           H  
ATOM    449 3HD2 LEU A  28     -26.616  17.670  54.376  1.00  0.00           H  
ATOM    450  N   GLY A  29     -27.696  15.637  49.615  1.00  0.00           N  
ATOM    451  CA  GLY A  29     -27.776  15.624  48.164  1.00  0.00           C  
ATOM    452  C   GLY A  29     -26.456  15.205  47.545  1.00  0.00           C  
ATOM    453  O   GLY A  29     -26.043  15.748  46.519  1.00  0.00           O  
ATOM    454  H   GLY A  29     -28.009  14.799  50.109  1.00  0.00           H  
ATOM    455 1HA  GLY A  29     -28.561  14.927  47.862  1.00  0.00           H  
ATOM    456 2HA  GLY A  29     -28.062  16.610  47.805  1.00  0.00           H  
ATOM    457  N   ILE A  30     -25.777  14.263  48.197  1.00  0.00           N  
ATOM    458  CA  ILE A  30     -24.470  13.810  47.734  1.00  0.00           C  
ATOM    459  C   ILE A  30     -24.437  12.298  47.501  1.00  0.00           C  
ATOM    460  O   ILE A  30     -25.344  11.573  47.914  1.00  0.00           O  
ATOM    461  CB  ILE A  30     -23.398  14.210  48.760  1.00  0.00           C  
ATOM    462  CG1 ILE A  30     -23.664  13.478  50.081  1.00  0.00           C  
ATOM    463  CG2 ILE A  30     -23.403  15.739  48.943  1.00  0.00           C  
ATOM    464  CD1 ILE A  30     -22.622  13.654  51.102  1.00  0.00           C  
ATOM    465  H   ILE A  30     -26.213  13.847  49.025  1.00  0.00           H  
ATOM    466  HA  ILE A  30     -24.237  14.299  46.789  1.00  0.00           H  
ATOM    467  HB  ILE A  30     -22.434  13.904  48.400  1.00  0.00           H  
ATOM    468 1HG1 ILE A  30     -24.611  13.789  50.467  1.00  0.00           H  
ATOM    469 2HG1 ILE A  30     -23.710  12.408  49.876  1.00  0.00           H  
ATOM    470 1HG2 ILE A  30     -22.639  16.050  49.640  1.00  0.00           H  
ATOM    471 2HG2 ILE A  30     -23.211  16.206  47.977  1.00  0.00           H  
ATOM    472 3HG2 ILE A  30     -24.371  16.063  49.310  1.00  0.00           H  
ATOM    473 1HD1 ILE A  30     -22.880  13.073  51.971  1.00  0.00           H  
ATOM    474 2HD1 ILE A  30     -21.681  13.314  50.701  1.00  0.00           H  
ATOM    475 3HD1 ILE A  30     -22.545  14.692  51.381  1.00  0.00           H  
ATOM    476  N   SER A  31     -23.400  11.831  46.813  1.00  0.00           N  
ATOM    477  CA  SER A  31     -23.237  10.403  46.541  1.00  0.00           C  
ATOM    478  C   SER A  31     -22.686   9.656  47.750  1.00  0.00           C  
ATOM    479  O   SER A  31     -22.245  10.260  48.732  1.00  0.00           O  
ATOM    480  CB  SER A  31     -22.310  10.173  45.357  1.00  0.00           C  
ATOM    481  OG  SER A  31     -20.976  10.465  45.677  1.00  0.00           O  
ATOM    482  H   SER A  31     -22.685  12.497  46.483  1.00  0.00           H  
ATOM    483  HA  SER A  31     -24.217   9.988  46.301  1.00  0.00           H  
ATOM    484 1HB  SER A  31     -22.387   9.146  45.023  1.00  0.00           H  
ATOM    485 2HB  SER A  31     -22.631  10.814  44.534  1.00  0.00           H  
ATOM    486  HG  SER A  31     -20.498  10.447  44.836  1.00  0.00           H  
ATOM    487  N   VAL A  32     -22.692   8.321  47.662  1.00  0.00           N  
ATOM    488  CA  VAL A  32     -22.149   7.506  48.743  1.00  0.00           C  
ATOM    489  C   VAL A  32     -20.643   7.781  48.913  1.00  0.00           C  
ATOM    490  O   VAL A  32     -20.156   7.884  50.046  1.00  0.00           O  
ATOM    491  CB  VAL A  32     -22.408   6.004  48.462  1.00  0.00           C  
ATOM    492  CG1 VAL A  32     -21.684   5.161  49.465  1.00  0.00           C  
ATOM    493  CG2 VAL A  32     -23.910   5.711  48.529  1.00  0.00           C  
ATOM    494  H   VAL A  32     -23.085   7.885  46.844  1.00  0.00           H  
ATOM    495  HA  VAL A  32     -22.655   7.771  49.668  1.00  0.00           H  
ATOM    496  HB  VAL A  32     -22.029   5.746  47.473  1.00  0.00           H  
ATOM    497 1HG1 VAL A  32     -21.875   4.107  49.257  1.00  0.00           H  
ATOM    498 2HG1 VAL A  32     -20.631   5.355  49.402  1.00  0.00           H  
ATOM    499 3HG1 VAL A  32     -22.030   5.398  50.462  1.00  0.00           H  
ATOM    500 1HG2 VAL A  32     -24.086   4.650  48.324  1.00  0.00           H  
ATOM    501 2HG2 VAL A  32     -24.283   5.953  49.516  1.00  0.00           H  
ATOM    502 3HG2 VAL A  32     -24.436   6.307  47.789  1.00  0.00           H  
ATOM    503  N   LYS A  33     -19.900   7.869  47.804  1.00  0.00           N  
ATOM    504  CA  LYS A  33     -18.477   8.173  47.909  1.00  0.00           C  
ATOM    505  C   LYS A  33     -18.236   9.568  48.468  1.00  0.00           C  
ATOM    506  O   LYS A  33     -17.306   9.753  49.258  1.00  0.00           O  
ATOM    507  CB  LYS A  33     -17.759   8.020  46.581  1.00  0.00           C  
ATOM    508  CG  LYS A  33     -17.593   6.599  46.163  1.00  0.00           C  
ATOM    509  CD  LYS A  33     -16.860   6.497  44.871  1.00  0.00           C  
ATOM    510  CE  LYS A  33     -16.604   5.057  44.513  1.00  0.00           C  
ATOM    511  NZ  LYS A  33     -15.863   4.941  43.256  1.00  0.00           N  
ATOM    512  H   LYS A  33     -20.341   7.757  46.904  1.00  0.00           H  
ATOM    513  HA  LYS A  33     -18.032   7.463  48.604  1.00  0.00           H  
ATOM    514 1HB  LYS A  33     -18.317   8.547  45.805  1.00  0.00           H  
ATOM    515 2HB  LYS A  33     -16.773   8.480  46.646  1.00  0.00           H  
ATOM    516 1HG  LYS A  33     -17.031   6.067  46.932  1.00  0.00           H  
ATOM    517 2HG  LYS A  33     -18.572   6.135  46.062  1.00  0.00           H  
ATOM    518 1HD  LYS A  33     -17.446   6.963  44.077  1.00  0.00           H  
ATOM    519 2HD  LYS A  33     -15.903   7.013  44.948  1.00  0.00           H  
ATOM    520 1HE  LYS A  33     -16.020   4.591  45.306  1.00  0.00           H  
ATOM    521 2HE  LYS A  33     -17.552   4.528  44.416  1.00  0.00           H  
ATOM    522 1HZ  LYS A  33     -15.695   3.947  43.057  1.00  0.00           H  
ATOM    523 2HZ  LYS A  33     -16.384   5.347  42.502  1.00  0.00           H  
ATOM    524 3HZ  LYS A  33     -14.967   5.413  43.341  1.00  0.00           H  
ATOM    525  N   GLU A  34     -19.050  10.549  48.067  1.00  0.00           N  
ATOM    526  CA  GLU A  34     -18.881  11.895  48.595  1.00  0.00           C  
ATOM    527  C   GLU A  34     -19.099  11.892  50.097  1.00  0.00           C  
ATOM    528  O   GLU A  34     -18.369  12.569  50.824  1.00  0.00           O  
ATOM    529  CB  GLU A  34     -19.804  12.878  47.889  1.00  0.00           C  
ATOM    530  CG  GLU A  34     -19.369  13.190  46.457  1.00  0.00           C  
ATOM    531  CD  GLU A  34     -20.355  14.006  45.656  1.00  0.00           C  
ATOM    532  OE1 GLU A  34     -21.548  13.900  45.878  1.00  0.00           O  
ATOM    533  OE2 GLU A  34     -19.910  14.749  44.815  1.00  0.00           O  
ATOM    534  H   GLU A  34     -19.776  10.362  47.374  1.00  0.00           H  
ATOM    535  HA  GLU A  34     -17.857  12.210  48.405  1.00  0.00           H  
ATOM    536 1HB  GLU A  34     -20.797  12.448  47.849  1.00  0.00           H  
ATOM    537 2HB  GLU A  34     -19.861  13.810  48.453  1.00  0.00           H  
ATOM    538 1HG  GLU A  34     -18.427  13.739  46.504  1.00  0.00           H  
ATOM    539 2HG  GLU A  34     -19.173  12.256  45.942  1.00  0.00           H  
ATOM    540  N   LEU A  35     -20.071  11.105  50.577  1.00  0.00           N  
ATOM    541  CA  LEU A  35     -20.307  11.034  52.005  1.00  0.00           C  
ATOM    542  C   LEU A  35     -19.070  10.492  52.698  1.00  0.00           C  
ATOM    543  O   LEU A  35     -18.670  11.015  53.735  1.00  0.00           O  
ATOM    544  CB  LEU A  35     -21.462  10.110  52.360  1.00  0.00           C  
ATOM    545  CG  LEU A  35     -21.812  10.048  53.872  1.00  0.00           C  
ATOM    546  CD1 LEU A  35     -22.364  11.389  54.360  1.00  0.00           C  
ATOM    547  CD2 LEU A  35     -22.734   8.971  54.109  1.00  0.00           C  
ATOM    548  H   LEU A  35     -20.697  10.617  49.925  1.00  0.00           H  
ATOM    549  HA  LEU A  35     -20.489  12.040  52.364  1.00  0.00           H  
ATOM    550 1HB  LEU A  35     -22.346  10.436  51.810  1.00  0.00           H  
ATOM    551 2HB  LEU A  35     -21.215   9.102  52.031  1.00  0.00           H  
ATOM    552  HG  LEU A  35     -20.913   9.864  54.439  1.00  0.00           H  
ATOM    553 1HD1 LEU A  35     -22.575  11.313  55.421  1.00  0.00           H  
ATOM    554 2HD1 LEU A  35     -21.642  12.174  54.201  1.00  0.00           H  
ATOM    555 3HD1 LEU A  35     -23.283  11.626  53.827  1.00  0.00           H  
ATOM    556 1HD2 LEU A  35     -22.944   8.945  55.163  1.00  0.00           H  
ATOM    557 2HD2 LEU A  35     -23.630   9.134  53.566  1.00  0.00           H  
ATOM    558 3HD2 LEU A  35     -22.285   8.037  53.796  1.00  0.00           H  
ATOM    559  N   LEU A  36     -18.470   9.424  52.145  1.00  0.00           N  
ATOM    560  CA  LEU A  36     -17.268   8.860  52.750  1.00  0.00           C  
ATOM    561  C   LEU A  36     -16.132   9.871  52.771  1.00  0.00           C  
ATOM    562  O   LEU A  36     -15.415   9.959  53.771  1.00  0.00           O  
ATOM    563  CB  LEU A  36     -16.836   7.563  52.042  1.00  0.00           C  
ATOM    564  CG  LEU A  36     -15.506   6.868  52.572  1.00  0.00           C  
ATOM    565  CD1 LEU A  36     -15.617   6.535  54.033  1.00  0.00           C  
ATOM    566  CD2 LEU A  36     -15.296   5.567  51.808  1.00  0.00           C  
ATOM    567  H   LEU A  36     -18.889   8.984  51.318  1.00  0.00           H  
ATOM    568  HA  LEU A  36     -17.507   8.617  53.775  1.00  0.00           H  
ATOM    569 1HB  LEU A  36     -17.651   6.839  52.123  1.00  0.00           H  
ATOM    570 2HB  LEU A  36     -16.693   7.789  50.985  1.00  0.00           H  
ATOM    571  HG  LEU A  36     -14.654   7.535  52.425  1.00  0.00           H  
ATOM    572 1HD1 LEU A  36     -14.708   6.042  54.369  1.00  0.00           H  
ATOM    573 2HD1 LEU A  36     -15.763   7.432  54.624  1.00  0.00           H  
ATOM    574 3HD1 LEU A  36     -16.450   5.879  54.144  1.00  0.00           H  
ATOM    575 1HD2 LEU A  36     -14.389   5.077  52.159  1.00  0.00           H  
ATOM    576 2HD2 LEU A  36     -16.153   4.905  51.973  1.00  0.00           H  
ATOM    577 3HD2 LEU A  36     -15.199   5.786  50.749  1.00  0.00           H  
ATOM    578  N   LEU A  37     -15.937  10.620  51.685  1.00  0.00           N  
ATOM    579  CA  LEU A  37     -14.872  11.610  51.683  1.00  0.00           C  
ATOM    580  C   LEU A  37     -15.126  12.677  52.750  1.00  0.00           C  
ATOM    581  O   LEU A  37     -14.194  13.066  53.462  1.00  0.00           O  
ATOM    582  CB  LEU A  37     -14.793  12.298  50.326  1.00  0.00           C  
ATOM    583  CG  LEU A  37     -14.309  11.495  49.111  1.00  0.00           C  
ATOM    584  CD1 LEU A  37     -14.550  12.345  47.855  1.00  0.00           C  
ATOM    585  CD2 LEU A  37     -12.833  11.176  49.239  1.00  0.00           C  
ATOM    586  H   LEU A  37     -16.520  10.469  50.855  1.00  0.00           H  
ATOM    587  HA  LEU A  37     -13.936  11.114  51.911  1.00  0.00           H  
ATOM    588 1HB  LEU A  37     -15.791  12.626  50.093  1.00  0.00           H  
ATOM    589 2HB  LEU A  37     -14.147  13.166  50.429  1.00  0.00           H  
ATOM    590  HG  LEU A  37     -14.878  10.571  49.028  1.00  0.00           H  
ATOM    591 1HD1 LEU A  37     -14.221  11.802  46.968  1.00  0.00           H  
ATOM    592 2HD1 LEU A  37     -15.607  12.572  47.756  1.00  0.00           H  
ATOM    593 3HD1 LEU A  37     -13.995  13.274  47.929  1.00  0.00           H  
ATOM    594 1HD2 LEU A  37     -12.510  10.620  48.360  1.00  0.00           H  
ATOM    595 2HD2 LEU A  37     -12.278  12.106  49.303  1.00  0.00           H  
ATOM    596 3HD2 LEU A  37     -12.649  10.576  50.127  1.00  0.00           H  
ATOM    597  N   LEU A  38     -16.389  13.121  52.901  1.00  0.00           N  
ATOM    598  CA  LEU A  38     -16.717  14.095  53.934  1.00  0.00           C  
ATOM    599  C   LEU A  38     -16.510  13.493  55.312  1.00  0.00           C  
ATOM    600  O   LEU A  38     -16.073  14.194  56.220  1.00  0.00           O  
ATOM    601  CB  LEU A  38     -18.164  14.583  53.838  1.00  0.00           C  
ATOM    602  CG  LEU A  38     -18.563  15.474  52.639  1.00  0.00           C  
ATOM    603  CD1 LEU A  38     -20.053  15.638  52.667  1.00  0.00           C  
ATOM    604  CD2 LEU A  38     -17.880  16.853  52.732  1.00  0.00           C  
ATOM    605  H   LEU A  38     -17.117  12.796  52.257  1.00  0.00           H  
ATOM    606  HA  LEU A  38     -16.046  14.941  53.832  1.00  0.00           H  
ATOM    607 1HB  LEU A  38     -18.813  13.704  53.825  1.00  0.00           H  
ATOM    608 2HB  LEU A  38     -18.378  15.146  54.740  1.00  0.00           H  
ATOM    609  HG  LEU A  38     -18.288  14.984  51.708  1.00  0.00           H  
ATOM    610 1HD1 LEU A  38     -20.369  16.245  51.823  1.00  0.00           H  
ATOM    611 2HD1 LEU A  38     -20.507  14.660  52.606  1.00  0.00           H  
ATOM    612 3HD1 LEU A  38     -20.345  16.114  53.595  1.00  0.00           H  
ATOM    613 1HD2 LEU A  38     -18.189  17.471  51.895  1.00  0.00           H  
ATOM    614 2HD2 LEU A  38     -18.165  17.337  53.656  1.00  0.00           H  
ATOM    615 3HD2 LEU A  38     -16.808  16.736  52.702  1.00  0.00           H  
ATOM    616  N   ALA A  39     -16.858  12.208  55.487  1.00  0.00           N  
ATOM    617  CA  ALA A  39     -16.665  11.527  56.759  1.00  0.00           C  
ATOM    618  C   ALA A  39     -15.193  11.476  57.110  1.00  0.00           C  
ATOM    619  O   ALA A  39     -14.828  11.723  58.261  1.00  0.00           O  
ATOM    620  CB  ALA A  39     -17.241  10.137  56.703  1.00  0.00           C  
ATOM    621  H   ALA A  39     -17.300  11.706  54.714  1.00  0.00           H  
ATOM    622  HA  ALA A  39     -17.166  12.088  57.534  1.00  0.00           H  
ATOM    623 1HB  ALA A  39     -17.109   9.659  57.658  1.00  0.00           H  
ATOM    624 2HB  ALA A  39     -18.304  10.191  56.467  1.00  0.00           H  
ATOM    625 3HB  ALA A  39     -16.730   9.570  55.938  1.00  0.00           H  
ATOM    626  N   ARG A  40     -14.338  11.198  56.117  1.00  0.00           N  
ATOM    627  CA  ARG A  40     -12.905  11.198  56.347  1.00  0.00           C  
ATOM    628  C   ARG A  40     -12.443  12.604  56.706  1.00  0.00           C  
ATOM    629  O   ARG A  40     -11.611  12.770  57.597  1.00  0.00           O  
ATOM    630  CB  ARG A  40     -12.134  10.705  55.131  1.00  0.00           C  
ATOM    631  CG  ARG A  40     -12.216   9.216  54.826  1.00  0.00           C  
ATOM    632  CD  ARG A  40     -11.543   8.896  53.526  1.00  0.00           C  
ATOM    633  NE  ARG A  40     -10.110   9.229  53.571  1.00  0.00           N  
ATOM    634  CZ  ARG A  40      -9.248   9.244  52.536  1.00  0.00           C  
ATOM    635  NH1 ARG A  40      -9.564   8.935  51.301  1.00  0.00           N  
ATOM    636  NH2 ARG A  40      -8.030   9.602  52.780  1.00  0.00           N  
ATOM    637  H   ARG A  40     -14.708  10.939  55.197  1.00  0.00           H  
ATOM    638  HA  ARG A  40     -12.686  10.532  57.179  1.00  0.00           H  
ATOM    639 1HB  ARG A  40     -12.485  11.232  54.245  1.00  0.00           H  
ATOM    640 2HB  ARG A  40     -11.086  10.948  55.265  1.00  0.00           H  
ATOM    641 1HG  ARG A  40     -11.702   8.662  55.610  1.00  0.00           H  
ATOM    642 2HG  ARG A  40     -13.258   8.898  54.778  1.00  0.00           H  
ATOM    643 1HD  ARG A  40     -11.648   7.830  53.319  1.00  0.00           H  
ATOM    644 2HD  ARG A  40     -12.011   9.475  52.729  1.00  0.00           H  
ATOM    645  HE  ARG A  40      -9.693   9.485  54.475  1.00  0.00           H  
ATOM    646 1HH1 ARG A  40     -10.494   8.648  51.052  1.00  0.00           H  
ATOM    647 2HH1 ARG A  40      -8.801   8.987  50.598  1.00  0.00           H  
ATOM    648 1HH2 ARG A  40      -7.778   9.862  53.740  1.00  0.00           H  
ATOM    649 2HH2 ARG A  40      -7.359   9.627  51.994  1.00  0.00           H  
ATOM    650  N   ALA A  41     -12.978  13.622  56.010  1.00  0.00           N  
ATOM    651  CA  ALA A  41     -12.602  14.997  56.282  1.00  0.00           C  
ATOM    652  C   ALA A  41     -12.995  15.384  57.694  1.00  0.00           C  
ATOM    653  O   ALA A  41     -12.233  16.054  58.392  1.00  0.00           O  
ATOM    654  CB  ALA A  41     -13.265  15.943  55.291  1.00  0.00           C  
ATOM    655  H   ALA A  41     -13.622  13.418  55.241  1.00  0.00           H  
ATOM    656  HA  ALA A  41     -11.526  15.073  56.188  1.00  0.00           H  
ATOM    657 1HB  ALA A  41     -12.948  16.959  55.498  1.00  0.00           H  
ATOM    658 2HB  ALA A  41     -12.987  15.669  54.279  1.00  0.00           H  
ATOM    659 3HB  ALA A  41     -14.340  15.874  55.390  1.00  0.00           H  
ATOM    660  N   ALA A  42     -14.195  14.969  58.113  1.00  0.00           N  
ATOM    661  CA  ALA A  42     -14.722  15.238  59.441  1.00  0.00           C  
ATOM    662  C   ALA A  42     -13.841  14.563  60.495  1.00  0.00           C  
ATOM    663  O   ALA A  42     -13.452  15.151  61.517  1.00  0.00           O  
ATOM    664  CB  ALA A  42     -16.156  14.734  59.501  1.00  0.00           C  
ATOM    665  H   ALA A  42     -14.791  14.470  57.456  1.00  0.00           H  
ATOM    666  HA  ALA A  42     -14.714  16.308  59.611  1.00  0.00           H  
ATOM    667 1HB  ALA A  42     -16.574  14.931  60.451  1.00  0.00           H  
ATOM    668 2HB  ALA A  42     -16.744  15.238  58.738  1.00  0.00           H  
ATOM    669 3HB  ALA A  42     -16.173  13.667  59.320  1.00  0.00           H  
ATOM    670  N   HIS A  43     -13.432  13.338  60.190  1.00  0.00           N  
ATOM    671  CA  HIS A  43     -12.603  12.543  61.069  1.00  0.00           C  
ATOM    672  C   HIS A  43     -11.256  13.226  61.285  1.00  0.00           C  
ATOM    673  O   HIS A  43     -10.828  13.439  62.422  1.00  0.00           O  
ATOM    674  CB  HIS A  43     -12.421  11.155  60.444  1.00  0.00           C  
ATOM    675  CG  HIS A  43     -11.757  10.144  61.268  1.00  0.00           C  
ATOM    676  ND1 HIS A  43     -12.407   9.495  62.291  1.00  0.00           N  
ATOM    677  CD2 HIS A  43     -10.511   9.629  61.221  1.00  0.00           C  
ATOM    678  CE1 HIS A  43     -11.585   8.622  62.846  1.00  0.00           C  
ATOM    679  NE2 HIS A  43     -10.425   8.682  62.213  1.00  0.00           N  
ATOM    680  H   HIS A  43     -13.793  12.892  59.343  1.00  0.00           H  
ATOM    681  HA  HIS A  43     -13.092  12.430  62.037  1.00  0.00           H  
ATOM    682 1HB  HIS A  43     -13.396  10.775  60.173  1.00  0.00           H  
ATOM    683 2HB  HIS A  43     -11.851  11.246  59.531  1.00  0.00           H  
ATOM    684  HD1 HIS A  43     -13.435   9.435  62.343  1.00  0.00           H  
ATOM    685  HD2 HIS A  43      -9.660   9.831  60.575  1.00  0.00           H  
ATOM    686  HE1 HIS A  43     -11.916   8.006  63.679  1.00  0.00           H  
ATOM    687  N   ASN A  44     -10.604  13.597  60.182  1.00  0.00           N  
ATOM    688  CA  ASN A  44      -9.286  14.213  60.210  1.00  0.00           C  
ATOM    689  C   ASN A  44      -9.328  15.638  60.798  1.00  0.00           C  
ATOM    690  O   ASN A  44      -8.387  16.068  61.471  1.00  0.00           O  
ATOM    691  CB  ASN A  44      -8.739  14.193  58.797  1.00  0.00           C  
ATOM    692  CG  ASN A  44      -8.396  12.766  58.318  1.00  0.00           C  
ATOM    693  OD1 ASN A  44      -8.075  11.832  59.079  1.00  0.00           O  
ATOM    694  ND2 ASN A  44      -8.501  12.582  57.037  1.00  0.00           N  
ATOM    695  H   ASN A  44     -11.033  13.402  59.274  1.00  0.00           H  
ATOM    696  HA  ASN A  44      -8.638  13.620  60.853  1.00  0.00           H  
ATOM    697 1HB  ASN A  44      -9.489  14.604  58.124  1.00  0.00           H  
ATOM    698 2HB  ASN A  44      -7.852  14.826  58.732  1.00  0.00           H  
ATOM    699 1HD2 ASN A  44      -8.321  11.663  56.631  1.00  0.00           H  
ATOM    700 2HD2 ASN A  44      -8.788  13.335  56.453  1.00  0.00           H  
ATOM    701  N   SER A  45     -10.430  16.368  60.563  1.00  0.00           N  
ATOM    702  CA  SER A  45     -10.599  17.725  61.081  1.00  0.00           C  
ATOM    703  C   SER A  45     -11.154  17.829  62.510  1.00  0.00           C  
ATOM    704  O   SER A  45     -11.001  18.878  63.141  1.00  0.00           O  
ATOM    705  CB  SER A  45     -11.471  18.539  60.148  1.00  0.00           C  
ATOM    706  OG  SER A  45     -12.766  18.025  60.065  1.00  0.00           O  
ATOM    707  H   SER A  45     -11.162  15.995  59.960  1.00  0.00           H  
ATOM    708  HA  SER A  45      -9.612  18.191  61.085  1.00  0.00           H  
ATOM    709 1HB  SER A  45     -11.517  19.561  60.516  1.00  0.00           H  
ATOM    710 2HB  SER A  45     -11.027  18.561  59.166  1.00  0.00           H  
ATOM    711  HG  SER A  45     -12.703  17.307  59.405  1.00  0.00           H  
ATOM    712  N   GLY A  46     -11.746  16.754  63.058  1.00  0.00           N  
ATOM    713  CA  GLY A  46     -12.313  16.817  64.405  1.00  0.00           C  
ATOM    714  C   GLY A  46     -13.700  17.462  64.415  1.00  0.00           C  
ATOM    715  O   GLY A  46     -14.080  18.141  65.373  1.00  0.00           O  
ATOM    716  H   GLY A  46     -11.900  15.905  62.509  1.00  0.00           H  
ATOM    717 1HA  GLY A  46     -12.384  15.804  64.804  1.00  0.00           H  
ATOM    718 2HA  GLY A  46     -11.641  17.371  65.055  1.00  0.00           H  
ATOM    719  N   THR A  47     -14.425  17.282  63.316  1.00  0.00           N  
ATOM    720  CA  THR A  47     -15.755  17.841  63.111  1.00  0.00           C  
ATOM    721  C   THR A  47     -16.737  16.739  62.709  1.00  0.00           C  
ATOM    722  O   THR A  47     -16.386  15.556  62.689  1.00  0.00           O  
ATOM    723  CB  THR A  47     -15.732  18.980  62.060  1.00  0.00           C  
ATOM    724  OG1 THR A  47     -15.392  18.470  60.761  1.00  0.00           O  
ATOM    725  CG2 THR A  47     -14.742  20.069  62.435  1.00  0.00           C  
ATOM    726  H   THR A  47     -14.040  16.669  62.593  1.00  0.00           H  
ATOM    727  HA  THR A  47     -16.109  18.269  64.049  1.00  0.00           H  
ATOM    728  HB  THR A  47     -16.723  19.425  62.009  1.00  0.00           H  
ATOM    729  HG1 THR A  47     -14.441  18.233  60.740  1.00  0.00           H  
ATOM    730 1HG2 THR A  47     -14.772  20.858  61.687  1.00  0.00           H  
ATOM    731 2HG2 THR A  47     -15.007  20.476  63.409  1.00  0.00           H  
ATOM    732 3HG2 THR A  47     -13.737  19.651  62.478  1.00  0.00           H  
ATOM    733  N   THR A  48     -17.995  17.103  62.487  1.00  0.00           N  
ATOM    734  CA  THR A  48     -19.014  16.156  62.037  1.00  0.00           C  
ATOM    735  C   THR A  48     -19.199  16.261  60.528  1.00  0.00           C  
ATOM    736  O   THR A  48     -18.730  17.219  59.914  1.00  0.00           O  
ATOM    737  CB  THR A  48     -20.360  16.448  62.706  1.00  0.00           C  
ATOM    738  OG1 THR A  48     -20.802  17.746  62.283  1.00  0.00           O  
ATOM    739  CG2 THR A  48     -20.258  16.405  64.224  1.00  0.00           C  
ATOM    740  H   THR A  48     -18.253  18.088  62.600  1.00  0.00           H  
ATOM    741  HA  THR A  48     -18.695  15.142  62.283  1.00  0.00           H  
ATOM    742  HB  THR A  48     -21.085  15.707  62.381  1.00  0.00           H  
ATOM    743  HG1 THR A  48     -20.190  18.419  62.679  1.00  0.00           H  
ATOM    744 1HG2 THR A  48     -21.232  16.619  64.663  1.00  0.00           H  
ATOM    745 2HG2 THR A  48     -19.926  15.415  64.534  1.00  0.00           H  
ATOM    746 3HG2 THR A  48     -19.539  17.153  64.559  1.00  0.00           H  
ATOM    747  N   VAL A  49     -19.905  15.303  59.919  1.00  0.00           N  
ATOM    748  CA  VAL A  49     -20.163  15.406  58.484  1.00  0.00           C  
ATOM    749  C   VAL A  49     -21.042  16.587  58.128  1.00  0.00           C  
ATOM    750  O   VAL A  49     -20.773  17.289  57.158  1.00  0.00           O  
ATOM    751  CB  VAL A  49     -20.745  14.132  57.899  1.00  0.00           C  
ATOM    752  CG1 VAL A  49     -21.195  14.379  56.454  1.00  0.00           C  
ATOM    753  CG2 VAL A  49     -19.683  13.115  57.892  1.00  0.00           C  
ATOM    754  H   VAL A  49     -20.261  14.528  60.462  1.00  0.00           H  
ATOM    755  HA  VAL A  49     -19.202  15.550  57.995  1.00  0.00           H  
ATOM    756  HB  VAL A  49     -21.586  13.800  58.494  1.00  0.00           H  
ATOM    757 1HG1 VAL A  49     -21.579  13.468  56.054  1.00  0.00           H  
ATOM    758 2HG1 VAL A  49     -21.972  15.132  56.411  1.00  0.00           H  
ATOM    759 3HG1 VAL A  49     -20.353  14.709  55.864  1.00  0.00           H  
ATOM    760 1HG2 VAL A  49     -20.058  12.182  57.466  1.00  0.00           H  
ATOM    761 2HG2 VAL A  49     -18.867  13.496  57.283  1.00  0.00           H  
ATOM    762 3HG2 VAL A  49     -19.336  12.946  58.902  1.00  0.00           H  
ATOM    763  N   GLU A  50     -22.111  16.830  58.886  1.00  0.00           N  
ATOM    764  CA  GLU A  50     -22.935  17.983  58.551  1.00  0.00           C  
ATOM    765  C   GLU A  50     -22.060  19.230  58.469  1.00  0.00           C  
ATOM    766  O   GLU A  50     -22.192  20.027  57.530  1.00  0.00           O  
ATOM    767  CB  GLU A  50     -24.020  18.206  59.598  1.00  0.00           C  
ATOM    768  CG  GLU A  50     -24.904  19.413  59.316  1.00  0.00           C  
ATOM    769  CD  GLU A  50     -25.940  19.631  60.362  1.00  0.00           C  
ATOM    770  OE1 GLU A  50     -26.072  18.796  61.220  1.00  0.00           O  
ATOM    771  OE2 GLU A  50     -26.592  20.662  60.325  1.00  0.00           O  
ATOM    772  H   GLU A  50     -22.336  16.237  59.672  1.00  0.00           H  
ATOM    773  HA  GLU A  50     -23.399  17.816  57.579  1.00  0.00           H  
ATOM    774 1HB  GLU A  50     -24.657  17.323  59.653  1.00  0.00           H  
ATOM    775 2HB  GLU A  50     -23.559  18.344  60.578  1.00  0.00           H  
ATOM    776 1HG  GLU A  50     -24.284  20.303  59.262  1.00  0.00           H  
ATOM    777 2HG  GLU A  50     -25.385  19.281  58.346  1.00  0.00           H  
ATOM    778  N   GLU A  51     -21.157  19.394  59.446  1.00  0.00           N  
ATOM    779  CA  GLU A  51     -20.239  20.518  59.436  1.00  0.00           C  
ATOM    780  C   GLU A  51     -19.278  20.461  58.249  1.00  0.00           C  
ATOM    781  O   GLU A  51     -19.015  21.488  57.634  1.00  0.00           O  
ATOM    782  CB  GLU A  51     -19.455  20.557  60.740  1.00  0.00           C  
ATOM    783  CG  GLU A  51     -20.273  20.973  61.954  1.00  0.00           C  
ATOM    784  CD  GLU A  51     -19.553  20.713  63.228  1.00  0.00           C  
ATOM    785  OE1 GLU A  51     -18.949  19.656  63.310  1.00  0.00           O  
ATOM    786  OE2 GLU A  51     -19.580  21.538  64.107  1.00  0.00           O  
ATOM    787  H   GLU A  51     -21.118  18.723  60.217  1.00  0.00           H  
ATOM    788  HA  GLU A  51     -20.827  21.432  59.356  1.00  0.00           H  
ATOM    789 1HB  GLU A  51     -19.036  19.573  60.931  1.00  0.00           H  
ATOM    790 2HB  GLU A  51     -18.620  21.249  60.640  1.00  0.00           H  
ATOM    791 1HG  GLU A  51     -20.492  22.036  61.881  1.00  0.00           H  
ATOM    792 2HG  GLU A  51     -21.220  20.432  61.950  1.00  0.00           H  
ATOM    793  N   ALA A  52     -18.765  19.271  57.906  1.00  0.00           N  
ATOM    794  CA  ALA A  52     -17.837  19.134  56.785  1.00  0.00           C  
ATOM    795  C   ALA A  52     -18.491  19.588  55.481  1.00  0.00           C  
ATOM    796  O   ALA A  52     -17.889  20.309  54.678  1.00  0.00           O  
ATOM    797  CB  ALA A  52     -17.384  17.674  56.677  1.00  0.00           C  
ATOM    798  H   ALA A  52     -18.971  18.461  58.497  1.00  0.00           H  
ATOM    799  HA  ALA A  52     -16.975  19.772  56.978  1.00  0.00           H  
ATOM    800 1HB  ALA A  52     -16.684  17.534  55.875  1.00  0.00           H  
ATOM    801 2HB  ALA A  52     -16.917  17.381  57.615  1.00  0.00           H  
ATOM    802 3HB  ALA A  52     -18.247  17.050  56.493  1.00  0.00           H  
ATOM    803  N   TYR A  53     -19.741  19.196  55.284  1.00  0.00           N  
ATOM    804  CA  TYR A  53     -20.498  19.563  54.101  1.00  0.00           C  
ATOM    805  C   TYR A  53     -20.662  21.065  54.004  1.00  0.00           C  
ATOM    806  O   TYR A  53     -20.303  21.691  52.998  1.00  0.00           O  
ATOM    807  CB  TYR A  53     -21.863  18.909  54.168  1.00  0.00           C  
ATOM    808  CG  TYR A  53     -22.839  19.251  53.083  1.00  0.00           C  
ATOM    809  CD1 TYR A  53     -22.832  18.586  51.877  1.00  0.00           C  
ATOM    810  CD2 TYR A  53     -23.800  20.219  53.334  1.00  0.00           C  
ATOM    811  CE1 TYR A  53     -23.806  18.876  50.950  1.00  0.00           C  
ATOM    812  CE2 TYR A  53     -24.755  20.498  52.415  1.00  0.00           C  
ATOM    813  CZ  TYR A  53     -24.775  19.822  51.235  1.00  0.00           C  
ATOM    814  OH  TYR A  53     -25.766  20.081  50.330  1.00  0.00           O  
ATOM    815  H   TYR A  53     -20.167  18.585  55.990  1.00  0.00           H  
ATOM    816  HA  TYR A  53     -19.959  19.219  53.219  1.00  0.00           H  
ATOM    817 1HB  TYR A  53     -21.738  17.837  54.176  1.00  0.00           H  
ATOM    818 2HB  TYR A  53     -22.327  19.163  55.118  1.00  0.00           H  
ATOM    819  HD1 TYR A  53     -22.088  17.826  51.668  1.00  0.00           H  
ATOM    820  HD2 TYR A  53     -23.808  20.734  54.273  1.00  0.00           H  
ATOM    821  HE1 TYR A  53     -23.835  18.348  50.003  1.00  0.00           H  
ATOM    822  HE2 TYR A  53     -25.520  21.244  52.630  1.00  0.00           H  
ATOM    823  HH  TYR A  53     -26.012  19.238  49.878  1.00  0.00           H  
ATOM    824  N   LYS A  54     -21.207  21.639  55.080  1.00  0.00           N  
ATOM    825  CA  LYS A  54     -21.477  23.060  55.140  1.00  0.00           C  
ATOM    826  C   LYS A  54     -20.212  23.884  55.042  1.00  0.00           C  
ATOM    827  O   LYS A  54     -20.216  24.941  54.411  1.00  0.00           O  
ATOM    828  CB  LYS A  54     -22.288  23.383  56.394  1.00  0.00           C  
ATOM    829  CG  LYS A  54     -23.725  22.872  56.288  1.00  0.00           C  
ATOM    830  CD  LYS A  54     -24.573  23.115  57.521  1.00  0.00           C  
ATOM    831  CE  LYS A  54     -26.020  22.664  57.244  1.00  0.00           C  
ATOM    832  NZ  LYS A  54     -26.906  22.739  58.442  1.00  0.00           N  
ATOM    833  H   LYS A  54     -21.463  21.043  55.876  1.00  0.00           H  
ATOM    834  HA  LYS A  54     -22.093  23.316  54.282  1.00  0.00           H  
ATOM    835 1HB  LYS A  54     -21.817  22.911  57.262  1.00  0.00           H  
ATOM    836 2HB  LYS A  54     -22.303  24.458  56.560  1.00  0.00           H  
ATOM    837 1HG  LYS A  54     -24.208  23.306  55.412  1.00  0.00           H  
ATOM    838 2HG  LYS A  54     -23.678  21.799  56.159  1.00  0.00           H  
ATOM    839 1HD  LYS A  54     -24.171  22.546  58.361  1.00  0.00           H  
ATOM    840 2HD  LYS A  54     -24.567  24.172  57.778  1.00  0.00           H  
ATOM    841 1HE  LYS A  54     -26.427  23.316  56.474  1.00  0.00           H  
ATOM    842 2HE  LYS A  54     -26.016  21.638  56.873  1.00  0.00           H  
ATOM    843 1HZ  LYS A  54     -27.836  22.449  58.185  1.00  0.00           H  
ATOM    844 2HZ  LYS A  54     -26.568  22.094  59.179  1.00  0.00           H  
ATOM    845 3HZ  LYS A  54     -26.936  23.679  58.800  1.00  0.00           H  
ATOM    846  N   LEU A  55     -19.124  23.407  55.642  1.00  0.00           N  
ATOM    847  CA  LEU A  55     -17.879  24.129  55.588  1.00  0.00           C  
ATOM    848  C   LEU A  55     -17.368  24.157  54.156  1.00  0.00           C  
ATOM    849  O   LEU A  55     -17.027  25.225  53.654  1.00  0.00           O  
ATOM    850  CB  LEU A  55     -16.853  23.499  56.542  1.00  0.00           C  
ATOM    851  CG  LEU A  55     -15.455  24.162  56.625  1.00  0.00           C  
ATOM    852  CD1 LEU A  55     -15.567  25.623  57.082  1.00  0.00           C  
ATOM    853  CD2 LEU A  55     -14.596  23.403  57.613  1.00  0.00           C  
ATOM    854  H   LEU A  55     -19.171  22.546  56.184  1.00  0.00           H  
ATOM    855  HA  LEU A  55     -18.076  25.146  55.907  1.00  0.00           H  
ATOM    856 1HB  LEU A  55     -17.281  23.487  57.543  1.00  0.00           H  
ATOM    857 2HB  LEU A  55     -16.706  22.462  56.230  1.00  0.00           H  
ATOM    858  HG  LEU A  55     -14.997  24.132  55.654  1.00  0.00           H  
ATOM    859 1HD1 LEU A  55     -14.568  26.059  57.135  1.00  0.00           H  
ATOM    860 2HD1 LEU A  55     -16.163  26.200  56.381  1.00  0.00           H  
ATOM    861 3HD1 LEU A  55     -16.029  25.661  58.065  1.00  0.00           H  
ATOM    862 1HD2 LEU A  55     -13.627  23.878  57.656  1.00  0.00           H  
ATOM    863 2HD2 LEU A  55     -15.059  23.432  58.599  1.00  0.00           H  
ATOM    864 3HD2 LEU A  55     -14.492  22.369  57.295  1.00  0.00           H  
ATOM    865  N   ALA A  56     -17.391  23.026  53.437  1.00  0.00           N  
ATOM    866  CA  ALA A  56     -16.915  23.084  52.057  1.00  0.00           C  
ATOM    867  C   ALA A  56     -17.741  24.106  51.262  1.00  0.00           C  
ATOM    868  O   ALA A  56     -17.204  24.851  50.424  1.00  0.00           O  
ATOM    869  CB  ALA A  56     -16.999  21.723  51.389  1.00  0.00           C  
ATOM    870  H   ALA A  56     -17.688  22.137  53.859  1.00  0.00           H  
ATOM    871  HA  ALA A  56     -15.879  23.413  52.072  1.00  0.00           H  
ATOM    872 1HB  ALA A  56     -16.628  21.793  50.366  1.00  0.00           H  
ATOM    873 2HB  ALA A  56     -16.411  21.022  51.928  1.00  0.00           H  
ATOM    874 3HB  ALA A  56     -18.039  21.393  51.380  1.00  0.00           H  
ATOM    875  N   LEU A  57     -19.057  24.166  51.516  1.00  0.00           N  
ATOM    876  CA  LEU A  57     -19.874  25.121  50.783  1.00  0.00           C  
ATOM    877  C   LEU A  57     -19.505  26.567  51.123  1.00  0.00           C  
ATOM    878  O   LEU A  57     -19.373  27.399  50.223  1.00  0.00           O  
ATOM    879  CB  LEU A  57     -21.360  24.886  51.084  1.00  0.00           C  
ATOM    880  CG  LEU A  57     -21.984  23.567  50.553  1.00  0.00           C  
ATOM    881  CD1 LEU A  57     -23.372  23.430  51.121  1.00  0.00           C  
ATOM    882  CD2 LEU A  57     -22.042  23.569  49.029  1.00  0.00           C  
ATOM    883  H   LEU A  57     -19.480  23.501  52.177  1.00  0.00           H  
ATOM    884  HA  LEU A  57     -19.688  24.979  49.723  1.00  0.00           H  
ATOM    885 1HB  LEU A  57     -21.490  24.895  52.165  1.00  0.00           H  
ATOM    886 2HB  LEU A  57     -21.930  25.717  50.670  1.00  0.00           H  
ATOM    887  HG  LEU A  57     -21.392  22.716  50.891  1.00  0.00           H  
ATOM    888 1HD1 LEU A  57     -23.806  22.511  50.754  1.00  0.00           H  
ATOM    889 2HD1 LEU A  57     -23.328  23.405  52.207  1.00  0.00           H  
ATOM    890 3HD1 LEU A  57     -23.985  24.269  50.802  1.00  0.00           H  
ATOM    891 1HD2 LEU A  57     -22.495  22.636  48.692  1.00  0.00           H  
ATOM    892 2HD2 LEU A  57     -22.645  24.410  48.687  1.00  0.00           H  
ATOM    893 3HD2 LEU A  57     -21.045  23.646  48.610  1.00  0.00           H  
ATOM    894  N   LYS A  58     -19.276  26.851  52.413  1.00  0.00           N  
ATOM    895  CA  LYS A  58     -18.885  28.188  52.878  1.00  0.00           C  
ATOM    896  C   LYS A  58     -17.521  28.611  52.344  1.00  0.00           C  
ATOM    897  O   LYS A  58     -17.307  29.779  52.010  1.00  0.00           O  
ATOM    898  CB  LYS A  58     -18.866  28.253  54.406  1.00  0.00           C  
ATOM    899  CG  LYS A  58     -20.239  28.227  55.068  1.00  0.00           C  
ATOM    900  CD  LYS A  58     -20.115  28.250  56.588  1.00  0.00           C  
ATOM    901  CE  LYS A  58     -21.483  28.207  57.262  1.00  0.00           C  
ATOM    902  NZ  LYS A  58     -21.370  28.216  58.752  1.00  0.00           N  
ATOM    903  H   LYS A  58     -19.439  26.113  53.106  1.00  0.00           H  
ATOM    904  HA  LYS A  58     -19.620  28.902  52.511  1.00  0.00           H  
ATOM    905 1HB  LYS A  58     -18.300  27.402  54.787  1.00  0.00           H  
ATOM    906 2HB  LYS A  58     -18.348  29.156  54.723  1.00  0.00           H  
ATOM    907 1HG  LYS A  58     -20.803  29.103  54.745  1.00  0.00           H  
ATOM    908 2HG  LYS A  58     -20.781  27.341  54.759  1.00  0.00           H  
ATOM    909 1HD  LYS A  58     -19.536  27.382  56.911  1.00  0.00           H  
ATOM    910 2HD  LYS A  58     -19.591  29.152  56.899  1.00  0.00           H  
ATOM    911 1HE  LYS A  58     -22.065  29.070  56.945  1.00  0.00           H  
ATOM    912 2HE  LYS A  58     -22.002  27.297  56.952  1.00  0.00           H  
ATOM    913 1HZ  LYS A  58     -22.293  28.184  59.162  1.00  0.00           H  
ATOM    914 2HZ  LYS A  58     -20.841  27.411  59.057  1.00  0.00           H  
ATOM    915 3HZ  LYS A  58     -20.900  29.059  59.050  1.00  0.00           H  
ATOM    916  N   LEU A  59     -16.602  27.650  52.262  1.00  0.00           N  
ATOM    917  CA  LEU A  59     -15.249  27.897  51.794  1.00  0.00           C  
ATOM    918  C   LEU A  59     -15.219  28.010  50.260  1.00  0.00           C  
ATOM    919  O   LEU A  59     -14.345  28.676  49.686  1.00  0.00           O  
ATOM    920  CB  LEU A  59     -14.326  26.761  52.263  1.00  0.00           C  
ATOM    921  CG  LEU A  59     -14.107  26.556  53.811  1.00  0.00           C  
ATOM    922  CD1 LEU A  59     -13.169  25.378  53.994  1.00  0.00           C  
ATOM    923  CD2 LEU A  59     -13.597  27.784  54.489  1.00  0.00           C  
ATOM    924  H   LEU A  59     -16.853  26.717  52.599  1.00  0.00           H  
ATOM    925  HA  LEU A  59     -14.904  28.843  52.201  1.00  0.00           H  
ATOM    926 1HB  LEU A  59     -14.786  25.848  51.926  1.00  0.00           H  
ATOM    927 2HB  LEU A  59     -13.378  26.844  51.786  1.00  0.00           H  
ATOM    928  HG  LEU A  59     -15.036  26.307  54.264  1.00  0.00           H  
ATOM    929 1HD1 LEU A  59     -13.026  25.197  55.049  1.00  0.00           H  
ATOM    930 2HD1 LEU A  59     -13.604  24.501  53.532  1.00  0.00           H  
ATOM    931 3HD1 LEU A  59     -12.212  25.593  53.536  1.00  0.00           H  
ATOM    932 1HD2 LEU A  59     -13.464  27.583  55.550  1.00  0.00           H  
ATOM    933 2HD2 LEU A  59     -12.689  28.047  54.075  1.00  0.00           H  
ATOM    934 3HD2 LEU A  59     -14.302  28.601  54.367  1.00  0.00           H  
ATOM    935  N   GLY A  60     -16.197  27.390  49.581  1.00  0.00           N  
ATOM    936  CA  GLY A  60     -16.261  27.432  48.129  1.00  0.00           C  
ATOM    937  C   GLY A  60     -15.324  26.415  47.506  1.00  0.00           C  
ATOM    938  O   GLY A  60     -14.700  26.683  46.479  1.00  0.00           O  
ATOM    939  H   GLY A  60     -16.887  26.812  50.065  1.00  0.00           H  
ATOM    940 1HA  GLY A  60     -17.286  27.228  47.815  1.00  0.00           H  
ATOM    941 2HA  GLY A  60     -16.009  28.432  47.782  1.00  0.00           H  
ATOM    942  N   ILE A  61     -15.199  25.261  48.156  1.00  0.00           N  
ATOM    943  CA  ILE A  61     -14.291  24.220  47.688  1.00  0.00           C  
ATOM    944  C   ILE A  61     -15.011  22.890  47.468  1.00  0.00           C  
ATOM    945  O   ILE A  61     -16.155  22.708  47.892  1.00  0.00           O  
ATOM    946  CB  ILE A  61     -13.149  24.044  48.702  1.00  0.00           C  
ATOM    947  CG1 ILE A  61     -13.724  23.547  50.034  1.00  0.00           C  
ATOM    948  CG2 ILE A  61     -12.397  25.379  48.869  1.00  0.00           C  
ATOM    949  CD1 ILE A  61     -12.716  23.192  51.047  1.00  0.00           C  
ATOM    950  H   ILE A  61     -15.780  25.111  48.986  1.00  0.00           H  
ATOM    951  HA  ILE A  61     -13.859  24.526  46.736  1.00  0.00           H  
ATOM    952  HB  ILE A  61     -12.466  23.298  48.337  1.00  0.00           H  
ATOM    953 1HG1 ILE A  61     -14.388  24.288  50.427  1.00  0.00           H  
ATOM    954 2HG1 ILE A  61     -14.296  22.639  49.843  1.00  0.00           H  
ATOM    955 1HG2 ILE A  61     -11.570  25.277  49.555  1.00  0.00           H  
ATOM    956 2HG2 ILE A  61     -12.014  25.684  47.895  1.00  0.00           H  
ATOM    957 3HG2 ILE A  61     -13.077  26.139  49.239  1.00  0.00           H  
ATOM    958 1HD1 ILE A  61     -13.219  22.820  51.924  1.00  0.00           H  
ATOM    959 2HD1 ILE A  61     -12.071  22.427  50.642  1.00  0.00           H  
ATOM    960 3HD1 ILE A  61     -12.131  24.057  51.314  1.00  0.00           H  
ATOM    961  N   SER A  62     -14.347  21.970  46.779  1.00  0.00           N  
ATOM    962  CA  SER A  62     -14.910  20.644  46.527  1.00  0.00           C  
ATOM    963  C   SER A  62     -14.785  19.737  47.745  1.00  0.00           C  
ATOM    964  O   SER A  62     -14.102  20.064  48.724  1.00  0.00           O  
ATOM    965  CB  SER A  62     -14.238  19.971  45.342  1.00  0.00           C  
ATOM    966  OG  SER A  62     -12.927  19.597  45.643  1.00  0.00           O  
ATOM    967  H   SER A  62     -13.399  22.194  46.438  1.00  0.00           H  
ATOM    968  HA  SER A  62     -15.970  20.762  46.298  1.00  0.00           H  
ATOM    969 1HB  SER A  62     -14.803  19.092  45.047  1.00  0.00           H  
ATOM    970 2HB  SER A  62     -14.233  20.659  44.498  1.00  0.00           H  
ATOM    971  HG  SER A  62     -12.569  19.218  44.825  1.00  0.00           H  
ATOM    972  N   VAL A  63     -15.443  18.581  47.678  1.00  0.00           N  
ATOM    973  CA  VAL A  63     -15.363  17.594  48.744  1.00  0.00           C  
ATOM    974  C   VAL A  63     -13.923  17.087  48.885  1.00  0.00           C  
ATOM    975  O   VAL A  63     -13.426  16.919  50.004  1.00  0.00           O  
ATOM    976  CB  VAL A  63     -16.335  16.425  48.481  1.00  0.00           C  
ATOM    977  CG1 VAL A  63     -16.113  15.328  49.482  1.00  0.00           C  
ATOM    978  CG2 VAL A  63     -17.775  16.918  48.574  1.00  0.00           C  
ATOM    979  H   VAL A  63     -15.988  18.378  46.851  1.00  0.00           H  
ATOM    980  HA  VAL A  63     -15.651  18.076  49.681  1.00  0.00           H  
ATOM    981  HB  VAL A  63     -16.146  16.015  47.483  1.00  0.00           H  
ATOM    982 1HG1 VAL A  63     -16.806  14.512  49.279  1.00  0.00           H  
ATOM    983 2HG1 VAL A  63     -15.101  14.971  49.401  1.00  0.00           H  
ATOM    984 3HG1 VAL A  63     -16.280  15.703  50.484  1.00  0.00           H  
ATOM    985 1HG2 VAL A  63     -18.459  16.088  48.381  1.00  0.00           H  
ATOM    986 2HG2 VAL A  63     -17.956  17.312  49.567  1.00  0.00           H  
ATOM    987 3HG2 VAL A  63     -17.943  17.701  47.841  1.00  0.00           H  
ATOM    988  N   GLU A  64     -13.267  16.816  47.756  1.00  0.00           N  
ATOM    989  CA  GLU A  64     -11.894  16.345  47.768  1.00  0.00           C  
ATOM    990  C   GLU A  64     -10.968  17.412  48.359  1.00  0.00           C  
ATOM    991  O   GLU A  64     -10.067  17.091  49.138  1.00  0.00           O  
ATOM    992  CB  GLU A  64     -11.463  15.993  46.346  1.00  0.00           C  
ATOM    993  CG  GLU A  64     -12.215  14.801  45.740  1.00  0.00           C  
ATOM    994  CD  GLU A  64     -13.604  15.173  45.240  1.00  0.00           C  
ATOM    995  OE1 GLU A  64     -13.921  16.348  45.257  1.00  0.00           O  
ATOM    996  OE2 GLU A  64     -14.335  14.303  44.849  1.00  0.00           O  
ATOM    997  H   GLU A  64     -13.737  16.953  46.858  1.00  0.00           H  
ATOM    998  HA  GLU A  64     -11.838  15.451  48.394  1.00  0.00           H  
ATOM    999 1HB  GLU A  64     -11.612  16.857  45.699  1.00  0.00           H  
ATOM   1000 2HB  GLU A  64     -10.397  15.760  46.337  1.00  0.00           H  
ATOM   1001 1HG  GLU A  64     -11.635  14.403  44.907  1.00  0.00           H  
ATOM   1002 2HG  GLU A  64     -12.294  14.021  46.491  1.00  0.00           H  
ATOM   1003  N   GLU A  65     -11.198  18.684  48.002  1.00  0.00           N  
ATOM   1004  CA  GLU A  65     -10.387  19.768  48.547  1.00  0.00           C  
ATOM   1005  C   GLU A  65     -10.577  19.879  50.052  1.00  0.00           C  
ATOM   1006  O   GLU A  65      -9.603  20.094  50.779  1.00  0.00           O  
ATOM   1007  CB  GLU A  65     -10.705  21.080  47.839  1.00  0.00           C  
ATOM   1008  CG  GLU A  65     -10.170  21.135  46.407  1.00  0.00           C  
ATOM   1009  CD  GLU A  65     -10.621  22.334  45.600  1.00  0.00           C  
ATOM   1010  OE1 GLU A  65     -11.708  22.840  45.823  1.00  0.00           O  
ATOM   1011  OE2 GLU A  65      -9.864  22.753  44.757  1.00  0.00           O  
ATOM   1012  H   GLU A  65     -11.929  18.888  47.320  1.00  0.00           H  
ATOM   1013  HA  GLU A  65      -9.342  19.538  48.357  1.00  0.00           H  
ATOM   1014 1HB  GLU A  65     -11.781  21.198  47.798  1.00  0.00           H  
ATOM   1015 2HB  GLU A  65     -10.296  21.919  48.403  1.00  0.00           H  
ATOM   1016 1HG  GLU A  65      -9.081  21.143  46.456  1.00  0.00           H  
ATOM   1017 2HG  GLU A  65     -10.462  20.225  45.892  1.00  0.00           H  
ATOM   1018  N   LEU A  66     -11.815  19.692  50.535  1.00  0.00           N  
ATOM   1019  CA  LEU A  66     -12.064  19.764  51.964  1.00  0.00           C  
ATOM   1020  C   LEU A  66     -11.261  18.692  52.663  1.00  0.00           C  
ATOM   1021  O   LEU A  66     -10.660  18.946  53.706  1.00  0.00           O  
ATOM   1022  CB  LEU A  66     -13.524  19.501  52.312  1.00  0.00           C  
ATOM   1023  CG  LEU A  66     -13.883  19.642  53.818  1.00  0.00           C  
ATOM   1024  CD1 LEU A  66     -13.763  21.107  54.268  1.00  0.00           C  
ATOM   1025  CD2 LEU A  66     -15.199  19.098  54.052  1.00  0.00           C  
ATOM   1026  H   LEU A  66     -12.599  19.582  49.884  1.00  0.00           H  
ATOM   1027  HA  LEU A  66     -11.740  20.733  52.322  1.00  0.00           H  
ATOM   1028 1HB  LEU A  66     -14.141  20.193  51.739  1.00  0.00           H  
ATOM   1029 2HB  LEU A  66     -13.779  18.490  52.002  1.00  0.00           H  
ATOM   1030  HG  LEU A  66     -13.172  19.079  54.413  1.00  0.00           H  
ATOM   1031 1HD1 LEU A  66     -14.000  21.169  55.325  1.00  0.00           H  
ATOM   1032 2HD1 LEU A  66     -12.759  21.470  54.111  1.00  0.00           H  
ATOM   1033 3HD1 LEU A  66     -14.463  21.722  53.708  1.00  0.00           H  
ATOM   1034 1HD2 LEU A  66     -15.411  19.198  55.101  1.00  0.00           H  
ATOM   1035 2HD2 LEU A  66     -15.924  19.629  53.487  1.00  0.00           H  
ATOM   1036 3HD2 LEU A  66     -15.215  18.054  53.767  1.00  0.00           H  
ATOM   1037  N   LEU A  67     -11.271  17.478  52.102  1.00  0.00           N  
ATOM   1038  CA  LEU A  67     -10.530  16.378  52.683  1.00  0.00           C  
ATOM   1039  C   LEU A  67      -9.037  16.667  52.720  1.00  0.00           C  
ATOM   1040  O   LEU A  67      -8.393  16.398  53.735  1.00  0.00           O  
ATOM   1041  CB  LEU A  67     -10.828  15.084  51.924  1.00  0.00           C  
ATOM   1042  CG  LEU A  67     -10.078  13.813  52.378  1.00  0.00           C  
ATOM   1043  CD1 LEU A  67     -10.357  13.509  53.817  1.00  0.00           C  
ATOM   1044  CD2 LEU A  67     -10.562  12.670  51.543  1.00  0.00           C  
ATOM   1045  H   LEU A  67     -11.847  17.317  51.268  1.00  0.00           H  
ATOM   1046  HA  LEU A  67     -10.867  16.264  53.702  1.00  0.00           H  
ATOM   1047 1HB  LEU A  67     -11.901  14.886  51.994  1.00  0.00           H  
ATOM   1048 2HB  LEU A  67     -10.590  15.246  50.875  1.00  0.00           H  
ATOM   1049  HG  LEU A  67      -9.003  13.947  52.247  1.00  0.00           H  
ATOM   1050 1HD1 LEU A  67      -9.836  12.599  54.098  1.00  0.00           H  
ATOM   1051 2HD1 LEU A  67     -10.019  14.315  54.455  1.00  0.00           H  
ATOM   1052 3HD1 LEU A  67     -11.417  13.373  53.922  1.00  0.00           H  
ATOM   1053 1HD2 LEU A  67     -10.051  11.779  51.838  1.00  0.00           H  
ATOM   1054 2HD2 LEU A  67     -11.638  12.544  51.692  1.00  0.00           H  
ATOM   1055 3HD2 LEU A  67     -10.355  12.877  50.496  1.00  0.00           H  
ATOM   1056  N   LEU A  68      -8.474  17.215  51.639  1.00  0.00           N  
ATOM   1057  CA  LEU A  68      -7.052  17.521  51.668  1.00  0.00           C  
ATOM   1058  C   LEU A  68      -6.756  18.559  52.756  1.00  0.00           C  
ATOM   1059  O   LEU A  68      -5.763  18.421  53.480  1.00  0.00           O  
ATOM   1060  CB  LEU A  68      -6.604  18.095  50.326  1.00  0.00           C  
ATOM   1061  CG  LEU A  68      -6.569  17.181  49.084  1.00  0.00           C  
ATOM   1062  CD1 LEU A  68      -6.293  18.056  47.846  1.00  0.00           C  
ATOM   1063  CD2 LEU A  68      -5.491  16.137  49.224  1.00  0.00           C  
ATOM   1064  H   LEU A  68      -9.035  17.369  50.796  1.00  0.00           H  
ATOM   1065  HA  LEU A  68      -6.503  16.617  51.898  1.00  0.00           H  
ATOM   1066 1HB  LEU A  68      -7.300  18.879  50.094  1.00  0.00           H  
ATOM   1067 2HB  LEU A  68      -5.610  18.523  50.456  1.00  0.00           H  
ATOM   1068  HG  LEU A  68      -7.537  16.694  48.962  1.00  0.00           H  
ATOM   1069 1HD1 LEU A  68      -6.277  17.431  46.955  1.00  0.00           H  
ATOM   1070 2HD1 LEU A  68      -7.078  18.804  47.744  1.00  0.00           H  
ATOM   1071 3HD1 LEU A  68      -5.331  18.554  47.955  1.00  0.00           H  
ATOM   1072 1HD2 LEU A  68      -5.479  15.511  48.331  1.00  0.00           H  
ATOM   1073 2HD2 LEU A  68      -4.529  16.634  49.330  1.00  0.00           H  
ATOM   1074 3HD2 LEU A  68      -5.681  15.513  50.092  1.00  0.00           H  
ATOM   1075  N   LEU A  69      -7.634  19.569  52.913  1.00  0.00           N  
ATOM   1076  CA  LEU A  69      -7.439  20.562  53.966  1.00  0.00           C  
ATOM   1077  C   LEU A  69      -7.566  19.922  55.341  1.00  0.00           C  
ATOM   1078  O   LEU A  69      -6.829  20.296  56.250  1.00  0.00           O  
ATOM   1079  CB  LEU A  69      -8.458  21.704  53.886  1.00  0.00           C  
ATOM   1080  CG  LEU A  69      -8.366  22.693  52.705  1.00  0.00           C  
ATOM   1081  CD1 LEU A  69      -9.578  23.583  52.757  1.00  0.00           C  
ATOM   1082  CD2 LEU A  69      -7.084  23.539  52.799  1.00  0.00           C  
ATOM   1083  H   LEU A  69      -8.417  19.661  52.259  1.00  0.00           H  
ATOM   1084  HA  LEU A  69      -6.439  20.965  53.874  1.00  0.00           H  
ATOM   1085 1HB  LEU A  69      -9.455  21.264  53.870  1.00  0.00           H  
ATOM   1086 2HB  LEU A  69      -8.361  22.286  54.795  1.00  0.00           H  
ATOM   1087  HG  LEU A  69      -8.385  22.145  51.766  1.00  0.00           H  
ATOM   1088 1HD1 LEU A  69      -9.555  24.280  51.924  1.00  0.00           H  
ATOM   1089 2HD1 LEU A  69     -10.464  22.967  52.694  1.00  0.00           H  
ATOM   1090 3HD1 LEU A  69      -9.583  24.127  53.695  1.00  0.00           H  
ATOM   1091 1HD2 LEU A  69      -7.048  24.241  51.973  1.00  0.00           H  
ATOM   1092 2HD2 LEU A  69      -7.082  24.084  53.731  1.00  0.00           H  
ATOM   1093 3HD2 LEU A  69      -6.214  22.900  52.753  1.00  0.00           H  
ATOM   1094  N   ALA A  70      -8.512  18.984  55.512  1.00  0.00           N  
ATOM   1095  CA  ALA A  70      -8.686  18.287  56.782  1.00  0.00           C  
ATOM   1096  C   ALA A  70      -7.441  17.505  57.139  1.00  0.00           C  
ATOM   1097  O   ALA A  70      -7.012  17.513  58.297  1.00  0.00           O  
ATOM   1098  CB  ALA A  70      -9.866  17.360  56.707  1.00  0.00           C  
ATOM   1099  H   ALA A  70      -9.154  18.787  54.739  1.00  0.00           H  
ATOM   1100  HA  ALA A  70      -8.851  19.014  57.563  1.00  0.00           H  
ATOM   1101 1HB  ALA A  70      -9.986  16.865  57.657  1.00  0.00           H  
ATOM   1102 2HB  ALA A  70     -10.765  17.929  56.471  1.00  0.00           H  
ATOM   1103 3HB  ALA A  70      -9.691  16.624  55.934  1.00  0.00           H  
ATOM   1104  N   LYS A  71      -6.834  16.860  56.144  1.00  0.00           N  
ATOM   1105  CA  LYS A  71      -5.597  16.144  56.373  1.00  0.00           C  
ATOM   1106  C   LYS A  71      -4.512  17.147  56.753  1.00  0.00           C  
ATOM   1107  O   LYS A  71      -3.778  16.936  57.719  1.00  0.00           O  
ATOM   1108  CB  LYS A  71      -5.203  15.342  55.134  1.00  0.00           C  
ATOM   1109  CG  LYS A  71      -6.069  14.110  54.871  1.00  0.00           C  
ATOM   1110  CD  LYS A  71      -5.835  13.507  53.466  1.00  0.00           C  
ATOM   1111  CE  LYS A  71      -4.450  12.877  53.304  1.00  0.00           C  
ATOM   1112  NZ  LYS A  71      -4.292  12.218  51.956  1.00  0.00           N  
ATOM   1113  H   LYS A  71      -7.279  16.840  55.218  1.00  0.00           H  
ATOM   1114  HA  LYS A  71      -5.735  15.458  57.209  1.00  0.00           H  
ATOM   1115 1HB  LYS A  71      -5.259  15.983  54.256  1.00  0.00           H  
ATOM   1116 2HB  LYS A  71      -4.181  15.017  55.248  1.00  0.00           H  
ATOM   1117 1HG  LYS A  71      -5.851  13.352  55.626  1.00  0.00           H  
ATOM   1118 2HG  LYS A  71      -7.120  14.389  54.961  1.00  0.00           H  
ATOM   1119 1HD  LYS A  71      -6.593  12.743  53.273  1.00  0.00           H  
ATOM   1120 2HD  LYS A  71      -5.950  14.292  52.721  1.00  0.00           H  
ATOM   1121 1HE  LYS A  71      -3.695  13.642  53.408  1.00  0.00           H  
ATOM   1122 2HE  LYS A  71      -4.300  12.128  54.080  1.00  0.00           H  
ATOM   1123 1HZ  LYS A  71      -3.374  11.802  51.863  1.00  0.00           H  
ATOM   1124 2HZ  LYS A  71      -4.983  11.466  51.820  1.00  0.00           H  
ATOM   1125 3HZ  LYS A  71      -4.422  12.860  51.198  1.00  0.00           H  
ATOM   1126  N   ALA A  72      -4.445  18.283  56.038  1.00  0.00           N  
ATOM   1127  CA  ALA A  72      -3.438  19.286  56.335  1.00  0.00           C  
ATOM   1128  C   ALA A  72      -3.601  19.795  57.753  1.00  0.00           C  
ATOM   1129  O   ALA A  72      -2.610  20.016  58.456  1.00  0.00           O  
ATOM   1130  CB  ALA A  72      -3.532  20.454  55.364  1.00  0.00           C  
ATOM   1131  H   ALA A  72      -5.065  18.413  55.234  1.00  0.00           H  
ATOM   1132  HA  ALA A  72      -2.466  18.817  56.245  1.00  0.00           H  
ATOM   1133 1HB  ALA A  72      -2.754  21.172  55.594  1.00  0.00           H  
ATOM   1134 2HB  ALA A  72      -3.419  20.099  54.348  1.00  0.00           H  
ATOM   1135 3HB  ALA A  72      -4.499  20.928  55.462  1.00  0.00           H  
ATOM   1136  N   ALA A  73      -4.854  19.987  58.175  1.00  0.00           N  
ATOM   1137  CA  ALA A  73      -5.181  20.443  59.514  1.00  0.00           C  
ATOM   1138  C   ALA A  73      -4.707  19.402  60.542  1.00  0.00           C  
ATOM   1139  O   ALA A  73      -4.058  19.732  61.551  1.00  0.00           O  
ATOM   1140  CB  ALA A  73      -6.684  20.687  59.592  1.00  0.00           C  
ATOM   1141  H   ALA A  73      -5.614  19.845  57.512  1.00  0.00           H  
ATOM   1142  HA  ALA A  73      -4.667  21.379  59.702  1.00  0.00           H  
ATOM   1143 1HB  ALA A  73      -6.953  21.038  60.557  1.00  0.00           H  
ATOM   1144 2HB  ALA A  73      -6.966  21.431  58.846  1.00  0.00           H  
ATOM   1145 3HB  ALA A  73      -7.214  19.765  59.395  1.00  0.00           H  
ATOM   1146  N   HIS A  74      -4.927  18.116  60.241  1.00  0.00           N  
ATOM   1147  CA  HIS A  74      -4.505  17.035  61.122  1.00  0.00           C  
ATOM   1148  C   HIS A  74      -2.987  17.042  61.327  1.00  0.00           C  
ATOM   1149  O   HIS A  74      -2.503  17.014  62.463  1.00  0.00           O  
ATOM   1150  CB  HIS A  74      -4.973  15.674  60.575  1.00  0.00           C  
ATOM   1151  CG  HIS A  74      -4.638  14.502  61.449  1.00  0.00           C  
ATOM   1152  ND1 HIS A  74      -3.510  13.720  61.266  1.00  0.00           N  
ATOM   1153  CD2 HIS A  74      -5.272  14.001  62.533  1.00  0.00           C  
ATOM   1154  CE1 HIS A  74      -3.469  12.787  62.205  1.00  0.00           C  
ATOM   1155  NE2 HIS A  74      -4.523  12.940  62.990  1.00  0.00           N  
ATOM   1156  H   HIS A  74      -5.499  17.886  59.420  1.00  0.00           H  
ATOM   1157  HA  HIS A  74      -4.970  17.175  62.100  1.00  0.00           H  
ATOM   1158 1HB  HIS A  74      -6.051  15.697  60.419  1.00  0.00           H  
ATOM   1159 2HB  HIS A  74      -4.514  15.500  59.609  1.00  0.00           H  
ATOM   1160  HD2 HIS A  74      -6.198  14.383  62.971  1.00  0.00           H  
ATOM   1161  HE1 HIS A  74      -2.695  12.028  62.318  1.00  0.00           H  
ATOM   1162  HE2 HIS A  74      -4.757  12.368  63.829  1.00  0.00           H  
ATOM   1163  N   TYR A  75      -2.231  17.142  60.226  1.00  0.00           N  
ATOM   1164  CA  TYR A  75      -0.771  17.127  60.298  1.00  0.00           C  
ATOM   1165  C   TYR A  75      -0.192  18.403  60.920  1.00  0.00           C  
ATOM   1166  O   TYR A  75       0.755  18.345  61.710  1.00  0.00           O  
ATOM   1167  CB  TYR A  75      -0.182  16.914  58.902  1.00  0.00           C  
ATOM   1168  CG  TYR A  75      -0.370  15.510  58.368  1.00  0.00           C  
ATOM   1169  CD1 TYR A  75      -1.318  15.265  57.385  1.00  0.00           C  
ATOM   1170  CD2 TYR A  75       0.405  14.471  58.861  1.00  0.00           C  
ATOM   1171  CE1 TYR A  75      -1.489  13.983  56.897  1.00  0.00           C  
ATOM   1172  CE2 TYR A  75       0.232  13.191  58.372  1.00  0.00           C  
ATOM   1173  CZ  TYR A  75      -0.709  12.945  57.396  1.00  0.00           C  
ATOM   1174  OH  TYR A  75      -0.881  11.670  56.909  1.00  0.00           O  
ATOM   1175  H   TYR A  75      -2.705  17.173  59.319  1.00  0.00           H  
ATOM   1176  HA  TYR A  75      -0.472  16.286  60.921  1.00  0.00           H  
ATOM   1177 1HB  TYR A  75      -0.645  17.609  58.201  1.00  0.00           H  
ATOM   1178 2HB  TYR A  75       0.886  17.130  58.920  1.00  0.00           H  
ATOM   1179  HD1 TYR A  75      -1.926  16.081  56.998  1.00  0.00           H  
ATOM   1180  HD2 TYR A  75       1.149  14.665  59.633  1.00  0.00           H  
ATOM   1181  HE1 TYR A  75      -2.234  13.789  56.125  1.00  0.00           H  
ATOM   1182  HE2 TYR A  75       0.841  12.373  58.761  1.00  0.00           H  
ATOM   1183  HH  TYR A  75      -0.272  11.075  57.353  1.00  0.00           H  
ATOM   1184  N   SER A  76      -0.781  19.559  60.588  1.00  0.00           N  
ATOM   1185  CA  SER A  76      -0.320  20.847  61.090  1.00  0.00           C  
ATOM   1186  C   SER A  76      -0.762  21.199  62.516  1.00  0.00           C  
ATOM   1187  O   SER A  76      -0.142  22.065  63.140  1.00  0.00           O  
ATOM   1188  CB  SER A  76      -0.757  21.947  60.142  1.00  0.00           C  
ATOM   1189  OG  SER A  76      -2.146  22.058  60.096  1.00  0.00           O  
ATOM   1190  H   SER A  76      -1.557  19.562  59.928  1.00  0.00           H  
ATOM   1191  HA  SER A  76       0.771  20.824  61.082  1.00  0.00           H  
ATOM   1192 1HB  SER A  76      -0.332  22.892  60.472  1.00  0.00           H  
ATOM   1193 2HB  SER A  76      -0.379  21.744  59.149  1.00  0.00           H  
ATOM   1194  HG  SER A  76      -2.427  21.370  59.461  1.00  0.00           H  
ATOM   1195  N   GLY A  77      -1.771  20.508  63.071  1.00  0.00           N  
ATOM   1196  CA  GLY A  77      -2.237  20.818  64.420  1.00  0.00           C  
ATOM   1197  C   GLY A  77      -3.153  22.039  64.428  1.00  0.00           C  
ATOM   1198  O   GLY A  77      -3.163  22.822  65.382  1.00  0.00           O  
ATOM   1199  H   GLY A  77      -2.300  19.823  62.525  1.00  0.00           H  
ATOM   1200 1HA  GLY A  77      -2.776  19.956  64.814  1.00  0.00           H  
ATOM   1201 2HA  GLY A  77      -1.382  20.989  65.069  1.00  0.00           H  
ATOM   1202  N   THR A  78      -3.879  22.218  63.329  1.00  0.00           N  
ATOM   1203  CA  THR A  78      -4.780  23.348  63.130  1.00  0.00           C  
ATOM   1204  C   THR A  78      -6.174  22.862  62.739  1.00  0.00           C  
ATOM   1205  O   THR A  78      -6.450  21.660  62.758  1.00  0.00           O  
ATOM   1206  CB  THR A  78      -4.219  24.343  62.080  1.00  0.00           C  
ATOM   1207  OG1 THR A  78      -4.176  23.740  60.779  1.00  0.00           O  
ATOM   1208  CG2 THR A  78      -2.823  24.819  62.451  1.00  0.00           C  
ATOM   1209  H   THR A  78      -3.839  21.487  62.613  1.00  0.00           H  
ATOM   1210  HA  THR A  78      -4.877  23.892  64.070  1.00  0.00           H  
ATOM   1211  HB  THR A  78      -4.871  25.209  62.039  1.00  0.00           H  
ATOM   1212  HG1 THR A  78      -3.474  23.061  60.758  1.00  0.00           H  
ATOM   1213 1HG2 THR A  78      -2.473  25.530  61.706  1.00  0.00           H  
ATOM   1214 2HG2 THR A  78      -2.855  25.298  63.428  1.00  0.00           H  
ATOM   1215 3HG2 THR A  78      -2.143  23.971  62.485  1.00  0.00           H  
ATOM   1216  N   THR A  79      -7.087  23.793  62.493  1.00  0.00           N  
ATOM   1217  CA  THR A  79      -8.441  23.473  62.046  1.00  0.00           C  
ATOM   1218  C   THR A  79      -8.549  23.659  60.536  1.00  0.00           C  
ATOM   1219  O   THR A  79      -7.665  24.260  59.923  1.00  0.00           O  
ATOM   1220  CB  THR A  79      -9.463  24.397  62.714  1.00  0.00           C  
ATOM   1221  OG1 THR A  79      -9.202  25.742  62.286  1.00  0.00           O  
ATOM   1222  CG2 THR A  79      -9.399  24.314  64.233  1.00  0.00           C  
ATOM   1223  H   THR A  79      -6.821  24.778  62.585  1.00  0.00           H  
ATOM   1224  HA  THR A  79      -8.665  22.435  62.291  1.00  0.00           H  
ATOM   1225  HB  THR A  79     -10.460  24.114  62.390  1.00  0.00           H  
ATOM   1226  HG1 THR A  79      -8.336  26.024  62.684  1.00  0.00           H  
ATOM   1227 1HG2 THR A  79     -10.138  24.986  64.668  1.00  0.00           H  
ATOM   1228 2HG2 THR A  79      -9.603  23.292  64.546  1.00  0.00           H  
ATOM   1229 3HG2 THR A  79      -8.403  24.606  64.570  1.00  0.00           H  
ATOM   1230  N   VAL A  80      -9.636  23.181  59.923  1.00  0.00           N  
ATOM   1231  CA  VAL A  80      -9.805  23.405  58.488  1.00  0.00           C  
ATOM   1232  C   VAL A  80      -9.989  24.871  58.139  1.00  0.00           C  
ATOM   1233  O   VAL A  80      -9.398  25.352  57.176  1.00  0.00           O  
ATOM   1234  CB  VAL A  80     -10.930  22.575  57.893  1.00  0.00           C  
ATOM   1235  CG1 VAL A  80     -11.202  23.014  56.452  1.00  0.00           C  
ATOM   1236  CG2 VAL A  80     -10.483  21.173  57.876  1.00  0.00           C  
ATOM   1237  H   VAL A  80     -10.331  22.682  60.462  1.00  0.00           H  
ATOM   1238  HA  VAL A  80      -8.895  23.063  58.002  1.00  0.00           H  
ATOM   1239  HB  VAL A  80     -11.830  22.682  58.486  1.00  0.00           H  
ATOM   1240 1HG1 VAL A  80     -11.975  22.397  56.043  1.00  0.00           H  
ATOM   1241 2HG1 VAL A  80     -11.522  24.048  56.413  1.00  0.00           H  
ATOM   1242 3HG1 VAL A  80     -10.303  22.903  55.867  1.00  0.00           H  
ATOM   1243 1HG2 VAL A  80     -11.256  20.537  57.443  1.00  0.00           H  
ATOM   1244 2HG2 VAL A  80      -9.581  21.120  57.269  1.00  0.00           H  
ATOM   1245 3HG2 VAL A  80     -10.261  20.853  58.883  1.00  0.00           H  
ATOM   1246  N   GLU A  81     -10.797  25.611  58.897  1.00  0.00           N  
ATOM   1247  CA  GLU A  81     -10.933  27.025  58.566  1.00  0.00           C  
ATOM   1248  C   GLU A  81      -9.553  27.670  58.485  1.00  0.00           C  
ATOM   1249  O   GLU A  81      -9.269  28.431  57.548  1.00  0.00           O  
ATOM   1250  CB  GLU A  81     -11.756  27.764  59.615  1.00  0.00           C  
ATOM   1251  CG  GLU A  81     -11.908  29.257  59.334  1.00  0.00           C  
ATOM   1252  CD  GLU A  81     -12.682  29.973  60.386  1.00  0.00           C  
ATOM   1253  OE1 GLU A  81     -13.217  29.322  61.247  1.00  0.00           O  
ATOM   1254  OE2 GLU A  81     -12.716  31.193  60.350  1.00  0.00           O  
ATOM   1255  H   GLU A  81     -11.293  25.207  59.678  1.00  0.00           H  
ATOM   1256  HA  GLU A  81     -11.419  27.116  57.594  1.00  0.00           H  
ATOM   1257 1HB  GLU A  81     -12.753  27.324  59.670  1.00  0.00           H  
ATOM   1258 2HB  GLU A  81     -11.289  27.647  60.595  1.00  0.00           H  
ATOM   1259 1HG  GLU A  81     -10.921  29.709  59.275  1.00  0.00           H  
ATOM   1260 2HG  GLU A  81     -12.395  29.388  58.368  1.00  0.00           H  
ATOM   1261  N   GLU A  82      -8.688  27.363  59.463  1.00  0.00           N  
ATOM   1262  CA  GLU A  82      -7.335  27.886  59.451  1.00  0.00           C  
ATOM   1263  C   GLU A  82      -6.530  27.364  58.262  1.00  0.00           C  
ATOM   1264  O   GLU A  82      -5.797  28.131  57.646  1.00  0.00           O  
ATOM   1265  CB  GLU A  82      -6.631  27.529  60.754  1.00  0.00           C  
ATOM   1266  CG  GLU A  82      -7.131  28.292  61.973  1.00  0.00           C  
ATOM   1267  CD  GLU A  82      -6.637  27.701  63.241  1.00  0.00           C  
ATOM   1268  OE1 GLU A  82      -6.652  26.485  63.317  1.00  0.00           O  
ATOM   1269  OE2 GLU A  82      -6.238  28.421  64.121  1.00  0.00           O  
ATOM   1270  H   GLU A  82      -8.988  26.759  60.233  1.00  0.00           H  
ATOM   1271  HA  GLU A  82      -7.394  28.972  59.374  1.00  0.00           H  
ATOM   1272 1HB  GLU A  82      -6.756  26.467  60.943  1.00  0.00           H  
ATOM   1273 2HB  GLU A  82      -5.564  27.717  60.652  1.00  0.00           H  
ATOM   1274 1HG  GLU A  82      -6.787  29.324  61.906  1.00  0.00           H  
ATOM   1275 2HG  GLU A  82      -8.222  28.301  61.969  1.00  0.00           H  
ATOM   1276  N   ALA A  83      -6.672  26.075  57.920  1.00  0.00           N  
ATOM   1277  CA  ALA A  83      -5.936  25.499  56.796  1.00  0.00           C  
ATOM   1278  C   ALA A  83      -6.288  26.219  55.494  1.00  0.00           C  
ATOM   1279  O   ALA A  83      -5.417  26.543  54.684  1.00  0.00           O  
ATOM   1280  CB  ALA A  83      -6.255  24.005  56.687  1.00  0.00           C  
ATOM   1281  H   ALA A  83      -7.249  25.471  58.511  1.00  0.00           H  
ATOM   1282  HA  ALA A  83      -4.871  25.632  56.986  1.00  0.00           H  
ATOM   1283 1HB  ALA A  83      -5.710  23.548  55.879  1.00  0.00           H  
ATOM   1284 2HB  ALA A  83      -5.990  23.513  57.624  1.00  0.00           H  
ATOM   1285 3HB  ALA A  83      -7.314  23.884  56.505  1.00  0.00           H  
ATOM   1286  N   TYR A  84      -7.568  26.503  55.306  1.00  0.00           N  
ATOM   1287  CA  TYR A  84      -8.040  27.198  54.122  1.00  0.00           C  
ATOM   1288  C   TYR A  84      -7.416  28.574  54.018  1.00  0.00           C  
ATOM   1289  O   TYR A  84      -6.798  28.931  53.007  1.00  0.00           O  
ATOM   1290  CB  TYR A  84      -9.546  27.329  54.197  1.00  0.00           C  
ATOM   1291  CG  TYR A  84     -10.217  28.112  53.114  1.00  0.00           C  
ATOM   1292  CD1 TYR A  84     -10.542  27.534  51.908  1.00  0.00           C  
ATOM   1293  CD2 TYR A  84     -10.563  29.432  53.365  1.00  0.00           C  
ATOM   1294  CE1 TYR A  84     -11.238  28.272  50.980  1.00  0.00           C  
ATOM   1295  CE2 TYR A  84     -11.250  30.152  52.445  1.00  0.00           C  
ATOM   1296  CZ  TYR A  84     -11.604  29.575  51.265  1.00  0.00           C  
ATOM   1297  OH  TYR A  84     -12.332  30.295  50.357  1.00  0.00           O  
ATOM   1298  H   TYR A  84      -8.239  26.186  56.013  1.00  0.00           H  
ATOM   1299  HA  TYR A  84      -7.755  26.624  53.241  1.00  0.00           H  
ATOM   1300 1HB  TYR A  84      -9.984  26.341  54.214  1.00  0.00           H  
ATOM   1301 2HB  TYR A  84      -9.811  27.788  55.145  1.00  0.00           H  
ATOM   1302  HD1 TYR A  84     -10.279  26.502  51.700  1.00  0.00           H  
ATOM   1303  HD2 TYR A  84     -10.314  29.883  54.306  1.00  0.00           H  
ATOM   1304  HE1 TYR A  84     -11.526  27.830  50.033  1.00  0.00           H  
ATOM   1305  HE2 TYR A  84     -11.539  31.181  52.659  1.00  0.00           H  
ATOM   1306  HH  TYR A  84     -12.954  29.684  49.892  1.00  0.00           H  
ATOM   1307  N   LYS A  85      -7.584  29.345  55.096  1.00  0.00           N  
ATOM   1308  CA  LYS A  85      -7.093  30.705  55.152  1.00  0.00           C  
ATOM   1309  C   LYS A  85      -5.585  30.772  55.036  1.00  0.00           C  
ATOM   1310  O   LYS A  85      -5.057  31.684  54.398  1.00  0.00           O  
ATOM   1311  CB  LYS A  85      -7.617  31.389  56.414  1.00  0.00           C  
ATOM   1312  CG  LYS A  85      -9.117  31.675  56.316  1.00  0.00           C  
ATOM   1313  CD  LYS A  85      -9.724  32.306  57.553  1.00  0.00           C  
ATOM   1314  CE  LYS A  85     -11.201  32.649  57.277  1.00  0.00           C  
ATOM   1315  NZ  LYS A  85     -11.930  33.152  58.479  1.00  0.00           N  
ATOM   1316  H   LYS A  85      -8.098  28.960  55.896  1.00  0.00           H  
ATOM   1317  HA  LYS A  85      -7.503  31.239  54.300  1.00  0.00           H  
ATOM   1318 1HB  LYS A  85      -7.443  30.741  57.277  1.00  0.00           H  
ATOM   1319 2HB  LYS A  85      -7.084  32.324  56.579  1.00  0.00           H  
ATOM   1320 1HG  LYS A  85      -9.317  32.298  55.445  1.00  0.00           H  
ATOM   1321 2HG  LYS A  85      -9.618  30.726  56.183  1.00  0.00           H  
ATOM   1322 1HD  LYS A  85      -9.666  31.605  58.388  1.00  0.00           H  
ATOM   1323 2HD  LYS A  85      -9.185  33.213  57.817  1.00  0.00           H  
ATOM   1324 1HE  LYS A  85     -11.221  33.424  56.514  1.00  0.00           H  
ATOM   1325 2HE  LYS A  85     -11.715  31.765  56.896  1.00  0.00           H  
ATOM   1326 1HZ  LYS A  85     -12.878  33.374  58.222  1.00  0.00           H  
ATOM   1327 2HZ  LYS A  85     -11.966  32.418  59.209  1.00  0.00           H  
ATOM   1328 3HZ  LYS A  85     -11.483  33.974  58.845  1.00  0.00           H  
ATOM   1329  N   LEU A  86      -4.884  29.808  55.627  1.00  0.00           N  
ATOM   1330  CA  LEU A  86      -3.446  29.799  55.556  1.00  0.00           C  
ATOM   1331  C   LEU A  86      -2.997  29.552  54.122  1.00  0.00           C  
ATOM   1332  O   LEU A  86      -2.144  30.281  53.619  1.00  0.00           O  
ATOM   1333  CB  LEU A  86      -2.870  28.753  56.520  1.00  0.00           C  
ATOM   1334  CG  LEU A  86      -1.331  28.630  56.599  1.00  0.00           C  
ATOM   1335  CD1 LEU A  86      -0.693  29.964  57.021  1.00  0.00           C  
ATOM   1336  CD2 LEU A  86      -0.976  27.575  57.615  1.00  0.00           C  
ATOM   1337  H   LEU A  86      -5.358  29.092  56.177  1.00  0.00           H  
ATOM   1338  HA  LEU A  86      -3.100  30.780  55.862  1.00  0.00           H  
ATOM   1339 1HB  LEU A  86      -3.246  28.968  57.519  1.00  0.00           H  
ATOM   1340 2HB  LEU A  86      -3.260  27.778  56.219  1.00  0.00           H  
ATOM   1341  HG  LEU A  86      -0.947  28.350  55.634  1.00  0.00           H  
ATOM   1342 1HD1 LEU A  86       0.390  29.842  57.078  1.00  0.00           H  
ATOM   1343 2HD1 LEU A  86      -0.918  30.745  56.300  1.00  0.00           H  
ATOM   1344 3HD1 LEU A  86      -1.074  30.256  57.999  1.00  0.00           H  
ATOM   1345 1HD2 LEU A  86       0.096  27.505  57.663  1.00  0.00           H  
ATOM   1346 2HD2 LEU A  86      -1.362  27.862  58.593  1.00  0.00           H  
ATOM   1347 3HD2 LEU A  86      -1.404  26.620  57.324  1.00  0.00           H  
ATOM   1348  N   ALA A  87      -3.611  28.597  53.406  1.00  0.00           N  
ATOM   1349  CA  ALA A  87      -3.184  28.400  52.022  1.00  0.00           C  
ATOM   1350  C   ALA A  87      -3.366  29.705  51.232  1.00  0.00           C  
ATOM   1351  O   ALA A  87      -2.527  30.071  50.391  1.00  0.00           O  
ATOM   1352  CB  ALA A  87      -3.974  27.286  51.350  1.00  0.00           C  
ATOM   1353  H   ALA A  87      -4.324  27.993  53.836  1.00  0.00           H  
ATOM   1354  HA  ALA A  87      -2.129  28.142  52.030  1.00  0.00           H  
ATOM   1355 1HB  ALA A  87      -3.627  27.162  50.323  1.00  0.00           H  
ATOM   1356 2HB  ALA A  87      -3.844  26.370  51.876  1.00  0.00           H  
ATOM   1357 3HB  ALA A  87      -5.033  27.552  51.347  1.00  0.00           H  
ATOM   1358  N   LEU A  88      -4.462  30.433  51.497  1.00  0.00           N  
ATOM   1359  CA  LEU A  88      -4.682  31.674  50.771  1.00  0.00           C  
ATOM   1360  C   LEU A  88      -3.615  32.721  51.101  1.00  0.00           C  
ATOM   1361  O   LEU A  88      -3.082  33.369  50.197  1.00  0.00           O  
ATOM   1362  CB  LEU A  88      -6.076  32.230  51.094  1.00  0.00           C  
ATOM   1363  CG  LEU A  88      -7.295  31.410  50.582  1.00  0.00           C  
ATOM   1364  CD1 LEU A  88      -8.554  31.996  51.167  1.00  0.00           C  
ATOM   1365  CD2 LEU A  88      -7.366  31.432  49.061  1.00  0.00           C  
ATOM   1366  H   LEU A  88      -5.160  30.076  52.163  1.00  0.00           H  
ATOM   1367  HA  LEU A  88      -4.608  31.461  49.709  1.00  0.00           H  
ATOM   1368 1HB  LEU A  88      -6.167  32.307  52.175  1.00  0.00           H  
ATOM   1369 2HB  LEU A  88      -6.152  33.233  50.678  1.00  0.00           H  
ATOM   1370  HG  LEU A  88      -7.211  30.376  50.922  1.00  0.00           H  
ATOM   1371 1HD1 LEU A  88      -9.399  31.423  50.816  1.00  0.00           H  
ATOM   1372 2HD1 LEU A  88      -8.512  31.956  52.252  1.00  0.00           H  
ATOM   1373 3HD1 LEU A  88      -8.662  33.029  50.847  1.00  0.00           H  
ATOM   1374 1HD2 LEU A  88      -8.234  30.858  48.738  1.00  0.00           H  
ATOM   1375 2HD2 LEU A  88      -7.462  32.463  48.716  1.00  0.00           H  
ATOM   1376 3HD2 LEU A  88      -6.473  30.991  48.633  1.00  0.00           H  
ATOM   1377  N   GLU A  89      -3.255  32.841  52.388  1.00  0.00           N  
ATOM   1378  CA  GLU A  89      -2.225  33.784  52.843  1.00  0.00           C  
ATOM   1379  C   GLU A  89      -0.840  33.451  52.297  1.00  0.00           C  
ATOM   1380  O   GLU A  89      -0.065  34.347  51.954  1.00  0.00           O  
ATOM   1381  CB  GLU A  89      -2.174  33.810  54.372  1.00  0.00           C  
ATOM   1382  CG  GLU A  89      -1.139  34.765  54.951  1.00  0.00           C  
ATOM   1383  CD  GLU A  89      -1.187  34.840  56.451  1.00  0.00           C  
ATOM   1384  OE1 GLU A  89      -2.062  34.242  57.030  1.00  0.00           O  
ATOM   1385  OE2 GLU A  89      -0.347  35.497  57.020  1.00  0.00           O  
ATOM   1386  H   GLU A  89      -3.768  32.291  53.084  1.00  0.00           H  
ATOM   1387  HA  GLU A  89      -2.492  34.775  52.479  1.00  0.00           H  
ATOM   1388 1HB  GLU A  89      -3.150  34.098  54.764  1.00  0.00           H  
ATOM   1389 2HB  GLU A  89      -1.953  32.810  54.746  1.00  0.00           H  
ATOM   1390 1HG  GLU A  89      -0.146  34.435  54.647  1.00  0.00           H  
ATOM   1391 2HG  GLU A  89      -1.305  35.758  54.536  1.00  0.00           H  
ATOM   1392  N   LEU A  90      -0.536  32.154  52.213  1.00  0.00           N  
ATOM   1393  CA  LEU A  90       0.752  31.685  51.729  1.00  0.00           C  
ATOM   1394  C   LEU A  90       0.817  31.775  50.196  1.00  0.00           C  
ATOM   1395  O   LEU A  90       1.903  31.902  49.609  1.00  0.00           O  
ATOM   1396  CB  LEU A  90       0.983  30.238  52.195  1.00  0.00           C  
ATOM   1397  CG  LEU A  90       1.093  29.964  53.741  1.00  0.00           C  
ATOM   1398  CD1 LEU A  90       1.291  28.485  53.939  1.00  0.00           C  
ATOM   1399  CD2 LEU A  90       2.193  30.740  54.387  1.00  0.00           C  
ATOM   1400  H   LEU A  90      -1.221  31.477  52.559  1.00  0.00           H  
ATOM   1401  HA  LEU A  90       1.532  32.327  52.129  1.00  0.00           H  
ATOM   1402 1HB  LEU A  90       0.125  29.676  51.871  1.00  0.00           H  
ATOM   1403 2HB  LEU A  90       1.846  29.834  51.708  1.00  0.00           H  
ATOM   1404  HG  LEU A  90       0.174  30.242  54.210  1.00  0.00           H  
ATOM   1405 1HD1 LEU A  90       1.338  28.279  54.996  1.00  0.00           H  
ATOM   1406 2HD1 LEU A  90       0.458  27.949  53.503  1.00  0.00           H  
ATOM   1407 3HD1 LEU A  90       2.217  28.172  53.469  1.00  0.00           H  
ATOM   1408 1HD2 LEU A  90       2.223  30.509  55.451  1.00  0.00           H  
ATOM   1409 2HD2 LEU A  90       3.100  30.474  53.950  1.00  0.00           H  
ATOM   1410 3HD2 LEU A  90       2.028  31.806  54.259  1.00  0.00           H  
ATOM   1411  N   GLY A  91      -0.351  31.751  49.530  1.00  0.00           N  
ATOM   1412  CA  GLY A  91      -0.407  31.833  48.080  1.00  0.00           C  
ATOM   1413  C   GLY A  91      -0.131  30.485  47.446  1.00  0.00           C  
ATOM   1414  O   GLY A  91       0.540  30.398  46.417  1.00  0.00           O  
ATOM   1415  H   GLY A  91      -1.234  31.603  50.025  1.00  0.00           H  
ATOM   1416 1HA  GLY A  91      -1.397  32.185  47.783  1.00  0.00           H  
ATOM   1417 2HA  GLY A  91       0.316  32.566  47.729  1.00  0.00           H  
ATOM   1418  N   ILE A  92      -0.619  29.428  48.090  1.00  0.00           N  
ATOM   1419  CA  ILE A  92      -0.375  28.069  47.620  1.00  0.00           C  
ATOM   1420  C   ILE A  92      -1.671  27.288  47.404  1.00  0.00           C  
ATOM   1421  O   ILE A  92      -2.749  27.713  47.829  1.00  0.00           O  
ATOM   1422  CB  ILE A  92       0.512  27.341  48.636  1.00  0.00           C  
ATOM   1423  CG1 ILE A  92      -0.249  27.221  49.960  1.00  0.00           C  
ATOM   1424  CG2 ILE A  92       1.849  28.099  48.805  1.00  0.00           C  
ATOM   1425  CD1 ILE A  92       0.423  26.425  50.979  1.00  0.00           C  
ATOM   1426  H   ILE A  92      -1.192  29.594  48.923  1.00  0.00           H  
ATOM   1427  HA  ILE A  92       0.151  28.111  46.669  1.00  0.00           H  
ATOM   1428  HB  ILE A  92       0.712  26.348  48.277  1.00  0.00           H  
ATOM   1429 1HG1 ILE A  92      -0.458  28.200  50.338  1.00  0.00           H  
ATOM   1430 2HG1 ILE A  92      -1.197  26.718  49.764  1.00  0.00           H  
ATOM   1431 1HG2 ILE A  92       2.501  27.588  49.496  1.00  0.00           H  
ATOM   1432 2HG2 ILE A  92       2.339  28.156  47.831  1.00  0.00           H  
ATOM   1433 3HG2 ILE A  92       1.662  29.103  49.168  1.00  0.00           H  
ATOM   1434 1HD1 ILE A  92      -0.207  26.364  51.851  1.00  0.00           H  
ATOM   1435 2HD1 ILE A  92       0.604  25.436  50.586  1.00  0.00           H  
ATOM   1436 3HD1 ILE A  92       1.356  26.886  51.247  1.00  0.00           H  
ATOM   1437  N   SER A  93      -1.570  26.154  46.719  1.00  0.00           N  
ATOM   1438  CA  SER A  93      -2.732  25.302  46.481  1.00  0.00           C  
ATOM   1439  C   SER A  93      -3.065  24.460  47.701  1.00  0.00           C  
ATOM   1440  O   SER A  93      -2.291  24.385  48.665  1.00  0.00           O  
ATOM   1441  CB  SER A  93      -2.510  24.379  45.295  1.00  0.00           C  
ATOM   1442  OG  SER A  93      -1.585  23.366  45.591  1.00  0.00           O  
ATOM   1443  H   SER A  93      -0.642  25.859  46.376  1.00  0.00           H  
ATOM   1444  HA  SER A  93      -3.589  25.944  46.267  1.00  0.00           H  
ATOM   1445 1HB  SER A  93      -3.453  23.935  44.994  1.00  0.00           H  
ATOM   1446 2HB  SER A  93      -2.142  24.968  44.457  1.00  0.00           H  
ATOM   1447  HG  SER A  93      -1.377  22.953  44.743  1.00  0.00           H  
ATOM   1448  N   VAL A  94      -4.219  23.805  47.658  1.00  0.00           N  
ATOM   1449  CA  VAL A  94      -4.625  22.923  48.739  1.00  0.00           C  
ATOM   1450  C   VAL A  94      -3.632  21.752  48.871  1.00  0.00           C  
ATOM   1451  O   VAL A  94      -3.267  21.369  49.986  1.00  0.00           O  
ATOM   1452  CB  VAL A  94      -6.071  22.437  48.519  1.00  0.00           C  
ATOM   1453  CG1 VAL A  94      -6.418  21.401  49.523  1.00  0.00           C  
ATOM   1454  CG2 VAL A  94      -7.040  23.618  48.636  1.00  0.00           C  
ATOM   1455  H   VAL A  94      -4.818  23.924  46.851  1.00  0.00           H  
ATOM   1456  HA  VAL A  94      -4.602  23.496  49.671  1.00  0.00           H  
ATOM   1457  HB  VAL A  94      -6.157  21.988  47.531  1.00  0.00           H  
ATOM   1458 1HG1 VAL A  94      -7.440  21.063  49.356  1.00  0.00           H  
ATOM   1459 2HG1 VAL A  94      -5.743  20.576  49.424  1.00  0.00           H  
ATOM   1460 3HG1 VAL A  94      -6.334  21.811  50.520  1.00  0.00           H  
ATOM   1461 1HG2 VAL A  94      -8.065  23.270  48.474  1.00  0.00           H  
ATOM   1462 2HG2 VAL A  94      -6.961  24.054  49.625  1.00  0.00           H  
ATOM   1463 3HG2 VAL A  94      -6.797  24.371  47.891  1.00  0.00           H  
ATOM   1464  N   ARG A  95      -3.231  21.150  47.736  1.00  0.00           N  
ATOM   1465  CA  ARG A  95      -2.254  20.061  47.778  1.00  0.00           C  
ATOM   1466  C   ARG A  95      -0.942  20.533  48.396  1.00  0.00           C  
ATOM   1467  O   ARG A  95      -0.334  19.813  49.193  1.00  0.00           O  
ATOM   1468  CB  ARG A  95      -1.990  19.520  46.381  1.00  0.00           C  
ATOM   1469  CG  ARG A  95      -1.022  18.349  46.322  1.00  0.00           C  
ATOM   1470  CD  ARG A  95      -0.832  17.863  44.931  1.00  0.00           C  
ATOM   1471  NE  ARG A  95       0.079  16.731  44.871  1.00  0.00           N  
ATOM   1472  CZ  ARG A  95       1.419  16.833  44.785  1.00  0.00           C  
ATOM   1473  NH1 ARG A  95       1.989  18.017  44.750  1.00  0.00           N  
ATOM   1474  NH2 ARG A  95       2.163  15.741  44.735  1.00  0.00           N  
ATOM   1475  H   ARG A  95      -3.582  21.488  46.852  1.00  0.00           H  
ATOM   1476  HA  ARG A  95      -2.662  19.262  48.402  1.00  0.00           H  
ATOM   1477 1HB  ARG A  95      -2.928  19.195  45.933  1.00  0.00           H  
ATOM   1478 2HB  ARG A  95      -1.585  20.315  45.754  1.00  0.00           H  
ATOM   1479 1HG  ARG A  95      -0.051  18.659  46.711  1.00  0.00           H  
ATOM   1480 2HG  ARG A  95      -1.408  17.525  46.924  1.00  0.00           H  
ATOM   1481 1HD  ARG A  95      -1.792  17.549  44.521  1.00  0.00           H  
ATOM   1482 2HD  ARG A  95      -0.421  18.665  44.318  1.00  0.00           H  
ATOM   1483  HE  ARG A  95      -0.322  15.803  44.896  1.00  0.00           H  
ATOM   1484 1HH1 ARG A  95       1.420  18.852  44.787  1.00  0.00           H  
ATOM   1485 2HH1 ARG A  95       2.993  18.094  44.684  1.00  0.00           H  
ATOM   1486 1HH2 ARG A  95       1.725  14.830  44.763  1.00  0.00           H  
ATOM   1487 2HH2 ARG A  95       3.167  15.817  44.671  1.00  0.00           H  
ATOM   1488  N   GLU A  96      -0.484  21.729  48.002  1.00  0.00           N  
ATOM   1489  CA  GLU A  96       0.758  22.274  48.535  1.00  0.00           C  
ATOM   1490  C   GLU A  96       0.668  22.486  50.036  1.00  0.00           C  
ATOM   1491  O   GLU A  96       1.634  22.206  50.750  1.00  0.00           O  
ATOM   1492  CB  GLU A  96       1.130  23.551  47.801  1.00  0.00           C  
ATOM   1493  CG  GLU A  96       1.620  23.297  46.379  1.00  0.00           C  
ATOM   1494  CD  GLU A  96       1.829  24.539  45.550  1.00  0.00           C  
ATOM   1495  OE1 GLU A  96       1.145  25.527  45.760  1.00  0.00           O  
ATOM   1496  OE2 GLU A  96       2.686  24.503  44.702  1.00  0.00           O  
ATOM   1497  H   GLU A  96      -1.008  22.263  47.309  1.00  0.00           H  
ATOM   1498  HA  GLU A  96       1.551  21.552  48.352  1.00  0.00           H  
ATOM   1499 1HB  GLU A  96       0.250  24.184  47.747  1.00  0.00           H  
ATOM   1500 2HB  GLU A  96       1.899  24.092  48.349  1.00  0.00           H  
ATOM   1501 1HG  GLU A  96       2.565  22.759  46.441  1.00  0.00           H  
ATOM   1502 2HG  GLU A  96       0.908  22.645  45.877  1.00  0.00           H  
ATOM   1503  N   LEU A  97      -0.493  22.943  50.528  1.00  0.00           N  
ATOM   1504  CA  LEU A  97      -0.643  23.130  51.957  1.00  0.00           C  
ATOM   1505  C   LEU A  97      -0.486  21.803  52.660  1.00  0.00           C  
ATOM   1506  O   LEU A  97       0.163  21.730  53.699  1.00  0.00           O  
ATOM   1507  CB  LEU A  97      -2.006  23.681  52.350  1.00  0.00           C  
ATOM   1508  CG  LEU A  97      -2.185  23.938  53.887  1.00  0.00           C  
ATOM   1509  CD1 LEU A  97      -1.241  25.040  54.374  1.00  0.00           C  
ATOM   1510  CD2 LEU A  97      -3.555  24.263  54.163  1.00  0.00           C  
ATOM   1511  H   LEU A  97      -1.236  23.232  49.884  1.00  0.00           H  
ATOM   1512  HA  LEU A  97       0.144  23.792  52.291  1.00  0.00           H  
ATOM   1513 1HB  LEU A  97      -2.162  24.618  51.818  1.00  0.00           H  
ATOM   1514 2HB  LEU A  97      -2.776  22.978  52.027  1.00  0.00           H  
ATOM   1515  HG  LEU A  97      -1.929  23.041  54.432  1.00  0.00           H  
ATOM   1516 1HD1 LEU A  97      -1.389  25.174  55.440  1.00  0.00           H  
ATOM   1517 2HD1 LEU A  97      -0.210  24.769  54.195  1.00  0.00           H  
ATOM   1518 3HD1 LEU A  97      -1.465  25.976  53.862  1.00  0.00           H  
ATOM   1519 1HD2 LEU A  97      -3.658  24.419  55.225  1.00  0.00           H  
ATOM   1520 2HD2 LEU A  97      -3.819  25.148  53.643  1.00  0.00           H  
ATOM   1521 3HD2 LEU A  97      -4.194  23.448  53.847  1.00  0.00           H  
ATOM   1522  N   LEU A  98      -1.108  20.755  52.109  1.00  0.00           N  
ATOM   1523  CA  LEU A  98      -0.998  19.439  52.710  1.00  0.00           C  
ATOM   1524  C   LEU A  98       0.445  18.973  52.746  1.00  0.00           C  
ATOM   1525  O   LEU A  98       0.879  18.417  53.761  1.00  0.00           O  
ATOM   1526  CB  LEU A  98      -1.877  18.437  51.959  1.00  0.00           C  
ATOM   1527  CG  LEU A  98      -1.827  16.969  52.441  1.00  0.00           C  
ATOM   1528  CD1 LEU A  98      -2.235  16.867  53.873  1.00  0.00           C  
ATOM   1529  CD2 LEU A  98      -2.778  16.171  51.601  1.00  0.00           C  
ATOM   1530  H   LEU A  98      -1.698  20.897  51.283  1.00  0.00           H  
ATOM   1531  HA  LEU A  98      -1.345  19.514  53.726  1.00  0.00           H  
ATOM   1532 1HB  LEU A  98      -2.912  18.779  52.021  1.00  0.00           H  
ATOM   1533 2HB  LEU A  98      -1.586  18.448  50.912  1.00  0.00           H  
ATOM   1534  HG  LEU A  98      -0.815  16.576  52.334  1.00  0.00           H  
ATOM   1535 1HD1 LEU A  98      -2.215  15.832  54.171  1.00  0.00           H  
ATOM   1536 2HD1 LEU A  98      -1.562  17.426  54.509  1.00  0.00           H  
ATOM   1537 3HD1 LEU A  98      -3.233  17.253  53.957  1.00  0.00           H  
ATOM   1538 1HD2 LEU A  98      -2.758  15.139  51.912  1.00  0.00           H  
ATOM   1539 2HD2 LEU A  98      -3.789  16.574  51.724  1.00  0.00           H  
ATOM   1540 3HD2 LEU A  98      -2.478  16.242  50.557  1.00  0.00           H  
ATOM   1541  N   LEU A  99       1.198  19.176  51.666  1.00  0.00           N  
ATOM   1542  CA  LEU A  99       2.590  18.767  51.676  1.00  0.00           C  
ATOM   1543  C   LEU A  99       3.370  19.544  52.748  1.00  0.00           C  
ATOM   1544  O   LEU A  99       4.192  18.952  53.456  1.00  0.00           O  
ATOM   1545  CB  LEU A  99       3.234  19.035  50.316  1.00  0.00           C  
ATOM   1546  CG  LEU A  99       2.801  18.217  49.116  1.00  0.00           C  
ATOM   1547  CD1 LEU A  99       3.440  18.835  47.889  1.00  0.00           C  
ATOM   1548  CD2 LEU A  99       3.247  16.787  49.246  1.00  0.00           C  
ATOM   1549  H   LEU A  99       0.766  19.581  50.826  1.00  0.00           H  
ATOM   1550  HA  LEU A  99       2.640  17.711  51.916  1.00  0.00           H  
ATOM   1551 1HB  LEU A  99       3.041  20.067  50.062  1.00  0.00           H  
ATOM   1552 2HB  LEU A  99       4.296  18.881  50.422  1.00  0.00           H  
ATOM   1553  HG  LEU A  99       1.718  18.254  49.012  1.00  0.00           H  
ATOM   1554 1HD1 LEU A  99       3.152  18.275  47.023  1.00  0.00           H  
ATOM   1555 2HD1 LEU A  99       3.115  19.863  47.778  1.00  0.00           H  
ATOM   1556 3HD1 LEU A  99       4.521  18.803  47.997  1.00  0.00           H  
ATOM   1557 1HD2 LEU A  99       2.937  16.237  48.357  1.00  0.00           H  
ATOM   1558 2HD2 LEU A  99       4.331  16.756  49.330  1.00  0.00           H  
ATOM   1559 3HD2 LEU A  99       2.799  16.330  50.123  1.00  0.00           H  
ATOM   1560  N   LEU A 100       3.090  20.855  52.906  1.00  0.00           N  
ATOM   1561  CA  LEU A 100       3.756  21.645  53.943  1.00  0.00           C  
ATOM   1562  C   LEU A 100       3.370  21.149  55.314  1.00  0.00           C  
ATOM   1563  O   LEU A 100       4.215  21.118  56.212  1.00  0.00           O  
ATOM   1564  CB  LEU A 100       3.380  23.132  53.888  1.00  0.00           C  
ATOM   1565  CG  LEU A 100       3.896  23.980  52.734  1.00  0.00           C  
ATOM   1566  CD1 LEU A 100       3.202  25.294  52.773  1.00  0.00           C  
ATOM   1567  CD2 LEU A 100       5.394  24.212  52.881  1.00  0.00           C  
ATOM   1568  H   LEU A 100       2.439  21.307  52.255  1.00  0.00           H  
ATOM   1569  HA  LEU A 100       4.826  21.534  53.824  1.00  0.00           H  
ATOM   1570 1HB  LEU A 100       2.295  23.206  53.886  1.00  0.00           H  
ATOM   1571 2HB  LEU A 100       3.747  23.584  54.801  1.00  0.00           H  
ATOM   1572  HG  LEU A 100       3.671  23.493  51.795  1.00  0.00           H  
ATOM   1573 1HD1 LEU A 100       3.549  25.904  51.950  1.00  0.00           H  
ATOM   1574 2HD1 LEU A 100       2.142  25.123  52.686  1.00  0.00           H  
ATOM   1575 3HD1 LEU A 100       3.409  25.795  53.712  1.00  0.00           H  
ATOM   1576 1HD2 LEU A 100       5.751  24.835  52.060  1.00  0.00           H  
ATOM   1577 2HD2 LEU A 100       5.585  24.705  53.819  1.00  0.00           H  
ATOM   1578 3HD2 LEU A 100       5.911  23.283  52.869  1.00  0.00           H  
ATOM   1579  N   ALA A 101       2.094  20.798  55.501  1.00  0.00           N  
ATOM   1580  CA  ALA A 101       1.599  20.281  56.760  1.00  0.00           C  
ATOM   1581  C   ALA A 101       2.324  19.007  57.122  1.00  0.00           C  
ATOM   1582  O   ALA A 101       2.724  18.817  58.267  1.00  0.00           O  
ATOM   1583  CB  ALA A 101       0.119  20.060  56.698  1.00  0.00           C  
ATOM   1584  H   ALA A 101       1.433  20.926  54.725  1.00  0.00           H  
ATOM   1585  HA  ALA A 101       1.818  21.010  57.540  1.00  0.00           H  
ATOM   1586 1HB  ALA A 101      -0.226  19.709  57.646  1.00  0.00           H  
ATOM   1587 2HB  ALA A 101      -0.386  20.993  56.451  1.00  0.00           H  
ATOM   1588 3HB  ALA A 101      -0.097  19.322  55.932  1.00  0.00           H  
ATOM   1589  N   LYS A 102       2.532  18.138  56.120  1.00  0.00           N  
ATOM   1590  CA  LYS A 102       3.279  16.925  56.370  1.00  0.00           C  
ATOM   1591  C   LYS A 102       4.722  17.276  56.710  1.00  0.00           C  
ATOM   1592  O   LYS A 102       5.281  16.753  57.668  1.00  0.00           O  
ATOM   1593  CB  LYS A 102       3.248  15.982  55.175  1.00  0.00           C  
ATOM   1594  CG  LYS A 102       1.941  15.288  54.909  1.00  0.00           C  
ATOM   1595  CD  LYS A 102       2.079  14.391  53.688  1.00  0.00           C  
ATOM   1596  CE  LYS A 102       0.825  13.573  53.420  1.00  0.00           C  
ATOM   1597  NZ  LYS A 102       0.993  12.705  52.213  1.00  0.00           N  
ATOM   1598  H   LYS A 102       2.119  18.316  55.201  1.00  0.00           H  
ATOM   1599  HA  LYS A 102       2.838  16.413  57.222  1.00  0.00           H  
ATOM   1600 1HB  LYS A 102       3.506  16.541  54.274  1.00  0.00           H  
ATOM   1601 2HB  LYS A 102       3.992  15.222  55.313  1.00  0.00           H  
ATOM   1602 1HG  LYS A 102       1.678  14.687  55.774  1.00  0.00           H  
ATOM   1603 2HG  LYS A 102       1.152  16.023  54.743  1.00  0.00           H  
ATOM   1604 1HD  LYS A 102       2.292  15.008  52.813  1.00  0.00           H  
ATOM   1605 2HD  LYS A 102       2.913  13.706  53.840  1.00  0.00           H  
ATOM   1606 1HE  LYS A 102       0.631  12.936  54.280  1.00  0.00           H  
ATOM   1607 2HE  LYS A 102      -0.026  14.237  53.271  1.00  0.00           H  
ATOM   1608 1HZ  LYS A 102       0.150  12.130  52.049  1.00  0.00           H  
ATOM   1609 2HZ  LYS A 102       1.166  13.258  51.395  1.00  0.00           H  
ATOM   1610 3HZ  LYS A 102       1.779  12.081  52.365  1.00  0.00           H  
ATOM   1611  N   ALA A 103       5.328  18.218  55.977  1.00  0.00           N  
ATOM   1612  CA  ALA A 103       6.707  18.573  56.263  1.00  0.00           C  
ATOM   1613  C   ALA A 103       6.831  19.086  57.690  1.00  0.00           C  
ATOM   1614  O   ALA A 103       7.799  18.763  58.389  1.00  0.00           O  
ATOM   1615  CB  ALA A 103       7.206  19.622  55.279  1.00  0.00           C  
ATOM   1616  H   ALA A 103       4.846  18.631  55.175  1.00  0.00           H  
ATOM   1617  HA  ALA A 103       7.312  17.678  56.167  1.00  0.00           H  
ATOM   1618 1HB  ALA A 103       8.242  19.847  55.503  1.00  0.00           H  
ATOM   1619 2HB  ALA A 103       7.120  19.245  54.264  1.00  0.00           H  
ATOM   1620 3HB  ALA A 103       6.609  20.521  55.373  1.00  0.00           H  
ATOM   1621  N   ALA A 104       5.841  19.881  58.126  1.00  0.00           N  
ATOM   1622  CA  ALA A 104       5.788  20.425  59.475  1.00  0.00           C  
ATOM   1623  C   ALA A 104       5.679  19.274  60.490  1.00  0.00           C  
ATOM   1624  O   ALA A 104       6.409  19.214  61.492  1.00  0.00           O  
ATOM   1625  CB  ALA A 104       4.604  21.379  59.571  1.00  0.00           C  
ATOM   1626  H   ALA A 104       5.111  20.152  57.467  1.00  0.00           H  
ATOM   1627  HA  ALA A 104       6.701  20.976  59.669  1.00  0.00           H  
ATOM   1628 1HB  ALA A 104       4.550  21.799  60.544  1.00  0.00           H  
ATOM   1629 2HB  ALA A 104       4.725  22.175  58.837  1.00  0.00           H  
ATOM   1630 3HB  ALA A 104       3.688  20.843  59.368  1.00  0.00           H  
ATOM   1631  N   HIS A 105       4.832  18.288  60.176  1.00  0.00           N  
ATOM   1632  CA  HIS A 105       4.653  17.111  61.016  1.00  0.00           C  
ATOM   1633  C   HIS A 105       5.956  16.351  61.205  1.00  0.00           C  
ATOM   1634  O   HIS A 105       6.382  16.086  62.332  1.00  0.00           O  
ATOM   1635  CB  HIS A 105       3.605  16.183  60.386  1.00  0.00           C  
ATOM   1636  CG  HIS A 105       3.425  14.875  61.043  1.00  0.00           C  
ATOM   1637  ND1 HIS A 105       2.702  14.706  62.200  1.00  0.00           N  
ATOM   1638  CD2 HIS A 105       3.884  13.649  60.694  1.00  0.00           C  
ATOM   1639  CE1 HIS A 105       2.719  13.425  62.536  1.00  0.00           C  
ATOM   1640  NE2 HIS A 105       3.431  12.768  61.638  1.00  0.00           N  
ATOM   1641  H   HIS A 105       4.222  18.403  59.361  1.00  0.00           H  
ATOM   1642  HA  HIS A 105       4.295  17.420  61.997  1.00  0.00           H  
ATOM   1643 1HB  HIS A 105       2.645  16.694  60.388  1.00  0.00           H  
ATOM   1644 2HB  HIS A 105       3.851  15.986  59.370  1.00  0.00           H  
ATOM   1645  HD1 HIS A 105       2.394  15.441  62.804  1.00  0.00           H  
ATOM   1646  HD2 HIS A 105       4.496  13.298  59.859  1.00  0.00           H  
ATOM   1647  HE1 HIS A 105       2.202  13.078  63.429  1.00  0.00           H  
ATOM   1648  N   PHE A 106       6.617  16.023  60.101  1.00  0.00           N  
ATOM   1649  CA  PHE A 106       7.841  15.240  60.167  1.00  0.00           C  
ATOM   1650  C   PHE A 106       8.975  15.987  60.866  1.00  0.00           C  
ATOM   1651  O   PHE A 106       9.697  15.400  61.685  1.00  0.00           O  
ATOM   1652  CB  PHE A 106       8.287  14.835  58.762  1.00  0.00           C  
ATOM   1653  CG  PHE A 106       7.485  13.742  58.144  1.00  0.00           C  
ATOM   1654  CD1 PHE A 106       6.621  14.007  57.101  1.00  0.00           C  
ATOM   1655  CD2 PHE A 106       7.583  12.448  58.604  1.00  0.00           C  
ATOM   1656  CE1 PHE A 106       5.869  13.002  56.534  1.00  0.00           C  
ATOM   1657  CE2 PHE A 106       6.840  11.440  58.045  1.00  0.00           C  
ATOM   1658  CZ  PHE A 106       5.977  11.718  57.006  1.00  0.00           C  
ATOM   1659  H   PHE A 106       6.220  16.299  59.199  1.00  0.00           H  
ATOM   1660  HA  PHE A 106       7.629  14.336  60.735  1.00  0.00           H  
ATOM   1661 1HB  PHE A 106       8.204  15.699  58.116  1.00  0.00           H  
ATOM   1662 2HB  PHE A 106       9.320  14.537  58.781  1.00  0.00           H  
ATOM   1663  HD1 PHE A 106       6.540  15.019  56.725  1.00  0.00           H  
ATOM   1664  HD2 PHE A 106       8.252  12.228  59.422  1.00  0.00           H  
ATOM   1665  HE1 PHE A 106       5.192  13.219  55.714  1.00  0.00           H  
ATOM   1666  HE2 PHE A 106       6.929  10.421  58.426  1.00  0.00           H  
ATOM   1667  HZ  PHE A 106       5.383  10.921  56.561  1.00  0.00           H  
ATOM   1668  N   ALA A 107       9.105  17.289  60.566  1.00  0.00           N  
ATOM   1669  CA  ALA A 107      10.148  18.138  61.133  1.00  0.00           C  
ATOM   1670  C   ALA A 107       9.904  18.657  62.559  1.00  0.00           C  
ATOM   1671  O   ALA A 107      10.864  19.069  63.217  1.00  0.00           O  
ATOM   1672  CB  ALA A 107      10.374  19.320  60.201  1.00  0.00           C  
ATOM   1673  H   ALA A 107       8.479  17.711  59.879  1.00  0.00           H  
ATOM   1674  HA  ALA A 107      11.063  17.544  61.157  1.00  0.00           H  
ATOM   1675 1HB  ALA A 107      11.185  19.937  60.587  1.00  0.00           H  
ATOM   1676 2HB  ALA A 107      10.637  18.955  59.208  1.00  0.00           H  
ATOM   1677 3HB  ALA A 107       9.464  19.914  60.140  1.00  0.00           H  
ATOM   1678  N   GLY A 108       8.667  18.590  63.079  1.00  0.00           N  
ATOM   1679  CA  GLY A 108       8.397  19.088  64.427  1.00  0.00           C  
ATOM   1680  C   GLY A 108       8.246  20.609  64.451  1.00  0.00           C  
ATOM   1681  O   GLY A 108       8.612  21.269  65.428  1.00  0.00           O  
ATOM   1682  H   GLY A 108       7.873  18.287  62.508  1.00  0.00           H  
ATOM   1683 1HA  GLY A 108       7.481  18.626  64.796  1.00  0.00           H  
ATOM   1684 2HA  GLY A 108       9.201  18.784  65.091  1.00  0.00           H  
ATOM   1685  N   ARG A 109       7.755  21.155  63.345  1.00  0.00           N  
ATOM   1686  CA  ARG A 109       7.576  22.590  63.155  1.00  0.00           C  
ATOM   1687  C   ARG A 109       6.138  22.898  62.735  1.00  0.00           C  
ATOM   1688  O   ARG A 109       5.266  22.026  62.780  1.00  0.00           O  
ATOM   1689  CB  ARG A 109       8.540  23.118  62.103  1.00  0.00           C  
ATOM   1690  CG  ARG A 109      10.012  22.960  62.448  1.00  0.00           C  
ATOM   1691  CD  ARG A 109      10.418  23.865  63.554  1.00  0.00           C  
ATOM   1692  NE  ARG A 109      11.831  23.736  63.870  1.00  0.00           N  
ATOM   1693  CZ  ARG A 109      12.338  22.865  64.764  1.00  0.00           C  
ATOM   1694  NH1 ARG A 109      11.537  22.055  65.420  1.00  0.00           N  
ATOM   1695  NH2 ARG A 109      13.641  22.824  64.981  1.00  0.00           N  
ATOM   1696  H   ARG A 109       7.437  20.521  62.607  1.00  0.00           H  
ATOM   1697  HA  ARG A 109       7.754  23.096  64.103  1.00  0.00           H  
ATOM   1698 1HB  ARG A 109       8.365  22.604  61.159  1.00  0.00           H  
ATOM   1699 2HB  ARG A 109       8.352  24.179  61.937  1.00  0.00           H  
ATOM   1700 1HG  ARG A 109      10.205  21.933  62.757  1.00  0.00           H  
ATOM   1701 2HG  ARG A 109      10.618  23.196  61.572  1.00  0.00           H  
ATOM   1702 1HD  ARG A 109      10.226  24.899  63.267  1.00  0.00           H  
ATOM   1703 2HD  ARG A 109       9.845  23.625  64.448  1.00  0.00           H  
ATOM   1704  HE  ARG A 109      12.479  24.342  63.385  1.00  0.00           H  
ATOM   1705 1HH1 ARG A 109      10.541  22.086  65.254  1.00  0.00           H  
ATOM   1706 2HH1 ARG A 109      11.917  21.402  66.090  1.00  0.00           H  
ATOM   1707 1HH2 ARG A 109      14.257  23.447  64.476  1.00  0.00           H  
ATOM   1708 2HH2 ARG A 109      14.021  22.172  65.650  1.00  0.00           H  
ATOM   1709  N   THR A 110       5.856  24.167  62.457  1.00  0.00           N  
ATOM   1710  CA  THR A 110       4.535  24.595  62.001  1.00  0.00           C  
ATOM   1711  C   THR A 110       4.544  24.804  60.491  1.00  0.00           C  
ATOM   1712  O   THR A 110       5.608  24.861  59.879  1.00  0.00           O  
ATOM   1713  CB  THR A 110       4.136  25.920  62.657  1.00  0.00           C  
ATOM   1714  OG1 THR A 110       5.057  26.931  62.222  1.00  0.00           O  
ATOM   1715  CG2 THR A 110       4.141  25.832  64.175  1.00  0.00           C  
ATOM   1716  H   THR A 110       6.598  24.867  62.531  1.00  0.00           H  
ATOM   1717  HA  THR A 110       3.802  23.826  62.246  1.00  0.00           H  
ATOM   1718  HB  THR A 110       3.137  26.191  62.325  1.00  0.00           H  
ATOM   1719  HG1 THR A 110       5.934  26.745  62.649  1.00  0.00           H  
ATOM   1720 1HG2 THR A 110       3.853  26.794  64.598  1.00  0.00           H  
ATOM   1721 2HG2 THR A 110       3.435  25.066  64.494  1.00  0.00           H  
ATOM   1722 3HG2 THR A 110       5.142  25.571  64.520  1.00  0.00           H  
ATOM   1723  N   VAL A 111       3.358  24.964  59.891  1.00  0.00           N  
ATOM   1724  CA  VAL A 111       3.312  25.229  58.452  1.00  0.00           C  
ATOM   1725  C   VAL A 111       3.922  26.572  58.085  1.00  0.00           C  
ATOM   1726  O   VAL A 111       4.656  26.664  57.098  1.00  0.00           O  
ATOM   1727  CB  VAL A 111       1.888  25.152  57.913  1.00  0.00           C  
ATOM   1728  CG1 VAL A 111       1.848  25.677  56.485  1.00  0.00           C  
ATOM   1729  CG2 VAL A 111       1.490  23.724  57.902  1.00  0.00           C  
ATOM   1730  H   VAL A 111       2.517  24.893  60.439  1.00  0.00           H  
ATOM   1731  HA  VAL A 111       3.873  24.454  57.952  1.00  0.00           H  
ATOM   1732  HB  VAL A 111       1.217  25.729  58.537  1.00  0.00           H  
ATOM   1733 1HG1 VAL A 111       0.852  25.588  56.111  1.00  0.00           H  
ATOM   1734 2HG1 VAL A 111       2.141  26.717  56.447  1.00  0.00           H  
ATOM   1735 3HG1 VAL A 111       2.511  25.101  55.873  1.00  0.00           H  
ATOM   1736 1HG2 VAL A 111       0.477  23.619  57.506  1.00  0.00           H  
ATOM   1737 2HG2 VAL A 111       2.189  23.191  57.264  1.00  0.00           H  
ATOM   1738 3HG2 VAL A 111       1.535  23.326  58.907  1.00  0.00           H  
ATOM   1739  N   ARG A 112       3.641  27.626  58.842  1.00  0.00           N  
ATOM   1740  CA  ARG A 112       4.247  28.904  58.499  1.00  0.00           C  
ATOM   1741  C   ARG A 112       5.761  28.748  58.405  1.00  0.00           C  
ATOM   1742  O   ARG A 112       6.385  29.245  57.458  1.00  0.00           O  
ATOM   1743  CB  ARG A 112       3.902  29.965  59.534  1.00  0.00           C  
ATOM   1744  CG  ARG A 112       2.456  30.433  59.513  1.00  0.00           C  
ATOM   1745  CD  ARG A 112       2.199  31.471  60.544  1.00  0.00           C  
ATOM   1746  NE  ARG A 112       0.792  31.832  60.611  1.00  0.00           N  
ATOM   1747  CZ  ARG A 112       0.188  32.711  59.788  1.00  0.00           C  
ATOM   1748  NH1 ARG A 112       0.879  33.308  58.842  1.00  0.00           N  
ATOM   1749  NH2 ARG A 112      -1.100  32.972  59.931  1.00  0.00           N  
ATOM   1750  H   ARG A 112       3.026  27.539  59.639  1.00  0.00           H  
ATOM   1751  HA  ARG A 112       3.869  29.226  57.529  1.00  0.00           H  
ATOM   1752 1HB  ARG A 112       4.109  29.580  60.532  1.00  0.00           H  
ATOM   1753 2HB  ARG A 112       4.534  30.840  59.383  1.00  0.00           H  
ATOM   1754 1HG  ARG A 112       2.225  30.856  58.535  1.00  0.00           H  
ATOM   1755 2HG  ARG A 112       1.796  29.586  59.706  1.00  0.00           H  
ATOM   1756 1HD  ARG A 112       2.501  31.095  61.521  1.00  0.00           H  
ATOM   1757 2HD  ARG A 112       2.770  32.367  60.307  1.00  0.00           H  
ATOM   1758  HE  ARG A 112       0.228  31.393  61.326  1.00  0.00           H  
ATOM   1759 1HH1 ARG A 112       1.863  33.108  58.733  1.00  0.00           H  
ATOM   1760 2HH1 ARG A 112       0.426  33.967  58.225  1.00  0.00           H  
ATOM   1761 1HH2 ARG A 112      -1.631  32.513  60.658  1.00  0.00           H  
ATOM   1762 2HH2 ARG A 112      -1.552  33.631  59.314  1.00  0.00           H  
ATOM   1763  N   GLU A 113       6.350  28.046  59.385  1.00  0.00           N  
ATOM   1764  CA  GLU A 113       7.779  27.793  59.380  1.00  0.00           C  
ATOM   1765  C   GLU A 113       8.203  26.913  58.205  1.00  0.00           C  
ATOM   1766  O   GLU A 113       9.231  27.172  57.589  1.00  0.00           O  
ATOM   1767  CB  GLU A 113       8.186  27.138  60.694  1.00  0.00           C  
ATOM   1768  CG  GLU A 113       8.140  28.062  61.903  1.00  0.00           C  
ATOM   1769  CD  GLU A 113       8.291  27.318  63.179  1.00  0.00           C  
ATOM   1770  OE1 GLU A 113       7.620  26.306  63.307  1.00  0.00           O  
ATOM   1771  OE2 GLU A 113       9.057  27.722  64.019  1.00  0.00           O  
ATOM   1772  H   GLU A 113       5.783  27.690  60.159  1.00  0.00           H  
ATOM   1773  HA  GLU A 113       8.292  28.750  59.293  1.00  0.00           H  
ATOM   1774 1HB  GLU A 113       7.529  26.294  60.886  1.00  0.00           H  
ATOM   1775 2HB  GLU A 113       9.198  26.746  60.605  1.00  0.00           H  
ATOM   1776 1HG  GLU A 113       8.946  28.791  61.819  1.00  0.00           H  
ATOM   1777 2HG  GLU A 113       7.193  28.605  61.901  1.00  0.00           H  
ATOM   1778  N   ALA A 114       7.414  25.885  57.872  1.00  0.00           N  
ATOM   1779  CA  ALA A 114       7.752  24.994  56.766  1.00  0.00           C  
ATOM   1780  C   ALA A 114       7.846  25.779  55.451  1.00  0.00           C  
ATOM   1781  O   ALA A 114       8.794  25.614  54.670  1.00  0.00           O  
ATOM   1782  CB  ALA A 114       6.685  23.890  56.679  1.00  0.00           C  
ATOM   1783  H   ALA A 114       6.601  25.681  58.461  1.00  0.00           H  
ATOM   1784  HA  ALA A 114       8.726  24.548  56.969  1.00  0.00           H  
ATOM   1785 1HB  ALA A 114       6.887  23.190  55.897  1.00  0.00           H  
ATOM   1786 2HB  ALA A 114       6.654  23.358  57.631  1.00  0.00           H  
ATOM   1787 3HB  ALA A 114       5.722  24.345  56.492  1.00  0.00           H  
ATOM   1788  N   TYR A 115       6.887  26.670  55.234  1.00  0.00           N  
ATOM   1789  CA  TYR A 115       6.831  27.504  54.041  1.00  0.00           C  
ATOM   1790  C   TYR A 115       8.049  28.403  53.942  1.00  0.00           C  
ATOM   1791  O   TYR A 115       8.788  28.389  52.949  1.00  0.00           O  
ATOM   1792  CB  TYR A 115       5.564  28.342  54.103  1.00  0.00           C  
ATOM   1793  CG  TYR A 115       5.322  29.343  53.005  1.00  0.00           C  
ATOM   1794  CD1 TYR A 115       4.645  28.997  51.851  1.00  0.00           C  
ATOM   1795  CD2 TYR A 115       5.742  30.651  53.193  1.00  0.00           C  
ATOM   1796  CE1 TYR A 115       4.371  29.972  50.917  1.00  0.00           C  
ATOM   1797  CE2 TYR A 115       5.473  31.605  52.264  1.00  0.00           C  
ATOM   1798  CZ  TYR A 115       4.775  31.278  51.140  1.00  0.00           C  
ATOM   1799  OH  TYR A 115       4.475  32.254  50.230  1.00  0.00           O  
ATOM   1800  H   TYR A 115       6.135  26.741  55.929  1.00  0.00           H  
ATOM   1801  HA  TYR A 115       6.815  26.860  53.164  1.00  0.00           H  
ATOM   1802 1HB  TYR A 115       4.710  27.677  54.135  1.00  0.00           H  
ATOM   1803 2HB  TYR A 115       5.552  28.884  55.045  1.00  0.00           H  
ATOM   1804  HD1 TYR A 115       4.308  27.982  51.689  1.00  0.00           H  
ATOM   1805  HD2 TYR A 115       6.264  30.920  54.088  1.00  0.00           H  
ATOM   1806  HE1 TYR A 115       3.820  29.728  50.013  1.00  0.00           H  
ATOM   1807  HE2 TYR A 115       5.789  32.634  52.429  1.00  0.00           H  
ATOM   1808  HH  TYR A 115       3.570  32.090  49.868  1.00  0.00           H  
ATOM   1809  N   ALA A 116       8.256  29.180  55.010  1.00  0.00           N  
ATOM   1810  CA  ALA A 116       9.345  30.131  55.068  1.00  0.00           C  
ATOM   1811  C   ALA A 116      10.702  29.463  55.005  1.00  0.00           C  
ATOM   1812  O   ALA A 116      11.622  30.001  54.385  1.00  0.00           O  
ATOM   1813  CB  ALA A 116       9.235  30.970  56.333  1.00  0.00           C  
ATOM   1814  H   ALA A 116       7.603  29.115  55.799  1.00  0.00           H  
ATOM   1815  HA  ALA A 116       9.267  30.774  54.195  1.00  0.00           H  
ATOM   1816 1HB  ALA A 116      10.052  31.692  56.363  1.00  0.00           H  
ATOM   1817 2HB  ALA A 116       8.282  31.500  56.336  1.00  0.00           H  
ATOM   1818 3HB  ALA A 116       9.292  30.321  57.205  1.00  0.00           H  
ATOM   1819  N   LEU A 117      10.840  28.295  55.626  1.00  0.00           N  
ATOM   1820  CA  LEU A 117      12.106  27.607  55.608  1.00  0.00           C  
ATOM   1821  C   LEU A 117      12.445  27.185  54.188  1.00  0.00           C  
ATOM   1822  O   LEU A 117      13.573  27.365  53.729  1.00  0.00           O  
ATOM   1823  CB  LEU A 117      12.058  26.384  56.532  1.00  0.00           C  
ATOM   1824  CG  LEU A 117      13.352  25.564  56.620  1.00  0.00           C  
ATOM   1825  CD1 LEU A 117      14.478  26.447  57.140  1.00  0.00           C  
ATOM   1826  CD2 LEU A 117      13.132  24.364  57.529  1.00  0.00           C  
ATOM   1827  H   LEU A 117      10.061  27.879  56.116  1.00  0.00           H  
ATOM   1828  HA  LEU A 117      12.875  28.289  55.969  1.00  0.00           H  
ATOM   1829 1HB  LEU A 117      11.809  26.719  57.538  1.00  0.00           H  
ATOM   1830 2HB  LEU A 117      11.267  25.718  56.187  1.00  0.00           H  
ATOM   1831  HG  LEU A 117      13.631  25.219  55.624  1.00  0.00           H  
ATOM   1832 1HD1 LEU A 117      15.398  25.865  57.202  1.00  0.00           H  
ATOM   1833 2HD1 LEU A 117      14.626  27.286  56.461  1.00  0.00           H  
ATOM   1834 3HD1 LEU A 117      14.219  26.822  58.130  1.00  0.00           H  
ATOM   1835 1HD2 LEU A 117      14.052  23.782  57.590  1.00  0.00           H  
ATOM   1836 2HD2 LEU A 117      12.854  24.709  58.525  1.00  0.00           H  
ATOM   1837 3HD2 LEU A 117      12.335  23.742  57.124  1.00  0.00           H  
ATOM   1838  N   GLU A 118      11.494  26.612  53.440  1.00  0.00           N  
ATOM   1839  CA  GLU A 118      11.852  26.222  52.077  1.00  0.00           C  
ATOM   1840  C   GLU A 118      12.326  27.438  51.276  1.00  0.00           C  
ATOM   1841  O   GLU A 118      13.261  27.343  50.480  1.00  0.00           O  
ATOM   1842  CB  GLU A 118      10.661  25.564  51.377  1.00  0.00           C  
ATOM   1843  CG  GLU A 118      10.943  25.106  49.953  1.00  0.00           C  
ATOM   1844  CD  GLU A 118       9.800  24.339  49.348  1.00  0.00           C  
ATOM   1845  OE1 GLU A 118       8.693  24.817  49.404  1.00  0.00           O  
ATOM   1846  OE2 GLU A 118      10.036  23.273  48.829  1.00  0.00           O  
ATOM   1847  H   GLU A 118      10.555  26.440  53.770  1.00  0.00           H  
ATOM   1848  HA  GLU A 118      12.676  25.511  52.134  1.00  0.00           H  
ATOM   1849 1HB  GLU A 118      10.337  24.695  51.950  1.00  0.00           H  
ATOM   1850 2HB  GLU A 118       9.826  26.264  51.344  1.00  0.00           H  
ATOM   1851 1HG  GLU A 118      11.146  25.980  49.335  1.00  0.00           H  
ATOM   1852 2HG  GLU A 118      11.835  24.481  49.954  1.00  0.00           H  
ATOM   1853  N   LEU A 119      11.678  28.590  51.486  1.00  0.00           N  
ATOM   1854  CA  LEU A 119      12.075  29.780  50.754  1.00  0.00           C  
ATOM   1855  C   LEU A 119      13.487  30.235  51.135  1.00  0.00           C  
ATOM   1856  O   LEU A 119      14.277  30.626  50.275  1.00  0.00           O  
ATOM   1857  CB  LEU A 119      11.075  30.913  51.019  1.00  0.00           C  
ATOM   1858  CG  LEU A 119       9.639  30.656  50.544  1.00  0.00           C  
ATOM   1859  CD1 LEU A 119       8.723  31.747  51.083  1.00  0.00           C  
ATOM   1860  CD2 LEU A 119       9.606  30.617  49.024  1.00  0.00           C  
ATOM   1861  H   LEU A 119      10.915  28.650  52.146  1.00  0.00           H  
ATOM   1862  HA  LEU A 119      12.069  29.549  49.689  1.00  0.00           H  
ATOM   1863 1HB  LEU A 119      11.041  31.102  52.090  1.00  0.00           H  
ATOM   1864 2HB  LEU A 119      11.432  31.815  50.522  1.00  0.00           H  
ATOM   1865  HG  LEU A 119       9.290  29.702  50.940  1.00  0.00           H  
ATOM   1866 1HD1 LEU A 119       7.703  31.565  50.746  1.00  0.00           H  
ATOM   1867 2HD1 LEU A 119       8.751  31.740  52.173  1.00  0.00           H  
ATOM   1868 3HD1 LEU A 119       9.058  32.717  50.717  1.00  0.00           H  
ATOM   1869 1HD2 LEU A 119       8.585  30.434  48.687  1.00  0.00           H  
ATOM   1870 2HD2 LEU A 119       9.954  31.571  48.627  1.00  0.00           H  
ATOM   1871 3HD2 LEU A 119      10.255  29.817  48.667  1.00  0.00           H  
ATOM   1872  N   ALA A 120      13.812  30.185  52.437  1.00  0.00           N  
ATOM   1873  CA  ALA A 120      15.142  30.552  52.940  1.00  0.00           C  
ATOM   1874  C   ALA A 120      16.236  29.594  52.469  1.00  0.00           C  
ATOM   1875  O   ALA A 120      17.349  30.015  52.152  1.00  0.00           O  
ATOM   1876  CB  ALA A 120      15.126  30.611  54.460  1.00  0.00           C  
ATOM   1877  H   ALA A 120      13.105  29.881  53.091  1.00  0.00           H  
ATOM   1878  HA  ALA A 120      15.396  31.541  52.557  1.00  0.00           H  
ATOM   1879 1HB  ALA A 120      16.114  30.894  54.824  1.00  0.00           H  
ATOM   1880 2HB  ALA A 120      14.394  31.349  54.788  1.00  0.00           H  
ATOM   1881 3HB  ALA A 120      14.859  29.634  54.860  1.00  0.00           H  
ATOM   1882  N   LEU A 121      15.911  28.300  52.426  1.00  0.00           N  
ATOM   1883  CA  LEU A 121      16.851  27.259  52.022  1.00  0.00           C  
ATOM   1884  C   LEU A 121      17.085  27.296  50.511  1.00  0.00           C  
ATOM   1885  O   LEU A 121      18.178  26.990  50.035  1.00  0.00           O  
ATOM   1886  CB  LEU A 121      16.324  25.879  52.436  1.00  0.00           C  
ATOM   1887  CG  LEU A 121      16.225  25.631  53.947  1.00  0.00           C  
ATOM   1888  CD1 LEU A 121      15.640  24.248  54.197  1.00  0.00           C  
ATOM   1889  CD2 LEU A 121      17.605  25.762  54.574  1.00  0.00           C  
ATOM   1890  H   LEU A 121      14.971  28.040  52.686  1.00  0.00           H  
ATOM   1891  HA  LEU A 121      17.801  27.437  52.525  1.00  0.00           H  
ATOM   1892 1HB  LEU A 121      15.330  25.746  52.013  1.00  0.00           H  
ATOM   1893 2HB  LEU A 121      16.980  25.116  52.017  1.00  0.00           H  
ATOM   1894  HG  LEU A 121      15.553  26.364  54.393  1.00  0.00           H  
ATOM   1895 1HD1 LEU A 121      15.569  24.071  55.271  1.00  0.00           H  
ATOM   1896 2HD1 LEU A 121      14.645  24.188  53.755  1.00  0.00           H  
ATOM   1897 3HD1 LEU A 121      16.283  23.493  53.747  1.00  0.00           H  
ATOM   1898 1HD2 LEU A 121      17.535  25.586  55.648  1.00  0.00           H  
ATOM   1899 2HD2 LEU A 121      18.278  25.029  54.130  1.00  0.00           H  
ATOM   1900 3HD2 LEU A 121      17.992  26.765  54.395  1.00  0.00           H  
ATOM   1901  N   GLY A 122      16.082  27.667  49.701  1.00  0.00           N  
ATOM   1902  CA  GLY A 122      16.208  27.894  48.268  1.00  0.00           C  
ATOM   1903  C   GLY A 122      17.103  29.091  47.975  1.00  0.00           C  
ATOM   1904  O   GLY A 122      17.887  29.075  47.026  1.00  0.00           O  
ATOM   1905  H   GLY A 122      15.182  27.792  50.142  1.00  0.00           H  
ATOM   1906 1HA  GLY A 122      16.619  27.002  47.793  1.00  0.00           H  
ATOM   1907 2HA  GLY A 122      15.221  28.060  47.838  1.00  0.00           H  
ATOM   1908  N   ALA A 123      16.981  30.128  48.797  1.00  0.00           N  
ATOM   1909  CA  ALA A 123      17.841  31.299  48.684  1.00  0.00           C  
ATOM   1910  C   ALA A 123      19.305  30.930  48.879  1.00  0.00           C  
ATOM   1911  O   ALA A 123      20.183  31.445  48.189  1.00  0.00           O  
ATOM   1912  CB  ALA A 123      17.426  32.362  49.692  1.00  0.00           C  
ATOM   1913  H   ALA A 123      16.274  30.104  49.518  1.00  0.00           H  
ATOM   1914  HA  ALA A 123      17.735  31.713  47.681  1.00  0.00           H  
ATOM   1915 1HB  ALA A 123      18.077  33.229  49.596  1.00  0.00           H  
ATOM   1916 2HB  ALA A 123      16.394  32.659  49.503  1.00  0.00           H  
ATOM   1917 3HB  ALA A 123      17.508  31.958  50.700  1.00  0.00           H  
ATOM   1918  N   LEU A 124      19.563  30.032  49.824  1.00  0.00           N  
ATOM   1919  CA  LEU A 124      20.916  29.548  50.074  1.00  0.00           C  
ATOM   1920  C   LEU A 124      21.433  28.730  48.898  1.00  0.00           C  
ATOM   1921  O   LEU A 124      22.617  28.788  48.564  1.00  0.00           O  
ATOM   1922  CB  LEU A 124      20.947  28.696  51.349  1.00  0.00           C  
ATOM   1923  CG  LEU A 124      20.894  29.474  52.670  1.00  0.00           C  
ATOM   1924  CD1 LEU A 124      20.631  28.509  53.818  1.00  0.00           C  
ATOM   1925  CD2 LEU A 124      22.203  30.222  52.872  1.00  0.00           C  
ATOM   1926  H   LEU A 124      18.801  29.675  50.385  1.00  0.00           H  
ATOM   1927  HA  LEU A 124      21.573  30.409  50.193  1.00  0.00           H  
ATOM   1928 1HB  LEU A 124      20.099  28.014  51.332  1.00  0.00           H  
ATOM   1929 2HB  LEU A 124      21.862  28.105  51.350  1.00  0.00           H  
ATOM   1930  HG  LEU A 124      20.069  30.187  52.639  1.00  0.00           H  
ATOM   1931 1HD1 LEU A 124      20.593  29.062  54.757  1.00  0.00           H  
ATOM   1932 2HD1 LEU A 124      19.680  28.003  53.658  1.00  0.00           H  
ATOM   1933 3HD1 LEU A 124      21.433  27.772  53.864  1.00  0.00           H  
ATOM   1934 1HD2 LEU A 124      22.165  30.776  53.811  1.00  0.00           H  
ATOM   1935 2HD2 LEU A 124      23.028  29.510  52.905  1.00  0.00           H  
ATOM   1936 3HD2 LEU A 124      22.356  30.917  52.047  1.00  0.00           H  
ATOM   1937  N   ARG A 125      20.540  27.969  48.274  1.00  0.00           N  
ATOM   1938  CA  ARG A 125      20.881  27.221  47.070  1.00  0.00           C  
ATOM   1939  C   ARG A 125      21.188  28.158  45.909  1.00  0.00           C  
ATOM   1940  O   ARG A 125      22.120  27.923  45.140  1.00  0.00           O  
ATOM   1941  CB  ARG A 125      19.744  26.289  46.679  1.00  0.00           C  
ATOM   1942  CG  ARG A 125      20.010  25.437  45.448  1.00  0.00           C  
ATOM   1943  CD  ARG A 125      18.849  24.570  45.120  1.00  0.00           C  
ATOM   1944  NE  ARG A 125      18.651  23.529  46.115  1.00  0.00           N  
ATOM   1945  CZ  ARG A 125      17.499  22.854  46.297  1.00  0.00           C  
ATOM   1946  NH1 ARG A 125      16.455  23.121  45.544  1.00  0.00           N  
ATOM   1947  NH2 ARG A 125      17.419  21.923  47.231  1.00  0.00           N  
ATOM   1948  H   ARG A 125      19.603  27.906  48.645  1.00  0.00           H  
ATOM   1949  HA  ARG A 125      21.776  26.634  47.268  1.00  0.00           H  
ATOM   1950 1HB  ARG A 125      19.526  25.615  47.506  1.00  0.00           H  
ATOM   1951 2HB  ARG A 125      18.844  26.873  46.488  1.00  0.00           H  
ATOM   1952 1HG  ARG A 125      20.207  26.085  44.594  1.00  0.00           H  
ATOM   1953 2HG  ARG A 125      20.875  24.799  45.628  1.00  0.00           H  
ATOM   1954 1HD  ARG A 125      17.944  25.175  45.074  1.00  0.00           H  
ATOM   1955 2HD  ARG A 125      19.014  24.092  44.155  1.00  0.00           H  
ATOM   1956  HE  ARG A 125      19.432  23.296  46.713  1.00  0.00           H  
ATOM   1957 1HH1 ARG A 125      16.516  23.833  44.830  1.00  0.00           H  
ATOM   1958 2HH1 ARG A 125      15.592  22.615  45.680  1.00  0.00           H  
ATOM   1959 1HH2 ARG A 125      18.222  21.717  47.810  1.00  0.00           H  
ATOM   1960 2HH2 ARG A 125      16.557  21.417  47.367  1.00  0.00           H  
ATOM   1961  N   LEU A 126      20.400  29.219  45.786  1.00  0.00           N  
ATOM   1962  CA  LEU A 126      20.625  30.228  44.758  1.00  0.00           C  
ATOM   1963  C   LEU A 126      21.955  30.942  44.968  1.00  0.00           C  
ATOM   1964  O   LEU A 126      22.658  31.259  44.008  1.00  0.00           O  
ATOM   1965  CB  LEU A 126      19.482  31.251  44.760  1.00  0.00           C  
ATOM   1966  CG  LEU A 126      18.156  30.769  44.157  1.00  0.00           C  
ATOM   1967  CD1 LEU A 126      17.068  31.796  44.435  1.00  0.00           C  
ATOM   1968  CD2 LEU A 126      18.330  30.545  42.662  1.00  0.00           C  
ATOM   1969  H   LEU A 126      19.623  29.333  46.423  1.00  0.00           H  
ATOM   1970  HA  LEU A 126      20.666  29.730  43.787  1.00  0.00           H  
ATOM   1971 1HB  LEU A 126      19.288  31.553  45.788  1.00  0.00           H  
ATOM   1972 2HB  LEU A 126      19.801  32.130  44.199  1.00  0.00           H  
ATOM   1973  HG  LEU A 126      17.860  29.833  44.632  1.00  0.00           H  
ATOM   1974 1HD1 LEU A 126      16.126  31.453  44.007  1.00  0.00           H  
ATOM   1975 2HD1 LEU A 126      16.952  31.922  45.511  1.00  0.00           H  
ATOM   1976 3HD1 LEU A 126      17.345  32.749  43.985  1.00  0.00           H  
ATOM   1977 1HD2 LEU A 126      17.388  30.202  42.234  1.00  0.00           H  
ATOM   1978 2HD2 LEU A 126      18.625  31.481  42.186  1.00  0.00           H  
ATOM   1979 3HD2 LEU A 126      19.101  29.794  42.493  1.00  0.00           H  
ATOM   1980  N   GLU A 127      22.292  31.193  46.228  1.00  0.00           N  
ATOM   1981  CA  GLU A 127      23.590  31.762  46.574  1.00  0.00           C  
ATOM   1982  C   GLU A 127      24.729  30.878  46.079  1.00  0.00           C  
ATOM   1983  O   GLU A 127      25.670  31.358  45.449  1.00  0.00           O  
ATOM   1984  CB  GLU A 127      23.702  31.955  48.088  1.00  0.00           C  
ATOM   1985  CG  GLU A 127      25.010  32.582  48.547  1.00  0.00           C  
ATOM   1986  CD  GLU A 127      25.074  32.778  50.037  1.00  0.00           C  
ATOM   1987  OE1 GLU A 127      24.044  32.969  50.636  1.00  0.00           O  
ATOM   1988  OE2 GLU A 127      26.155  32.736  50.575  1.00  0.00           O  
ATOM   1989  H   GLU A 127      21.634  30.985  46.965  1.00  0.00           H  
ATOM   1990  HA  GLU A 127      23.686  32.731  46.082  1.00  0.00           H  
ATOM   1991 1HB  GLU A 127      22.886  32.589  48.435  1.00  0.00           H  
ATOM   1992 2HB  GLU A 127      23.601  30.990  48.586  1.00  0.00           H  
ATOM   1993 1HG  GLU A 127      25.836  31.941  48.241  1.00  0.00           H  
ATOM   1994 2HG  GLU A 127      25.132  33.545  48.054  1.00  0.00           H  
ATOM   1995  N   ASP A 128      24.634  29.585  46.369  1.00  0.00           N  
ATOM   1996  CA  ASP A 128      25.648  28.630  45.937  1.00  0.00           C  
ATOM   1997  C   ASP A 128      25.758  28.591  44.419  1.00  0.00           C  
ATOM   1998  O   ASP A 128      26.859  28.557  43.867  1.00  0.00           O  
ATOM   1999  CB  ASP A 128      25.327  27.230  46.467  1.00  0.00           C  
ATOM   2000  CG  ASP A 128      25.500  27.113  47.975  1.00  0.00           C  
ATOM   2001  OD1 ASP A 128      26.156  27.953  48.545  1.00  0.00           O  
ATOM   2002  OD2 ASP A 128      24.976  26.185  48.543  1.00  0.00           O  
ATOM   2003  H   ASP A 128      23.842  29.256  46.901  1.00  0.00           H  
ATOM   2004  HA  ASP A 128      26.614  28.948  46.332  1.00  0.00           H  
ATOM   2005 1HB  ASP A 128      24.298  26.972  46.213  1.00  0.00           H  
ATOM   2006 2HB  ASP A 128      25.976  26.500  45.983  1.00  0.00           H  
ATOM   2007  N   ARG A 129      24.612  28.596  43.746  1.00  0.00           N  
ATOM   2008  CA  ARG A 129      24.580  28.653  42.290  1.00  0.00           C  
ATOM   2009  C   ARG A 129      25.262  29.912  41.772  1.00  0.00           C  
ATOM   2010  O   ARG A 129      26.078  29.854  40.852  1.00  0.00           O  
ATOM   2011  CB  ARG A 129      23.145  28.613  41.785  1.00  0.00           C  
ATOM   2012  CG  ARG A 129      22.988  28.816  40.287  1.00  0.00           C  
ATOM   2013  CD  ARG A 129      21.561  28.793  39.876  1.00  0.00           C  
ATOM   2014  NE  ARG A 129      21.385  29.240  38.503  1.00  0.00           N  
ATOM   2015  CZ  ARG A 129      20.194  29.367  37.887  1.00  0.00           C  
ATOM   2016  NH1 ARG A 129      19.086  29.077  38.533  1.00  0.00           N  
ATOM   2017  NH2 ARG A 129      20.139  29.783  36.634  1.00  0.00           N  
ATOM   2018  H   ARG A 129      23.742  28.560  44.258  1.00  0.00           H  
ATOM   2019  HA  ARG A 129      25.126  27.795  41.897  1.00  0.00           H  
ATOM   2020 1HB  ARG A 129      22.698  27.651  42.036  1.00  0.00           H  
ATOM   2021 2HB  ARG A 129      22.561  29.385  42.286  1.00  0.00           H  
ATOM   2022 1HG  ARG A 129      23.411  29.781  40.004  1.00  0.00           H  
ATOM   2023 2HG  ARG A 129      23.512  28.021  39.755  1.00  0.00           H  
ATOM   2024 1HD  ARG A 129      21.176  27.777  39.955  1.00  0.00           H  
ATOM   2025 2HD  ARG A 129      20.985  29.451  40.525  1.00  0.00           H  
ATOM   2026  HE  ARG A 129      22.215  29.473  37.974  1.00  0.00           H  
ATOM   2027 1HH1 ARG A 129      19.127  28.759  39.491  1.00  0.00           H  
ATOM   2028 2HH1 ARG A 129      18.193  29.172  38.071  1.00  0.00           H  
ATOM   2029 1HH2 ARG A 129      20.991  30.006  36.138  1.00  0.00           H  
ATOM   2030 2HH2 ARG A 129      19.246  29.878  36.172  1.00  0.00           H  
ATOM   2031  N   ALA A 130      24.924  31.051  42.366  1.00  0.00           N  
ATOM   2032  CA  ALA A 130      25.496  32.329  41.961  1.00  0.00           C  
ATOM   2033  C   ALA A 130      27.012  32.326  42.119  1.00  0.00           C  
ATOM   2034  O   ALA A 130      27.736  32.810  41.248  1.00  0.00           O  
ATOM   2035  CB  ALA A 130      24.883  33.465  42.765  1.00  0.00           C  
ATOM   2036  H   ALA A 130      24.250  31.032  43.121  1.00  0.00           H  
ATOM   2037  HA  ALA A 130      25.274  32.488  40.905  1.00  0.00           H  
ATOM   2038 1HB  ALA A 130      25.321  34.411  42.451  1.00  0.00           H  
ATOM   2039 2HB  ALA A 130      23.806  33.490  42.596  1.00  0.00           H  
ATOM   2040 3HB  ALA A 130      25.080  33.307  43.824  1.00  0.00           H  
ATOM   2041  N   ARG A 131      27.486  31.780  43.234  1.00  0.00           N  
ATOM   2042  CA  ARG A 131      28.915  31.730  43.515  1.00  0.00           C  
ATOM   2043  C   ARG A 131      29.657  30.926  42.455  1.00  0.00           C  
ATOM   2044  O   ARG A 131      30.747  31.305  42.026  1.00  0.00           O  
ATOM   2045  CB  ARG A 131      29.170  31.116  44.883  1.00  0.00           C  
ATOM   2046  CG  ARG A 131      30.619  31.158  45.343  1.00  0.00           C  
ATOM   2047  CD  ARG A 131      30.781  30.581  46.702  1.00  0.00           C  
ATOM   2048  NE  ARG A 131      30.136  31.396  47.718  1.00  0.00           N  
ATOM   2049  CZ  ARG A 131      28.989  31.071  48.346  1.00  0.00           C  
ATOM   2050  NH1 ARG A 131      28.375  29.947  48.051  1.00  0.00           N  
ATOM   2051  NH2 ARG A 131      28.482  31.882  49.258  1.00  0.00           N  
ATOM   2052  H   ARG A 131      26.837  31.390  43.903  1.00  0.00           H  
ATOM   2053  HA  ARG A 131      29.308  32.748  43.494  1.00  0.00           H  
ATOM   2054 1HB  ARG A 131      28.572  31.634  45.631  1.00  0.00           H  
ATOM   2055 2HB  ARG A 131      28.856  30.072  44.879  1.00  0.00           H  
ATOM   2056 1HG  ARG A 131      31.237  30.585  44.651  1.00  0.00           H  
ATOM   2057 2HG  ARG A 131      30.964  32.192  45.366  1.00  0.00           H  
ATOM   2058 1HD  ARG A 131      30.337  29.586  46.730  1.00  0.00           H  
ATOM   2059 2HD  ARG A 131      31.841  30.511  46.943  1.00  0.00           H  
ATOM   2060  HE  ARG A 131      30.580  32.269  47.972  1.00  0.00           H  
ATOM   2061 1HH1 ARG A 131      28.762  29.327  47.354  1.00  0.00           H  
ATOM   2062 2HH1 ARG A 131      27.515  29.703  48.522  1.00  0.00           H  
ATOM   2063 1HH2 ARG A 131      28.955  32.747  49.484  1.00  0.00           H  
ATOM   2064 2HH2 ARG A 131      27.623  31.639  49.728  1.00  0.00           H  
ATOM   2065  N   GLU A 132      29.062  29.816  42.037  1.00  0.00           N  
ATOM   2066  CA  GLU A 132      29.624  28.999  40.967  1.00  0.00           C  
ATOM   2067  C   GLU A 132      29.601  29.743  39.637  1.00  0.00           C  
ATOM   2068  O   GLU A 132      30.545  29.659  38.853  1.00  0.00           O  
ATOM   2069  CB  GLU A 132      28.855  27.682  40.839  1.00  0.00           C  
ATOM   2070  CG  GLU A 132      29.051  26.725  42.006  1.00  0.00           C  
ATOM   2071  CD  GLU A 132      30.468  26.239  42.131  1.00  0.00           C  
ATOM   2072  OE1 GLU A 132      31.045  25.881  41.132  1.00  0.00           O  
ATOM   2073  OE2 GLU A 132      30.975  26.224  43.229  1.00  0.00           O  
ATOM   2074  H   GLU A 132      28.195  29.528  42.471  1.00  0.00           H  
ATOM   2075  HA  GLU A 132      30.665  28.785  41.207  1.00  0.00           H  
ATOM   2076 1HB  GLU A 132      27.788  27.892  40.753  1.00  0.00           H  
ATOM   2077 2HB  GLU A 132      29.162  27.168  39.929  1.00  0.00           H  
ATOM   2078 1HG  GLU A 132      28.769  27.229  42.929  1.00  0.00           H  
ATOM   2079 2HG  GLU A 132      28.389  25.870  41.876  1.00  0.00           H  
ATOM   2080  N   LEU A 133      28.515  30.470  39.391  1.00  0.00           N  
ATOM   2081  CA  LEU A 133      28.393  31.277  38.182  1.00  0.00           C  
ATOM   2082  C   LEU A 133      29.441  32.384  38.151  1.00  0.00           C  
ATOM   2083  O   LEU A 133      29.987  32.705  37.098  1.00  0.00           O  
ATOM   2084  CB  LEU A 133      26.989  31.890  38.095  1.00  0.00           C  
ATOM   2085  CG  LEU A 133      25.859  30.917  37.735  1.00  0.00           C  
ATOM   2086  CD1 LEU A 133      24.516  31.557  38.056  1.00  0.00           C  
ATOM   2087  CD2 LEU A 133      25.954  30.553  36.260  1.00  0.00           C  
ATOM   2088  H   LEU A 133      27.756  30.461  40.056  1.00  0.00           H  
ATOM   2089  HA  LEU A 133      28.564  30.634  37.318  1.00  0.00           H  
ATOM   2090 1HB  LEU A 133      26.746  32.339  39.057  1.00  0.00           H  
ATOM   2091 2HB  LEU A 133      27.000  32.678  37.342  1.00  0.00           H  
ATOM   2092  HG  LEU A 133      25.951  30.014  38.338  1.00  0.00           H  
ATOM   2093 1HD1 LEU A 133      23.713  30.866  37.800  1.00  0.00           H  
ATOM   2094 2HD1 LEU A 133      24.468  31.789  39.120  1.00  0.00           H  
ATOM   2095 3HD1 LEU A 133      24.402  32.474  37.478  1.00  0.00           H  
ATOM   2096 1HD2 LEU A 133      25.151  29.861  36.005  1.00  0.00           H  
ATOM   2097 2HD2 LEU A 133      25.861  31.456  35.656  1.00  0.00           H  
ATOM   2098 3HD2 LEU A 133      26.916  30.081  36.063  1.00  0.00           H  
ATOM   2099  N   ILE A 134      29.716  32.964  39.314  1.00  0.00           N  
ATOM   2100  CA  ILE A 134      30.741  33.993  39.435  1.00  0.00           C  
ATOM   2101  C   ILE A 134      32.116  33.446  39.073  1.00  0.00           C  
ATOM   2102  O   ILE A 134      32.868  34.074  38.328  1.00  0.00           O  
ATOM   2103  CB  ILE A 134      30.775  34.569  40.862  1.00  0.00           C  
ATOM   2104  CG1 ILE A 134      29.517  35.397  41.134  1.00  0.00           C  
ATOM   2105  CG2 ILE A 134      32.025  35.411  41.066  1.00  0.00           C  
ATOM   2106  CD1 ILE A 134      29.306  35.725  42.595  1.00  0.00           C  
ATOM   2107  H   ILE A 134      29.201  32.683  40.138  1.00  0.00           H  
ATOM   2108  HA  ILE A 134      30.508  34.794  38.733  1.00  0.00           H  
ATOM   2109  HB  ILE A 134      30.777  33.752  41.584  1.00  0.00           H  
ATOM   2110 1HG1 ILE A 134      29.570  36.332  40.578  1.00  0.00           H  
ATOM   2111 2HG1 ILE A 134      28.641  34.855  40.778  1.00  0.00           H  
ATOM   2112 1HG2 ILE A 134      32.033  35.810  42.080  1.00  0.00           H  
ATOM   2113 2HG2 ILE A 134      32.909  34.792  40.912  1.00  0.00           H  
ATOM   2114 3HG2 ILE A 134      32.029  36.234  40.351  1.00  0.00           H  
ATOM   2115 1HD1 ILE A 134      28.395  36.313  42.708  1.00  0.00           H  
ATOM   2116 2HD1 ILE A 134      29.215  34.801  43.166  1.00  0.00           H  
ATOM   2117 3HD1 ILE A 134      30.155  36.299  42.964  1.00  0.00           H  
ATOM   2118  N   LYS A 135      32.438  32.270  39.603  1.00  0.00           N  
ATOM   2119  CA  LYS A 135      33.706  31.617  39.303  1.00  0.00           C  
ATOM   2120  C   LYS A 135      33.820  31.292  37.820  1.00  0.00           C  
ATOM   2121  O   LYS A 135      34.862  31.515  37.203  1.00  0.00           O  
ATOM   2122  CB  LYS A 135      33.862  30.343  40.134  1.00  0.00           C  
ATOM   2123  CG  LYS A 135      34.112  30.586  41.616  1.00  0.00           C  
ATOM   2124  CD  LYS A 135      34.475  29.295  42.334  1.00  0.00           C  
ATOM   2125  CE  LYS A 135      33.270  28.376  42.468  1.00  0.00           C  
ATOM   2126  NZ  LYS A 135      33.575  27.173  43.290  1.00  0.00           N  
ATOM   2127  H   LYS A 135      31.789  31.821  40.232  1.00  0.00           H  
ATOM   2128  HA  LYS A 135      34.516  32.302  39.554  1.00  0.00           H  
ATOM   2129 1HB  LYS A 135      32.962  29.735  40.041  1.00  0.00           H  
ATOM   2130 2HB  LYS A 135      34.695  29.756  39.746  1.00  0.00           H  
ATOM   2131 1HG  LYS A 135      34.927  31.300  41.736  1.00  0.00           H  
ATOM   2132 2HG  LYS A 135      33.215  31.004  42.072  1.00  0.00           H  
ATOM   2133 1HD  LYS A 135      35.257  28.776  41.777  1.00  0.00           H  
ATOM   2134 2HD  LYS A 135      34.856  29.526  43.329  1.00  0.00           H  
ATOM   2135 1HE  LYS A 135      32.449  28.920  42.933  1.00  0.00           H  
ATOM   2136 2HE  LYS A 135      32.948  28.052  41.479  1.00  0.00           H  
ATOM   2137 1HZ  LYS A 135      32.752  26.591  43.354  1.00  0.00           H  
ATOM   2138 2HZ  LYS A 135      34.324  26.651  42.857  1.00  0.00           H  
ATOM   2139 3HZ  LYS A 135      33.857  27.460  44.216  1.00  0.00           H  
ATOM   2140  N   GLU A 136      32.742  30.763  37.248  1.00  0.00           N  
ATOM   2141  CA  GLU A 136      32.705  30.444  35.828  1.00  0.00           C  
ATOM   2142  C   GLU A 136      32.833  31.703  34.979  1.00  0.00           C  
ATOM   2143  O   GLU A 136      33.480  31.692  33.932  1.00  0.00           O  
ATOM   2144  CB  GLU A 136      31.408  29.710  35.479  1.00  0.00           C  
ATOM   2145  CG  GLU A 136      31.314  29.253  34.031  1.00  0.00           C  
ATOM   2146  CD  GLU A 136      30.072  28.453  33.749  1.00  0.00           C  
ATOM   2147  OE1 GLU A 136      29.309  28.236  34.660  1.00  0.00           O  
ATOM   2148  OE2 GLU A 136      29.887  28.059  32.622  1.00  0.00           O  
ATOM   2149  H   GLU A 136      31.927  30.576  37.816  1.00  0.00           H  
ATOM   2150  HA  GLU A 136      33.554  29.800  35.595  1.00  0.00           H  
ATOM   2151 1HB  GLU A 136      31.305  28.831  36.115  1.00  0.00           H  
ATOM   2152 2HB  GLU A 136      30.557  30.361  35.681  1.00  0.00           H  
ATOM   2153 1HG  GLU A 136      31.322  30.129  33.383  1.00  0.00           H  
ATOM   2154 2HG  GLU A 136      32.190  28.651  33.793  1.00  0.00           H  
ATOM   2155  N   ALA A 137      32.212  32.784  35.434  1.00  0.00           N  
ATOM   2156  CA  ALA A 137      32.300  34.066  34.745  1.00  0.00           C  
ATOM   2157  C   ALA A 137      33.739  34.569  34.702  1.00  0.00           C  
ATOM   2158  O   ALA A 137      34.194  35.088  33.683  1.00  0.00           O  
ATOM   2159  CB  ALA A 137      31.401  35.092  35.416  1.00  0.00           C  
ATOM   2160  H   ALA A 137      31.664  32.716  36.280  1.00  0.00           H  
ATOM   2161  HA  ALA A 137      31.967  33.929  33.715  1.00  0.00           H  
ATOM   2162 1HB  ALA A 137      31.479  36.045  34.890  1.00  0.00           H  
ATOM   2163 2HB  ALA A 137      30.368  34.745  35.388  1.00  0.00           H  
ATOM   2164 3HB  ALA A 137      31.711  35.224  36.453  1.00  0.00           H  
ATOM   2165  N   GLU A 138      34.448  34.413  35.816  1.00  0.00           N  
ATOM   2166  CA  GLU A 138      35.834  34.853  35.905  1.00  0.00           C  
ATOM   2167  C   GLU A 138      36.749  33.970  35.065  1.00  0.00           C  
ATOM   2168  O   GLU A 138      37.680  34.456  34.426  1.00  0.00           O  
ATOM   2169  CB  GLU A 138      36.302  34.847  37.363  1.00  0.00           C  
ATOM   2170  CG  GLU A 138      35.660  35.919  38.233  1.00  0.00           C  
ATOM   2171  CD  GLU A 138      36.048  35.806  39.681  1.00  0.00           C  
ATOM   2172  OE1 GLU A 138      36.711  34.858  40.027  1.00  0.00           O  
ATOM   2173  OE2 GLU A 138      35.680  36.670  40.442  1.00  0.00           O  
ATOM   2174  H   GLU A 138      34.014  33.979  36.618  1.00  0.00           H  
ATOM   2175  HA  GLU A 138      35.903  35.868  35.511  1.00  0.00           H  
ATOM   2176 1HB  GLU A 138      36.084  33.878  37.811  1.00  0.00           H  
ATOM   2177 2HB  GLU A 138      37.382  34.989  37.399  1.00  0.00           H  
ATOM   2178 1HG  GLU A 138      35.959  36.899  37.863  1.00  0.00           H  
ATOM   2179 2HG  GLU A 138      34.577  35.843  38.145  1.00  0.00           H  
ATOM   2180  N   LYS A 139      36.477  32.669  35.073  1.00  0.00           N  
ATOM   2181  CA  LYS A 139      37.289  31.712  34.333  1.00  0.00           C  
ATOM   2182  C   LYS A 139      37.146  31.911  32.829  1.00  0.00           C  
ATOM   2183  O   LYS A 139      38.130  31.874  32.092  1.00  0.00           O  
ATOM   2184  CB  LYS A 139      36.907  30.280  34.713  1.00  0.00           C  
ATOM   2185  CG  LYS A 139      37.318  29.873  36.122  1.00  0.00           C  
ATOM   2186  CD  LYS A 139      36.888  28.447  36.431  1.00  0.00           C  
ATOM   2187  CE  LYS A 139      37.287  28.042  37.843  1.00  0.00           C  
ATOM   2188  NZ  LYS A 139      36.838  26.662  38.174  1.00  0.00           N  
ATOM   2189  H   LYS A 139      35.686  32.335  35.605  1.00  0.00           H  
ATOM   2190  HA  LYS A 139      38.336  31.876  34.591  1.00  0.00           H  
ATOM   2191 1HB  LYS A 139      35.827  30.158  34.630  1.00  0.00           H  
ATOM   2192 2HB  LYS A 139      37.370  29.583  34.014  1.00  0.00           H  
ATOM   2193 1HG  LYS A 139      38.401  29.946  36.221  1.00  0.00           H  
ATOM   2194 2HG  LYS A 139      36.858  30.547  36.844  1.00  0.00           H  
ATOM   2195 1HD  LYS A 139      35.805  28.363  36.331  1.00  0.00           H  
ATOM   2196 2HD  LYS A 139      37.354  27.764  35.722  1.00  0.00           H  
ATOM   2197 1HE  LYS A 139      38.370  28.092  37.942  1.00  0.00           H  
ATOM   2198 2HE  LYS A 139      36.846  28.735  38.559  1.00  0.00           H  
ATOM   2199 1HZ  LYS A 139      37.122  26.432  39.116  1.00  0.00           H  
ATOM   2200 2HZ  LYS A 139      35.832  26.608  38.102  1.00  0.00           H  
ATOM   2201 3HZ  LYS A 139      37.256  26.007  37.528  1.00  0.00           H  
ATOM   2202  N   LYS A 140      35.914  32.123  32.382  1.00  0.00           N  
ATOM   2203  CA  LYS A 140      35.623  32.230  30.957  1.00  0.00           C  
ATOM   2204  C   LYS A 140      35.642  33.682  30.498  1.00  0.00           C  
ATOM   2205  O   LYS A 140      35.803  33.966  29.310  1.00  0.00           O  
ATOM   2206  CB  LYS A 140      34.269  31.595  30.637  1.00  0.00           C  
ATOM   2207  CG  LYS A 140      34.216  30.087  30.841  1.00  0.00           C  
ATOM   2208  CD  LYS A 140      32.844  29.529  30.493  1.00  0.00           C  
ATOM   2209  CE  LYS A 140      32.793  28.021  30.688  1.00  0.00           C  
ATOM   2210  NZ  LYS A 140      31.446  27.466  30.385  1.00  0.00           N  
ATOM   2211  H   LYS A 140      35.157  32.213  33.046  1.00  0.00           H  
ATOM   2212  HA  LYS A 140      36.400  31.699  30.405  1.00  0.00           H  
ATOM   2213 1HB  LYS A 140      33.499  32.045  31.265  1.00  0.00           H  
ATOM   2214 2HB  LYS A 140      34.006  31.802  29.599  1.00  0.00           H  
ATOM   2215 1HG  LYS A 140      34.965  29.608  30.209  1.00  0.00           H  
ATOM   2216 2HG  LYS A 140      34.441  29.853  31.881  1.00  0.00           H  
ATOM   2217 1HD  LYS A 140      32.090  29.996  31.127  1.00  0.00           H  
ATOM   2218 2HD  LYS A 140      32.612  29.759  29.453  1.00  0.00           H  
ATOM   2219 1HE  LYS A 140      33.524  27.545  30.036  1.00  0.00           H  
ATOM   2220 2HE  LYS A 140      33.048  27.779  31.720  1.00  0.00           H  
ATOM   2221 1HZ  LYS A 140      31.453  26.466  30.527  1.00  0.00           H  
ATOM   2222 2HZ  LYS A 140      30.762  27.888  30.998  1.00  0.00           H  
ATOM   2223 3HZ  LYS A 140      31.207  27.668  29.425  1.00  0.00           H  
ATOM   2224  N   GLY A 141      35.477  34.599  31.445  1.00  0.00           N  
ATOM   2225  CA  GLY A 141      35.436  36.023  31.135  1.00  0.00           C  
ATOM   2226  C   GLY A 141      34.084  36.420  30.556  1.00  0.00           C  
ATOM   2227  O   GLY A 141      34.009  37.234  29.635  1.00  0.00           O  
ATOM   2228  H   GLY A 141      35.377  34.303  32.404  1.00  0.00           H  
ATOM   2229 1HA  GLY A 141      35.632  36.599  32.040  1.00  0.00           H  
ATOM   2230 2HA  GLY A 141      36.225  36.263  30.424  1.00  0.00           H  
ATOM   2231  N   ASP A 142      33.019  35.843  31.099  1.00  0.00           N  
ATOM   2232  CA  ASP A 142      31.680  36.041  30.559  1.00  0.00           C  
ATOM   2233  C   ASP A 142      30.806  36.835  31.523  1.00  0.00           C  
ATOM   2234  O   ASP A 142      30.387  36.321  32.561  1.00  0.00           O  
ATOM   2235  CB  ASP A 142      31.020  34.695  30.255  1.00  0.00           C  
ATOM   2236  CG  ASP A 142      29.685  34.836  29.537  1.00  0.00           C  
ATOM   2237  OD1 ASP A 142      29.293  35.948  29.269  1.00  0.00           O  
ATOM   2238  OD2 ASP A 142      29.070  33.833  29.264  1.00  0.00           O  
ATOM   2239  H   ASP A 142      33.141  35.252  31.910  1.00  0.00           H  
ATOM   2240  HA  ASP A 142      31.762  36.617  29.637  1.00  0.00           H  
ATOM   2241 1HB  ASP A 142      31.687  34.095  29.634  1.00  0.00           H  
ATOM   2242 2HB  ASP A 142      30.860  34.148  31.185  1.00  0.00           H  
ATOM   2243  N   PRO A 143      30.536  38.087  31.173  1.00  0.00           N  
ATOM   2244  CA  PRO A 143      29.744  38.966  32.025  1.00  0.00           C  
ATOM   2245  C   PRO A 143      28.309  38.471  32.145  1.00  0.00           C  
ATOM   2246  O   PRO A 143      27.590  38.839  33.073  1.00  0.00           O  
ATOM   2247  CB  PRO A 143      29.819  40.312  31.298  1.00  0.00           C  
ATOM   2248  CG  PRO A 143      31.053  40.210  30.468  1.00  0.00           C  
ATOM   2249  CD  PRO A 143      31.081  38.775  30.011  1.00  0.00           C  
ATOM   2250  HA  PRO A 143      30.179  38.962  33.025  1.00  0.00           H  
ATOM   2251 1HB  PRO A 143      28.911  40.465  30.696  1.00  0.00           H  
ATOM   2252 2HB  PRO A 143      29.864  41.133  32.029  1.00  0.00           H  
ATOM   2253 1HG  PRO A 143      31.006  40.920  29.628  1.00  0.00           H  
ATOM   2254 2HG  PRO A 143      31.936  40.481  31.063  1.00  0.00           H  
ATOM   2255 1HD  PRO A 143      30.444  38.660  29.121  1.00  0.00           H  
ATOM   2256 2HD  PRO A 143      32.116  38.481  29.789  1.00  0.00           H  
ATOM   2257  N   GLU A 144      27.898  37.634  31.198  1.00  0.00           N  
ATOM   2258  CA  GLU A 144      26.538  37.105  31.181  1.00  0.00           C  
ATOM   2259  C   GLU A 144      26.326  36.095  32.301  1.00  0.00           C  
ATOM   2260  O   GLU A 144      25.255  36.039  32.905  1.00  0.00           O  
ATOM   2261  CB  GLU A 144      26.236  36.453  29.829  1.00  0.00           C  
ATOM   2262  CG  GLU A 144      26.199  37.424  28.658  1.00  0.00           C  
ATOM   2263  CD  GLU A 144      25.164  38.501  28.823  1.00  0.00           C  
ATOM   2264  OE1 GLU A 144      24.068  38.190  29.223  1.00  0.00           O  
ATOM   2265  OE2 GLU A 144      25.469  39.639  28.549  1.00  0.00           O  
ATOM   2266  H   GLU A 144      28.541  37.358  30.470  1.00  0.00           H  
ATOM   2267  HA  GLU A 144      25.843  37.930  31.345  1.00  0.00           H  
ATOM   2268 1HB  GLU A 144      26.990  35.696  29.613  1.00  0.00           H  
ATOM   2269 2HB  GLU A 144      25.270  35.950  29.877  1.00  0.00           H  
ATOM   2270 1HG  GLU A 144      27.179  37.891  28.555  1.00  0.00           H  
ATOM   2271 2HG  GLU A 144      25.995  36.868  27.745  1.00  0.00           H  
ATOM   2272  N   LYS A 145      27.355  35.297  32.572  1.00  0.00           N  
ATOM   2273  CA  LYS A 145      27.328  34.370  33.699  1.00  0.00           C  
ATOM   2274  C   LYS A 145      27.292  35.119  35.025  1.00  0.00           C  
ATOM   2275  O   LYS A 145      26.635  34.687  35.974  1.00  0.00           O  
ATOM   2276  CB  LYS A 145      28.540  33.438  33.655  1.00  0.00           C  
ATOM   2277  CG  LYS A 145      28.532  32.450  32.495  1.00  0.00           C  
ATOM   2278  CD  LYS A 145      27.394  31.450  32.630  1.00  0.00           C  
ATOM   2279  CE  LYS A 145      27.429  30.417  31.513  1.00  0.00           C  
ATOM   2280  NZ  LYS A 145      26.302  29.449  31.614  1.00  0.00           N  
ATOM   2281  H   LYS A 145      28.175  35.334  31.986  1.00  0.00           H  
ATOM   2282  HA  LYS A 145      26.421  33.771  33.633  1.00  0.00           H  
ATOM   2283 1HB  LYS A 145      29.453  34.030  33.583  1.00  0.00           H  
ATOM   2284 2HB  LYS A 145      28.593  32.866  34.581  1.00  0.00           H  
ATOM   2285 1HG  LYS A 145      28.419  32.992  31.556  1.00  0.00           H  
ATOM   2286 2HG  LYS A 145      29.478  31.910  32.471  1.00  0.00           H  
ATOM   2287 1HD  LYS A 145      27.470  30.938  33.590  1.00  0.00           H  
ATOM   2288 2HD  LYS A 145      26.440  31.977  32.594  1.00  0.00           H  
ATOM   2289 1HE  LYS A 145      27.373  30.921  30.550  1.00  0.00           H  
ATOM   2290 2HE  LYS A 145      28.368  29.866  31.556  1.00  0.00           H  
ATOM   2291 1HZ  LYS A 145      26.362  28.782  30.858  1.00  0.00           H  
ATOM   2292 2HZ  LYS A 145      26.355  28.962  32.498  1.00  0.00           H  
ATOM   2293 3HZ  LYS A 145      25.425  29.946  31.556  1.00  0.00           H  
ATOM   2294  N   LEU A 146      28.000  36.241  35.087  1.00  0.00           N  
ATOM   2295  CA  LEU A 146      27.950  37.116  36.253  1.00  0.00           C  
ATOM   2296  C   LEU A 146      26.564  37.729  36.422  1.00  0.00           C  
ATOM   2297  O   LEU A 146      26.060  37.849  37.538  1.00  0.00           O  
ATOM   2298  CB  LEU A 146      28.997  38.229  36.123  1.00  0.00           C  
ATOM   2299  CG  LEU A 146      29.150  39.142  37.347  1.00  0.00           C  
ATOM   2300  CD1 LEU A 146      29.529  38.305  38.561  1.00  0.00           C  
ATOM   2301  CD2 LEU A 146      30.206  40.200  37.062  1.00  0.00           C  
ATOM   2302  H   LEU A 146      28.587  36.495  34.306  1.00  0.00           H  
ATOM   2303  HA  LEU A 146      28.158  36.521  37.142  1.00  0.00           H  
ATOM   2304 1HB  LEU A 146      29.966  37.773  35.927  1.00  0.00           H  
ATOM   2305 2HB  LEU A 146      28.734  38.857  35.273  1.00  0.00           H  
ATOM   2306  HG  LEU A 146      28.199  39.628  37.561  1.00  0.00           H  
ATOM   2307 1HD1 LEU A 146      29.639  38.953  39.431  1.00  0.00           H  
ATOM   2308 2HD1 LEU A 146      28.749  37.569  38.755  1.00  0.00           H  
ATOM   2309 3HD1 LEU A 146      30.472  37.792  38.370  1.00  0.00           H  
ATOM   2310 1HD2 LEU A 146      30.315  40.849  37.931  1.00  0.00           H  
ATOM   2311 2HD2 LEU A 146      31.160  39.715  36.850  1.00  0.00           H  
ATOM   2312 3HD2 LEU A 146      29.902  40.795  36.201  1.00  0.00           H  
ATOM   2313  N   ARG A 147      25.953  38.116  35.306  1.00  0.00           N  
ATOM   2314  CA  ARG A 147      24.586  38.623  35.319  1.00  0.00           C  
ATOM   2315  C   ARG A 147      23.614  37.575  35.845  1.00  0.00           C  
ATOM   2316  O   ARG A 147      22.701  37.890  36.608  1.00  0.00           O  
ATOM   2317  CB  ARG A 147      24.161  39.048  33.921  1.00  0.00           C  
ATOM   2318  CG  ARG A 147      22.736  39.568  33.817  1.00  0.00           C  
ATOM   2319  CD  ARG A 147      22.410  40.004  32.436  1.00  0.00           C  
ATOM   2320  NE  ARG A 147      22.523  38.913  31.482  1.00  0.00           N  
ATOM   2321  CZ  ARG A 147      21.629  37.911  31.355  1.00  0.00           C  
ATOM   2322  NH1 ARG A 147      20.565  37.879  32.126  1.00  0.00           N  
ATOM   2323  NH2 ARG A 147      21.823  36.963  30.455  1.00  0.00           N  
ATOM   2324  H   ARG A 147      26.450  38.056  34.429  1.00  0.00           H  
ATOM   2325  HA  ARG A 147      24.543  39.482  35.989  1.00  0.00           H  
ATOM   2326 1HB  ARG A 147      24.825  39.833  33.562  1.00  0.00           H  
ATOM   2327 2HB  ARG A 147      24.254  38.203  33.240  1.00  0.00           H  
ATOM   2328 1HG  ARG A 147      22.039  38.780  34.102  1.00  0.00           H  
ATOM   2329 2HG  ARG A 147      22.610  40.422  34.485  1.00  0.00           H  
ATOM   2330 1HD  ARG A 147      21.387  40.379  32.404  1.00  0.00           H  
ATOM   2331 2HD  ARG A 147      23.095  40.794  32.131  1.00  0.00           H  
ATOM   2332  HE  ARG A 147      23.328  38.903  30.871  1.00  0.00           H  
ATOM   2333 1HH1 ARG A 147      20.417  38.603  32.814  1.00  0.00           H  
ATOM   2334 2HH1 ARG A 147      19.896  37.128  32.032  1.00  0.00           H  
ATOM   2335 1HH2 ARG A 147      22.641  36.989  29.862  1.00  0.00           H  
ATOM   2336 2HH2 ARG A 147      21.154  36.214  30.361  1.00  0.00           H  
ATOM   2337  N   GLU A 148      23.817  36.330  35.431  1.00  0.00           N  
ATOM   2338  CA  GLU A 148      23.014  35.218  35.929  1.00  0.00           C  
ATOM   2339  C   GLU A 148      23.166  35.063  37.438  1.00  0.00           C  
ATOM   2340  O   GLU A 148      22.190  34.808  38.145  1.00  0.00           O  
ATOM   2341  CB  GLU A 148      23.411  33.916  35.230  1.00  0.00           C  
ATOM   2342  CG  GLU A 148      22.462  32.753  35.480  1.00  0.00           C  
ATOM   2343  CD  GLU A 148      22.864  31.502  34.749  1.00  0.00           C  
ATOM   2344  OE1 GLU A 148      23.786  31.562  33.971  1.00  0.00           O  
ATOM   2345  OE2 GLU A 148      22.249  30.485  34.969  1.00  0.00           O  
ATOM   2346  H   GLU A 148      24.544  36.146  34.755  1.00  0.00           H  
ATOM   2347  HA  GLU A 148      21.965  35.428  35.724  1.00  0.00           H  
ATOM   2348 1HB  GLU A 148      23.462  34.081  34.154  1.00  0.00           H  
ATOM   2349 2HB  GLU A 148      24.405  33.614  35.562  1.00  0.00           H  
ATOM   2350 1HG  GLU A 148      22.435  32.542  36.548  1.00  0.00           H  
ATOM   2351 2HG  GLU A 148      21.459  33.043  35.169  1.00  0.00           H  
ATOM   2352  N   ALA A 149      24.393  35.216  37.923  1.00  0.00           N  
ATOM   2353  CA  ALA A 149      24.659  35.194  39.357  1.00  0.00           C  
ATOM   2354  C   ALA A 149      23.901  36.304  40.075  1.00  0.00           C  
ATOM   2355  O   ALA A 149      23.342  36.093  41.150  1.00  0.00           O  
ATOM   2356  CB  ALA A 149      26.153  35.317  39.619  1.00  0.00           C  
ATOM   2357  H   ALA A 149      25.161  35.349  37.282  1.00  0.00           H  
ATOM   2358  HA  ALA A 149      24.308  34.244  39.757  1.00  0.00           H  
ATOM   2359 1HB  ALA A 149      26.338  35.299  40.694  1.00  0.00           H  
ATOM   2360 2HB  ALA A 149      26.675  34.485  39.147  1.00  0.00           H  
ATOM   2361 3HB  ALA A 149      26.518  36.256  39.204  1.00  0.00           H  
ATOM   2362  N   LEU A 150      23.888  37.488  39.471  1.00  0.00           N  
ATOM   2363  CA  LEU A 150      23.104  38.603  39.990  1.00  0.00           C  
ATOM   2364  C   LEU A 150      21.634  38.223  40.134  1.00  0.00           C  
ATOM   2365  O   LEU A 150      21.026  38.444  41.181  1.00  0.00           O  
ATOM   2366  CB  LEU A 150      23.237  39.819  39.065  1.00  0.00           C  
ATOM   2367  CG  LEU A 150      22.714  41.145  39.631  1.00  0.00           C  
ATOM   2368  CD1 LEU A 150      23.417  42.306  38.939  1.00  0.00           C  
ATOM   2369  CD2 LEU A 150      21.208  41.223  39.435  1.00  0.00           C  
ATOM   2370  H   LEU A 150      24.434  37.620  38.632  1.00  0.00           H  
ATOM   2371  HA  LEU A 150      23.478  38.858  40.981  1.00  0.00           H  
ATOM   2372 1HB  LEU A 150      24.289  39.956  38.819  1.00  0.00           H  
ATOM   2373 2HB  LEU A 150      22.693  39.615  38.142  1.00  0.00           H  
ATOM   2374  HG  LEU A 150      22.945  41.203  40.695  1.00  0.00           H  
ATOM   2375 1HD1 LEU A 150      23.045  43.248  39.341  1.00  0.00           H  
ATOM   2376 2HD1 LEU A 150      24.491  42.236  39.112  1.00  0.00           H  
ATOM   2377 3HD1 LEU A 150      23.217  42.265  37.869  1.00  0.00           H  
ATOM   2378 1HD2 LEU A 150      20.836  42.165  39.838  1.00  0.00           H  
ATOM   2379 2HD2 LEU A 150      20.976  41.167  38.371  1.00  0.00           H  
ATOM   2380 3HD2 LEU A 150      20.730  40.392  39.954  1.00  0.00           H  
ATOM   2381  N   GLU A 151      21.071  37.649  39.077  1.00  0.00           N  
ATOM   2382  CA  GLU A 151      19.657  37.298  39.060  1.00  0.00           C  
ATOM   2383  C   GLU A 151      19.337  36.247  40.117  1.00  0.00           C  
ATOM   2384  O   GLU A 151      18.312  36.327  40.793  1.00  0.00           O  
ATOM   2385  CB  GLU A 151      19.253  36.783  37.677  1.00  0.00           C  
ATOM   2386  CG  GLU A 151      19.241  37.848  36.589  1.00  0.00           C  
ATOM   2387  CD  GLU A 151      18.914  37.293  35.231  1.00  0.00           C  
ATOM   2388  OE1 GLU A 151      18.811  36.096  35.108  1.00  0.00           O  
ATOM   2389  OE2 GLU A 151      18.766  38.067  34.314  1.00  0.00           O  
ATOM   2390  H   GLU A 151      21.637  37.453  38.263  1.00  0.00           H  
ATOM   2391  HA  GLU A 151      19.074  38.189  39.293  1.00  0.00           H  
ATOM   2392 1HB  GLU A 151      19.940  35.996  37.366  1.00  0.00           H  
ATOM   2393 2HB  GLU A 151      18.255  36.346  37.728  1.00  0.00           H  
ATOM   2394 1HG  GLU A 151      18.502  38.607  36.846  1.00  0.00           H  
ATOM   2395 2HG  GLU A 151      20.218  38.328  36.555  1.00  0.00           H  
ATOM   2396  N   ALA A 152      20.223  35.266  40.254  1.00  0.00           N  
ATOM   2397  CA  ALA A 152      20.063  34.228  41.266  1.00  0.00           C  
ATOM   2398  C   ALA A 152      20.018  34.825  42.666  1.00  0.00           C  
ATOM   2399  O   ALA A 152      19.167  34.464  43.479  1.00  0.00           O  
ATOM   2400  CB  ALA A 152      21.189  33.209  41.164  1.00  0.00           C  
ATOM   2401  H   ALA A 152      21.025  35.239  39.644  1.00  0.00           H  
ATOM   2402  HA  ALA A 152      19.113  33.719  41.092  1.00  0.00           H  
ATOM   2403 1HB  ALA A 152      21.056  32.441  41.924  1.00  0.00           H  
ATOM   2404 2HB  ALA A 152      21.173  32.749  40.174  1.00  0.00           H  
ATOM   2405 3HB  ALA A 152      22.144  33.708  41.313  1.00  0.00           H  
ATOM   2406  N   LEU A 153      20.938  35.743  42.943  1.00  0.00           N  
ATOM   2407  CA  LEU A 153      20.986  36.415  44.235  1.00  0.00           C  
ATOM   2408  C   LEU A 153      19.782  37.327  44.423  1.00  0.00           C  
ATOM   2409  O   LEU A 153      19.238  37.438  45.523  1.00  0.00           O  
ATOM   2410  CB  LEU A 153      22.279  37.231  44.360  1.00  0.00           C  
ATOM   2411  CG  LEU A 153      23.574  36.415  44.460  1.00  0.00           C  
ATOM   2412  CD1 LEU A 153      24.771  37.333  44.249  1.00  0.00           C  
ATOM   2413  CD2 LEU A 153      23.640  35.733  45.818  1.00  0.00           C  
ATOM   2414  H   LEU A 153      21.625  35.978  42.239  1.00  0.00           H  
ATOM   2415  HA  LEU A 153      20.953  35.661  45.021  1.00  0.00           H  
ATOM   2416 1HB  LEU A 153      22.364  37.882  43.491  1.00  0.00           H  
ATOM   2417 2HB  LEU A 153      22.211  37.856  45.250  1.00  0.00           H  
ATOM   2418  HG  LEU A 153      23.590  35.660  43.674  1.00  0.00           H  
ATOM   2419 1HD1 LEU A 153      25.691  36.753  44.321  1.00  0.00           H  
ATOM   2420 2HD1 LEU A 153      24.708  37.792  43.263  1.00  0.00           H  
ATOM   2421 3HD1 LEU A 153      24.772  38.110  45.013  1.00  0.00           H  
ATOM   2422 1HD2 LEU A 153      24.560  35.152  45.890  1.00  0.00           H  
ATOM   2423 2HD2 LEU A 153      23.625  36.487  46.605  1.00  0.00           H  
ATOM   2424 3HD2 LEU A 153      22.783  35.070  45.935  1.00  0.00           H  
ATOM   2425  N   GLU A 154      19.365  37.982  43.344  1.00  0.00           N  
ATOM   2426  CA  GLU A 154      18.192  38.845  43.376  1.00  0.00           C  
ATOM   2427  C   GLU A 154      16.955  38.079  43.827  1.00  0.00           C  
ATOM   2428  O   GLU A 154      16.228  38.520  44.716  1.00  0.00           O  
ATOM   2429  CB  GLU A 154      17.945  39.461  41.997  1.00  0.00           C  
ATOM   2430  CG  GLU A 154      16.774  40.431  41.941  1.00  0.00           C  
ATOM   2431  CD  GLU A 154      16.637  41.107  40.605  1.00  0.00           C  
ATOM   2432  OE1 GLU A 154      17.274  40.676  39.674  1.00  0.00           O  
ATOM   2433  OE2 GLU A 154      15.894  42.057  40.515  1.00  0.00           O  
ATOM   2434  H   GLU A 154      19.876  37.880  42.479  1.00  0.00           H  
ATOM   2435  HA  GLU A 154      18.366  39.643  44.100  1.00  0.00           H  
ATOM   2436 1HB  GLU A 154      18.839  39.998  41.674  1.00  0.00           H  
ATOM   2437 2HB  GLU A 154      17.760  38.669  41.272  1.00  0.00           H  
ATOM   2438 1HG  GLU A 154      15.855  39.886  42.155  1.00  0.00           H  
ATOM   2439 2HG  GLU A 154      16.903  41.187  42.714  1.00  0.00           H  
ATOM   2440  N   GLU A 155      16.722  36.925  43.208  1.00  0.00           N  
ATOM   2441  CA  GLU A 155      15.591  36.078  43.565  1.00  0.00           C  
ATOM   2442  C   GLU A 155      15.745  35.519  44.975  1.00  0.00           C  
ATOM   2443  O   GLU A 155      14.766  35.366  45.704  1.00  0.00           O  
ATOM   2444  CB  GLU A 155      15.447  34.931  42.563  1.00  0.00           C  
ATOM   2445  CG  GLU A 155      15.010  35.363  41.171  1.00  0.00           C  
ATOM   2446  CD  GLU A 155      13.636  35.971  41.151  1.00  0.00           C  
ATOM   2447  OE1 GLU A 155      12.768  35.454  41.813  1.00  0.00           O  
ATOM   2448  OE2 GLU A 155      13.452  36.954  40.472  1.00  0.00           O  
ATOM   2449  H   GLU A 155      17.346  36.628  42.471  1.00  0.00           H  
ATOM   2450  HA  GLU A 155      14.685  36.685  43.551  1.00  0.00           H  
ATOM   2451 1HB  GLU A 155      16.399  34.408  42.469  1.00  0.00           H  
ATOM   2452 2HB  GLU A 155      14.715  34.213  42.935  1.00  0.00           H  
ATOM   2453 1HG  GLU A 155      15.723  36.093  40.788  1.00  0.00           H  
ATOM   2454 2HG  GLU A 155      15.029  34.497  40.510  1.00  0.00           H  
ATOM   2455  N   ALA A 156      16.984  35.213  45.351  1.00  0.00           N  
ATOM   2456  CA  ALA A 156      17.279  34.734  46.695  1.00  0.00           C  
ATOM   2457  C   ALA A 156      16.839  35.744  47.749  1.00  0.00           C  
ATOM   2458  O   ALA A 156      16.256  35.376  48.769  1.00  0.00           O  
ATOM   2459  CB  ALA A 156      18.764  34.434  46.838  1.00  0.00           C  
ATOM   2460  H   ALA A 156      17.739  35.313  44.687  1.00  0.00           H  
ATOM   2461  HA  ALA A 156      16.719  33.814  46.866  1.00  0.00           H  
ATOM   2462 1HB  ALA A 156      18.968  34.076  47.846  1.00  0.00           H  
ATOM   2463 2HB  ALA A 156      19.051  33.666  46.116  1.00  0.00           H  
ATOM   2464 3HB  ALA A 156      19.337  35.339  46.650  1.00  0.00           H  
ATOM   2465  N   VAL A 157      17.123  37.016  47.496  1.00  0.00           N  
ATOM   2466  CA  VAL A 157      16.702  38.088  48.390  1.00  0.00           C  
ATOM   2467  C   VAL A 157      15.183  38.170  48.474  1.00  0.00           C  
ATOM   2468  O   VAL A 157      14.621  38.373  49.552  1.00  0.00           O  
ATOM   2469  CB  VAL A 157      17.260  39.439  47.904  1.00  0.00           C  
ATOM   2470  CG1 VAL A 157      16.619  40.586  48.671  1.00  0.00           C  
ATOM   2471  CG2 VAL A 157      18.772  39.462  48.065  1.00  0.00           C  
ATOM   2472  H   VAL A 157      17.644  37.249  46.661  1.00  0.00           H  
ATOM   2473  HA  VAL A 157      17.077  37.872  49.389  1.00  0.00           H  
ATOM   2474  HB  VAL A 157      17.003  39.571  46.854  1.00  0.00           H  
ATOM   2475 1HG1 VAL A 157      17.024  41.533  48.315  1.00  0.00           H  
ATOM   2476 2HG1 VAL A 157      15.540  40.572  48.513  1.00  0.00           H  
ATOM   2477 3HG1 VAL A 157      16.832  40.477  49.734  1.00  0.00           H  
ATOM   2478 1HG2 VAL A 157      19.160  40.419  47.719  1.00  0.00           H  
ATOM   2479 2HG2 VAL A 157      19.029  39.324  49.116  1.00  0.00           H  
ATOM   2480 3HG2 VAL A 157      19.213  38.658  47.474  1.00  0.00           H  
ATOM   2481  N   ARG A 158      14.521  38.009  47.332  1.00  0.00           N  
ATOM   2482  CA  ARG A 158      13.063  37.995  47.286  1.00  0.00           C  
ATOM   2483  C   ARG A 158      12.499  36.863  48.135  1.00  0.00           C  
ATOM   2484  O   ARG A 158      11.487  37.031  48.817  1.00  0.00           O  
ATOM   2485  CB  ARG A 158      12.574  37.844  45.854  1.00  0.00           C  
ATOM   2486  CG  ARG A 158      11.062  37.860  45.690  1.00  0.00           C  
ATOM   2487  CD  ARG A 158      10.663  37.715  44.266  1.00  0.00           C  
ATOM   2488  NE  ARG A 158      11.068  36.431  43.718  1.00  0.00           N  
ATOM   2489  CZ  ARG A 158      10.404  35.274  43.907  1.00  0.00           C  
ATOM   2490  NH1 ARG A 158       9.308  35.256  44.633  1.00  0.00           N  
ATOM   2491  NH2 ARG A 158      10.855  34.156  43.365  1.00  0.00           N  
ATOM   2492  H   ARG A 158      15.042  37.896  46.473  1.00  0.00           H  
ATOM   2493  HA  ARG A 158      12.695  38.933  47.698  1.00  0.00           H  
ATOM   2494 1HB  ARG A 158      12.980  38.650  45.244  1.00  0.00           H  
ATOM   2495 2HB  ARG A 158      12.940  36.904  45.441  1.00  0.00           H  
ATOM   2496 1HG  ARG A 158      10.626  37.035  46.254  1.00  0.00           H  
ATOM   2497 2HG  ARG A 158      10.665  38.805  46.062  1.00  0.00           H  
ATOM   2498 1HD  ARG A 158       9.579  37.794  44.183  1.00  0.00           H  
ATOM   2499 2HD  ARG A 158      11.131  38.501  43.675  1.00  0.00           H  
ATOM   2500  HE  ARG A 158      11.907  36.404  43.154  1.00  0.00           H  
ATOM   2501 1HH1 ARG A 158       8.963  36.110  45.048  1.00  0.00           H  
ATOM   2502 2HH1 ARG A 158       8.811  34.389  44.775  1.00  0.00           H  
ATOM   2503 1HH2 ARG A 158      11.698  34.170  42.807  1.00  0.00           H  
ATOM   2504 2HH2 ARG A 158      10.358  33.290  43.507  1.00  0.00           H  
ATOM   2505  N   LEU A 159      13.158  35.709  48.093  1.00  0.00           N  
ATOM   2506  CA  LEU A 159      12.713  34.543  48.845  1.00  0.00           C  
ATOM   2507  C   LEU A 159      12.729  34.815  50.343  1.00  0.00           C  
ATOM   2508  O   LEU A 159      11.739  34.582  51.036  1.00  0.00           O  
ATOM   2509  CB  LEU A 159      13.604  33.336  48.528  1.00  0.00           C  
ATOM   2510  CG  LEU A 159      13.449  32.745  47.121  1.00  0.00           C  
ATOM   2511  CD1 LEU A 159      14.505  31.670  46.902  1.00  0.00           C  
ATOM   2512  CD2 LEU A 159      12.048  32.176  46.960  1.00  0.00           C  
ATOM   2513  H   LEU A 159      13.990  35.641  47.522  1.00  0.00           H  
ATOM   2514  HA  LEU A 159      11.685  34.321  48.559  1.00  0.00           H  
ATOM   2515 1HB  LEU A 159      14.645  33.631  48.651  1.00  0.00           H  
ATOM   2516 2HB  LEU A 159      13.385  32.545  49.246  1.00  0.00           H  
ATOM   2517  HG  LEU A 159      13.611  33.527  46.379  1.00  0.00           H  
ATOM   2518 1HD1 LEU A 159      14.395  31.250  45.902  1.00  0.00           H  
ATOM   2519 2HD1 LEU A 159      15.498  32.108  47.004  1.00  0.00           H  
ATOM   2520 3HD1 LEU A 159      14.379  30.880  47.642  1.00  0.00           H  
ATOM   2521 1HD2 LEU A 159      11.937  31.757  45.960  1.00  0.00           H  
ATOM   2522 2HD2 LEU A 159      11.885  31.393  47.701  1.00  0.00           H  
ATOM   2523 3HD2 LEU A 159      11.314  32.970  47.104  1.00  0.00           H  
ATOM   2524  N   VAL A 160      13.859  35.311  50.837  1.00  0.00           N  
ATOM   2525  CA  VAL A 160      14.026  35.557  52.265  1.00  0.00           C  
ATOM   2526  C   VAL A 160      13.258  36.796  52.705  1.00  0.00           C  
ATOM   2527  O   VAL A 160      12.893  36.930  53.872  1.00  0.00           O  
ATOM   2528  CB  VAL A 160      15.517  35.734  52.606  1.00  0.00           C  
ATOM   2529  CG1 VAL A 160      16.286  34.454  52.312  1.00  0.00           C  
ATOM   2530  CG2 VAL A 160      16.093  36.901  51.819  1.00  0.00           C  
ATOM   2531  H   VAL A 160      14.620  35.522  50.209  1.00  0.00           H  
ATOM   2532  HA  VAL A 160      13.621  34.705  52.812  1.00  0.00           H  
ATOM   2533  HB  VAL A 160      15.616  35.931  53.673  1.00  0.00           H  
ATOM   2534 1HG1 VAL A 160      17.338  34.597  52.559  1.00  0.00           H  
ATOM   2535 2HG1 VAL A 160      15.880  33.641  52.913  1.00  0.00           H  
ATOM   2536 3HG1 VAL A 160      16.192  34.208  51.254  1.00  0.00           H  
ATOM   2537 1HG2 VAL A 160      17.148  37.021  52.065  1.00  0.00           H  
ATOM   2538 2HG2 VAL A 160      15.989  36.708  50.751  1.00  0.00           H  
ATOM   2539 3HG2 VAL A 160      15.555  37.814  52.075  1.00  0.00           H  
ATOM   2540  N   GLU A 161      13.014  37.700  51.762  1.00  0.00           N  
ATOM   2541  CA  GLU A 161      12.146  38.847  52.007  1.00  0.00           C  
ATOM   2542  C   GLU A 161      10.754  38.403  52.430  1.00  0.00           C  
ATOM   2543  O   GLU A 161      10.230  38.856  53.448  1.00  0.00           O  
ATOM   2544  CB  GLU A 161      12.052  39.724  50.756  1.00  0.00           C  
ATOM   2545  CG  GLU A 161      11.037  40.854  50.855  1.00  0.00           C  
ATOM   2546  CD  GLU A 161      10.987  41.705  49.616  1.00  0.00           C  
ATOM   2547  OE1 GLU A 161      11.992  41.822  48.957  1.00  0.00           O  
ATOM   2548  OE2 GLU A 161       9.941  42.238  49.328  1.00  0.00           O  
ATOM   2549  H   GLU A 161      13.441  37.589  50.853  1.00  0.00           H  
ATOM   2550  HA  GLU A 161      12.571  39.433  52.823  1.00  0.00           H  
ATOM   2551 1HB  GLU A 161      13.027  40.167  50.548  1.00  0.00           H  
ATOM   2552 2HB  GLU A 161      11.783  39.107  49.898  1.00  0.00           H  
ATOM   2553 1HG  GLU A 161      10.050  40.427  51.029  1.00  0.00           H  
ATOM   2554 2HG  GLU A 161      11.289  41.480  51.710  1.00  0.00           H  
ATOM   2555  N   GLU A 162      10.155  37.514  51.643  1.00  0.00           N  
ATOM   2556  CA  GLU A 162       8.837  36.979  51.956  1.00  0.00           C  
ATOM   2557  C   GLU A 162       8.867  36.149  53.234  1.00  0.00           C  
ATOM   2558  O   GLU A 162       7.926  36.173  54.025  1.00  0.00           O  
ATOM   2559  CB  GLU A 162       8.318  36.127  50.796  1.00  0.00           C  
ATOM   2560  CG  GLU A 162       7.936  36.921  49.555  1.00  0.00           C  
ATOM   2561  CD  GLU A 162       6.776  37.849  49.788  1.00  0.00           C  
ATOM   2562  OE1 GLU A 162       5.817  37.431  50.391  1.00  0.00           O  
ATOM   2563  OE2 GLU A 162       6.849  38.978  49.362  1.00  0.00           O  
ATOM   2564  H   GLU A 162      10.628  37.201  50.807  1.00  0.00           H  
ATOM   2565  HA  GLU A 162       8.155  37.812  52.120  1.00  0.00           H  
ATOM   2566 1HB  GLU A 162       9.080  35.402  50.506  1.00  0.00           H  
ATOM   2567 2HB  GLU A 162       7.440  35.567  51.118  1.00  0.00           H  
ATOM   2568 1HG  GLU A 162       8.796  37.508  49.232  1.00  0.00           H  
ATOM   2569 2HG  GLU A 162       7.684  36.227  48.754  1.00  0.00           H  
ATOM   2570  N   ALA A 163       9.958  35.415  53.431  1.00  0.00           N  
ATOM   2571  CA  ALA A 163      10.145  34.629  54.644  1.00  0.00           C  
ATOM   2572  C   ALA A 163      10.100  35.514  55.885  1.00  0.00           C  
ATOM   2573  O   ALA A 163       9.463  35.171  56.879  1.00  0.00           O  
ATOM   2574  CB  ALA A 163      11.460  33.866  54.583  1.00  0.00           C  
ATOM   2575  H   ALA A 163      10.676  35.401  52.720  1.00  0.00           H  
ATOM   2576  HA  ALA A 163       9.327  33.912  54.720  1.00  0.00           H  
ATOM   2577 1HB  ALA A 163      11.584  33.282  55.495  1.00  0.00           H  
ATOM   2578 2HB  ALA A 163      11.453  33.196  53.723  1.00  0.00           H  
ATOM   2579 3HB  ALA A 163      12.285  34.570  54.488  1.00  0.00           H  
ATOM   2580  N   ILE A 164      10.784  36.651  55.818  1.00  0.00           N  
ATOM   2581  CA  ILE A 164      10.788  37.606  56.920  1.00  0.00           C  
ATOM   2582  C   ILE A 164       9.426  38.264  57.085  1.00  0.00           C  
ATOM   2583  O   ILE A 164       8.945  38.450  58.203  1.00  0.00           O  
ATOM   2584  CB  ILE A 164      11.859  38.690  56.704  1.00  0.00           C  
ATOM   2585  CG1 ILE A 164      13.261  38.079  56.779  1.00  0.00           C  
ATOM   2586  CG2 ILE A 164      11.704  39.803  57.729  1.00  0.00           C  
ATOM   2587  CD1 ILE A 164      14.351  38.986  56.256  1.00  0.00           C  
ATOM   2588  H   ILE A 164      11.313  36.859  54.982  1.00  0.00           H  
ATOM   2589  HA  ILE A 164      11.011  37.068  57.842  1.00  0.00           H  
ATOM   2590  HB  ILE A 164      11.753  39.112  55.705  1.00  0.00           H  
ATOM   2591 1HG1 ILE A 164      13.493  37.828  57.813  1.00  0.00           H  
ATOM   2592 2HG1 ILE A 164      13.285  37.153  56.205  1.00  0.00           H  
ATOM   2593 1HG2 ILE A 164      12.470  40.561  57.562  1.00  0.00           H  
ATOM   2594 2HG2 ILE A 164      10.719  40.255  57.629  1.00  0.00           H  
ATOM   2595 3HG2 ILE A 164      11.815  39.391  58.732  1.00  0.00           H  
ATOM   2596 1HD1 ILE A 164      15.315  38.484  56.342  1.00  0.00           H  
ATOM   2597 2HD1 ILE A 164      14.158  39.223  55.209  1.00  0.00           H  
ATOM   2598 3HD1 ILE A 164      14.370  39.906  56.839  1.00  0.00           H  
ATOM   2599  N   LYS A 165       8.801  38.614  55.966  1.00  0.00           N  
ATOM   2600  CA  LYS A 165       7.471  39.205  55.980  1.00  0.00           C  
ATOM   2601  C   LYS A 165       6.473  38.296  56.685  1.00  0.00           C  
ATOM   2602  O   LYS A 165       5.640  38.757  57.465  1.00  0.00           O  
ATOM   2603  CB  LYS A 165       6.999  39.501  54.555  1.00  0.00           C  
ATOM   2604  CG  LYS A 165       7.646  40.724  53.919  1.00  0.00           C  
ATOM   2605  CD  LYS A 165       7.352  40.792  52.429  1.00  0.00           C  
ATOM   2606  CE  LYS A 165       5.859  40.932  52.165  1.00  0.00           C  
ATOM   2607  NZ  LYS A 165       5.564  41.112  50.718  1.00  0.00           N  
ATOM   2608  H   LYS A 165       9.266  38.467  55.079  1.00  0.00           H  
ATOM   2609  HA  LYS A 165       7.515  40.143  56.538  1.00  0.00           H  
ATOM   2610 1HB  LYS A 165       7.209  38.642  53.918  1.00  0.00           H  
ATOM   2611 2HB  LYS A 165       5.920  39.654  54.554  1.00  0.00           H  
ATOM   2612 1HG  LYS A 165       7.267  41.627  54.399  1.00  0.00           H  
ATOM   2613 2HG  LYS A 165       8.726  40.682  54.066  1.00  0.00           H  
ATOM   2614 1HD  LYS A 165       7.870  41.649  51.994  1.00  0.00           H  
ATOM   2615 2HD  LYS A 165       7.713  39.886  51.944  1.00  0.00           H  
ATOM   2616 1HE  LYS A 165       5.342  40.042  52.521  1.00  0.00           H  
ATOM   2617 2HE  LYS A 165       5.471  41.792  52.710  1.00  0.00           H  
ATOM   2618 1HZ  LYS A 165       4.567  41.199  50.585  1.00  0.00           H  
ATOM   2619 2HZ  LYS A 165       6.024  41.945  50.380  1.00  0.00           H  
ATOM   2620 3HZ  LYS A 165       5.902  40.310  50.203  1.00  0.00           H  
ATOM   2621  N   LEU A 166       6.560  36.999  56.403  1.00  0.00           N  
ATOM   2622  CA  LEU A 166       5.719  36.011  57.069  1.00  0.00           C  
ATOM   2623  C   LEU A 166       6.151  35.807  58.516  1.00  0.00           C  
ATOM   2624  O   LEU A 166       5.315  35.737  59.418  1.00  0.00           O  
ATOM   2625  CB  LEU A 166       5.776  34.675  56.319  1.00  0.00           C  
ATOM   2626  CG  LEU A 166       4.858  33.570  56.859  1.00  0.00           C  
ATOM   2627  CD1 LEU A 166       3.405  33.998  56.709  1.00  0.00           C  
ATOM   2628  CD2 LEU A 166       5.127  32.274  56.108  1.00  0.00           C  
ATOM   2629  H   LEU A 166       7.228  36.691  55.712  1.00  0.00           H  
ATOM   2630  HA  LEU A 166       4.695  36.381  57.080  1.00  0.00           H  
ATOM   2631 1HB  LEU A 166       5.507  34.849  55.279  1.00  0.00           H  
ATOM   2632 2HB  LEU A 166       6.799  34.301  56.352  1.00  0.00           H  
ATOM   2633  HG  LEU A 166       5.054  33.421  57.921  1.00  0.00           H  
ATOM   2634 1HD1 LEU A 166       2.753  33.213  57.093  1.00  0.00           H  
ATOM   2635 2HD1 LEU A 166       3.236  34.916  57.272  1.00  0.00           H  
ATOM   2636 3HD1 LEU A 166       3.183  34.171  55.657  1.00  0.00           H  
ATOM   2637 1HD2 LEU A 166       4.475  31.489  56.492  1.00  0.00           H  
ATOM   2638 2HD2 LEU A 166       4.930  32.422  55.046  1.00  0.00           H  
ATOM   2639 3HD2 LEU A 166       6.168  31.982  56.247  1.00  0.00           H  
ATOM   2640  N   ARG A 167       7.458  35.714  58.731  1.00  0.00           N  
ATOM   2641  CA  ARG A 167       8.002  35.506  60.067  1.00  0.00           C  
ATOM   2642  C   ARG A 167       9.159  36.457  60.346  1.00  0.00           C  
ATOM   2643  O   ARG A 167      10.310  36.156  60.034  1.00  0.00           O  
ATOM   2644  CB  ARG A 167       8.478  34.070  60.233  1.00  0.00           C  
ATOM   2645  CG  ARG A 167       7.368  33.034  60.312  1.00  0.00           C  
ATOM   2646  CD  ARG A 167       6.569  33.178  61.556  1.00  0.00           C  
ATOM   2647  NE  ARG A 167       7.372  32.944  62.746  1.00  0.00           N  
ATOM   2648  CZ  ARG A 167       7.367  31.801  63.459  1.00  0.00           C  
ATOM   2649  NH1 ARG A 167       6.599  30.799  63.090  1.00  0.00           N  
ATOM   2650  NH2 ARG A 167       8.135  31.686  64.529  1.00  0.00           N  
ATOM   2651  H   ARG A 167       8.092  35.788  57.948  1.00  0.00           H  
ATOM   2652  HA  ARG A 167       7.219  35.717  60.796  1.00  0.00           H  
ATOM   2653 1HB  ARG A 167       9.121  33.801  59.396  1.00  0.00           H  
ATOM   2654 2HB  ARG A 167       9.072  33.987  61.143  1.00  0.00           H  
ATOM   2655 1HG  ARG A 167       6.699  33.151  59.460  1.00  0.00           H  
ATOM   2656 2HG  ARG A 167       7.802  32.034  60.298  1.00  0.00           H  
ATOM   2657 1HD  ARG A 167       6.163  34.188  61.613  1.00  0.00           H  
ATOM   2658 2HD  ARG A 167       5.752  32.458  61.549  1.00  0.00           H  
ATOM   2659  HE  ARG A 167       7.976  33.692  63.061  1.00  0.00           H  
ATOM   2660 1HH1 ARG A 167       6.012  30.887  62.273  1.00  0.00           H  
ATOM   2661 2HH1 ARG A 167       6.596  29.943  63.624  1.00  0.00           H  
ATOM   2662 1HH2 ARG A 167       8.725  32.456  64.812  1.00  0.00           H  
ATOM   2663 2HH2 ARG A 167       8.131  30.829  65.062  1.00  0.00           H  
ATOM   2664  N   PRO A 168       8.845  37.607  60.935  1.00  0.00           N  
ATOM   2665  CA  PRO A 168       9.848  38.629  61.197  1.00  0.00           C  
ATOM   2666  C   PRO A 168      10.955  38.100  62.099  1.00  0.00           C  
ATOM   2667  O   PRO A 168      12.069  38.622  62.103  1.00  0.00           O  
ATOM   2668  CB  PRO A 168       9.040  39.736  61.884  1.00  0.00           C  
ATOM   2669  CG  PRO A 168       7.657  39.556  61.360  1.00  0.00           C  
ATOM   2670  CD  PRO A 168       7.484  38.064  61.259  1.00  0.00           C  
ATOM   2671  HA  PRO A 168      10.303  38.921  60.250  1.00  0.00           H  
ATOM   2672 1HB  PRO A 168       9.100  39.622  62.978  1.00  0.00           H  
ATOM   2673 2HB  PRO A 168       9.465  40.720  61.640  1.00  0.00           H  
ATOM   2674 1HG  PRO A 168       6.929  40.022  62.042  1.00  0.00           H  
ATOM   2675 2HG  PRO A 168       7.549  40.062  60.389  1.00  0.00           H  
ATOM   2676 1HD  PRO A 168       7.137  37.668  62.225  1.00  0.00           H  
ATOM   2677 2HD  PRO A 168       6.764  37.832  60.463  1.00  0.00           H  
ATOM   2678  N   ASP A 169      10.642  37.057  62.862  1.00  0.00           N  
ATOM   2679  CA  ASP A 169      11.568  36.530  63.856  1.00  0.00           C  
ATOM   2680  C   ASP A 169      12.460  35.449  63.260  1.00  0.00           C  
ATOM   2681  O   ASP A 169      13.244  34.817  63.966  1.00  0.00           O  
ATOM   2682  CB  ASP A 169      10.804  35.964  65.056  1.00  0.00           C  
ATOM   2683  CG  ASP A 169       9.937  34.766  64.694  1.00  0.00           C  
ATOM   2684  OD1 ASP A 169       9.575  34.643  63.548  1.00  0.00           O  
ATOM   2685  OD2 ASP A 169       9.645  33.984  65.568  1.00  0.00           O  
ATOM   2686  H   ASP A 169       9.737  36.622  62.752  1.00  0.00           H  
ATOM   2687  HA  ASP A 169      12.214  37.340  64.193  1.00  0.00           H  
ATOM   2688 1HB  ASP A 169      11.511  35.663  65.829  1.00  0.00           H  
ATOM   2689 2HB  ASP A 169      10.166  36.741  65.480  1.00  0.00           H  
ATOM   2690  N   MET A 170      12.335  35.242  61.952  1.00  0.00           N  
ATOM   2691  CA  MET A 170      13.170  34.278  61.246  1.00  0.00           C  
ATOM   2692  C   MET A 170      14.606  34.775  61.127  1.00  0.00           C  
ATOM   2693  O   MET A 170      14.991  35.355  60.112  1.00  0.00           O  
ATOM   2694  CB  MET A 170      12.590  33.991  59.862  1.00  0.00           C  
ATOM   2695  CG  MET A 170      13.227  32.810  59.145  1.00  0.00           C  
ATOM   2696  SD  MET A 170      12.255  32.246  57.734  1.00  0.00           S  
ATOM   2697  CE  MET A 170      13.294  30.928  57.111  1.00  0.00           C  
ATOM   2698  H   MET A 170      11.644  35.765  61.435  1.00  0.00           H  
ATOM   2699  HA  MET A 170      13.188  33.350  61.817  1.00  0.00           H  
ATOM   2700 1HB  MET A 170      11.523  33.793  59.950  1.00  0.00           H  
ATOM   2701 2HB  MET A 170      12.708  34.871  59.228  1.00  0.00           H  
ATOM   2702 1HG  MET A 170      14.218  33.091  58.790  1.00  0.00           H  
ATOM   2703 2HG  MET A 170      13.338  31.978  59.841  1.00  0.00           H  
ATOM   2704 1HE  MET A 170      12.826  30.479  56.235  1.00  0.00           H  
ATOM   2705 2HE  MET A 170      14.269  31.332  56.836  1.00  0.00           H  
ATOM   2706 3HE  MET A 170      13.421  30.169  57.884  1.00  0.00           H  
ATOM   2707  N   ASP A 171      15.393  34.548  62.174  1.00  0.00           N  
ATOM   2708  CA  ASP A 171      16.764  35.040  62.223  1.00  0.00           C  
ATOM   2709  C   ASP A 171      17.579  34.519  61.045  1.00  0.00           C  
ATOM   2710  O   ASP A 171      18.436  35.225  60.511  1.00  0.00           O  
ATOM   2711  CB  ASP A 171      17.435  34.632  63.537  1.00  0.00           C  
ATOM   2712  CG  ASP A 171      16.911  35.412  64.736  1.00  0.00           C  
ATOM   2713  OD1 ASP A 171      16.281  36.423  64.534  1.00  0.00           O  
ATOM   2714  OD2 ASP A 171      17.147  34.989  65.843  1.00  0.00           O  
ATOM   2715  H   ASP A 171      15.032  34.017  62.954  1.00  0.00           H  
ATOM   2716  HA  ASP A 171      16.735  36.127  62.153  1.00  0.00           H  
ATOM   2717 1HB  ASP A 171      17.271  33.569  63.714  1.00  0.00           H  
ATOM   2718 2HB  ASP A 171      18.511  34.791  63.462  1.00  0.00           H  
ATOM   2719  N   LEU A 172      17.309  33.281  60.646  1.00  0.00           N  
ATOM   2720  CA  LEU A 172      18.032  32.655  59.546  1.00  0.00           C  
ATOM   2721  C   LEU A 172      17.853  33.442  58.253  1.00  0.00           C  
ATOM   2722  O   LEU A 172      18.819  33.694  57.531  1.00  0.00           O  
ATOM   2723  CB  LEU A 172      17.548  31.213  59.347  1.00  0.00           C  
ATOM   2724  CG  LEU A 172      18.160  30.465  58.156  1.00  0.00           C  
ATOM   2725  CD1 LEU A 172      19.664  30.339  58.353  1.00  0.00           C  
ATOM   2726  CD2 LEU A 172      17.509  29.096  58.028  1.00  0.00           C  
ATOM   2727  H   LEU A 172      16.585  32.760  61.120  1.00  0.00           H  
ATOM   2728  HA  LEU A 172      19.094  32.651  59.786  1.00  0.00           H  
ATOM   2729 1HB  LEU A 172      17.773  30.644  60.247  1.00  0.00           H  
ATOM   2730 2HB  LEU A 172      16.466  31.225  59.210  1.00  0.00           H  
ATOM   2731  HG  LEU A 172      17.989  31.035  57.242  1.00  0.00           H  
ATOM   2732 1HD1 LEU A 172      20.099  29.808  57.506  1.00  0.00           H  
ATOM   2733 2HD1 LEU A 172      20.106  31.334  58.422  1.00  0.00           H  
ATOM   2734 3HD1 LEU A 172      19.866  29.787  59.270  1.00  0.00           H  
ATOM   2735 1HD2 LEU A 172      17.943  28.564  57.180  1.00  0.00           H  
ATOM   2736 2HD2 LEU A 172      17.679  28.525  58.940  1.00  0.00           H  
ATOM   2737 3HD2 LEU A 172      16.437  29.216  57.870  1.00  0.00           H  
ATOM   2738  N   ALA A 173      16.614  33.828  57.967  1.00  0.00           N  
ATOM   2739  CA  ALA A 173      16.313  34.620  56.780  1.00  0.00           C  
ATOM   2740  C   ALA A 173      16.986  35.985  56.843  1.00  0.00           C  
ATOM   2741  O   ALA A 173      17.481  36.491  55.836  1.00  0.00           O  
ATOM   2742  CB  ALA A 173      14.808  34.781  56.619  1.00  0.00           C  
ATOM   2743  H   ALA A 173      15.862  33.565  58.586  1.00  0.00           H  
ATOM   2744  HA  ALA A 173      16.705  34.097  55.907  1.00  0.00           H  
ATOM   2745 1HB  ALA A 173      14.598  35.376  55.728  1.00  0.00           H  
ATOM   2746 2HB  ALA A 173      14.346  33.799  56.515  1.00  0.00           H  
ATOM   2747 3HB  ALA A 173      14.399  35.283  57.494  1.00  0.00           H  
ATOM   2748  N   VAL A 174      17.004  36.575  58.033  1.00  0.00           N  
ATOM   2749  CA  VAL A 174      17.630  37.878  58.234  1.00  0.00           C  
ATOM   2750  C   VAL A 174      19.120  37.825  57.923  1.00  0.00           C  
ATOM   2751  O   VAL A 174      19.638  38.654  57.173  1.00  0.00           O  
ATOM   2752  CB  VAL A 174      17.429  38.351  59.686  1.00  0.00           C  
ATOM   2753  CG1 VAL A 174      18.265  39.592  59.962  1.00  0.00           C  
ATOM   2754  CG2 VAL A 174      15.956  38.626  59.942  1.00  0.00           C  
ATOM   2755  H   VAL A 174      16.571  36.113  58.819  1.00  0.00           H  
ATOM   2756  HA  VAL A 174      17.173  38.590  57.546  1.00  0.00           H  
ATOM   2757  HB  VAL A 174      17.778  37.572  60.364  1.00  0.00           H  
ATOM   2758 1HG1 VAL A 174      18.112  39.912  60.993  1.00  0.00           H  
ATOM   2759 2HG1 VAL A 174      19.319  39.362  59.808  1.00  0.00           H  
ATOM   2760 3HG1 VAL A 174      17.964  40.392  59.286  1.00  0.00           H  
ATOM   2761 1HG2 VAL A 174      15.821  38.960  60.970  1.00  0.00           H  
ATOM   2762 2HG2 VAL A 174      15.606  39.402  59.260  1.00  0.00           H  
ATOM   2763 3HG2 VAL A 174      15.382  37.714  59.778  1.00  0.00           H  
ATOM   2764  N   GLU A 175      19.805  36.845  58.501  1.00  0.00           N  
ATOM   2765  CA  GLU A 175      21.229  36.651  58.245  1.00  0.00           C  
ATOM   2766  C   GLU A 175      21.491  36.381  56.769  1.00  0.00           C  
ATOM   2767  O   GLU A 175      22.390  36.971  56.171  1.00  0.00           O  
ATOM   2768  CB  GLU A 175      21.771  35.496  59.090  1.00  0.00           C  
ATOM   2769  CG  GLU A 175      23.251  35.208  58.884  1.00  0.00           C  
ATOM   2770  CD  GLU A 175      23.751  34.077  59.739  1.00  0.00           C  
ATOM   2771  OE1 GLU A 175      23.066  33.708  60.663  1.00  0.00           O  
ATOM   2772  OE2 GLU A 175      24.819  33.580  59.468  1.00  0.00           O  
ATOM   2773  H   GLU A 175      19.330  36.219  59.135  1.00  0.00           H  
ATOM   2774  HA  GLU A 175      21.756  37.568  58.513  1.00  0.00           H  
ATOM   2775 1HB  GLU A 175      21.617  35.714  60.147  1.00  0.00           H  
ATOM   2776 2HB  GLU A 175      21.218  34.586  58.860  1.00  0.00           H  
ATOM   2777 1HG  GLU A 175      23.419  34.957  57.837  1.00  0.00           H  
ATOM   2778 2HG  GLU A 175      23.821  36.107  59.109  1.00  0.00           H  
ATOM   2779  N   ILE A 176      20.701  35.483  56.189  1.00  0.00           N  
ATOM   2780  CA  ILE A 176      20.846  35.137  54.779  1.00  0.00           C  
ATOM   2781  C   ILE A 176      20.714  36.369  53.892  1.00  0.00           C  
ATOM   2782  O   ILE A 176      21.502  36.565  52.968  1.00  0.00           O  
ATOM   2783  CB  ILE A 176      19.799  34.088  54.361  1.00  0.00           C  
ATOM   2784  CG1 ILE A 176      20.094  32.743  55.030  1.00  0.00           C  
ATOM   2785  CG2 ILE A 176      19.771  33.939  52.848  1.00  0.00           C  
ATOM   2786  CD1 ILE A 176      18.962  31.747  54.924  1.00  0.00           C  
ATOM   2787  H   ILE A 176      19.984  35.031  56.737  1.00  0.00           H  
ATOM   2788  HA  ILE A 176      21.841  34.722  54.625  1.00  0.00           H  
ATOM   2789  HB  ILE A 176      18.813  34.401  54.704  1.00  0.00           H  
ATOM   2790 1HG1 ILE A 176      20.982  32.300  54.580  1.00  0.00           H  
ATOM   2791 2HG1 ILE A 176      20.309  32.902  56.087  1.00  0.00           H  
ATOM   2792 1HG2 ILE A 176      19.026  33.194  52.570  1.00  0.00           H  
ATOM   2793 2HG2 ILE A 176      19.515  34.895  52.393  1.00  0.00           H  
ATOM   2794 3HG2 ILE A 176      20.752  33.621  52.495  1.00  0.00           H  
ATOM   2795 1HD1 ILE A 176      19.245  30.820  55.422  1.00  0.00           H  
ATOM   2796 2HD1 ILE A 176      18.071  32.157  55.401  1.00  0.00           H  
ATOM   2797 3HD1 ILE A 176      18.752  31.546  53.875  1.00  0.00           H  
ATOM   2798  N   ALA A 177      19.714  37.194  54.181  1.00  0.00           N  
ATOM   2799  CA  ALA A 177      19.479  38.410  53.409  1.00  0.00           C  
ATOM   2800  C   ALA A 177      20.717  39.297  53.384  1.00  0.00           C  
ATOM   2801  O   ALA A 177      21.102  39.812  52.335  1.00  0.00           O  
ATOM   2802  CB  ALA A 177      18.291  39.175  53.975  1.00  0.00           C  
ATOM   2803  H   ALA A 177      19.103  36.978  54.954  1.00  0.00           H  
ATOM   2804  HA  ALA A 177      19.254  38.127  52.379  1.00  0.00           H  
ATOM   2805 1HB  ALA A 177      18.127  40.078  53.388  1.00  0.00           H  
ATOM   2806 2HB  ALA A 177      17.400  38.547  53.932  1.00  0.00           H  
ATOM   2807 3HB  ALA A 177      18.494  39.446  55.009  1.00  0.00           H  
ATOM   2808  N   VAL A 178      21.339  39.467  54.545  1.00  0.00           N  
ATOM   2809  CA  VAL A 178      22.545  40.281  54.657  1.00  0.00           C  
ATOM   2810  C   VAL A 178      23.691  39.675  53.857  1.00  0.00           C  
ATOM   2811  O   VAL A 178      24.417  40.386  53.160  1.00  0.00           O  
ATOM   2812  CB  VAL A 178      22.966  40.413  56.132  1.00  0.00           C  
ATOM   2813  CG1 VAL A 178      24.317  41.104  56.241  1.00  0.00           C  
ATOM   2814  CG2 VAL A 178      21.905  41.180  56.906  1.00  0.00           C  
ATOM   2815  H   VAL A 178      20.966  39.023  55.373  1.00  0.00           H  
ATOM   2816  HA  VAL A 178      22.336  41.267  54.241  1.00  0.00           H  
ATOM   2817  HB  VAL A 178      23.080  39.416  56.559  1.00  0.00           H  
ATOM   2818 1HG1 VAL A 178      24.599  41.189  57.290  1.00  0.00           H  
ATOM   2819 2HG1 VAL A 178      25.069  40.520  55.710  1.00  0.00           H  
ATOM   2820 3HG1 VAL A 178      24.252  42.100  55.801  1.00  0.00           H  
ATOM   2821 1HG2 VAL A 178      22.209  41.269  57.949  1.00  0.00           H  
ATOM   2822 2HG2 VAL A 178      21.787  42.174  56.476  1.00  0.00           H  
ATOM   2823 3HG2 VAL A 178      20.956  40.646  56.850  1.00  0.00           H  
ATOM   2824  N   ARG A 179      23.851  38.360  53.964  1.00  0.00           N  
ATOM   2825  CA  ARG A 179      24.896  37.654  53.230  1.00  0.00           C  
ATOM   2826  C   ARG A 179      24.683  37.761  51.727  1.00  0.00           C  
ATOM   2827  O   ARG A 179      25.635  37.908  50.963  1.00  0.00           O  
ATOM   2828  CB  ARG A 179      24.934  36.188  53.631  1.00  0.00           C  
ATOM   2829  CG  ARG A 179      25.485  35.918  55.021  1.00  0.00           C  
ATOM   2830  CD  ARG A 179      25.505  34.466  55.332  1.00  0.00           C  
ATOM   2831  NE  ARG A 179      25.996  34.205  56.676  1.00  0.00           N  
ATOM   2832  CZ  ARG A 179      27.299  34.124  57.012  1.00  0.00           C  
ATOM   2833  NH1 ARG A 179      28.226  34.285  56.093  1.00  0.00           N  
ATOM   2834  NH2 ARG A 179      27.645  33.883  58.264  1.00  0.00           N  
ATOM   2835  H   ARG A 179      23.235  37.837  54.565  1.00  0.00           H  
ATOM   2836  HA  ARG A 179      25.856  38.120  53.462  1.00  0.00           H  
ATOM   2837 1HB  ARG A 179      23.927  35.773  53.590  1.00  0.00           H  
ATOM   2838 2HB  ARG A 179      25.544  35.632  52.919  1.00  0.00           H  
ATOM   2839 1HG  ARG A 179      26.506  36.296  55.086  1.00  0.00           H  
ATOM   2840 2HG  ARG A 179      24.865  36.420  55.764  1.00  0.00           H  
ATOM   2841 1HD  ARG A 179      24.494  34.064  55.256  1.00  0.00           H  
ATOM   2842 2HD  ARG A 179      26.154  33.951  54.626  1.00  0.00           H  
ATOM   2843  HE  ARG A 179      25.312  34.077  57.411  1.00  0.00           H  
ATOM   2844 1HH1 ARG A 179      27.961  34.468  55.135  1.00  0.00           H  
ATOM   2845 2HH1 ARG A 179      29.201  34.223  56.344  1.00  0.00           H  
ATOM   2846 1HH2 ARG A 179      26.932  33.760  58.971  1.00  0.00           H  
ATOM   2847 2HH2 ARG A 179      28.620  33.822  58.515  1.00  0.00           H  
ATOM   2848  N   LEU A 180      23.424  37.685  51.305  1.00  0.00           N  
ATOM   2849  CA  LEU A 180      23.075  37.837  49.899  1.00  0.00           C  
ATOM   2850  C   LEU A 180      23.413  39.234  49.395  1.00  0.00           C  
ATOM   2851  O   LEU A 180      23.886  39.402  48.271  1.00  0.00           O  
ATOM   2852  CB  LEU A 180      21.581  37.559  49.689  1.00  0.00           C  
ATOM   2853  CG  LEU A 180      21.146  36.098  49.864  1.00  0.00           C  
ATOM   2854  CD1 LEU A 180      19.627  36.026  49.934  1.00  0.00           C  
ATOM   2855  CD2 LEU A 180      21.680  35.267  48.707  1.00  0.00           C  
ATOM   2856  H   LEU A 180      22.690  37.518  51.979  1.00  0.00           H  
ATOM   2857  HA  LEU A 180      23.663  37.125  49.319  1.00  0.00           H  
ATOM   2858 1HB  LEU A 180      21.014  38.160  50.397  1.00  0.00           H  
ATOM   2859 2HB  LEU A 180      21.308  37.868  48.681  1.00  0.00           H  
ATOM   2860  HG  LEU A 180      21.542  35.710  50.803  1.00  0.00           H  
ATOM   2861 1HD1 LEU A 180      19.317  34.988  50.058  1.00  0.00           H  
ATOM   2862 2HD1 LEU A 180      19.273  36.613  50.782  1.00  0.00           H  
ATOM   2863 3HD1 LEU A 180      19.201  36.423  49.014  1.00  0.00           H  
ATOM   2864 1HD2 LEU A 180      21.371  34.229  48.831  1.00  0.00           H  
ATOM   2865 2HD2 LEU A 180      21.284  35.654  47.768  1.00  0.00           H  
ATOM   2866 3HD2 LEU A 180      22.769  35.323  48.691  1.00  0.00           H  
ATOM   2867  N   ALA A 181      23.167  40.234  50.233  1.00  0.00           N  
ATOM   2868  CA  ALA A 181      23.518  41.612  49.906  1.00  0.00           C  
ATOM   2869  C   ALA A 181      25.019  41.765  49.707  1.00  0.00           C  
ATOM   2870  O   ALA A 181      25.466  42.469  48.800  1.00  0.00           O  
ATOM   2871  CB  ALA A 181      23.030  42.558  50.994  1.00  0.00           C  
ATOM   2872  H   ALA A 181      22.727  40.037  51.121  1.00  0.00           H  
ATOM   2873  HA  ALA A 181      23.030  41.879  48.969  1.00  0.00           H  
ATOM   2874 1HB  ALA A 181      23.300  43.581  50.735  1.00  0.00           H  
ATOM   2875 2HB  ALA A 181      21.946  42.481  51.084  1.00  0.00           H  
ATOM   2876 3HB  ALA A 181      23.493  42.290  51.942  1.00  0.00           H  
ATOM   2877  N   ARG A 182      25.796  41.102  50.558  1.00  0.00           N  
ATOM   2878  CA  ARG A 182      27.249  41.141  50.458  1.00  0.00           C  
ATOM   2879  C   ARG A 182      27.734  40.432  49.199  1.00  0.00           C  
ATOM   2880  O   ARG A 182      28.715  40.846  48.581  1.00  0.00           O  
ATOM   2881  CB  ARG A 182      27.886  40.494  51.680  1.00  0.00           C  
ATOM   2882  CG  ARG A 182      27.752  41.289  52.968  1.00  0.00           C  
ATOM   2883  CD  ARG A 182      28.353  40.573  54.121  1.00  0.00           C  
ATOM   2884  NE  ARG A 182      28.256  41.345  55.350  1.00  0.00           N  
ATOM   2885  CZ  ARG A 182      28.678  40.919  56.556  1.00  0.00           C  
ATOM   2886  NH1 ARG A 182      29.221  39.729  56.680  1.00  0.00           N  
ATOM   2887  NH2 ARG A 182      28.545  41.698  57.616  1.00  0.00           N  
ATOM   2888  H   ARG A 182      25.368  40.557  51.292  1.00  0.00           H  
ATOM   2889  HA  ARG A 182      27.565  42.182  50.392  1.00  0.00           H  
ATOM   2890 1HB  ARG A 182      27.438  39.515  51.848  1.00  0.00           H  
ATOM   2891 2HB  ARG A 182      28.950  40.340  51.496  1.00  0.00           H  
ATOM   2892 1HG  ARG A 182      28.258  42.249  52.858  1.00  0.00           H  
ATOM   2893 2HG  ARG A 182      26.696  41.460  53.183  1.00  0.00           H  
ATOM   2894 1HD  ARG A 182      27.835  39.627  54.272  1.00  0.00           H  
ATOM   2895 2HD  ARG A 182      29.406  40.382  53.921  1.00  0.00           H  
ATOM   2896  HE  ARG A 182      27.843  42.267  55.295  1.00  0.00           H  
ATOM   2897 1HH1 ARG A 182      29.323  39.133  55.870  1.00  0.00           H  
ATOM   2898 2HH1 ARG A 182      29.537  39.409  57.585  1.00  0.00           H  
ATOM   2899 1HH2 ARG A 182      28.127  42.613  57.521  1.00  0.00           H  
ATOM   2900 2HH2 ARG A 182      28.861  41.378  58.520  1.00  0.00           H  
ATOM   2901  N   MET A 183      27.043  39.359  48.828  1.00  0.00           N  
ATOM   2902  CA  MET A 183      27.327  38.660  47.581  1.00  0.00           C  
ATOM   2903  C   MET A 183      27.007  39.531  46.374  1.00  0.00           C  
ATOM   2904  O   MET A 183      27.753  39.553  45.395  1.00  0.00           O  
ATOM   2905  CB  MET A 183      26.540  37.353  47.517  1.00  0.00           C  
ATOM   2906  CG  MET A 183      27.095  36.240  48.395  1.00  0.00           C  
ATOM   2907  SD  MET A 183      28.638  35.556  47.759  1.00  0.00           S  
ATOM   2908  CE  MET A 183      28.031  34.561  46.400  1.00  0.00           C  
ATOM   2909  H   MET A 183      26.301  39.020  49.424  1.00  0.00           H  
ATOM   2910  HA  MET A 183      28.393  38.430  47.550  1.00  0.00           H  
ATOM   2911 1HB  MET A 183      25.510  37.534  47.819  1.00  0.00           H  
ATOM   2912 2HB  MET A 183      26.521  36.989  46.489  1.00  0.00           H  
ATOM   2913 1HG  MET A 183      27.276  36.625  49.398  1.00  0.00           H  
ATOM   2914 2HG  MET A 183      26.364  35.435  48.467  1.00  0.00           H  
ATOM   2915 1HE  MET A 183      28.870  34.071  45.905  1.00  0.00           H  
ATOM   2916 2HE  MET A 183      27.343  33.805  46.781  1.00  0.00           H  
ATOM   2917 3HE  MET A 183      27.511  35.199  45.686  1.00  0.00           H  
ATOM   2918  N   LEU A 184      25.891  40.248  46.448  1.00  0.00           N  
ATOM   2919  CA  LEU A 184      25.515  41.193  45.403  1.00  0.00           C  
ATOM   2920  C   LEU A 184      26.527  42.326  45.296  1.00  0.00           C  
ATOM   2921  O   LEU A 184      26.832  42.796  44.200  1.00  0.00           O  
ATOM   2922  CB  LEU A 184      24.121  41.767  45.684  1.00  0.00           C  
ATOM   2923  CG  LEU A 184      22.944  40.825  45.402  1.00  0.00           C  
ATOM   2924  CD1 LEU A 184      21.684  41.376  46.057  1.00  0.00           C  
ATOM   2925  CD2 LEU A 184      22.759  40.678  43.899  1.00  0.00           C  
ATOM   2926  H   LEU A 184      25.288  40.137  47.251  1.00  0.00           H  
ATOM   2927  HA  LEU A 184      25.508  40.666  44.448  1.00  0.00           H  
ATOM   2928 1HB  LEU A 184      24.070  42.057  46.733  1.00  0.00           H  
ATOM   2929 2HB  LEU A 184      23.984  42.661  45.075  1.00  0.00           H  
ATOM   2930  HG  LEU A 184      23.147  39.848  45.840  1.00  0.00           H  
ATOM   2931 1HD1 LEU A 184      20.848  40.706  45.857  1.00  0.00           H  
ATOM   2932 2HD1 LEU A 184      21.837  41.452  47.134  1.00  0.00           H  
ATOM   2933 3HD1 LEU A 184      21.464  42.362  45.650  1.00  0.00           H  
ATOM   2934 1HD2 LEU A 184      21.923  40.008  43.699  1.00  0.00           H  
ATOM   2935 2HD2 LEU A 184      22.555  41.655  43.461  1.00  0.00           H  
ATOM   2936 3HD2 LEU A 184      23.668  40.266  43.460  1.00  0.00           H  
ATOM   2937  N   LYS A 185      27.043  42.762  46.440  1.00  0.00           N  
ATOM   2938  CA  LYS A 185      28.096  43.770  46.469  1.00  0.00           C  
ATOM   2939  C   LYS A 185      29.309  43.323  45.663  1.00  0.00           C  
ATOM   2940  O   LYS A 185      29.823  44.072  44.831  1.00  0.00           O  
ATOM   2941  CB  LYS A 185      28.506  44.073  47.911  1.00  0.00           C  
ATOM   2942  CG  LYS A 185      29.591  45.133  48.047  1.00  0.00           C  
ATOM   2943  CD  LYS A 185      29.911  45.413  49.508  1.00  0.00           C  
ATOM   2944  CE  LYS A 185      30.925  46.539  49.648  1.00  0.00           C  
ATOM   2945  NZ  LYS A 185      32.264  46.149  49.129  1.00  0.00           N  
ATOM   2946  H   LYS A 185      26.698  42.385  47.310  1.00  0.00           H  
ATOM   2947  HA  LYS A 185      27.713  44.684  46.013  1.00  0.00           H  
ATOM   2948 1HB  LYS A 185      27.636  44.411  48.474  1.00  0.00           H  
ATOM   2949 2HB  LYS A 185      28.869  43.161  48.386  1.00  0.00           H  
ATOM   2950 1HG  LYS A 185      30.497  44.794  47.544  1.00  0.00           H  
ATOM   2951 2HG  LYS A 185      29.258  46.057  47.573  1.00  0.00           H  
ATOM   2952 1HD  LYS A 185      28.996  45.691  50.034  1.00  0.00           H  
ATOM   2953 2HD  LYS A 185      30.316  44.513  49.971  1.00  0.00           H  
ATOM   2954 1HE  LYS A 185      30.576  47.413  49.098  1.00  0.00           H  
ATOM   2955 2HE  LYS A 185      31.022  46.813  50.698  1.00  0.00           H  
ATOM   2956 1HZ  LYS A 185      32.906  46.921  49.240  1.00  0.00           H  
ATOM   2957 2HZ  LYS A 185      32.606  45.351  49.645  1.00  0.00           H  
ATOM   2958 3HZ  LYS A 185      32.191  45.912  48.151  1.00  0.00           H  
ATOM   2959  N   ARG A 186      29.762  42.099  45.913  1.00  0.00           N  
ATOM   2960  CA  ARG A 186      30.905  41.545  45.200  1.00  0.00           C  
ATOM   2961  C   ARG A 186      30.630  41.454  43.704  1.00  0.00           C  
ATOM   2962  O   ARG A 186      31.488  41.777  42.883  1.00  0.00           O  
ATOM   2963  CB  ARG A 186      31.251  40.163  45.735  1.00  0.00           C  
ATOM   2964  CG  ARG A 186      32.478  39.522  45.107  1.00  0.00           C  
ATOM   2965  CD  ARG A 186      33.730  39.971  45.767  1.00  0.00           C  
ATOM   2966  NE  ARG A 186      34.213  41.228  45.219  1.00  0.00           N  
ATOM   2967  CZ  ARG A 186      35.068  41.333  44.183  1.00  0.00           C  
ATOM   2968  NH1 ARG A 186      35.525  40.249  43.596  1.00  0.00           N  
ATOM   2969  NH2 ARG A 186      35.447  42.525  43.758  1.00  0.00           N  
ATOM   2970  H   ARG A 186      29.303  41.539  46.617  1.00  0.00           H  
ATOM   2971  HA  ARG A 186      31.757  42.213  45.337  1.00  0.00           H  
ATOM   2972 1HB  ARG A 186      31.423  40.222  46.809  1.00  0.00           H  
ATOM   2973 2HB  ARG A 186      30.408  39.490  45.575  1.00  0.00           H  
ATOM   2974 1HG  ARG A 186      32.410  38.438  45.200  1.00  0.00           H  
ATOM   2975 2HG  ARG A 186      32.530  39.794  44.052  1.00  0.00           H  
ATOM   2976 1HD  ARG A 186      33.550  40.110  46.832  1.00  0.00           H  
ATOM   2977 2HD  ARG A 186      34.505  39.218  45.626  1.00  0.00           H  
ATOM   2978  HE  ARG A 186      33.883  42.084  45.645  1.00  0.00           H  
ATOM   2979 1HH1 ARG A 186      35.235  39.338  43.921  1.00  0.00           H  
ATOM   2980 2HH1 ARG A 186      36.166  40.328  42.819  1.00  0.00           H  
ATOM   2981 1HH2 ARG A 186      35.096  43.359  44.209  1.00  0.00           H  
ATOM   2982 2HH2 ARG A 186      36.088  42.604  42.982  1.00  0.00           H  
ATOM   2983  N   VAL A 187      29.426  41.010  43.356  1.00  0.00           N  
ATOM   2984  CA  VAL A 187      29.001  40.963  41.962  1.00  0.00           C  
ATOM   2985  C   VAL A 187      29.035  42.347  41.330  1.00  0.00           C  
ATOM   2986  O   VAL A 187      29.540  42.522  40.219  1.00  0.00           O  
ATOM   2987  CB  VAL A 187      27.575  40.389  41.857  1.00  0.00           C  
ATOM   2988  CG1 VAL A 187      27.013  40.612  40.461  1.00  0.00           C  
ATOM   2989  CG2 VAL A 187      27.586  38.908  42.205  1.00  0.00           C  
ATOM   2990  H   VAL A 187      28.790  40.696  44.075  1.00  0.00           H  
ATOM   2991  HA  VAL A 187      29.696  40.330  41.409  1.00  0.00           H  
ATOM   2992  HB  VAL A 187      26.927  40.922  42.553  1.00  0.00           H  
ATOM   2993 1HG1 VAL A 187      26.005  40.200  40.406  1.00  0.00           H  
ATOM   2994 2HG1 VAL A 187      26.981  41.680  40.249  1.00  0.00           H  
ATOM   2995 3HG1 VAL A 187      27.648  40.114  39.730  1.00  0.00           H  
ATOM   2996 1HG2 VAL A 187      26.575  38.509  42.129  1.00  0.00           H  
ATOM   2997 2HG2 VAL A 187      28.239  38.377  41.512  1.00  0.00           H  
ATOM   2998 3HG2 VAL A 187      27.953  38.776  43.223  1.00  0.00           H  
ATOM   2999  N   ALA A 188      28.495  43.332  42.040  1.00  0.00           N  
ATOM   3000  CA  ALA A 188      28.464  44.704  41.550  1.00  0.00           C  
ATOM   3001  C   ALA A 188      29.872  45.231  41.301  1.00  0.00           C  
ATOM   3002  O   ALA A 188      30.129  45.889  40.293  1.00  0.00           O  
ATOM   3003  CB  ALA A 188      27.729  45.603  42.534  1.00  0.00           C  
ATOM   3004  H   ALA A 188      28.095  43.124  42.945  1.00  0.00           H  
ATOM   3005  HA  ALA A 188      27.933  44.719  40.598  1.00  0.00           H  
ATOM   3006 1HB  ALA A 188      27.713  46.623  42.155  1.00  0.00           H  
ATOM   3007 2HB  ALA A 188      26.706  45.246  42.659  1.00  0.00           H  
ATOM   3008 3HB  ALA A 188      28.240  45.580  43.496  1.00  0.00           H  
ATOM   3009  N   GLU A 189      30.781  44.939  42.225  1.00  0.00           N  
ATOM   3010  CA  GLU A 189      32.158  45.403  42.120  1.00  0.00           C  
ATOM   3011  C   GLU A 189      32.831  44.855  40.868  1.00  0.00           C  
ATOM   3012  O   GLU A 189      33.544  45.572  40.168  1.00  0.00           O  
ATOM   3013  CB  GLU A 189      32.954  44.993  43.361  1.00  0.00           C  
ATOM   3014  CG  GLU A 189      32.590  45.760  44.623  1.00  0.00           C  
ATOM   3015  CD  GLU A 189      33.294  45.242  45.847  1.00  0.00           C  
ATOM   3016  OE1 GLU A 189      33.916  44.211  45.759  1.00  0.00           O  
ATOM   3017  OE2 GLU A 189      33.209  45.878  46.871  1.00  0.00           O  
ATOM   3018  H   GLU A 189      30.509  44.379  43.020  1.00  0.00           H  
ATOM   3019  HA  GLU A 189      32.151  46.492  42.040  1.00  0.00           H  
ATOM   3020 1HB  GLU A 189      32.800  43.932  43.558  1.00  0.00           H  
ATOM   3021 2HB  GLU A 189      34.018  45.139  43.175  1.00  0.00           H  
ATOM   3022 1HG  GLU A 189      32.851  46.810  44.486  1.00  0.00           H  
ATOM   3023 2HG  GLU A 189      31.514  45.699  44.776  1.00  0.00           H  
ATOM   3024  N   LEU A 190      32.596  43.575  40.588  1.00  0.00           N  
ATOM   3025  CA  LEU A 190      33.117  42.947  39.380  1.00  0.00           C  
ATOM   3026  C   LEU A 190      32.471  43.534  38.132  1.00  0.00           C  
ATOM   3027  O   LEU A 190      33.135  43.743  37.117  1.00  0.00           O  
ATOM   3028  CB  LEU A 190      32.876  41.433  39.424  1.00  0.00           C  
ATOM   3029  CG  LEU A 190      33.692  40.659  40.467  1.00  0.00           C  
ATOM   3030  CD1 LEU A 190      33.133  39.250  40.608  1.00  0.00           C  
ATOM   3031  CD2 LEU A 190      35.154  40.628  40.047  1.00  0.00           C  
ATOM   3032  H   LEU A 190      32.046  43.025  41.231  1.00  0.00           H  
ATOM   3033  HA  LEU A 190      34.189  43.145  39.322  1.00  0.00           H  
ATOM   3034 1HB  LEU A 190      31.822  41.255  39.630  1.00  0.00           H  
ATOM   3035 2HB  LEU A 190      33.109  41.015  38.445  1.00  0.00           H  
ATOM   3036  HG  LEU A 190      33.604  41.151  41.436  1.00  0.00           H  
ATOM   3037 1HD1 LEU A 190      33.713  38.700  41.349  1.00  0.00           H  
ATOM   3038 2HD1 LEU A 190      32.092  39.302  40.928  1.00  0.00           H  
ATOM   3039 3HD1 LEU A 190      33.193  38.738  39.648  1.00  0.00           H  
ATOM   3040 1HD2 LEU A 190      35.735  40.079  40.789  1.00  0.00           H  
ATOM   3041 2HD2 LEU A 190      35.244  40.135  39.079  1.00  0.00           H  
ATOM   3042 3HD2 LEU A 190      35.533  41.647  39.972  1.00  0.00           H  
ATOM   3043  N   LEU A 191      31.172  43.800  38.214  1.00  0.00           N  
ATOM   3044  CA  LEU A 191      30.448  44.433  37.117  1.00  0.00           C  
ATOM   3045  C   LEU A 191      30.997  45.823  36.827  1.00  0.00           C  
ATOM   3046  O   LEU A 191      31.087  46.237  35.673  1.00  0.00           O  
ATOM   3047  CB  LEU A 191      28.954  44.526  37.449  1.00  0.00           C  
ATOM   3048  CG  LEU A 191      28.166  43.214  37.344  1.00  0.00           C  
ATOM   3049  CD1 LEU A 191      26.821  43.371  38.040  1.00  0.00           C  
ATOM   3050  CD2 LEU A 191      27.984  42.847  35.878  1.00  0.00           C  
ATOM   3051  H   LEU A 191      30.672  43.555  39.058  1.00  0.00           H  
ATOM   3052  HA  LEU A 191      30.585  43.830  36.219  1.00  0.00           H  
ATOM   3053 1HB  LEU A 191      28.847  44.895  38.468  1.00  0.00           H  
ATOM   3054 2HB  LEU A 191      28.492  45.245  36.773  1.00  0.00           H  
ATOM   3055  HG  LEU A 191      28.713  42.419  37.851  1.00  0.00           H  
ATOM   3056 1HD1 LEU A 191      26.261  42.439  37.965  1.00  0.00           H  
ATOM   3057 2HD1 LEU A 191      26.981  43.614  39.090  1.00  0.00           H  
ATOM   3058 3HD1 LEU A 191      26.256  44.172  37.563  1.00  0.00           H  
ATOM   3059 1HD2 LEU A 191      27.425  41.914  35.803  1.00  0.00           H  
ATOM   3060 2HD2 LEU A 191      27.436  43.641  35.370  1.00  0.00           H  
ATOM   3061 3HD2 LEU A 191      28.961  42.723  35.410  1.00  0.00           H  
ATOM   3062  N   GLN A 192      31.361  46.543  37.883  1.00  0.00           N  
ATOM   3063  CA  GLN A 192      31.977  47.857  37.741  1.00  0.00           C  
ATOM   3064  C   GLN A 192      33.313  47.763  37.015  1.00  0.00           C  
ATOM   3065  O   GLN A 192      33.600  48.555  36.119  1.00  0.00           O  
ATOM   3066  CB  GLN A 192      32.173  48.508  39.114  1.00  0.00           C  
ATOM   3067  CG  GLN A 192      30.883  48.956  39.781  1.00  0.00           C  
ATOM   3068  CD  GLN A 192      31.107  49.455  41.195  1.00  0.00           C  
ATOM   3069  OE1 GLN A 192      31.825  50.434  41.417  1.00  0.00           O  
ATOM   3070  NE2 GLN A 192      30.491  48.784  42.162  1.00  0.00           N  
ATOM   3071  H   GLN A 192      31.207  46.170  38.811  1.00  0.00           H  
ATOM   3072  HA  GLN A 192      31.318  48.483  37.141  1.00  0.00           H  
ATOM   3073 1HB  GLN A 192      32.671  47.806  39.782  1.00  0.00           H  
ATOM   3074 2HB  GLN A 192      32.820  49.380  39.014  1.00  0.00           H  
ATOM   3075 1HG  GLN A 192      30.447  49.766  39.196  1.00  0.00           H  
ATOM   3076 2HG  GLN A 192      30.195  48.112  39.820  1.00  0.00           H  
ATOM   3077 1HE2 GLN A 192      30.600  49.067  43.116  1.00  0.00           H  
ATOM   3078 2HE2 GLN A 192      29.917  47.996  41.938  1.00  0.00           H  
ATOM   3079  N   GLU A 193      34.127  46.787  37.409  1.00  0.00           N  
ATOM   3080  CA  GLU A 193      35.414  46.558  36.765  1.00  0.00           C  
ATOM   3081  C   GLU A 193      35.238  46.181  35.299  1.00  0.00           C  
ATOM   3082  O   GLU A 193      35.938  46.694  34.427  1.00  0.00           O  
ATOM   3083  CB  GLU A 193      36.188  45.458  37.496  1.00  0.00           C  
ATOM   3084  CG  GLU A 193      36.693  45.856  38.875  1.00  0.00           C  
ATOM   3085  CD  GLU A 193      37.380  44.727  39.594  1.00  0.00           C  
ATOM   3086  OE1 GLU A 193      37.383  43.635  39.079  1.00  0.00           O  
ATOM   3087  OE2 GLU A 193      37.903  44.958  40.659  1.00  0.00           O  
ATOM   3088  H   GLU A 193      33.845  46.191  38.174  1.00  0.00           H  
ATOM   3089  HA  GLU A 193      35.990  47.485  36.801  1.00  0.00           H  
ATOM   3090 1HB  GLU A 193      35.550  44.581  37.612  1.00  0.00           H  
ATOM   3091 2HB  GLU A 193      37.048  45.160  36.896  1.00  0.00           H  
ATOM   3092 1HG  GLU A 193      37.394  46.683  38.769  1.00  0.00           H  
ATOM   3093 2HG  GLU A 193      35.852  46.201  39.473  1.00  0.00           H  
ATOM   3094  N   LEU A 194      34.297  45.280  35.035  1.00  0.00           N  
ATOM   3095  CA  LEU A 194      34.004  44.855  33.671  1.00  0.00           C  
ATOM   3096  C   LEU A 194      33.461  46.012  32.840  1.00  0.00           C  
ATOM   3097  O   LEU A 194      33.779  46.142  31.656  1.00  0.00           O  
ATOM   3098  CB  LEU A 194      32.992  43.703  33.680  1.00  0.00           C  
ATOM   3099  CG  LEU A 194      33.509  42.368  34.232  1.00  0.00           C  
ATOM   3100  CD1 LEU A 194      32.337  41.420  34.448  1.00  0.00           C  
ATOM   3101  CD2 LEU A 194      34.520  41.775  33.262  1.00  0.00           C  
ATOM   3102  H   LEU A 194      33.771  44.880  35.799  1.00  0.00           H  
ATOM   3103  HA  LEU A 194      34.931  44.521  33.206  1.00  0.00           H  
ATOM   3104 1HB  LEU A 194      32.134  44.000  34.281  1.00  0.00           H  
ATOM   3105 2HB  LEU A 194      32.652  43.531  32.659  1.00  0.00           H  
ATOM   3106  HG  LEU A 194      33.986  42.534  35.198  1.00  0.00           H  
ATOM   3107 1HD1 LEU A 194      32.704  40.471  34.840  1.00  0.00           H  
ATOM   3108 2HD1 LEU A 194      31.639  41.861  35.161  1.00  0.00           H  
ATOM   3109 3HD1 LEU A 194      31.828  41.248  33.500  1.00  0.00           H  
ATOM   3110 1HD2 LEU A 194      34.887  40.826  33.654  1.00  0.00           H  
ATOM   3111 2HD2 LEU A 194      34.042  41.608  32.296  1.00  0.00           H  
ATOM   3112 3HD2 LEU A 194      35.354  42.465  33.139  1.00  0.00           H  
ATOM   3113  N   ALA A 195      32.643  46.852  33.465  1.00  0.00           N  
ATOM   3114  CA  ALA A 195      32.091  48.023  32.796  1.00  0.00           C  
ATOM   3115  C   ALA A 195      33.195  48.985  32.367  1.00  0.00           C  
ATOM   3116  O   ALA A 195      33.156  49.535  31.267  1.00  0.00           O  
ATOM   3117  CB  ALA A 195      31.095  48.731  33.701  1.00  0.00           C  
ATOM   3118  H   ALA A 195      32.397  46.672  34.427  1.00  0.00           H  
ATOM   3119  HA  ALA A 195      31.571  47.697  31.896  1.00  0.00           H  
ATOM   3120 1HB  ALA A 195      30.692  49.604  33.187  1.00  0.00           H  
ATOM   3121 2HB  ALA A 195      30.284  48.048  33.952  1.00  0.00           H  
ATOM   3122 3HB  ALA A 195      31.597  49.048  34.616  1.00  0.00           H  
ATOM   3123  N   LYS A 196      34.175  49.179  33.242  1.00  0.00           N  
ATOM   3124  CA  LYS A 196      35.289  50.074  32.956  1.00  0.00           C  
ATOM   3125  C   LYS A 196      36.199  49.493  31.881  1.00  0.00           C  
ATOM   3126  O   LYS A 196      36.693  50.214  31.015  1.00  0.00           O  
ATOM   3127  CB  LYS A 196      36.091  50.357  34.228  1.00  0.00           C  
ATOM   3128  CG  LYS A 196      35.370  51.233  35.243  1.00  0.00           C  
ATOM   3129  CD  LYS A 196      36.208  51.429  36.498  1.00  0.00           C  
ATOM   3130  CE  LYS A 196      35.483  52.291  37.520  1.00  0.00           C  
ATOM   3131  NZ  LYS A 196      36.280  52.469  38.764  1.00  0.00           N  
ATOM   3132  H   LYS A 196      34.147  48.697  34.128  1.00  0.00           H  
ATOM   3133  HA  LYS A 196      34.890  51.014  32.577  1.00  0.00           H  
ATOM   3134 1HB  LYS A 196      36.341  49.415  34.717  1.00  0.00           H  
ATOM   3135 2HB  LYS A 196      37.027  50.849  33.966  1.00  0.00           H  
ATOM   3136 1HG  LYS A 196      35.161  52.207  34.800  1.00  0.00           H  
ATOM   3137 2HG  LYS A 196      34.423  50.768  35.518  1.00  0.00           H  
ATOM   3138 1HD  LYS A 196      36.428  50.458  36.944  1.00  0.00           H  
ATOM   3139 2HD  LYS A 196      37.150  51.909  36.234  1.00  0.00           H  
ATOM   3140 1HE  LYS A 196      35.279  53.271  37.090  1.00  0.00           H  
ATOM   3141 2HE  LYS A 196      34.532  51.827  37.778  1.00  0.00           H  
ATOM   3142 1HZ  LYS A 196      35.766  53.045  39.415  1.00  0.00           H  
ATOM   3143 2HZ  LYS A 196      36.460  51.567  39.183  1.00  0.00           H  
ATOM   3144 3HZ  LYS A 196      37.158  52.916  38.540  1.00  0.00           H  
ATOM   3145  N   LYS A 197      36.420  48.183  31.944  1.00  0.00           N  
ATOM   3146  CA  LYS A 197      37.296  47.507  30.995  1.00  0.00           C  
ATOM   3147  C   LYS A 197      36.702  47.520  29.592  1.00  0.00           C  
ATOM   3148  O   LYS A 197      37.402  47.781  28.614  1.00  0.00           O  
ATOM   3149  CB  LYS A 197      37.560  46.068  31.442  1.00  0.00           C  
ATOM   3150  CG  LYS A 197      38.480  45.944  32.649  1.00  0.00           C  
ATOM   3151  CD  LYS A 197      38.652  44.491  33.064  1.00  0.00           C  
ATOM   3152  CE  LYS A 197      39.560  44.365  34.279  1.00  0.00           C  
ATOM   3153  NZ  LYS A 197      39.734  42.948  34.700  1.00  0.00           N  
ATOM   3154  H   LYS A 197      35.968  47.642  32.668  1.00  0.00           H  
ATOM   3155  HA  LYS A 197      38.244  48.042  30.956  1.00  0.00           H  
ATOM   3156 1HB  LYS A 197      36.614  45.585  31.691  1.00  0.00           H  
ATOM   3157 2HB  LYS A 197      38.008  45.509  30.621  1.00  0.00           H  
ATOM   3158 1HG  LYS A 197      39.458  46.361  32.406  1.00  0.00           H  
ATOM   3159 2HG  LYS A 197      38.062  46.504  33.485  1.00  0.00           H  
ATOM   3160 1HD  LYS A 197      37.678  44.062  33.304  1.00  0.00           H  
ATOM   3161 2HD  LYS A 197      39.085  43.925  32.239  1.00  0.00           H  
ATOM   3162 1HE  LYS A 197      40.538  44.784  34.047  1.00  0.00           H  
ATOM   3163 2HE  LYS A 197      39.137  44.928  35.110  1.00  0.00           H  
ATOM   3164 1HZ  LYS A 197      40.340  42.909  35.507  1.00  0.00           H  
ATOM   3165 2HZ  LYS A 197      38.834  42.554  34.937  1.00  0.00           H  
ATOM   3166 3HZ  LYS A 197      40.144  42.419  33.944  1.00  0.00           H  
ATOM   3167  N   THR A 198      35.407  47.238  29.501  1.00  0.00           N  
ATOM   3168  CA  THR A 198      34.741  47.107  28.211  1.00  0.00           C  
ATOM   3169  C   THR A 198      34.101  48.422  27.785  1.00  0.00           C  
ATOM   3170  O   THR A 198      33.830  48.637  26.604  1.00  0.00           O  
ATOM   3171  CB  THR A 198      33.672  46.000  28.249  1.00  0.00           C  
ATOM   3172  OG1 THR A 198      32.666  46.337  29.214  1.00  0.00           O  
ATOM   3173  CG2 THR A 198      34.299  44.665  28.622  1.00  0.00           C  
ATOM   3174  H   THR A 198      34.871  47.112  30.347  1.00  0.00           H  
ATOM   3175  HA  THR A 198      35.487  46.844  27.461  1.00  0.00           H  
ATOM   3176  HB  THR A 198      33.202  45.914  27.270  1.00  0.00           H  
ATOM   3177  HG1 THR A 198      31.866  45.839  29.028  1.00  0.00           H  
ATOM   3178 1HG2 THR A 198      33.529  43.895  28.644  1.00  0.00           H  
ATOM   3179 2HG2 THR A 198      35.057  44.401  27.884  1.00  0.00           H  
ATOM   3180 3HG2 THR A 198      34.762  44.743  29.605  1.00  0.00           H  
ATOM   3181  N   GLY A 199      33.860  49.298  28.753  1.00  0.00           N  
ATOM   3182  CA  GLY A 199      33.201  50.572  28.490  1.00  0.00           C  
ATOM   3183  C   GLY A 199      31.699  50.391  28.324  1.00  0.00           C  
ATOM   3184  O   GLY A 199      31.076  51.032  27.477  1.00  0.00           O  
ATOM   3185  H   GLY A 199      34.140  49.075  29.700  1.00  0.00           H  
ATOM   3186 1HA  GLY A 199      33.399  51.261  29.310  1.00  0.00           H  
ATOM   3187 2HA  GLY A 199      33.619  51.017  27.588  1.00  0.00           H  
ATOM   3188  N   ASP A 200      31.121  49.514  29.137  1.00  0.00           N  
ATOM   3189  CA  ASP A 200      29.716  49.147  28.993  1.00  0.00           C  
ATOM   3190  C   ASP A 200      28.887  49.673  30.158  1.00  0.00           C  
ATOM   3191  O   ASP A 200      28.995  49.181  31.281  1.00  0.00           O  
ATOM   3192  CB  ASP A 200      29.564  47.627  28.899  1.00  0.00           C  
ATOM   3193  CG  ASP A 200      28.141  47.192  28.578  1.00  0.00           C  
ATOM   3194  OD1 ASP A 200      27.280  48.038  28.520  1.00  0.00           O  
ATOM   3195  OD2 ASP A 200      27.928  46.017  28.394  1.00  0.00           O  
ATOM   3196  H   ASP A 200      31.667  49.091  29.873  1.00  0.00           H  
ATOM   3197  HA  ASP A 200      29.329  49.603  28.081  1.00  0.00           H  
ATOM   3198 1HB  ASP A 200      30.230  47.243  28.125  1.00  0.00           H  
ATOM   3199 2HB  ASP A 200      29.864  47.171  29.843  1.00  0.00           H  
ATOM   3200  N   PRO A 201      28.061  50.677  29.884  1.00  0.00           N  
ATOM   3201  CA  PRO A 201      27.238  51.296  30.916  1.00  0.00           C  
ATOM   3202  C   PRO A 201      26.139  50.350  31.385  1.00  0.00           C  
ATOM   3203  O   PRO A 201      25.564  50.535  32.458  1.00  0.00           O  
ATOM   3204  CB  PRO A 201      26.662  52.524  30.205  1.00  0.00           C  
ATOM   3205  CG  PRO A 201      26.649  52.141  28.764  1.00  0.00           C  
ATOM   3206  CD  PRO A 201      27.912  51.342  28.579  1.00  0.00           C  
ATOM   3207  HA  PRO A 201      27.871  51.520  31.775  1.00  0.00           H  
ATOM   3208 1HB  PRO A 201      25.657  52.748  30.596  1.00  0.00           H  
ATOM   3209 2HB  PRO A 201      27.288  53.404  30.407  1.00  0.00           H  
ATOM   3210 1HG  PRO A 201      25.743  51.560  28.533  1.00  0.00           H  
ATOM   3211 2HG  PRO A 201      26.620  53.040  28.133  1.00  0.00           H  
ATOM   3212 1HD  PRO A 201      27.770  50.614  27.767  1.00  0.00           H  
ATOM   3213 2HD  PRO A 201      28.747  52.022  28.350  1.00  0.00           H  
ATOM   3214  N   GLU A 202      25.853  49.335  30.575  1.00  0.00           N  
ATOM   3215  CA  GLU A 202      24.831  48.352  30.910  1.00  0.00           C  
ATOM   3216  C   GLU A 202      25.288  47.449  32.049  1.00  0.00           C  
ATOM   3217  O   GLU A 202      24.497  47.074  32.914  1.00  0.00           O  
ATOM   3218  CB  GLU A 202      24.482  47.505  29.683  1.00  0.00           C  
ATOM   3219  CG  GLU A 202      23.318  46.547  29.891  1.00  0.00           C  
ATOM   3220  CD  GLU A 202      22.021  47.254  30.168  1.00  0.00           C  
ATOM   3221  OE1 GLU A 202      21.916  48.413  29.844  1.00  0.00           O  
ATOM   3222  OE2 GLU A 202      21.133  46.635  30.706  1.00  0.00           O  
ATOM   3223  H   GLU A 202      26.357  49.245  29.704  1.00  0.00           H  
ATOM   3224  HA  GLU A 202      23.939  48.881  31.247  1.00  0.00           H  
ATOM   3225 1HB  GLU A 202      24.232  48.161  28.849  1.00  0.00           H  
ATOM   3226 2HB  GLU A 202      25.352  46.917  29.389  1.00  0.00           H  
ATOM   3227 1HG  GLU A 202      23.201  45.935  28.997  1.00  0.00           H  
ATOM   3228 2HG  GLU A 202      23.550  45.885  30.724  1.00  0.00           H  
ATOM   3229  N   LEU A 203      26.572  47.104  32.043  1.00  0.00           N  
ATOM   3230  CA  LEU A 203      27.167  46.355  33.145  1.00  0.00           C  
ATOM   3231  C   LEU A 203      27.184  47.177  34.425  1.00  0.00           C  
ATOM   3232  O   LEU A 203      26.990  46.645  35.519  1.00  0.00           O  
ATOM   3233  CB  LEU A 203      28.597  45.929  32.786  1.00  0.00           C  
ATOM   3234  CG  LEU A 203      28.718  44.881  31.672  1.00  0.00           C  
ATOM   3235  CD1 LEU A 203      30.187  44.668  31.331  1.00  0.00           C  
ATOM   3236  CD2 LEU A 203      28.068  43.582  32.123  1.00  0.00           C  
ATOM   3237  H   LEU A 203      27.149  47.367  31.258  1.00  0.00           H  
ATOM   3238  HA  LEU A 203      26.560  45.467  33.327  1.00  0.00           H  
ATOM   3239 1HB  LEU A 203      29.153  46.811  32.473  1.00  0.00           H  
ATOM   3240 2HB  LEU A 203      29.072  45.522  33.677  1.00  0.00           H  
ATOM   3241  HG  LEU A 203      28.217  45.245  30.774  1.00  0.00           H  
ATOM   3242 1HD1 LEU A 203      30.274  43.924  30.540  1.00  0.00           H  
ATOM   3243 2HD1 LEU A 203      30.622  45.609  30.993  1.00  0.00           H  
ATOM   3244 3HD1 LEU A 203      30.719  44.320  32.217  1.00  0.00           H  
ATOM   3245 1HD2 LEU A 203      28.154  42.837  31.331  1.00  0.00           H  
ATOM   3246 2HD2 LEU A 203      28.568  43.216  33.020  1.00  0.00           H  
ATOM   3247 3HD2 LEU A 203      27.015  43.758  32.342  1.00  0.00           H  
ATOM   3248  N   LEU A 204      27.416  48.477  34.284  1.00  0.00           N  
ATOM   3249  CA  LEU A 204      27.322  49.398  35.410  1.00  0.00           C  
ATOM   3250  C   LEU A 204      25.893  49.487  35.933  1.00  0.00           C  
ATOM   3251  O   LEU A 204      25.665  49.555  37.139  1.00  0.00           O  
ATOM   3252  CB  LEU A 204      27.809  50.793  34.996  1.00  0.00           C  
ATOM   3253  CG  LEU A 204      27.894  51.829  36.123  1.00  0.00           C  
ATOM   3254  CD1 LEU A 204      28.860  51.339  37.194  1.00  0.00           C  
ATOM   3255  CD2 LEU A 204      28.344  53.166  35.551  1.00  0.00           C  
ATOM   3256  H   LEU A 204      27.665  48.837  33.374  1.00  0.00           H  
ATOM   3257  HA  LEU A 204      27.946  49.020  36.221  1.00  0.00           H  
ATOM   3258 1HB  LEU A 204      28.801  50.699  34.558  1.00  0.00           H  
ATOM   3259 2HB  LEU A 204      27.134  51.186  34.236  1.00  0.00           H  
ATOM   3260  HG  LEU A 204      26.913  51.945  36.587  1.00  0.00           H  
ATOM   3261 1HD1 LEU A 204      28.921  52.076  37.994  1.00  0.00           H  
ATOM   3262 2HD1 LEU A 204      28.503  50.391  37.599  1.00  0.00           H  
ATOM   3263 3HD1 LEU A 204      29.847  51.197  36.756  1.00  0.00           H  
ATOM   3264 1HD2 LEU A 204      28.405  53.903  36.353  1.00  0.00           H  
ATOM   3265 2HD2 LEU A 204      29.325  53.052  35.089  1.00  0.00           H  
ATOM   3266 3HD2 LEU A 204      27.628  53.502  34.803  1.00  0.00           H  
ATOM   3267  N   LYS A 205      24.933  49.487  35.012  1.00  0.00           N  
ATOM   3268  CA  LYS A 205      23.521  49.476  35.381  1.00  0.00           C  
ATOM   3269  C   LYS A 205      23.169  48.227  36.178  1.00  0.00           C  
ATOM   3270  O   LYS A 205      22.416  48.290  37.149  1.00  0.00           O  
ATOM   3271  CB  LYS A 205      22.641  49.566  34.133  1.00  0.00           C  
ATOM   3272  CG  LYS A 205      21.146  49.624  34.420  1.00  0.00           C  
ATOM   3273  CD  LYS A 205      20.342  49.748  33.136  1.00  0.00           C  
ATOM   3274  CE  LYS A 205      18.846  49.751  33.417  1.00  0.00           C  
ATOM   3275  NZ  LYS A 205      18.044  49.819  32.166  1.00  0.00           N  
ATOM   3276  H   LYS A 205      25.188  49.494  34.035  1.00  0.00           H  
ATOM   3277  HA  LYS A 205      23.323  50.339  36.014  1.00  0.00           H  
ATOM   3278 1HB  LYS A 205      22.907  50.458  33.564  1.00  0.00           H  
ATOM   3279 2HB  LYS A 205      22.826  48.703  33.493  1.00  0.00           H  
ATOM   3280 1HG  LYS A 205      20.841  48.717  34.945  1.00  0.00           H  
ATOM   3281 2HG  LYS A 205      20.931  50.480  35.059  1.00  0.00           H  
ATOM   3282 1HD  LYS A 205      20.609  50.674  32.626  1.00  0.00           H  
ATOM   3283 2HD  LYS A 205      20.575  48.911  32.478  1.00  0.00           H  
ATOM   3284 1HE  LYS A 205      18.575  48.846  33.958  1.00  0.00           H  
ATOM   3285 2HE  LYS A 205      18.596  50.610  34.040  1.00  0.00           H  
ATOM   3286 1HZ  LYS A 205      17.061  49.821  32.394  1.00  0.00           H  
ATOM   3287 2HZ  LYS A 205      18.273  50.666  31.663  1.00  0.00           H  
ATOM   3288 3HZ  LYS A 205      18.254  49.019  31.587  1.00  0.00           H  
ATOM   3289  N   LEU A 206      23.720  47.091  35.763  1.00  0.00           N  
ATOM   3290  CA  LEU A 206      23.548  45.843  36.496  1.00  0.00           C  
ATOM   3291  C   LEU A 206      24.132  45.944  37.900  1.00  0.00           C  
ATOM   3292  O   LEU A 206      23.541  45.460  38.866  1.00  0.00           O  
ATOM   3293  CB  LEU A 206      24.215  44.688  35.740  1.00  0.00           C  
ATOM   3294  CG  LEU A 206      23.502  44.231  34.461  1.00  0.00           C  
ATOM   3295  CD1 LEU A 206      24.374  43.222  33.725  1.00  0.00           C  
ATOM   3296  CD2 LEU A 206      22.151  43.627  34.821  1.00  0.00           C  
ATOM   3297  H   LEU A 206      24.273  47.093  34.917  1.00  0.00           H  
ATOM   3298  HA  LEU A 206      22.481  45.646  36.596  1.00  0.00           H  
ATOM   3299 1HB  LEU A 206      25.225  44.989  35.465  1.00  0.00           H  
ATOM   3300 2HB  LEU A 206      24.283  43.829  36.406  1.00  0.00           H  
ATOM   3301  HG  LEU A 206      23.352  45.086  33.802  1.00  0.00           H  
ATOM   3302 1HD1 LEU A 206      23.866  42.897  32.816  1.00  0.00           H  
ATOM   3303 2HD1 LEU A 206      25.324  43.686  33.463  1.00  0.00           H  
ATOM   3304 3HD1 LEU A 206      24.554  42.361  34.368  1.00  0.00           H  
ATOM   3305 1HD2 LEU A 206      21.644  43.302  33.912  1.00  0.00           H  
ATOM   3306 2HD2 LEU A 206      22.300  42.770  35.480  1.00  0.00           H  
ATOM   3307 3HD2 LEU A 206      21.542  44.374  35.329  1.00  0.00           H  
ATOM   3308  N   ALA A 207      25.297  46.572  38.006  1.00  0.00           N  
ATOM   3309  CA  ALA A 207      25.924  46.817  39.300  1.00  0.00           C  
ATOM   3310  C   ALA A 207      25.023  47.657  40.196  1.00  0.00           C  
ATOM   3311  O   ALA A 207      24.901  47.394  41.392  1.00  0.00           O  
ATOM   3312  CB  ALA A 207      27.272  47.496  39.118  1.00  0.00           C  
ATOM   3313  H   ALA A 207      25.763  46.892  37.167  1.00  0.00           H  
ATOM   3314  HA  ALA A 207      26.077  45.858  39.795  1.00  0.00           H  
ATOM   3315 1HB  ALA A 207      27.727  47.672  40.094  1.00  0.00           H  
ATOM   3316 2HB  ALA A 207      27.925  46.857  38.525  1.00  0.00           H  
ATOM   3317 3HB  ALA A 207      27.134  48.448  38.608  1.00  0.00           H  
ATOM   3318  N   LEU A 208      24.395  48.672  39.612  1.00  0.00           N  
ATOM   3319  CA  LEU A 208      23.413  49.480  40.325  1.00  0.00           C  
ATOM   3320  C   LEU A 208      22.294  48.615  40.890  1.00  0.00           C  
ATOM   3321  O   LEU A 208      21.939  48.727  42.062  1.00  0.00           O  
ATOM   3322  CB  LEU A 208      22.823  50.544  39.391  1.00  0.00           C  
ATOM   3323  CG  LEU A 208      21.916  51.585  40.058  1.00  0.00           C  
ATOM   3324  CD1 LEU A 208      21.862  52.840  39.196  1.00  0.00           C  
ATOM   3325  CD2 LEU A 208      20.527  50.998  40.256  1.00  0.00           C  
ATOM   3326  H   LEU A 208      24.604  48.890  38.647  1.00  0.00           H  
ATOM   3327  HA  LEU A 208      23.910  49.966  41.166  1.00  0.00           H  
ATOM   3328 1HB  LEU A 208      23.642  51.077  38.911  1.00  0.00           H  
ATOM   3329 2HB  LEU A 208      22.241  50.044  38.618  1.00  0.00           H  
ATOM   3330  HG  LEU A 208      22.333  51.864  41.027  1.00  0.00           H  
ATOM   3331 1HD1 LEU A 208      21.217  53.580  39.671  1.00  0.00           H  
ATOM   3332 2HD1 LEU A 208      22.866  53.250  39.088  1.00  0.00           H  
ATOM   3333 3HD1 LEU A 208      21.464  52.589  38.215  1.00  0.00           H  
ATOM   3334 1HD2 LEU A 208      19.882  51.737  40.731  1.00  0.00           H  
ATOM   3335 2HD2 LEU A 208      20.109  50.720  39.287  1.00  0.00           H  
ATOM   3336 3HD2 LEU A 208      20.593  50.113  40.889  1.00  0.00           H  
ATOM   3337  N   ARG A 209      21.739  47.749  40.047  1.00  0.00           N  
ATOM   3338  CA  ARG A 209      20.619  46.904  40.443  1.00  0.00           C  
ATOM   3339  C   ARG A 209      21.022  45.941  41.553  1.00  0.00           C  
ATOM   3340  O   ARG A 209      20.268  45.727  42.504  1.00  0.00           O  
ATOM   3341  CB  ARG A 209      20.101  46.111  39.252  1.00  0.00           C  
ATOM   3342  CG  ARG A 209      18.966  45.149  39.569  1.00  0.00           C  
ATOM   3343  CD  ARG A 209      17.766  45.864  40.076  1.00  0.00           C  
ATOM   3344  NE  ARG A 209      16.698  44.943  40.431  1.00  0.00           N  
ATOM   3345  CZ  ARG A 209      15.554  45.302  41.047  1.00  0.00           C  
ATOM   3346  NH1 ARG A 209      15.345  46.559  41.368  1.00  0.00           N  
ATOM   3347  NH2 ARG A 209      14.642  44.387  41.329  1.00  0.00           N  
ATOM   3348  H   ARG A 209      22.104  47.675  39.107  1.00  0.00           H  
ATOM   3349  HA  ARG A 209      19.825  47.543  40.829  1.00  0.00           H  
ATOM   3350 1HB  ARG A 209      19.746  46.797  38.484  1.00  0.00           H  
ATOM   3351 2HB  ARG A 209      20.915  45.530  38.820  1.00  0.00           H  
ATOM   3352 1HG  ARG A 209      18.686  44.606  38.665  1.00  0.00           H  
ATOM   3353 2HG  ARG A 209      19.291  44.441  40.332  1.00  0.00           H  
ATOM   3354 1HD  ARG A 209      18.032  46.437  40.963  1.00  0.00           H  
ATOM   3355 2HD  ARG A 209      17.393  46.539  39.307  1.00  0.00           H  
ATOM   3356  HE  ARG A 209      16.822  43.967  40.201  1.00  0.00           H  
ATOM   3357 1HH1 ARG A 209      16.043  47.257  41.153  1.00  0.00           H  
ATOM   3358 2HH1 ARG A 209      14.489  46.828  41.829  1.00  0.00           H  
ATOM   3359 1HH2 ARG A 209      14.802  43.420  41.083  1.00  0.00           H  
ATOM   3360 2HH2 ARG A 209      13.785  44.656  41.790  1.00  0.00           H  
ATOM   3361  N   ALA A 210      22.212  45.366  41.428  1.00  0.00           N  
ATOM   3362  CA  ALA A 210      22.738  44.464  42.447  1.00  0.00           C  
ATOM   3363  C   ALA A 210      22.842  45.161  43.798  1.00  0.00           C  
ATOM   3364  O   ALA A 210      22.440  44.610  44.823  1.00  0.00           O  
ATOM   3365  CB  ALA A 210      24.097  43.925  42.026  1.00  0.00           C  
ATOM   3366  H   ALA A 210      22.766  45.556  40.606  1.00  0.00           H  
ATOM   3367  HA  ALA A 210      22.047  43.627  42.560  1.00  0.00           H  
ATOM   3368 1HB  ALA A 210      24.477  43.254  42.796  1.00  0.00           H  
ATOM   3369 2HB  ALA A 210      23.997  43.379  41.087  1.00  0.00           H  
ATOM   3370 3HB  ALA A 210      24.791  44.753  41.891  1.00  0.00           H  
ATOM   3371  N   LEU A 211      23.382  46.375  43.792  1.00  0.00           N  
ATOM   3372  CA  LEU A 211      23.506  47.164  45.011  1.00  0.00           C  
ATOM   3373  C   LEU A 211      22.141  47.606  45.523  1.00  0.00           C  
ATOM   3374  O   LEU A 211      21.900  47.640  46.730  1.00  0.00           O  
ATOM   3375  CB  LEU A 211      24.386  48.394  44.759  1.00  0.00           C  
ATOM   3376  CG  LEU A 211      25.863  48.105  44.464  1.00  0.00           C  
ATOM   3377  CD1 LEU A 211      26.541  49.376  43.969  1.00  0.00           C  
ATOM   3378  CD2 LEU A 211      26.540  47.580  45.722  1.00  0.00           C  
ATOM   3379  H   LEU A 211      23.714  46.761  42.919  1.00  0.00           H  
ATOM   3380  HA  LEU A 211      23.962  46.542  45.781  1.00  0.00           H  
ATOM   3381 1HB  LEU A 211      23.981  48.944  43.911  1.00  0.00           H  
ATOM   3382 2HB  LEU A 211      24.343  49.038  45.637  1.00  0.00           H  
ATOM   3383  HG  LEU A 211      25.937  47.357  43.674  1.00  0.00           H  
ATOM   3384 1HD1 LEU A 211      27.591  49.170  43.759  1.00  0.00           H  
ATOM   3385 2HD1 LEU A 211      26.050  49.718  43.057  1.00  0.00           H  
ATOM   3386 3HD1 LEU A 211      26.467  50.148  44.733  1.00  0.00           H  
ATOM   3387 1HD2 LEU A 211      27.589  47.374  45.513  1.00  0.00           H  
ATOM   3388 2HD2 LEU A 211      26.467  48.328  46.513  1.00  0.00           H  
ATOM   3389 3HD2 LEU A 211      26.047  46.663  46.044  1.00  0.00           H  
ATOM   3390  N   GLU A 212      21.249  47.944  44.599  1.00  0.00           N  
ATOM   3391  CA  GLU A 212      19.891  48.337  44.952  1.00  0.00           C  
ATOM   3392  C   GLU A 212      19.188  47.241  45.745  1.00  0.00           C  
ATOM   3393  O   GLU A 212      18.626  47.496  46.810  1.00  0.00           O  
ATOM   3394  CB  GLU A 212      19.085  48.665  43.695  1.00  0.00           C  
ATOM   3395  CG  GLU A 212      17.648  49.090  43.960  1.00  0.00           C  
ATOM   3396  CD  GLU A 212      16.863  49.321  42.699  1.00  0.00           C  
ATOM   3397  OE1 GLU A 212      17.232  48.779  41.684  1.00  0.00           O  
ATOM   3398  OE2 GLU A 212      15.893  50.039  42.749  1.00  0.00           O  
ATOM   3399  H   GLU A 212      21.519  47.928  43.626  1.00  0.00           H  
ATOM   3400  HA  GLU A 212      19.941  49.223  45.586  1.00  0.00           H  
ATOM   3401 1HB  GLU A 212      19.576  49.471  43.147  1.00  0.00           H  
ATOM   3402 2HB  GLU A 212      19.061  47.794  43.040  1.00  0.00           H  
ATOM   3403 1HG  GLU A 212      17.153  48.315  44.545  1.00  0.00           H  
ATOM   3404 2HG  GLU A 212      17.653  50.004  44.550  1.00  0.00           H  
ATOM   3405  N   VAL A 213      19.225  46.022  45.220  1.00  0.00           N  
ATOM   3406  CA  VAL A 213      18.620  44.880  45.892  1.00  0.00           C  
ATOM   3407  C   VAL A 213      19.352  44.550  47.188  1.00  0.00           C  
ATOM   3408  O   VAL A 213      18.734  44.174  48.183  1.00  0.00           O  
ATOM   3409  CB  VAL A 213      18.637  43.647  44.968  1.00  0.00           C  
ATOM   3410  CG1 VAL A 213      18.161  42.412  45.720  1.00  0.00           C  
ATOM   3411  CG2 VAL A 213      17.767  43.903  43.747  1.00  0.00           C  
ATOM   3412  H   VAL A 213      19.686  45.882  44.331  1.00  0.00           H  
ATOM   3413  HA  VAL A 213      17.592  45.134  46.150  1.00  0.00           H  
ATOM   3414  HB  VAL A 213      19.661  43.455  44.652  1.00  0.00           H  
ATOM   3415 1HG1 VAL A 213      18.179  41.550  45.051  1.00  0.00           H  
ATOM   3416 2HG1 VAL A 213      18.818  42.226  46.569  1.00  0.00           H  
ATOM   3417 3HG1 VAL A 213      17.143  42.573  46.075  1.00  0.00           H  
ATOM   3418 1HG2 VAL A 213      17.783  43.028  43.098  1.00  0.00           H  
ATOM   3419 2HG2 VAL A 213      16.743  44.101  44.064  1.00  0.00           H  
ATOM   3420 3HG2 VAL A 213      18.150  44.766  43.202  1.00  0.00           H  
ATOM   3421  N   ALA A 214      20.672  44.696  47.168  1.00  0.00           N  
ATOM   3422  CA  ALA A 214      21.487  44.458  48.353  1.00  0.00           C  
ATOM   3423  C   ALA A 214      21.059  45.358  49.505  1.00  0.00           C  
ATOM   3424  O   ALA A 214      20.926  44.906  50.642  1.00  0.00           O  
ATOM   3425  CB  ALA A 214      22.961  44.669  48.036  1.00  0.00           C  
ATOM   3426  H   ALA A 214      21.124  44.977  46.310  1.00  0.00           H  
ATOM   3427  HA  ALA A 214      21.344  43.426  48.670  1.00  0.00           H  
ATOM   3428 1HB  ALA A 214      23.554  44.485  48.931  1.00  0.00           H  
ATOM   3429 2HB  ALA A 214      23.266  43.977  47.251  1.00  0.00           H  
ATOM   3430 3HB  ALA A 214      23.115  45.691  47.698  1.00  0.00           H  
ATOM   3431  N   VAL A 215      20.842  46.633  49.204  1.00  0.00           N  
ATOM   3432  CA  VAL A 215      20.369  47.587  50.200  1.00  0.00           C  
ATOM   3433  C   VAL A 215      18.983  47.207  50.710  1.00  0.00           C  
ATOM   3434  O   VAL A 215      18.702  47.308  51.904  1.00  0.00           O  
ATOM   3435  CB  VAL A 215      20.322  49.006  49.602  1.00  0.00           C  
ATOM   3436  CG1 VAL A 215      19.575  49.951  50.532  1.00  0.00           C  
ATOM   3437  CG2 VAL A 215      21.736  49.506  49.346  1.00  0.00           C  
ATOM   3438  H   VAL A 215      21.010  46.951  48.261  1.00  0.00           H  
ATOM   3439  HA  VAL A 215      21.050  47.567  51.051  1.00  0.00           H  
ATOM   3440  HB  VAL A 215      19.770  48.976  48.663  1.00  0.00           H  
ATOM   3441 1HG1 VAL A 215      19.552  50.949  50.095  1.00  0.00           H  
ATOM   3442 2HG1 VAL A 215      18.555  49.593  50.673  1.00  0.00           H  
ATOM   3443 3HG1 VAL A 215      20.083  49.990  51.495  1.00  0.00           H  
ATOM   3444 1HG2 VAL A 215      21.695  50.510  48.923  1.00  0.00           H  
ATOM   3445 2HG2 VAL A 215      22.290  49.530  50.285  1.00  0.00           H  
ATOM   3446 3HG2 VAL A 215      22.236  48.837  48.646  1.00  0.00           H  
ATOM   3447  N   ARG A 216      18.121  46.772  49.797  1.00  0.00           N  
ATOM   3448  CA  ARG A 216      16.785  46.318  50.163  1.00  0.00           C  
ATOM   3449  C   ARG A 216      16.848  45.141  51.128  1.00  0.00           C  
ATOM   3450  O   ARG A 216      16.068  45.060  52.075  1.00  0.00           O  
ATOM   3451  CB  ARG A 216      16.000  45.912  48.924  1.00  0.00           C  
ATOM   3452  CG  ARG A 216      14.562  45.499  49.186  1.00  0.00           C  
ATOM   3453  CD  ARG A 216      13.871  45.091  47.935  1.00  0.00           C  
ATOM   3454  NE  ARG A 216      12.499  44.676  48.183  1.00  0.00           N  
ATOM   3455  CZ  ARG A 216      11.439  45.507  48.192  1.00  0.00           C  
ATOM   3456  NH1 ARG A 216      11.607  46.790  47.965  1.00  0.00           N  
ATOM   3457  NH2 ARG A 216      10.228  45.030  48.428  1.00  0.00           N  
ATOM   3458  H   ARG A 216      18.399  46.758  48.827  1.00  0.00           H  
ATOM   3459  HA  ARG A 216      16.268  47.131  50.668  1.00  0.00           H  
ATOM   3460 1HB  ARG A 216      15.982  46.742  48.218  1.00  0.00           H  
ATOM   3461 2HB  ARG A 216      16.501  45.077  48.434  1.00  0.00           H  
ATOM   3462 1HG  ARG A 216      14.545  44.654  49.876  1.00  0.00           H  
ATOM   3463 2HG  ARG A 216      14.016  46.336  49.622  1.00  0.00           H  
ATOM   3464 1HD  ARG A 216      13.853  45.930  47.240  1.00  0.00           H  
ATOM   3465 2HD  ARG A 216      14.402  44.255  47.481  1.00  0.00           H  
ATOM   3466  HE  ARG A 216      12.329  43.696  48.362  1.00  0.00           H  
ATOM   3467 1HH1 ARG A 216      12.533  47.154  47.784  1.00  0.00           H  
ATOM   3468 2HH1 ARG A 216      10.812  47.414  47.971  1.00  0.00           H  
ATOM   3469 1HH2 ARG A 216      10.099  44.044  48.602  1.00  0.00           H  
ATOM   3470 2HH2 ARG A 216       9.435  45.653  48.434  1.00  0.00           H  
ATOM   3471  N   ALA A 217      17.784  44.230  50.885  1.00  0.00           N  
ATOM   3472  CA  ALA A 217      17.942  43.048  51.723  1.00  0.00           C  
ATOM   3473  C   ALA A 217      18.292  43.429  53.155  1.00  0.00           C  
ATOM   3474  O   ALA A 217      17.650  42.976  54.104  1.00  0.00           O  
ATOM   3475  CB  ALA A 217      19.006  42.127  51.145  1.00  0.00           C  
ATOM   3476  H   ALA A 217      18.405  44.361  50.097  1.00  0.00           H  
ATOM   3477  HA  ALA A 217      16.991  42.513  51.746  1.00  0.00           H  
ATOM   3478 1HB  ALA A 217      19.113  41.249  51.783  1.00  0.00           H  
ATOM   3479 2HB  ALA A 217      18.714  41.815  50.143  1.00  0.00           H  
ATOM   3480 3HB  ALA A 217      19.958  42.656  51.098  1.00  0.00           H  
ATOM   3481  N   VAL A 218      19.312  44.269  53.306  1.00  0.00           N  
ATOM   3482  CA  VAL A 218      19.789  44.663  54.625  1.00  0.00           C  
ATOM   3483  C   VAL A 218      18.843  45.663  55.276  1.00  0.00           C  
ATOM   3484  O   VAL A 218      18.796  45.781  56.502  1.00  0.00           O  
ATOM   3485  CB  VAL A 218      21.196  45.282  54.523  1.00  0.00           C  
ATOM   3486  CG1 VAL A 218      22.185  44.265  53.974  1.00  0.00           C  
ATOM   3487  CG2 VAL A 218      21.153  46.521  53.644  1.00  0.00           C  
ATOM   3488  H   VAL A 218      19.767  44.640  52.484  1.00  0.00           H  
ATOM   3489  HA  VAL A 218      19.821  43.776  55.261  1.00  0.00           H  
ATOM   3490  HB  VAL A 218      21.536  45.555  55.521  1.00  0.00           H  
ATOM   3491 1HG1 VAL A 218      23.175  44.719  53.908  1.00  0.00           H  
ATOM   3492 2HG1 VAL A 218      22.227  43.402  54.637  1.00  0.00           H  
ATOM   3493 3HG1 VAL A 218      21.867  43.946  52.981  1.00  0.00           H  
ATOM   3494 1HG2 VAL A 218      22.150  46.954  53.576  1.00  0.00           H  
ATOM   3495 2HG2 VAL A 218      20.807  46.250  52.647  1.00  0.00           H  
ATOM   3496 3HG2 VAL A 218      20.470  47.252  54.078  1.00  0.00           H  
ATOM   3497  N   GLU A 219      18.091  46.384  54.452  1.00  0.00           N  
ATOM   3498  CA  GLU A 219      17.040  47.265  54.944  1.00  0.00           C  
ATOM   3499  C   GLU A 219      16.016  46.494  55.767  1.00  0.00           C  
ATOM   3500  O   GLU A 219      15.716  46.859  56.905  1.00  0.00           O  
ATOM   3501  CB  GLU A 219      16.346  47.971  53.777  1.00  0.00           C  
ATOM   3502  CG  GLU A 219      15.245  48.937  54.193  1.00  0.00           C  
ATOM   3503  CD  GLU A 219      14.568  49.592  53.020  1.00  0.00           C  
ATOM   3504  OE1 GLU A 219      14.872  49.233  51.908  1.00  0.00           O  
ATOM   3505  OE2 GLU A 219      13.747  50.450  53.238  1.00  0.00           O  
ATOM   3506  H   GLU A 219      18.253  46.319  53.455  1.00  0.00           H  
ATOM   3507  HA  GLU A 219      17.493  48.013  55.596  1.00  0.00           H  
ATOM   3508 1HB  GLU A 219      17.082  48.531  53.200  1.00  0.00           H  
ATOM   3509 2HB  GLU A 219      15.905  47.228  53.113  1.00  0.00           H  
ATOM   3510 1HG  GLU A 219      14.498  48.394  54.771  1.00  0.00           H  
ATOM   3511 2HG  GLU A 219      15.674  49.706  54.834  1.00  0.00           H  
ATOM   3512  N   LEU A 220      15.481  45.424  55.187  1.00  0.00           N  
ATOM   3513  CA  LEU A 220      14.515  44.580  55.878  1.00  0.00           C  
ATOM   3514  C   LEU A 220      15.152  43.869  57.064  1.00  0.00           C  
ATOM   3515  O   LEU A 220      14.523  43.699  58.110  1.00  0.00           O  
ATOM   3516  CB  LEU A 220      13.927  43.546  54.909  1.00  0.00           C  
ATOM   3517  CG  LEU A 220      12.837  42.636  55.488  1.00  0.00           C  
ATOM   3518  CD1 LEU A 220      11.691  43.489  56.017  1.00  0.00           C  
ATOM   3519  CD2 LEU A 220      12.352  41.676  54.412  1.00  0.00           C  
ATOM   3520  H   LEU A 220      15.753  45.189  54.242  1.00  0.00           H  
ATOM   3521  HA  LEU A 220      13.716  45.215  56.264  1.00  0.00           H  
ATOM   3522 1HB  LEU A 220      13.502  44.072  54.056  1.00  0.00           H  
ATOM   3523 2HB  LEU A 220      14.735  42.908  54.550  1.00  0.00           H  
ATOM   3524  HG  LEU A 220      13.243  42.068  56.325  1.00  0.00           H  
ATOM   3525 1HD1 LEU A 220      10.916  42.842  56.429  1.00  0.00           H  
ATOM   3526 2HD1 LEU A 220      12.063  44.152  56.799  1.00  0.00           H  
ATOM   3527 3HD1 LEU A 220      11.274  44.082  55.204  1.00  0.00           H  
ATOM   3528 1HD2 LEU A 220      11.577  41.029  54.824  1.00  0.00           H  
ATOM   3529 2HD2 LEU A 220      11.943  42.244  53.575  1.00  0.00           H  
ATOM   3530 3HD2 LEU A 220      13.186  41.067  54.064  1.00  0.00           H  
ATOM   3531  N   ALA A 221      16.402  43.454  56.896  1.00  0.00           N  
ATOM   3532  CA  ALA A 221      17.146  42.806  57.971  1.00  0.00           C  
ATOM   3533  C   ALA A 221      17.214  43.693  59.206  1.00  0.00           C  
ATOM   3534  O   ALA A 221      17.029  43.223  60.330  1.00  0.00           O  
ATOM   3535  CB  ALA A 221      18.547  42.444  57.501  1.00  0.00           C  
ATOM   3536  H   ALA A 221      16.851  43.591  56.001  1.00  0.00           H  
ATOM   3537  HA  ALA A 221      16.623  41.889  58.248  1.00  0.00           H  
ATOM   3538 1HB  ALA A 221      19.091  41.960  58.312  1.00  0.00           H  
ATOM   3539 2HB  ALA A 221      18.482  41.764  56.651  1.00  0.00           H  
ATOM   3540 3HB  ALA A 221      19.075  43.349  57.200  1.00  0.00           H  
ATOM   3541  N   ILE A 222      17.478  44.977  58.994  1.00  0.00           N  
ATOM   3542  CA  ILE A 222      17.514  45.943  60.085  1.00  0.00           C  
ATOM   3543  C   ILE A 222      16.126  46.151  60.679  1.00  0.00           C  
ATOM   3544  O   ILE A 222      15.971  46.255  61.896  1.00  0.00           O  
ATOM   3545  CB  ILE A 222      18.075  47.294  59.605  1.00  0.00           C  
ATOM   3546  CG1 ILE A 222      19.556  47.157  59.240  1.00  0.00           C  
ATOM   3547  CG2 ILE A 222      17.883  48.360  60.673  1.00  0.00           C  
ATOM   3548  CD1 ILE A 222      20.110  48.342  58.483  1.00  0.00           C  
ATOM   3549  H   ILE A 222      17.663  45.291  58.053  1.00  0.00           H  
ATOM   3550  HA  ILE A 222      18.156  45.552  60.873  1.00  0.00           H  
ATOM   3551  HB  ILE A 222      17.554  47.603  58.700  1.00  0.00           H  
ATOM   3552 1HG1 ILE A 222      20.144  47.027  60.147  1.00  0.00           H  
ATOM   3553 2HG1 ILE A 222      19.699  46.266  58.628  1.00  0.00           H  
ATOM   3554 1HG2 ILE A 222      18.287  49.307  60.317  1.00  0.00           H  
ATOM   3555 2HG2 ILE A 222      16.822  48.474  60.886  1.00  0.00           H  
ATOM   3556 3HG2 ILE A 222      18.406  48.061  61.582  1.00  0.00           H  
ATOM   3557 1HD1 ILE A 222      21.163  48.171  58.259  1.00  0.00           H  
ATOM   3558 2HD1 ILE A 222      19.557  48.470  57.551  1.00  0.00           H  
ATOM   3559 3HD1 ILE A 222      20.010  49.240  59.090  1.00  0.00           H  
ATOM   3560  N   LYS A 223      15.120  46.212  59.814  1.00  0.00           N  
ATOM   3561  CA  LYS A 223      13.737  46.335  60.255  1.00  0.00           C  
ATOM   3562  C   LYS A 223      13.357  45.203  61.202  1.00  0.00           C  
ATOM   3563  O   LYS A 223      12.683  45.424  62.209  1.00  0.00           O  
ATOM   3564  CB  LYS A 223      12.791  46.355  59.053  1.00  0.00           C  
ATOM   3565  CG  LYS A 223      12.811  47.654  58.258  1.00  0.00           C  
ATOM   3566  CD  LYS A 223      11.871  47.585  57.063  1.00  0.00           C  
ATOM   3567  CE  LYS A 223      11.848  48.902  56.300  1.00  0.00           C  
ATOM   3568  NZ  LYS A 223      10.972  48.834  55.100  1.00  0.00           N  
ATOM   3569  H   LYS A 223      15.319  46.172  58.824  1.00  0.00           H  
ATOM   3570  HA  LYS A 223      13.629  47.274  60.802  1.00  0.00           H  
ATOM   3571 1HB  LYS A 223      13.050  45.542  58.373  1.00  0.00           H  
ATOM   3572 2HB  LYS A 223      11.768  46.186  59.391  1.00  0.00           H  
ATOM   3573 1HG  LYS A 223      12.507  48.480  58.902  1.00  0.00           H  
ATOM   3574 2HG  LYS A 223      13.823  47.847  57.903  1.00  0.00           H  
ATOM   3575 1HD  LYS A 223      12.196  46.790  56.390  1.00  0.00           H  
ATOM   3576 2HD  LYS A 223      10.863  47.358  57.406  1.00  0.00           H  
ATOM   3577 1HE  LYS A 223      11.487  49.694  56.954  1.00  0.00           H  
ATOM   3578 2HE  LYS A 223      12.859  49.156  55.983  1.00  0.00           H  
ATOM   3579 1HZ  LYS A 223      10.983  49.724  54.623  1.00  0.00           H  
ATOM   3580 2HZ  LYS A 223      11.309  48.113  54.477  1.00  0.00           H  
ATOM   3581 3HZ  LYS A 223      10.027  48.616  55.383  1.00  0.00           H  
ATOM   3582  N   SER A 224      13.793  43.993  60.874  1.00  0.00           N  
ATOM   3583  CA  SER A 224      13.572  42.838  61.736  1.00  0.00           C  
ATOM   3584  C   SER A 224      14.415  42.926  63.000  1.00  0.00           C  
ATOM   3585  O   SER A 224      13.923  42.689  64.105  1.00  0.00           O  
ATOM   3586  CB  SER A 224      13.896  41.559  60.989  1.00  0.00           C  
ATOM   3587  OG  SER A 224      13.773  40.443  61.827  1.00  0.00           O  
ATOM   3588  H   SER A 224      14.290  43.869  60.004  1.00  0.00           H  
ATOM   3589  HA  SER A 224      12.523  42.827  62.038  1.00  0.00           H  
ATOM   3590 1HB  SER A 224      13.224  41.454  60.138  1.00  0.00           H  
ATOM   3591 2HB  SER A 224      14.911  41.613  60.599  1.00  0.00           H  
ATOM   3592  HG  SER A 224      12.939  40.028  61.595  1.00  0.00           H  
ATOM   3593  N   ASN A 225      15.688  43.266  62.834  1.00  0.00           N  
ATOM   3594  CA  ASN A 225      16.607  43.371  63.962  1.00  0.00           C  
ATOM   3595  C   ASN A 225      17.426  44.655  63.888  1.00  0.00           C  
ATOM   3596  O   ASN A 225      18.478  44.697  63.253  1.00  0.00           O  
ATOM   3597  CB  ASN A 225      17.518  42.160  64.022  1.00  0.00           C  
ATOM   3598  CG  ASN A 225      18.410  42.167  65.234  1.00  0.00           C  
ATOM   3599  OD1 ASN A 225      18.498  43.173  65.948  1.00  0.00           O  
ATOM   3600  ND2 ASN A 225      19.071  41.065  65.479  1.00  0.00           N  
ATOM   3601  H   ASN A 225      16.028  43.459  61.903  1.00  0.00           H  
ATOM   3602  HA  ASN A 225      16.023  43.403  64.883  1.00  0.00           H  
ATOM   3603 1HB  ASN A 225      16.915  41.250  64.035  1.00  0.00           H  
ATOM   3604 2HB  ASN A 225      18.141  42.127  63.129  1.00  0.00           H  
ATOM   3605 1HD2 ASN A 225      19.679  41.012  66.271  1.00  0.00           H  
ATOM   3606 2HD2 ASN A 225      18.969  40.276  64.874  1.00  0.00           H  
ATOM   3607  N   PRO A 226      16.933  45.702  64.542  1.00  0.00           N  
ATOM   3608  CA  PRO A 226      17.582  47.007  64.498  1.00  0.00           C  
ATOM   3609  C   PRO A 226      19.006  46.931  65.030  1.00  0.00           C  
ATOM   3610  O   PRO A 226      19.846  47.773  64.706  1.00  0.00           O  
ATOM   3611  CB  PRO A 226      16.688  47.867  65.397  1.00  0.00           C  
ATOM   3612  CG  PRO A 226      15.346  47.223  65.305  1.00  0.00           C  
ATOM   3613  CD  PRO A 226      15.643  45.748  65.253  1.00  0.00           C  
ATOM   3614  HA  PRO A 226      17.635  47.332  63.459  1.00  0.00           H  
ATOM   3615 1HB  PRO A 226      17.085  47.878  66.424  1.00  0.00           H  
ATOM   3616 2HB  PRO A 226      16.687  48.908  65.042  1.00  0.00           H  
ATOM   3617 1HG  PRO A 226      14.731  47.501  66.173  1.00  0.00           H  
ATOM   3618 2HG  PRO A 226      14.816  47.579  64.410  1.00  0.00           H  
ATOM   3619 1HD  PRO A 226      15.724  45.354  66.277  1.00  0.00           H  
ATOM   3620 2HD  PRO A 226      14.844  45.232  64.701  1.00  0.00           H  
ATOM   3621  N   ASP A 227      19.274  45.920  65.851  1.00  0.00           N  
ATOM   3622  CA  ASP A 227      20.563  45.799  66.524  1.00  0.00           C  
ATOM   3623  C   ASP A 227      21.543  44.984  65.690  1.00  0.00           C  
ATOM   3624  O   ASP A 227      22.656  44.694  66.132  1.00  0.00           O  
ATOM   3625  CB  ASP A 227      20.392  45.152  67.900  1.00  0.00           C  
ATOM   3626  CG  ASP A 227      19.619  46.029  68.876  1.00  0.00           C  
ATOM   3627  OD1 ASP A 227      19.648  47.226  68.718  1.00  0.00           O  
ATOM   3628  OD2 ASP A 227      19.007  45.492  69.769  1.00  0.00           O  
ATOM   3629  H   ASP A 227      18.567  45.217  66.013  1.00  0.00           H  
ATOM   3630  HA  ASP A 227      20.984  46.798  66.646  1.00  0.00           H  
ATOM   3631 1HB  ASP A 227      19.866  44.202  67.793  1.00  0.00           H  
ATOM   3632 2HB  ASP A 227      21.373  44.937  68.326  1.00  0.00           H  
ATOM   3633  N   ASN A 228      21.126  44.617  64.484  1.00  0.00           N  
ATOM   3634  CA  ASN A 228      21.988  43.887  63.564  1.00  0.00           C  
ATOM   3635  C   ASN A 228      23.090  44.782  63.013  1.00  0.00           C  
ATOM   3636  O   ASN A 228      22.966  45.336  61.921  1.00  0.00           O  
ATOM   3637  CB  ASN A 228      21.174  43.285  62.433  1.00  0.00           C  
ATOM   3638  CG  ASN A 228      21.990  42.379  61.553  1.00  0.00           C  
ATOM   3639  OD1 ASN A 228      23.214  42.526  61.454  1.00  0.00           O  
ATOM   3640  ND2 ASN A 228      21.336  41.443  60.913  1.00  0.00           N  
ATOM   3641  H   ASN A 228      20.185  44.851  64.198  1.00  0.00           H  
ATOM   3642  HA  ASN A 228      22.467  43.073  64.109  1.00  0.00           H  
ATOM   3643 1HB  ASN A 228      20.340  42.716  62.848  1.00  0.00           H  
ATOM   3644 2HB  ASN A 228      20.754  44.084  61.822  1.00  0.00           H  
ATOM   3645 1HD2 ASN A 228      21.827  40.811  60.313  1.00  0.00           H  
ATOM   3646 2HD2 ASN A 228      20.346  41.361  61.023  1.00  0.00           H  
ATOM   3647  N   ASP A 229      24.168  44.922  63.776  1.00  0.00           N  
ATOM   3648  CA  ASP A 229      25.260  45.815  63.405  1.00  0.00           C  
ATOM   3649  C   ASP A 229      25.833  45.449  62.042  1.00  0.00           C  
ATOM   3650  O   ASP A 229      26.234  46.322  61.272  1.00  0.00           O  
ATOM   3651  CB  ASP A 229      26.369  45.775  64.459  1.00  0.00           C  
ATOM   3652  CG  ASP A 229      25.982  46.478  65.753  1.00  0.00           C  
ATOM   3653  OD1 ASP A 229      25.027  47.217  65.742  1.00  0.00           O  
ATOM   3654  OD2 ASP A 229      26.646  46.267  66.741  1.00  0.00           O  
ATOM   3655  H   ASP A 229      24.234  44.396  64.636  1.00  0.00           H  
ATOM   3656  HA  ASP A 229      24.860  46.828  63.338  1.00  0.00           H  
ATOM   3657 1HB  ASP A 229      26.618  44.738  64.685  1.00  0.00           H  
ATOM   3658 2HB  ASP A 229      27.267  46.248  64.060  1.00  0.00           H  
ATOM   3659  N   GLU A 230      25.868  44.153  61.752  1.00  0.00           N  
ATOM   3660  CA  GLU A 230      26.418  43.666  60.492  1.00  0.00           C  
ATOM   3661  C   GLU A 230      25.643  44.219  59.301  1.00  0.00           C  
ATOM   3662  O   GLU A 230      26.232  44.657  58.314  1.00  0.00           O  
ATOM   3663  CB  GLU A 230      26.400  42.136  60.459  1.00  0.00           C  
ATOM   3664  CG  GLU A 230      27.289  41.475  61.503  1.00  0.00           C  
ATOM   3665  CD  GLU A 230      28.750  41.772  61.299  1.00  0.00           C  
ATOM   3666  OE1 GLU A 230      29.230  41.579  60.208  1.00  0.00           O  
ATOM   3667  OE2 GLU A 230      29.386  42.191  62.237  1.00  0.00           O  
ATOM   3668  H   GLU A 230      25.507  43.488  62.419  1.00  0.00           H  
ATOM   3669  HA  GLU A 230      27.447  44.014  60.405  1.00  0.00           H  
ATOM   3670 1HB  GLU A 230      25.382  41.780  60.615  1.00  0.00           H  
ATOM   3671 2HB  GLU A 230      26.721  41.790  59.477  1.00  0.00           H  
ATOM   3672 1HG  GLU A 230      26.995  41.824  62.491  1.00  0.00           H  
ATOM   3673 2HG  GLU A 230      27.135  40.397  61.466  1.00  0.00           H  
ATOM   3674  N   ALA A 231      24.320  44.196  59.402  1.00  0.00           N  
ATOM   3675  CA  ALA A 231      23.461  44.740  58.357  1.00  0.00           C  
ATOM   3676  C   ALA A 231      23.643  46.246  58.226  1.00  0.00           C  
ATOM   3677  O   ALA A 231      23.654  46.785  57.118  1.00  0.00           O  
ATOM   3678  CB  ALA A 231      22.003  44.405  58.639  1.00  0.00           C  
ATOM   3679  H   ALA A 231      23.895  43.789  60.227  1.00  0.00           H  
ATOM   3680  HA  ALA A 231      23.744  44.288  57.406  1.00  0.00           H  
ATOM   3681 1HB  ALA A 231      21.375  44.820  57.849  1.00  0.00           H  
ATOM   3682 2HB  ALA A 231      21.877  43.324  58.672  1.00  0.00           H  
ATOM   3683 3HB  ALA A 231      21.710  44.834  59.597  1.00  0.00           H  
ATOM   3684  N   VAL A 232      23.785  46.923  59.360  1.00  0.00           N  
ATOM   3685  CA  VAL A 232      23.952  48.370  59.374  1.00  0.00           C  
ATOM   3686  C   VAL A 232      25.220  48.785  58.638  1.00  0.00           C  
ATOM   3687  O   VAL A 232      25.187  49.657  57.768  1.00  0.00           O  
ATOM   3688  CB  VAL A 232      24.010  48.888  60.823  1.00  0.00           C  
ATOM   3689  CG1 VAL A 232      24.412  50.356  60.850  1.00  0.00           C  
ATOM   3690  CG2 VAL A 232      22.663  48.686  61.501  1.00  0.00           C  
ATOM   3691  H   VAL A 232      23.777  46.420  60.236  1.00  0.00           H  
ATOM   3692  HA  VAL A 232      23.106  48.822  58.854  1.00  0.00           H  
ATOM   3693  HB  VAL A 232      24.777  48.336  61.367  1.00  0.00           H  
ATOM   3694 1HG1 VAL A 232      24.448  50.705  61.882  1.00  0.00           H  
ATOM   3695 2HG1 VAL A 232      25.394  50.471  60.393  1.00  0.00           H  
ATOM   3696 3HG1 VAL A 232      23.680  50.943  60.295  1.00  0.00           H  
ATOM   3697 1HG2 VAL A 232      22.712  49.053  62.526  1.00  0.00           H  
ATOM   3698 2HG2 VAL A 232      21.895  49.234  60.954  1.00  0.00           H  
ATOM   3699 3HG2 VAL A 232      22.415  47.624  61.507  1.00  0.00           H  
ATOM   3700  N   GLU A 233      26.336  48.159  58.992  1.00  0.00           N  
ATOM   3701  CA  GLU A 233      27.609  48.430  58.337  1.00  0.00           C  
ATOM   3702  C   GLU A 233      27.540  48.113  56.848  1.00  0.00           C  
ATOM   3703  O   GLU A 233      27.976  48.908  56.017  1.00  0.00           O  
ATOM   3704  CB  GLU A 233      28.729  47.618  58.991  1.00  0.00           C  
ATOM   3705  CG  GLU A 233      30.103  47.826  58.369  1.00  0.00           C  
ATOM   3706  CD  GLU A 233      31.181  47.032  59.052  1.00  0.00           C  
ATOM   3707  OE1 GLU A 233      30.992  46.662  60.186  1.00  0.00           O  
ATOM   3708  OE2 GLU A 233      32.195  46.795  58.440  1.00  0.00           O  
ATOM   3709  H   GLU A 233      26.302  47.474  59.737  1.00  0.00           H  
ATOM   3710  HA  GLU A 233      27.831  49.493  58.439  1.00  0.00           H  
ATOM   3711 1HB  GLU A 233      28.797  47.876  60.048  1.00  0.00           H  
ATOM   3712 2HB  GLU A 233      28.491  46.556  58.928  1.00  0.00           H  
ATOM   3713 1HG  GLU A 233      30.062  47.535  57.320  1.00  0.00           H  
ATOM   3714 2HG  GLU A 233      30.353  48.885  58.415  1.00  0.00           H  
ATOM   3715  N   THR A 234      26.992  46.949  56.522  1.00  0.00           N  
ATOM   3716  CA  THR A 234      26.861  46.528  55.132  1.00  0.00           C  
ATOM   3717  C   THR A 234      26.075  47.550  54.318  1.00  0.00           C  
ATOM   3718  O   THR A 234      26.459  47.896  53.202  1.00  0.00           O  
ATOM   3719  CB  THR A 234      26.178  45.151  55.031  1.00  0.00           C  
ATOM   3720  OG1 THR A 234      26.949  44.180  55.752  1.00  0.00           O  
ATOM   3721  CG2 THR A 234      26.057  44.720  53.578  1.00  0.00           C  
ATOM   3722  H   THR A 234      26.657  46.340  57.254  1.00  0.00           H  
ATOM   3723  HA  THR A 234      27.857  46.456  54.696  1.00  0.00           H  
ATOM   3724  HB  THR A 234      25.184  45.205  55.473  1.00  0.00           H  
ATOM   3725  HG1 THR A 234      26.848  44.328  56.695  1.00  0.00           H  
ATOM   3726 1HG2 THR A 234      25.573  43.746  53.526  1.00  0.00           H  
ATOM   3727 2HG2 THR A 234      25.462  45.452  53.029  1.00  0.00           H  
ATOM   3728 3HG2 THR A 234      27.050  44.655  53.135  1.00  0.00           H  
ATOM   3729  N   ALA A 235      24.973  48.029  54.885  1.00  0.00           N  
ATOM   3730  CA  ALA A 235      24.135  49.015  54.217  1.00  0.00           C  
ATOM   3731  C   ALA A 235      24.937  50.257  53.843  1.00  0.00           C  
ATOM   3732  O   ALA A 235      24.819  50.772  52.732  1.00  0.00           O  
ATOM   3733  CB  ALA A 235      22.955  49.392  55.100  1.00  0.00           C  
ATOM   3734  H   ALA A 235      24.709  47.699  55.803  1.00  0.00           H  
ATOM   3735  HA  ALA A 235      23.754  48.579  53.291  1.00  0.00           H  
ATOM   3736 1HB  ALA A 235      22.337  50.130  54.588  1.00  0.00           H  
ATOM   3737 2HB  ALA A 235      22.359  48.503  55.311  1.00  0.00           H  
ATOM   3738 3HB  ALA A 235      23.321  49.814  56.035  1.00  0.00           H  
ATOM   3739  N   VAL A 236      25.750  50.732  54.781  1.00  0.00           N  
ATOM   3740  CA  VAL A 236      26.574  51.913  54.552  1.00  0.00           C  
ATOM   3741  C   VAL A 236      27.593  51.665  53.446  1.00  0.00           C  
ATOM   3742  O   VAL A 236      27.802  52.515  52.581  1.00  0.00           O  
ATOM   3743  CB  VAL A 236      27.309  52.310  55.846  1.00  0.00           C  
ATOM   3744  CG1 VAL A 236      28.307  53.425  55.570  1.00  0.00           C  
ATOM   3745  CG2 VAL A 236      26.303  52.736  56.903  1.00  0.00           C  
ATOM   3746  H   VAL A 236      25.796  50.265  55.675  1.00  0.00           H  
ATOM   3747  HA  VAL A 236      25.928  52.731  54.229  1.00  0.00           H  
ATOM   3748  HB  VAL A 236      27.877  51.452  56.208  1.00  0.00           H  
ATOM   3749 1HG1 VAL A 236      28.818  53.693  56.495  1.00  0.00           H  
ATOM   3750 2HG1 VAL A 236      29.039  53.085  54.838  1.00  0.00           H  
ATOM   3751 3HG1 VAL A 236      27.781  54.296  55.182  1.00  0.00           H  
ATOM   3752 1HG2 VAL A 236      26.829  53.015  57.816  1.00  0.00           H  
ATOM   3753 2HG2 VAL A 236      25.731  53.589  56.538  1.00  0.00           H  
ATOM   3754 3HG2 VAL A 236      25.624  51.909  57.114  1.00  0.00           H  
ATOM   3755  N   ARG A 237      28.225  50.498  53.481  1.00  0.00           N  
ATOM   3756  CA  ARG A 237      29.200  50.124  52.464  1.00  0.00           C  
ATOM   3757  C   ARG A 237      28.553  50.038  51.088  1.00  0.00           C  
ATOM   3758  O   ARG A 237      29.150  50.431  50.085  1.00  0.00           O  
ATOM   3759  CB  ARG A 237      29.843  48.787  52.803  1.00  0.00           C  
ATOM   3760  CG  ARG A 237      30.787  48.816  53.995  1.00  0.00           C  
ATOM   3761  CD  ARG A 237      31.388  47.482  54.250  1.00  0.00           C  
ATOM   3762  NE  ARG A 237      32.248  47.490  55.423  1.00  0.00           N  
ATOM   3763  CZ  ARG A 237      33.537  47.882  55.423  1.00  0.00           C  
ATOM   3764  NH1 ARG A 237      34.100  48.292  54.308  1.00  0.00           N  
ATOM   3765  NH2 ARG A 237      34.236  47.852  56.544  1.00  0.00           N  
ATOM   3766  H   ARG A 237      28.025  49.853  54.233  1.00  0.00           H  
ATOM   3767  HA  ARG A 237      29.969  50.896  52.420  1.00  0.00           H  
ATOM   3768 1HB  ARG A 237      29.067  48.054  53.014  1.00  0.00           H  
ATOM   3769 2HB  ARG A 237      30.408  48.427  51.943  1.00  0.00           H  
ATOM   3770 1HG  ARG A 237      31.593  49.524  53.803  1.00  0.00           H  
ATOM   3771 2HG  ARG A 237      30.239  49.121  54.886  1.00  0.00           H  
ATOM   3772 1HD  ARG A 237      30.597  46.751  54.413  1.00  0.00           H  
ATOM   3773 2HD  ARG A 237      31.986  47.181  53.391  1.00  0.00           H  
ATOM   3774  HE  ARG A 237      31.850  47.181  56.299  1.00  0.00           H  
ATOM   3775 1HH1 ARG A 237      33.566  48.315  53.452  1.00  0.00           H  
ATOM   3776 2HH1 ARG A 237      35.067  48.586  54.308  1.00  0.00           H  
ATOM   3777 1HH2 ARG A 237      33.804  47.536  57.401  1.00  0.00           H  
ATOM   3778 2HH2 ARG A 237      35.202  48.146  56.545  1.00  0.00           H  
ATOM   3779  N   LEU A 238      27.328  49.523  51.044  1.00  0.00           N  
ATOM   3780  CA  LEU A 238      26.570  49.452  49.803  1.00  0.00           C  
ATOM   3781  C   LEU A 238      26.262  50.844  49.265  1.00  0.00           C  
ATOM   3782  O   LEU A 238      26.315  51.080  48.058  1.00  0.00           O  
ATOM   3783  CB  LEU A 238      25.263  48.682  50.024  1.00  0.00           C  
ATOM   3784  CG  LEU A 238      25.414  47.182  50.311  1.00  0.00           C  
ATOM   3785  CD1 LEU A 238      24.089  46.625  50.812  1.00  0.00           C  
ATOM   3786  CD2 LEU A 238      25.866  46.467  49.046  1.00  0.00           C  
ATOM   3787  H   LEU A 238      26.914  49.171  51.895  1.00  0.00           H  
ATOM   3788  HA  LEU A 238      27.175  48.938  49.055  1.00  0.00           H  
ATOM   3789 1HB  LEU A 238      24.734  49.128  50.865  1.00  0.00           H  
ATOM   3790 2HB  LEU A 238      24.642  48.789  49.134  1.00  0.00           H  
ATOM   3791  HG  LEU A 238      26.157  47.036  51.095  1.00  0.00           H  
ATOM   3792 1HD1 LEU A 238      24.197  45.560  51.016  1.00  0.00           H  
ATOM   3793 2HD1 LEU A 238      23.800  47.141  51.728  1.00  0.00           H  
ATOM   3794 3HD1 LEU A 238      23.322  46.773  50.053  1.00  0.00           H  
ATOM   3795 1HD2 LEU A 238      25.974  45.401  49.250  1.00  0.00           H  
ATOM   3796 2HD2 LEU A 238      25.123  46.612  48.261  1.00  0.00           H  
ATOM   3797 3HD2 LEU A 238      26.823  46.874  48.720  1.00  0.00           H  
ATOM   3798  N   ALA A 239      25.941  51.764  50.170  1.00  0.00           N  
ATOM   3799  CA  ALA A 239      25.692  53.150  49.795  1.00  0.00           C  
ATOM   3800  C   ALA A 239      26.925  53.782  49.165  1.00  0.00           C  
ATOM   3801  O   ALA A 239      26.824  54.534  48.197  1.00  0.00           O  
ATOM   3802  CB  ALA A 239      25.248  53.957  51.007  1.00  0.00           C  
ATOM   3803  H   ALA A 239      25.867  51.496  51.139  1.00  0.00           H  
ATOM   3804  HA  ALA A 239      24.893  53.171  49.052  1.00  0.00           H  
ATOM   3805 1HB  ALA A 239      25.067  54.990  50.711  1.00  0.00           H  
ATOM   3806 2HB  ALA A 239      24.330  53.529  51.412  1.00  0.00           H  
ATOM   3807 3HB  ALA A 239      26.027  53.930  51.767  1.00  0.00           H  
ATOM   3808  N   ARG A 240      28.093  53.470  49.719  1.00  0.00           N  
ATOM   3809  CA  ARG A 240      29.351  53.995  49.202  1.00  0.00           C  
ATOM   3810  C   ARG A 240      29.651  53.437  47.817  1.00  0.00           C  
ATOM   3811  O   ARG A 240      30.203  54.131  46.964  1.00  0.00           O  
ATOM   3812  CB  ARG A 240      30.499  53.655  50.141  1.00  0.00           C  
ATOM   3813  CG  ARG A 240      30.483  54.404  51.465  1.00  0.00           C  
ATOM   3814  CD  ARG A 240      31.562  53.936  52.373  1.00  0.00           C  
ATOM   3815  NE  ARG A 240      32.884  54.202  51.827  1.00  0.00           N  
ATOM   3816  CZ  ARG A 240      34.038  54.040  52.503  1.00  0.00           C  
ATOM   3817  NH1 ARG A 240      34.017  53.614  53.746  1.00  0.00           N  
ATOM   3818  NH2 ARG A 240      35.191  54.310  51.917  1.00  0.00           N  
ATOM   3819  H   ARG A 240      28.108  52.853  50.518  1.00  0.00           H  
ATOM   3820  HA  ARG A 240      29.263  55.077  49.111  1.00  0.00           H  
ATOM   3821 1HB  ARG A 240      30.483  52.589  50.365  1.00  0.00           H  
ATOM   3822 2HB  ARG A 240      31.447  53.873  49.651  1.00  0.00           H  
ATOM   3823 1HG  ARG A 240      30.627  55.469  51.282  1.00  0.00           H  
ATOM   3824 2HG  ARG A 240      29.525  54.245  51.962  1.00  0.00           H  
ATOM   3825 1HD  ARG A 240      31.480  54.449  53.331  1.00  0.00           H  
ATOM   3826 2HD  ARG A 240      31.468  52.862  52.527  1.00  0.00           H  
ATOM   3827  HE  ARG A 240      32.941  54.532  50.872  1.00  0.00           H  
ATOM   3828 1HH1 ARG A 240      33.135  53.408  54.195  1.00  0.00           H  
ATOM   3829 2HH1 ARG A 240      34.882  53.492  54.253  1.00  0.00           H  
ATOM   3830 1HH2 ARG A 240      35.206  54.638  50.960  1.00  0.00           H  
ATOM   3831 2HH2 ARG A 240      36.055  54.189  52.423  1.00  0.00           H  
ATOM   3832  N   GLU A 241      29.286  52.179  47.597  1.00  0.00           N  
ATOM   3833  CA  GLU A 241      29.402  51.566  46.279  1.00  0.00           C  
ATOM   3834  C   GLU A 241      28.449  52.212  45.284  1.00  0.00           C  
ATOM   3835  O   GLU A 241      28.807  52.450  44.130  1.00  0.00           O  
ATOM   3836  CB  GLU A 241      29.122  50.063  46.363  1.00  0.00           C  
ATOM   3837  CG  GLU A 241      30.230  49.253  47.022  1.00  0.00           C  
ATOM   3838  CD  GLU A 241      31.523  49.300  46.256  1.00  0.00           C  
ATOM   3839  OE1 GLU A 241      31.481  49.241  45.051  1.00  0.00           O  
ATOM   3840  OE2 GLU A 241      32.555  49.397  46.878  1.00  0.00           O  
ATOM   3841  H   GLU A 241      28.917  51.633  48.364  1.00  0.00           H  
ATOM   3842  HA  GLU A 241      30.417  51.721  45.915  1.00  0.00           H  
ATOM   3843 1HB  GLU A 241      28.204  49.894  46.927  1.00  0.00           H  
ATOM   3844 2HB  GLU A 241      28.968  49.665  45.360  1.00  0.00           H  
ATOM   3845 1HG  GLU A 241      30.401  49.640  48.025  1.00  0.00           H  
ATOM   3846 2HG  GLU A 241      29.905  48.217  47.112  1.00  0.00           H  
ATOM   3847  N   LEU A 242      27.231  52.495  45.736  1.00  0.00           N  
ATOM   3848  CA  LEU A 242      26.247  53.180  44.906  1.00  0.00           C  
ATOM   3849  C   LEU A 242      26.717  54.581  44.536  1.00  0.00           C  
ATOM   3850  O   LEU A 242      26.489  55.046  43.420  1.00  0.00           O  
ATOM   3851  CB  LEU A 242      24.902  53.263  45.639  1.00  0.00           C  
ATOM   3852  CG  LEU A 242      24.089  51.962  45.687  1.00  0.00           C  
ATOM   3853  CD1 LEU A 242      22.968  52.100  46.708  1.00  0.00           C  
ATOM   3854  CD2 LEU A 242      23.535  51.658  44.303  1.00  0.00           C  
ATOM   3855  H   LEU A 242      26.982  52.231  46.678  1.00  0.00           H  
ATOM   3856  HA  LEU A 242      26.121  52.617  43.982  1.00  0.00           H  
ATOM   3857 1HB  LEU A 242      25.085  53.576  46.666  1.00  0.00           H  
ATOM   3858 2HB  LEU A 242      24.287  54.020  45.153  1.00  0.00           H  
ATOM   3859  HG  LEU A 242      24.733  51.142  46.008  1.00  0.00           H  
ATOM   3860 1HD1 LEU A 242      22.391  51.176  46.742  1.00  0.00           H  
ATOM   3861 2HD1 LEU A 242      23.394  52.298  47.692  1.00  0.00           H  
ATOM   3862 3HD1 LEU A 242      22.316  52.924  46.422  1.00  0.00           H  
ATOM   3863 1HD2 LEU A 242      22.959  50.733  44.337  1.00  0.00           H  
ATOM   3864 2HD2 LEU A 242      22.891  52.477  43.982  1.00  0.00           H  
ATOM   3865 3HD2 LEU A 242      24.358  51.547  43.598  1.00  0.00           H  
ATOM   3866  N   LYS A 243      27.375  55.248  45.479  1.00  0.00           N  
ATOM   3867  CA  LYS A 243      27.971  56.554  45.219  1.00  0.00           C  
ATOM   3868  C   LYS A 243      28.956  56.487  44.058  1.00  0.00           C  
ATOM   3869  O   LYS A 243      28.897  57.298  43.135  1.00  0.00           O  
ATOM   3870  CB  LYS A 243      28.668  57.084  46.472  1.00  0.00           C  
ATOM   3871  CG  LYS A 243      29.207  58.502  46.339  1.00  0.00           C  
ATOM   3872  CD  LYS A 243      29.837  58.978  47.640  1.00  0.00           C  
ATOM   3873  CE  LYS A 243      31.255  58.451  47.796  1.00  0.00           C  
ATOM   3874  NZ  LYS A 243      32.241  59.277  47.049  1.00  0.00           N  
ATOM   3875  H   LYS A 243      27.463  54.841  46.399  1.00  0.00           H  
ATOM   3876  HA  LYS A 243      27.176  57.246  44.938  1.00  0.00           H  
ATOM   3877 1HB  LYS A 243      27.971  57.068  47.311  1.00  0.00           H  
ATOM   3878 2HB  LYS A 243      29.502  56.431  46.727  1.00  0.00           H  
ATOM   3879 1HG  LYS A 243      29.959  58.534  45.550  1.00  0.00           H  
ATOM   3880 2HG  LYS A 243      28.394  59.177  46.070  1.00  0.00           H  
ATOM   3881 1HD  LYS A 243      29.859  60.068  47.656  1.00  0.00           H  
ATOM   3882 2HD  LYS A 243      29.236  58.632  48.483  1.00  0.00           H  
ATOM   3883 1HE  LYS A 243      31.527  58.446  48.850  1.00  0.00           H  
ATOM   3884 2HE  LYS A 243      31.304  57.427  47.426  1.00  0.00           H  
ATOM   3885 1HZ  LYS A 243      33.167  58.894  47.176  1.00  0.00           H  
ATOM   3886 2HZ  LYS A 243      32.008  59.272  46.065  1.00  0.00           H  
ATOM   3887 3HZ  LYS A 243      32.218  60.225  47.395  1.00  0.00           H  
ATOM   3888  N   LYS A 244      29.861  55.516  44.112  1.00  0.00           N  
ATOM   3889  CA  LYS A 244      30.858  55.340  43.065  1.00  0.00           C  
ATOM   3890  C   LYS A 244      30.200  55.046  41.722  1.00  0.00           C  
ATOM   3891  O   LYS A 244      30.606  55.581  40.690  1.00  0.00           O  
ATOM   3892  CB  LYS A 244      31.830  54.216  43.433  1.00  0.00           C  
ATOM   3893  CG  LYS A 244      32.801  54.566  44.551  1.00  0.00           C  
ATOM   3894  CD  LYS A 244      33.861  53.487  44.720  1.00  0.00           C  
ATOM   3895  CE  LYS A 244      33.282  52.238  45.369  1.00  0.00           C  
ATOM   3896  NZ  LYS A 244      34.334  51.229  45.672  1.00  0.00           N  
ATOM   3897  H   LYS A 244      29.859  54.885  44.901  1.00  0.00           H  
ATOM   3898  HA  LYS A 244      31.420  56.268  42.961  1.00  0.00           H  
ATOM   3899 1HB  LYS A 244      31.266  53.335  43.743  1.00  0.00           H  
ATOM   3900 2HB  LYS A 244      32.414  53.939  42.555  1.00  0.00           H  
ATOM   3901 1HG  LYS A 244      33.292  55.512  44.324  1.00  0.00           H  
ATOM   3902 2HG  LYS A 244      32.255  54.675  45.487  1.00  0.00           H  
ATOM   3903 1HD  LYS A 244      34.270  53.222  43.743  1.00  0.00           H  
ATOM   3904 2HD  LYS A 244      34.671  53.866  45.343  1.00  0.00           H  
ATOM   3905 1HE  LYS A 244      32.779  52.509  46.295  1.00  0.00           H  
ATOM   3906 2HE  LYS A 244      32.548  51.788  44.701  1.00  0.00           H  
ATOM   3907 1HZ  LYS A 244      33.911  50.420  46.101  1.00  0.00           H  
ATOM   3908 2HZ  LYS A 244      34.796  50.957  44.816  1.00  0.00           H  
ATOM   3909 3HZ  LYS A 244      35.011  51.630  46.307  1.00  0.00           H  
ATOM   3910  N   VAL A 245      29.182  54.194  41.742  1.00  0.00           N  
ATOM   3911  CA  VAL A 245      28.411  53.894  40.542  1.00  0.00           C  
ATOM   3912  C   VAL A 245      27.781  55.157  39.964  1.00  0.00           C  
ATOM   3913  O   VAL A 245      27.860  55.405  38.761  1.00  0.00           O  
ATOM   3914  CB  VAL A 245      27.305  52.872  40.860  1.00  0.00           C  
ATOM   3915  CG1 VAL A 245      26.319  52.775  39.705  1.00  0.00           C  
ATOM   3916  CG2 VAL A 245      27.924  51.514  41.154  1.00  0.00           C  
ATOM   3917  H   VAL A 245      28.938  53.740  42.610  1.00  0.00           H  
ATOM   3918  HA  VAL A 245      29.084  53.486  39.789  1.00  0.00           H  
ATOM   3919  HB  VAL A 245      26.745  53.213  41.731  1.00  0.00           H  
ATOM   3920 1HG1 VAL A 245      25.544  52.049  39.946  1.00  0.00           H  
ATOM   3921 2HG1 VAL A 245      25.861  53.750  39.535  1.00  0.00           H  
ATOM   3922 3HG1 VAL A 245      26.845  52.459  38.803  1.00  0.00           H  
ATOM   3923 1HG2 VAL A 245      27.136  50.795  41.379  1.00  0.00           H  
ATOM   3924 2HG2 VAL A 245      28.488  51.175  40.284  1.00  0.00           H  
ATOM   3925 3HG2 VAL A 245      28.593  51.598  42.010  1.00  0.00           H  
ATOM   3926  N   ALA A 246      27.160  55.951  40.828  1.00  0.00           N  
ATOM   3927  CA  ALA A 246      26.535  57.200  40.406  1.00  0.00           C  
ATOM   3928  C   ALA A 246      27.559  58.153  39.804  1.00  0.00           C  
ATOM   3929  O   ALA A 246      27.294  58.807  38.795  1.00  0.00           O  
ATOM   3930  CB  ALA A 246      25.826  57.861  41.579  1.00  0.00           C  
ATOM   3931  H   ALA A 246      27.119  55.684  41.800  1.00  0.00           H  
ATOM   3932  HA  ALA A 246      25.797  56.976  39.636  1.00  0.00           H  
ATOM   3933 1HB  ALA A 246      25.364  58.791  41.249  1.00  0.00           H  
ATOM   3934 2HB  ALA A 246      25.055  57.191  41.962  1.00  0.00           H  
ATOM   3935 3HB  ALA A 246      26.546  58.072  42.367  1.00  0.00           H  
ATOM   3936  N   GLU A 247      28.729  58.230  40.430  1.00  0.00           N  
ATOM   3937  CA  GLU A 247      29.787  59.120  39.969  1.00  0.00           C  
ATOM   3938  C   GLU A 247      30.228  58.766  38.555  1.00  0.00           C  
ATOM   3939  O   GLU A 247      30.429  59.648  37.718  1.00  0.00           O  
ATOM   3940  CB  GLU A 247      30.986  59.059  40.918  1.00  0.00           C  
ATOM   3941  CG  GLU A 247      30.751  59.716  42.271  1.00  0.00           C  
ATOM   3942  CD  GLU A 247      31.813  59.376  43.278  1.00  0.00           C  
ATOM   3943  OE1 GLU A 247      32.694  58.617  42.952  1.00  0.00           O  
ATOM   3944  OE2 GLU A 247      31.744  59.875  44.377  1.00  0.00           O  
ATOM   3945  H   GLU A 247      28.889  57.655  41.244  1.00  0.00           H  
ATOM   3946  HA  GLU A 247      29.398  60.137  39.949  1.00  0.00           H  
ATOM   3947 1HB  GLU A 247      31.259  58.019  41.094  1.00  0.00           H  
ATOM   3948 2HB  GLU A 247      31.842  59.548  40.453  1.00  0.00           H  
ATOM   3949 1HG  GLU A 247      30.724  60.798  42.139  1.00  0.00           H  
ATOM   3950 2HG  GLU A 247      29.780  59.400  42.652  1.00  0.00           H  
ATOM   3951  N   GLU A 248      30.376  57.474  38.292  1.00  0.00           N  
ATOM   3952  CA  GLU A 248      30.724  56.997  36.960  1.00  0.00           C  
ATOM   3953  C   GLU A 248      29.599  57.265  35.968  1.00  0.00           C  
ATOM   3954  O   GLU A 248      29.845  57.638  34.820  1.00  0.00           O  
ATOM   3955  CB  GLU A 248      31.040  55.500  36.995  1.00  0.00           C  
ATOM   3956  CG  GLU A 248      31.521  54.927  35.669  1.00  0.00           C  
ATOM   3957  CD  GLU A 248      31.957  53.493  35.776  1.00  0.00           C  
ATOM   3958  OE1 GLU A 248      32.390  53.100  36.832  1.00  0.00           O  
ATOM   3959  OE2 GLU A 248      31.859  52.789  34.798  1.00  0.00           O  
ATOM   3960  H   GLU A 248      30.246  56.803  39.036  1.00  0.00           H  
ATOM   3961  HA  GLU A 248      31.603  57.540  36.616  1.00  0.00           H  
ATOM   3962 1HB  GLU A 248      31.811  55.308  37.741  1.00  0.00           H  
ATOM   3963 2HB  GLU A 248      30.150  54.947  37.295  1.00  0.00           H  
ATOM   3964 1HG  GLU A 248      30.713  54.996  34.941  1.00  0.00           H  
ATOM   3965 2HG  GLU A 248      32.354  55.530  35.307  1.00  0.00           H  
ATOM   3966  N   LEU A 249      28.364  57.072  36.417  1.00  0.00           N  
ATOM   3967  CA  LEU A 249      27.195  57.359  35.592  1.00  0.00           C  
ATOM   3968  C   LEU A 249      27.139  58.834  35.212  1.00  0.00           C  
ATOM   3969  O   LEU A 249      26.755  59.180  34.095  1.00  0.00           O  
ATOM   3970  CB  LEU A 249      25.912  56.966  36.335  1.00  0.00           C  
ATOM   3971  CG  LEU A 249      25.640  55.461  36.441  1.00  0.00           C  
ATOM   3972  CD1 LEU A 249      24.519  55.217  37.443  1.00  0.00           C  
ATOM   3973  CD2 LEU A 249      25.276  54.913  35.070  1.00  0.00           C  
ATOM   3974  H   LEU A 249      28.229  56.719  37.354  1.00  0.00           H  
ATOM   3975  HA  LEU A 249      27.273  56.782  34.669  1.00  0.00           H  
ATOM   3976 1HB  LEU A 249      25.961  57.367  37.346  1.00  0.00           H  
ATOM   3977 2HB  LEU A 249      25.063  57.423  35.827  1.00  0.00           H  
ATOM   3978  HG  LEU A 249      26.532  54.955  36.810  1.00  0.00           H  
ATOM   3979 1HD1 LEU A 249      24.325  54.147  37.519  1.00  0.00           H  
ATOM   3980 2HD1 LEU A 249      24.814  55.601  38.420  1.00  0.00           H  
ATOM   3981 3HD1 LEU A 249      23.616  55.726  37.109  1.00  0.00           H  
ATOM   3982 1HD2 LEU A 249      25.083  53.842  35.145  1.00  0.00           H  
ATOM   3983 2HD2 LEU A 249      24.383  55.417  34.702  1.00  0.00           H  
ATOM   3984 3HD2 LEU A 249      26.101  55.084  34.378  1.00  0.00           H  
ATOM   3985  N   GLN A 250      27.521  59.695  36.148  1.00  0.00           N  
ATOM   3986  CA  GLN A 250      27.588  61.128  35.887  1.00  0.00           C  
ATOM   3987  C   GLN A 250      28.612  61.442  34.803  1.00  0.00           C  
ATOM   3988  O   GLN A 250      28.344  62.222  33.890  1.00  0.00           O  
ATOM   3989  CB  GLN A 250      27.933  61.890  37.168  1.00  0.00           C  
ATOM   3990  CG  GLN A 250      26.811  61.928  38.192  1.00  0.00           C  
ATOM   3991  CD  GLN A 250      27.251  62.531  39.511  1.00  0.00           C  
ATOM   3992  OE1 GLN A 250      27.647  63.698  39.576  1.00  0.00           O  
ATOM   3993  NE2 GLN A 250      27.186  61.737  40.575  1.00  0.00           N  
ATOM   3994  H   GLN A 250      27.770  59.349  37.064  1.00  0.00           H  
ATOM   3995  HA  GLN A 250      26.615  61.462  35.528  1.00  0.00           H  
ATOM   3996 1HB  GLN A 250      28.803  61.435  37.640  1.00  0.00           H  
ATOM   3997 2HB  GLN A 250      28.196  62.919  36.920  1.00  0.00           H  
ATOM   3998 1HG  GLN A 250      25.993  62.530  37.796  1.00  0.00           H  
ATOM   3999 2HG  GLN A 250      26.469  60.910  38.378  1.00  0.00           H  
ATOM   4000 1HE2 GLN A 250      27.462  62.080  41.474  1.00  0.00           H  
ATOM   4001 2HE2 GLN A 250      26.859  60.797  40.478  1.00  0.00           H  
ATOM   4002  N   GLU A 251      29.786  60.830  34.909  1.00  0.00           N  
ATOM   4003  CA  GLU A 251      30.843  61.021  33.924  1.00  0.00           C  
ATOM   4004  C   GLU A 251      30.423  60.499  32.555  1.00  0.00           C  
ATOM   4005  O   GLU A 251      30.639  61.155  31.536  1.00  0.00           O  
ATOM   4006  CB  GLU A 251      32.126  60.319  34.378  1.00  0.00           C  
ATOM   4007  CG  GLU A 251      32.809  60.969  35.573  1.00  0.00           C  
ATOM   4008  CD  GLU A 251      33.253  62.379  35.298  1.00  0.00           C  
ATOM   4009  OE1 GLU A 251      33.881  62.598  34.290  1.00  0.00           O  
ATOM   4010  OE2 GLU A 251      32.964  63.238  36.096  1.00  0.00           O  
ATOM   4011  H   GLU A 251      29.950  60.213  35.693  1.00  0.00           H  
ATOM   4012  HA  GLU A 251      31.034  62.090  33.824  1.00  0.00           H  
ATOM   4013 1HB  GLU A 251      31.901  59.286  34.642  1.00  0.00           H  
ATOM   4014 2HB  GLU A 251      32.839  60.299  33.554  1.00  0.00           H  
ATOM   4015 1HG  GLU A 251      32.117  60.976  36.414  1.00  0.00           H  
ATOM   4016 2HG  GLU A 251      33.673  60.369  35.854  1.00  0.00           H  
ATOM   4017  N   ARG A 252      29.816  59.317  32.540  1.00  0.00           N  
ATOM   4018  CA  ARG A 252      29.320  58.726  31.302  1.00  0.00           C  
ATOM   4019  C   ARG A 252      28.205  59.571  30.697  1.00  0.00           C  
ATOM   4020  O   ARG A 252      28.123  59.725  29.479  1.00  0.00           O  
ATOM   4021  CB  ARG A 252      28.807  57.316  31.549  1.00  0.00           C  
ATOM   4022  CG  ARG A 252      29.885  56.283  31.835  1.00  0.00           C  
ATOM   4023  CD  ARG A 252      29.304  54.943  32.109  1.00  0.00           C  
ATOM   4024  NE  ARG A 252      30.331  53.956  32.402  1.00  0.00           N  
ATOM   4025  CZ  ARG A 252      30.972  53.220  31.473  1.00  0.00           C  
ATOM   4026  NH1 ARG A 252      30.683  53.372  30.200  1.00  0.00           N  
ATOM   4027  NH2 ARG A 252      31.893  52.347  31.842  1.00  0.00           N  
ATOM   4028  H   ARG A 252      29.698  58.813  33.407  1.00  0.00           H  
ATOM   4029  HA  ARG A 252      30.137  58.694  30.581  1.00  0.00           H  
ATOM   4030 1HB  ARG A 252      28.123  57.321  32.397  1.00  0.00           H  
ATOM   4031 2HB  ARG A 252      28.246  56.974  30.678  1.00  0.00           H  
ATOM   4032 1HG  ARG A 252      30.548  56.200  30.973  1.00  0.00           H  
ATOM   4033 2HG  ARG A 252      30.462  56.591  32.708  1.00  0.00           H  
ATOM   4034 1HD  ARG A 252      28.636  55.005  32.966  1.00  0.00           H  
ATOM   4035 2HD  ARG A 252      28.745  54.605  31.237  1.00  0.00           H  
ATOM   4036  HE  ARG A 252      30.581  53.813  33.371  1.00  0.00           H  
ATOM   4037 1HH1 ARG A 252      29.979  54.039  29.918  1.00  0.00           H  
ATOM   4038 2HH1 ARG A 252      31.164  52.820  29.504  1.00  0.00           H  
ATOM   4039 1HH2 ARG A 252      32.115  52.231  32.822  1.00  0.00           H  
ATOM   4040 2HH2 ARG A 252      32.374  51.796  31.148  1.00  0.00           H  
ATOM   4041  N   ALA A 253      27.353  60.120  31.556  1.00  0.00           N  
ATOM   4042  CA  ALA A 253      26.263  60.978  31.110  1.00  0.00           C  
ATOM   4043  C   ALA A 253      26.795  62.234  30.429  1.00  0.00           C  
ATOM   4044  O   ALA A 253      26.263  62.669  29.407  1.00  0.00           O  
ATOM   4045  CB  ALA A 253      25.368  61.351  32.283  1.00  0.00           C  
ATOM   4046  H   ALA A 253      27.461  59.934  32.543  1.00  0.00           H  
ATOM   4047  HA  ALA A 253      25.669  60.432  30.378  1.00  0.00           H  
ATOM   4048 1HB  ALA A 253      24.559  61.993  31.933  1.00  0.00           H  
ATOM   4049 2HB  ALA A 253      24.950  60.444  32.723  1.00  0.00           H  
ATOM   4050 3HB  ALA A 253      25.954  61.882  33.032  1.00  0.00           H  
ATOM   4051  N   LYS A 254      27.846  62.810  31.001  1.00  0.00           N  
ATOM   4052  CA  LYS A 254      28.450  64.017  30.448  1.00  0.00           C  
ATOM   4053  C   LYS A 254      29.146  63.730  29.125  1.00  0.00           C  
ATOM   4054  O   LYS A 254      29.083  64.531  28.192  1.00  0.00           O  
ATOM   4055  CB  LYS A 254      29.443  64.622  31.442  1.00  0.00           C  
ATOM   4056  CG  LYS A 254      28.797  65.270  32.659  1.00  0.00           C  
ATOM   4057  CD  LYS A 254      29.834  65.965  33.530  1.00  0.00           C  
ATOM   4058  CE  LYS A 254      30.739  64.959  34.225  1.00  0.00           C  
ATOM   4059  NZ  LYS A 254      31.709  65.621  35.139  1.00  0.00           N  
ATOM   4060  H   LYS A 254      28.238  62.403  31.837  1.00  0.00           H  
ATOM   4061  HA  LYS A 254      27.660  64.743  30.255  1.00  0.00           H  
ATOM   4062 1HB  LYS A 254      30.121  63.845  31.797  1.00  0.00           H  
ATOM   4063 2HB  LYS A 254      30.045  65.378  30.940  1.00  0.00           H  
ATOM   4064 1HG  LYS A 254      28.059  66.003  32.332  1.00  0.00           H  
ATOM   4065 2HG  LYS A 254      28.291  64.509  33.251  1.00  0.00           H  
ATOM   4066 1HD  LYS A 254      30.444  66.626  32.912  1.00  0.00           H  
ATOM   4067 2HD  LYS A 254      29.329  66.567  34.285  1.00  0.00           H  
ATOM   4068 1HE  LYS A 254      30.133  64.262  34.801  1.00  0.00           H  
ATOM   4069 2HE  LYS A 254      31.293  64.392  33.476  1.00  0.00           H  
ATOM   4070 1HZ  LYS A 254      32.290  64.921  35.579  1.00  0.00           H  
ATOM   4071 2HZ  LYS A 254      32.290  66.258  34.610  1.00  0.00           H  
ATOM   4072 3HZ  LYS A 254      31.206  66.135  35.848  1.00  0.00           H  
ATOM   4073  N   LYS A 255      29.810  62.580  29.048  1.00  0.00           N  
ATOM   4074  CA  LYS A 255      30.538  62.197  27.845  1.00  0.00           C  
ATOM   4075  C   LYS A 255      29.584  61.915  26.691  1.00  0.00           C  
ATOM   4076  O   LYS A 255      29.824  62.335  25.559  1.00  0.00           O  
ATOM   4077  CB  LYS A 255      31.413  60.972  28.116  1.00  0.00           C  
ATOM   4078  CG  LYS A 255      32.626  61.247  28.995  1.00  0.00           C  
ATOM   4079  CD  LYS A 255      33.414  59.974  29.263  1.00  0.00           C  
ATOM   4080  CE  LYS A 255      34.610  60.242  30.165  1.00  0.00           C  
ATOM   4081  NZ  LYS A 255      35.388  59.004  30.441  1.00  0.00           N  
ATOM   4082  H   LYS A 255      29.811  61.959  29.844  1.00  0.00           H  
ATOM   4083  HA  LYS A 255      31.179  63.026  27.548  1.00  0.00           H  
ATOM   4084 1HB  LYS A 255      30.816  60.199  28.602  1.00  0.00           H  
ATOM   4085 2HB  LYS A 255      31.770  60.564  27.171  1.00  0.00           H  
ATOM   4086 1HG  LYS A 255      33.276  61.971  28.502  1.00  0.00           H  
ATOM   4087 2HG  LYS A 255      32.298  61.669  29.945  1.00  0.00           H  
ATOM   4088 1HD  LYS A 255      32.766  59.239  29.742  1.00  0.00           H  
ATOM   4089 2HD  LYS A 255      33.769  59.560  28.319  1.00  0.00           H  
ATOM   4090 1HE  LYS A 255      35.266  60.971  29.692  1.00  0.00           H  
ATOM   4091 2HE  LYS A 255      34.265  60.657  31.113  1.00  0.00           H  
ATOM   4092 1HZ  LYS A 255      36.171  59.223  31.041  1.00  0.00           H  
ATOM   4093 2HZ  LYS A 255      34.794  58.326  30.897  1.00  0.00           H  
ATOM   4094 3HZ  LYS A 255      35.729  58.620  29.572  1.00  0.00           H  
ATOM   4095  N   THR A 256      28.502  61.202  26.984  1.00  0.00           N  
ATOM   4096  CA  THR A 256      27.571  60.762  25.951  1.00  0.00           C  
ATOM   4097  C   THR A 256      26.412  61.740  25.803  1.00  0.00           C  
ATOM   4098  O   THR A 256      25.748  61.778  24.767  1.00  0.00           O  
ATOM   4099  CB  THR A 256      27.025  59.356  26.259  1.00  0.00           C  
ATOM   4100  OG1 THR A 256      26.311  59.379  27.503  1.00  0.00           O  
ATOM   4101  CG2 THR A 256      28.162  58.350  26.352  1.00  0.00           C  
ATOM   4102  H   THR A 256      28.321  60.958  27.948  1.00  0.00           H  
ATOM   4103  HA  THR A 256      28.100  60.731  25.000  1.00  0.00           H  
ATOM   4104  HB  THR A 256      26.339  59.050  25.470  1.00  0.00           H  
ATOM   4105  HG1 THR A 256      26.935  59.460  28.227  1.00  0.00           H  
ATOM   4106 1HG2 THR A 256      27.757  57.362  26.569  1.00  0.00           H  
ATOM   4107 2HG2 THR A 256      28.700  58.321  25.403  1.00  0.00           H  
ATOM   4108 3HG2 THR A 256      28.845  58.645  27.146  1.00  0.00           H  
ATOM   4109  N   GLY A 257      26.171  62.527  26.845  1.00  0.00           N  
ATOM   4110  CA  GLY A 257      25.060  63.471  26.853  1.00  0.00           C  
ATOM   4111  C   GLY A 257      23.738  62.762  27.114  1.00  0.00           C  
ATOM   4112  O   GLY A 257      22.718  63.087  26.508  1.00  0.00           O  
ATOM   4113  H   GLY A 257      26.776  62.473  27.653  1.00  0.00           H  
ATOM   4114 1HA  GLY A 257      25.229  64.227  27.621  1.00  0.00           H  
ATOM   4115 2HA  GLY A 257      25.016  63.991  25.896  1.00  0.00           H  
ATOM   4116  N   ASP A 258      23.763  61.789  28.020  1.00  0.00           N  
ATOM   4117  CA  ASP A 258      22.607  60.931  28.253  1.00  0.00           C  
ATOM   4118  C   ASP A 258      21.976  61.211  29.611  1.00  0.00           C  
ATOM   4119  O   ASP A 258      22.550  60.887  30.652  1.00  0.00           O  
ATOM   4120  CB  ASP A 258      23.008  59.456  28.166  1.00  0.00           C  
ATOM   4121  CG  ASP A 258      21.814  58.513  28.229  1.00  0.00           C  
ATOM   4122  OD1 ASP A 258      20.717  58.986  28.409  1.00  0.00           O  
ATOM   4123  OD2 ASP A 258      22.011  57.328  28.096  1.00  0.00           O  
ATOM   4124  H   ASP A 258      24.604  61.643  28.560  1.00  0.00           H  
ATOM   4125  HA  ASP A 258      21.859  61.143  27.491  1.00  0.00           H  
ATOM   4126 1HB  ASP A 258      23.543  59.279  27.232  1.00  0.00           H  
ATOM   4127 2HB  ASP A 258      23.686  59.214  28.984  1.00  0.00           H  
ATOM   4128  N   PRO A 259      20.797  61.821  29.595  1.00  0.00           N  
ATOM   4129  CA  PRO A 259      20.101  62.175  30.825  1.00  0.00           C  
ATOM   4130  C   PRO A 259      19.564  60.938  31.533  1.00  0.00           C  
ATOM   4131  O   PRO A 259      19.234  60.982  32.718  1.00  0.00           O  
ATOM   4132  CB  PRO A 259      18.966  63.080  30.331  1.00  0.00           C  
ATOM   4133  CG  PRO A 259      18.709  62.614  28.938  1.00  0.00           C  
ATOM   4134  CD  PRO A 259      20.075  62.285  28.396  1.00  0.00           C  
ATOM   4135  HA  PRO A 259      20.811  62.659  31.499  1.00  0.00           H  
ATOM   4136 1HB  PRO A 259      18.088  62.973  30.985  1.00  0.00           H  
ATOM   4137 2HB  PRO A 259      19.277  64.134  30.379  1.00  0.00           H  
ATOM   4138 1HG  PRO A 259      18.036  61.745  28.946  1.00  0.00           H  
ATOM   4139 2HG  PRO A 259      18.204  63.403  28.361  1.00  0.00           H  
ATOM   4140 1HD  PRO A 259      19.988  61.488  27.642  1.00  0.00           H  
ATOM   4141 2HD  PRO A 259      20.523  63.188  27.956  1.00  0.00           H  
ATOM   4142  N   GLU A 260      19.481  59.833  30.798  1.00  0.00           N  
ATOM   4143  CA  GLU A 260      19.013  58.573  31.362  1.00  0.00           C  
ATOM   4144  C   GLU A 260      20.035  57.990  32.330  1.00  0.00           C  
ATOM   4145  O   GLU A 260      19.673  57.395  33.345  1.00  0.00           O  
ATOM   4146  CB  GLU A 260      18.722  57.566  30.246  1.00  0.00           C  
ATOM   4147  CG  GLU A 260      18.073  56.274  30.719  1.00  0.00           C  
ATOM   4148  CD  GLU A 260      16.710  56.487  31.317  1.00  0.00           C  
ATOM   4149  OE1 GLU A 260      16.112  57.498  31.037  1.00  0.00           O  
ATOM   4150  OE2 GLU A 260      16.266  55.638  32.052  1.00  0.00           O  
ATOM   4151  H   GLU A 260      19.747  59.869  29.824  1.00  0.00           H  
ATOM   4152  HA  GLU A 260      18.096  58.762  31.923  1.00  0.00           H  
ATOM   4153 1HB  GLU A 260      18.061  58.021  29.509  1.00  0.00           H  
ATOM   4154 2HB  GLU A 260      19.650  57.307  29.737  1.00  0.00           H  
ATOM   4155 1HG  GLU A 260      17.984  55.593  29.873  1.00  0.00           H  
ATOM   4156 2HG  GLU A 260      18.719  55.805  31.460  1.00  0.00           H  
ATOM   4157  N   LEU A 261      21.312  58.164  32.009  1.00  0.00           N  
ATOM   4158  CA  LEU A 261      22.389  57.774  32.910  1.00  0.00           C  
ATOM   4159  C   LEU A 261      22.372  58.613  34.183  1.00  0.00           C  
ATOM   4160  O   LEU A 261      22.679  58.117  35.267  1.00  0.00           O  
ATOM   4161  CB  LEU A 261      23.746  57.922  32.210  1.00  0.00           C  
ATOM   4162  CG  LEU A 261      24.012  56.941  31.062  1.00  0.00           C  
ATOM   4163  CD1 LEU A 261      25.327  57.301  30.381  1.00  0.00           C  
ATOM   4164  CD2 LEU A 261      24.048  55.520  31.604  1.00  0.00           C  
ATOM   4165  H   LEU A 261      21.544  58.575  31.116  1.00  0.00           H  
ATOM   4166  HA  LEU A 261      22.239  56.733  33.199  1.00  0.00           H  
ATOM   4167 1HB  LEU A 261      23.822  58.931  31.809  1.00  0.00           H  
ATOM   4168 2HB  LEU A 261      24.535  57.788  32.950  1.00  0.00           H  
ATOM   4169  HG  LEU A 261      23.218  57.027  30.319  1.00  0.00           H  
ATOM   4170 1HD1 LEU A 261      25.515  56.604  29.564  1.00  0.00           H  
ATOM   4171 2HD1 LEU A 261      25.266  58.315  29.985  1.00  0.00           H  
ATOM   4172 3HD1 LEU A 261      26.138  57.241  31.105  1.00  0.00           H  
ATOM   4173 1HD2 LEU A 261      24.237  54.824  30.787  1.00  0.00           H  
ATOM   4174 2HD2 LEU A 261      24.843  55.434  32.346  1.00  0.00           H  
ATOM   4175 3HD2 LEU A 261      23.091  55.285  32.069  1.00  0.00           H  
ATOM   4176  N   LEU A 262      22.011  59.882  34.044  1.00  0.00           N  
ATOM   4177  CA  LEU A 262      21.813  60.754  35.195  1.00  0.00           C  
ATOM   4178  C   LEU A 262      20.651  60.274  36.057  1.00  0.00           C  
ATOM   4179  O   LEU A 262      20.715  60.326  37.284  1.00  0.00           O  
ATOM   4180  CB  LEU A 262      21.555  62.193  34.732  1.00  0.00           C  
ATOM   4181  CG  LEU A 262      22.749  62.908  34.087  1.00  0.00           C  
ATOM   4182  CD1 LEU A 262      22.299  64.258  33.543  1.00  0.00           C  
ATOM   4183  CD2 LEU A 262      23.856  63.076  35.117  1.00  0.00           C  
ATOM   4184  H   LEU A 262      21.869  60.254  33.116  1.00  0.00           H  
ATOM   4185  HA  LEU A 262      22.712  60.725  35.809  1.00  0.00           H  
ATOM   4186 1HB  LEU A 262      20.744  62.184  34.006  1.00  0.00           H  
ATOM   4187 2HB  LEU A 262      21.239  62.784  35.592  1.00  0.00           H  
ATOM   4188  HG  LEU A 262      23.119  62.317  33.249  1.00  0.00           H  
ATOM   4189 1HD1 LEU A 262      23.149  64.766  33.085  1.00  0.00           H  
ATOM   4190 2HD1 LEU A 262      21.521  64.107  32.795  1.00  0.00           H  
ATOM   4191 3HD1 LEU A 262      21.909  64.867  34.357  1.00  0.00           H  
ATOM   4192 1HD2 LEU A 262      24.706  63.584  34.658  1.00  0.00           H  
ATOM   4193 2HD2 LEU A 262      23.489  63.668  35.954  1.00  0.00           H  
ATOM   4194 3HD2 LEU A 262      24.171  62.096  35.476  1.00  0.00           H  
ATOM   4195  N   LYS A 263      19.593  59.807  35.405  1.00  0.00           N  
ATOM   4196  CA  LYS A 263      18.455  59.228  36.108  1.00  0.00           C  
ATOM   4197  C   LYS A 263      18.871  58.011  36.925  1.00  0.00           C  
ATOM   4198  O   LYS A 263      18.437  57.836  38.063  1.00  0.00           O  
ATOM   4199  CB  LYS A 263      17.353  58.844  35.118  1.00  0.00           C  
ATOM   4200  CG  LYS A 263      16.097  58.276  35.765  1.00  0.00           C  
ATOM   4201  CD  LYS A 263      15.041  57.942  34.722  1.00  0.00           C  
ATOM   4202  CE  LYS A 263      13.808  57.318  35.360  1.00  0.00           C  
ATOM   4203  NZ  LYS A 263      12.793  56.929  34.345  1.00  0.00           N  
ATOM   4204  H   LYS A 263      19.575  59.853  34.397  1.00  0.00           H  
ATOM   4205  HA  LYS A 263      18.061  59.972  36.801  1.00  0.00           H  
ATOM   4206 1HB  LYS A 263      17.064  59.721  34.539  1.00  0.00           H  
ATOM   4207 2HB  LYS A 263      17.735  58.100  34.419  1.00  0.00           H  
ATOM   4208 1HG  LYS A 263      16.349  57.371  36.318  1.00  0.00           H  
ATOM   4209 2HG  LYS A 263      15.687  59.004  36.464  1.00  0.00           H  
ATOM   4210 1HD  LYS A 263      14.748  58.852  34.196  1.00  0.00           H  
ATOM   4211 2HD  LYS A 263      15.456  57.241  33.996  1.00  0.00           H  
ATOM   4212 1HE  LYS A 263      14.099  56.433  35.923  1.00  0.00           H  
ATOM   4213 2HE  LYS A 263      13.359  58.030  36.052  1.00  0.00           H  
ATOM   4214 1HZ  LYS A 263      11.993  56.521  34.808  1.00  0.00           H  
ATOM   4215 2HZ  LYS A 263      12.502  57.748  33.828  1.00  0.00           H  
ATOM   4216 3HZ  LYS A 263      13.192  56.255  33.709  1.00  0.00           H  
ATOM   4217  N   LEU A 264      19.716  57.171  36.336  1.00  0.00           N  
ATOM   4218  CA  LEU A 264      20.278  56.026  37.043  1.00  0.00           C  
ATOM   4219  C   LEU A 264      21.134  56.473  38.222  1.00  0.00           C  
ATOM   4220  O   LEU A 264      21.070  55.890  39.303  1.00  0.00           O  
ATOM   4221  CB  LEU A 264      21.119  55.172  36.085  1.00  0.00           C  
ATOM   4222  CG  LEU A 264      20.331  54.378  35.036  1.00  0.00           C  
ATOM   4223  CD1 LEU A 264      21.299  53.743  34.047  1.00  0.00           C  
ATOM   4224  CD2 LEU A 264      19.485  53.320  35.728  1.00  0.00           C  
ATOM   4225  H   LEU A 264      19.977  57.331  35.373  1.00  0.00           H  
ATOM   4226  HA  LEU A 264      19.456  55.429  37.439  1.00  0.00           H  
ATOM   4227 1HB  LEU A 264      21.812  55.825  35.556  1.00  0.00           H  
ATOM   4228 2HB  LEU A 264      21.698  54.461  36.672  1.00  0.00           H  
ATOM   4229  HG  LEU A 264      19.682  55.055  34.479  1.00  0.00           H  
ATOM   4230 1HD1 LEU A 264      20.739  53.179  33.301  1.00  0.00           H  
ATOM   4231 2HD1 LEU A 264      21.877  54.523  33.551  1.00  0.00           H  
ATOM   4232 3HD1 LEU A 264      21.974  53.073  34.578  1.00  0.00           H  
ATOM   4233 1HD2 LEU A 264      18.925  52.756  34.982  1.00  0.00           H  
ATOM   4234 2HD2 LEU A 264      20.133  52.642  36.284  1.00  0.00           H  
ATOM   4235 3HD2 LEU A 264      18.790  53.803  36.416  1.00  0.00           H  
ATOM   4236  N   ALA A 265      21.934  57.512  38.003  1.00  0.00           N  
ATOM   4237  CA  ALA A 265      22.750  58.086  39.067  1.00  0.00           C  
ATOM   4238  C   ALA A 265      21.884  58.594  40.211  1.00  0.00           C  
ATOM   4239  O   ALA A 265      22.215  58.411  41.383  1.00  0.00           O  
ATOM   4240  CB  ALA A 265      23.616  59.212  38.520  1.00  0.00           C  
ATOM   4241  H   ALA A 265      21.980  57.913  37.077  1.00  0.00           H  
ATOM   4242  HA  ALA A 265      23.399  57.305  39.465  1.00  0.00           H  
ATOM   4243 1HB  ALA A 265      24.219  59.631  39.325  1.00  0.00           H  
ATOM   4244 2HB  ALA A 265      24.272  58.821  37.742  1.00  0.00           H  
ATOM   4245 3HB  ALA A 265      22.980  59.989  38.100  1.00  0.00           H  
ATOM   4246  N   LEU A 266      20.772  59.235  39.866  1.00  0.00           N  
ATOM   4247  CA  LEU A 266      19.799  59.673  40.861  1.00  0.00           C  
ATOM   4248  C   LEU A 266      19.321  58.505  41.714  1.00  0.00           C  
ATOM   4249  O   LEU A 266      19.314  58.582  42.943  1.00  0.00           O  
ATOM   4250  CB  LEU A 266      18.600  60.337  40.174  1.00  0.00           C  
ATOM   4251  CG  LEU A 266      17.581  61.003  41.108  1.00  0.00           C  
ATOM   4252  CD1 LEU A 266      16.786  62.045  40.335  1.00  0.00           C  
ATOM   4253  CD2 LEU A 266      16.664  59.941  41.696  1.00  0.00           C  
ATOM   4254  H   LEU A 266      20.595  59.425  38.890  1.00  0.00           H  
ATOM   4255  HA  LEU A 266      20.282  60.391  41.524  1.00  0.00           H  
ATOM   4256 1HB  LEU A 266      18.971  61.100  39.491  1.00  0.00           H  
ATOM   4257 2HB  LEU A 266      18.071  59.583  39.590  1.00  0.00           H  
ATOM   4258  HG  LEU A 266      18.108  61.515  41.915  1.00  0.00           H  
ATOM   4259 1HD1 LEU A 266      16.063  62.517  40.999  1.00  0.00           H  
ATOM   4260 2HD1 LEU A 266      17.466  62.802  39.942  1.00  0.00           H  
ATOM   4261 3HD1 LEU A 266      16.262  61.564  39.510  1.00  0.00           H  
ATOM   4262 1HD2 LEU A 266      15.940  60.413  42.361  1.00  0.00           H  
ATOM   4263 2HD2 LEU A 266      16.136  59.430  40.891  1.00  0.00           H  
ATOM   4264 3HD2 LEU A 266      17.256  59.218  42.258  1.00  0.00           H  
ATOM   4265  N   ARG A 267      18.919  57.424  41.055  1.00  0.00           N  
ATOM   4266  CA  ARG A 267      18.377  56.261  41.747  1.00  0.00           C  
ATOM   4267  C   ARG A 267      19.426  55.614  42.643  1.00  0.00           C  
ATOM   4268  O   ARG A 267      19.135  55.224  43.775  1.00  0.00           O  
ATOM   4269  CB  ARG A 267      17.867  55.233  40.748  1.00  0.00           C  
ATOM   4270  CG  ARG A 267      17.321  53.956  41.367  1.00  0.00           C  
ATOM   4271  CD  ARG A 267      16.161  54.227  42.254  1.00  0.00           C  
ATOM   4272  NE  ARG A 267      15.659  53.013  42.877  1.00  0.00           N  
ATOM   4273  CZ  ARG A 267      14.761  52.981  43.880  1.00  0.00           C  
ATOM   4274  NH1 ARG A 267      14.277  54.105  44.363  1.00  0.00           N  
ATOM   4275  NH2 ARG A 267      14.366  51.824  44.380  1.00  0.00           N  
ATOM   4276  H   ARG A 267      18.991  57.404  40.047  1.00  0.00           H  
ATOM   4277  HA  ARG A 267      17.555  56.590  42.385  1.00  0.00           H  
ATOM   4278 1HB  ARG A 267      17.072  55.674  40.148  1.00  0.00           H  
ATOM   4279 2HB  ARG A 267      18.672  54.954  40.069  1.00  0.00           H  
ATOM   4280 1HG  ARG A 267      16.998  53.277  40.577  1.00  0.00           H  
ATOM   4281 2HG  ARG A 267      18.101  53.476  41.959  1.00  0.00           H  
ATOM   4282 1HD  ARG A 267      16.460  54.915  43.044  1.00  0.00           H  
ATOM   4283 2HD  ARG A 267      15.354  54.669  41.672  1.00  0.00           H  
ATOM   4284  HE  ARG A 267      16.009  52.129  42.532  1.00  0.00           H  
ATOM   4285 1HH1 ARG A 267      14.579  54.989  43.981  1.00  0.00           H  
ATOM   4286 2HH1 ARG A 267      13.603  54.082  45.116  1.00  0.00           H  
ATOM   4287 1HH2 ARG A 267      14.739  50.960  44.009  1.00  0.00           H  
ATOM   4288 2HH2 ARG A 267      13.694  51.801  45.130  1.00  0.00           H  
ATOM   4289  N   ALA A 268      20.648  55.505  42.132  1.00  0.00           N  
ATOM   4290  CA  ALA A 268      21.754  54.949  42.902  1.00  0.00           C  
ATOM   4291  C   ALA A 268      21.995  55.749  44.176  1.00  0.00           C  
ATOM   4292  O   ALA A 268      22.148  55.182  45.258  1.00  0.00           O  
ATOM   4293  CB  ALA A 268      23.019  54.907  42.057  1.00  0.00           C  
ATOM   4294  H   ALA A 268      20.813  55.812  41.186  1.00  0.00           H  
ATOM   4295  HA  ALA A 268      21.494  53.931  43.196  1.00  0.00           H  
ATOM   4296 1HB  ALA A 268      23.836  54.490  42.643  1.00  0.00           H  
ATOM   4297 2HB  ALA A 268      22.849  54.285  41.177  1.00  0.00           H  
ATOM   4298 3HB  ALA A 268      23.278  55.917  41.740  1.00  0.00           H  
ATOM   4299  N   LEU A 269      22.029  57.070  44.040  1.00  0.00           N  
ATOM   4300  CA  LEU A 269      22.220  57.953  45.184  1.00  0.00           C  
ATOM   4301  C   LEU A 269      21.004  57.936  46.100  1.00  0.00           C  
ATOM   4302  O   LEU A 269      21.135  57.987  47.324  1.00  0.00           O  
ATOM   4303  CB  LEU A 269      22.490  59.385  44.708  1.00  0.00           C  
ATOM   4304  CG  LEU A 269      23.802  59.596  43.940  1.00  0.00           C  
ATOM   4305  CD1 LEU A 269      23.806  60.984  43.313  1.00  0.00           C  
ATOM   4306  CD2 LEU A 269      24.979  59.420  44.887  1.00  0.00           C  
ATOM   4307  H   LEU A 269      21.920  57.472  43.119  1.00  0.00           H  
ATOM   4308  HA  LEU A 269      23.073  57.595  45.759  1.00  0.00           H  
ATOM   4309 1HB  LEU A 269      21.673  59.696  44.060  1.00  0.00           H  
ATOM   4310 2HB  LEU A 269      22.507  60.043  45.578  1.00  0.00           H  
ATOM   4311  HG  LEU A 269      23.871  58.866  43.133  1.00  0.00           H  
ATOM   4312 1HD1 LEU A 269      24.738  61.132  42.767  1.00  0.00           H  
ATOM   4313 2HD1 LEU A 269      22.965  61.075  42.626  1.00  0.00           H  
ATOM   4314 3HD1 LEU A 269      23.720  61.737  44.096  1.00  0.00           H  
ATOM   4315 1HD2 LEU A 269      25.911  59.568  44.340  1.00  0.00           H  
ATOM   4316 2HD2 LEU A 269      24.911  60.151  45.693  1.00  0.00           H  
ATOM   4317 3HD2 LEU A 269      24.961  58.414  45.307  1.00  0.00           H  
ATOM   4318  N   GLU A 270      19.819  57.866  45.504  1.00  0.00           N  
ATOM   4319  CA  GLU A 270      18.579  57.798  46.268  1.00  0.00           C  
ATOM   4320  C   GLU A 270      18.577  56.605  47.213  1.00  0.00           C  
ATOM   4321  O   GLU A 270      18.295  56.744  48.404  1.00  0.00           O  
ATOM   4322  CB  GLU A 270      17.375  57.716  45.325  1.00  0.00           C  
ATOM   4323  CG  GLU A 270      16.026  57.692  46.030  1.00  0.00           C  
ATOM   4324  CD  GLU A 270      14.873  57.559  45.076  1.00  0.00           C  
ATOM   4325  OE1 GLU A 270      15.039  56.942  44.051  1.00  0.00           O  
ATOM   4326  OE2 GLU A 270      13.820  58.076  45.372  1.00  0.00           O  
ATOM   4327  H   GLU A 270      19.777  57.857  44.494  1.00  0.00           H  
ATOM   4328  HA  GLU A 270      18.497  58.701  46.874  1.00  0.00           H  
ATOM   4329 1HB  GLU A 270      17.385  58.570  44.648  1.00  0.00           H  
ATOM   4330 2HB  GLU A 270      17.451  56.815  44.717  1.00  0.00           H  
ATOM   4331 1HG  GLU A 270      16.007  56.854  46.725  1.00  0.00           H  
ATOM   4332 2HG  GLU A 270      15.913  58.610  46.605  1.00  0.00           H  
ATOM   4333  N   VAL A 271      18.893  55.432  46.677  1.00  0.00           N  
ATOM   4334  CA  VAL A 271      18.960  54.216  47.478  1.00  0.00           C  
ATOM   4335  C   VAL A 271      20.099  54.285  48.487  1.00  0.00           C  
ATOM   4336  O   VAL A 271      19.968  53.818  49.620  1.00  0.00           O  
ATOM   4337  CB  VAL A 271      19.156  52.987  46.571  1.00  0.00           C  
ATOM   4338  CG1 VAL A 271      19.398  51.740  47.407  1.00  0.00           C  
ATOM   4339  CG2 VAL A 271      17.941  52.808  45.674  1.00  0.00           C  
ATOM   4340  H   VAL A 271      19.093  55.379  45.687  1.00  0.00           H  
ATOM   4341  HA  VAL A 271      18.029  54.117  48.036  1.00  0.00           H  
ATOM   4342  HB  VAL A 271      20.044  53.139  45.955  1.00  0.00           H  
ATOM   4343 1HG1 VAL A 271      19.536  50.882  46.750  1.00  0.00           H  
ATOM   4344 2HG1 VAL A 271      20.294  51.877  48.014  1.00  0.00           H  
ATOM   4345 3HG1 VAL A 271      18.541  51.565  48.057  1.00  0.00           H  
ATOM   4346 1HG2 VAL A 271      18.087  51.937  45.033  1.00  0.00           H  
ATOM   4347 2HG2 VAL A 271      17.052  52.661  46.288  1.00  0.00           H  
ATOM   4348 3HG2 VAL A 271      17.811  53.695  45.054  1.00  0.00           H  
ATOM   4349  N   ALA A 272      21.218  54.869  48.072  1.00  0.00           N  
ATOM   4350  CA  ALA A 272      22.365  55.043  48.956  1.00  0.00           C  
ATOM   4351  C   ALA A 272      21.994  55.859  50.187  1.00  0.00           C  
ATOM   4352  O   ALA A 272      22.363  55.512  51.308  1.00  0.00           O  
ATOM   4353  CB  ALA A 272      23.514  55.704  48.208  1.00  0.00           C  
ATOM   4354  H   ALA A 272      21.275  55.201  47.120  1.00  0.00           H  
ATOM   4355  HA  ALA A 272      22.691  54.060  49.297  1.00  0.00           H  
ATOM   4356 1HB  ALA A 272      24.362  55.826  48.881  1.00  0.00           H  
ATOM   4357 2HB  ALA A 272      23.807  55.079  47.364  1.00  0.00           H  
ATOM   4358 3HB  ALA A 272      23.196  56.679  47.843  1.00  0.00           H  
ATOM   4359  N   VAL A 273      21.259  56.947  49.971  1.00  0.00           N  
ATOM   4360  CA  VAL A 273      20.792  57.785  51.068  1.00  0.00           C  
ATOM   4361  C   VAL A 273      19.849  57.015  51.986  1.00  0.00           C  
ATOM   4362  O   VAL A 273      19.918  57.142  53.208  1.00  0.00           O  
ATOM   4363  CB  VAL A 273      20.068  59.029  50.520  1.00  0.00           C  
ATOM   4364  CG1 VAL A 273      19.337  59.756  51.638  1.00  0.00           C  
ATOM   4365  CG2 VAL A 273      21.069  59.951  49.839  1.00  0.00           C  
ATOM   4366  H   VAL A 273      21.022  57.198  49.022  1.00  0.00           H  
ATOM   4367  HA  VAL A 273      21.653  58.091  51.662  1.00  0.00           H  
ATOM   4368  HB  VAL A 273      19.316  58.711  49.797  1.00  0.00           H  
ATOM   4369 1HG1 VAL A 273      18.831  60.632  51.232  1.00  0.00           H  
ATOM   4370 2HG1 VAL A 273      18.602  59.088  52.086  1.00  0.00           H  
ATOM   4371 3HG1 VAL A 273      20.054  60.071  52.397  1.00  0.00           H  
ATOM   4372 1HG2 VAL A 273      20.550  60.828  49.453  1.00  0.00           H  
ATOM   4373 2HG2 VAL A 273      21.824  60.264  50.561  1.00  0.00           H  
ATOM   4374 3HG2 VAL A 273      21.550  59.423  49.016  1.00  0.00           H  
ATOM   4375  N   ARG A 274      18.970  56.218  51.388  1.00  0.00           N  
ATOM   4376  CA  ARG A 274      18.058  55.375  52.151  1.00  0.00           C  
ATOM   4377  C   ARG A 274      18.821  54.392  53.027  1.00  0.00           C  
ATOM   4378  O   ARG A 274      18.439  54.136  54.170  1.00  0.00           O  
ATOM   4379  CB  ARG A 274      17.132  54.606  51.219  1.00  0.00           C  
ATOM   4380  CG  ARG A 274      16.221  53.602  51.908  1.00  0.00           C  
ATOM   4381  CD  ARG A 274      15.323  54.260  52.892  1.00  0.00           C  
ATOM   4382  NE  ARG A 274      14.449  53.304  53.552  1.00  0.00           N  
ATOM   4383  CZ  ARG A 274      13.679  53.583  54.621  1.00  0.00           C  
ATOM   4384  NH1 ARG A 274      13.686  54.791  55.138  1.00  0.00           N  
ATOM   4385  NH2 ARG A 274      12.916  52.642  55.150  1.00  0.00           N  
ATOM   4386  H   ARG A 274      18.931  56.196  50.378  1.00  0.00           H  
ATOM   4387  HA  ARG A 274      17.466  56.011  52.808  1.00  0.00           H  
ATOM   4388 1HB  ARG A 274      16.499  55.307  50.677  1.00  0.00           H  
ATOM   4389 2HB  ARG A 274      17.725  54.063  50.484  1.00  0.00           H  
ATOM   4390 1HG  ARG A 274      15.604  53.099  51.163  1.00  0.00           H  
ATOM   4391 2HG  ARG A 274      16.826  52.864  52.436  1.00  0.00           H  
ATOM   4392 1HD  ARG A 274      15.921  54.757  53.655  1.00  0.00           H  
ATOM   4393 2HD  ARG A 274      14.702  54.995  52.382  1.00  0.00           H  
ATOM   4394  HE  ARG A 274      14.417  52.363  53.182  1.00  0.00           H  
ATOM   4395 1HH1 ARG A 274      14.268  55.511  54.735  1.00  0.00           H  
ATOM   4396 2HH1 ARG A 274      13.108  55.001  55.940  1.00  0.00           H  
ATOM   4397 1HH2 ARG A 274      12.910  51.713  54.751  1.00  0.00           H  
ATOM   4398 2HH2 ARG A 274      12.338  52.852  55.951  1.00  0.00           H  
ATOM   4399  N   ALA A 275      19.901  53.839  52.486  1.00  0.00           N  
ATOM   4400  CA  ALA A 275      20.715  52.873  53.216  1.00  0.00           C  
ATOM   4401  C   ALA A 275      21.307  53.490  54.475  1.00  0.00           C  
ATOM   4402  O   ALA A 275      21.179  52.936  55.566  1.00  0.00           O  
ATOM   4403  CB  ALA A 275      21.823  52.332  52.322  1.00  0.00           C  
ATOM   4404  H   ALA A 275      20.165  54.095  51.544  1.00  0.00           H  
ATOM   4405  HA  ALA A 275      20.077  52.042  53.520  1.00  0.00           H  
ATOM   4406 1HB  ALA A 275      22.421  51.613  52.881  1.00  0.00           H  
ATOM   4407 2HB  ALA A 275      21.383  51.841  51.454  1.00  0.00           H  
ATOM   4408 3HB  ALA A 275      22.457  53.153  51.992  1.00  0.00           H  
ATOM   4409  N   VAL A 276      21.953  54.641  54.318  1.00  0.00           N  
ATOM   4410  CA  VAL A 276      22.614  55.306  55.432  1.00  0.00           C  
ATOM   4411  C   VAL A 276      21.603  55.988  56.344  1.00  0.00           C  
ATOM   4412  O   VAL A 276      21.865  56.203  57.528  1.00  0.00           O  
ATOM   4413  CB  VAL A 276      23.618  56.351  54.912  1.00  0.00           C  
ATOM   4414  CG1 VAL A 276      24.700  55.682  54.078  1.00  0.00           C  
ATOM   4415  CG2 VAL A 276      22.888  57.411  54.099  1.00  0.00           C  
ATOM   4416  H   VAL A 276      21.987  55.063  53.401  1.00  0.00           H  
ATOM   4417  HA  VAL A 276      23.137  54.554  56.024  1.00  0.00           H  
ATOM   4418  HB  VAL A 276      24.112  56.822  55.761  1.00  0.00           H  
ATOM   4419 1HG1 VAL A 276      25.400  56.435  53.718  1.00  0.00           H  
ATOM   4420 2HG1 VAL A 276      25.232  54.953  54.690  1.00  0.00           H  
ATOM   4421 3HG1 VAL A 276      24.242  55.176  53.227  1.00  0.00           H  
ATOM   4422 1HG2 VAL A 276      23.604  58.147  53.734  1.00  0.00           H  
ATOM   4423 2HG2 VAL A 276      22.389  56.937  53.252  1.00  0.00           H  
ATOM   4424 3HG2 VAL A 276      22.147  57.905  54.727  1.00  0.00           H  
ATOM   4425  N   GLU A 277      20.445  56.327  55.787  1.00  0.00           N  
ATOM   4426  CA  GLU A 277      19.339  56.856  56.577  1.00  0.00           C  
ATOM   4427  C   GLU A 277      18.927  55.877  57.671  1.00  0.00           C  
ATOM   4428  O   GLU A 277      18.869  56.238  58.848  1.00  0.00           O  
ATOM   4429  CB  GLU A 277      18.141  57.165  55.676  1.00  0.00           C  
ATOM   4430  CG  GLU A 277      16.936  57.740  56.408  1.00  0.00           C  
ATOM   4431  CD  GLU A 277      15.723  57.863  55.531  1.00  0.00           C  
ATOM   4432  OE1 GLU A 277      15.612  57.109  54.594  1.00  0.00           O  
ATOM   4433  OE2 GLU A 277      14.904  58.711  55.797  1.00  0.00           O  
ATOM   4434  H   GLU A 277      20.328  56.216  54.791  1.00  0.00           H  
ATOM   4435  HA  GLU A 277      19.667  57.776  57.063  1.00  0.00           H  
ATOM   4436 1HB  GLU A 277      18.438  57.878  54.908  1.00  0.00           H  
ATOM   4437 2HB  GLU A 277      17.821  56.253  55.171  1.00  0.00           H  
ATOM   4438 1HG  GLU A 277      16.696  57.096  57.254  1.00  0.00           H  
ATOM   4439 2HG  GLU A 277      17.198  58.724  56.798  1.00  0.00           H  
ATOM   4440  N   LEU A 278      18.646  54.642  57.277  1.00  0.00           N  
ATOM   4441  CA  LEU A 278      18.273  53.601  58.228  1.00  0.00           C  
ATOM   4442  C   LEU A 278      19.442  53.244  59.139  1.00  0.00           C  
ATOM   4443  O   LEU A 278      19.258  52.986  60.329  1.00  0.00           O  
ATOM   4444  CB  LEU A 278      17.796  52.348  57.483  1.00  0.00           C  
ATOM   4445  CG  LEU A 278      17.275  51.207  58.366  1.00  0.00           C  
ATOM   4446  CD1 LEU A 278      16.138  51.718  59.239  1.00  0.00           C  
ATOM   4447  CD2 LEU A 278      16.813  50.054  57.486  1.00  0.00           C  
ATOM   4448  H   LEU A 278      18.689  54.417  56.293  1.00  0.00           H  
ATOM   4449  HA  LEU A 278      17.468  53.978  58.857  1.00  0.00           H  
ATOM   4450 1HB  LEU A 278      16.994  52.632  56.803  1.00  0.00           H  
ATOM   4451 2HB  LEU A 278      18.625  51.958  56.892  1.00  0.00           H  
ATOM   4452  HG  LEU A 278      18.073  50.864  59.024  1.00  0.00           H  
ATOM   4453 1HD1 LEU A 278      15.768  50.907  59.867  1.00  0.00           H  
ATOM   4454 2HD1 LEU A 278      16.502  52.529  59.872  1.00  0.00           H  
ATOM   4455 3HD1 LEU A 278      15.331  52.085  58.607  1.00  0.00           H  
ATOM   4456 1HD2 LEU A 278      16.443  49.243  58.114  1.00  0.00           H  
ATOM   4457 2HD2 LEU A 278      16.014  50.397  56.828  1.00  0.00           H  
ATOM   4458 3HD2 LEU A 278      17.649  49.697  56.886  1.00  0.00           H  
ATOM   4459  N   ALA A 279      20.643  53.229  58.572  1.00  0.00           N  
ATOM   4460  CA  ALA A 279      21.850  52.948  59.341  1.00  0.00           C  
ATOM   4461  C   ALA A 279      22.007  53.930  60.494  1.00  0.00           C  
ATOM   4462  O   ALA A 279      22.341  53.539  61.613  1.00  0.00           O  
ATOM   4463  CB  ALA A 279      23.075  52.991  58.440  1.00  0.00           C  
ATOM   4464  H   ALA A 279      20.723  53.416  57.583  1.00  0.00           H  
ATOM   4465  HA  ALA A 279      21.764  51.948  59.767  1.00  0.00           H  
ATOM   4466 1HB  ALA A 279      23.968  52.780  59.029  1.00  0.00           H  
ATOM   4467 2HB  ALA A 279      22.974  52.243  57.652  1.00  0.00           H  
ATOM   4468 3HB  ALA A 279      23.162  53.978  57.991  1.00  0.00           H  
ATOM   4469  N   ILE A 280      21.764  55.207  60.217  1.00  0.00           N  
ATOM   4470  CA  ILE A 280      21.820  56.238  61.247  1.00  0.00           C  
ATOM   4471  C   ILE A 280      20.695  56.065  62.261  1.00  0.00           C  
ATOM   4472  O   ILE A 280      20.903  56.231  63.464  1.00  0.00           O  
ATOM   4473  CB  ILE A 280      21.737  57.643  60.622  1.00  0.00           C  
ATOM   4474  CG1 ILE A 280      23.004  57.945  59.817  1.00  0.00           C  
ATOM   4475  CG2 ILE A 280      21.526  58.694  61.701  1.00  0.00           C  
ATOM   4476  CD1 ILE A 280      22.890  59.168  58.936  1.00  0.00           C  
ATOM   4477  H   ILE A 280      21.535  55.470  59.270  1.00  0.00           H  
ATOM   4478  HA  ILE A 280      22.765  56.145  61.780  1.00  0.00           H  
ATOM   4479  HB  ILE A 280      20.903  57.681  59.923  1.00  0.00           H  
ATOM   4480 1HG1 ILE A 280      23.841  58.091  60.498  1.00  0.00           H  
ATOM   4481 2HG1 ILE A 280      23.245  57.090  59.184  1.00  0.00           H  
ATOM   4482 1HG2 ILE A 280      21.470  59.681  61.243  1.00  0.00           H  
ATOM   4483 2HG2 ILE A 280      20.597  58.487  62.232  1.00  0.00           H  
ATOM   4484 3HG2 ILE A 280      22.359  58.666  62.404  1.00  0.00           H  
ATOM   4485 1HD1 ILE A 280      23.827  59.316  58.397  1.00  0.00           H  
ATOM   4486 2HD1 ILE A 280      22.078  59.027  58.221  1.00  0.00           H  
ATOM   4487 3HD1 ILE A 280      22.685  60.042  59.551  1.00  0.00           H  
ATOM   4488  N   LYS A 281      19.509  55.730  61.771  1.00  0.00           N  
ATOM   4489  CA  LYS A 281      18.370  55.456  62.639  1.00  0.00           C  
ATOM   4490  C   LYS A 281      18.697  54.359  63.645  1.00  0.00           C  
ATOM   4491  O   LYS A 281      18.349  54.458  64.822  1.00  0.00           O  
ATOM   4492  CB  LYS A 281      17.146  55.064  61.810  1.00  0.00           C  
ATOM   4493  CG  LYS A 281      15.887  54.812  62.628  1.00  0.00           C  
ATOM   4494  CD  LYS A 281      14.695  54.514  61.732  1.00  0.00           C  
ATOM   4495  CE  LYS A 281      13.442  54.236  62.548  1.00  0.00           C  
ATOM   4496  NZ  LYS A 281      12.263  53.961  61.682  1.00  0.00           N  
ATOM   4497  H   LYS A 281      19.392  55.662  60.770  1.00  0.00           H  
ATOM   4498  HA  LYS A 281      18.138  56.360  63.202  1.00  0.00           H  
ATOM   4499 1HB  LYS A 281      16.926  55.853  61.091  1.00  0.00           H  
ATOM   4500 2HB  LYS A 281      17.365  54.157  61.245  1.00  0.00           H  
ATOM   4501 1HG  LYS A 281      16.049  53.964  63.295  1.00  0.00           H  
ATOM   4502 2HG  LYS A 281      15.665  55.690  63.235  1.00  0.00           H  
ATOM   4503 1HD  LYS A 281      14.510  55.367  61.077  1.00  0.00           H  
ATOM   4504 2HD  LYS A 281      14.914  53.645  61.111  1.00  0.00           H  
ATOM   4505 1HE  LYS A 281      13.612  53.375  63.193  1.00  0.00           H  
ATOM   4506 2HE  LYS A 281      13.220  55.097  63.178  1.00  0.00           H  
ATOM   4507 1HZ  LYS A 281      11.455  53.782  62.261  1.00  0.00           H  
ATOM   4508 2HZ  LYS A 281      12.084  54.761  61.092  1.00  0.00           H  
ATOM   4509 3HZ  LYS A 281      12.449  53.153  61.105  1.00  0.00           H  
ATOM   4510  N   SER A 282      19.366  53.313  63.174  1.00  0.00           N  
ATOM   4511  CA  SER A 282      19.818  52.235  64.048  1.00  0.00           C  
ATOM   4512  C   SER A 282      20.950  52.700  64.956  1.00  0.00           C  
ATOM   4513  O   SER A 282      20.939  52.442  66.159  1.00  0.00           O  
ATOM   4514  CB  SER A 282      20.275  51.050  63.221  1.00  0.00           C  
ATOM   4515  OG  SER A 282      20.781  50.032  64.040  1.00  0.00           O  
ATOM   4516  H   SER A 282      19.569  53.261  62.185  1.00  0.00           H  
ATOM   4517  HA  SER A 282      18.985  51.935  64.685  1.00  0.00           H  
ATOM   4518 1HB  SER A 282      19.438  50.668  62.638  1.00  0.00           H  
ATOM   4519 2HB  SER A 282      21.043  51.371  62.519  1.00  0.00           H  
ATOM   4520  HG  SER A 282      20.114  49.342  64.049  1.00  0.00           H  
ATOM   4521  N   ASN A 283      21.926  53.386  64.370  1.00  0.00           N  
ATOM   4522  CA  ASN A 283      23.081  53.866  65.121  1.00  0.00           C  
ATOM   4523  C   ASN A 283      23.380  55.324  64.797  1.00  0.00           C  
ATOM   4524  O   ASN A 283      24.096  55.623  63.841  1.00  0.00           O  
ATOM   4525  CB  ASN A 283      24.296  52.997  64.846  1.00  0.00           C  
ATOM   4526  CG  ASN A 283      25.483  53.385  65.682  1.00  0.00           C  
ATOM   4527  OD1 ASN A 283      25.477  54.428  66.347  1.00  0.00           O  
ATOM   4528  ND2 ASN A 283      26.502  52.565  65.665  1.00  0.00           N  
ATOM   4529  H   ASN A 283      21.867  53.580  63.381  1.00  0.00           H  
ATOM   4530  HA  ASN A 283      22.852  53.804  66.184  1.00  0.00           H  
ATOM   4531 1HB  ASN A 283      24.050  51.954  65.046  1.00  0.00           H  
ATOM   4532 2HB  ASN A 283      24.567  53.075  63.794  1.00  0.00           H  
ATOM   4533 1HD2 ASN A 283      27.321  52.771  66.202  1.00  0.00           H  
ATOM   4534 2HD2 ASN A 283      26.464  51.731  65.113  1.00  0.00           H  
ATOM   4535  N   PRO A 284      22.829  56.227  65.599  1.00  0.00           N  
ATOM   4536  CA  PRO A 284      22.982  57.658  65.365  1.00  0.00           C  
ATOM   4537  C   PRO A 284      24.451  58.064  65.379  1.00  0.00           C  
ATOM   4538  O   PRO A 284      24.828  59.087  64.809  1.00  0.00           O  
ATOM   4539  CB  PRO A 284      22.211  58.284  66.531  1.00  0.00           C  
ATOM   4540  CG  PRO A 284      21.189  57.258  66.885  1.00  0.00           C  
ATOM   4541  CD  PRO A 284      21.901  55.943  66.705  1.00  0.00           C  
ATOM   4542  HA  PRO A 284      22.587  57.889  64.375  1.00  0.00           H  
ATOM   4543 1HB  PRO A 284      22.899  58.504  67.360  1.00  0.00           H  
ATOM   4544 2HB  PRO A 284      21.767  59.239  66.218  1.00  0.00           H  
ATOM   4545 1HG  PRO A 284      20.837  57.413  67.916  1.00  0.00           H  
ATOM   4546 2HG  PRO A 284      20.310  57.357  66.230  1.00  0.00           H  
ATOM   4547 1HD  PRO A 284      22.433  55.684  67.633  1.00  0.00           H  
ATOM   4548 2HD  PRO A 284      21.169  55.162  66.447  1.00  0.00           H  
ATOM   4549  N   ASP A 285      25.276  57.255  66.037  1.00  0.00           N  
ATOM   4550  CA  ASP A 285      26.682  57.587  66.228  1.00  0.00           C  
ATOM   4551  C   ASP A 285      27.536  57.049  65.087  1.00  0.00           C  
ATOM   4552  O   ASP A 285      28.763  57.147  65.117  1.00  0.00           O  
ATOM   4553  CB  ASP A 285      27.187  57.027  67.561  1.00  0.00           C  
ATOM   4554  CG  ASP A 285      26.548  57.700  68.767  1.00  0.00           C  
ATOM   4555  OD1 ASP A 285      26.146  58.834  68.647  1.00  0.00           O  
ATOM   4556  OD2 ASP A 285      26.468  57.075  69.797  1.00  0.00           O  
ATOM   4557  H   ASP A 285      24.920  56.388  66.412  1.00  0.00           H  
ATOM   4558  HA  ASP A 285      26.784  58.674  66.233  1.00  0.00           H  
ATOM   4559 1HB  ASP A 285      26.982  55.958  67.607  1.00  0.00           H  
ATOM   4560 2HB  ASP A 285      28.270  57.156  67.623  1.00  0.00           H  
ATOM   4561  N   ASN A 286      26.880  56.483  64.080  1.00  0.00           N  
ATOM   4562  CA  ASN A 286      27.573  55.981  62.899  1.00  0.00           C  
ATOM   4563  C   ASN A 286      28.101  57.126  62.044  1.00  0.00           C  
ATOM   4564  O   ASN A 286      27.462  57.536  61.076  1.00  0.00           O  
ATOM   4565  CB  ASN A 286      26.660  55.083  62.084  1.00  0.00           C  
ATOM   4566  CG  ASN A 286      27.383  54.388  60.964  1.00  0.00           C  
ATOM   4567  OD1 ASN A 286      28.364  54.911  60.422  1.00  0.00           O  
ATOM   4568  ND2 ASN A 286      26.919  53.218  60.606  1.00  0.00           N  
ATOM   4569  H   ASN A 286      25.875  56.395  64.134  1.00  0.00           H  
ATOM   4570  HA  ASN A 286      28.429  55.390  63.225  1.00  0.00           H  
ATOM   4571 1HB  ASN A 286      26.214  54.330  62.736  1.00  0.00           H  
ATOM   4572 2HB  ASN A 286      25.847  55.675  61.665  1.00  0.00           H  
ATOM   4573 1HD2 ASN A 286      27.360  52.709  59.867  1.00  0.00           H  
ATOM   4574 2HD2 ASN A 286      26.123  52.832  61.073  1.00  0.00           H  
ATOM   4575  N   GLU A 287      29.271  57.639  62.410  1.00  0.00           N  
ATOM   4576  CA  GLU A 287      29.844  58.797  61.735  1.00  0.00           C  
ATOM   4577  C   GLU A 287      30.017  58.539  60.243  1.00  0.00           C  
ATOM   4578  O   GLU A 287      29.838  59.439  59.424  1.00  0.00           O  
ATOM   4579  CB  GLU A 287      31.192  59.165  62.359  1.00  0.00           C  
ATOM   4580  CG  GLU A 287      31.871  60.370  61.723  1.00  0.00           C  
ATOM   4581  CD  GLU A 287      31.134  61.656  61.973  1.00  0.00           C  
ATOM   4582  OE1 GLU A 287      30.375  61.711  62.910  1.00  0.00           O  
ATOM   4583  OE2 GLU A 287      31.330  62.585  61.224  1.00  0.00           O  
ATOM   4584  H   GLU A 287      29.776  57.214  63.173  1.00  0.00           H  
ATOM   4585  HA  GLU A 287      29.152  59.633  61.852  1.00  0.00           H  
ATOM   4586 1HB  GLU A 287      31.056  59.378  63.418  1.00  0.00           H  
ATOM   4587 2HB  GLU A 287      31.872  58.317  62.279  1.00  0.00           H  
ATOM   4588 1HG  GLU A 287      32.880  60.459  62.124  1.00  0.00           H  
ATOM   4589 2HG  GLU A 287      31.951  60.205  60.650  1.00  0.00           H  
ATOM   4590  N   GLU A 288      30.367  57.305  59.901  1.00  0.00           N  
ATOM   4591  CA  GLU A 288      30.587  56.930  58.509  1.00  0.00           C  
ATOM   4592  C   GLU A 288      29.332  57.149  57.674  1.00  0.00           C  
ATOM   4593  O   GLU A 288      29.391  57.708  56.580  1.00  0.00           O  
ATOM   4594  CB  GLU A 288      31.028  55.468  58.413  1.00  0.00           C  
ATOM   4595  CG  GLU A 288      31.392  55.013  57.007  1.00  0.00           C  
ATOM   4596  CD  GLU A 288      31.831  53.575  56.954  1.00  0.00           C  
ATOM   4597  OE1 GLU A 288      31.828  52.935  57.977  1.00  0.00           O  
ATOM   4598  OE2 GLU A 288      32.169  53.117  55.887  1.00  0.00           O  
ATOM   4599  H   GLU A 288      30.483  56.607  60.622  1.00  0.00           H  
ATOM   4600  HA  GLU A 288      31.371  57.568  58.100  1.00  0.00           H  
ATOM   4601 1HB  GLU A 288      31.895  55.307  59.053  1.00  0.00           H  
ATOM   4602 2HB  GLU A 288      30.228  54.823  58.777  1.00  0.00           H  
ATOM   4603 1HG  GLU A 288      30.526  55.140  56.358  1.00  0.00           H  
ATOM   4604 2HG  GLU A 288      32.193  55.646  56.628  1.00  0.00           H  
ATOM   4605  N   ALA A 289      28.196  56.701  58.198  1.00  0.00           N  
ATOM   4606  CA  ALA A 289      26.915  56.894  57.527  1.00  0.00           C  
ATOM   4607  C   ALA A 289      26.566  58.373  57.422  1.00  0.00           C  
ATOM   4608  O   ALA A 289      26.037  58.827  56.407  1.00  0.00           O  
ATOM   4609  CB  ALA A 289      25.815  56.142  58.259  1.00  0.00           C  
ATOM   4610  H   ALA A 289      28.219  56.217  59.083  1.00  0.00           H  
ATOM   4611  HA  ALA A 289      26.993  56.500  56.512  1.00  0.00           H  
ATOM   4612 1HB  ALA A 289      24.864  56.297  57.746  1.00  0.00           H  
ATOM   4613 2HB  ALA A 289      26.048  55.077  58.275  1.00  0.00           H  
ATOM   4614 3HB  ALA A 289      25.738  56.511  59.281  1.00  0.00           H  
ATOM   4615  N   VAL A 290      26.865  59.124  58.478  1.00  0.00           N  
ATOM   4616  CA  VAL A 290      26.593  60.556  58.502  1.00  0.00           C  
ATOM   4617  C   VAL A 290      27.377  61.283  57.416  1.00  0.00           C  
ATOM   4618  O   VAL A 290      26.813  62.058  56.645  1.00  0.00           O  
ATOM   4619  CB  VAL A 290      26.959  61.146  59.877  1.00  0.00           C  
ATOM   4620  CG1 VAL A 290      26.902  62.666  59.836  1.00  0.00           C  
ATOM   4621  CG2 VAL A 290      26.018  60.600  60.941  1.00  0.00           C  
ATOM   4622  H   VAL A 290      27.288  58.689  59.286  1.00  0.00           H  
ATOM   4623  HA  VAL A 290      25.532  60.711  58.305  1.00  0.00           H  
ATOM   4624  HB  VAL A 290      27.984  60.868  60.120  1.00  0.00           H  
ATOM   4625 1HG1 VAL A 290      27.164  63.065  60.816  1.00  0.00           H  
ATOM   4626 2HG1 VAL A 290      27.610  63.036  59.094  1.00  0.00           H  
ATOM   4627 3HG1 VAL A 290      25.895  62.986  59.571  1.00  0.00           H  
ATOM   4628 1HG2 VAL A 290      26.282  61.020  61.910  1.00  0.00           H  
ATOM   4629 2HG2 VAL A 290      24.991  60.873  60.693  1.00  0.00           H  
ATOM   4630 3HG2 VAL A 290      26.105  59.514  60.981  1.00  0.00           H  
ATOM   4631  N   GLU A 291      28.681  61.027  57.362  1.00  0.00           N  
ATOM   4632  CA  GLU A 291      29.533  61.614  56.336  1.00  0.00           C  
ATOM   4633  C   GLU A 291      29.076  61.210  54.941  1.00  0.00           C  
ATOM   4634  O   GLU A 291      28.962  62.049  54.047  1.00  0.00           O  
ATOM   4635  CB  GLU A 291      30.989  61.194  56.549  1.00  0.00           C  
ATOM   4636  CG  GLU A 291      31.960  61.747  55.515  1.00  0.00           C  
ATOM   4637  CD  GLU A 291      33.377  61.295  55.742  1.00  0.00           C  
ATOM   4638  OE1 GLU A 291      33.656  60.794  56.805  1.00  0.00           O  
ATOM   4639  OE2 GLU A 291      34.177  61.450  54.852  1.00  0.00           O  
ATOM   4640  H   GLU A 291      29.089  60.409  58.048  1.00  0.00           H  
ATOM   4641  HA  GLU A 291      29.460  62.700  56.405  1.00  0.00           H  
ATOM   4642 1HB  GLU A 291      31.324  61.522  57.532  1.00  0.00           H  
ATOM   4643 2HB  GLU A 291      31.061  60.106  56.526  1.00  0.00           H  
ATOM   4644 1HG  GLU A 291      31.643  61.424  54.524  1.00  0.00           H  
ATOM   4645 2HG  GLU A 291      31.923  62.835  55.543  1.00  0.00           H  
ATOM   4646  N   THR A 292      28.814  59.921  54.761  1.00  0.00           N  
ATOM   4647  CA  THR A 292      28.370  59.401  53.472  1.00  0.00           C  
ATOM   4648  C   THR A 292      27.098  60.101  53.006  1.00  0.00           C  
ATOM   4649  O   THR A 292      26.987  60.496  51.845  1.00  0.00           O  
ATOM   4650  CB  THR A 292      28.128  57.883  53.538  1.00  0.00           C  
ATOM   4651  OG1 THR A 292      29.344  57.219  53.913  1.00  0.00           O  
ATOM   4652  CG2 THR A 292      27.664  57.355  52.189  1.00  0.00           C  
ATOM   4653  H   THR A 292      28.925  59.282  55.536  1.00  0.00           H  
ATOM   4654  HA  THR A 292      29.145  59.600  52.732  1.00  0.00           H  
ATOM   4655  HB  THR A 292      27.367  57.667  54.288  1.00  0.00           H  
ATOM   4656  HG1 THR A 292      29.516  57.373  54.845  1.00  0.00           H  
ATOM   4657 1HG2 THR A 292      27.498  56.281  52.256  1.00  0.00           H  
ATOM   4658 2HG2 THR A 292      26.734  57.850  51.907  1.00  0.00           H  
ATOM   4659 3HG2 THR A 292      28.425  57.560  51.437  1.00  0.00           H  
ATOM   4660  N   ALA A 293      26.144  60.253  53.916  1.00  0.00           N  
ATOM   4661  CA  ALA A 293      24.877  60.899  53.598  1.00  0.00           C  
ATOM   4662  C   ALA A 293      25.098  62.299  53.041  1.00  0.00           C  
ATOM   4663  O   ALA A 293      24.486  62.687  52.047  1.00  0.00           O  
ATOM   4664  CB  ALA A 293      23.985  60.955  54.830  1.00  0.00           C  
ATOM   4665  H   ALA A 293      26.299  59.910  54.854  1.00  0.00           H  
ATOM   4666  HA  ALA A 293      24.373  60.314  52.828  1.00  0.00           H  
ATOM   4667 1HB  ALA A 293      23.044  61.442  54.577  1.00  0.00           H  
ATOM   4668 2HB  ALA A 293      23.789  59.942  55.183  1.00  0.00           H  
ATOM   4669 3HB  ALA A 293      24.486  61.520  55.615  1.00  0.00           H  
ATOM   4670  N   LYS A 294      25.977  63.057  53.690  1.00  0.00           N  
ATOM   4671  CA  LYS A 294      26.295  64.409  53.251  1.00  0.00           C  
ATOM   4672  C   LYS A 294      26.941  64.403  51.870  1.00  0.00           C  
ATOM   4673  O   LYS A 294      26.606  65.220  51.014  1.00  0.00           O  
ATOM   4674  CB  LYS A 294      27.215  65.097  54.260  1.00  0.00           C  
ATOM   4675  CG  LYS A 294      27.547  66.544  53.924  1.00  0.00           C  
ATOM   4676  CD  LYS A 294      28.312  67.214  55.057  1.00  0.00           C  
ATOM   4677  CE  LYS A 294      28.697  68.641  54.697  1.00  0.00           C  
ATOM   4678  NZ  LYS A 294      29.383  69.332  55.822  1.00  0.00           N  
ATOM   4679  H   LYS A 294      26.437  62.685  54.509  1.00  0.00           H  
ATOM   4680  HA  LYS A 294      25.368  64.976  53.177  1.00  0.00           H  
ATOM   4681 1HB  LYS A 294      26.750  65.081  55.246  1.00  0.00           H  
ATOM   4682 2HB  LYS A 294      28.153  64.547  54.332  1.00  0.00           H  
ATOM   4683 1HG  LYS A 294      28.154  66.578  53.018  1.00  0.00           H  
ATOM   4684 2HG  LYS A 294      26.625  67.097  53.743  1.00  0.00           H  
ATOM   4685 1HD  LYS A 294      27.692  67.228  55.954  1.00  0.00           H  
ATOM   4686 2HD  LYS A 294      29.217  66.646  55.269  1.00  0.00           H  
ATOM   4687 1HE  LYS A 294      29.360  68.632  53.834  1.00  0.00           H  
ATOM   4688 2HE  LYS A 294      27.801  69.205  54.433  1.00  0.00           H  
ATOM   4689 1HZ  LYS A 294      29.621  70.274  55.545  1.00  0.00           H  
ATOM   4690 2HZ  LYS A 294      28.769  69.363  56.624  1.00  0.00           H  
ATOM   4691 3HZ  LYS A 294      30.226  68.829  56.063  1.00  0.00           H  
ATOM   4692  N   ARG A 295      27.868  63.473  51.661  1.00  0.00           N  
ATOM   4693  CA  ARG A 295      28.536  63.334  50.372  1.00  0.00           C  
ATOM   4694  C   ARG A 295      27.550  62.950  49.278  1.00  0.00           C  
ATOM   4695  O   ARG A 295      27.650  63.422  48.145  1.00  0.00           O  
ATOM   4696  CB  ARG A 295      29.636  62.285  50.449  1.00  0.00           C  
ATOM   4697  CG  ARG A 295      30.855  62.696  51.260  1.00  0.00           C  
ATOM   4698  CD  ARG A 295      31.908  61.649  51.235  1.00  0.00           C  
ATOM   4699  NE  ARG A 295      33.048  62.006  52.064  1.00  0.00           N  
ATOM   4700  CZ  ARG A 295      34.050  62.821  51.678  1.00  0.00           C  
ATOM   4701  NH1 ARG A 295      34.039  63.352  50.476  1.00  0.00           N  
ATOM   4702  NH2 ARG A 295      35.044  63.084  52.508  1.00  0.00           N  
ATOM   4703  H   ARG A 295      28.115  62.847  52.414  1.00  0.00           H  
ATOM   4704  HA  ARG A 295      28.971  64.299  50.103  1.00  0.00           H  
ATOM   4705 1HB  ARG A 295      29.238  61.373  50.890  1.00  0.00           H  
ATOM   4706 2HB  ARG A 295      29.976  62.042  49.442  1.00  0.00           H  
ATOM   4707 1HG  ARG A 295      31.274  63.614  50.849  1.00  0.00           H  
ATOM   4708 2HG  ARG A 295      30.562  62.862  52.297  1.00  0.00           H  
ATOM   4709 1HD  ARG A 295      31.498  60.710  51.606  1.00  0.00           H  
ATOM   4710 2HD  ARG A 295      32.261  61.512  50.213  1.00  0.00           H  
ATOM   4711  HE  ARG A 295      33.092  61.617  52.996  1.00  0.00           H  
ATOM   4712 1HH1 ARG A 295      33.280  63.149  49.841  1.00  0.00           H  
ATOM   4713 2HH1 ARG A 295      34.790  63.961  50.186  1.00  0.00           H  
ATOM   4714 1HH2 ARG A 295      35.053  62.676  53.433  1.00  0.00           H  
ATOM   4715 2HH2 ARG A 295      35.795  63.694  52.219  1.00  0.00           H  
ATOM   4716  N   LEU A 296      26.595  62.093  49.625  1.00  0.00           N  
ATOM   4717  CA  LEU A 296      25.554  61.686  48.688  1.00  0.00           C  
ATOM   4718  C   LEU A 296      24.688  62.871  48.282  1.00  0.00           C  
ATOM   4719  O   LEU A 296      24.293  62.994  47.121  1.00  0.00           O  
ATOM   4720  CB  LEU A 296      24.676  60.594  49.312  1.00  0.00           C  
ATOM   4721  CG  LEU A 296      25.351  59.232  49.513  1.00  0.00           C  
ATOM   4722  CD1 LEU A 296      24.467  58.349  50.382  1.00  0.00           C  
ATOM   4723  CD2 LEU A 296      25.606  58.586  48.159  1.00  0.00           C  
ATOM   4724  H   LEU A 296      26.592  61.711  50.559  1.00  0.00           H  
ATOM   4725  HA  LEU A 296      26.029  61.300  47.787  1.00  0.00           H  
ATOM   4726 1HB  LEU A 296      24.331  60.939  50.285  1.00  0.00           H  
ATOM   4727 2HB  LEU A 296      23.805  60.441  48.674  1.00  0.00           H  
ATOM   4728  HG  LEU A 296      26.299  59.368  50.033  1.00  0.00           H  
ATOM   4729 1HD1 LEU A 296      24.947  57.380  50.526  1.00  0.00           H  
ATOM   4730 2HD1 LEU A 296      24.317  58.825  51.352  1.00  0.00           H  
ATOM   4731 3HD1 LEU A 296      23.503  58.207  49.894  1.00  0.00           H  
ATOM   4732 1HD2 LEU A 296      26.087  57.618  48.301  1.00  0.00           H  
ATOM   4733 2HD2 LEU A 296      24.658  58.447  47.638  1.00  0.00           H  
ATOM   4734 3HD2 LEU A 296      26.255  59.229  47.565  1.00  0.00           H  
ATOM   4735  N   ALA A 297      24.396  63.743  49.240  1.00  0.00           N  
ATOM   4736  CA  ALA A 297      23.647  64.962  48.966  1.00  0.00           C  
ATOM   4737  C   ALA A 297      24.386  65.851  47.973  1.00  0.00           C  
ATOM   4738  O   ALA A 297      23.775  66.459  47.094  1.00  0.00           O  
ATOM   4739  CB  ALA A 297      23.378  65.722  50.258  1.00  0.00           C  
ATOM   4740  H   ALA A 297      24.702  63.554  50.184  1.00  0.00           H  
ATOM   4741  HA  ALA A 297      22.692  64.689  48.516  1.00  0.00           H  
ATOM   4742 1HB  ALA A 297      22.818  66.629  50.037  1.00  0.00           H  
ATOM   4743 2HB  ALA A 297      22.799  65.093  50.935  1.00  0.00           H  
ATOM   4744 3HB  ALA A 297      24.324  65.986  50.728  1.00  0.00           H  
ATOM   4745  N   GLU A 298      25.706  65.924  48.120  1.00  0.00           N  
ATOM   4746  CA  GLU A 298      26.533  66.714  47.219  1.00  0.00           C  
ATOM   4747  C   GLU A 298      26.529  66.131  45.813  1.00  0.00           C  
ATOM   4748  O   GLU A 298      26.514  66.866  44.825  1.00  0.00           O  
ATOM   4749  CB  GLU A 298      27.969  66.793  47.744  1.00  0.00           C  
ATOM   4750  CG  GLU A 298      28.964  67.400  46.765  1.00  0.00           C  
ATOM   4751  CD  GLU A 298      28.605  68.801  46.358  1.00  0.00           C  
ATOM   4752  OE1 GLU A 298      27.672  69.338  46.907  1.00  0.00           O  
ATOM   4753  OE2 GLU A 298      29.264  69.337  45.499  1.00  0.00           O  
ATOM   4754  H   GLU A 298      26.144  65.419  48.877  1.00  0.00           H  
ATOM   4755  HA  GLU A 298      26.118  67.723  47.161  1.00  0.00           H  
ATOM   4756 1HB  GLU A 298      27.990  67.390  48.656  1.00  0.00           H  
ATOM   4757 2HB  GLU A 298      28.318  65.792  48.000  1.00  0.00           H  
ATOM   4758 1HG  GLU A 298      29.952  67.409  47.227  1.00  0.00           H  
ATOM   4759 2HG  GLU A 298      29.014  66.770  45.878  1.00  0.00           H  
ATOM   4760  N   GLU A 299      26.541  64.806  45.728  1.00  0.00           N  
ATOM   4761  CA  GLU A 299      26.447  64.120  44.443  1.00  0.00           C  
ATOM   4762  C   GLU A 299      25.078  64.326  43.808  1.00  0.00           C  
ATOM   4763  O   GLU A 299      24.970  64.517  42.596  1.00  0.00           O  
ATOM   4764  CB  GLU A 299      26.718  62.624  44.616  1.00  0.00           C  
ATOM   4765  CG  GLU A 299      28.164  62.282  44.952  1.00  0.00           C  
ATOM   4766  CD  GLU A 299      29.134  62.744  43.900  1.00  0.00           C  
ATOM   4767  OE1 GLU A 299      28.842  62.585  42.739  1.00  0.00           O  
ATOM   4768  OE2 GLU A 299      30.168  63.256  44.259  1.00  0.00           O  
ATOM   4769  H   GLU A 299      26.616  64.258  46.572  1.00  0.00           H  
ATOM   4770  HA  GLU A 299      27.191  64.543  43.770  1.00  0.00           H  
ATOM   4771 1HB  GLU A 299      26.088  62.228  45.412  1.00  0.00           H  
ATOM   4772 2HB  GLU A 299      26.455  62.098  43.697  1.00  0.00           H  
ATOM   4773 1HG  GLU A 299      28.425  62.750  45.901  1.00  0.00           H  
ATOM   4774 2HG  GLU A 299      28.252  61.203  45.072  1.00  0.00           H  
ATOM   4775  N   LEU A 300      24.037  64.286  44.631  1.00  0.00           N  
ATOM   4776  CA  LEU A 300      22.676  64.505  44.155  1.00  0.00           C  
ATOM   4777  C   LEU A 300      22.507  65.910  43.592  1.00  0.00           C  
ATOM   4778  O   LEU A 300      21.810  66.111  42.598  1.00  0.00           O  
ATOM   4779  CB  LEU A 300      21.672  64.282  45.294  1.00  0.00           C  
ATOM   4780  CG  LEU A 300      21.384  62.817  45.649  1.00  0.00           C  
ATOM   4781  CD1 LEU A 300      20.682  62.749  46.998  1.00  0.00           C  
ATOM   4782  CD2 LEU A 300      20.533  62.187  44.556  1.00  0.00           C  
ATOM   4783  H   LEU A 300      24.191  64.104  45.612  1.00  0.00           H  
ATOM   4784  HA  LEU A 300      22.473  63.799  43.349  1.00  0.00           H  
ATOM   4785 1HB  LEU A 300      22.049  64.771  46.190  1.00  0.00           H  
ATOM   4786 2HB  LEU A 300      20.726  64.748  45.020  1.00  0.00           H  
ATOM   4787  HG  LEU A 300      22.326  62.272  45.736  1.00  0.00           H  
ATOM   4788 1HD1 LEU A 300      20.478  61.709  47.250  1.00  0.00           H  
ATOM   4789 2HD1 LEU A 300      21.322  63.189  47.764  1.00  0.00           H  
ATOM   4790 3HD1 LEU A 300      19.744  63.301  46.948  1.00  0.00           H  
ATOM   4791 1HD2 LEU A 300      20.330  61.146  44.809  1.00  0.00           H  
ATOM   4792 2HD2 LEU A 300      19.592  62.730  44.471  1.00  0.00           H  
ATOM   4793 3HD2 LEU A 300      21.067  62.233  43.607  1.00  0.00           H  
ATOM   4794  N   ARG A 301      23.146  66.879  44.234  1.00  0.00           N  
ATOM   4795  CA  ARG A 301      23.149  68.253  43.743  1.00  0.00           C  
ATOM   4796  C   ARG A 301      23.700  68.330  42.325  1.00  0.00           C  
ATOM   4797  O   ARG A 301      23.093  68.941  41.446  1.00  0.00           O  
ATOM   4798  CB  ARG A 301      23.975  69.147  44.655  1.00  0.00           C  
ATOM   4799  CG  ARG A 301      23.992  70.617  44.267  1.00  0.00           C  
ATOM   4800  CD  ARG A 301      24.857  71.415  45.173  1.00  0.00           C  
ATOM   4801  NE  ARG A 301      26.266  71.117  44.978  1.00  0.00           N  
ATOM   4802  CZ  ARG A 301      27.017  71.598  43.968  1.00  0.00           C  
ATOM   4803  NH1 ARG A 301      26.481  72.396  43.072  1.00  0.00           N  
ATOM   4804  NH2 ARG A 301      28.294  71.267  43.878  1.00  0.00           N  
ATOM   4805  H   ARG A 301      23.646  66.662  45.085  1.00  0.00           H  
ATOM   4806  HA  ARG A 301      22.119  68.612  43.717  1.00  0.00           H  
ATOM   4807 1HB  ARG A 301      23.595  69.080  45.673  1.00  0.00           H  
ATOM   4808 2HB  ARG A 301      25.008  68.798  44.668  1.00  0.00           H  
ATOM   4809 1HG  ARG A 301      24.372  70.721  43.250  1.00  0.00           H  
ATOM   4810 2HG  ARG A 301      22.979  71.018  44.319  1.00  0.00           H  
ATOM   4811 1HD  ARG A 301      24.703  72.476  44.981  1.00  0.00           H  
ATOM   4812 2HD  ARG A 301      24.601  71.192  46.208  1.00  0.00           H  
ATOM   4813  HE  ARG A 301      26.715  70.505  45.648  1.00  0.00           H  
ATOM   4814 1HH1 ARG A 301      25.505  72.648  43.141  1.00  0.00           H  
ATOM   4815 2HH1 ARG A 301      27.043  72.756  42.315  1.00  0.00           H  
ATOM   4816 1HH2 ARG A 301      28.707  70.653  44.567  1.00  0.00           H  
ATOM   4817 2HH2 ARG A 301      28.856  71.626  43.122  1.00  0.00           H  
ATOM   4818  N   LYS A 302      24.853  67.705  42.109  1.00  0.00           N  
ATOM   4819  CA  LYS A 302      25.486  67.697  40.794  1.00  0.00           C  
ATOM   4820  C   LYS A 302      24.599  67.013  39.761  1.00  0.00           C  
ATOM   4821  O   LYS A 302      24.450  67.500  38.640  1.00  0.00           O  
ATOM   4822  CB  LYS A 302      26.848  67.005  40.859  1.00  0.00           C  
ATOM   4823  CG  LYS A 302      27.923  67.800  41.588  1.00  0.00           C  
ATOM   4824  CD  LYS A 302      29.283  67.129  41.467  1.00  0.00           C  
ATOM   4825  CE  LYS A 302      29.383  65.911  42.373  1.00  0.00           C  
ATOM   4826  NZ  LYS A 302      30.758  65.341  42.389  1.00  0.00           N  
ATOM   4827  H   LYS A 302      25.302  67.223  42.875  1.00  0.00           H  
ATOM   4828  HA  LYS A 302      25.632  68.728  40.476  1.00  0.00           H  
ATOM   4829 1HB  LYS A 302      26.744  66.043  41.363  1.00  0.00           H  
ATOM   4830 2HB  LYS A 302      27.204  66.807  39.848  1.00  0.00           H  
ATOM   4831 1HG  LYS A 302      27.983  68.804  41.165  1.00  0.00           H  
ATOM   4832 2HG  LYS A 302      27.662  67.885  42.642  1.00  0.00           H  
ATOM   4833 1HD  LYS A 302      29.446  66.818  40.434  1.00  0.00           H  
ATOM   4834 2HD  LYS A 302      30.064  67.839  41.741  1.00  0.00           H  
ATOM   4835 1HE  LYS A 302      29.107  66.190  43.388  1.00  0.00           H  
ATOM   4836 2HE  LYS A 302      28.690  65.144  42.028  1.00  0.00           H  
ATOM   4837 1HZ  LYS A 302      30.782  64.537  43.000  1.00  0.00           H  
ATOM   4838 2HZ  LYS A 302      31.019  65.062  41.454  1.00  0.00           H  
ATOM   4839 3HZ  LYS A 302      31.407  66.037  42.726  1.00  0.00           H  
ATOM   4840  N   VAL A 303      24.013  65.884  40.145  1.00  0.00           N  
ATOM   4841  CA  VAL A 303      23.095  65.163  39.274  1.00  0.00           C  
ATOM   4842  C   VAL A 303      21.897  66.030  38.900  1.00  0.00           C  
ATOM   4843  O   VAL A 303      21.512  66.105  37.733  1.00  0.00           O  
ATOM   4844  CB  VAL A 303      22.601  63.878  39.963  1.00  0.00           C  
ATOM   4845  CG1 VAL A 303      21.444  63.267  39.186  1.00  0.00           C  
ATOM   4846  CG2 VAL A 303      23.747  62.886  40.093  1.00  0.00           C  
ATOM   4847  H   VAL A 303      24.213  65.515  41.063  1.00  0.00           H  
ATOM   4848  HA  VAL A 303      23.618  64.910  38.352  1.00  0.00           H  
ATOM   4849  HB  VAL A 303      22.224  64.131  40.954  1.00  0.00           H  
ATOM   4850 1HG1 VAL A 303      21.107  62.359  39.689  1.00  0.00           H  
ATOM   4851 2HG1 VAL A 303      20.622  63.980  39.138  1.00  0.00           H  
ATOM   4852 3HG1 VAL A 303      21.773  63.021  38.178  1.00  0.00           H  
ATOM   4853 1HG2 VAL A 303      23.391  61.980  40.582  1.00  0.00           H  
ATOM   4854 2HG2 VAL A 303      24.127  62.639  39.101  1.00  0.00           H  
ATOM   4855 3HG2 VAL A 303      24.546  63.330  40.687  1.00  0.00           H  
ATOM   4856  N   ALA A 304      21.312  66.682  39.898  1.00  0.00           N  
ATOM   4857  CA  ALA A 304      20.143  67.527  39.680  1.00  0.00           C  
ATOM   4858  C   ALA A 304      20.455  68.657  38.707  1.00  0.00           C  
ATOM   4859  O   ALA A 304      19.677  68.939  37.798  1.00  0.00           O  
ATOM   4860  CB  ALA A 304      19.642  68.091  41.001  1.00  0.00           C  
ATOM   4861  H   ALA A 304      21.685  66.589  40.831  1.00  0.00           H  
ATOM   4862  HA  ALA A 304      19.353  66.919  39.239  1.00  0.00           H  
ATOM   4863 1HB  ALA A 304      18.771  68.719  40.823  1.00  0.00           H  
ATOM   4864 2HB  ALA A 304      19.367  67.272  41.666  1.00  0.00           H  
ATOM   4865 3HB  ALA A 304      20.429  68.684  41.465  1.00  0.00           H  
ATOM   4866  N   GLU A 305      21.600  69.302  38.904  1.00  0.00           N  
ATOM   4867  CA  GLU A 305      22.013  70.410  38.051  1.00  0.00           C  
ATOM   4868  C   GLU A 305      22.228  69.948  36.615  1.00  0.00           C  
ATOM   4869  O   GLU A 305      21.852  70.642  35.668  1.00  0.00           O  
ATOM   4870  CB  GLU A 305      23.295  71.048  38.589  1.00  0.00           C  
ATOM   4871  CG  GLU A 305      23.113  71.831  39.883  1.00  0.00           C  
ATOM   4872  CD  GLU A 305      24.411  72.340  40.446  1.00  0.00           C  
ATOM   4873  OE1 GLU A 305      25.432  72.097  39.848  1.00  0.00           O  
ATOM   4874  OE2 GLU A 305      24.381  72.971  41.475  1.00  0.00           O  
ATOM   4875  H   GLU A 305      22.201  69.019  39.666  1.00  0.00           H  
ATOM   4876  HA  GLU A 305      21.217  71.155  38.044  1.00  0.00           H  
ATOM   4877 1HB  GLU A 305      24.039  70.273  38.770  1.00  0.00           H  
ATOM   4878 2HB  GLU A 305      23.705  71.729  37.842  1.00  0.00           H  
ATOM   4879 1HG  GLU A 305      22.457  72.679  39.692  1.00  0.00           H  
ATOM   4880 2HG  GLU A 305      22.630  71.190  40.618  1.00  0.00           H  
ATOM   4881  N   LEU A 306      22.830  68.776  36.460  1.00  0.00           N  
ATOM   4882  CA  LEU A 306      23.039  68.190  35.140  1.00  0.00           C  
ATOM   4883  C   LEU A 306      21.715  67.828  34.481  1.00  0.00           C  
ATOM   4884  O   LEU A 306      21.539  68.007  33.276  1.00  0.00           O  
ATOM   4885  CB  LEU A 306      23.922  66.941  35.250  1.00  0.00           C  
ATOM   4886  CG  LEU A 306      25.391  67.194  35.613  1.00  0.00           C  
ATOM   4887  CD1 LEU A 306      26.079  65.866  35.903  1.00  0.00           C  
ATOM   4888  CD2 LEU A 306      26.078  67.928  34.473  1.00  0.00           C  
ATOM   4889  H   LEU A 306      23.152  68.276  37.276  1.00  0.00           H  
ATOM   4890  HA  LEU A 306      23.530  68.931  34.509  1.00  0.00           H  
ATOM   4891 1HB  LEU A 306      23.501  66.283  36.008  1.00  0.00           H  
ATOM   4892 2HB  LEU A 306      23.903  66.417  34.293  1.00  0.00           H  
ATOM   4893  HG  LEU A 306      25.442  67.800  36.519  1.00  0.00           H  
ATOM   4894 1HD1 LEU A 306      27.122  66.046  36.163  1.00  0.00           H  
ATOM   4895 2HD1 LEU A 306      25.578  65.371  36.736  1.00  0.00           H  
ATOM   4896 3HD1 LEU A 306      26.029  65.230  35.021  1.00  0.00           H  
ATOM   4897 1HD2 LEU A 306      27.122  68.108  34.732  1.00  0.00           H  
ATOM   4898 2HD2 LEU A 306      26.029  67.322  33.568  1.00  0.00           H  
ATOM   4899 3HD2 LEU A 306      25.578  68.881  34.299  1.00  0.00           H  
ATOM   4900  N   LEU A 307      20.784  67.315  35.281  1.00  0.00           N  
ATOM   4901  CA  LEU A 307      19.443  67.007  34.796  1.00  0.00           C  
ATOM   4902  C   LEU A 307      18.724  68.265  34.328  1.00  0.00           C  
ATOM   4903  O   LEU A 307      18.013  68.248  33.322  1.00  0.00           O  
ATOM   4904  CB  LEU A 307      18.625  66.323  35.898  1.00  0.00           C  
ATOM   4905  CG  LEU A 307      18.991  64.862  36.190  1.00  0.00           C  
ATOM   4906  CD1 LEU A 307      18.309  64.415  37.476  1.00  0.00           C  
ATOM   4907  CD2 LEU A 307      18.573  63.990  35.016  1.00  0.00           C  
ATOM   4908  H   LEU A 307      21.010  67.135  36.248  1.00  0.00           H  
ATOM   4909  HA  LEU A 307      19.531  66.337  33.940  1.00  0.00           H  
ATOM   4910 1HB  LEU A 307      18.748  66.887  36.822  1.00  0.00           H  
ATOM   4911 2HB  LEU A 307      17.572  66.351  35.617  1.00  0.00           H  
ATOM   4912  HG  LEU A 307      20.068  64.780  36.338  1.00  0.00           H  
ATOM   4913 1HD1 LEU A 307      18.569  63.377  37.684  1.00  0.00           H  
ATOM   4914 2HD1 LEU A 307      18.641  65.043  38.303  1.00  0.00           H  
ATOM   4915 3HD1 LEU A 307      17.228  64.502  37.364  1.00  0.00           H  
ATOM   4916 1HD2 LEU A 307      18.834  62.951  35.223  1.00  0.00           H  
ATOM   4917 2HD2 LEU A 307      17.496  64.071  34.868  1.00  0.00           H  
ATOM   4918 3HD2 LEU A 307      19.089  64.321  34.115  1.00  0.00           H  
ATOM   4919  N   GLU A 308      18.916  69.360  35.059  1.00  0.00           N  
ATOM   4920  CA  GLU A 308      18.348  70.646  34.676  1.00  0.00           C  
ATOM   4921  C   GLU A 308      18.922  71.129  33.350  1.00  0.00           C  
ATOM   4922  O   GLU A 308      18.195  71.642  32.499  1.00  0.00           O  
ATOM   4923  CB  GLU A 308      18.608  71.688  35.766  1.00  0.00           C  
ATOM   4924  CG  GLU A 308      17.783  71.495  37.031  1.00  0.00           C  
ATOM   4925  CD  GLU A 308      18.066  72.535  38.078  1.00  0.00           C  
ATOM   4926  OE1 GLU A 308      19.178  73.003  38.139  1.00  0.00           O  
ATOM   4927  OE2 GLU A 308      17.168  72.862  38.818  1.00  0.00           O  
ATOM   4928  H   GLU A 308      19.467  69.294  35.902  1.00  0.00           H  
ATOM   4929  HA  GLU A 308      17.272  70.524  34.547  1.00  0.00           H  
ATOM   4930 1HB  GLU A 308      19.662  71.666  36.047  1.00  0.00           H  
ATOM   4931 2HB  GLU A 308      18.394  72.683  35.376  1.00  0.00           H  
ATOM   4932 1HG  GLU A 308      16.726  71.535  36.771  1.00  0.00           H  
ATOM   4933 2HG  GLU A 308      17.991  70.508  37.440  1.00  0.00           H  
ATOM   4934  N   GLU A 309      20.228  70.961  33.182  1.00  0.00           N  
ATOM   4935  CA  GLU A 309      20.893  71.320  31.936  1.00  0.00           C  
ATOM   4936  C   GLU A 309      20.323  70.535  30.760  1.00  0.00           C  
ATOM   4937  O   GLU A 309      20.028  71.100  29.706  1.00  0.00           O  
ATOM   4938  CB  GLU A 309      22.399  71.074  32.045  1.00  0.00           C
[truncated: 924,615 more chars]
