# Supplementary material for: Computational design of mechanically coupled axle-rotor protein assemblies
Source: Science. Author manuscript; Available in PMC 2023 Dec 11. (PMC10712554; doi:10.1126/science.abm1183)
Supplement: Data S5 [file NIHMS1871500-supplement-Data_S5.zip › pdbs/D5_2.pdb]

ATOM      1  N   SER A   1      21.636 -68.831 -23.251  1.00  0.00           N  
ATOM      2  CA  SER A   1      20.787 -67.683 -22.953  1.00  0.00           C  
ATOM      3  C   SER A   1      19.714 -67.500 -24.018  1.00  0.00           C  
ATOM      4  O   SER A   1      18.661 -66.919 -23.758  1.00  0.00           O  
ATOM      5  CB  SER A   1      21.626 -66.426 -22.845  1.00  0.00           C  
ATOM      6  OG  SER A   1      22.251 -66.134 -24.065  1.00  0.00           O  
ATOM      7 1H   SER A   1      22.329 -68.927 -22.537  1.00  0.00           H  
ATOM      8 2H   SER A   1      21.077 -69.659 -23.286  1.00  0.00           H  
ATOM      9 3H   SER A   1      22.084 -68.694 -24.134  1.00  0.00           H  
ATOM     10  HA  SER A   1      20.299 -67.853 -21.992  1.00  0.00           H  
ATOM     11 1HB  SER A   1      20.992 -65.590 -22.548  1.00  0.00           H  
ATOM     12 2HB  SER A   1      22.377 -66.556 -22.068  1.00  0.00           H  
ATOM     13  HG  SER A   1      21.568 -65.766 -24.630  1.00  0.00           H  
ATOM     14  N   ASP A   2      19.988 -68.000 -25.216  1.00  0.00           N  
ATOM     15  CA  ASP A   2      19.068 -67.851 -26.338  1.00  0.00           C  
ATOM     16  C   ASP A   2      17.744 -68.555 -26.066  1.00  0.00           C  
ATOM     17  O   ASP A   2      16.687 -68.099 -26.499  1.00  0.00           O  
ATOM     18  CB  ASP A   2      19.694 -68.401 -27.622  1.00  0.00           C  
ATOM     19  CG  ASP A   2      20.850 -67.552 -28.130  1.00  0.00           C  
ATOM     20  OD1 ASP A   2      21.008 -66.453 -27.656  1.00  0.00           O  
ATOM     21  OD2 ASP A   2      21.563 -68.009 -28.990  1.00  0.00           O1-
ATOM     22  H   ASP A   2      20.856 -68.500 -25.359  1.00  0.00           H  
ATOM     23  HA  ASP A   2      18.874 -66.788 -26.487  1.00  0.00           H  
ATOM     24 1HB  ASP A   2      20.055 -69.413 -27.446  1.00  0.00           H  
ATOM     25 2HB  ASP A   2      18.932 -68.456 -28.402  1.00  0.00           H  
ATOM     26  N   GLU A   3      17.812 -69.670 -25.346  1.00  0.00           N  
ATOM     27  CA  GLU A   3      16.621 -70.441 -25.017  1.00  0.00           C  
ATOM     28  C   GLU A   3      15.634 -69.613 -24.201  1.00  0.00           C  
ATOM     29  O   GLU A   3      14.426 -69.683 -24.415  1.00  0.00           O  
ATOM     30  CB  GLU A   3      17.010 -71.712 -24.279  1.00  0.00           C  
ATOM     31  CG  GLU A   3      15.864 -72.607 -23.926  1.00  0.00           C  
ATOM     32  CD  GLU A   3      16.317 -73.828 -23.227  1.00  0.00           C  
ATOM     33  OE1 GLU A   3      17.487 -73.940 -22.952  1.00  0.00           O  
ATOM     34  OE2 GLU A   3      15.497 -74.675 -22.981  1.00  0.00           O1-
ATOM     35  H   GLU A   3      18.712 -69.992 -25.018  1.00  0.00           H  
ATOM     36  HA  GLU A   3      16.136 -70.744 -25.946  1.00  0.00           H  
ATOM     37 1HB  GLU A   3      17.704 -72.284 -24.893  1.00  0.00           H  
ATOM     38 2HB  GLU A   3      17.530 -71.450 -23.358  1.00  0.00           H  
ATOM     39 1HG  GLU A   3      15.181 -72.063 -23.278  1.00  0.00           H  
ATOM     40 2HG  GLU A   3      15.324 -72.883 -24.831  1.00  0.00           H  
ATOM     41  N   GLU A   4      16.162 -68.835 -23.265  1.00  0.00           N  
ATOM     42  CA  GLU A   4      15.327 -68.037 -22.376  1.00  0.00           C  
ATOM     43  C   GLU A   4      14.669 -66.881 -23.121  1.00  0.00           C  
ATOM     44  O   GLU A   4      13.486 -66.601 -22.937  1.00  0.00           O  
ATOM     45  CB  GLU A   4      16.153 -67.496 -21.206  1.00  0.00           C  
ATOM     46  CG  GLU A   4      15.349 -66.734 -20.164  1.00  0.00           C  
ATOM     47  CD  GLU A   4      14.364 -67.605 -19.434  1.00  0.00           C  
ATOM     48  OE1 GLU A   4      14.539 -68.801 -19.441  1.00  0.00           O  
ATOM     49  OE2 GLU A   4      13.437 -67.074 -18.867  1.00  0.00           O1-
ATOM     50  H   GLU A   4      17.164 -68.789 -23.167  1.00  0.00           H  
ATOM     51  HA  GLU A   4      14.544 -68.678 -21.969  1.00  0.00           H  
ATOM     52 1HB  GLU A   4      16.656 -68.325 -20.704  1.00  0.00           H  
ATOM     53 2HB  GLU A   4      16.926 -66.829 -21.586  1.00  0.00           H  
ATOM     54 1HG  GLU A   4      16.035 -66.296 -19.440  1.00  0.00           H  
ATOM     55 2HG  GLU A   4      14.814 -65.921 -20.656  1.00  0.00           H  
ATOM     56  N   GLU A   5      15.450 -66.212 -23.967  1.00  0.00           N  
ATOM     57  CA  GLU A   5      14.941 -65.099 -24.759  1.00  0.00           C  
ATOM     58  C   GLU A   5      13.902 -65.572 -25.769  1.00  0.00           C  
ATOM     59  O   GLU A   5      12.893 -64.903 -25.995  1.00  0.00           O  
ATOM     60  CB  GLU A   5      16.089 -64.392 -25.483  1.00  0.00           C  
ATOM     61  CG  GLU A   5      15.688 -63.105 -26.188  1.00  0.00           C  
ATOM     62  CD  GLU A   5      16.868 -62.323 -26.698  1.00  0.00           C  
ATOM     63  OE1 GLU A   5      17.962 -62.836 -26.647  1.00  0.00           O  
ATOM     64  OE2 GLU A   5      16.677 -61.215 -27.139  1.00  0.00           O1-
ATOM     65  H   GLU A   5      16.418 -66.481 -24.061  1.00  0.00           H  
ATOM     66  HA  GLU A   5      14.472 -64.381 -24.085  1.00  0.00           H  
ATOM     67 1HB  GLU A   5      16.878 -64.152 -24.770  1.00  0.00           H  
ATOM     68 2HB  GLU A   5      16.514 -65.063 -26.230  1.00  0.00           H  
ATOM     69 1HG  GLU A   5      15.040 -63.347 -27.029  1.00  0.00           H  
ATOM     70 2HG  GLU A   5      15.121 -62.485 -25.495  1.00  0.00           H  
ATOM     71  N   ARG A   6      14.158 -66.727 -26.374  1.00  0.00           N  
ATOM     72  CA  ARG A   6      13.232 -67.303 -27.344  1.00  0.00           C  
ATOM     73  C   ARG A   6      11.853 -67.518 -26.730  1.00  0.00           C  
ATOM     74  O   ARG A   6      10.835 -67.191 -27.339  1.00  0.00           O  
ATOM     75  CB  ARG A   6      13.762 -68.629 -27.870  1.00  0.00           C  
ATOM     76  CG  ARG A   6      12.850 -69.334 -28.861  1.00  0.00           C  
ATOM     77  CD  ARG A   6      13.484 -70.558 -29.416  1.00  0.00           C  
ATOM     78  NE  ARG A   6      12.538 -71.365 -30.169  1.00  0.00           N  
ATOM     79  CZ  ARG A   6      12.873 -72.425 -30.930  1.00  0.00           C  
ATOM     80  NH1 ARG A   6      14.132 -72.792 -31.028  1.00  0.00           N1+
ATOM     81  NH2 ARG A   6      11.937 -73.096 -31.577  1.00  0.00           N  
ATOM     82  H   ARG A   6      15.012 -67.218 -26.158  1.00  0.00           H  
ATOM     83  HA  ARG A   6      13.137 -66.613 -28.184  1.00  0.00           H  
ATOM     84 1HB  ARG A   6      14.721 -68.468 -28.360  1.00  0.00           H  
ATOM     85 2HB  ARG A   6      13.931 -69.309 -27.035  1.00  0.00           H  
ATOM     86 1HG  ARG A   6      11.925 -69.624 -28.361  1.00  0.00           H  
ATOM     87 2HG  ARG A   6      12.621 -68.661 -29.688  1.00  0.00           H  
ATOM     88 1HD  ARG A   6      14.298 -70.274 -30.083  1.00  0.00           H  
ATOM     89 2HD  ARG A   6      13.878 -71.165 -28.601  1.00  0.00           H  
ATOM     90  HE  ARG A   6      11.560 -71.113 -30.118  1.00  0.00           H  
ATOM     91 1HH1 ARG A   6      14.848 -72.280 -30.533  1.00  0.00           H  
ATOM     92 2HH1 ARG A   6      14.383 -73.587 -31.598  1.00  0.00           H  
ATOM     93 1HH2 ARG A   6      10.969 -72.814 -31.501  1.00  0.00           H  
ATOM     94 2HH2 ARG A   6      12.187 -73.890 -32.147  1.00  0.00           H  
ATOM     95  N   LYS A   7      11.831 -68.072 -25.523  1.00  0.00           N  
ATOM     96  CA  LYS A   7      10.579 -68.323 -24.819  1.00  0.00           C  
ATOM     97  C   LYS A   7       9.797 -67.032 -24.611  1.00  0.00           C  
ATOM     98  O   LYS A   7       8.589 -66.979 -24.848  1.00  0.00           O  
ATOM     99  CB  LYS A   7      10.846 -68.999 -23.473  1.00  0.00           C  
ATOM    100  CG  LYS A   7      11.280 -70.455 -23.576  1.00  0.00           C  
ATOM    101  CD  LYS A   7      11.649 -71.019 -22.212  1.00  0.00           C  
ATOM    102  CE  LYS A   7      12.086 -72.474 -22.313  1.00  0.00           C  
ATOM    103  NZ  LYS A   7      12.582 -72.997 -21.012  1.00  0.00           N1+
ATOM    104  H   LYS A   7      12.703 -68.326 -25.080  1.00  0.00           H  
ATOM    105  HA  LYS A   7       9.975 -69.005 -25.419  1.00  0.00           H  
ATOM    106 1HB  LYS A   7      11.627 -68.454 -22.941  1.00  0.00           H  
ATOM    107 2HB  LYS A   7       9.945 -68.961 -22.861  1.00  0.00           H  
ATOM    108 1HG  LYS A   7      10.467 -71.048 -23.997  1.00  0.00           H  
ATOM    109 2HG  LYS A   7      12.143 -70.532 -24.237  1.00  0.00           H  
ATOM    110 1HD  LYS A   7      12.463 -70.433 -21.783  1.00  0.00           H  
ATOM    111 2HD  LYS A   7      10.788 -70.954 -21.546  1.00  0.00           H  
ATOM    112 1HE  LYS A   7      11.245 -73.084 -22.639  1.00  0.00           H  
ATOM    113 2HE  LYS A   7      12.880 -72.564 -23.054  1.00  0.00           H  
ATOM    114 1HZ  LYS A   7      12.862 -73.962 -21.121  1.00  0.00           H  
ATOM    115 2HZ  LYS A   7      13.376 -72.450 -20.708  1.00  0.00           H  
ATOM    116 3HZ  LYS A   7      11.848 -72.937 -20.321  1.00  0.00           H  
ATOM    117  N   GLU A   8      10.491 -65.991 -24.167  1.00  0.00           N  
ATOM    118  CA  GLU A   8       9.866 -64.690 -23.943  1.00  0.00           C  
ATOM    119  C   GLU A   8       9.285 -64.131 -25.236  1.00  0.00           C  
ATOM    120  O   GLU A   8       8.167 -63.618 -25.253  1.00  0.00           O  
ATOM    121  CB  GLU A   8      10.881 -63.705 -23.360  1.00  0.00           C  
ATOM    122  CG  GLU A   8      10.330 -62.307 -23.112  1.00  0.00           C  
ATOM    123  CD  GLU A   8      11.354 -61.365 -22.545  1.00  0.00           C  
ATOM    124  OE1 GLU A   8      12.369 -61.831 -22.082  1.00  0.00           O  
ATOM    125  OE2 GLU A   8      11.123 -60.179 -22.574  1.00  0.00           O1-
ATOM    126  H   GLU A   8      11.475 -66.101 -23.976  1.00  0.00           H  
ATOM    127  HA  GLU A   8       9.060 -64.813 -23.220  1.00  0.00           H  
ATOM    128 1HB  GLU A   8      11.258 -64.088 -22.412  1.00  0.00           H  
ATOM    129 2HB  GLU A   8      11.732 -63.615 -24.037  1.00  0.00           H  
ATOM    130 1HG  GLU A   8       9.962 -61.902 -24.054  1.00  0.00           H  
ATOM    131 2HG  GLU A   8       9.487 -62.377 -22.425  1.00  0.00           H  
ATOM    132  N   LEU A   9      10.053 -64.233 -26.316  1.00  0.00           N  
ATOM    133  CA  LEU A   9       9.622 -63.719 -27.611  1.00  0.00           C  
ATOM    134  C   LEU A   9       8.361 -64.425 -28.091  1.00  0.00           C  
ATOM    135  O   LEU A   9       7.431 -63.788 -28.586  1.00  0.00           O  
ATOM    136  CB  LEU A   9      10.739 -63.896 -28.650  1.00  0.00           C  
ATOM    137  CG  LEU A   9      12.007 -63.068 -28.408  1.00  0.00           C  
ATOM    138  CD1 LEU A   9      13.143 -63.618 -29.259  1.00  0.00           C  
ATOM    139  CD2 LEU A   9      11.733 -61.608 -28.739  1.00  0.00           C  
ATOM    140  H   LEU A   9      10.956 -64.674 -26.238  1.00  0.00           H  
ATOM    141  HA  LEU A   9       9.409 -62.654 -27.508  1.00  0.00           H  
ATOM    142 1HB  LEU A   9      11.027 -64.945 -28.676  1.00  0.00           H  
ATOM    143 2HB  LEU A   9      10.349 -63.622 -29.630  1.00  0.00           H  
ATOM    144  HG  LEU A   9      12.304 -63.154 -27.362  1.00  0.00           H  
ATOM    145 1HD1 LEU A   9      14.046 -63.030 -29.086  1.00  0.00           H  
ATOM    146 2HD1 LEU A   9      13.331 -64.656 -28.988  1.00  0.00           H  
ATOM    147 3HD1 LEU A   9      12.870 -63.561 -30.312  1.00  0.00           H  
ATOM    148 1HD2 LEU A   9      12.636 -61.020 -28.567  1.00  0.00           H  
ATOM    149 2HD2 LEU A   9      11.439 -61.521 -29.785  1.00  0.00           H  
ATOM    150 3HD2 LEU A   9      10.931 -61.234 -28.105  1.00  0.00           H  
ATOM    151  N   GLU A  10       8.333 -65.746 -27.944  1.00  0.00           N  
ATOM    152  CA  GLU A  10       7.193 -66.542 -28.374  1.00  0.00           C  
ATOM    153  C   GLU A  10       5.937 -66.177 -27.592  1.00  0.00           C  
ATOM    154  O   GLU A  10       4.842 -66.113 -28.146  1.00  0.00           O  
ATOM    155  CB  GLU A  10       7.494 -68.033 -28.208  1.00  0.00           C  
ATOM    156  CG  GLU A  10       8.517 -68.581 -29.194  1.00  0.00           C  
ATOM    157  CD  GLU A  10       8.907 -70.004 -28.902  1.00  0.00           C  
ATOM    158  OE1 GLU A  10       8.439 -70.540 -27.926  1.00  0.00           O  
ATOM    159  OE2 GLU A  10       9.673 -70.555 -29.656  1.00  0.00           O1-
ATOM    160  H   GLU A  10       9.125 -66.209 -27.521  1.00  0.00           H  
ATOM    161  HA  GLU A  10       7.014 -66.347 -29.432  1.00  0.00           H  
ATOM    162 1HB  GLU A  10       7.868 -68.220 -27.201  1.00  0.00           H  
ATOM    163 2HB  GLU A  10       6.575 -68.606 -28.328  1.00  0.00           H  
ATOM    164 1HG  GLU A  10       8.100 -68.530 -30.200  1.00  0.00           H  
ATOM    165 2HG  GLU A  10       9.406 -67.953 -29.166  1.00  0.00           H  
ATOM    166  N   LYS A  11       6.105 -65.937 -26.296  1.00  0.00           N  
ATOM    167  CA  LYS A  11       4.992 -65.543 -25.439  1.00  0.00           C  
ATOM    168  C   LYS A  11       4.414 -64.204 -25.872  1.00  0.00           C  
ATOM    169  O   LYS A  11       3.194 -64.031 -25.920  1.00  0.00           O  
ATOM    170  CB  LYS A  11       5.439 -65.476 -23.978  1.00  0.00           C  
ATOM    171  CG  LYS A  11       5.680 -66.835 -23.331  1.00  0.00           C  
ATOM    172  CD  LYS A  11       6.186 -66.684 -21.905  1.00  0.00           C  
ATOM    173  CE  LYS A  11       6.454 -68.039 -21.266  1.00  0.00           C  
ATOM    174  NZ  LYS A  11       6.967 -67.907 -19.875  1.00  0.00           N1+
ATOM    175  H   LYS A  11       7.027 -66.029 -25.893  1.00  0.00           H  
ATOM    176  HA  LYS A  11       4.213 -66.302 -25.513  1.00  0.00           H  
ATOM    177 1HB  LYS A  11       6.362 -64.903 -23.906  1.00  0.00           H  
ATOM    178 2HB  LYS A  11       4.684 -64.955 -23.390  1.00  0.00           H  
ATOM    179 1HG  LYS A  11       4.748 -67.401 -23.319  1.00  0.00           H  
ATOM    180 2HG  LYS A  11       6.414 -67.389 -23.913  1.00  0.00           H  
ATOM    181 1HD  LYS A  11       7.110 -66.103 -21.906  1.00  0.00           H  
ATOM    182 2HD  LYS A  11       5.445 -66.152 -21.309  1.00  0.00           H  
ATOM    183 1HE  LYS A  11       5.533 -68.621 -21.247  1.00  0.00           H  
ATOM    184 2HE  LYS A  11       7.189 -68.582 -21.860  1.00  0.00           H  
ATOM    185 1HZ  LYS A  11       7.132 -68.826 -19.488  1.00  0.00           H  
ATOM    186 2HZ  LYS A  11       7.832 -67.385 -19.884  1.00  0.00           H  
ATOM    187 3HZ  LYS A  11       6.286 -67.421 -19.310  1.00  0.00           H  
ATOM    188  N   ARG A  12       5.291 -63.255 -26.182  1.00  0.00           N  
ATOM    189  CA  ARG A  12       4.866 -61.935 -26.629  1.00  0.00           C  
ATOM    190  C   ARG A  12       4.082 -62.019 -27.932  1.00  0.00           C  
ATOM    191  O   ARG A  12       3.103 -61.301 -28.129  1.00  0.00           O  
ATOM    192  CB  ARG A  12       6.067 -61.024 -26.822  1.00  0.00           C  
ATOM    193  CG  ARG A  12       6.732 -60.560 -25.533  1.00  0.00           C  
ATOM    194  CD  ARG A  12       7.924 -59.716 -25.804  1.00  0.00           C  
ATOM    195  NE  ARG A  12       8.594 -59.320 -24.576  1.00  0.00           N  
ATOM    196  CZ  ARG A  12       8.236 -58.270 -23.814  1.00  0.00           C  
ATOM    197  NH1 ARG A  12       7.212 -57.523 -24.163  1.00  0.00           N1+
ATOM    198  NH2 ARG A  12       8.912 -57.989 -22.713  1.00  0.00           N  
ATOM    199  H   ARG A  12       6.278 -63.457 -26.109  1.00  0.00           H  
ATOM    200  HA  ARG A  12       4.223 -61.500 -25.863  1.00  0.00           H  
ATOM    201 1HB  ARG A  12       6.823 -61.536 -27.416  1.00  0.00           H  
ATOM    202 2HB  ARG A  12       5.766 -60.132 -27.375  1.00  0.00           H  
ATOM    203 1HG  ARG A  12       6.023 -59.975 -24.949  1.00  0.00           H  
ATOM    204 2HG  ARG A  12       7.051 -61.427 -24.955  1.00  0.00           H  
ATOM    205 1HD  ARG A  12       8.634 -60.272 -26.415  1.00  0.00           H  
ATOM    206 2HD  ARG A  12       7.620 -58.814 -26.330  1.00  0.00           H  
ATOM    207  HE  ARG A  12       9.389 -59.870 -24.277  1.00  0.00           H  
ATOM    208 1HH1 ARG A  12       6.694 -57.736 -25.003  1.00  0.00           H  
ATOM    209 2HH1 ARG A  12       6.942 -56.736 -23.590  1.00  0.00           H  
ATOM    210 1HH2 ARG A  12       9.701 -58.564 -22.445  1.00  0.00           H  
ATOM    211 2HH2 ARG A  12       8.644 -57.203 -22.140  1.00  0.00           H  
ATOM    212  N   ILE A  13       4.524 -62.899 -28.825  1.00  0.00           N  
ATOM    213  CA  ILE A  13       3.870 -63.071 -30.117  1.00  0.00           C  
ATOM    214  C   ILE A  13       2.444 -63.583 -29.950  1.00  0.00           C  
ATOM    215  O   ILE A  13       1.507 -63.036 -30.530  1.00  0.00           O  
ATOM    216  CB  ILE A  13       4.665 -64.045 -31.009  1.00  0.00           C  
ATOM    217  CG1 ILE A  13       5.981 -63.403 -31.457  1.00  0.00           C  
ATOM    218  CG2 ILE A  13       3.834 -64.462 -32.212  1.00  0.00           C  
ATOM    219  CD1 ILE A  13       6.973 -64.388 -32.033  1.00  0.00           C  
ATOM    220  H   ILE A  13       5.331 -63.462 -28.603  1.00  0.00           H  
ATOM    221  HA  ILE A  13       3.838 -62.103 -30.620  1.00  0.00           H  
ATOM    222  HB  ILE A  13       4.926 -64.933 -30.433  1.00  0.00           H  
ATOM    223 1HG1 ILE A  13       5.777 -62.644 -32.211  1.00  0.00           H  
ATOM    224 2HG1 ILE A  13       6.451 -62.906 -30.609  1.00  0.00           H  
ATOM    225 1HG2 ILE A  13       4.410 -65.148 -32.831  1.00  0.00           H  
ATOM    226 2HG2 ILE A  13       2.925 -64.957 -31.872  1.00  0.00           H  
ATOM    227 3HG2 ILE A  13       3.572 -63.580 -32.796  1.00  0.00           H  
ATOM    228 1HD1 ILE A  13       7.880 -63.861 -32.329  1.00  0.00           H  
ATOM    229 2HD1 ILE A  13       7.219 -65.141 -31.282  1.00  0.00           H  
ATOM    230 3HD1 ILE A  13       6.538 -64.875 -32.906  1.00  0.00           H  
ATOM    231  N   ARG A  14       2.290 -64.633 -29.152  1.00  0.00           N  
ATOM    232  CA  ARG A  14       0.983 -65.248 -28.942  1.00  0.00           C  
ATOM    233  C   ARG A  14       0.032 -64.294 -28.230  1.00  0.00           C  
ATOM    234  O   ARG A  14      -1.144 -64.201 -28.574  1.00  0.00           O  
ATOM    235  CB  ARG A  14       1.116 -66.527 -28.128  1.00  0.00           C  
ATOM    236  CG  ARG A  14       1.770 -67.687 -28.862  1.00  0.00           C  
ATOM    237  CD  ARG A  14       1.551 -68.976 -28.158  1.00  0.00           C  
ATOM    238  NE  ARG A  14       2.106 -68.962 -26.814  1.00  0.00           N  
ATOM    239  CZ  ARG A  14       3.378 -69.282 -26.509  1.00  0.00           C  
ATOM    240  NH1 ARG A  14       4.213 -69.638 -27.460  1.00  0.00           N1+
ATOM    241  NH2 ARG A  14       3.787 -69.238 -25.253  1.00  0.00           N  
ATOM    242  H   ARG A  14       3.096 -65.018 -28.681  1.00  0.00           H  
ATOM    243  HA  ARG A  14       0.559 -65.502 -29.915  1.00  0.00           H  
ATOM    244 1HB  ARG A  14       1.705 -66.329 -27.234  1.00  0.00           H  
ATOM    245 2HB  ARG A  14       0.129 -66.857 -27.804  1.00  0.00           H  
ATOM    246 1HG  ARG A  14       1.349 -67.767 -29.865  1.00  0.00           H  
ATOM    247 2HG  ARG A  14       2.845 -67.513 -28.933  1.00  0.00           H  
ATOM    248 1HD  ARG A  14       0.481 -69.172 -28.083  1.00  0.00           H  
ATOM    249 2HD  ARG A  14       2.028 -69.781 -28.716  1.00  0.00           H  
ATOM    250  HE  ARG A  14       1.493 -68.693 -26.056  1.00  0.00           H  
ATOM    251 1HH1 ARG A  14       3.900 -69.672 -28.420  1.00  0.00           H  
ATOM    252 2HH1 ARG A  14       5.166 -69.878 -27.231  1.00  0.00           H  
ATOM    253 1HH2 ARG A  14       3.145 -68.964 -24.522  1.00  0.00           H  
ATOM    254 2HH2 ARG A  14       4.740 -69.478 -25.024  1.00  0.00           H  
ATOM    255  N   GLU A  15       0.554 -63.586 -27.231  1.00  0.00           N  
ATOM    256  CA  GLU A  15      -0.263 -62.689 -26.420  1.00  0.00           C  
ATOM    257  C   GLU A  15      -0.752 -61.500 -27.235  1.00  0.00           C  
ATOM    258  O   GLU A  15      -1.929 -61.146 -27.188  1.00  0.00           O  
ATOM    259  CB  GLU A  15       0.531 -62.198 -25.206  1.00  0.00           C  
ATOM    260  CG  GLU A  15      -0.250 -61.282 -24.278  1.00  0.00           C  
ATOM    261  CD  GLU A  15      -1.345 -61.994 -23.533  1.00  0.00           C  
ATOM    262  OE1 GLU A  15      -1.368 -63.201 -23.565  1.00  0.00           O  
ATOM    263  OE2 GLU A  15      -2.157 -61.331 -22.931  1.00  0.00           O1-
ATOM    264  H   GLU A  15       1.541 -63.668 -27.031  1.00  0.00           H  
ATOM    265  HA  GLU A  15      -1.128 -63.244 -26.056  1.00  0.00           H  
ATOM    266 1HB  GLU A  15       0.873 -63.053 -24.624  1.00  0.00           H  
ATOM    267 2HB  GLU A  15       1.415 -61.657 -25.546  1.00  0.00           H  
ATOM    268 1HG  GLU A  15       0.439 -60.841 -23.555  1.00  0.00           H  
ATOM    269 2HG  GLU A  15      -0.684 -60.470 -24.862  1.00  0.00           H  
ATOM    270  N   ALA A  16       0.155 -60.889 -27.986  1.00  0.00           N  
ATOM    271  CA  ALA A  16      -0.168 -59.700 -28.766  1.00  0.00           C  
ATOM    272  C   ALA A  16      -1.217 -60.007 -29.824  1.00  0.00           C  
ATOM    273  O   ALA A  16      -2.139 -59.221 -30.046  1.00  0.00           O  
ATOM    274  CB  ALA A  16       1.088 -59.134 -29.413  1.00  0.00           C  
ATOM    275  H   ALA A  16       1.098 -61.255 -28.014  1.00  0.00           H  
ATOM    276  HA  ALA A  16      -0.563 -58.940 -28.091  1.00  0.00           H  
ATOM    277 1HB  ALA A  16       0.830 -58.248 -29.992  1.00  0.00           H  
ATOM    278 2HB  ALA A  16       1.806 -58.864 -28.640  1.00  0.00           H  
ATOM    279 3HB  ALA A  16       1.528 -59.883 -30.072  1.00  0.00           H  
ATOM    280  N   ALA A  17      -1.073 -61.154 -30.479  1.00  0.00           N  
ATOM    281  CA  ALA A  17      -1.987 -61.547 -31.543  1.00  0.00           C  
ATOM    282  C   ALA A  17      -3.402 -61.741 -31.013  1.00  0.00           C  
ATOM    283  O   ALA A  17      -4.376 -61.378 -31.673  1.00  0.00           O  
ATOM    284  CB  ALA A  17      -1.496 -62.824 -32.215  1.00  0.00           C  
ATOM    285  H   ALA A  17      -0.312 -61.770 -30.231  1.00  0.00           H  
ATOM    286  HA  ALA A  17      -2.001 -60.759 -32.296  1.00  0.00           H  
ATOM    287 1HB  ALA A  17      -2.188 -63.108 -33.008  1.00  0.00           H  
ATOM    288 2HB  ALA A  17      -0.506 -62.654 -32.640  1.00  0.00           H  
ATOM    289 3HB  ALA A  17      -1.441 -63.625 -31.480  1.00  0.00           H  
ATOM    290  N   GLN A  18      -3.509 -62.313 -29.820  1.00  0.00           N  
ATOM    291  CA  GLN A  18      -4.807 -62.601 -29.220  1.00  0.00           C  
ATOM    292  C   GLN A  18      -5.492 -61.326 -28.747  1.00  0.00           C  
ATOM    293  O   GLN A  18      -6.713 -61.190 -28.843  1.00  0.00           O  
ATOM    294  CB  GLN A  18      -4.651 -63.575 -28.050  1.00  0.00           C  
ATOM    295  CG  GLN A  18      -4.312 -64.996 -28.463  1.00  0.00           C  
ATOM    296  CD  GLN A  18      -5.331 -65.578 -29.426  1.00  0.00           C  
ATOM    297  NE2 GLN A  18      -4.845 -66.218 -30.483  1.00  0.00           N  
ATOM    298  OE1 GLN A  18      -6.541 -65.452 -29.221  1.00  0.00           O  
ATOM    299  H   GLN A  18      -2.667 -62.554 -29.311  1.00  0.00           H  
ATOM    300  HA  GLN A  18      -5.437 -63.078 -29.971  1.00  0.00           H  
ATOM    301 1HB  GLN A  18      -3.866 -63.221 -27.383  1.00  0.00           H  
ATOM    302 2HB  GLN A  18      -5.578 -63.603 -27.476  1.00  0.00           H  
ATOM    303 1HG  GLN A  18      -3.340 -64.998 -28.953  1.00  0.00           H  
ATOM    304 2HG  GLN A  18      -4.284 -65.625 -27.574  1.00  0.00           H  
ATOM    305 1HE2 GLN A  18      -5.469 -66.624 -31.154  1.00  0.00           H  
ATOM    306 2HE2 GLN A  18      -3.856 -66.297 -30.610  1.00  0.00           H  
ATOM    307  N   ARG A  19      -4.698 -60.385 -28.241  1.00  0.00           N  
ATOM    308  CA  ARG A  19      -5.226 -59.111 -27.768  1.00  0.00           C  
ATOM    309  C   ARG A  19      -5.812 -58.297 -28.911  1.00  0.00           C  
ATOM    310  O   ARG A  19      -6.845 -57.645 -28.756  1.00  0.00           O  
ATOM    311  CB  ARG A  19      -4.132 -58.302 -27.084  1.00  0.00           C  
ATOM    312  CG  ARG A  19      -3.708 -58.824 -25.720  1.00  0.00           C  
ATOM    313  CD  ARG A  19      -2.681 -57.952 -25.093  1.00  0.00           C  
ATOM    314  NE  ARG A  19      -2.205 -58.494 -23.831  1.00  0.00           N  
ATOM    315  CZ  ARG A  19      -1.474 -57.809 -22.929  1.00  0.00           C  
ATOM    316  NH1 ARG A  19      -1.143 -56.559 -23.168  1.00  0.00           N1+
ATOM    317  NH2 ARG A  19      -1.090 -58.394 -21.810  1.00  0.00           N  
ATOM    318  H   ARG A  19      -3.703 -60.560 -28.183  1.00  0.00           H  
ATOM    319  HA  ARG A  19      -6.015 -59.311 -27.042  1.00  0.00           H  
ATOM    320 1HB  ARG A  19      -3.247 -58.277 -27.718  1.00  0.00           H  
ATOM    321 2HB  ARG A  19      -4.468 -57.272 -26.951  1.00  0.00           H  
ATOM    322 1HG  ARG A  19      -4.573 -58.863 -25.060  1.00  0.00           H  
ATOM    323 2HG  ARG A  19      -3.288 -59.825 -25.829  1.00  0.00           H  
ATOM    324 1HD  ARG A  19      -1.828 -57.852 -25.764  1.00  0.00           H  
ATOM    325 2HD  ARG A  19      -3.108 -56.968 -24.901  1.00  0.00           H  
ATOM    326  HE  ARG A  19      -2.441 -59.454 -23.613  1.00  0.00           H  
ATOM    327 1HH1 ARG A  19      -1.439 -56.113 -24.024  1.00  0.00           H  
ATOM    328 2HH1 ARG A  19      -0.597 -56.046 -22.492  1.00  0.00           H  
ATOM    329 1HH2 ARG A  19      -1.345 -59.357 -21.627  1.00  0.00           H  
ATOM    330 2HH2 ARG A  19      -0.543 -57.881 -21.135  1.00  0.00           H  
ATOM    331  N   ALA A  20      -5.151 -58.342 -30.063  1.00  0.00           N  
ATOM    332  CA  ALA A  20      -5.646 -57.666 -31.257  1.00  0.00           C  
ATOM    333  C   ALA A  20      -6.998 -58.228 -31.684  1.00  0.00           C  
ATOM    334  O   ALA A  20      -7.897 -57.480 -32.063  1.00  0.00           O  
ATOM    335  CB  ALA A  20      -4.640 -57.790 -32.391  1.00  0.00           C  
ATOM    336  H   ALA A  20      -4.282 -58.853 -30.114  1.00  0.00           H  
ATOM    337  HA  ALA A  20      -5.762 -56.605 -31.031  1.00  0.00           H  
ATOM    338 1HB  ALA A  20      -5.024 -57.283 -33.275  1.00  0.00           H  
ATOM    339 2HB  ALA A  20      -3.697 -57.331 -32.091  1.00  0.00           H  
ATOM    340 3HB  ALA A  20      -4.477 -58.841 -32.620  1.00  0.00           H  
ATOM    341  N   ARG A  21      -7.133 -59.547 -31.620  1.00  0.00           N  
ATOM    342  CA  ARG A  21      -8.377 -60.210 -31.994  1.00  0.00           C  
ATOM    343  C   ARG A  21      -9.510 -59.827 -31.046  1.00  0.00           C  
ATOM    344  O   ARG A  21     -10.586 -59.419 -31.482  1.00  0.00           O  
ATOM    345  CB  ARG A  21      -8.203 -61.719 -31.987  1.00  0.00           C  
ATOM    346  CG  ARG A  21      -9.464 -62.511 -32.300  1.00  0.00           C  
ATOM    347  CD  ARG A  21      -9.243 -63.973 -32.165  1.00  0.00           C  
ATOM    348  NE  ARG A  21      -8.860 -64.340 -30.810  1.00  0.00           N  
ATOM    349  CZ  ARG A  21      -9.718 -64.446 -29.775  1.00  0.00           C  
ATOM    350  NH1 ARG A  21     -10.999 -64.211 -29.956  1.00  0.00           N1+
ATOM    351  NH2 ARG A  21      -9.271 -64.787 -28.580  1.00  0.00           N  
ATOM    352  H   ARG A  21      -6.353 -60.107 -31.304  1.00  0.00           H  
ATOM    353  HA  ARG A  21      -8.645 -59.899 -33.004  1.00  0.00           H  
ATOM    354 1HB  ARG A  21      -7.446 -62.003 -32.717  1.00  0.00           H  
ATOM    355 2HB  ARG A  21      -7.847 -62.042 -31.009  1.00  0.00           H  
ATOM    356 1HG  ARG A  21     -10.257 -62.219 -31.613  1.00  0.00           H  
ATOM    357 2HG  ARG A  21      -9.777 -62.304 -33.324  1.00  0.00           H  
ATOM    358 1HD  ARG A  21     -10.160 -64.505 -32.416  1.00  0.00           H  
ATOM    359 2HD  ARG A  21      -8.446 -64.285 -32.839  1.00  0.00           H  
ATOM    360  HE  ARG A  21      -7.883 -64.529 -30.633  1.00  0.00           H  
ATOM    361 1HH1 ARG A  21     -11.340 -63.950 -30.871  1.00  0.00           H  
ATOM    362 2HH1 ARG A  21     -11.641 -64.291 -29.180  1.00  0.00           H  
ATOM    363 1HH2 ARG A  21      -8.285 -64.969 -28.442  1.00  0.00           H  
ATOM    364 2HH2 ARG A  21      -9.912 -64.867 -27.805  1.00  0.00           H  
ATOM    365  N   GLU A  22      -9.259 -59.963 -29.748  1.00  0.00           N  
ATOM    366  CA  GLU A  22     -10.281 -59.709 -28.740  1.00  0.00           C  
ATOM    367  C   GLU A  22     -10.796 -58.275 -28.827  1.00  0.00           C  
ATOM    368  O   GLU A  22     -12.001 -58.034 -28.750  1.00  0.00           O  
ATOM    369  CB  GLU A  22      -9.728 -59.978 -27.341  1.00  0.00           C  
ATOM    370  CG  GLU A  22     -10.718 -59.722 -26.211  1.00  0.00           C  
ATOM    371  CD  GLU A  22     -10.139 -59.996 -24.852  1.00  0.00           C  
ATOM    372  OE1 GLU A  22      -9.077 -60.568 -24.782  1.00  0.00           O  
ATOM    373  OE2 GLU A  22     -10.756 -59.630 -23.882  1.00  0.00           O1-
ATOM    374  H   GLU A  22      -8.338 -60.252 -29.453  1.00  0.00           H  
ATOM    375  HA  GLU A  22     -11.115 -60.391 -28.912  1.00  0.00           H  
ATOM    376 1HB  GLU A  22      -9.405 -61.018 -27.270  1.00  0.00           H  
ATOM    377 2HB  GLU A  22      -8.853 -59.349 -27.166  1.00  0.00           H  
ATOM    378 1HG  GLU A  22     -11.040 -58.683 -26.257  1.00  0.00           H  
ATOM    379 2HG  GLU A  22     -11.593 -60.351 -26.363  1.00  0.00           H  
ATOM    380  N   ALA A  23      -9.877 -57.331 -28.990  1.00  0.00           N  
ATOM    381  CA  ALA A  23     -10.233 -55.920 -29.056  1.00  0.00           C  
ATOM    382  C   ALA A  23     -11.166 -55.641 -30.228  1.00  0.00           C  
ATOM    383  O   ALA A  23     -12.140 -54.899 -30.097  1.00  0.00           O  
ATOM    384  CB  ALA A  23      -8.983 -55.061 -29.162  1.00  0.00           C  
ATOM    385  H   ALA A  23      -8.907 -57.598 -29.067  1.00  0.00           H  
ATOM    386  HA  ALA A  23     -10.742 -55.647 -28.131  1.00  0.00           H  
ATOM    387 1HB  ALA A  23      -9.267 -54.009 -29.212  1.00  0.00           H  
ATOM    388 2HB  ALA A  23      -8.352 -55.228 -28.287  1.00  0.00           H  
ATOM    389 3HB  ALA A  23      -8.431 -55.330 -30.060  1.00  0.00           H  
ATOM    390  N   ALA A  24     -10.863 -56.243 -31.372  1.00  0.00           N  
ATOM    391  CA  ALA A  24     -11.667 -56.053 -32.577  1.00  0.00           C  
ATOM    392  C   ALA A  24     -13.061 -56.640 -32.407  1.00  0.00           C  
ATOM    393  O   ALA A  24     -14.051 -56.055 -32.845  1.00  0.00           O  
ATOM    394  CB  ALA A  24     -10.974 -56.670 -33.780  1.00  0.00           C  
ATOM    395  H   ALA A  24     -10.058 -56.849 -31.412  1.00  0.00           H  
ATOM    396  HA  ALA A  24     -11.759 -54.983 -32.765  1.00  0.00           H  
ATOM    397 1HB  ALA A  24     -11.586 -56.518 -34.669  1.00  0.00           H  
ATOM    398 2HB  ALA A  24     -10.000 -56.194 -33.924  1.00  0.00           H  
ATOM    399 3HB  ALA A  24     -10.836 -57.735 -33.614  1.00  0.00           H  
ATOM    400  N   GLU A  25     -13.132 -57.807 -31.773  1.00  0.00           N  
ATOM    401  CA  GLU A  25     -14.404 -58.483 -31.552  1.00  0.00           C  
ATOM    402  C   GLU A  25     -15.322 -57.654 -30.663  1.00  0.00           C  
ATOM    403  O   GLU A  25     -16.529 -57.578 -30.897  1.00  0.00           O  
ATOM    404  CB  GLU A  25     -14.174 -59.858 -30.923  1.00  0.00           C  
ATOM    405  CG  GLU A  25     -13.573 -60.888 -31.867  1.00  0.00           C  
ATOM    406  CD  GLU A  25     -13.346 -62.221 -31.210  1.00  0.00           C  
ATOM    407  OE1 GLU A  25     -13.626 -62.342 -30.043  1.00  0.00           O  
ATOM    408  OE2 GLU A  25     -12.895 -63.123 -31.878  1.00  0.00           O1-
ATOM    409  H   GLU A  25     -12.281 -58.237 -31.436  1.00  0.00           H  
ATOM    410  HA  GLU A  25     -14.891 -58.628 -32.517  1.00  0.00           H  
ATOM    411 1HB  GLU A  25     -13.508 -59.760 -30.066  1.00  0.00           H  
ATOM    412 2HB  GLU A  25     -15.123 -60.253 -30.556  1.00  0.00           H  
ATOM    413 1HG  GLU A  25     -14.243 -61.023 -32.717  1.00  0.00           H  
ATOM    414 2HG  GLU A  25     -12.626 -60.509 -32.245  1.00  0.00           H  
ATOM    415  N   ARG A  26     -14.744 -57.033 -29.642  1.00  0.00           N  
ATOM    416  CA  ARG A  26     -15.506 -56.197 -28.719  1.00  0.00           C  
ATOM    417  C   ARG A  26     -16.068 -54.971 -29.425  1.00  0.00           C  
ATOM    418  O   ARG A  26     -17.211 -54.577 -29.190  1.00  0.00           O  
ATOM    419  CB  ARG A  26     -14.637 -55.753 -27.554  1.00  0.00           C  
ATOM    420  CG  ARG A  26     -14.305 -56.845 -26.549  1.00  0.00           C  
ATOM    421  CD  ARG A  26     -13.409 -56.348 -25.474  1.00  0.00           C  
ATOM    422  NE  ARG A  26     -13.077 -57.396 -24.520  1.00  0.00           N  
ATOM    423  CZ  ARG A  26     -13.848 -57.746 -23.471  1.00  0.00           C  
ATOM    424  NH1 ARG A  26     -14.988 -57.126 -23.258  1.00  0.00           N1+
ATOM    425  NH2 ARG A  26     -13.458 -58.712 -22.658  1.00  0.00           N  
ATOM    426  H   ARG A  26     -13.750 -57.141 -29.498  1.00  0.00           H  
ATOM    427  HA  ARG A  26     -16.335 -56.786 -28.323  1.00  0.00           H  
ATOM    428 1HB  ARG A  26     -13.698 -55.356 -27.932  1.00  0.00           H  
ATOM    429 2HB  ARG A  26     -15.137 -54.949 -27.012  1.00  0.00           H  
ATOM    430 1HG  ARG A  26     -15.225 -57.208 -26.088  1.00  0.00           H  
ATOM    431 2HG  ARG A  26     -13.804 -57.669 -27.060  1.00  0.00           H  
ATOM    432 1HD  ARG A  26     -12.480 -55.982 -25.914  1.00  0.00           H  
ATOM    433 2HD  ARG A  26     -13.898 -55.539 -24.936  1.00  0.00           H  
ATOM    434  HE  ARG A  26     -12.208 -57.894 -24.651  1.00  0.00           H  
ATOM    435 1HH1 ARG A  26     -15.285 -56.387 -23.879  1.00  0.00           H  
ATOM    436 2HH1 ARG A  26     -15.565 -57.388 -22.472  1.00  0.00           H  
ATOM    437 1HH2 ARG A  26     -12.581 -59.187 -22.822  1.00  0.00           H  
ATOM    438 2HH2 ARG A  26     -14.035 -58.974 -21.871  1.00  0.00           H  
ATOM    439  N   THR A  27     -15.261 -54.370 -30.290  1.00  0.00           N  
ATOM    440  CA  THR A  27     -15.700 -53.226 -31.079  1.00  0.00           C  
ATOM    441  C   THR A  27     -16.882 -53.589 -31.966  1.00  0.00           C  
ATOM    442  O   THR A  27     -17.854 -52.840 -32.058  1.00  0.00           O  
ATOM    443  CB  THR A  27     -14.550 -52.679 -31.948  1.00  0.00           C  
ATOM    444  CG2 THR A  27     -15.049 -51.560 -32.849  1.00  0.00           C  
ATOM    445  OG1 THR A  27     -13.507 -52.177 -31.104  1.00  0.00           O  
ATOM    446  H   THR A  27     -14.317 -54.715 -30.406  1.00  0.00           H  
ATOM    447  HA  THR A  27     -16.006 -52.432 -30.397  1.00  0.00           H  
ATOM    448  HB  THR A  27     -14.147 -53.482 -32.565  1.00  0.00           H  
ATOM    449  HG1 THR A  27     -13.448 -52.720 -30.314  1.00  0.00           H  
ATOM    450 1HG2 THR A  27     -14.224 -51.185 -33.455  1.00  0.00           H  
ATOM    451 2HG2 THR A  27     -15.835 -51.940 -33.501  1.00  0.00           H  
ATOM    452 3HG2 THR A  27     -15.447 -50.750 -32.239  1.00  0.00           H  
ATOM    453  N   GLY A  28     -16.793 -54.741 -32.622  1.00  0.00           N  
ATOM    454  CA  GLY A  28     -17.893 -55.249 -33.433  1.00  0.00           C  
ATOM    455  C   GLY A  28     -17.796 -54.745 -34.868  1.00  0.00           C  
ATOM    456  O   GLY A  28     -18.671 -55.014 -35.691  1.00  0.00           O  
ATOM    457  H   GLY A  28     -15.944 -55.282 -32.554  1.00  0.00           H  
ATOM    458 1HA  GLY A  28     -17.879 -56.339 -33.423  1.00  0.00           H  
ATOM    459 2HA  GLY A  28     -18.841 -54.937 -32.996  1.00  0.00           H  
ATOM    460  N   ASP A  29     -16.727 -54.011 -35.162  1.00  0.00           N  
ATOM    461  CA  ASP A  29     -16.516 -53.463 -36.495  1.00  0.00           C  
ATOM    462  C   ASP A  29     -15.685 -54.407 -37.354  1.00  0.00           C  
ATOM    463  O   ASP A  29     -14.506 -54.640 -37.076  1.00  0.00           O  
ATOM    464  CB  ASP A  29     -15.826 -52.098 -36.413  1.00  0.00           C  
ATOM    465  CG  ASP A  29     -15.636 -51.449 -37.778  1.00  0.00           C  
ATOM    466  OD1 ASP A  29     -16.042 -52.033 -38.754  1.00  0.00           O  
ATOM    467  OD2 ASP A  29     -15.089 -50.372 -37.828  1.00  0.00           O1-
ATOM    468  H   ASP A  29     -16.044 -53.829 -34.440  1.00  0.00           H  
ATOM    469  HA  ASP A  29     -17.488 -53.324 -36.970  1.00  0.00           H  
ATOM    470 1HB  ASP A  29     -16.418 -51.431 -35.787  1.00  0.00           H  
ATOM    471 2HB  ASP A  29     -14.850 -52.214 -35.943  1.00  0.00           H  
ATOM    472  N   PRO A  30     -16.304 -54.950 -38.398  1.00  0.00           N  
ATOM    473  CA  PRO A  30     -15.620 -55.873 -39.297  1.00  0.00           C  
ATOM    474  C   PRO A  30     -14.332 -55.262 -39.838  1.00  0.00           C  
ATOM    475  O   PRO A  30     -13.361 -55.971 -40.102  1.00  0.00           O  
ATOM    476  CB  PRO A  30     -16.650 -56.098 -40.408  1.00  0.00           C  
ATOM    477  CG  PRO A  30     -17.963 -55.886 -39.737  1.00  0.00           C  
ATOM    478  CD  PRO A  30     -17.711 -54.763 -38.765  1.00  0.00           C  
ATOM    479  HA  PRO A  30     -15.371 -56.777 -38.740  1.00  0.00           H  
ATOM    480 1HB  PRO A  30     -16.473 -55.389 -41.233  1.00  0.00           H  
ATOM    481 2HB  PRO A  30     -16.540 -57.110 -40.825  1.00  0.00           H  
ATOM    482 1HG  PRO A  30     -18.735 -55.637 -40.480  1.00  0.00           H  
ATOM    483 2HG  PRO A  30     -18.289 -56.812 -39.238  1.00  0.00           H  
ATOM    484 1HD  PRO A  30     -17.861 -53.799 -39.273  1.00  0.00           H  
ATOM    485 2HD  PRO A  30     -18.395 -54.860 -37.908  1.00  0.00           H  
ATOM    486  N   ARG A  31     -14.333 -53.944 -40.000  1.00  0.00           N  
ATOM    487  CA  ARG A  31     -13.176 -53.237 -40.541  1.00  0.00           C  
ATOM    488  C   ARG A  31     -11.985 -53.326 -39.595  1.00  0.00           C  
ATOM    489  O   ARG A  31     -10.837 -53.388 -40.034  1.00  0.00           O  
ATOM    490  CB  ARG A  31     -13.512 -51.775 -40.792  1.00  0.00           C  
ATOM    491  CG  ARG A  31     -14.441 -51.525 -41.971  1.00  0.00           C  
ATOM    492  CD  ARG A  31     -14.545 -50.079 -42.290  1.00  0.00           C  
ATOM    493  NE  ARG A  31     -15.352 -49.365 -41.315  1.00  0.00           N  
ATOM    494  CZ  ARG A  31     -16.695 -49.269 -41.354  1.00  0.00           C  
ATOM    495  NH1 ARG A  31     -17.365 -49.844 -42.327  1.00  0.00           N1+
ATOM    496  NH2 ARG A  31     -17.337 -48.596 -40.415  1.00  0.00           N  
ATOM    497  H   ARG A  31     -15.155 -53.416 -39.742  1.00  0.00           H  
ATOM    498  HA  ARG A  31     -12.903 -53.697 -41.492  1.00  0.00           H  
ATOM    499 1HB  ARG A  31     -13.983 -51.353 -39.907  1.00  0.00           H  
ATOM    500 2HB  ARG A  31     -12.594 -51.217 -40.973  1.00  0.00           H  
ATOM    501 1HG  ARG A  31     -14.059 -52.044 -42.852  1.00  0.00           H  
ATOM    502 2HG  ARG A  31     -15.437 -51.899 -41.734  1.00  0.00           H  
ATOM    503 1HD  ARG A  31     -13.549 -49.633 -42.301  1.00  0.00           H  
ATOM    504 2HD  ARG A  31     -15.007 -49.954 -43.270  1.00  0.00           H  
ATOM    505  HE  ARG A  31     -14.870 -48.909 -40.550  1.00  0.00           H  
ATOM    506 1HH1 ARG A  31     -16.875 -50.360 -43.044  1.00  0.00           H  
ATOM    507 2HH1 ARG A  31     -18.372 -49.772 -42.357  1.00  0.00           H  
ATOM    508 1HH2 ARG A  31     -16.821 -48.154 -39.667  1.00  0.00           H  
ATOM    509 2HH2 ARG A  31     -18.344 -48.523 -40.446  1.00  0.00           H  
ATOM    510  N   VAL A  32     -12.267 -53.336 -38.298  1.00  0.00           N  
ATOM    511  CA  VAL A  32     -11.221 -53.439 -37.286  1.00  0.00           C  
ATOM    512  C   VAL A  32     -10.730 -54.875 -37.147  1.00  0.00           C  
ATOM    513  O   VAL A  32      -9.549 -55.116 -36.903  1.00  0.00           O  
ATOM    514  CB  VAL A  32     -11.739 -52.943 -35.925  1.00  0.00           C  
ATOM    515  CG1 VAL A  32     -10.703 -53.184 -34.840  1.00  0.00           C  
ATOM    516  CG2 VAL A  32     -12.097 -51.467 -36.014  1.00  0.00           C  
ATOM    517  H   VAL A  32     -13.230 -53.269 -38.002  1.00  0.00           H  
ATOM    518  HA  VAL A  32     -10.383 -52.811 -37.590  1.00  0.00           H  
ATOM    519  HB  VAL A  32     -12.628 -53.515 -35.656  1.00  0.00           H  
ATOM    520 1HG1 VAL A  32     -11.086 -52.827 -33.883  1.00  0.00           H  
ATOM    521 2HG1 VAL A  32     -10.489 -54.249 -34.770  1.00  0.00           H  
ATOM    522 3HG1 VAL A  32      -9.786 -52.644 -35.085  1.00  0.00           H  
ATOM    523 1HG2 VAL A  32     -12.465 -51.122 -35.047  1.00  0.00           H  
ATOM    524 2HG2 VAL A  32     -11.211 -50.895 -36.291  1.00  0.00           H  
ATOM    525 3HG2 VAL A  32     -12.870 -51.323 -36.768  1.00  0.00           H  
ATOM    526  N   ARG A  33     -11.644 -55.825 -37.306  1.00  0.00           N  
ATOM    527  CA  ARG A  33     -11.301 -57.240 -37.240  1.00  0.00           C  
ATOM    528  C   ARG A  33     -10.336 -57.624 -38.354  1.00  0.00           C  
ATOM    529  O   ARG A  33      -9.446 -58.455 -38.158  1.00  0.00           O  
ATOM    530  CB  ARG A  33     -12.550 -58.101 -37.335  1.00  0.00           C  
ATOM    531  CG  ARG A  33     -13.462 -58.041 -36.121  1.00  0.00           C  
ATOM    532  CD  ARG A  33     -14.687 -58.856 -36.314  1.00  0.00           C  
ATOM    533  NE  ARG A  33     -15.580 -58.776 -35.167  1.00  0.00           N  
ATOM    534  CZ  ARG A  33     -16.754 -59.430 -35.063  1.00  0.00           C  
ATOM    535  NH1 ARG A  33     -17.165 -60.207 -36.042  1.00  0.00           N1+
ATOM    536  NH2 ARG A  33     -17.494 -59.292 -33.977  1.00  0.00           N  
ATOM    537  H   ARG A  33     -12.603 -55.560 -37.479  1.00  0.00           H  
ATOM    538  HA  ARG A  33     -10.822 -57.436 -36.279  1.00  0.00           H  
ATOM    539 1HB  ARG A  33     -13.134 -57.798 -38.201  1.00  0.00           H  
ATOM    540 2HB  ARG A  33     -12.264 -59.143 -37.481  1.00  0.00           H  
ATOM    541 1HG  ARG A  33     -12.932 -58.423 -35.249  1.00  0.00           H  
ATOM    542 2HG  ARG A  33     -13.763 -57.008 -35.941  1.00  0.00           H  
ATOM    543 1HD  ARG A  33     -15.229 -58.499 -37.188  1.00  0.00           H  
ATOM    544 2HD  ARG A  33     -14.414 -59.899 -36.459  1.00  0.00           H  
ATOM    545  HE  ARG A  33     -15.299 -58.190 -34.394  1.00  0.00           H  
ATOM    546 1HH1 ARG A  33     -16.597 -60.312 -36.874  1.00  0.00           H  
ATOM    547 2HH1 ARG A  33     -18.043 -60.695 -35.963  1.00  0.00           H  
ATOM    548 1HH2 ARG A  33     -17.178 -58.694 -33.225  1.00  0.00           H  
ATOM    549 2HH2 ARG A  33     -18.373 -59.781 -33.899  1.00  0.00           H  
ATOM    550  N   GLU A  34     -10.520 -57.020 -39.521  1.00  0.00           N  
ATOM    551  CA  GLU A  34      -9.615 -57.236 -40.645  1.00  0.00           C  
ATOM    552  C   GLU A  34      -8.226 -56.684 -40.351  1.00  0.00           C  
ATOM    553  O   GLU A  34      -7.219 -57.293 -40.707  1.00  0.00           O  
ATOM    554  CB  GLU A  34     -10.176 -56.586 -41.914  1.00  0.00           C  
ATOM    555  CG  GLU A  34     -11.374 -57.305 -42.513  1.00  0.00           C  
ATOM    556  CD  GLU A  34     -11.059 -58.713 -42.941  1.00  0.00           C  
ATOM    557  OE1 GLU A  34      -9.995 -58.926 -43.474  1.00  0.00           O  
ATOM    558  OE2 GLU A  34     -11.882 -59.572 -42.739  1.00  0.00           O1-
ATOM    559  H   GLU A  34     -11.304 -56.392 -39.635  1.00  0.00           H  
ATOM    560  HA  GLU A  34      -9.533 -58.308 -40.823  1.00  0.00           H  
ATOM    561 1HB  GLU A  34     -10.475 -55.562 -41.694  1.00  0.00           H  
ATOM    562 2HB  GLU A  34      -9.396 -56.544 -42.677  1.00  0.00           H  
ATOM    563 1HG  GLU A  34     -12.173 -57.336 -41.774  1.00  0.00           H  
ATOM    564 2HG  GLU A  34     -11.733 -56.740 -43.372  1.00  0.00           H  
ATOM    565  N   LEU A  35      -8.182 -55.527 -39.702  1.00  0.00           N  
ATOM    566  CA  LEU A  35      -6.919 -54.925 -39.293  1.00  0.00           C  
ATOM    567  C   LEU A  35      -6.237 -55.757 -38.215  1.00  0.00           C  
ATOM    568  O   LEU A  35      -5.014 -55.895 -38.205  1.00  0.00           O  
ATOM    569  CB  LEU A  35      -7.154 -53.498 -38.777  1.00  0.00           C  
ATOM    570  CG  LEU A  35      -7.616 -52.479 -39.824  1.00  0.00           C  
ATOM    571  CD1 LEU A  35      -8.020 -51.184 -39.131  1.00  0.00           C  
ATOM    572  CD2 LEU A  35      -6.496 -52.237 -40.826  1.00  0.00           C  
ATOM    573  H   LEU A  35      -9.046 -55.049 -39.486  1.00  0.00           H  
ATOM    574  HA  LEU A  35      -6.263 -54.872 -40.162  1.00  0.00           H  
ATOM    575 1HB  LEU A  35      -7.910 -53.535 -37.993  1.00  0.00           H  
ATOM    576 2HB  LEU A  35      -6.226 -53.129 -38.341  1.00  0.00           H  
ATOM    577  HG  LEU A  35      -8.493 -52.865 -40.346  1.00  0.00           H  
ATOM    578 1HD1 LEU A  35      -8.348 -50.458 -39.876  1.00  0.00           H  
ATOM    579 2HD1 LEU A  35      -8.833 -51.383 -38.436  1.00  0.00           H  
ATOM    580 3HD1 LEU A  35      -7.166 -50.783 -38.587  1.00  0.00           H  
ATOM    581 1HD2 LEU A  35      -6.825 -51.513 -41.570  1.00  0.00           H  
ATOM    582 2HD2 LEU A  35      -5.621 -51.849 -40.305  1.00  0.00           H  
ATOM    583 3HD2 LEU A  35      -6.242 -53.175 -41.320  1.00  0.00           H  
ATOM    584  N   ALA A  36      -7.036 -56.310 -37.308  1.00  0.00           N  
ATOM    585  CA  ALA A  36      -6.516 -57.186 -36.265  1.00  0.00           C  
ATOM    586  C   ALA A  36      -5.868 -58.428 -36.860  1.00  0.00           C  
ATOM    587  O   ALA A  36      -4.844 -58.903 -36.368  1.00  0.00           O  
ATOM    588  CB  ALA A  36      -7.627 -57.580 -35.304  1.00  0.00           C  
ATOM    589  H   ALA A  36      -8.026 -56.117 -37.340  1.00  0.00           H  
ATOM    590  HA  ALA A  36      -5.764 -56.638 -35.696  1.00  0.00           H  
ATOM    591 1HB  ALA A  36      -7.225 -58.234 -34.531  1.00  0.00           H  
ATOM    592 2HB  ALA A  36      -8.044 -56.687 -34.840  1.00  0.00           H  
ATOM    593 3HB  ALA A  36      -8.414 -58.102 -35.848  1.00  0.00           H  
ATOM    594  N   ARG A  37      -6.468 -58.948 -37.924  1.00  0.00           N  
ATOM    595  CA  ARG A  37      -5.896 -60.081 -38.648  1.00  0.00           C  
ATOM    596  C   ARG A  37      -4.526 -59.737 -39.215  1.00  0.00           C  
ATOM    597  O   ARG A  37      -3.605 -60.555 -39.178  1.00  0.00           O  
ATOM    598  CB  ARG A  37      -6.817 -60.510 -39.781  1.00  0.00           C  
ATOM    599  CG  ARG A  37      -6.270 -61.622 -40.663  1.00  0.00           C  
ATOM    600  CD  ARG A  37      -7.186 -61.928 -41.790  1.00  0.00           C  
ATOM    601  NE  ARG A  37      -7.522 -60.737 -42.553  1.00  0.00           N  
ATOM    602  CZ  ARG A  37      -6.676 -60.089 -43.376  1.00  0.00           C  
ATOM    603  NH1 ARG A  37      -5.446 -60.528 -43.528  1.00  0.00           N1+
ATOM    604  NH2 ARG A  37      -7.078 -59.012 -44.028  1.00  0.00           N  
ATOM    605  H   ARG A  37      -7.339 -58.552 -38.243  1.00  0.00           H  
ATOM    606  HA  ARG A  37      -5.788 -60.916 -37.954  1.00  0.00           H  
ATOM    607 1HB  ARG A  37      -7.765 -60.851 -39.371  1.00  0.00           H  
ATOM    608 2HB  ARG A  37      -7.030 -59.654 -40.423  1.00  0.00           H  
ATOM    609 1HG  ARG A  37      -5.307 -61.321 -41.075  1.00  0.00           H  
ATOM    610 2HG  ARG A  37      -6.143 -62.528 -40.069  1.00  0.00           H  
ATOM    611 1HD  ARG A  37      -6.708 -62.640 -42.463  1.00  0.00           H  
ATOM    612 2HD  ARG A  37      -8.109 -62.357 -41.405  1.00  0.00           H  
ATOM    613  HE  ARG A  37      -8.461 -60.368 -42.462  1.00  0.00           H  
ATOM    614 1HH1 ARG A  37      -5.137 -61.352 -43.032  1.00  0.00           H  
ATOM    615 2HH1 ARG A  37      -4.809 -60.043 -44.146  1.00  0.00           H  
ATOM    616 1HH2 ARG A  37      -8.023 -58.676 -43.909  1.00  0.00           H  
ATOM    617 2HH2 ARG A  37      -6.442 -58.527 -44.645  1.00  0.00           H  
ATOM    618  N   GLU A  38      -4.396 -58.525 -39.742  1.00  0.00           N  
ATOM    619  CA  GLU A  38      -3.132 -58.067 -40.307  1.00  0.00           C  
ATOM    620  C   GLU A  38      -2.056 -57.956 -39.234  1.00  0.00           C  
ATOM    621  O   GLU A  38      -0.887 -58.261 -39.479  1.00  0.00           O  
ATOM    622  CB  GLU A  38      -3.316 -56.715 -41.000  1.00  0.00           C  
ATOM    623  CG  GLU A  38      -4.188 -56.761 -42.246  1.00  0.00           C  
ATOM    624  CD  GLU A  38      -3.591 -57.594 -43.347  1.00  0.00           C  
ATOM    625  OE1 GLU A  38      -2.395 -57.762 -43.357  1.00  0.00           O  
ATOM    626  OE2 GLU A  38      -4.333 -58.065 -44.177  1.00  0.00           O1-
ATOM    627  H   GLU A  38      -5.192 -57.903 -39.750  1.00  0.00           H  
ATOM    628  HA  GLU A  38      -2.806 -58.789 -41.056  1.00  0.00           H  
ATOM    629 1HB  GLU A  38      -3.765 -56.008 -40.302  1.00  0.00           H  
ATOM    630 2HB  GLU A  38      -2.342 -56.317 -41.287  1.00  0.00           H  
ATOM    631 1HG  GLU A  38      -5.160 -57.172 -41.982  1.00  0.00           H  
ATOM    632 2HG  GLU A  38      -4.338 -55.745 -42.608  1.00  0.00           H  
ATOM    633  N   LEU A  39      -2.456 -57.521 -38.046  1.00  0.00           N  
ATOM    634  CA  LEU A  39      -1.542 -57.439 -36.910  1.00  0.00           C  
ATOM    635  C   LEU A  39      -1.062 -58.823 -36.491  1.00  0.00           C  
ATOM    636  O   LEU A  39       0.118 -59.019 -36.193  1.00  0.00           O  
ATOM    637  CB  LEU A  39      -2.225 -56.749 -35.727  1.00  0.00           C  
ATOM    638  CG  LEU A  39      -2.513 -55.252 -35.903  1.00  0.00           C  
ATOM    639  CD1 LEU A  39      -3.339 -54.748 -34.729  1.00  0.00           C  
ATOM    640  CD2 LEU A  39      -1.196 -54.493 -36.011  1.00  0.00           C  
ATOM    641  H   LEU A  39      -3.416 -57.240 -37.922  1.00  0.00           H  
ATOM    642  HA  LEU A  39      -0.677 -56.842 -37.203  1.00  0.00           H  
ATOM    643 1HB  LEU A  39      -3.174 -57.246 -35.533  1.00  0.00           H  
ATOM    644 2HB  LEU A  39      -1.594 -56.862 -34.843  1.00  0.00           H  
ATOM    645  HG  LEU A  39      -3.095 -55.098 -36.812  1.00  0.00           H  
ATOM    646 1HD1 LEU A  39      -3.541 -53.685 -34.857  1.00  0.00           H  
ATOM    647 2HD1 LEU A  39      -4.281 -55.294 -34.689  1.00  0.00           H  
ATOM    648 3HD1 LEU A  39      -2.787 -54.904 -33.803  1.00  0.00           H  
ATOM    649 1HD2 LEU A  39      -1.399 -53.430 -36.139  1.00  0.00           H  
ATOM    650 2HD2 LEU A  39      -0.612 -54.644 -35.103  1.00  0.00           H  
ATOM    651 3HD2 LEU A  39      -0.632 -54.860 -36.869  1.00  0.00           H  
ATOM    652  N   ALA A  40      -1.981 -59.783 -36.468  1.00  0.00           N  
ATOM    653  CA  ALA A  40      -1.643 -61.161 -36.138  1.00  0.00           C  
ATOM    654  C   ALA A  40      -0.678 -61.752 -37.159  1.00  0.00           C  
ATOM    655  O   ALA A  40       0.225 -62.512 -36.807  1.00  0.00           O  
ATOM    656  CB  ALA A  40      -2.902 -62.010 -36.047  1.00  0.00           C  
ATOM    657  H   ALA A  40      -2.937 -59.551 -36.688  1.00  0.00           H  
ATOM    658  HA  ALA A  40      -1.165 -61.174 -35.158  1.00  0.00           H  
ATOM    659 1HB  ALA A  40      -2.634 -63.037 -35.799  1.00  0.00           H  
ATOM    660 2HB  ALA A  40      -3.558 -61.609 -35.273  1.00  0.00           H  
ATOM    661 3HB  ALA A  40      -3.422 -61.992 -37.005  1.00  0.00           H  
ATOM    662  N   ARG A  41      -0.873 -61.399 -38.423  1.00  0.00           N  
ATOM    663  CA  ARG A  41      -0.008 -61.874 -39.496  1.00  0.00           C  
ATOM    664  C   ARG A  41       1.441 -61.475 -39.253  1.00  0.00           C  
ATOM    665  O   ARG A  41       2.354 -62.288 -39.406  1.00  0.00           O  
ATOM    666  CB  ARG A  41      -0.466 -61.326 -40.839  1.00  0.00           C  
ATOM    667  CG  ARG A  41       0.484 -61.592 -41.997  1.00  0.00           C  
ATOM    668  CD  ARG A  41      -0.013 -60.994 -43.264  1.00  0.00           C  
ATOM    669  NE  ARG A  41      -0.315 -59.581 -43.113  1.00  0.00           N  
ATOM    670  CZ  ARG A  41       0.605 -58.601 -43.066  1.00  0.00           C  
ATOM    671  NH1 ARG A  41       1.885 -58.897 -43.160  1.00  0.00           N1+
ATOM    672  NH2 ARG A  41       0.229 -57.342 -42.927  1.00  0.00           N  
ATOM    673  H   ARG A  41      -1.639 -60.780 -38.650  1.00  0.00           H  
ATOM    674  HA  ARG A  41      -0.070 -62.962 -39.534  1.00  0.00           H  
ATOM    675 1HB  ARG A  41      -1.432 -61.756 -41.099  1.00  0.00           H  
ATOM    676 2HB  ARG A  41      -0.599 -60.246 -40.765  1.00  0.00           H  
ATOM    677 1HG  ARG A  41       1.460 -61.160 -41.775  1.00  0.00           H  
ATOM    678 2HG  ARG A  41       0.586 -62.668 -42.142  1.00  0.00           H  
ATOM    679 1HD  ARG A  41       0.746 -61.100 -44.038  1.00  0.00           H  
ATOM    680 2HD  ARG A  41      -0.923 -61.508 -43.573  1.00  0.00           H  
ATOM    681  HE  ARG A  41      -1.289 -59.313 -43.038  1.00  0.00           H  
ATOM    682 1HH1 ARG A  41       2.173 -59.861 -43.265  1.00  0.00           H  
ATOM    683 2HH1 ARG A  41       2.576 -58.163 -43.123  1.00  0.00           H  
ATOM    684 1HH2 ARG A  41      -0.753 -57.115 -42.857  1.00  0.00           H  
ATOM    685 2HH2 ARG A  41       0.922 -56.609 -42.893  1.00  0.00           H  
ATOM    686  N   LEU A  42       1.650 -60.221 -38.877  1.00  0.00           N  
ATOM    687  CA  LEU A  42       2.987 -59.717 -38.590  1.00  0.00           C  
ATOM    688  C   LEU A  42       3.593 -60.421 -37.383  1.00  0.00           C  
ATOM    689  O   LEU A  42       4.784 -60.735 -37.368  1.00  0.00           O  
ATOM    690  CB  LEU A  42       2.943 -58.203 -38.337  1.00  0.00           C  
ATOM    691  CG  LEU A  42       2.645 -57.333 -39.564  1.00  0.00           C  
ATOM    692  CD1 LEU A  42       2.348 -55.907 -39.115  1.00  0.00           C  
ATOM    693  CD2 LEU A  42       3.830 -57.372 -40.517  1.00  0.00           C  
ATOM    694  H   LEU A  42       0.860 -59.598 -38.783  1.00  0.00           H  
ATOM    695  HA  LEU A  42       3.621 -59.903 -39.459  1.00  0.00           H  
ATOM    696 1HB  LEU A  42       2.176 -58.000 -37.591  1.00  0.00           H  
ATOM    697 2HB  LEU A  42       3.905 -57.890 -37.934  1.00  0.00           H  
ATOM    698  HG  LEU A  42       1.760 -57.712 -40.075  1.00  0.00           H  
ATOM    699 1HD1 LEU A  42       2.137 -55.289 -39.988  1.00  0.00           H  
ATOM    700 2HD1 LEU A  42       1.484 -55.907 -38.453  1.00  0.00           H  
ATOM    701 3HD1 LEU A  42       3.212 -55.506 -38.586  1.00  0.00           H  
ATOM    702 1HD2 LEU A  42       3.617 -56.755 -41.389  1.00  0.00           H  
ATOM    703 2HD2 LEU A  42       4.717 -56.990 -40.007  1.00  0.00           H  
ATOM    704 3HD2 LEU A  42       4.010 -58.398 -40.833  1.00  0.00           H  
ATOM    705  N   ALA A  43       2.769 -60.669 -36.372  1.00  0.00           N  
ATOM    706  CA  ALA A  43       3.205 -61.400 -35.187  1.00  0.00           C  
ATOM    707  C   ALA A  43       3.623 -62.820 -35.541  1.00  0.00           C  
ATOM    708  O   ALA A  43       4.603 -63.342 -35.004  1.00  0.00           O  
ATOM    709  CB  ALA A  43       2.101 -61.419 -34.139  1.00  0.00           C  
ATOM    710  H   ALA A  43       1.815 -60.340 -36.422  1.00  0.00           H  
ATOM    711  HA  ALA A  43       4.061 -60.879 -34.755  1.00  0.00           H  
ATOM    712 1HB  ALA A  43       2.444 -61.970 -33.261  1.00  0.00           H  
ATOM    713 2HB  ALA A  43       1.855 -60.398 -33.853  1.00  0.00           H  
ATOM    714 3HB  ALA A  43       1.219 -61.905 -34.549  1.00  0.00           H  
ATOM    715  N   GLU A  44       2.882 -63.442 -36.451  1.00  0.00           N  
ATOM    716  CA  GLU A  44       3.190 -64.796 -36.898  1.00  0.00           C  
ATOM    717  C   GLU A  44       4.518 -64.839 -37.645  1.00  0.00           C  
ATOM    718  O   GLU A  44       5.307 -65.769 -37.471  1.00  0.00           O  
ATOM    719  CB  GLU A  44       2.072 -65.330 -37.796  1.00  0.00           C  
ATOM    720  CG  GLU A  44       0.790 -65.687 -37.058  1.00  0.00           C  
ATOM    721  CD  GLU A  44      -0.343 -66.031 -37.986  1.00  0.00           C  
ATOM    722  OE1 GLU A  44      -0.197 -65.835 -39.168  1.00  0.00           O  
ATOM    723  OE2 GLU A  44      -1.355 -66.489 -37.510  1.00  0.00           O1-
ATOM    724  H   GLU A  44       2.084 -62.964 -36.843  1.00  0.00           H  
ATOM    725  HA  GLU A  44       3.259 -65.443 -36.023  1.00  0.00           H  
ATOM    726 1HB  GLU A  44       1.826 -64.584 -38.553  1.00  0.00           H  
ATOM    727 2HB  GLU A  44       2.418 -66.223 -38.317  1.00  0.00           H  
ATOM    728 1HG  GLU A  44       0.983 -66.540 -36.408  1.00  0.00           H  
ATOM    729 2HG  GLU A  44       0.497 -64.846 -36.431  1.00  0.00           H  
ATOM    730  N   ARG A  45       4.760 -63.830 -38.475  1.00  0.00           N  
ATOM    731  CA  ARG A  45       6.017 -63.719 -39.203  1.00  0.00           C  
ATOM    732  C   ARG A  45       7.201 -63.638 -38.250  1.00  0.00           C  
ATOM    733  O   ARG A  45       8.248 -64.239 -38.490  1.00  0.00           O  
ATOM    734  CB  ARG A  45       6.022 -62.493 -40.091  1.00  0.00           C  
ATOM    735  CG  ARG A  45       5.185 -62.607 -41.317  1.00  0.00           C  
ATOM    736  CD  ARG A  45       5.295 -61.405 -42.163  1.00  0.00           C  
ATOM    737  NE  ARG A  45       4.544 -61.544 -43.375  1.00  0.00           N  
ATOM    738  CZ  ARG A  45       4.421 -60.592 -44.303  1.00  0.00           C  
ATOM    739  NH1 ARG A  45       5.006 -59.418 -44.138  1.00  0.00           N1+
ATOM    740  NH2 ARG A  45       3.706 -60.833 -45.389  1.00  0.00           N  
ATOM    741  H   ARG A  45       4.051 -63.122 -38.605  1.00  0.00           H  
ATOM    742  HA  ARG A  45       6.134 -64.604 -39.829  1.00  0.00           H  
ATOM    743 1HB  ARG A  45       5.663 -61.634 -39.527  1.00  0.00           H  
ATOM    744 2HB  ARG A  45       7.041 -62.276 -40.404  1.00  0.00           H  
ATOM    745 1HG  ARG A  45       5.529 -63.453 -41.898  1.00  0.00           H  
ATOM    746 2HG  ARG A  45       4.150 -62.755 -41.041  1.00  0.00           H  
ATOM    747 1HD  ARG A  45       4.902 -60.551 -41.622  1.00  0.00           H  
ATOM    748 2HD  ARG A  45       6.338 -61.223 -42.421  1.00  0.00           H  
ATOM    749  HE  ARG A  45       4.080 -62.425 -43.540  1.00  0.00           H  
ATOM    750 1HH1 ARG A  45       5.567 -59.210 -43.299  1.00  0.00           H  
ATOM    751 2HH1 ARG A  45       4.906 -58.704 -44.845  1.00  0.00           H  
ATOM    752 1HH2 ARG A  45       3.258 -61.729 -45.514  1.00  0.00           H  
ATOM    753 2HH2 ARG A  45       3.607 -60.117 -46.097  1.00  0.00           H  
ATOM    754  N   ALA A  46       7.029 -62.891 -37.164  1.00  0.00           N  
ATOM    755  CA  ALA A  46       8.069 -62.762 -36.149  1.00  0.00           C  
ATOM    756  C   ALA A  46       8.439 -64.121 -35.566  1.00  0.00           C  
ATOM    757  O   ALA A  46       9.610 -64.389 -35.290  1.00  0.00           O  
ATOM    758  CB  ALA A  46       7.618 -61.817 -35.045  1.00  0.00           C  
ATOM    759  H   ALA A  46       6.156 -62.399 -37.038  1.00  0.00           H  
ATOM    760  HA  ALA A  46       8.955 -62.328 -36.615  1.00  0.00           H  
ATOM    761 1HB  ALA A  46       8.406 -61.732 -34.297  1.00  0.00           H  
ATOM    762 2HB  ALA A  46       7.416 -60.833 -35.470  1.00  0.00           H  
ATOM    763 3HB  ALA A  46       6.716 -62.204 -34.579  1.00  0.00           H  
ATOM    764  N   ARG A  47       7.437 -64.969 -35.377  1.00  0.00           N  
ATOM    765  CA  ARG A  47       7.657 -66.305 -34.828  1.00  0.00           C  
ATOM    766  C   ARG A  47       8.633 -67.099 -35.685  1.00  0.00           C  
ATOM    767  O   ARG A  47       9.611 -67.648 -35.180  1.00  0.00           O  
ATOM    768  CB  ARG A  47       6.343 -67.065 -34.725  1.00  0.00           C  
ATOM    769  CG  ARG A  47       6.455 -68.458 -34.126  1.00  0.00           C  
ATOM    770  CD  ARG A  47       5.149 -69.166 -34.135  1.00  0.00           C  
ATOM    771  NE  ARG A  47       4.631 -69.332 -35.483  1.00  0.00           N  
ATOM    772  CZ  ARG A  47       5.052 -70.268 -36.355  1.00  0.00           C  
ATOM    773  NH1 ARG A  47       5.996 -71.114 -36.006  1.00  0.00           N1+
ATOM    774  NH2 ARG A  47       4.516 -70.337 -37.561  1.00  0.00           N  
ATOM    775  H   ARG A  47       6.495 -64.688 -35.623  1.00  0.00           H  
ATOM    776  HA  ARG A  47       8.074 -66.202 -33.825  1.00  0.00           H  
ATOM    777 1HB  ARG A  47       5.641 -66.499 -34.114  1.00  0.00           H  
ATOM    778 2HB  ARG A  47       5.903 -67.167 -35.717  1.00  0.00           H  
ATOM    779 1HG  ARG A  47       7.168 -69.046 -34.704  1.00  0.00           H  
ATOM    780 2HG  ARG A  47       6.798 -68.383 -33.093  1.00  0.00           H  
ATOM    781 1HD  ARG A  47       5.269 -70.155 -33.692  1.00  0.00           H  
ATOM    782 2HD  ARG A  47       4.422 -68.596 -33.558  1.00  0.00           H  
ATOM    783  HE  ARG A  47       3.903 -68.699 -35.788  1.00  0.00           H  
ATOM    784 1HH1 ARG A  47       6.405 -71.062 -35.084  1.00  0.00           H  
ATOM    785 2HH1 ARG A  47       6.311 -71.817 -36.660  1.00  0.00           H  
ATOM    786 1HH2 ARG A  47       3.790 -69.686 -37.829  1.00  0.00           H  
ATOM    787 2HH2 ARG A  47       4.831 -71.039 -38.214  1.00  0.00           H  
ATOM    788  N   GLU A  48       8.360 -67.158 -36.985  1.00  0.00           N  
ATOM    789  CA  GLU A  48       9.202 -67.905 -37.911  1.00  0.00           C  
ATOM    790  C   GLU A  48      10.612 -67.327 -37.965  1.00  0.00           C  
ATOM    791  O   GLU A  48      11.593 -68.064 -38.045  1.00  0.00           O  
ATOM    792  CB  GLU A  48       8.586 -67.903 -39.312  1.00  0.00           C  
ATOM    793  CG  GLU A  48       7.307 -68.719 -39.437  1.00  0.00           C  
ATOM    794  CD  GLU A  48       6.722 -68.680 -40.821  1.00  0.00           C  
ATOM    795  OE1 GLU A  48       7.172 -67.888 -41.614  1.00  0.00           O  
ATOM    796  OE2 GLU A  48       5.823 -69.444 -41.086  1.00  0.00           O1-
ATOM    797  H   GLU A  48       7.548 -66.672 -37.339  1.00  0.00           H  
ATOM    798  HA  GLU A  48       9.262 -68.939 -37.568  1.00  0.00           H  
ATOM    799 1HB  GLU A  48       8.360 -66.879 -39.608  1.00  0.00           H  
ATOM    800 2HB  GLU A  48       9.307 -68.299 -40.027  1.00  0.00           H  
ATOM    801 1HG  GLU A  48       7.522 -69.754 -39.175  1.00  0.00           H  
ATOM    802 2HG  GLU A  48       6.574 -68.338 -38.727  1.00  0.00           H  
ATOM    803  N   LEU A  49      10.704 -66.001 -37.915  1.00  0.00           N  
ATOM    804  CA  LEU A  49      11.992 -65.322 -37.964  1.00  0.00           C  
ATOM    805  C   LEU A  49      12.832 -65.638 -36.732  1.00  0.00           C  
ATOM    806  O   LEU A  49      14.043 -65.825 -36.829  1.00  0.00           O  
ATOM    807  CB  LEU A  49      11.786 -63.804 -38.076  1.00  0.00           C  
ATOM    808  CG  LEU A  49      11.259 -63.302 -39.426  1.00  0.00           C  
ATOM    809  CD1 LEU A  49      10.750 -61.874 -39.273  1.00  0.00           C  
ATOM    810  CD2 LEU A  49      12.369 -63.378 -40.463  1.00  0.00           C  
ATOM    811  H   LEU A  49       9.859 -65.451 -37.842  1.00  0.00           H  
ATOM    812  HA  LEU A  49      12.529 -65.664 -38.849  1.00  0.00           H  
ATOM    813 1HB  LEU A  49      11.078 -63.494 -37.309  1.00  0.00           H  
ATOM    814 2HB  LEU A  49      12.738 -63.310 -37.885  1.00  0.00           H  
ATOM    815  HG  LEU A  49      10.422 -63.923 -39.744  1.00  0.00           H  
ATOM    816 1HD1 LEU A  49      10.376 -61.516 -40.233  1.00  0.00           H  
ATOM    817 2HD1 LEU A  49       9.944 -61.853 -38.539  1.00  0.00           H  
ATOM    818 3HD1 LEU A  49      11.563 -61.233 -38.938  1.00  0.00           H  
ATOM    819 1HD2 LEU A  49      11.995 -63.021 -41.424  1.00  0.00           H  
ATOM    820 2HD2 LEU A  49      13.207 -62.756 -40.147  1.00  0.00           H  
ATOM    821 3HD2 LEU A  49      12.701 -64.410 -40.566  1.00  0.00           H  
ATOM    822  N   VAL A  50      12.176 -65.695 -35.580  1.00  0.00           N  
ATOM    823  CA  VAL A  50      12.862 -65.986 -34.324  1.00  0.00           C  
ATOM    824  C   VAL A  50      13.309 -67.442 -34.266  1.00  0.00           C  
ATOM    825  O   VAL A  50      14.445 -67.738 -33.897  1.00  0.00           O  
ATOM    826  CB  VAL A  50      11.941 -65.685 -33.128  1.00  0.00           C  
ATOM    827  CG1 VAL A  50      12.533 -66.251 -31.846  1.00  0.00           C  
ATOM    828  CG2 VAL A  50      11.725 -64.183 -33.007  1.00  0.00           C  
ATOM    829  H   VAL A  50      11.181 -65.532 -35.569  1.00  0.00           H  
ATOM    830  HA  VAL A  50      13.743 -65.347 -34.254  1.00  0.00           H  
ATOM    831  HB  VAL A  50      10.984 -66.181 -33.285  1.00  0.00           H  
ATOM    832 1HG1 VAL A  50      11.868 -66.029 -31.009  1.00  0.00           H  
ATOM    833 2HG1 VAL A  50      12.648 -67.328 -31.940  1.00  0.00           H  
ATOM    834 3HG1 VAL A  50      13.507 -65.797 -31.663  1.00  0.00           H  
ATOM    835 1HG2 VAL A  50      11.071 -63.979 -32.161  1.00  0.00           H  
ATOM    836 2HG2 VAL A  50      12.683 -63.689 -32.856  1.00  0.00           H  
ATOM    837 3HG2 VAL A  50      11.262 -63.808 -33.919  1.00  0.00           H  
ATOM    838  N   GLU A  51      12.406 -68.347 -34.627  1.00  0.00           N  
ATOM    839  CA  GLU A  51      12.679 -69.778 -34.545  1.00  0.00           C  
ATOM    840  C   GLU A  51      13.888 -70.156 -35.391  1.00  0.00           C  
ATOM    841  O   GLU A  51      14.697 -70.994 -34.997  1.00  0.00           O  
ATOM    842  CB  GLU A  51      11.458 -70.581 -34.997  1.00  0.00           C  
ATOM    843  CG  GLU A  51      10.300 -70.574 -34.008  1.00  0.00           C  
ATOM    844  CD  GLU A  51       9.112 -71.358 -34.493  1.00  0.00           C  
ATOM    845  OE1 GLU A  51       9.204 -71.953 -35.539  1.00  0.00           O  
ATOM    846  OE2 GLU A  51       8.112 -71.362 -33.815  1.00  0.00           O1-
ATOM    847  H   GLU A  51      11.508 -68.038 -34.971  1.00  0.00           H  
ATOM    848  HA  GLU A  51      12.887 -70.032 -33.505  1.00  0.00           H  
ATOM    849 1HB  GLU A  51      11.091 -70.186 -35.944  1.00  0.00           H  
ATOM    850 2HB  GLU A  51      11.747 -71.619 -35.165  1.00  0.00           H  
ATOM    851 1HG  GLU A  51      10.640 -70.997 -33.064  1.00  0.00           H  
ATOM    852 2HG  GLU A  51       9.999 -69.543 -33.826  1.00  0.00           H  
ATOM    853  N   ARG A  52      14.005 -69.534 -36.559  1.00  0.00           N  
ATOM    854  CA  ARG A  52      15.089 -69.836 -37.487  1.00  0.00           C  
ATOM    855  C   ARG A  52      16.389 -69.177 -37.049  1.00  0.00           C  
ATOM    856  O   ARG A  52      17.467 -69.526 -37.532  1.00  0.00           O  
ATOM    857  CB  ARG A  52      14.738 -69.372 -38.892  1.00  0.00           C  
ATOM    858  CG  ARG A  52      13.649 -70.180 -39.579  1.00  0.00           C  
ATOM    859  CD  ARG A  52      13.289 -69.604 -40.901  1.00  0.00           C  
ATOM    860  NE  ARG A  52      12.503 -68.388 -40.766  1.00  0.00           N  
ATOM    861  CZ  ARG A  52      12.123 -67.605 -41.795  1.00  0.00           C  
ATOM    862  NH1 ARG A  52      12.463 -67.924 -43.024  1.00  0.00           N1+
ATOM    863  NH2 ARG A  52      11.408 -66.517 -41.568  1.00  0.00           N  
ATOM    864  H   ARG A  52      13.325 -68.831 -36.812  1.00  0.00           H  
ATOM    865  HA  ARG A  52      15.236 -70.917 -37.508  1.00  0.00           H  
ATOM    866 1HB  ARG A  52      14.408 -68.334 -38.860  1.00  0.00           H  
ATOM    867 2HB  ARG A  52      15.627 -69.413 -39.522  1.00  0.00           H  
ATOM    868 1HG  ARG A  52      13.997 -71.202 -39.734  1.00  0.00           H  
ATOM    869 2HG  ARG A  52      12.755 -70.191 -38.955  1.00  0.00           H  
ATOM    870 1HD  ARG A  52      14.197 -69.364 -41.453  1.00  0.00           H  
ATOM    871 2HD  ARG A  52      12.702 -70.329 -41.465  1.00  0.00           H  
ATOM    872  HE  ARG A  52      12.222 -68.111 -39.835  1.00  0.00           H  
ATOM    873 1HH1 ARG A  52      13.010 -68.756 -43.197  1.00  0.00           H  
ATOM    874 2HH1 ARG A  52      12.179 -67.337 -43.795  1.00  0.00           H  
ATOM    875 1HH2 ARG A  52      11.146 -66.272 -40.623  1.00  0.00           H  
ATOM    876 2HH2 ARG A  52      11.123 -65.931 -42.339  1.00  0.00           H  
ATOM    877  N   ASP A  53      16.283 -68.222 -36.132  1.00  0.00           N  
ATOM    878  CA  ASP A  53      17.447 -67.488 -35.653  1.00  0.00           C  
ATOM    879  C   ASP A  53      17.101 -66.641 -34.434  1.00  0.00           C  
ATOM    880  O   ASP A  53      16.862 -65.438 -34.548  1.00  0.00           O  
ATOM    881  CB  ASP A  53      18.006 -66.591 -36.761  1.00  0.00           C  
ATOM    882  CG  ASP A  53      19.347 -65.966 -36.394  1.00  0.00           C  
ATOM    883  OD1 ASP A  53      19.845 -66.254 -35.334  1.00  0.00           O  
ATOM    884  OD2 ASP A  53      19.859 -65.205 -37.182  1.00  0.00           O1-
ATOM    885  H   ASP A  53      15.372 -68.000 -35.756  1.00  0.00           H  
ATOM    886  HA  ASP A  53      18.218 -68.207 -35.372  1.00  0.00           H  
ATOM    887 1HB  ASP A  53      18.133 -67.175 -37.673  1.00  0.00           H  
ATOM    888 2HB  ASP A  53      17.297 -65.793 -36.978  1.00  0.00           H  
ATOM    889  N   PRO A  54      17.079 -67.277 -33.268  1.00  0.00           N  
ATOM    890  CA  PRO A  54      16.695 -66.603 -32.034  1.00  0.00           C  
ATOM    891  C   PRO A  54      17.717 -65.546 -31.641  1.00  0.00           C  
ATOM    892  O   PRO A  54      17.444 -64.680 -30.810  1.00  0.00           O  
ATOM    893  CB  PRO A  54      16.642 -67.748 -31.017  1.00  0.00           C  
ATOM    894  CG  PRO A  54      16.476 -68.971 -31.853  1.00  0.00           C  
ATOM    895  CD  PRO A  54      17.280 -68.689 -33.095  1.00  0.00           C  
ATOM    896  HA  PRO A  54      15.732 -66.115 -32.192  1.00  0.00           H  
ATOM    897 1HB  PRO A  54      17.567 -67.762 -30.421  1.00  0.00           H  
ATOM    898 2HB  PRO A  54      15.808 -67.593 -30.317  1.00  0.00           H  
ATOM    899 1HG  PRO A  54      16.838 -69.855 -31.307  1.00  0.00           H  
ATOM    900 2HG  PRO A  54      15.413 -69.142 -32.066  1.00  0.00           H  
ATOM    901 1HD  PRO A  54      18.336 -68.939 -32.912  1.00  0.00           H  
ATOM    902 2HD  PRO A  54      16.880 -69.281 -33.932  1.00  0.00           H  
ATOM    903  N   SER A  55      18.899 -65.620 -32.243  1.00  0.00           N  
ATOM    904  CA  SER A  55      20.007 -64.747 -31.873  1.00  0.00           C  
ATOM    905  C   SER A  55      19.991 -63.463 -32.693  1.00  0.00           C  
ATOM    906  O   SER A  55      20.816 -62.573 -32.492  1.00  0.00           O  
ATOM    907  CB  SER A  55      21.326 -65.464 -32.067  1.00  0.00           C  
ATOM    908  OG  SER A  55      21.663 -65.543 -33.425  1.00  0.00           O  
ATOM    909  H   SER A  55      19.034 -66.302 -32.976  1.00  0.00           H  
ATOM    910  HA  SER A  55      19.908 -64.491 -30.818  1.00  0.00           H  
ATOM    911 1HB  SER A  55      22.110 -64.936 -31.524  1.00  0.00           H  
ATOM    912 2HB  SER A  55      21.258 -66.468 -31.648  1.00  0.00           H  
ATOM    913  HG  SER A  55      20.897 -65.918 -33.867  1.00  0.00           H  
ATOM    914  N   SER A  56      19.047 -63.374 -33.626  1.00  0.00           N  
ATOM    915  CA  SER A  56      18.947 -62.215 -34.506  1.00  0.00           C  
ATOM    916  C   SER A  56      18.403 -61.004 -33.763  1.00  0.00           C  
ATOM    917  O   SER A  56      17.265 -61.012 -33.291  1.00  0.00           O  
ATOM    918  CB  SER A  56      18.056 -62.534 -35.691  1.00  0.00           C  
ATOM    919  OG  SER A  56      17.825 -61.391 -36.467  1.00  0.00           O  
ATOM    920  H   SER A  56      18.381 -64.124 -33.727  1.00  0.00           H  
ATOM    921  HA  SER A  56      19.944 -61.977 -34.880  1.00  0.00           H  
ATOM    922 1HB  SER A  56      18.526 -63.303 -36.304  1.00  0.00           H  
ATOM    923 2HB  SER A  56      17.108 -62.933 -35.334  1.00  0.00           H  
ATOM    924  HG  SER A  56      17.396 -61.697 -37.269  1.00  0.00           H  
ATOM    925  N   SER A  57      19.219 -59.961 -33.661  1.00  0.00           N  
ATOM    926  CA  SER A  57      18.839 -58.758 -32.926  1.00  0.00           C  
ATOM    927  C   SER A  57      17.784 -57.961 -33.682  1.00  0.00           C  
ATOM    928  O   SER A  57      16.917 -57.332 -33.078  1.00  0.00           O  
ATOM    929  CB  SER A  57      20.059 -57.892 -32.680  1.00  0.00           C  
ATOM    930  OG  SER A  57      20.588 -57.416 -33.886  1.00  0.00           O  
ATOM    931  H   SER A  57      20.127 -60.001 -34.104  1.00  0.00           H  
ATOM    932  HA  SER A  57      18.427 -59.058 -31.961  1.00  0.00           H  
ATOM    933 1HB  SER A  57      19.785 -57.052 -32.042  1.00  0.00           H  
ATOM    934 2HB  SER A  57      20.817 -58.472 -32.150  1.00  0.00           H  
ATOM    935  HG  SER A  57      19.960 -56.769 -34.215  1.00  0.00           H  
ATOM    936  N   ASP A  58      17.860 -57.995 -35.007  1.00  0.00           N  
ATOM    937  CA  ASP A  58      16.925 -57.259 -35.847  1.00  0.00           C  
ATOM    938  C   ASP A  58      15.512 -57.814 -35.714  1.00  0.00           C  
ATOM    939  O   ASP A  58      14.539 -57.062 -35.674  1.00  0.00           O  
ATOM    940  CB  ASP A  58      17.362 -57.313 -37.313  1.00  0.00           C  
ATOM    941  CG  ASP A  58      18.603 -56.473 -37.592  1.00  0.00           C  
ATOM    942  OD1 ASP A  58      18.947 -55.666 -36.761  1.00  0.00           O  
ATOM    943  OD2 ASP A  58      19.190 -56.647 -38.631  1.00  0.00           O1-
ATOM    944  H   ASP A  58      18.589 -58.542 -35.444  1.00  0.00           H  
ATOM    945  HA  ASP A  58      16.922 -56.216 -35.530  1.00  0.00           H  
ATOM    946 1HB  ASP A  58      17.572 -58.346 -37.596  1.00  0.00           H  
ATOM    947 2HB  ASP A  58      16.549 -56.959 -37.949  1.00  0.00           H  
ATOM    948  N   VAL A  59      15.405 -59.137 -35.644  1.00  0.00           N  
ATOM    949  CA  VAL A  59      14.112 -59.797 -35.514  1.00  0.00           C  
ATOM    950  C   VAL A  59      13.522 -59.581 -34.123  1.00  0.00           C  
ATOM    951  O   VAL A  59      12.332 -59.303 -33.983  1.00  0.00           O  
ATOM    952  CB  VAL A  59      14.254 -61.307 -35.779  1.00  0.00           C  
ATOM    953  CG1 VAL A  59      12.955 -62.030 -35.448  1.00  0.00           C  
ATOM    954  CG2 VAL A  59      14.649 -61.544 -37.228  1.00  0.00           C  
ATOM    955  H   VAL A  59      16.242 -59.703 -35.684  1.00  0.00           H  
ATOM    956  HA  VAL A  59      13.431 -59.373 -36.252  1.00  0.00           H  
ATOM    957  HB  VAL A  59      15.024 -61.712 -35.123  1.00  0.00           H  
ATOM    958 1HG1 VAL A  59      13.075 -63.096 -35.642  1.00  0.00           H  
ATOM    959 2HG1 VAL A  59      12.713 -61.877 -34.399  1.00  0.00           H  
ATOM    960 3HG1 VAL A  59      12.154 -61.637 -36.070  1.00  0.00           H  
ATOM    961 1HG2 VAL A  59      14.749 -62.614 -37.410  1.00  0.00           H  
ATOM    962 2HG2 VAL A  59      13.883 -61.133 -37.885  1.00  0.00           H  
ATOM    963 3HG2 VAL A  59      15.602 -61.052 -37.431  1.00  0.00           H  
ATOM    964  N   ASN A  60      14.363 -59.710 -33.104  1.00  0.00           N  
ATOM    965  CA  ASN A  60      13.918 -59.567 -31.723  1.00  0.00           C  
ATOM    966  C   ASN A  60      13.421 -58.154 -31.452  1.00  0.00           C  
ATOM    967  O   ASN A  60      12.426 -57.959 -30.748  1.00  0.00           O  
ATOM    968  CB  ASN A  60      15.035 -59.933 -30.762  1.00  0.00           C  
ATOM    969  CG  ASN A  60      15.413 -61.385 -30.843  1.00  0.00           C  
ATOM    970  ND2 ASN A  60      16.545 -61.728 -30.281  1.00  0.00           N  
ATOM    971  OD1 ASN A  60      14.678 -62.200 -31.417  1.00  0.00           O  
ATOM    972  H   ASN A  60      15.334 -59.915 -33.290  1.00  0.00           H  
ATOM    973  HA  ASN A  60      13.100 -60.267 -31.549  1.00  0.00           H  
ATOM    974 1HB  ASN A  60      15.916 -59.328 -30.980  1.00  0.00           H  
ATOM    975 2HB  ASN A  60      14.724 -59.707 -29.742  1.00  0.00           H  
ATOM    976 1HD2 ASN A  60      16.846 -62.681 -30.305  1.00  0.00           H  
ATOM    977 2HD2 ASN A  60      17.105 -61.036 -29.828  1.00  0.00           H  
ATOM    978  N   GLU A  61      14.111 -57.166 -32.008  1.00  0.00           N  
ATOM    979  CA  GLU A  61      13.717 -55.770 -31.858  1.00  0.00           C  
ATOM    980  C   GLU A  61      12.478 -55.456 -32.686  1.00  0.00           C  
ATOM    981  O   GLU A  61      11.627 -54.670 -32.270  1.00  0.00           O  
ATOM    982  CB  GLU A  61      14.865 -54.845 -32.267  1.00  0.00           C  
ATOM    983  CG  GLU A  61      16.042 -54.840 -31.301  1.00  0.00           C  
ATOM    984  CD  GLU A  61      15.678 -54.322 -29.938  1.00  0.00           C  
ATOM    985  OE1 GLU A  61      15.052 -53.291 -29.861  1.00  0.00           O  
ATOM    986  OE2 GLU A  61      16.024 -54.958 -28.971  1.00  0.00           O1-
ATOM    987  H   GLU A  61      14.932 -57.390 -32.553  1.00  0.00           H  
ATOM    988  HA  GLU A  61      13.492 -55.585 -30.807  1.00  0.00           H  
ATOM    989 1HB  GLU A  61      15.238 -55.139 -33.248  1.00  0.00           H  
ATOM    990 2HB  GLU A  61      14.495 -53.821 -32.351  1.00  0.00           H  
ATOM    991 1HG  GLU A  61      16.422 -55.854 -31.201  1.00  0.00           H  
ATOM    992 2HG  GLU A  61      16.836 -54.223 -31.717  1.00  0.00           H  
ATOM    993  N   ALA A  62      12.383 -56.073 -33.860  1.00  0.00           N  
ATOM    994  CA  ALA A  62      11.228 -55.887 -34.731  1.00  0.00           C  
ATOM    995  C   ALA A  62       9.937 -56.276 -34.025  1.00  0.00           C  
ATOM    996  O   ALA A  62       8.937 -55.563 -34.109  1.00  0.00           O  
ATOM    997  CB  ALA A  62      11.397 -56.694 -36.009  1.00  0.00           C  
ATOM    998  H   ALA A  62      13.129 -56.687 -34.153  1.00  0.00           H  
ATOM    999  HA  ALA A  62      11.171 -54.834 -35.010  1.00  0.00           H  
ATOM   1000 1HB  ALA A  62      10.527 -56.546 -36.649  1.00  0.00           H  
ATOM   1001 2HB  ALA A  62      12.295 -56.363 -36.534  1.00  0.00           H  
ATOM   1002 3HB  ALA A  62      11.489 -57.752 -35.762  1.00  0.00           H  
ATOM   1003  N   LEU A  63       9.964 -57.406 -33.330  1.00  0.00           N  
ATOM   1004  CA  LEU A  63       8.804 -57.878 -32.588  1.00  0.00           C  
ATOM   1005  C   LEU A  63       8.382 -56.869 -31.526  1.00  0.00           C  
ATOM   1006  O   LEU A  63       7.207 -56.516 -31.426  1.00  0.00           O  
ATOM   1007  CB  LEU A  63       9.113 -59.229 -31.922  1.00  0.00           C  
ATOM   1008  CG  LEU A  63       8.021 -59.779 -30.996  1.00  0.00           C  
ATOM   1009  CD1 LEU A  63       6.753 -60.032 -31.801  1.00  0.00           C  
ATOM   1010  CD2 LEU A  63       8.514 -61.058 -30.336  1.00  0.00           C  
ATOM   1011  H   LEU A  63      10.814 -57.955 -33.318  1.00  0.00           H  
ATOM   1012  HA  LEU A  63       7.979 -58.016 -33.287  1.00  0.00           H  
ATOM   1013 1HB  LEU A  63       9.289 -59.968 -32.702  1.00  0.00           H  
ATOM   1014 2HB  LEU A  63      10.025 -59.125 -31.336  1.00  0.00           H  
ATOM   1015  HG  LEU A  63       7.787 -59.041 -30.229  1.00  0.00           H  
ATOM   1016 1HD1 LEU A  63       5.978 -60.424 -31.142  1.00  0.00           H  
ATOM   1017 2HD1 LEU A  63       6.411 -59.096 -32.246  1.00  0.00           H  
ATOM   1018 3HD1 LEU A  63       6.959 -60.755 -32.589  1.00  0.00           H  
ATOM   1019 1HD2 LEU A  63       7.737 -61.450 -29.677  1.00  0.00           H  
ATOM   1020 2HD2 LEU A  63       8.746 -61.796 -31.102  1.00  0.00           H  
ATOM   1021 3HD2 LEU A  63       9.411 -60.845 -29.753  1.00  0.00           H  
ATOM   1022  N   LYS A  64       9.345 -56.407 -30.737  1.00  0.00           N  
ATOM   1023  CA  LYS A  64       9.074 -55.451 -29.674  1.00  0.00           C  
ATOM   1024  C   LYS A  64       8.269 -54.266 -30.193  1.00  0.00           C  
ATOM   1025  O   LYS A  64       7.279 -53.859 -29.581  1.00  0.00           O  
ATOM   1026  CB  LYS A  64      10.379 -54.964 -29.045  1.00  0.00           C  
ATOM   1027  CG  LYS A  64      11.114 -56.018 -28.228  1.00  0.00           C  
ATOM   1028  CD  LYS A  64      12.439 -55.483 -27.703  1.00  0.00           C  
ATOM   1029  CE  LYS A  64      13.281 -56.595 -27.092  1.00  0.00           C  
ATOM   1030  NZ  LYS A  64      14.614 -56.104 -26.648  1.00  0.00           N1+
ATOM   1031  H   LYS A  64      10.294 -56.730 -30.880  1.00  0.00           H  
ATOM   1032  HA  LYS A  64       8.497 -55.952 -28.896  1.00  0.00           H  
ATOM   1033 1HB  LYS A  64      11.053 -54.615 -29.828  1.00  0.00           H  
ATOM   1034 2HB  LYS A  64      10.175 -54.117 -28.389  1.00  0.00           H  
ATOM   1035 1HG  LYS A  64      10.495 -56.324 -27.385  1.00  0.00           H  
ATOM   1036 2HG  LYS A  64      11.308 -56.890 -28.850  1.00  0.00           H  
ATOM   1037 1HD  LYS A  64      12.998 -55.023 -28.518  1.00  0.00           H  
ATOM   1038 2HD  LYS A  64      12.249 -54.726 -26.942  1.00  0.00           H  
ATOM   1039 1HE  LYS A  64      12.760 -57.016 -26.231  1.00  0.00           H  
ATOM   1040 2HE  LYS A  64      13.425 -57.388 -27.826  1.00  0.00           H  
ATOM   1041 1HZ  LYS A  64      15.140 -56.870 -26.250  1.00  0.00           H  
ATOM   1042 2HZ  LYS A  64      15.117 -55.728 -27.441  1.00  0.00           H  
ATOM   1043 3HZ  LYS A  64      14.494 -55.381 -25.952  1.00  0.00           H  
ATOM   1044  N   LEU A  65       8.698 -53.714 -31.322  1.00  0.00           N  
ATOM   1045  CA  LEU A  65       8.024 -52.568 -31.920  1.00  0.00           C  
ATOM   1046  C   LEU A  65       6.638 -52.949 -32.427  1.00  0.00           C  
ATOM   1047  O   LEU A  65       5.688 -52.176 -32.301  1.00  0.00           O  
ATOM   1048  CB  LEU A  65       8.862 -52.004 -33.075  1.00  0.00           C  
ATOM   1049  CG  LEU A  65      10.169 -51.312 -32.672  1.00  0.00           C  
ATOM   1050  CD1 LEU A  65      11.037 -51.107 -33.906  1.00  0.00           C  
ATOM   1051  CD2 LEU A  65       9.854 -49.985 -31.998  1.00  0.00           C  
ATOM   1052  H   LEU A  65       9.513 -54.097 -31.777  1.00  0.00           H  
ATOM   1053  HA  LEU A  65       7.918 -51.793 -31.160  1.00  0.00           H  
ATOM   1054 1HB  LEU A  65       9.113 -52.818 -33.752  1.00  0.00           H  
ATOM   1055 2HB  LEU A  65       8.257 -51.278 -33.620  1.00  0.00           H  
ATOM   1056  HG  LEU A  65      10.719 -51.949 -31.979  1.00  0.00           H  
ATOM   1057 1HD1 LEU A  65      11.968 -50.616 -33.618  1.00  0.00           H  
ATOM   1058 2HD1 LEU A  65      11.263 -52.073 -34.356  1.00  0.00           H  
ATOM   1059 3HD1 LEU A  65      10.506 -50.486 -34.625  1.00  0.00           H  
ATOM   1060 1HD2 LEU A  65      10.785 -49.493 -31.711  1.00  0.00           H  
ATOM   1061 2HD2 LEU A  65       9.307 -49.346 -32.691  1.00  0.00           H  
ATOM   1062 3HD2 LEU A  65       9.249 -50.162 -31.109  1.00  0.00           H  
ATOM   1063  N   ILE A  66       6.532 -54.141 -33.002  1.00  0.00           N  
ATOM   1064  CA  ILE A  66       5.253 -54.644 -33.492  1.00  0.00           C  
ATOM   1065  C   ILE A  66       4.253 -54.810 -32.354  1.00  0.00           C  
ATOM   1066  O   ILE A  66       3.087 -54.439 -32.482  1.00  0.00           O  
ATOM   1067  CB  ILE A  66       5.432 -55.989 -34.218  1.00  0.00           C  
ATOM   1068  CG1 ILE A  66       6.200 -55.790 -35.527  1.00  0.00           C  
ATOM   1069  CG2 ILE A  66       4.081 -56.636 -34.482  1.00  0.00           C  
ATOM   1070  CD1 ILE A  66       6.729 -57.073 -36.129  1.00  0.00           C  
ATOM   1071  H   ILE A  66       7.356 -54.717 -33.099  1.00  0.00           H  
ATOM   1072  HA  ILE A  66       4.851 -53.926 -34.208  1.00  0.00           H  
ATOM   1073  HB  ILE A  66       6.031 -56.659 -33.602  1.00  0.00           H  
ATOM   1074 1HG1 ILE A  66       5.553 -55.312 -36.260  1.00  0.00           H  
ATOM   1075 2HG1 ILE A  66       7.046 -55.125 -35.357  1.00  0.00           H  
ATOM   1076 1HG2 ILE A  66       4.228 -57.586 -34.997  1.00  0.00           H  
ATOM   1077 2HG2 ILE A  66       3.571 -56.811 -33.537  1.00  0.00           H  
ATOM   1078 3HG2 ILE A  66       3.478 -55.975 -35.104  1.00  0.00           H  
ATOM   1079 1HD1 ILE A  66       7.260 -56.849 -37.053  1.00  0.00           H  
ATOM   1080 2HD1 ILE A  66       7.408 -57.551 -35.424  1.00  0.00           H  
ATOM   1081 3HD1 ILE A  66       5.896 -57.743 -36.341  1.00  0.00           H  
ATOM   1082  N   VAL A  67       4.718 -55.371 -31.244  1.00  0.00           N  
ATOM   1083  CA  VAL A  67       3.868 -55.579 -30.078  1.00  0.00           C  
ATOM   1084  C   VAL A  67       3.363 -54.253 -29.520  1.00  0.00           C  
ATOM   1085  O   VAL A  67       2.198 -54.134 -29.140  1.00  0.00           O  
ATOM   1086  CB  VAL A  67       4.642 -56.333 -28.979  1.00  0.00           C  
ATOM   1087  CG1 VAL A  67       3.852 -56.337 -27.680  1.00  0.00           C  
ATOM   1088  CG2 VAL A  67       4.938 -57.753 -29.437  1.00  0.00           C  
ATOM   1089  H   VAL A  67       5.685 -55.661 -31.205  1.00  0.00           H  
ATOM   1090  HA  VAL A  67       3.010 -56.181 -30.378  1.00  0.00           H  
ATOM   1091  HB  VAL A  67       5.578 -55.813 -28.785  1.00  0.00           H  
ATOM   1092 1HG1 VAL A  67       4.415 -56.875 -26.915  1.00  0.00           H  
ATOM   1093 2HG1 VAL A  67       3.684 -55.313 -27.352  1.00  0.00           H  
ATOM   1094 3HG1 VAL A  67       2.894 -56.833 -27.836  1.00  0.00           H  
ATOM   1095 1HG2 VAL A  67       5.484 -58.281 -28.657  1.00  0.00           H  
ATOM   1096 2HG2 VAL A  67       3.999 -58.274 -29.637  1.00  0.00           H  
ATOM   1097 3HG2 VAL A  67       5.538 -57.727 -30.347  1.00  0.00           H  
ATOM   1098  N   GLU A  68       4.244 -53.263 -29.477  1.00  0.00           N  
ATOM   1099  CA  GLU A  68       3.875 -51.927 -29.025  1.00  0.00           C  
ATOM   1100  C   GLU A  68       2.803 -51.320 -29.920  1.00  0.00           C  
ATOM   1101  O   GLU A  68       1.864 -50.685 -29.437  1.00  0.00           O  
ATOM   1102  CB  GLU A  68       5.104 -51.015 -28.995  1.00  0.00           C  
ATOM   1103  CG  GLU A  68       6.079 -51.312 -27.863  1.00  0.00           C  
ATOM   1104  CD  GLU A  68       7.291 -50.423 -27.889  1.00  0.00           C  
ATOM   1105  OE1 GLU A  68       7.436 -49.673 -28.824  1.00  0.00           O  
ATOM   1106  OE2 GLU A  68       8.074 -50.495 -26.972  1.00  0.00           O1-
ATOM   1107  H   GLU A  68       5.198 -53.439 -29.765  1.00  0.00           H  
ATOM   1108  HA  GLU A  68       3.483 -52.002 -28.010  1.00  0.00           H  
ATOM   1109 1HB  GLU A  68       5.647 -51.104 -29.936  1.00  0.00           H  
ATOM   1110 2HB  GLU A  68       4.785 -49.977 -28.897  1.00  0.00           H  
ATOM   1111 1HG  GLU A  68       5.565 -51.180 -26.911  1.00  0.00           H  
ATOM   1112 2HG  GLU A  68       6.395 -52.352 -27.935  1.00  0.00           H  
ATOM   1113  N   ALA A  69       2.947 -51.517 -31.227  1.00  0.00           N  
ATOM   1114  CA  ALA A  69       1.953 -51.054 -32.186  1.00  0.00           C  
ATOM   1115  C   ALA A  69       0.615 -51.750 -31.975  1.00  0.00           C  
ATOM   1116  O   ALA A  69      -0.440 -51.130 -32.083  1.00  0.00           O  
ATOM   1117  CB  ALA A  69       2.448 -51.277 -33.608  1.00  0.00           C  
ATOM   1118  H   ALA A  69       3.766 -52.000 -31.562  1.00  0.00           H  
ATOM   1119  HA  ALA A  69       1.813 -49.981 -32.048  1.00  0.00           H  
ATOM   1120 1HB  ALA A  69       1.695 -50.924 -34.314  1.00  0.00           H  
ATOM   1121 2HB  ALA A  69       3.374 -50.725 -33.761  1.00  0.00           H  
ATOM   1122 3HB  ALA A  69       2.624 -52.338 -33.767  1.00  0.00           H  
ATOM   1123  N   ILE A  70       0.668 -53.042 -31.668  1.00  0.00           N  
ATOM   1124  CA  ILE A  70      -0.537 -53.817 -31.408  1.00  0.00           C  
ATOM   1125  C   ILE A  70      -1.228 -53.353 -30.134  1.00  0.00           C  
ATOM   1126  O   ILE A  70      -2.445 -53.163 -30.107  1.00  0.00           O  
ATOM   1127  CB  ILE A  70      -0.212 -55.319 -31.298  1.00  0.00           C  
ATOM   1128  CG1 ILE A  70       0.202 -55.877 -32.663  1.00  0.00           C  
ATOM   1129  CG2 ILE A  70      -1.406 -56.083 -30.748  1.00  0.00           C  
ATOM   1130  CD1 ILE A  70       0.805 -57.262 -32.600  1.00  0.00           C  
ATOM   1131  H   ILE A  70       1.567 -53.498 -31.615  1.00  0.00           H  
ATOM   1132  HA  ILE A  70      -1.223 -53.682 -32.246  1.00  0.00           H  
ATOM   1133  HB  ILE A  70       0.636 -55.459 -30.630  1.00  0.00           H  
ATOM   1134 1HG1 ILE A  70      -0.666 -55.911 -33.321  1.00  0.00           H  
ATOM   1135 2HG1 ILE A  70       0.932 -55.209 -33.122  1.00  0.00           H  
ATOM   1136 1HG2 ILE A  70      -1.159 -57.143 -30.678  1.00  0.00           H  
ATOM   1137 2HG2 ILE A  70      -1.656 -55.704 -29.759  1.00  0.00           H  
ATOM   1138 3HG2 ILE A  70      -2.260 -55.952 -31.414  1.00  0.00           H  
ATOM   1139 1HD1 ILE A  70       1.072 -57.589 -33.604  1.00  0.00           H  
ATOM   1140 2HD1 ILE A  70       1.697 -57.241 -31.974  1.00  0.00           H  
ATOM   1141 3HD1 ILE A  70       0.079 -57.955 -32.175  1.00  0.00           H  
ATOM   1142  N   GLU A  71      -0.443 -53.171 -29.075  1.00  0.00           N  
ATOM   1143  CA  GLU A  71      -0.971 -52.688 -27.805  1.00  0.00           C  
ATOM   1144  C   GLU A  71      -1.622 -51.320 -27.963  1.00  0.00           C  
ATOM   1145  O   GLU A  71      -2.661 -51.043 -27.363  1.00  0.00           O  
ATOM   1146  CB  GLU A  71       0.141 -52.613 -26.758  1.00  0.00           C  
ATOM   1147  CG  GLU A  71      -0.328 -52.214 -25.367  1.00  0.00           C  
ATOM   1148  CD  GLU A  71      -1.191 -53.262 -24.716  1.00  0.00           C  
ATOM   1149  OE1 GLU A  71      -1.131 -54.392 -25.131  1.00  0.00           O  
ATOM   1150  OE2 GLU A  71      -1.907 -52.928 -23.804  1.00  0.00           O1-
ATOM   1151  H   GLU A  71       0.543 -53.372 -29.154  1.00  0.00           H  
ATOM   1152  HA  GLU A  71      -1.723 -53.394 -27.452  1.00  0.00           H  
ATOM   1153 1HB  GLU A  71       0.631 -53.585 -26.679  1.00  0.00           H  
ATOM   1154 2HB  GLU A  71       0.895 -51.893 -27.075  1.00  0.00           H  
ATOM   1155 1HG  GLU A  71       0.543 -52.035 -24.736  1.00  0.00           H  
ATOM   1156 2HG  GLU A  71      -0.888 -51.282 -25.438  1.00  0.00           H  
ATOM   1157  N   ALA A  72      -1.005 -50.468 -28.776  1.00  0.00           N  
ATOM   1158  CA  ALA A  72      -1.569 -49.158 -29.081  1.00  0.00           C  
ATOM   1159  C   ALA A  72      -2.925 -49.286 -29.760  1.00  0.00           C  
ATOM   1160  O   ALA A  72      -3.859 -48.545 -29.450  1.00  0.00           O  
ATOM   1161  CB  ALA A  72      -0.610 -48.361 -29.955  1.00  0.00           C  
ATOM   1162  H   ALA A  72      -0.123 -50.733 -29.190  1.00  0.00           H  
ATOM   1163  HA  ALA A  72      -1.696 -48.610 -28.147  1.00  0.00           H  
ATOM   1164 1HB  ALA A  72      -1.044 -47.387 -30.175  1.00  0.00           H  
ATOM   1165 2HB  ALA A  72       0.336 -48.229 -29.431  1.00  0.00           H  
ATOM   1166 3HB  ALA A  72      -0.438 -48.899 -30.886  1.00  0.00           H  
ATOM   1167  N   ALA A  73      -3.031 -50.231 -30.690  1.00  0.00           N  
ATOM   1168  CA  ALA A  73      -4.284 -50.484 -31.386  1.00  0.00           C  
ATOM   1169  C   ALA A  73      -5.369 -50.939 -30.418  1.00  0.00           C  
ATOM   1170  O   ALA A  73      -6.523 -50.517 -30.517  1.00  0.00           O  
ATOM   1171  CB  ALA A  73      -4.083 -51.524 -32.480  1.00  0.00           C  
ATOM   1172  H   ALA A  73      -2.217 -50.785 -30.918  1.00  0.00           H  
ATOM   1173  HA  ALA A  73      -4.607 -49.559 -31.865  1.00  0.00           H  
ATOM   1174 1HB  ALA A  73      -5.030 -51.703 -32.989  1.00  0.00           H  
ATOM   1175 2HB  ALA A  73      -3.349 -51.160 -33.194  1.00  0.00           H  
ATOM   1176 3HB  ALA A  73      -3.729 -52.453 -32.034  1.00  0.00           H  
ATOM   1177  N   VAL A  74      -4.996 -51.803 -29.480  1.00  0.00           N  
ATOM   1178  CA  VAL A  74      -5.944 -52.350 -28.520  1.00  0.00           C  
ATOM   1179  C   VAL A  74      -6.452 -51.274 -27.566  1.00  0.00           C  
ATOM   1180  O   VAL A  74      -7.650 -51.170 -27.315  1.00  0.00           O  
ATOM   1181  CB  VAL A  74      -5.287 -53.484 -27.711  1.00  0.00           C  
ATOM   1182  CG1 VAL A  74      -6.176 -53.888 -26.543  1.00  0.00           C  
ATOM   1183  CG2 VAL A  74      -5.010 -54.673 -28.617  1.00  0.00           C  
ATOM   1184  H   VAL A  74      -4.027 -52.085 -29.430  1.00  0.00           H  
ATOM   1185  HA  VAL A  74      -6.795 -52.758 -29.068  1.00  0.00           H  
ATOM   1186  HB  VAL A  74      -4.349 -53.120 -27.289  1.00  0.00           H  
ATOM   1187 1HG1 VAL A  74      -5.695 -54.691 -25.982  1.00  0.00           H  
ATOM   1188 2HG1 VAL A  74      -6.331 -53.030 -25.890  1.00  0.00           H  
ATOM   1189 3HG1 VAL A  74      -7.137 -54.236 -26.922  1.00  0.00           H  
ATOM   1190 1HG2 VAL A  74      -4.544 -55.472 -28.037  1.00  0.00           H  
ATOM   1191 2HG2 VAL A  74      -5.949 -55.032 -29.041  1.00  0.00           H  
ATOM   1192 3HG2 VAL A  74      -4.341 -54.372 -29.420  1.00  0.00           H  
ATOM   1193  N   ARG A  75      -5.527 -50.474 -27.043  1.00  0.00           N  
ATOM   1194  CA  ARG A  75      -5.868 -49.441 -26.072  1.00  0.00           C  
ATOM   1195  C   ARG A  75      -6.759 -48.375 -26.695  1.00  0.00           C  
ATOM   1196  O   ARG A  75      -7.674 -47.858 -26.049  1.00  0.00           O  
ATOM   1197  CB  ARG A  75      -4.610 -48.788 -25.521  1.00  0.00           C  
ATOM   1198  CG  ARG A  75      -3.790 -49.665 -24.588  1.00  0.00           C  
ATOM   1199  CD  ARG A  75      -2.536 -48.991 -24.162  1.00  0.00           C  
ATOM   1200  NE  ARG A  75      -1.737 -49.836 -23.289  1.00  0.00           N  
ATOM   1201  CZ  ARG A  75      -0.634 -49.429 -22.632  1.00  0.00           C  
ATOM   1202  NH1 ARG A  75      -0.213 -48.191 -22.758  1.00  0.00           N1+
ATOM   1203  NH2 ARG A  75       0.026 -50.277 -21.860  1.00  0.00           N  
ATOM   1204  H   ARG A  75      -4.563 -50.586 -27.323  1.00  0.00           H  
ATOM   1205  HA  ARG A  75      -6.404 -49.907 -25.244  1.00  0.00           H  
ATOM   1206 1HB  ARG A  75      -3.964 -48.488 -26.345  1.00  0.00           H  
ATOM   1207 2HB  ARG A  75      -4.879 -47.885 -24.973  1.00  0.00           H  
ATOM   1208 1HG  ARG A  75      -4.375 -49.896 -23.698  1.00  0.00           H  
ATOM   1209 2HG  ARG A  75      -3.525 -50.591 -25.100  1.00  0.00           H  
ATOM   1210 1HD  ARG A  75      -1.939 -48.745 -25.038  1.00  0.00           H  
ATOM   1211 2HD  ARG A  75      -2.781 -48.077 -23.621  1.00  0.00           H  
ATOM   1212  HE  ARG A  75      -2.030 -50.796 -23.167  1.00  0.00           H  
ATOM   1213 1HH1 ARG A  75      -0.716 -47.543 -23.348  1.00  0.00           H  
ATOM   1214 2HH1 ARG A  75       0.615 -47.886 -22.265  1.00  0.00           H  
ATOM   1215 1HH2 ARG A  75      -0.298 -51.229 -21.763  1.00  0.00           H  
ATOM   1216 2HH2 ARG A  75       0.853 -49.972 -21.369  1.00  0.00           H  
ATOM   1217  N   ALA A  76      -6.489 -48.047 -27.953  1.00  0.00           N  
ATOM   1218  CA  ALA A  76      -7.301 -47.079 -28.687  1.00  0.00           C  
ATOM   1219  C   ALA A  76      -8.739 -47.561 -28.827  1.00  0.00           C  
ATOM   1220  O   ALA A  76      -9.682 -46.786 -28.674  1.00  0.00           O  
ATOM   1221  CB  ALA A  76      -6.695 -46.809 -30.055  1.00  0.00           C  
ATOM   1222  H   ALA A  76      -5.703 -48.479 -28.419  1.00  0.00           H  
ATOM   1223  HA  ALA A  76      -7.300 -46.138 -28.136  1.00  0.00           H  
ATOM   1224 1HB  ALA A  76      -7.312 -46.085 -30.589  1.00  0.00           H  
ATOM   1225 2HB  ALA A  76      -5.688 -46.409 -29.936  1.00  0.00           H  
ATOM   1226 3HB  ALA A  76      -6.653 -47.735 -30.623  1.00  0.00           H  
ATOM   1227  N   LEU A  77      -8.901 -48.847 -29.123  1.00  0.00           N  
ATOM   1228  CA  LEU A  77     -10.224 -49.433 -29.293  1.00  0.00           C  
ATOM   1229  C   LEU A  77     -10.964 -49.517 -27.964  1.00  0.00           C  
ATOM   1230  O   LEU A  77     -12.158 -49.213 -27.886  1.00  0.00           O  
ATOM   1231  CB  LEU A  77     -10.109 -50.833 -29.908  1.00  0.00           C  
ATOM   1232  CG  LEU A  77      -9.623 -50.882 -31.362  1.00  0.00           C  
ATOM   1233  CD1 LEU A  77      -9.266 -52.316 -31.730  1.00  0.00           C  
ATOM   1234  CD2 LEU A  77     -10.708 -50.335 -32.280  1.00  0.00           C  
ATOM   1235  H   LEU A  77      -8.084 -49.433 -29.230  1.00  0.00           H  
ATOM   1236  HA  LEU A  77     -10.797 -48.802 -29.973  1.00  0.00           H  
ATOM   1237 1HB  LEU A  77      -9.415 -51.420 -29.308  1.00  0.00           H  
ATOM   1238 2HB  LEU A  77     -11.089 -51.311 -29.869  1.00  0.00           H  
ATOM   1239  HG  LEU A  77      -8.723 -50.276 -31.466  1.00  0.00           H  
ATOM   1240 1HD1 LEU A  77      -8.922 -52.352 -32.763  1.00  0.00           H  
ATOM   1241 2HD1 LEU A  77      -8.476 -52.675 -31.073  1.00  0.00           H  
ATOM   1242 3HD1 LEU A  77     -10.146 -52.948 -31.620  1.00  0.00           H  
ATOM   1243 1HD2 LEU A  77     -10.362 -50.369 -33.313  1.00  0.00           H  
ATOM   1244 2HD2 LEU A  77     -11.608 -50.939 -32.178  1.00  0.00           H  
ATOM   1245 3HD2 LEU A  77     -10.930 -49.305 -32.005  1.00  0.00           H  
ATOM   1246  N   GLU A  78     -10.253 -49.924 -26.919  1.00  0.00           N  
ATOM   1247  CA  GLU A  78     -10.856 -50.104 -25.605  1.00  0.00           C  
ATOM   1248  C   GLU A  78     -11.448 -48.798 -25.087  1.00  0.00           C  
ATOM   1249  O   GLU A  78     -12.565 -48.775 -24.568  1.00  0.00           O  
ATOM   1250  CB  GLU A  78      -9.824 -50.638 -24.611  1.00  0.00           C  
ATOM   1251  CG  GLU A  78     -10.356 -50.846 -23.201  1.00  0.00           C  
ATOM   1252  CD  GLU A  78      -9.311 -51.359 -22.251  1.00  0.00           C  
ATOM   1253  OE1 GLU A  78      -8.299 -51.834 -22.709  1.00  0.00           O  
ATOM   1254  OE2 GLU A  78      -9.522 -51.277 -21.064  1.00  0.00           O1-
ATOM   1255  H   GLU A  78      -9.269 -50.115 -27.040  1.00  0.00           H  
ATOM   1256  HA  GLU A  78     -11.656 -50.841 -25.690  1.00  0.00           H  
ATOM   1257 1HB  GLU A  78      -9.435 -51.592 -24.967  1.00  0.00           H  
ATOM   1258 2HB  GLU A  78      -8.984 -49.944 -24.552  1.00  0.00           H  
ATOM   1259 1HG  GLU A  78     -10.739 -49.899 -22.824  1.00  0.00           H  
ATOM   1260 2HG  GLU A  78     -11.185 -51.553 -23.237  1.00  0.00           H  
ATOM   1261  N   ALA A  79     -10.693 -47.716 -25.229  1.00  0.00           N  
ATOM   1262  CA  ALA A  79     -11.132 -46.406 -24.758  1.00  0.00           C  
ATOM   1263  C   ALA A  79     -12.398 -45.958 -25.478  1.00  0.00           C  
ATOM   1264  O   ALA A  79     -13.318 -45.421 -24.859  1.00  0.00           O  
ATOM   1265  CB  ALA A  79     -10.027 -45.379 -24.941  1.00  0.00           C  
ATOM   1266  H   ALA A  79      -9.790 -47.799 -25.672  1.00  0.00           H  
ATOM   1267  HA  ALA A  79     -11.342 -46.474 -23.690  1.00  0.00           H  
ATOM   1268 1HB  ALA A  79     -10.371 -44.406 -24.585  1.00  0.00           H  
ATOM   1269 2HB  ALA A  79      -9.149 -45.683 -24.373  1.00  0.00           H  
ATOM   1270 3HB  ALA A  79      -9.769 -45.306 -25.999  1.00  0.00           H  
ATOM   1271  N   ALA A  80     -12.437 -46.185 -26.785  1.00  0.00           N  
ATOM   1272  CA  ALA A  80     -13.606 -45.838 -27.586  1.00  0.00           C  
ATOM   1273  C   ALA A  80     -14.812 -46.687 -27.198  1.00  0.00           C  
ATOM   1274  O   ALA A  80     -15.940 -46.192 -27.150  1.00  0.00           O  
ATOM   1275  CB  ALA A  80     -13.299 -46.002 -29.067  1.00  0.00           C  
ATOM   1276  H   ALA A  80     -11.642 -46.610 -27.237  1.00  0.00           H  
ATOM   1277  HA  ALA A  80     -13.847 -44.788 -27.410  1.00  0.00           H  
ATOM   1278 1HB  ALA A  80     -14.181 -45.738 -29.654  1.00  0.00           H  
ATOM   1279 2HB  ALA A  80     -12.472 -45.347 -29.341  1.00  0.00           H  
ATOM   1280 3HB  ALA A  80     -13.024 -47.035 -29.271  1.00  0.00           H  
ATOM   1281  N   GLU A  81     -14.568 -47.963 -26.925  1.00  0.00           N  
ATOM   1282  CA  GLU A  81     -15.630 -48.875 -26.514  1.00  0.00           C  
ATOM   1283  C   GLU A  81     -16.279 -48.418 -25.216  1.00  0.00           C  
ATOM   1284  O   GLU A  81     -17.503 -48.446 -25.080  1.00  0.00           O  
ATOM   1285  CB  GLU A  81     -15.082 -50.293 -26.350  1.00  0.00           C  
ATOM   1286  CG  GLU A  81     -14.718 -50.984 -27.656  1.00  0.00           C  
ATOM   1287  CD  GLU A  81     -13.856 -52.197 -27.458  1.00  0.00           C  
ATOM   1288  OE1 GLU A  81     -13.693 -52.612 -26.335  1.00  0.00           O  
ATOM   1289  OE2 GLU A  81     -13.357 -52.712 -28.432  1.00  0.00           O1-
ATOM   1290  H   GLU A  81     -13.623 -48.310 -27.000  1.00  0.00           H  
ATOM   1291  HA  GLU A  81     -16.390 -48.895 -27.296  1.00  0.00           H  
ATOM   1292 1HB  GLU A  81     -14.186 -50.267 -25.727  1.00  0.00           H  
ATOM   1293 2HB  GLU A  81     -15.819 -50.914 -25.840  1.00  0.00           H  
ATOM   1294 1HG  GLU A  81     -15.637 -51.284 -28.165  1.00  0.00           H  
ATOM   1295 2HG  GLU A  81     -14.198 -50.274 -28.299  1.00  0.00           H  
ATOM   1296  N   ARG A  82     -15.455 -48.002 -24.262  1.00  0.00           N  
ATOM   1297  CA  ARG A  82     -15.949 -47.535 -22.972  1.00  0.00           C  
ATOM   1298  C   ARG A  82     -16.757 -46.252 -23.123  1.00  0.00           C  
ATOM   1299  O   ARG A  82     -17.792 -46.081 -22.477  1.00  0.00           O  
ATOM   1300  CB  ARG A  82     -14.794 -47.291 -22.012  1.00  0.00           C  
ATOM   1301  CG  ARG A  82     -14.093 -48.549 -21.523  1.00  0.00           C  
ATOM   1302  CD  ARG A  82     -12.943 -48.229 -20.640  1.00  0.00           C  
ATOM   1303  NE  ARG A  82     -12.213 -49.424 -20.246  1.00  0.00           N  
ATOM   1304  CZ  ARG A  82     -12.561 -50.229 -19.223  1.00  0.00           C  
ATOM   1305  NH1 ARG A  82     -13.627 -49.956 -18.504  1.00  0.00           N1+
ATOM   1306  NH2 ARG A  82     -11.831 -51.295 -18.942  1.00  0.00           N  
ATOM   1307  H   ARG A  82     -14.460 -48.006 -24.435  1.00  0.00           H  
ATOM   1308  HA  ARG A  82     -16.593 -48.306 -22.549  1.00  0.00           H  
ATOM   1309 1HB  ARG A  82     -14.045 -46.663 -22.495  1.00  0.00           H  
ATOM   1310 2HB  ARG A  82     -15.156 -46.753 -21.136  1.00  0.00           H  
ATOM   1311 1HG  ARG A  82     -14.798 -49.162 -20.961  1.00  0.00           H  
ATOM   1312 2HG  ARG A  82     -13.722 -49.115 -22.379  1.00  0.00           H  
ATOM   1313 1HD  ARG A  82     -12.254 -47.568 -21.165  1.00  0.00           H  
ATOM   1314 2HD  ARG A  82     -13.303 -47.736 -19.738  1.00  0.00           H  
ATOM   1315  HE  ARG A  82     -11.387 -49.667 -20.775  1.00  0.00           H  
ATOM   1316 1HH1 ARG A  82     -14.186 -49.142 -18.719  1.00  0.00           H  
ATOM   1317 2HH1 ARG A  82     -13.890 -50.560 -17.739  1.00  0.00           H  
ATOM   1318 1HH2 ARG A  82     -11.012 -51.504 -19.495  1.00  0.00           H  
ATOM   1319 2HH2 ARG A  82     -12.093 -51.898 -18.177  1.00  0.00           H  
ATOM   1320  N   ALA A  83     -16.279 -45.353 -23.976  1.00  0.00           N  
ATOM   1321  CA  ALA A  83     -16.979 -44.103 -24.243  1.00  0.00           C  
ATOM   1322  C   ALA A  83     -18.362 -44.359 -24.829  1.00  0.00           C  
ATOM   1323  O   ALA A  83     -19.332 -43.693 -24.470  1.00  0.00           O  
ATOM   1324  CB  ALA A  83     -16.161 -43.227 -25.181  1.00  0.00           C  
ATOM   1325  H   ALA A  83     -15.410 -45.543 -24.454  1.00  0.00           H  
ATOM   1326  HA  ALA A  83     -17.092 -43.562 -23.303  1.00  0.00           H  
ATOM   1327 1HB  ALA A  83     -16.697 -42.296 -25.371  1.00  0.00           H  
ATOM   1328 2HB  ALA A  83     -15.198 -43.004 -24.724  1.00  0.00           H  
ATOM   1329 3HB  ALA A  83     -16.003 -43.752 -26.122  1.00  0.00           H  
ATOM   1330  N   GLY A  84     -18.445 -45.330 -25.732  1.00  0.00           N  
ATOM   1331  CA  GLY A  84     -19.725 -45.749 -26.291  1.00  0.00           C  
ATOM   1332  C   GLY A  84     -20.096 -44.911 -27.510  1.00  0.00           C  
ATOM   1333  O   GLY A  84     -21.127 -45.141 -28.139  1.00  0.00           O  
ATOM   1334  H   GLY A  84     -17.601 -45.790 -26.041  1.00  0.00           H  
ATOM   1335 1HA  GLY A  84     -19.673 -46.801 -26.570  1.00  0.00           H  
ATOM   1336 2HA  GLY A  84     -20.501 -45.656 -25.531  1.00  0.00           H  
ATOM   1337  N   ASP A  85     -19.250 -43.941 -27.833  1.00  0.00           N  
ATOM   1338  CA  ASP A  85     -19.497 -43.055 -28.965  1.00  0.00           C  
ATOM   1339  C   ASP A  85     -18.943 -43.643 -30.254  1.00  0.00           C  
ATOM   1340  O   ASP A  85     -17.736 -43.829 -30.397  1.00  0.00           O  
ATOM   1341  CB  ASP A  85     -18.874 -41.678 -28.715  1.00  0.00           C  
ATOM   1342  CG  ASP A  85     -19.276 -40.647 -29.761  1.00  0.00           C  
ATOM   1343  OD1 ASP A  85     -19.938 -41.014 -30.703  1.00  0.00           O  
ATOM   1344  OD2 ASP A  85     -18.917 -39.504 -29.608  1.00  0.00           O1-
ATOM   1345  H   ASP A  85     -18.412 -43.814 -27.282  1.00  0.00           H  
ATOM   1346  HA  ASP A  85     -20.575 -42.925 -29.073  1.00  0.00           H  
ATOM   1347 1HB  ASP A  85     -19.176 -41.315 -27.733  1.00  0.00           H  
ATOM   1348 2HB  ASP A  85     -17.787 -41.767 -28.711  1.00  0.00           H  
ATOM   1349  N   PRO A  86     -19.837 -43.937 -31.195  1.00  0.00           N  
ATOM   1350  CA  PRO A  86     -19.439 -44.504 -32.479  1.00  0.00           C  
ATOM   1351  C   PRO A  86     -18.376 -43.651 -33.153  1.00  0.00           C  
ATOM   1352  O   PRO A  86     -17.536 -44.159 -33.898  1.00  0.00           O  
ATOM   1353  CB  PRO A  86     -20.748 -44.506 -33.274  1.00  0.00           C  
ATOM   1354  CG  PRO A  86     -21.808 -44.621 -32.233  1.00  0.00           C  
ATOM   1355  CD  PRO A  86     -21.293 -43.796 -31.083  1.00  0.00           C  
ATOM   1356  HA  PRO A  86     -19.030 -45.500 -32.305  1.00  0.00           H  
ATOM   1357 1HB  PRO A  86     -20.830 -43.583 -33.868  1.00  0.00           H  
ATOM   1358 2HB  PRO A  86     -20.754 -45.345 -33.985  1.00  0.00           H  
ATOM   1359 1HG  PRO A  86     -22.766 -44.250 -32.624  1.00  0.00           H  
ATOM   1360 2HG  PRO A  86     -21.963 -45.676 -31.963  1.00  0.00           H  
ATOM   1361 1HD  PRO A  86     -21.600 -42.749 -31.216  1.00  0.00           H  
ATOM   1362 2HD  PRO A  86     -21.688 -44.198 -30.137  1.00  0.00           H  
ATOM   1363  N   GLU A  87     -18.413 -42.348 -32.888  1.00  0.00           N  
ATOM   1364  CA  GLU A  87     -17.474 -41.416 -33.501  1.00  0.00           C  
ATOM   1365  C   GLU A  87     -16.045 -41.689 -33.035  1.00  0.00           C  
ATOM   1366  O   GLU A  87     -15.096 -41.556 -33.807  1.00  0.00           O  
ATOM   1367  CB  GLU A  87     -17.862 -39.973 -33.169  1.00  0.00           C  
ATOM   1368  CG  GLU A  87     -19.147 -39.501 -33.833  1.00  0.00           C  
ATOM   1369  CD  GLU A  87     -19.049 -39.459 -35.334  1.00  0.00           C  
ATOM   1370  OE1 GLU A  87     -18.107 -38.893 -35.833  1.00  0.00           O  
ATOM   1371  OE2 GLU A  87     -19.918 -39.997 -35.979  1.00  0.00           O1-
ATOM   1372  H   GLU A  87     -19.112 -41.996 -32.251  1.00  0.00           H  
ATOM   1373  HA  GLU A  87     -17.520 -41.539 -34.583  1.00  0.00           H  
ATOM   1374 1HB  GLU A  87     -17.985 -39.868 -32.091  1.00  0.00           H  
ATOM   1375 2HB  GLU A  87     -17.060 -39.301 -33.475  1.00  0.00           H  
ATOM   1376 1HG  GLU A  87     -19.959 -40.171 -33.552  1.00  0.00           H  
ATOM   1377 2HG  GLU A  87     -19.390 -38.505 -33.463  1.00  0.00           H  
ATOM   1378  N   LEU A  88     -15.904 -42.072 -31.773  1.00  0.00           N  
ATOM   1379  CA  LEU A  88     -14.593 -42.355 -31.200  1.00  0.00           C  
ATOM   1380  C   LEU A  88     -14.080 -43.718 -31.647  1.00  0.00           C  
ATOM   1381  O   LEU A  88     -12.873 -43.926 -31.775  1.00  0.00           O  
ATOM   1382  CB  LEU A  88     -14.662 -42.305 -29.668  1.00  0.00           C  
ATOM   1383  CG  LEU A  88     -14.903 -40.917 -29.060  1.00  0.00           C  
ATOM   1384  CD1 LEU A  88     -15.224 -41.062 -27.578  1.00  0.00           C  
ATOM   1385  CD2 LEU A  88     -13.673 -40.049 -29.269  1.00  0.00           C  
ATOM   1386  H   LEU A  88     -16.724 -42.172 -31.193  1.00  0.00           H  
ATOM   1387  HA  LEU A  88     -13.895 -41.589 -31.540  1.00  0.00           H  
ATOM   1388 1HB  LEU A  88     -15.467 -42.958 -29.335  1.00  0.00           H  
ATOM   1389 2HB  LEU A  88     -13.723 -42.685 -29.266  1.00  0.00           H  
ATOM   1390  HG  LEU A  88     -15.763 -40.453 -29.543  1.00  0.00           H  
ATOM   1391 1HD1 LEU A  88     -15.396 -40.077 -27.145  1.00  0.00           H  
ATOM   1392 2HD1 LEU A  88     -16.119 -41.673 -27.456  1.00  0.00           H  
ATOM   1393 3HD1 LEU A  88     -14.387 -41.541 -27.071  1.00  0.00           H  
ATOM   1394 1HD2 LEU A  88     -13.845 -39.063 -28.837  1.00  0.00           H  
ATOM   1395 2HD2 LEU A  88     -12.813 -40.513 -28.786  1.00  0.00           H  
ATOM   1396 3HD2 LEU A  88     -13.477 -39.948 -30.338  1.00  0.00           H  
ATOM   1397  N   ARG A  89     -15.004 -44.644 -31.881  1.00  0.00           N  
ATOM   1398  CA  ARG A  89     -14.648 -45.978 -32.354  1.00  0.00           C  
ATOM   1399  C   ARG A  89     -14.134 -45.937 -33.786  1.00  0.00           C  
ATOM   1400  O   ARG A  89     -13.241 -46.697 -34.157  1.00  0.00           O  
ATOM   1401  CB  ARG A  89     -15.848 -46.911 -32.276  1.00  0.00           C  
ATOM   1402  CG  ARG A  89     -16.286 -47.271 -30.865  1.00  0.00           C  
ATOM   1403  CD  ARG A  89     -17.465 -48.178 -30.870  1.00  0.00           C  
ATOM   1404  NE  ARG A  89     -17.908 -48.495 -29.523  1.00  0.00           N  
ATOM   1405  CZ  ARG A  89     -18.867 -49.394 -29.227  1.00  0.00           C  
ATOM   1406  NH1 ARG A  89     -19.472 -50.053 -30.192  1.00  0.00           N1+
ATOM   1407  NH2 ARG A  89     -19.202 -49.614 -27.967  1.00  0.00           N  
ATOM   1408  H   ARG A  89     -15.977 -44.420 -31.730  1.00  0.00           H  
ATOM   1409  HA  ARG A  89     -13.861 -46.375 -31.711  1.00  0.00           H  
ATOM   1410 1HB  ARG A  89     -16.698 -46.453 -32.777  1.00  0.00           H  
ATOM   1411 2HB  ARG A  89     -15.620 -47.841 -32.798  1.00  0.00           H  
ATOM   1412 1HG  ARG A  89     -15.470 -47.773 -30.347  1.00  0.00           H  
ATOM   1413 2HG  ARG A  89     -16.555 -46.364 -30.323  1.00  0.00           H  
ATOM   1414 1HD  ARG A  89     -18.289 -47.696 -31.398  1.00  0.00           H  
ATOM   1415 2HD  ARG A  89     -17.205 -49.108 -31.373  1.00  0.00           H  
ATOM   1416  HE  ARG A  89     -17.467 -48.010 -28.755  1.00  0.00           H  
ATOM   1417 1HH1 ARG A  89     -19.217 -49.885 -31.153  1.00  0.00           H  
ATOM   1418 2HH1 ARG A  89     -20.190 -50.727 -29.969  1.00  0.00           H  
ATOM   1419 1HH2 ARG A  89     -18.739 -49.108 -27.225  1.00  0.00           H  
ATOM   1420 2HH2 ARG A  89     -19.920 -50.287 -27.745  1.00  0.00           H  
ATOM   1421  N   GLU A  90     -14.707 -45.048 -34.591  1.00  0.00           N  
ATOM   1422  CA  GLU A  90     -14.244 -44.840 -35.956  1.00  0.00           C  
ATOM   1423  C   GLU A  90     -12.862 -44.202 -35.980  1.00  0.00           C  
ATOM   1424  O   GLU A  90     -12.015 -44.565 -36.793  1.00  0.00           O  
ATOM   1425  CB  GLU A  90     -15.233 -43.964 -36.727  1.00  0.00           C  
ATOM   1426  CG  GLU A  90     -16.521 -44.669 -37.128  1.00  0.00           C  
ATOM   1427  CD  GLU A  90     -16.287 -45.845 -38.035  1.00  0.00           C  
ATOM   1428  OE1 GLU A  90     -15.295 -45.852 -38.722  1.00  0.00           O  
ATOM   1429  OE2 GLU A  90     -17.102 -46.738 -38.039  1.00  0.00           O1-
ATOM   1430  H   GLU A  90     -15.482 -44.499 -34.244  1.00  0.00           H  
ATOM   1431  HA  GLU A  90     -14.189 -45.809 -36.454  1.00  0.00           H  
ATOM   1432 1HB  GLU A  90     -15.499 -43.097 -36.123  1.00  0.00           H  
ATOM   1433 2HB  GLU A  90     -14.759 -43.593 -37.636  1.00  0.00           H  
ATOM   1434 1HG  GLU A  90     -17.028 -45.014 -36.227  1.00  0.00           H  
ATOM   1435 2HG  GLU A  90     -17.175 -43.955 -37.629  1.00  0.00           H  
ATOM   1436  N   ASP A  91     -12.639 -43.252 -35.081  1.00  0.00           N  
ATOM   1437  CA  ASP A  91     -11.334 -42.615 -34.941  1.00  0.00           C  
ATOM   1438  C   ASP A  91     -10.291 -43.604 -34.439  1.00  0.00           C  
ATOM   1439  O   ASP A  91      -9.136 -43.575 -34.867  1.00  0.00           O  
ATOM   1440  CB  ASP A  91     -11.417 -41.422 -33.987  1.00  0.00           C  
ATOM   1441  CG  ASP A  91     -12.121 -40.218 -34.601  1.00  0.00           C  
ATOM   1442  OD1 ASP A  91     -12.301 -40.206 -35.796  1.00  0.00           O  
ATOM   1443  OD2 ASP A  91     -12.471 -39.323 -33.868  1.00  0.00           O1-
ATOM   1444  H   ASP A  91     -13.393 -42.961 -34.476  1.00  0.00           H  
ATOM   1445  HA  ASP A  91     -11.023 -42.244 -35.919  1.00  0.00           H  
ATOM   1446 1HB  ASP A  91     -11.953 -41.715 -33.084  1.00  0.00           H  
ATOM   1447 2HB  ASP A  91     -10.411 -41.123 -33.690  1.00  0.00           H  
ATOM   1448  N   ALA A  92     -10.704 -44.482 -33.528  1.00  0.00           N  
ATOM   1449  CA  ALA A  92      -9.827 -45.530 -33.022  1.00  0.00           C  
ATOM   1450  C   ALA A  92      -9.413 -46.488 -34.133  1.00  0.00           C  
ATOM   1451  O   ALA A  92      -8.263 -46.923 -34.195  1.00  0.00           O  
ATOM   1452  CB  ALA A  92     -10.511 -46.290 -31.894  1.00  0.00           C  
ATOM   1453  H   ALA A  92     -11.649 -44.418 -33.179  1.00  0.00           H  
ATOM   1454  HA  ALA A  92      -8.931 -45.063 -32.612  1.00  0.00           H  
ATOM   1455 1HB  ALA A  92      -9.844 -47.069 -31.526  1.00  0.00           H  
ATOM   1456 2HB  ALA A  92     -10.749 -45.604 -31.082  1.00  0.00           H  
ATOM   1457 3HB  ALA A  92     -11.428 -46.745 -32.265  1.00  0.00           H  
ATOM   1458  N   ARG A  93     -10.360 -46.811 -35.008  1.00  0.00           N  
ATOM   1459  CA  ARG A  93     -10.087 -47.694 -36.138  1.00  0.00           C  
ATOM   1460  C   ARG A  93      -8.950 -47.158 -36.995  1.00  0.00           C  
ATOM   1461  O   ARG A  93      -8.102 -47.917 -37.463  1.00  0.00           O  
ATOM   1462  CB  ARG A  93     -11.332 -47.859 -37.000  1.00  0.00           C  
ATOM   1463  CG  ARG A  93     -11.113 -48.620 -38.299  1.00  0.00           C  
ATOM   1464  CD  ARG A  93     -12.325 -48.600 -39.154  1.00  0.00           C  
ATOM   1465  NE  ARG A  93     -12.804 -47.246 -39.390  1.00  0.00           N  
ATOM   1466  CZ  ARG A  93     -12.185 -46.342 -40.173  1.00  0.00           C  
ATOM   1467  NH1 ARG A  93     -11.068 -46.662 -40.789  1.00  0.00           N1+
ATOM   1468  NH2 ARG A  93     -12.701 -45.136 -40.323  1.00  0.00           N  
ATOM   1469  H   ARG A  93     -11.290 -46.439 -34.889  1.00  0.00           H  
ATOM   1470  HA  ARG A  93      -9.802 -48.673 -35.750  1.00  0.00           H  
ATOM   1471 1HB  ARG A  93     -12.099 -48.387 -36.435  1.00  0.00           H  
ATOM   1472 2HB  ARG A  93     -11.732 -46.877 -37.255  1.00  0.00           H  
ATOM   1473 1HG  ARG A  93     -10.292 -48.163 -38.852  1.00  0.00           H  
ATOM   1474 2HG  ARG A  93     -10.866 -49.658 -38.074  1.00  0.00           H  
ATOM   1475 1HD  ARG A  93     -12.095 -49.053 -40.119  1.00  0.00           H  
ATOM   1476 2HD  ARG A  93     -13.122 -49.164 -38.670  1.00  0.00           H  
ATOM   1477  HE  ARG A  93     -13.661 -46.967 -38.935  1.00  0.00           H  
ATOM   1478 1HH1 ARG A  93     -10.672 -47.583 -40.675  1.00  0.00           H  
ATOM   1479 2HH1 ARG A  93     -10.603 -45.982 -41.377  1.00  0.00           H  
ATOM   1480 1HH2 ARG A  93     -13.561 -44.890 -39.850  1.00  0.00           H  
ATOM   1481 2HH2 ARG A  93     -12.238 -44.458 -40.909  1.00  0.00           H  
ATOM   1482  N   GLU A  94      -8.933 -45.844 -37.194  1.00  0.00           N  
ATOM   1483  CA  GLU A  94      -7.874 -45.199 -37.961  1.00  0.00           C  
ATOM   1484  C   GLU A  94      -6.525 -45.352 -37.272  1.00  0.00           C  
ATOM   1485  O   GLU A  94      -5.505 -45.565 -37.925  1.00  0.00           O  
ATOM   1486  CB  GLU A  94      -8.189 -43.717 -38.163  1.00  0.00           C  
ATOM   1487  CG  GLU A  94      -9.330 -43.440 -39.131  1.00  0.00           C  
ATOM   1488  CD  GLU A  94      -9.000 -43.830 -40.548  1.00  0.00           C  
ATOM   1489  OE1 GLU A  94      -7.838 -43.902 -40.869  1.00  0.00           O  
ATOM   1490  OE2 GLU A  94      -9.913 -44.055 -41.307  1.00  0.00           O1-
ATOM   1491  H   GLU A  94      -9.674 -45.280 -36.806  1.00  0.00           H  
ATOM   1492  HA  GLU A  94      -7.820 -45.672 -38.942  1.00  0.00           H  
ATOM   1493 1HB  GLU A  94      -8.451 -43.264 -37.206  1.00  0.00           H  
ATOM   1494 2HB  GLU A  94      -7.302 -43.203 -38.536  1.00  0.00           H  
ATOM   1495 1HG  GLU A  94     -10.209 -43.997 -38.810  1.00  0.00           H  
ATOM   1496 2HG  GLU A  94      -9.571 -42.380 -39.101  1.00  0.00           H  
ATOM   1497  N   ALA A  95      -6.526 -45.240 -35.947  1.00  0.00           N  
ATOM   1498  CA  ALA A  95      -5.320 -45.457 -35.157  1.00  0.00           C  
ATOM   1499  C   ALA A  95      -4.818 -46.888 -35.302  1.00  0.00           C  
ATOM   1500  O   ALA A  95      -3.612 -47.131 -35.331  1.00  0.00           O  
ATOM   1501  CB  ALA A  95      -5.577 -45.132 -33.695  1.00  0.00           C  
ATOM   1502  H   ALA A  95      -7.389 -45.001 -35.475  1.00  0.00           H  
ATOM   1503  HA  ALA A  95      -4.546 -44.777 -35.515  1.00  0.00           H  
ATOM   1504 1HB  ALA A  95      -4.667 -45.297 -33.118  1.00  0.00           H  
ATOM   1505 2HB  ALA A  95      -5.879 -44.087 -33.602  1.00  0.00           H  
ATOM   1506 3HB  ALA A  95      -6.370 -45.772 -33.313  1.00  0.00           H  
ATOM   1507  N   VAL A  96      -5.747 -47.830 -35.390  1.00  0.00           N  
ATOM   1508  CA  VAL A  96      -5.404 -49.233 -35.592  1.00  0.00           C  
ATOM   1509  C   VAL A  96      -4.770 -49.455 -36.957  1.00  0.00           C  
ATOM   1510  O   VAL A  96      -3.767 -50.157 -37.079  1.00  0.00           O  
ATOM   1511  CB  VAL A  96      -6.659 -50.116 -35.463  1.00  0.00           C  
ATOM   1512  CG1 VAL A  96      -6.328 -51.563 -35.795  1.00  0.00           C  
ATOM   1513  CG2 VAL A  96      -7.232 -50.004 -34.058  1.00  0.00           C  
ATOM   1514  H   VAL A  96      -6.722 -47.571 -35.316  1.00  0.00           H  
ATOM   1515  HA  VAL A  96      -4.690 -49.529 -34.822  1.00  0.00           H  
ATOM   1516  HB  VAL A  96      -7.402 -49.784 -36.188  1.00  0.00           H  
ATOM   1517 1HG1 VAL A  96      -7.226 -52.175 -35.700  1.00  0.00           H  
ATOM   1518 2HG1 VAL A  96      -5.955 -51.627 -36.817  1.00  0.00           H  
ATOM   1519 3HG1 VAL A  96      -5.568 -51.931 -35.105  1.00  0.00           H  
ATOM   1520 1HG2 VAL A  96      -8.119 -50.628 -33.975  1.00  0.00           H  
ATOM   1521 2HG2 VAL A  96      -6.485 -50.332 -33.334  1.00  0.00           H  
ATOM   1522 3HG2 VAL A  96      -7.498 -48.966 -33.857  1.00  0.00           H  
ATOM   1523  N   ARG A  97      -5.360 -48.851 -37.982  1.00  0.00           N  
ATOM   1524  CA  ARG A  97      -4.838 -48.958 -39.341  1.00  0.00           C  
ATOM   1525  C   ARG A  97      -3.412 -48.429 -39.424  1.00  0.00           C  
ATOM   1526  O   ARG A  97      -2.560 -49.022 -40.091  1.00  0.00           O  
ATOM   1527  CB  ARG A  97      -5.718 -48.190 -40.316  1.00  0.00           C  
ATOM   1528  CG  ARG A  97      -5.341 -48.347 -41.779  1.00  0.00           C  
ATOM   1529  CD  ARG A  97      -6.314 -47.673 -42.676  1.00  0.00           C  
ATOM   1530  NE  ARG A  97      -6.305 -46.231 -42.499  1.00  0.00           N  
ATOM   1531  CZ  ARG A  97      -5.387 -45.400 -43.033  1.00  0.00           C  
ATOM   1532  NH1 ARG A  97      -4.414 -45.884 -43.772  1.00  0.00           N1+
ATOM   1533  NH2 ARG A  97      -5.465 -44.099 -42.814  1.00  0.00           N  
ATOM   1534  H   ARG A  97      -6.192 -48.300 -37.817  1.00  0.00           H  
ATOM   1535  HA  ARG A  97      -4.839 -50.010 -39.630  1.00  0.00           H  
ATOM   1536 1HB  ARG A  97      -6.751 -48.515 -40.206  1.00  0.00           H  
ATOM   1537 2HB  ARG A  97      -5.682 -47.127 -40.077  1.00  0.00           H  
ATOM   1538 1HG  ARG A  97      -4.354 -47.907 -41.949  1.00  0.00           H  
ATOM   1539 2HG  ARG A  97      -5.313 -49.406 -42.037  1.00  0.00           H  
ATOM   1540 1HD  ARG A  97      -6.066 -47.893 -43.713  1.00  0.00           H  
ATOM   1541 2HD  ARG A  97      -7.318 -48.037 -42.458  1.00  0.00           H  
ATOM   1542  HE  ARG A  97      -7.037 -45.819 -41.932  1.00  0.00           H  
ATOM   1543 1HH1 ARG A  97      -4.355 -46.879 -43.941  1.00  0.00           H  
ATOM   1544 2HH1 ARG A  97      -3.728 -45.262 -44.175  1.00  0.00           H  
ATOM   1545 1HH2 ARG A  97      -6.212 -43.726 -42.243  1.00  0.00           H  
ATOM   1546 2HH2 ARG A  97      -4.779 -43.476 -43.213  1.00  0.00           H  
ATOM   1547  N   LEU A  98      -3.155 -47.316 -38.748  1.00  0.00           N  
ATOM   1548  CA  LEU A  98      -1.820 -46.733 -38.711  1.00  0.00           C  
ATOM   1549  C   LEU A  98      -0.828 -47.664 -38.033  1.00  0.00           C  
ATOM   1550  O   LEU A  98       0.324 -47.777 -38.452  1.00  0.00           O  
ATOM   1551  CB  LEU A  98      -1.849 -45.386 -37.976  1.00  0.00           C  
ATOM   1552  CG  LEU A  98      -2.578 -44.246 -38.702  1.00  0.00           C  
ATOM   1553  CD1 LEU A  98      -2.765 -43.075 -37.750  1.00  0.00           C  
ATOM   1554  CD2 LEU A  98      -1.775 -43.833 -39.927  1.00  0.00           C  
ATOM   1555  H   LEU A  98      -3.903 -46.865 -38.246  1.00  0.00           H  
ATOM   1556  HA  LEU A  98      -1.490 -46.559 -39.736  1.00  0.00           H  
ATOM   1557 1HB  LEU A  98      -2.337 -45.529 -37.011  1.00  0.00           H  
ATOM   1558 2HB  LEU A  98      -0.822 -45.064 -37.798  1.00  0.00           H  
ATOM   1559  HG  LEU A  98      -3.567 -44.585 -39.012  1.00  0.00           H  
ATOM   1560 1HD1 LEU A  98      -3.282 -42.267 -38.266  1.00  0.00           H  
ATOM   1561 2HD1 LEU A  98      -3.357 -43.394 -36.892  1.00  0.00           H  
ATOM   1562 3HD1 LEU A  98      -1.791 -42.724 -37.407  1.00  0.00           H  
ATOM   1563 1HD2 LEU A  98      -2.294 -43.024 -40.445  1.00  0.00           H  
ATOM   1564 2HD2 LEU A  98      -0.789 -43.493 -39.617  1.00  0.00           H  
ATOM   1565 3HD2 LEU A  98      -1.672 -44.686 -40.601  1.00  0.00           H  
ATOM   1566  N   ALA A  99      -1.280 -48.335 -36.976  1.00  0.00           N  
ATOM   1567  CA  ALA A  99      -0.448 -49.302 -36.268  1.00  0.00           C  
ATOM   1568  C   ALA A  99      -0.036 -50.447 -37.184  1.00  0.00           C  
ATOM   1569  O   ALA A  99       1.088 -50.943 -37.107  1.00  0.00           O  
ATOM   1570  CB  ALA A  99      -1.185 -49.839 -35.048  1.00  0.00           C  
ATOM   1571  H   ALA A  99      -2.224 -48.169 -36.656  1.00  0.00           H  
ATOM   1572  HA  ALA A  99       0.450 -48.795 -35.916  1.00  0.00           H  
ATOM   1573 1HB  ALA A  99      -0.551 -50.559 -34.530  1.00  0.00           H  
ATOM   1574 2HB  ALA A  99      -1.422 -49.016 -34.375  1.00  0.00           H  
ATOM   1575 3HB  ALA A  99      -2.105 -50.326 -35.365  1.00  0.00           H  
ATOM   1576  N   VAL A 100      -0.955 -50.866 -38.051  1.00  0.00           N  
ATOM   1577  CA  VAL A 100      -0.681 -51.942 -38.996  1.00  0.00           C  
ATOM   1578  C   VAL A 100       0.383 -51.530 -40.006  1.00  0.00           C  
ATOM   1579  O   VAL A 100       1.327 -52.273 -40.270  1.00  0.00           O  
ATOM   1580  CB  VAL A 100      -1.969 -52.337 -39.743  1.00  0.00           C  
ATOM   1581  CG1 VAL A 100      -1.652 -53.297 -40.880  1.00  0.00           C  
ATOM   1582  CG2 VAL A 100      -2.959 -52.957 -38.771  1.00  0.00           C  
ATOM   1583  H   VAL A 100      -1.864 -50.428 -38.055  1.00  0.00           H  
ATOM   1584  HA  VAL A 100      -0.318 -52.807 -38.439  1.00  0.00           H  
ATOM   1585  HB  VAL A 100      -2.407 -51.446 -40.189  1.00  0.00           H  
ATOM   1586 1HG1 VAL A 100      -2.574 -53.568 -41.397  1.00  0.00           H  
ATOM   1587 2HG1 VAL A 100      -0.968 -52.819 -41.582  1.00  0.00           H  
ATOM   1588 3HG1 VAL A 100      -1.185 -54.198 -40.477  1.00  0.00           H  
ATOM   1589 1HG2 VAL A 100      -3.867 -53.235 -39.305  1.00  0.00           H  
ATOM   1590 2HG2 VAL A 100      -2.515 -53.848 -38.319  1.00  0.00           H  
ATOM   1591 3HG2 VAL A 100      -3.202 -52.241 -37.990  1.00  0.00           H  
ATOM   1592  N   GLU A 101       0.223 -50.337 -40.572  1.00  0.00           N  
ATOM   1593  CA  GLU A 101       1.153 -49.831 -41.574  1.00  0.00           C  
ATOM   1594  C   GLU A 101       2.552 -49.656 -40.992  1.00  0.00           C  
ATOM   1595  O   GLU A 101       3.546 -50.012 -41.619  1.00  0.00           O  
ATOM   1596  CB  GLU A 101       0.656 -48.504 -42.144  1.00  0.00           C  
ATOM   1597  CG  GLU A 101      -0.577 -48.621 -43.030  1.00  0.00           C  
ATOM   1598  CD  GLU A 101      -1.096 -47.286 -43.489  1.00  0.00           C  
ATOM   1599  OE1 GLU A 101      -0.670 -46.289 -42.957  1.00  0.00           O  
ATOM   1600  OE2 GLU A 101      -1.920 -47.265 -44.374  1.00  0.00           O1-
ATOM   1601  H   GLU A 101      -0.562 -49.764 -40.299  1.00  0.00           H  
ATOM   1602  HA  GLU A 101       1.203 -50.550 -42.392  1.00  0.00           H  
ATOM   1603 1HB  GLU A 101       0.417 -47.824 -41.326  1.00  0.00           H  
ATOM   1604 2HB  GLU A 101       1.447 -48.041 -42.734  1.00  0.00           H  
ATOM   1605 1HG  GLU A 101      -0.328 -49.221 -43.904  1.00  0.00           H  
ATOM   1606 2HG  GLU A 101      -1.360 -49.138 -42.477  1.00  0.00           H  
ATOM   1607  N   ALA A 102       2.616 -49.101 -39.785  1.00  0.00           N  
ATOM   1608  CA  ALA A 102       3.891 -48.870 -39.117  1.00  0.00           C  
ATOM   1609  C   ALA A 102       4.581 -50.181 -38.776  1.00  0.00           C  
ATOM   1610  O   ALA A 102       5.787 -50.332 -38.973  1.00  0.00           O  
ATOM   1611  CB  ALA A 102       3.687 -48.037 -37.858  1.00  0.00           C  
ATOM   1612  H   ALA A 102       1.759 -48.834 -39.318  1.00  0.00           H  
ATOM   1613  HA  ALA A 102       4.535 -48.301 -39.788  1.00  0.00           H  
ATOM   1614 1HB  ALA A 102       4.648 -47.874 -37.372  1.00  0.00           H  
ATOM   1615 2HB  ALA A 102       3.247 -47.075 -38.126  1.00  0.00           H  
ATOM   1616 3HB  ALA A 102       3.017 -48.566 -37.181  1.00  0.00           H  
ATOM   1617  N   ALA A 103       3.808 -51.135 -38.262  1.00  0.00           N  
ATOM   1618  CA  ALA A 103       4.346 -52.436 -37.886  1.00  0.00           C  
ATOM   1619  C   ALA A 103       4.862 -53.192 -39.105  1.00  0.00           C  
ATOM   1620  O   ALA A 103       5.866 -53.903 -39.027  1.00  0.00           O  
ATOM   1621  CB  ALA A 103       3.286 -53.258 -37.165  1.00  0.00           C  
ATOM   1622  H   ALA A 103       2.824 -50.951 -38.128  1.00  0.00           H  
ATOM   1623  HA  ALA A 103       5.175 -52.281 -37.195  1.00  0.00           H  
ATOM   1624 1HB  ALA A 103       3.701 -54.229 -36.891  1.00  0.00           H  
ATOM   1625 2HB  ALA A 103       2.970 -52.732 -36.264  1.00  0.00           H  
ATOM   1626 3HB  ALA A 103       2.430 -53.404 -37.820  1.00  0.00           H  
ATOM   1627  N   GLU A 104       4.170 -53.036 -40.228  1.00  0.00           N  
ATOM   1628  CA  GLU A 104       4.567 -53.690 -41.469  1.00  0.00           C  
ATOM   1629  C   GLU A 104       5.913 -53.174 -41.961  1.00  0.00           C  
ATOM   1630  O   GLU A 104       6.793 -53.954 -42.320  1.00  0.00           O  
ATOM   1631  CB  GLU A 104       3.502 -53.475 -42.549  1.00  0.00           C  
ATOM   1632  CG  GLU A 104       3.851 -54.074 -43.904  1.00  0.00           C  
ATOM   1633  CD  GLU A 104       3.697 -55.567 -43.939  1.00  0.00           C  
ATOM   1634  OE1 GLU A 104       2.765 -56.065 -43.354  1.00  0.00           O  
ATOM   1635  OE2 GLU A 104       4.512 -56.213 -44.553  1.00  0.00           O1-
ATOM   1636  H   GLU A 104       3.349 -52.447 -40.223  1.00  0.00           H  
ATOM   1637  HA  GLU A 104       4.650 -54.761 -41.285  1.00  0.00           H  
ATOM   1638 1HB  GLU A 104       2.557 -53.911 -42.220  1.00  0.00           H  
ATOM   1639 2HB  GLU A 104       3.336 -52.406 -42.687  1.00  0.00           H  
ATOM   1640 1HG  GLU A 104       3.203 -53.634 -44.662  1.00  0.00           H  
ATOM   1641 2HG  GLU A 104       4.880 -53.813 -44.149  1.00  0.00           H  
ATOM   1642  N   GLU A 105       6.064 -51.855 -41.971  1.00  0.00           N  
ATOM   1643  CA  GLU A 105       7.294 -51.229 -42.449  1.00  0.00           C  
ATOM   1644  C   GLU A 105       8.490 -51.655 -41.609  1.00  0.00           C  
ATOM   1645  O   GLU A 105       9.557 -51.963 -42.141  1.00  0.00           O  
ATOM   1646  CB  GLU A 105       7.161 -49.704 -42.426  1.00  0.00           C  
ATOM   1647  CG  GLU A 105       8.330 -48.962 -43.058  1.00  0.00           C  
ATOM   1648  CD  GLU A 105       8.158 -47.470 -43.032  1.00  0.00           C  
ATOM   1649  OE1 GLU A 105       7.121 -47.018 -42.609  1.00  0.00           O  
ATOM   1650  OE2 GLU A 105       9.063 -46.780 -43.439  1.00  0.00           O1-
ATOM   1651  H   GLU A 105       5.312 -51.268 -41.642  1.00  0.00           H  
ATOM   1652  HA  GLU A 105       7.462 -51.540 -43.481  1.00  0.00           H  
ATOM   1653 1HB  GLU A 105       6.253 -49.411 -42.953  1.00  0.00           H  
ATOM   1654 2HB  GLU A 105       7.066 -49.363 -41.395  1.00  0.00           H  
ATOM   1655 1HG  GLU A 105       9.243 -49.220 -42.520  1.00  0.00           H  
ATOM   1656 2HG  GLU A 105       8.443 -49.294 -44.088  1.00  0.00           H  
ATOM   1657  N   VAL A 106       8.307 -51.674 -40.293  1.00  0.00           N  
ATOM   1658  CA  VAL A 106       9.369 -52.071 -39.379  1.00  0.00           C  
ATOM   1659  C   VAL A 106       9.733 -53.541 -39.557  1.00  0.00           C  
ATOM   1660  O   VAL A 106      10.907 -53.905 -39.549  1.00  0.00           O  
ATOM   1661  CB  VAL A 106       8.937 -51.826 -37.919  1.00  0.00           C  
ATOM   1662  CG1 VAL A 106       9.911 -52.491 -36.956  1.00  0.00           C  
ATOM   1663  CG2 VAL A 106       8.850 -50.332 -37.649  1.00  0.00           C  
ATOM   1664  H   VAL A 106       7.410 -51.404 -39.919  1.00  0.00           H  
ATOM   1665  HA  VAL A 106      10.251 -51.466 -39.589  1.00  0.00           H  
ATOM   1666  HB  VAL A 106       7.963 -52.284 -37.756  1.00  0.00           H  
ATOM   1667 1HG1 VAL A 106       9.590 -52.307 -35.930  1.00  0.00           H  
ATOM   1668 2HG1 VAL A 106       9.931 -53.563 -37.143  1.00  0.00           H  
ATOM   1669 3HG1 VAL A 106      10.908 -52.075 -37.104  1.00  0.00           H  
ATOM   1670 1HG2 VAL A 106       8.542 -50.166 -36.617  1.00  0.00           H  
ATOM   1671 2HG2 VAL A 106       9.824 -49.873 -37.816  1.00  0.00           H  
ATOM   1672 3HG2 VAL A 106       8.117 -49.883 -38.321  1.00  0.00           H  
ATOM   1673  N   GLN A 107       8.714 -54.380 -39.717  1.00  0.00           N  
ATOM   1674  CA  GLN A 107       8.923 -55.810 -39.911  1.00  0.00           C  
ATOM   1675  C   GLN A 107       9.713 -56.082 -41.183  1.00  0.00           C  
ATOM   1676  O   GLN A 107      10.569 -56.970 -41.217  1.00  0.00           O  
ATOM   1677  CB  GLN A 107       7.582 -56.548 -39.960  1.00  0.00           C  
ATOM   1678  CG  GLN A 107       7.704 -58.063 -39.913  1.00  0.00           C  
ATOM   1679  CD  GLN A 107       7.714 -58.686 -41.295  1.00  0.00           C  
ATOM   1680  NE2 GLN A 107       8.693 -59.546 -41.546  1.00  0.00           N  
ATOM   1681  OE1 GLN A 107       6.850 -58.397 -42.127  1.00  0.00           O  
ATOM   1682  H   GLN A 107       7.771 -54.016 -39.706  1.00  0.00           H  
ATOM   1683  HA  GLN A 107       9.486 -56.196 -39.060  1.00  0.00           H  
ATOM   1684 1HB  GLN A 107       6.963 -56.234 -39.120  1.00  0.00           H  
ATOM   1685 2HB  GLN A 107       7.055 -56.281 -40.876  1.00  0.00           H  
ATOM   1686 1HG  GLN A 107       8.634 -58.326 -39.411  1.00  0.00           H  
ATOM   1687 2HG  GLN A 107       6.854 -58.467 -39.359  1.00  0.00           H  
ATOM   1688 1HE2 GLN A 107       8.750 -59.990 -42.442  1.00  0.00           H  
ATOM   1689 2HE2 GLN A 107       9.371 -59.752 -40.841  1.00  0.00           H  
ATOM   1690  N   ARG A 108       9.426 -55.317 -42.229  1.00  0.00           N  
ATOM   1691  CA  ARG A 108      10.123 -55.465 -43.503  1.00  0.00           C  
ATOM   1692  C   ARG A 108      11.580 -55.031 -43.381  1.00  0.00           C  
ATOM   1693  O   ARG A 108      12.472 -55.670 -43.937  1.00  0.00           O  
ATOM   1694  CB  ARG A 108       9.439 -54.640 -44.583  1.00  0.00           C  
ATOM   1695  CG  ARG A 108       8.096 -55.182 -45.048  1.00  0.00           C  
ATOM   1696  CD  ARG A 108       7.471 -54.300 -46.065  1.00  0.00           C  
ATOM   1697  NE  ARG A 108       6.155 -54.777 -46.461  1.00  0.00           N  
ATOM   1698  CZ  ARG A 108       5.432 -54.270 -47.477  1.00  0.00           C  
ATOM   1699  NH1 ARG A 108       5.908 -53.273 -48.192  1.00  0.00           N1+
ATOM   1700  NH2 ARG A 108       4.243 -54.775 -47.759  1.00  0.00           N  
ATOM   1701  H   ARG A 108       8.702 -54.618 -42.142  1.00  0.00           H  
ATOM   1702  HA  ARG A 108      10.091 -56.515 -43.796  1.00  0.00           H  
ATOM   1703 1HB  ARG A 108       9.278 -53.626 -44.220  1.00  0.00           H  
ATOM   1704 2HB  ARG A 108      10.090 -54.573 -45.456  1.00  0.00           H  
ATOM   1705 1HG  ARG A 108       8.238 -56.170 -45.490  1.00  0.00           H  
ATOM   1706 2HG  ARG A 108       7.419 -55.259 -44.198  1.00  0.00           H  
ATOM   1707 1HD  ARG A 108       7.361 -53.295 -45.658  1.00  0.00           H  
ATOM   1708 2HD  ARG A 108       8.101 -54.264 -46.953  1.00  0.00           H  
ATOM   1709  HE  ARG A 108       5.756 -55.545 -45.937  1.00  0.00           H  
ATOM   1710 1HH1 ARG A 108       6.818 -52.887 -47.977  1.00  0.00           H  
ATOM   1711 2HH1 ARG A 108       5.364 -52.893 -48.953  1.00  0.00           H  
ATOM   1712 1HH2 ARG A 108       3.877 -55.542 -47.211  1.00  0.00           H  
ATOM   1713 2HH2 ARG A 108       3.701 -54.396 -48.521  1.00  0.00           H  
ATOM   1714  N   ASN A 109      11.812 -53.943 -42.653  1.00  0.00           N  
ATOM   1715  CA  ASN A 109      13.157 -53.411 -42.478  1.00  0.00           C  
ATOM   1716  C   ASN A 109      13.372 -52.913 -41.055  1.00  0.00           C  
ATOM   1717  O   ASN A 109      13.173 -51.732 -40.765  1.00  0.00           O  
ATOM   1718  CB  ASN A 109      13.428 -52.302 -43.477  1.00  0.00           C  
ATOM   1719  CG  ASN A 109      14.855 -51.834 -43.450  1.00  0.00           C  
ATOM   1720  ND2 ASN A 109      15.198 -50.952 -44.353  1.00  0.00           N  
ATOM   1721  OD1 ASN A 109      15.649 -52.275 -42.611  1.00  0.00           O  
ATOM   1722  H   ASN A 109      11.035 -53.475 -42.210  1.00  0.00           H  
ATOM   1723  HA  ASN A 109      13.873 -54.208 -42.682  1.00  0.00           H  
ATOM   1724 1HB  ASN A 109      13.192 -52.651 -44.484  1.00  0.00           H  
ATOM   1725 2HB  ASN A 109      12.775 -51.454 -43.267  1.00  0.00           H  
ATOM   1726 1HD2 ASN A 109      16.136 -50.603 -44.381  1.00  0.00           H  
ATOM   1727 2HD2 ASN A 109      14.523 -50.620 -45.011  1.00  0.00           H  
ATOM   1728  N   PRO A 110      13.776 -53.818 -40.170  1.00  0.00           N  
ATOM   1729  CA  PRO A 110      13.923 -53.496 -38.757  1.00  0.00           C  
ATOM   1730  C   PRO A 110      15.059 -52.506 -38.534  1.00  0.00           C  
ATOM   1731  O   PRO A 110      15.144 -51.875 -37.478  1.00  0.00           O  
ATOM   1732  CB  PRO A 110      14.229 -54.860 -38.122  1.00  0.00           C  
ATOM   1733  CG  PRO A 110      13.690 -55.846 -39.100  1.00  0.00           C  
ATOM   1734  CD  PRO A 110      13.951 -55.223 -40.447  1.00  0.00           C  
ATOM   1735  HA  PRO A 110      12.994 -53.046 -38.405  1.00  0.00           H  
ATOM   1736 1HB  PRO A 110      15.313 -54.963 -37.962  1.00  0.00           H  
ATOM   1737 2HB  PRO A 110      13.752 -54.929 -37.137  1.00  0.00           H  
ATOM   1738 1HG  PRO A 110      14.192 -56.815 -38.980  1.00  0.00           H  
ATOM   1739 2HG  PRO A 110      12.620 -56.017 -38.915  1.00  0.00           H  
ATOM   1740 1HD  PRO A 110      14.977 -55.457 -40.766  1.00  0.00           H  
ATOM   1741 2HD  PRO A 110      13.221 -55.602 -41.175  1.00  0.00           H  
ATOM   1742  N   SER A 111      15.925 -52.369 -39.531  1.00  0.00           N  
ATOM   1743  CA  SER A 111      17.113 -51.537 -39.403  1.00  0.00           C  
ATOM   1744  C   SER A 111      16.831 -50.105 -39.838  1.00  0.00           C  
ATOM   1745  O   SER A 111      17.716 -49.248 -39.801  1.00  0.00           O  
ATOM   1746  CB  SER A 111      18.246 -52.110 -40.235  1.00  0.00           C  
ATOM   1747  OG  SER A 111      18.064 -51.827 -41.596  1.00  0.00           O  
ATOM   1748  H   SER A 111      15.755 -52.860 -40.399  1.00  0.00           H  
ATOM   1749  HA  SER A 111      17.420 -51.530 -38.357  1.00  0.00           H  
ATOM   1750 1HB  SER A 111      19.192 -51.694 -39.895  1.00  0.00           H  
ATOM   1751 2HB  SER A 111      18.291 -53.189 -40.090  1.00  0.00           H  
ATOM   1752  HG  SER A 111      17.216 -52.208 -41.834  1.00  0.00           H  
ATOM   1753  N   SER A 112      15.594 -49.849 -40.250  1.00  0.00           N  
ATOM   1754  CA  SER A 112      15.187 -48.516 -40.678  1.00  0.00           C  
ATOM   1755  C   SER A 112      14.896 -47.617 -39.481  1.00  0.00           C  
ATOM   1756  O   SER A 112      13.967 -47.873 -38.714  1.00  0.00           O  
ATOM   1757  CB  SER A 112      13.961 -48.606 -41.564  1.00  0.00           C  
ATOM   1758  OG  SER A 112      13.441 -47.331 -41.834  1.00  0.00           O  
ATOM   1759  H   SER A 112      14.916 -50.599 -40.266  1.00  0.00           H  
ATOM   1760  HA  SER A 112      16.000 -48.076 -41.256  1.00  0.00           H  
ATOM   1761 1HB  SER A 112      14.224 -49.098 -42.501  1.00  0.00           H  
ATOM   1762 2HB  SER A 112      13.202 -49.213 -41.076  1.00  0.00           H  
ATOM   1763  HG  SER A 112      12.751 -47.460 -42.487  1.00  0.00           H  
ATOM   1764  N   SER A 113      15.698 -46.569 -39.326  1.00  0.00           N  
ATOM   1765  CA  SER A 113      15.577 -45.677 -38.180  1.00  0.00           C  
ATOM   1766  C   SER A 113      14.290 -44.865 -38.245  1.00  0.00           C  
ATOM   1767  O   SER A 113      13.670 -44.581 -37.219  1.00  0.00           O  
ATOM   1768  CB  SER A 113      16.769 -44.744 -38.115  1.00  0.00           C  
ATOM   1769  OG  SER A 113      16.857 -43.959 -39.274  1.00  0.00           O  
ATOM   1770  H   SER A 113      16.404 -46.385 -40.022  1.00  0.00           H  
ATOM   1771  HA  SER A 113      15.563 -46.281 -37.272  1.00  0.00           H  
ATOM   1772 1HB  SER A 113      16.681 -44.099 -37.242  1.00  0.00           H  
ATOM   1773 2HB  SER A 113      17.682 -45.328 -37.999  1.00  0.00           H  
ATOM   1774  HG  SER A 113      17.638 -43.410 -39.161  1.00  0.00           H  
ATOM   1775  N   THR A 114      13.893 -44.491 -39.458  1.00  0.00           N  
ATOM   1776  CA  THR A 114      12.695 -43.686 -39.656  1.00  0.00           C  
ATOM   1777  C   THR A 114      11.435 -44.495 -39.379  1.00  0.00           C  
ATOM   1778  O   THR A 114      10.473 -43.989 -38.801  1.00  0.00           O  
ATOM   1779  CB  THR A 114      12.640 -43.117 -41.085  1.00  0.00           C  
ATOM   1780  CG2 THR A 114      13.804 -42.167 -41.326  1.00  0.00           C  
ATOM   1781  OG1 THR A 114      12.697 -44.190 -42.034  1.00  0.00           O  
ATOM   1782  H   THR A 114      14.436 -44.773 -40.260  1.00  0.00           H  
ATOM   1783  HA  THR A 114      12.726 -42.843 -38.965  1.00  0.00           H  
ATOM   1784  HB  THR A 114      11.703 -42.576 -41.225  1.00  0.00           H  
ATOM   1785  HG1 THR A 114      12.477 -43.858 -42.906  1.00  0.00           H  
ATOM   1786 1HG2 THR A 114      13.748 -41.774 -42.341  1.00  0.00           H  
ATOM   1787 2HG2 THR A 114      13.754 -41.343 -40.616  1.00  0.00           H  
ATOM   1788 3HG2 THR A 114      14.743 -42.704 -41.197  1.00  0.00           H  
ATOM   1789  N   ALA A 115      11.444 -45.757 -39.796  1.00  0.00           N  
ATOM   1790  CA  ALA A 115      10.309 -46.645 -39.578  1.00  0.00           C  
ATOM   1791  C   ALA A 115      10.105 -46.927 -38.096  1.00  0.00           C  
ATOM   1792  O   ALA A 115       8.974 -46.993 -37.614  1.00  0.00           O  
ATOM   1793  CB  ALA A 115      10.501 -47.947 -40.342  1.00  0.00           C  
ATOM   1794  H   ALA A 115      12.262 -46.109 -40.276  1.00  0.00           H  
ATOM   1795  HA  ALA A 115       9.412 -46.163 -39.969  1.00  0.00           H  
ATOM   1796 1HB  ALA A 115       9.646 -48.600 -40.169  1.00  0.00           H  
ATOM   1797 2HB  ALA A 115      10.587 -47.734 -41.408  1.00  0.00           H  
ATOM   1798 3HB  ALA A 115      11.407 -48.440 -39.997  1.00  0.00           H  
ATOM   1799  N   ASN A 116      11.209 -47.093 -37.373  1.00  0.00           N  
ATOM   1800  CA  ASN A 116      11.155 -47.407 -35.951  1.00  0.00           C  
ATOM   1801  C   ASN A 116      10.648 -46.219 -35.143  1.00  0.00           C  
ATOM   1802  O   ASN A 116       9.815 -46.374 -34.253  1.00  0.00           O  
ATOM   1803  CB  ASN A 116      12.519 -47.850 -35.449  1.00  0.00           C  
ATOM   1804  CG  ASN A 116      12.944 -49.170 -36.030  1.00  0.00           C  
ATOM   1805  ND2 ASN A 116      14.220 -49.456 -35.955  1.00  0.00           N  
ATOM   1806  OD1 ASN A 116      12.118 -49.934 -36.543  1.00  0.00           O  
ATOM   1807  H   ASN A 116      12.110 -47.000 -37.821  1.00  0.00           H  
ATOM   1808  HA  ASN A 116      10.472 -48.244 -35.807  1.00  0.00           H  
ATOM   1809 1HB  ASN A 116      13.264 -47.097 -35.707  1.00  0.00           H  
ATOM   1810 2HB  ASN A 116      12.496 -47.935 -34.364  1.00  0.00           H  
ATOM   1811 1HD2 ASN A 116      14.558 -50.322 -36.324  1.00  0.00           H  
ATOM   1812 2HD2 ASN A 116      14.853 -48.810 -35.530  1.00  0.00           H  
ATOM   1813  N   LEU A 117      11.158 -45.034 -35.462  1.00  0.00           N  
ATOM   1814  CA  LEU A 117      10.736 -43.813 -34.787  1.00  0.00           C  
ATOM   1815  C   LEU A 117       9.286 -43.477 -35.108  1.00  0.00           C  
ATOM   1816  O   LEU A 117       8.538 -43.015 -34.243  1.00  0.00           O  
ATOM   1817  CB  LEU A 117      11.641 -42.643 -35.192  1.00  0.00           C  
ATOM   1818  CG  LEU A 117      13.063 -42.672 -34.619  1.00  0.00           C  
ATOM   1819  CD1 LEU A 117      13.926 -41.648 -35.346  1.00  0.00           C  
ATOM   1820  CD2 LEU A 117      13.015 -42.384 -33.126  1.00  0.00           C  
ATOM   1821  H   LEU A 117      11.853 -44.977 -36.192  1.00  0.00           H  
ATOM   1822  HA  LEU A 117      10.829 -43.963 -33.710  1.00  0.00           H  
ATOM   1823 1HB  LEU A 117      11.722 -42.628 -36.279  1.00  0.00           H  
ATOM   1824 2HB  LEU A 117      11.173 -41.712 -34.871  1.00  0.00           H  
ATOM   1825  HG  LEU A 117      13.504 -43.656 -34.784  1.00  0.00           H  
ATOM   1826 1HD1 LEU A 117      14.937 -41.668 -34.938  1.00  0.00           H  
ATOM   1827 2HD1 LEU A 117      13.959 -41.889 -36.407  1.00  0.00           H  
ATOM   1828 3HD1 LEU A 117      13.501 -40.654 -35.211  1.00  0.00           H  
ATOM   1829 1HD2 LEU A 117      14.026 -42.405 -32.717  1.00  0.00           H  
ATOM   1830 2HD2 LEU A 117      12.577 -41.400 -32.960  1.00  0.00           H  
ATOM   1831 3HD2 LEU A 117      12.407 -43.140 -32.629  1.00  0.00           H  
ATOM   1832  N   LEU A 118       8.890 -43.712 -36.354  1.00  0.00           N  
ATOM   1833  CA  LEU A 118       7.533 -43.425 -36.796  1.00  0.00           C  
ATOM   1834  C   LEU A 118       6.514 -44.274 -36.045  1.00  0.00           C  
ATOM   1835  O   LEU A 118       5.494 -43.771 -35.574  1.00  0.00           O  
ATOM   1836  CB  LEU A 118       7.403 -43.676 -38.303  1.00  0.00           C  
ATOM   1837  CG  LEU A 118       5.994 -43.512 -38.886  1.00  0.00           C  
ATOM   1838  CD1 LEU A 118       5.490 -42.101 -38.610  1.00  0.00           C  
ATOM   1839  CD2 LEU A 118       6.026 -43.798 -40.380  1.00  0.00           C  
ATOM   1840  H   LEU A 118       9.549 -44.102 -37.012  1.00  0.00           H  
ATOM   1841  HA  LEU A 118       7.320 -42.373 -36.600  1.00  0.00           H  
ATOM   1842 1HB  LEU A 118       8.061 -42.984 -38.828  1.00  0.00           H  
ATOM   1843 2HB  LEU A 118       7.734 -44.692 -38.517  1.00  0.00           H  
ATOM   1844  HG  LEU A 118       5.314 -44.210 -38.398  1.00  0.00           H  
ATOM   1845 1HD1 LEU A 118       4.487 -41.986 -39.024  1.00  0.00           H  
ATOM   1846 2HD1 LEU A 118       5.459 -41.931 -37.534  1.00  0.00           H  
ATOM   1847 3HD1 LEU A 118       6.159 -41.379 -39.074  1.00  0.00           H  
ATOM   1848 1HD2 LEU A 118       5.023 -43.683 -40.795  1.00  0.00           H  
ATOM   1849 2HD2 LEU A 118       6.704 -43.099 -40.870  1.00  0.00           H  
ATOM   1850 3HD2 LEU A 118       6.372 -44.818 -40.548  1.00  0.00           H  
ATOM   1851  N   LEU A 119       6.801 -45.568 -35.931  1.00  0.00           N  
ATOM   1852  CA  LEU A 119       5.942 -46.482 -35.186  1.00  0.00           C  
ATOM   1853  C   LEU A 119       5.691 -45.973 -33.772  1.00  0.00           C  
ATOM   1854  O   LEU A 119       4.559 -45.994 -33.287  1.00  0.00           O  
ATOM   1855  CB  LEU A 119       6.577 -47.878 -35.128  1.00  0.00           C  
ATOM   1856  CG  LEU A 119       5.697 -48.984 -34.536  1.00  0.00           C  
ATOM   1857  CD1 LEU A 119       5.977 -50.297 -35.256  1.00  0.00           C  
ATOM   1858  CD2 LEU A 119       5.972 -49.110 -33.045  1.00  0.00           C  
ATOM   1859  H   LEU A 119       7.662 -45.916 -36.329  1.00  0.00           H  
ATOM   1860  HA  LEU A 119       4.986 -46.558 -35.706  1.00  0.00           H  
ATOM   1861 1HB  LEU A 119       6.852 -48.177 -36.139  1.00  0.00           H  
ATOM   1862 2HB  LEU A 119       7.487 -47.820 -34.529  1.00  0.00           H  
ATOM   1863  HG  LEU A 119       4.646 -48.737 -34.693  1.00  0.00           H  
ATOM   1864 1HD1 LEU A 119       5.351 -51.083 -34.837  1.00  0.00           H  
ATOM   1865 2HD1 LEU A 119       5.754 -50.184 -36.317  1.00  0.00           H  
ATOM   1866 3HD1 LEU A 119       7.027 -50.563 -35.133  1.00  0.00           H  
ATOM   1867 1HD2 LEU A 119       5.345 -49.896 -32.626  1.00  0.00           H  
ATOM   1868 2HD2 LEU A 119       7.021 -49.359 -32.889  1.00  0.00           H  
ATOM   1869 3HD2 LEU A 119       5.746 -48.164 -32.553  1.00  0.00           H  
ATOM   1870  N   LYS A 120       6.751 -45.515 -33.117  1.00  0.00           N  
ATOM   1871  CA  LYS A 120       6.641 -44.969 -31.769  1.00  0.00           C  
ATOM   1872  C   LYS A 120       5.712 -43.763 -31.738  1.00  0.00           C  
ATOM   1873  O   LYS A 120       4.953 -43.576 -30.788  1.00  0.00           O  
ATOM   1874  CB  LYS A 120       8.021 -44.584 -31.234  1.00  0.00           C  
ATOM   1875  CG  LYS A 120       8.929 -45.767 -30.924  1.00  0.00           C  
ATOM   1876  CD  LYS A 120      10.285 -45.304 -30.410  1.00  0.00           C  
ATOM   1877  CE  LYS A 120      11.192 -46.485 -30.103  1.00  0.00           C  
ATOM   1878  NZ  LYS A 120      12.518 -46.047 -29.586  1.00  0.00           N1+
ATOM   1879  H   LYS A 120       7.657 -45.548 -33.562  1.00  0.00           H  
ATOM   1880  HA  LYS A 120       6.233 -45.741 -31.116  1.00  0.00           H  
ATOM   1881 1HB  LYS A 120       8.530 -43.953 -31.961  1.00  0.00           H  
ATOM   1882 2HB  LYS A 120       7.907 -44.002 -30.318  1.00  0.00           H  
ATOM   1883 1HG  LYS A 120       8.459 -46.398 -30.167  1.00  0.00           H  
ATOM   1884 2HG  LYS A 120       9.074 -46.360 -31.827  1.00  0.00           H  
ATOM   1885 1HD  LYS A 120      10.761 -44.674 -31.161  1.00  0.00           H  
ATOM   1886 2HD  LYS A 120      10.148 -44.718 -29.501  1.00  0.00           H  
ATOM   1887 1HE  LYS A 120      10.719 -47.124 -29.359  1.00  0.00           H  
ATOM   1888 2HE  LYS A 120      11.347 -47.072 -31.009  1.00  0.00           H  
ATOM   1889 1HZ  LYS A 120      13.089 -46.858 -29.396  1.00  0.00           H  
ATOM   1890 2HZ  LYS A 120      12.975 -45.468 -30.276  1.00  0.00           H  
ATOM   1891 3HZ  LYS A 120      12.391 -45.519 -28.736  1.00  0.00           H  
ATOM   1892  N   ALA A 121       5.778 -42.946 -32.784  1.00  0.00           N  
ATOM   1893  CA  ALA A 121       4.904 -41.785 -32.904  1.00  0.00           C  
ATOM   1894  C   ALA A 121       3.445 -42.204 -33.013  1.00  0.00           C  
ATOM   1895  O   ALA A 121       2.556 -41.547 -32.470  1.00  0.00           O  
ATOM   1896  CB  ALA A 121       5.303 -40.942 -34.108  1.00  0.00           C  
ATOM   1897  H   ALA A 121       6.452 -43.133 -33.513  1.00  0.00           H  
ATOM   1898  HA  ALA A 121       5.026 -41.167 -32.014  1.00  0.00           H  
ATOM   1899 1HB  ALA A 121       4.639 -40.080 -34.184  1.00  0.00           H  
ATOM   1900 2HB  ALA A 121       6.330 -40.601 -33.988  1.00  0.00           H  
ATOM   1901 3HB  ALA A 121       5.223 -41.542 -35.011  1.00  0.00           H  
ATOM   1902  N   ILE A 122       3.200 -43.305 -33.717  1.00  0.00           N  
ATOM   1903  CA  ILE A 122       1.850 -43.829 -33.873  1.00  0.00           C  
ATOM   1904  C   ILE A 122       1.312 -44.373 -32.555  1.00  0.00           C  
ATOM   1905  O   ILE A 122       0.141 -44.195 -32.231  1.00  0.00           O  
ATOM   1906  CB  ILE A 122       1.811 -44.940 -34.939  1.00  0.00           C  
ATOM   1907  CG1 ILE A 122       2.250 -44.388 -36.299  1.00  0.00           C  
ATOM   1908  CG2 ILE A 122       0.419 -45.544 -35.030  1.00  0.00           C  
ATOM   1909  CD1 ILE A 122       1.428 -43.212 -36.775  1.00  0.00           C  
ATOM   1910  H   ILE A 122       3.971 -43.789 -34.157  1.00  0.00           H  
ATOM   1911  HA  ILE A 122       1.200 -43.019 -34.207  1.00  0.00           H  
ATOM   1912  HB  ILE A 122       2.520 -45.723 -34.674  1.00  0.00           H  
ATOM   1913 1HG1 ILE A 122       3.292 -44.076 -36.246  1.00  0.00           H  
ATOM   1914 2HG1 ILE A 122       2.182 -45.176 -37.051  1.00  0.00           H  
ATOM   1915 1HG2 ILE A 122       0.410 -46.326 -35.788  1.00  0.00           H  
ATOM   1916 2HG2 ILE A 122       0.144 -45.970 -34.066  1.00  0.00           H  
ATOM   1917 3HG2 ILE A 122      -0.297 -44.768 -35.300  1.00  0.00           H  
ATOM   1918 1HD1 ILE A 122       1.798 -42.878 -37.744  1.00  0.00           H  
ATOM   1919 2HD1 ILE A 122       0.382 -43.513 -36.869  1.00  0.00           H  
ATOM   1920 3HD1 ILE A 122       1.507 -42.397 -36.057  1.00  0.00           H  
ATOM   1921  N   VAL A 123       2.182 -45.034 -31.797  1.00  0.00           N  
ATOM   1922  CA  VAL A 123       1.817 -45.541 -30.478  1.00  0.00           C  
ATOM   1923  C   VAL A 123       1.419 -44.405 -29.543  1.00  0.00           C  
ATOM   1924  O   VAL A 123       0.401 -44.482 -28.859  1.00  0.00           O  
ATOM   1925  CB  VAL A 123       2.993 -46.321 -29.863  1.00  0.00           C  
ATOM   1926  CG1 VAL A 123       2.722 -46.624 -28.396  1.00  0.00           C  
ATOM   1927  CG2 VAL A 123       3.227 -47.606 -30.644  1.00  0.00           C  
ATOM   1928  H   VAL A 123       3.117 -45.192 -32.142  1.00  0.00           H  
ATOM   1929  HA  VAL A 123       0.968 -46.216 -30.590  1.00  0.00           H  
ATOM   1930  HB  VAL A 123       3.889 -45.703 -29.904  1.00  0.00           H  
ATOM   1931 1HG1 VAL A 123       3.565 -47.177 -27.978  1.00  0.00           H  
ATOM   1932 2HG1 VAL A 123       2.595 -45.690 -27.850  1.00  0.00           H  
ATOM   1933 3HG1 VAL A 123       1.817 -47.224 -28.310  1.00  0.00           H  
ATOM   1934 1HG2 VAL A 123       4.061 -48.154 -30.204  1.00  0.00           H  
ATOM   1935 2HG2 VAL A 123       2.327 -48.223 -30.610  1.00  0.00           H  
ATOM   1936 3HG2 VAL A 123       3.459 -47.364 -31.681  1.00  0.00           H  
ATOM   1937  N   ALA A 124       2.233 -43.356 -29.517  1.00  0.00           N  
ATOM   1938  CA  ALA A 124       1.938 -42.179 -28.707  1.00  0.00           C  
ATOM   1939  C   ALA A 124       0.667 -41.486 -29.183  1.00  0.00           C  
ATOM   1940  O   ALA A 124      -0.113 -40.979 -28.379  1.00  0.00           O  
ATOM   1941  CB  ALA A 124       3.111 -41.210 -28.736  1.00  0.00           C  
ATOM   1942  H   ALA A 124       3.075 -43.372 -30.075  1.00  0.00           H  
ATOM   1943  HA  ALA A 124       1.796 -42.498 -27.674  1.00  0.00           H  
ATOM   1944 1HB  ALA A 124       2.877 -40.336 -28.128  1.00  0.00           H  
ATOM   1945 2HB  ALA A 124       3.999 -41.701 -28.340  1.00  0.00           H  
ATOM   1946 3HB  ALA A 124       3.298 -40.896 -29.762  1.00  0.00           H  
ATOM   1947  N   LEU A 125       0.464 -41.468 -30.496  1.00  0.00           N  
ATOM   1948  CA  LEU A 125      -0.738 -40.884 -31.079  1.00  0.00           C  
ATOM   1949  C   LEU A 125      -1.985 -41.639 -30.639  1.00  0.00           C  
ATOM   1950  O   LEU A 125      -2.993 -41.035 -30.276  1.00  0.00           O  
ATOM   1951  CB  LEU A 125      -0.641 -40.892 -32.610  1.00  0.00           C  
ATOM   1952  CG  LEU A 125      -1.876 -40.375 -33.358  1.00  0.00           C  
ATOM   1953  CD1 LEU A 125      -2.124 -38.920 -32.982  1.00  0.00           C  
ATOM   1954  CD2 LEU A 125      -1.664 -40.525 -34.856  1.00  0.00           C  
ATOM   1955  H   LEU A 125       1.162 -41.871 -31.108  1.00  0.00           H  
ATOM   1956  HA  LEU A 125      -0.818 -39.850 -30.743  1.00  0.00           H  
ATOM   1957 1HB  LEU A 125       0.208 -40.277 -32.907  1.00  0.00           H  
ATOM   1958 2HB  LEU A 125      -0.457 -41.912 -32.942  1.00  0.00           H  
ATOM   1959  HG  LEU A 125      -2.752 -40.949 -33.054  1.00  0.00           H  
ATOM   1960 1HD1 LEU A 125      -3.003 -38.551 -33.513  1.00  0.00           H  
ATOM   1961 2HD1 LEU A 125      -2.292 -38.844 -31.908  1.00  0.00           H  
ATOM   1962 3HD1 LEU A 125      -1.257 -38.319 -33.257  1.00  0.00           H  
ATOM   1963 1HD2 LEU A 125      -2.543 -40.156 -35.387  1.00  0.00           H  
ATOM   1964 2HD2 LEU A 125      -0.789 -39.948 -35.158  1.00  0.00           H  
ATOM   1965 3HD2 LEU A 125      -1.507 -41.576 -35.098  1.00  0.00           H  
ATOM   1966  N   ALA A 126      -1.911 -42.964 -30.679  1.00  0.00           N  
ATOM   1967  CA  ALA A 126      -3.018 -43.808 -30.236  1.00  0.00           C  
ATOM   1968  C   ALA A 126      -3.322 -43.583 -28.761  1.00  0.00           C  
ATOM   1969  O   ALA A 126      -4.484 -43.598 -28.348  1.00  0.00           O  
ATOM   1970  CB  ALA A 126      -2.705 -45.274 -30.492  1.00  0.00           C  
ATOM   1971  H   ALA A 126      -1.069 -43.402 -31.025  1.00  0.00           H  
ATOM   1972  HA  ALA A 126      -3.903 -43.552 -30.819  1.00  0.00           H  
ATOM   1973 1HB  ALA A 126      -3.539 -45.889 -30.154  1.00  0.00           H  
ATOM   1974 2HB  ALA A 126      -2.548 -45.431 -31.560  1.00  0.00           H  
ATOM   1975 3HB  ALA A 126      -1.804 -45.555 -29.947  1.00  0.00           H  
ATOM   1976  N   GLU A 127      -2.276 -43.376 -27.970  1.00  0.00           N  
ATOM   1977  CA  GLU A 127      -2.436 -43.096 -26.548  1.00  0.00           C  
ATOM   1978  C   GLU A 127      -3.196 -41.795 -26.324  1.00  0.00           C  
ATOM   1979  O   GLU A 127      -4.067 -41.718 -25.458  1.00  0.00           O  
ATOM   1980  CB  GLU A 127      -1.070 -43.025 -25.862  1.00  0.00           C  
ATOM   1981  CG  GLU A 127      -0.382 -44.371 -25.690  1.00  0.00           C  
ATOM   1982  CD  GLU A 127      -0.956 -45.184 -24.565  1.00  0.00           C  
ATOM   1983  OE1 GLU A 127      -1.118 -44.650 -23.494  1.00  0.00           O  
ATOM   1984  OE2 GLU A 127      -1.234 -46.342 -24.775  1.00  0.00           O1-
ATOM   1985  H   GLU A 127      -1.347 -43.413 -28.364  1.00  0.00           H  
ATOM   1986  HA  GLU A 127      -3.000 -43.913 -26.096  1.00  0.00           H  
ATOM   1987 1HB  GLU A 127      -0.406 -42.380 -26.438  1.00  0.00           H  
ATOM   1988 2HB  GLU A 127      -1.182 -42.578 -24.873  1.00  0.00           H  
ATOM   1989 1HG  GLU A 127      -0.476 -44.936 -26.617  1.00  0.00           H  
ATOM   1990 2HG  GLU A 127       0.679 -44.204 -25.507  1.00  0.00           H  
ATOM   1991  N   ALA A 128      -2.862 -40.777 -27.108  1.00  0.00           N  
ATOM   1992  CA  ALA A 128      -3.570 -39.505 -27.052  1.00  0.00           C  
ATOM   1993  C   ALA A 128      -5.036 -39.670 -27.428  1.00  0.00           C  
ATOM   1994  O   ALA A 128      -5.918 -39.072 -26.810  1.00  0.00           O  
ATOM   1995  CB  ALA A 128      -2.902 -38.487 -27.965  1.00  0.00           C  
ATOM   1996  H   ALA A 128      -2.100 -40.887 -27.761  1.00  0.00           H  
ATOM   1997  HA  ALA A 128      -3.513 -39.122 -26.032  1.00  0.00           H  
ATOM   1998 1HB  ALA A 128      -3.439 -37.542 -27.913  1.00  0.00           H  
ATOM   1999 2HB  ALA A 128      -1.867 -38.338 -27.648  1.00  0.00           H  
ATOM   2000 3HB  ALA A 128      -2.915 -38.855 -28.991  1.00  0.00           H  
ATOM   2001  N   LEU A 129      -5.293 -40.490 -28.443  1.00  0.00           N  
ATOM   2002  CA  LEU A 129      -6.658 -40.782 -28.865  1.00  0.00           C  
ATOM   2003  C   LEU A 129      -7.443 -41.463 -27.752  1.00  0.00           C  
ATOM   2004  O   LEU A 129      -8.582 -41.090 -27.464  1.00  0.00           O  
ATOM   2005  CB  LEU A 129      -6.646 -41.672 -30.114  1.00  0.00           C  
ATOM   2006  CG  LEU A 129      -8.006 -41.885 -30.792  1.00  0.00           C  
ATOM   2007  CD1 LEU A 129      -7.811 -41.992 -32.299  1.00  0.00           C  
ATOM   2008  CD2 LEU A 129      -8.661 -43.141 -30.235  1.00  0.00           C  
ATOM   2009  H   LEU A 129      -4.524 -40.917 -28.935  1.00  0.00           H  
ATOM   2010  HA  LEU A 129      -7.151 -39.842 -29.116  1.00  0.00           H  
ATOM   2011 1HB  LEU A 129      -5.975 -41.233 -30.848  1.00  0.00           H  
ATOM   2012 2HB  LEU A 129      -6.257 -42.653 -29.838  1.00  0.00           H  
ATOM   2013  HG  LEU A 129      -8.647 -41.025 -30.599  1.00  0.00           H  
ATOM   2014 1HD1 LEU A 129      -8.777 -42.143 -32.781  1.00  0.00           H  
ATOM   2015 2HD1 LEU A 129      -7.358 -41.073 -32.673  1.00  0.00           H  
ATOM   2016 3HD1 LEU A 129      -7.160 -42.836 -32.522  1.00  0.00           H  
ATOM   2017 1HD2 LEU A 129      -9.628 -43.291 -30.717  1.00  0.00           H  
ATOM   2018 2HD2 LEU A 129      -8.022 -44.002 -30.428  1.00  0.00           H  
ATOM   2019 3HD2 LEU A 129      -8.804 -43.029 -29.160  1.00  0.00           H  
ATOM   2020  N   ALA A 130      -6.830 -42.464 -27.129  1.00  0.00           N  
ATOM   2021  CA  ALA A 130      -7.463 -43.183 -26.031  1.00  0.00           C  
ATOM   2022  C   ALA A 130      -7.767 -42.253 -24.865  1.00  0.00           C  
ATOM   2023  O   ALA A 130      -8.825 -42.347 -24.241  1.00  0.00           O  
ATOM   2024  CB  ALA A 130      -6.581 -44.333 -25.572  1.00  0.00           C  
ATOM   2025  H   ALA A 130      -5.905 -42.732 -27.424  1.00  0.00           H  
ATOM   2026  HA  ALA A 130      -8.401 -43.609 -26.391  1.00  0.00           H  
ATOM   2027 1HB  ALA A 130      -7.067 -44.861 -24.752  1.00  0.00           H  
ATOM   2028 2HB  ALA A 130      -6.421 -45.023 -26.402  1.00  0.00           H  
ATOM   2029 3HB  ALA A 130      -5.621 -43.943 -25.234  1.00  0.00           H  
ATOM   2030  N   ALA A 131      -6.833 -41.352 -24.572  1.00  0.00           N  
ATOM   2031  CA  ALA A 131      -7.015 -40.377 -23.505  1.00  0.00           C  
ATOM   2032  C   ALA A 131      -8.172 -39.433 -23.810  1.00  0.00           C  
ATOM   2033  O   ALA A 131      -8.973 -39.114 -22.931  1.00  0.00           O  
ATOM   2034  CB  ALA A 131      -5.733 -39.586 -23.286  1.00  0.00           C  
ATOM   2035  H   ALA A 131      -5.977 -41.343 -25.108  1.00  0.00           H  
ATOM   2036  HA  ALA A 131      -7.235 -40.912 -22.581  1.00  0.00           H  
ATOM   2037 1HB  ALA A 131      -5.884 -38.861 -22.485  1.00  0.00           H  
ATOM   2038 2HB  ALA A 131      -4.930 -40.267 -23.011  1.00  0.00           H  
ATOM   2039 3HB  ALA A 131      -5.467 -39.061 -24.202  1.00  0.00           H  
ATOM   2040  N   ALA A 132      -8.253 -38.992 -25.058  1.00  0.00           N  
ATOM   2041  CA  ALA A 132      -9.330 -38.106 -25.490  1.00  0.00           C  
ATOM   2042  C   ALA A 132     -10.683 -38.803 -25.407  1.00  0.00           C  
ATOM   2043  O   ALA A 132     -11.684 -38.194 -25.033  1.00  0.00           O  
ATOM   2044  CB  ALA A 132      -9.075 -37.612 -26.907  1.00  0.00           C  
ATOM   2045  H   ALA A 132      -7.554 -39.275 -25.729  1.00  0.00           H  
ATOM   2046  HA  ALA A 132      -9.344 -37.234 -24.835  1.00  0.00           H  
ATOM   2047 1HB  ALA A 132      -9.889 -36.953 -27.212  1.00  0.00           H  
ATOM   2048 2HB  ALA A 132      -8.132 -37.065 -26.936  1.00  0.00           H  
ATOM   2049 3HB  ALA A 132      -9.024 -38.462 -27.584  1.00  0.00           H  
ATOM   2050  N   ALA A 133     -10.706 -40.084 -25.760  1.00  0.00           N  
ATOM   2051  CA  ALA A 133     -11.929 -40.875 -25.695  1.00  0.00           C  
ATOM   2052  C   ALA A 133     -12.376 -41.076 -24.255  1.00  0.00           C  
ATOM   2053  O   ALA A 133     -13.571 -41.049 -23.955  1.00  0.00           O  
ATOM   2054  CB  ALA A 133     -11.726 -42.218 -26.381  1.00  0.00           C  
ATOM   2055  H   ALA A 133      -9.854 -40.522 -26.083  1.00  0.00           H  
ATOM   2056  HA  ALA A 133     -12.713 -40.344 -26.235  1.00  0.00           H  
ATOM   2057 1HB  ALA A 133     -12.648 -42.797 -26.325  1.00  0.00           H  
ATOM   2058 2HB  ALA A 133     -11.462 -42.058 -27.426  1.00  0.00           H  
ATOM   2059 3HB  ALA A 133     -10.926 -42.763 -25.883  1.00  0.00           H  
ATOM   2060  N   ASN A 134     -11.413 -41.280 -23.361  1.00  0.00           N  
ATOM   2061  CA  ASN A 134     -11.708 -41.474 -21.947  1.00  0.00           C  
ATOM   2062  C   ASN A 134     -12.017 -40.148 -21.263  1.00  0.00           C  
ATOM   2063  O   ASN A 134     -12.782 -40.099 -20.299  1.00  0.00           O  
ATOM   2064  CB  ASN A 134     -10.558 -42.180 -21.253  1.00  0.00           C  
ATOM   2065  CG  ASN A 134     -10.488 -43.643 -21.592  1.00  0.00           C  
ATOM   2066  ND2 ASN A 134      -9.304 -44.197 -21.550  1.00  0.00           N  
ATOM   2067  OD1 ASN A 134     -11.510 -44.272 -21.892  1.00  0.00           O  
ATOM   2068  H   ASN A 134     -10.454 -41.301 -23.673  1.00  0.00           H  
ATOM   2069  HA  ASN A 134     -12.580 -42.124 -21.861  1.00  0.00           H  
ATOM   2070 1HB  ASN A 134      -9.617 -41.708 -21.539  1.00  0.00           H  
ATOM   2071 2HB  ASN A 134     -10.663 -42.073 -20.174  1.00  0.00           H  
ATOM   2072 1HD2 ASN A 134      -9.197 -45.168 -21.766  1.00  0.00           H  
ATOM   2073 2HD2 ASN A 134      -8.505 -43.650 -21.301  1.00  0.00           H  
ATOM   2074  N   GLY A 135     -11.418 -39.076 -21.768  1.00  0.00           N  
ATOM   2075  CA  GLY A 135     -11.615 -37.747 -21.193  1.00  0.00           C  
ATOM   2076  C   GLY A 135     -10.540 -37.429 -20.161  1.00  0.00           C  
ATOM   2077  O   GLY A 135     -10.751 -36.611 -19.266  1.00  0.00           O  
ATOM   2078  H   GLY A 135     -10.811 -39.180 -22.565  1.00  0.00           H  
ATOM   2079 1HA  GLY A 135     -11.595 -37.000 -21.987  1.00  0.00           H  
ATOM   2080 2HA  GLY A 135     -12.598 -37.694 -20.728  1.00  0.00           H  
ATOM   2081  N   ASP A 136      -9.390 -38.080 -20.293  1.00  0.00           N  
ATOM   2082  CA  ASP A 136      -8.281 -37.868 -19.370  1.00  0.00           C  
ATOM   2083  C   ASP A 136      -7.353 -36.767 -19.862  1.00  0.00           C  
ATOM   2084  O   ASP A 136      -6.500 -36.997 -20.717  1.00  0.00           O  
ATOM   2085  CB  ASP A 136      -7.487 -39.163 -19.179  1.00  0.00           C  
ATOM   2086  CG  ASP A 136      -6.383 -39.034 -18.137  1.00  0.00           C  
ATOM   2087  OD1 ASP A 136      -5.970 -37.930 -17.873  1.00  0.00           O  
ATOM   2088  OD2 ASP A 136      -5.965 -40.041 -17.617  1.00  0.00           O1-
ATOM   2089  H   ASP A 136      -9.280 -38.735 -21.054  1.00  0.00           H  
ATOM   2090  HA  ASP A 136      -8.688 -37.574 -18.402  1.00  0.00           H  
ATOM   2091 1HB  ASP A 136      -7.038 -39.458 -20.127  1.00  0.00           H  
ATOM   2092 2HB  ASP A 136      -6.675 -38.991 -18.471  1.00  0.00           H  
ATOM   2093  N   LYS A 137      -7.527 -35.567 -19.317  1.00  0.00           N  
ATOM   2094  CA  LYS A 137      -6.809 -34.395 -19.800  1.00  0.00           C  
ATOM   2095  C   LYS A 137      -5.309 -34.540 -19.584  1.00  0.00           C  
ATOM   2096  O   LYS A 137      -4.510 -34.179 -20.448  1.00  0.00           O  
ATOM   2097  CB  LYS A 137      -7.319 -33.130 -19.108  1.00  0.00           C  
ATOM   2098  CG  LYS A 137      -8.723 -32.710 -19.523  1.00  0.00           C  
ATOM   2099  CD  LYS A 137      -9.174 -31.469 -18.768  1.00  0.00           C  
ATOM   2100  CE  LYS A 137     -10.581 -31.056 -19.172  1.00  0.00           C  
ATOM   2101  NZ  LYS A 137     -11.051 -29.864 -18.413  1.00  0.00           N1+
ATOM   2102  H   LYS A 137      -8.171 -35.466 -18.547  1.00  0.00           H  
ATOM   2103  HA  LYS A 137      -6.999 -34.289 -20.869  1.00  0.00           H  
ATOM   2104 1HB  LYS A 137      -6.646 -32.300 -19.323  1.00  0.00           H  
ATOM   2105 2HB  LYS A 137      -8.300 -32.867 -19.506  1.00  0.00           H  
ATOM   2106 1HG  LYS A 137      -9.421 -33.523 -19.320  1.00  0.00           H  
ATOM   2107 2HG  LYS A 137      -9.029 -31.839 -18.943  1.00  0.00           H  
ATOM   2108 1HD  LYS A 137      -8.491 -30.647 -18.976  1.00  0.00           H  
ATOM   2109 2HD  LYS A 137     -10.171 -31.182 -19.102  1.00  0.00           H  
ATOM   2110 1HE  LYS A 137     -11.270 -31.879 -18.991  1.00  0.00           H  
ATOM   2111 2HE  LYS A 137     -10.899 -30.207 -18.566  1.00  0.00           H  
ATOM   2112 1HZ  LYS A 137     -11.985 -29.621 -18.710  1.00  0.00           H  
ATOM   2113 2HZ  LYS A 137     -11.055 -30.073 -17.425  1.00  0.00           H  
ATOM   2114 3HZ  LYS A 137     -10.431 -29.085 -18.588  1.00  0.00           H  
ATOM   2115  N   GLU A 138      -4.931 -35.071 -18.425  1.00  0.00           N  
ATOM   2116  CA  GLU A 138      -3.524 -35.208 -18.068  1.00  0.00           C  
ATOM   2117  C   GLU A 138      -2.811 -36.182 -18.995  1.00  0.00           C  
ATOM   2118  O   GLU A 138      -1.727 -35.893 -19.503  1.00  0.00           O  
ATOM   2119  CB  GLU A 138      -3.386 -35.677 -16.618  1.00  0.00           C  
ATOM   2120  CG  GLU A 138      -1.949 -35.829 -16.140  1.00  0.00           C  
ATOM   2121  CD  GLU A 138      -1.852 -36.239 -14.698  1.00  0.00           C  
ATOM   2122  OE1 GLU A 138      -2.869 -36.298 -14.046  1.00  0.00           O  
ATOM   2123  OE2 GLU A 138      -0.760 -36.491 -14.244  1.00  0.00           O1-
ATOM   2124  H   GLU A 138      -5.636 -35.387 -17.777  1.00  0.00           H  
ATOM   2125  HA  GLU A 138      -3.048 -34.231 -18.156  1.00  0.00           H  
ATOM   2126 1HB  GLU A 138      -3.883 -36.640 -16.499  1.00  0.00           H  
ATOM   2127 2HB  GLU A 138      -2.331 -35.821 -16.380  1.00  0.00           H  
ATOM   2128 1HG  GLU A 138      -1.429 -34.883 -16.280  1.00  0.00           H  
ATOM   2129 2HG  GLU A 138      -1.952 -36.055 -15.075  1.00  0.00           H  
ATOM   2130  N   LYS A 139      -3.428 -37.339 -19.216  1.00  0.00           N  
ATOM   2131  CA  LYS A 139      -2.853 -38.361 -20.080  1.00  0.00           C  
ATOM   2132  C   LYS A 139      -2.782 -37.886 -21.527  1.00  0.00           C  
ATOM   2133  O   LYS A 139      -1.822 -38.174 -22.241  1.00  0.00           O  
ATOM   2134  CB  LYS A 139      -3.662 -39.655 -19.990  1.00  0.00           C  
ATOM   2135  CG  LYS A 139      -3.050 -40.834 -20.737  1.00  0.00           C  
ATOM   2136  CD  LYS A 139      -3.850 -42.108 -20.509  1.00  0.00           C  
ATOM   2137  CE  LYS A 139      -3.228 -43.291 -21.236  1.00  0.00           C  
ATOM   2138  NZ  LYS A 139      -3.966 -44.556 -20.973  1.00  0.00           N1+
ATOM   2139  H   LYS A 139      -4.321 -37.513 -18.773  1.00  0.00           H  
ATOM   2140  HA  LYS A 139      -1.841 -38.577 -19.734  1.00  0.00           H  
ATOM   2141 1HB  LYS A 139      -3.774 -39.944 -18.946  1.00  0.00           H  
ATOM   2142 2HB  LYS A 139      -4.662 -39.487 -20.393  1.00  0.00           H  
ATOM   2143 1HG  LYS A 139      -3.028 -40.616 -21.806  1.00  0.00           H  
ATOM   2144 2HG  LYS A 139      -2.028 -40.990 -20.395  1.00  0.00           H  
ATOM   2145 1HD  LYS A 139      -3.887 -42.327 -19.440  1.00  0.00           H  
ATOM   2146 2HD  LYS A 139      -4.869 -41.968 -20.868  1.00  0.00           H  
ATOM   2147 1HE  LYS A 139      -3.228 -43.100 -22.307  1.00  0.00           H  
ATOM   2148 2HE  LYS A 139      -2.194 -43.415 -20.911  1.00  0.00           H  
ATOM   2149 1HZ  LYS A 139      -3.522 -45.315 -21.472  1.00  0.00           H  
ATOM   2150 2HZ  LYS A 139      -3.955 -44.754 -19.983  1.00  0.00           H  
ATOM   2151 3HZ  LYS A 139      -4.921 -44.461 -21.288  1.00  0.00           H  
ATOM   2152  N   PHE A 140      -3.805 -37.153 -21.953  1.00  0.00           N  
ATOM   2153  CA  PHE A 140      -3.863 -36.636 -23.314  1.00  0.00           C  
ATOM   2154  C   PHE A 140      -2.686 -35.709 -23.601  1.00  0.00           C  
ATOM   2155  O   PHE A 140      -2.008 -35.847 -24.621  1.00  0.00           O  
ATOM   2156  CB  PHE A 140      -5.176 -35.887 -23.547  1.00  0.00           C  
ATOM   2157  CG  PHE A 140      -5.275 -35.243 -24.901  1.00  0.00           C  
ATOM   2158  CD1 PHE A 140      -5.463 -36.013 -26.039  1.00  0.00           C  
ATOM   2159  CD2 PHE A 140      -5.178 -33.867 -25.040  1.00  0.00           C  
ATOM   2160  CE1 PHE A 140      -5.555 -35.422 -27.284  1.00  0.00           C  
ATOM   2161  CE2 PHE A 140      -5.269 -33.273 -26.284  1.00  0.00           C  
ATOM   2162  CZ  PHE A 140      -5.458 -34.051 -27.408  1.00  0.00           C  
ATOM   2163  H   PHE A 140      -4.564 -36.947 -21.319  1.00  0.00           H  
ATOM   2164  HA  PHE A 140      -3.822 -37.477 -24.006  1.00  0.00           H  
ATOM   2165 1HB  PHE A 140      -5.291 -35.111 -22.792  1.00  0.00           H  
ATOM   2166 2HB  PHE A 140      -5.147 -35.396 -24.519  1.00  0.00           H  
ATOM   2167  HD1 PHE A 140      -5.540 -37.097 -25.943  1.00  0.00           H  
ATOM   2168  HD2 PHE A 140      -5.028 -33.251 -24.151  1.00  0.00           H  
ATOM   2169  HE1 PHE A 140      -5.703 -36.039 -28.171  1.00  0.00           H  
ATOM   2170  HE2 PHE A 140      -5.193 -32.189 -26.377  1.00  0.00           H  
ATOM   2171  HZ  PHE A 140      -5.528 -33.584 -28.388  1.00  0.00           H  
ATOM   2172  N   LYS A 141      -2.450 -34.765 -22.698  1.00  0.00           N  
ATOM   2173  CA  LYS A 141      -1.369 -33.800 -22.865  1.00  0.00           C  
ATOM   2174  C   LYS A 141      -0.020 -34.496 -22.978  1.00  0.00           C  
ATOM   2175  O   LYS A 141       0.794 -34.158 -23.839  1.00  0.00           O  
ATOM   2176  CB  LYS A 141      -1.351 -32.809 -21.699  1.00  0.00           C  
ATOM   2177  CG  LYS A 141      -2.509 -31.820 -21.697  1.00  0.00           C  
ATOM   2178  CD  LYS A 141      -2.433 -30.880 -20.503  1.00  0.00           C  
ATOM   2179  CE  LYS A 141      -3.678 -30.011 -20.402  1.00  0.00           C  
ATOM   2180  NZ  LYS A 141      -3.842 -29.130 -21.589  1.00  0.00           N1+
ATOM   2181  H   LYS A 141      -3.033 -34.714 -21.874  1.00  0.00           H  
ATOM   2182  HA  LYS A 141      -1.548 -33.234 -23.781  1.00  0.00           H  
ATOM   2183 1HB  LYS A 141      -0.423 -32.237 -21.721  1.00  0.00           H  
ATOM   2184 2HB  LYS A 141      -2.175 -32.102 -21.812  1.00  0.00           H  
ATOM   2185 1HG  LYS A 141      -3.453 -32.365 -21.659  1.00  0.00           H  
ATOM   2186 2HG  LYS A 141      -2.445 -31.184 -20.815  1.00  0.00           H  
ATOM   2187 1HD  LYS A 141      -1.560 -30.237 -20.603  1.00  0.00           H  
ATOM   2188 2HD  LYS A 141      -3.324 -30.253 -20.476  1.00  0.00           H  
ATOM   2189 1HE  LYS A 141      -3.611 -29.386 -19.509  1.00  0.00           H  
ATOM   2190 2HE  LYS A 141      -3.738 -29.357 -21.270  1.00  0.00           H  
ATOM   2191 1HZ  LYS A 141      -4.677 -28.572 -21.482  1.00  0.00           H  
ATOM   2192 2HZ  LYS A 141      -3.038 -28.524 -21.673  1.00  0.00           H  
ATOM   2193 3HZ  LYS A 141      -3.922 -29.699 -22.420  1.00  0.00           H  
ATOM   2194  N   LYS A 142       0.212 -35.473 -22.105  1.00  0.00           N  
ATOM   2195  CA  LYS A 142       1.481 -36.192 -22.081  1.00  0.00           C  
ATOM   2196  C   LYS A 142       1.671 -37.016 -23.348  1.00  0.00           C  
ATOM   2197  O   LYS A 142       2.746 -37.012 -23.946  1.00  0.00           O  
ATOM   2198  CB  LYS A 142       1.559 -37.096 -20.850  1.00  0.00           C  
ATOM   2199  CG  LYS A 142       1.691 -36.349 -19.528  1.00  0.00           C  
ATOM   2200  CD  LYS A 142       1.709 -37.311 -18.350  1.00  0.00           C  
ATOM   2201  CE  LYS A 142       1.776 -36.564 -17.025  1.00  0.00           C  
ATOM   2202  NZ  LYS A 142       1.757 -37.490 -15.863  1.00  0.00           N1+
ATOM   2203  H   LYS A 142      -0.509 -35.722 -21.444  1.00  0.00           H  
ATOM   2204  HA  LYS A 142       2.290 -35.464 -22.013  1.00  0.00           H  
ATOM   2205 1HB  LYS A 142       2.415 -37.764 -20.943  1.00  0.00           H  
ATOM   2206 2HB  LYS A 142       1.716 -36.486 -19.960  1.00  0.00           H  
ATOM   2207 1HG  LYS A 142       0.853 -35.662 -19.414  1.00  0.00           H  
ATOM   2208 2HG  LYS A 142       1.670 -37.062 -18.704  1.00  0.00           H  
ATOM   2209 1HD  LYS A 142       2.576 -37.968 -18.430  1.00  0.00           H  
ATOM   2210 2HD  LYS A 142       1.787 -36.746 -17.420  1.00  0.00           H  
ATOM   2211 1HE  LYS A 142       0.927 -35.884 -16.947  1.00  0.00           H  
ATOM   2212 2HE  LYS A 142       1.721 -37.275 -16.203  1.00  0.00           H  
ATOM   2213 1HZ  LYS A 142       1.802 -36.956 -15.005  1.00  0.00           H  
ATOM   2214 2HZ  LYS A 142       0.904 -38.031 -15.876  1.00  0.00           H  
ATOM   2215 3HZ  LYS A 142       2.552 -38.111 -15.914  1.00  0.00           H  
ATOM   2216  N   ALA A 143       0.622 -37.723 -23.752  1.00  0.00           N  
ATOM   2217  CA  ALA A 143       0.675 -38.567 -24.940  1.00  0.00           C  
ATOM   2218  C   ALA A 143       0.808 -37.726 -26.205  1.00  0.00           C  
ATOM   2219  O   ALA A 143       1.539 -38.088 -27.128  1.00  0.00           O  
ATOM   2220  CB  ALA A 143      -0.560 -39.452 -25.020  1.00  0.00           C  
ATOM   2221  H   ALA A 143      -0.239 -37.677 -23.221  1.00  0.00           H  
ATOM   2222  HA  ALA A 143       1.544 -39.222 -24.861  1.00  0.00           H  
ATOM   2223 1HB  ALA A 143      -0.506 -40.075 -25.913  1.00  0.00           H  
ATOM   2224 2HB  ALA A 143      -0.610 -40.088 -24.136  1.00  0.00           H  
ATOM   2225 3HB  ALA A 143      -1.453 -38.826 -25.068  1.00  0.00           H  
ATOM   2226  N   ALA A 144       0.096 -36.605 -26.243  1.00  0.00           N  
ATOM   2227  CA  ALA A 144       0.115 -35.723 -27.403  1.00  0.00           C  
ATOM   2228  C   ALA A 144       1.503 -35.132 -27.622  1.00  0.00           C  
ATOM   2229  O   ALA A 144       2.005 -35.103 -28.746  1.00  0.00           O  
ATOM   2230  CB  ALA A 144      -0.913 -34.612 -27.241  1.00  0.00           C  
ATOM   2231  H   ALA A 144      -0.473 -36.356 -25.445  1.00  0.00           H  
ATOM   2232  HA  ALA A 144      -0.161 -36.305 -28.284  1.00  0.00           H  
ATOM   2233 1HB  ALA A 144      -0.887 -33.964 -28.115  1.00  0.00           H  
ATOM   2234 2HB  ALA A 144      -1.907 -35.050 -27.143  1.00  0.00           H  
ATOM   2235 3HB  ALA A 144      -0.683 -34.031 -26.351  1.00  0.00           H  
ATOM   2236  N   GLU A 145       2.116 -34.660 -26.543  1.00  0.00           N  
ATOM   2237  CA  GLU A 145       3.457 -34.088 -26.611  1.00  0.00           C  
ATOM   2238  C   GLU A 145       4.483 -35.132 -27.025  1.00  0.00           C  
ATOM   2239  O   GLU A 145       5.425 -34.836 -27.760  1.00  0.00           O  
ATOM   2240  CB  GLU A 145       3.846 -33.481 -25.261  1.00  0.00           C  
ATOM   2241  CG  GLU A 145       3.132 -32.180 -24.928  1.00  0.00           C  
ATOM   2242  CD  GLU A 145       3.546 -31.611 -23.597  1.00  0.00           C  
ATOM   2243  OE1 GLU A 145       4.164 -32.318 -22.838  1.00  0.00           O  
ATOM   2244  OE2 GLU A 145       3.241 -30.471 -23.343  1.00  0.00           O1-
ATOM   2245  H   GLU A 145       1.645 -34.702 -25.650  1.00  0.00           H  
ATOM   2246  HA  GLU A 145       3.454 -33.288 -27.353  1.00  0.00           H  
ATOM   2247 1HB  GLU A 145       4.919 -33.288 -25.247  1.00  0.00           H  
ATOM   2248 2HB  GLU A 145       3.340 -32.524 -25.132  1.00  0.00           H  
ATOM   2249 1HG  GLU A 145       2.058 -32.358 -24.924  1.00  0.00           H  
ATOM   2250 2HG  GLU A 145       3.423 -31.864 -23.926  1.00  0.00           H  
ATOM   2251  N   SER A 146       4.295 -36.360 -26.551  1.00  0.00           N  
ATOM   2252  CA  SER A 146       5.179 -37.463 -26.908  1.00  0.00           C  
ATOM   2253  C   SER A 146       5.098 -37.773 -28.395  1.00  0.00           C  
ATOM   2254  O   SER A 146       6.118 -37.973 -29.056  1.00  0.00           O  
ATOM   2255  CB  SER A 146       4.822 -38.698 -26.104  1.00  0.00           C  
ATOM   2256  OG  SER A 146       5.078 -38.500 -24.740  1.00  0.00           O  
ATOM   2257  H   SER A 146       3.521 -36.533 -25.926  1.00  0.00           H  
ATOM   2258  HA  SER A 146       6.204 -37.178 -26.665  1.00  0.00           H  
ATOM   2259 1HB  SER A 146       5.403 -39.546 -26.466  1.00  0.00           H  
ATOM   2260 2HB  SER A 146       5.088 -38.541 -25.059  1.00  0.00           H  
ATOM   2261  HG  SER A 146       4.371 -37.937 -24.418  1.00  0.00           H  
ATOM   2262  N   ALA A 147       3.880 -37.814 -28.924  1.00  0.00           N  
ATOM   2263  CA  ALA A 147       3.664 -38.080 -30.340  1.00  0.00           C  
ATOM   2264  C   ALA A 147       4.322 -37.013 -31.207  1.00  0.00           C  
ATOM   2265  O   ALA A 147       4.909 -37.321 -32.245  1.00  0.00           O  
ATOM   2266  CB  ALA A 147       2.175 -38.163 -30.644  1.00  0.00           C  
ATOM   2267  H   ALA A 147       3.080 -37.653 -28.326  1.00  0.00           H  
ATOM   2268  HA  ALA A 147       4.104 -39.048 -30.582  1.00  0.00           H  
ATOM   2269 1HB  ALA A 147       2.030 -38.364 -31.705  1.00  0.00           H  
ATOM   2270 2HB  ALA A 147       1.729 -38.969 -30.060  1.00  0.00           H  
ATOM   2271 3HB  ALA A 147       1.699 -37.220 -30.384  1.00  0.00           H  
ATOM   2272  N   LEU A 148       4.221 -35.764 -30.776  1.00  0.00           N  
ATOM   2273  CA  LEU A 148       4.795 -34.647 -31.520  1.00  0.00           C  
ATOM   2274  C   LEU A 148       6.316 -34.664 -31.453  1.00  0.00           C  
ATOM   2275  O   LEU A 148       6.995 -34.451 -32.458  1.00  0.00           O  
ATOM   2276  CB  LEU A 148       4.266 -33.315 -30.972  1.00  0.00           C  
ATOM   2277  CG  LEU A 148       2.762 -33.074 -31.147  1.00  0.00           C  
ATOM   2278  CD1 LEU A 148       2.353 -31.833 -30.363  1.00  0.00           C  
ATOM   2279  CD2 LEU A 148       2.444 -32.914 -32.626  1.00  0.00           C  
ATOM   2280  H   LEU A 148       3.736 -35.579 -29.910  1.00  0.00           H  
ATOM   2281  HA  LEU A 148       4.490 -34.734 -32.564  1.00  0.00           H  
ATOM   2282 1HB  LEU A 148       4.795 -32.501 -31.467  1.00  0.00           H  
ATOM   2283 2HB  LEU A 148       3.207 -33.236 -31.214  1.00  0.00           H  
ATOM   2284  HG  LEU A 148       2.207 -33.920 -30.743  1.00  0.00           H  
ATOM   2285 1HD1 LEU A 148       1.283 -31.661 -30.487  1.00  0.00           H  
ATOM   2286 2HD1 LEU A 148       2.574 -31.981 -29.306  1.00  0.00           H  
ATOM   2287 3HD1 LEU A 148       2.905 -30.970 -30.730  1.00  0.00           H  
ATOM   2288 1HD2 LEU A 148       1.375 -32.742 -32.751  1.00  0.00           H  
ATOM   2289 2HD2 LEU A 148       2.998 -32.065 -33.030  1.00  0.00           H  
ATOM   2290 3HD2 LEU A 148       2.729 -33.821 -33.158  1.00  0.00           H  
ATOM   2291  N   GLU A 149       6.847 -34.919 -30.262  1.00  0.00           N  
ATOM   2292  CA  GLU A 149       8.293 -34.964 -30.061  1.00  0.00           C  
ATOM   2293  C   GLU A 149       8.936 -36.034 -30.929  1.00  0.00           C  
ATOM   2294  O   GLU A 149       9.974 -35.803 -31.550  1.00  0.00           O  
ATOM   2295  CB  GLU A 149       8.619 -35.226 -28.588  1.00  0.00           C  
ATOM   2296  CG  GLU A 149      10.107 -35.326 -28.284  1.00  0.00           C  
ATOM   2297  CD  GLU A 149      10.392 -35.543 -26.823  1.00  0.00           C  
ATOM   2298  OE1 GLU A 149       9.493 -35.382 -26.033  1.00  0.00           O  
ATOM   2299  OE2 GLU A 149      11.507 -35.872 -26.499  1.00  0.00           O1-
ATOM   2300  H   GLU A 149       6.237 -35.087 -29.476  1.00  0.00           H  
ATOM   2301  HA  GLU A 149       8.710 -33.994 -30.334  1.00  0.00           H  
ATOM   2302 1HB  GLU A 149       8.150 -36.158 -28.272  1.00  0.00           H  
ATOM   2303 2HB  GLU A 149       9.697 -35.344 -28.471  1.00  0.00           H  
ATOM   2304 1HG  GLU A 149      10.597 -34.409 -28.611  1.00  0.00           H  
ATOM   2305 2HG  GLU A 149      10.242 -35.411 -27.206  1.00  0.00           H  
ATOM   2306  N   ILE A 150       8.315 -37.209 -30.973  1.00  0.00           N  
ATOM   2307  CA  ILE A 150       8.827 -38.318 -31.769  1.00  0.00           C  
ATOM   2308  C   ILE A 150       8.727 -38.022 -33.258  1.00  0.00           C  
ATOM   2309  O   ILE A 150       9.659 -38.284 -34.017  1.00  0.00           O  
ATOM   2310  CB  ILE A 150       8.065 -39.618 -31.453  1.00  0.00           C  
ATOM   2311  CG1 ILE A 150       8.272 -40.015 -29.987  1.00  0.00           C  
ATOM   2312  CG2 ILE A 150       8.516 -40.739 -32.378  1.00  0.00           C  
ATOM   2313  CD1 ILE A 150       7.270 -41.030 -29.483  1.00  0.00           C  
ATOM   2314  H   ILE A 150       7.467 -37.335 -30.443  1.00  0.00           H  
ATOM   2315  HA  ILE A 150       9.876 -38.472 -31.513  1.00  0.00           H  
ATOM   2316  HB  ILE A 150       6.996 -39.455 -31.586  1.00  0.00           H  
ATOM   2317 1HG1 ILE A 150       9.271 -40.429 -29.860  1.00  0.00           H  
ATOM   2318 2HG1 ILE A 150       8.202 -39.129 -29.356  1.00  0.00           H  
ATOM   2319 1HG2 ILE A 150       7.967 -41.649 -32.141  1.00  0.00           H  
ATOM   2320 2HG2 ILE A 150       8.319 -40.456 -33.411  1.00  0.00           H  
ATOM   2321 3HG2 ILE A 150       9.583 -40.912 -32.247  1.00  0.00           H  
ATOM   2322 1HD1 ILE A 150       7.480 -41.259 -28.438  1.00  0.00           H  
ATOM   2323 2HD1 ILE A 150       6.262 -40.622 -29.569  1.00  0.00           H  
ATOM   2324 3HD1 ILE A 150       7.344 -41.940 -30.077  1.00  0.00           H  
ATOM   2325  N   ALA A 151       7.589 -37.475 -33.673  1.00  0.00           N  
ATOM   2326  CA  ALA A 151       7.374 -37.119 -35.069  1.00  0.00           C  
ATOM   2327  C   ALA A 151       8.454 -36.167 -35.570  1.00  0.00           C  
ATOM   2328  O   ALA A 151       8.910 -36.274 -36.708  1.00  0.00           O  
ATOM   2329  CB  ALA A 151       5.996 -36.498 -35.253  1.00  0.00           C  
ATOM   2330  H   ALA A 151       6.856 -37.296 -33.001  1.00  0.00           H  
ATOM   2331  HA  ALA A 151       7.408 -38.031 -35.668  1.00  0.00           H  
ATOM   2332 1HB  ALA A 151       5.851 -36.240 -36.303  1.00  0.00           H  
ATOM   2333 2HB  ALA A 151       5.232 -37.213 -34.945  1.00  0.00           H  
ATOM   2334 3HB  ALA A 151       5.919 -35.600 -34.641  1.00  0.00           H  
ATOM   2335  N   LYS A 152       8.858 -35.236 -34.712  1.00  0.00           N  
ATOM   2336  CA  LYS A 152       9.925 -34.300 -35.045  1.00  0.00           C  
ATOM   2337  C   LYS A 152      11.249 -35.022 -35.251  1.00  0.00           C  
ATOM   2338  O   LYS A 152      12.020 -34.681 -36.146  1.00  0.00           O  
ATOM   2339  CB  LYS A 152      10.067 -33.241 -33.951  1.00  0.00           C  
ATOM   2340  CG  LYS A 152       8.940 -32.219 -33.913  1.00  0.00           C  
ATOM   2341  CD  LYS A 152       9.124 -31.235 -32.767  1.00  0.00           C  
ATOM   2342  CE  LYS A 152       7.973 -30.240 -32.700  1.00  0.00           C  
ATOM   2343  NZ  LYS A 152       8.128 -29.287 -31.568  1.00  0.00           N1+
ATOM   2344  H   LYS A 152       8.416 -35.177 -33.804  1.00  0.00           H  
ATOM   2345  HA  LYS A 152       9.659 -33.788 -35.971  1.00  0.00           H  
ATOM   2346 1HB  LYS A 152      11.004 -32.699 -34.088  1.00  0.00           H  
ATOM   2347 2HB  LYS A 152       9.257 -32.518 -34.036  1.00  0.00           H  
ATOM   2348 1HG  LYS A 152       7.987 -32.731 -33.792  1.00  0.00           H  
ATOM   2349 2HG  LYS A 152       9.083 -31.551 -33.064  1.00  0.00           H  
ATOM   2350 1HD  LYS A 152      10.055 -30.688 -32.902  1.00  0.00           H  
ATOM   2351 2HD  LYS A 152       8.300 -30.520 -32.767  1.00  0.00           H  
ATOM   2352 1HE  LYS A 152       7.033 -30.779 -32.580  1.00  0.00           H  
ATOM   2353 2HE  LYS A 152       8.106 -29.588 -31.837  1.00  0.00           H  
ATOM   2354 1HZ  LYS A 152       7.347 -28.646 -31.558  1.00  0.00           H  
ATOM   2355 2HZ  LYS A 152       8.152 -29.798 -30.698  1.00  0.00           H  
ATOM   2356 3HZ  LYS A 152       8.987 -28.769 -31.679  1.00  0.00           H  
ATOM   2357  N   ARG A 153      11.506 -36.024 -34.417  1.00  0.00           N  
ATOM   2358  CA  ARG A 153      12.714 -36.832 -34.540  1.00  0.00           C  
ATOM   2359  C   ARG A 153      12.725 -37.607 -35.850  1.00  0.00           C  
ATOM   2360  O   ARG A 153      13.778 -37.800 -36.461  1.00  0.00           O  
ATOM   2361  CB  ARG A 153      12.828 -37.805 -33.376  1.00  0.00           C  
ATOM   2362  CG  ARG A 153      13.103 -37.160 -32.028  1.00  0.00           C  
ATOM   2363  CD  ARG A 153      13.121 -38.164 -30.933  1.00  0.00           C  
ATOM   2364  NE  ARG A 153      13.161 -37.536 -29.622  1.00  0.00           N  
ATOM   2365  CZ  ARG A 153      14.285 -37.120 -29.006  1.00  0.00           C  
ATOM   2366  NH1 ARG A 153      15.451 -37.273 -29.593  1.00  0.00           N1+
ATOM   2367  NH2 ARG A 153      14.216 -36.560 -27.811  1.00  0.00           N  
ATOM   2368  H   ARG A 153      10.849 -36.231 -33.678  1.00  0.00           H  
ATOM   2369  HA  ARG A 153      13.579 -36.167 -34.519  1.00  0.00           H  
ATOM   2370 1HB  ARG A 153      11.903 -38.373 -33.286  1.00  0.00           H  
ATOM   2371 2HB  ARG A 153      13.630 -38.515 -33.573  1.00  0.00           H  
ATOM   2372 1HG  ARG A 153      14.074 -36.664 -32.051  1.00  0.00           H  
ATOM   2373 2HG  ARG A 153      12.327 -36.427 -31.808  1.00  0.00           H  
ATOM   2374 1HD  ARG A 153      12.224 -38.778 -30.988  1.00  0.00           H  
ATOM   2375 2HD  ARG A 153      14.001 -38.798 -31.033  1.00  0.00           H  
ATOM   2376  HE  ARG A 153      12.283 -37.402 -29.138  1.00  0.00           H  
ATOM   2377 1HH1 ARG A 153      15.504 -37.702 -30.506  1.00  0.00           H  
ATOM   2378 2HH1 ARG A 153      16.294 -36.962 -29.131  1.00  0.00           H  
ATOM   2379 1HH2 ARG A 153      13.319 -36.442 -27.360  1.00  0.00           H  
ATOM   2380 2HH2 ARG A 153      15.057 -36.249 -27.351  1.00  0.00           H  
ATOM   2381  N   VAL A 154      11.551 -38.052 -36.279  1.00  0.00           N  
ATOM   2382  CA  VAL A 154      11.412 -38.747 -37.555  1.00  0.00           C  
ATOM   2383  C   VAL A 154      11.823 -37.850 -38.716  1.00  0.00           C  
ATOM   2384  O   VAL A 154      12.493 -38.296 -39.648  1.00  0.00           O  
ATOM   2385  CB  VAL A 154       9.956 -39.207 -37.756  1.00  0.00           C  
ATOM   2386  CG1 VAL A 154       9.753 -39.726 -39.173  1.00  0.00           C  
ATOM   2387  CG2 VAL A 154       9.605 -40.278 -36.735  1.00  0.00           C  
ATOM   2388  H   VAL A 154      10.732 -37.909 -35.707  1.00  0.00           H  
ATOM   2389  HA  VAL A 154      12.060 -39.624 -37.543  1.00  0.00           H  
ATOM   2390  HB  VAL A 154       9.293 -38.352 -37.631  1.00  0.00           H  
ATOM   2391 1HG1 VAL A 154       8.719 -40.048 -39.298  1.00  0.00           H  
ATOM   2392 2HG1 VAL A 154       9.976 -38.933 -39.887  1.00  0.00           H  
ATOM   2393 3HG1 VAL A 154      10.420 -40.572 -39.348  1.00  0.00           H  
ATOM   2394 1HG2 VAL A 154       8.574 -40.598 -36.883  1.00  0.00           H  
ATOM   2395 2HG2 VAL A 154      10.273 -41.130 -36.858  1.00  0.00           H  
ATOM   2396 3HG2 VAL A 154       9.717 -39.871 -35.729  1.00  0.00           H  
ATOM   2397  N   VAL A 155      11.422 -36.585 -38.652  1.00  0.00           N  
ATOM   2398  CA  VAL A 155      11.710 -35.636 -39.721  1.00  0.00           C  
ATOM   2399  C   VAL A 155      13.201 -35.350 -39.817  1.00  0.00           C  
ATOM   2400  O   VAL A 155      13.777 -35.361 -40.907  1.00  0.00           O  
ATOM   2401  CB  VAL A 155      10.952 -34.317 -39.485  1.00  0.00           C  
ATOM   2402  CG1 VAL A 155      11.360 -33.275 -40.518  1.00  0.00           C  
ATOM   2403  CG2 VAL A 155       9.452 -34.565 -39.533  1.00  0.00           C  
ATOM   2404  H   VAL A 155      10.906 -36.274 -37.842  1.00  0.00           H  
ATOM   2405  HA  VAL A 155      11.375 -36.066 -40.666  1.00  0.00           H  
ATOM   2406  HB  VAL A 155      11.225 -33.922 -38.506  1.00  0.00           H  
ATOM   2407 1HG1 VAL A 155      10.816 -32.349 -40.334  1.00  0.00           H  
ATOM   2408 2HG1 VAL A 155      12.430 -33.087 -40.440  1.00  0.00           H  
ATOM   2409 3HG1 VAL A 155      11.127 -33.642 -41.516  1.00  0.00           H  
ATOM   2410 1HG2 VAL A 155       8.923 -33.628 -39.365  1.00  0.00           H  
ATOM   2411 2HG2 VAL A 155       9.181 -34.964 -40.511  1.00  0.00           H  
ATOM   2412 3HG2 VAL A 155       9.178 -35.282 -38.760  1.00  0.00           H  
ATOM   2413  N   GLU A 156      13.825 -35.090 -38.673  1.00  0.00           N  
ATOM   2414  CA  GLU A 156      15.250 -34.790 -38.628  1.00  0.00           C  
ATOM   2415  C   GLU A 156      16.071 -35.929 -39.225  1.00  0.00           C  
ATOM   2416  O   GLU A 156      16.971 -35.700 -40.033  1.00  0.00           O  
ATOM   2417  CB  GLU A 156      15.696 -34.530 -37.186  1.00  0.00           C  
ATOM   2418  CG  GLU A 156      17.175 -34.209 -37.032  1.00  0.00           C  
ATOM   2419  CD  GLU A 156      17.579 -33.976 -35.602  1.00  0.00           C  
ATOM   2420  OE1 GLU A 156      16.719 -33.978 -34.755  1.00  0.00           O  
ATOM   2421  OE2 GLU A 156      18.748 -33.796 -35.358  1.00  0.00           O1-
ATOM   2422  H   GLU A 156      13.298 -35.100 -37.814  1.00  0.00           H  
ATOM   2423  HA  GLU A 156      15.432 -33.885 -39.208  1.00  0.00           H  
ATOM   2424 1HB  GLU A 156      15.479 -35.406 -36.574  1.00  0.00           H  
ATOM   2425 2HB  GLU A 156      16.774 -34.372 -37.161  1.00  0.00           H  
ATOM   2426 1HG  GLU A 156      17.406 -33.320 -37.620  1.00  0.00           H  
ATOM   2427 2HG  GLU A 156      17.381 -33.983 -35.988  1.00  0.00           H  
ATOM   2428  N   VAL A 157      15.757 -37.153 -38.821  1.00  0.00           N  
ATOM   2429  CA  VAL A 157      16.453 -38.330 -39.328  1.00  0.00           C  
ATOM   2430  C   VAL A 157      16.113 -38.583 -40.792  1.00  0.00           C  
ATOM   2431  O   VAL A 157      16.993 -38.873 -41.601  1.00  0.00           O  
ATOM   2432  CB  VAL A 157      16.079 -39.571 -38.495  1.00  0.00           C  
ATOM   2433  CG1 VAL A 157      16.653 -40.830 -39.128  1.00  0.00           C  
ATOM   2434  CG2 VAL A 157      16.581 -39.407 -37.069  1.00  0.00           C  
ATOM   2435  H   VAL A 157      15.017 -37.274 -38.143  1.00  0.00           H  
ATOM   2436  HA  VAL A 157      17.527 -38.160 -39.243  1.00  0.00           H  
ATOM   2437  HB  VAL A 157      14.995 -39.680 -38.489  1.00  0.00           H  
ATOM   2438 1HG1 VAL A 157      16.379 -41.696 -38.527  1.00  0.00           H  
ATOM   2439 2HG1 VAL A 157      16.251 -40.946 -40.135  1.00  0.00           H  
ATOM   2440 3HG1 VAL A 157      17.739 -40.750 -39.176  1.00  0.00           H  
ATOM   2441 1HG2 VAL A 157      16.314 -40.288 -36.485  1.00  0.00           H  
ATOM   2442 2HG2 VAL A 157      17.665 -39.293 -37.075  1.00  0.00           H  
ATOM   2443 3HG2 VAL A 157      16.127 -38.523 -36.621  1.00  0.00           H  
ATOM   2444  N   ALA A 158      14.831 -38.470 -41.123  1.00  0.00           N  
ATOM   2445  CA  ALA A 158      14.368 -38.715 -42.484  1.00  0.00           C  
ATOM   2446  C   ALA A 158      15.000 -37.735 -43.463  1.00  0.00           C  
ATOM   2447  O   ALA A 158      15.323 -38.096 -44.596  1.00  0.00           O  
ATOM   2448  CB  ALA A 158      12.851 -38.629 -42.550  1.00  0.00           C  
ATOM   2449  H   ALA A 158      14.161 -38.208 -40.414  1.00  0.00           H  
ATOM   2450  HA  ALA A 158      14.653 -39.729 -42.769  1.00  0.00           H  
ATOM   2451 1HB  ALA A 158      12.521 -38.815 -43.575  1.00  0.00           H  
ATOM   2452 2HB  ALA A 158      12.413 -39.374 -41.889  1.00  0.00           H  
ATOM   2453 3HB  ALA A 158      12.529 -37.635 -42.241  1.00  0.00           H  
ATOM   2454  N   SER A 159      15.170 -36.493 -43.024  1.00  0.00           N  
ATOM   2455  CA  SER A 159      15.761 -35.457 -43.863  1.00  0.00           C  
ATOM   2456  C   SER A 159      17.222 -35.767 -44.175  1.00  0.00           C  
ATOM   2457  O   SER A 159      17.695 -35.517 -45.285  1.00  0.00           O  
ATOM   2458  CB  SER A 159      15.658 -34.109 -43.177  1.00  0.00           C  
ATOM   2459  OG  SER A 159      14.322 -33.697 -43.081  1.00  0.00           O  
ATOM   2460  H   SER A 159      14.887 -36.262 -42.084  1.00  0.00           H  
ATOM   2461  HA  SER A 159      15.205 -35.411 -44.800  1.00  0.00           H  
ATOM   2462 1HB  SER A 159      16.228 -33.370 -43.739  1.00  0.00           H  
ATOM   2463 2HB  SER A 159      14.618 -33.783 -43.171  1.00  0.00           H  
ATOM   2464  HG  SER A 159      13.918 -34.259 -42.414  1.00  0.00           H  
ATOM   2465  N   LYS A 160      17.929 -36.310 -43.191  1.00  0.00           N  
ATOM   2466  CA  LYS A 160      19.335 -36.645 -43.355  1.00  0.00           C  
ATOM   2467  C   LYS A 160      19.511 -37.927 -44.158  1.00  0.00           C  
ATOM   2468  O   LYS A 160      20.420 -38.038 -44.982  1.00  0.00           O  
ATOM   2469  CB  LYS A 160      20.015 -36.782 -41.992  1.00  0.00           C  
ATOM   2470  CG  LYS A 160      20.138 -35.478 -41.214  1.00  0.00           C  
ATOM   2471  CD  LYS A 160      20.717 -35.712 -39.829  1.00  0.00           C  
ATOM   2472  CE  LYS A 160      20.702 -34.437 -38.997  1.00  0.00           C  
ATOM   2473  NZ  LYS A 160      21.181 -34.672 -37.609  1.00  0.00           N1+
ATOM   2474  H   LYS A 160      17.477 -36.497 -42.307  1.00  0.00           H  
ATOM   2475  HA  LYS A 160      19.825 -35.830 -43.891  1.00  0.00           H  
ATOM   2476 1HB  LYS A 160      21.019 -37.189 -42.123  1.00  0.00           H  
ATOM   2477 2HB  LYS A 160      20.118 -35.797 -41.536  1.00  0.00           H  
ATOM   2478 1HG  LYS A 160      19.155 -35.019 -41.115  1.00  0.00           H  
ATOM   2479 2HG  LYS A 160      20.526 -35.684 -40.218  1.00  0.00           H  
ATOM   2480 1HD  LYS A 160      21.745 -36.064 -39.918  1.00  0.00           H  
ATOM   2481 2HD  LYS A 160      20.720 -34.776 -39.271  1.00  0.00           H  
ATOM   2482 1HE  LYS A 160      19.687 -34.041 -38.957  1.00  0.00           H  
ATOM   2483 2HE  LYS A 160      21.022 -34.661 -37.980  1.00  0.00           H  
ATOM   2484 1HZ  LYS A 160      21.156 -33.805 -37.092  1.00  0.00           H  
ATOM   2485 2HZ  LYS A 160      20.584 -35.350 -37.156  1.00  0.00           H  
ATOM   2486 3HZ  LYS A 160      22.129 -35.021 -37.633  1.00  0.00           H  
ATOM   2487  N   GLU A 161      18.630 -38.893 -43.919  1.00  0.00           N  
ATOM   2488  CA  GLU A 161      18.717 -40.189 -44.581  1.00  0.00           C  
ATOM   2489  C   GLU A 161      18.225 -40.106 -46.020  1.00  0.00           C  
ATOM   2490  O   GLU A 161      18.745 -40.786 -46.906  1.00  0.00           O  
ATOM   2491  CB  GLU A 161      17.903 -41.234 -43.812  1.00  0.00           C  
ATOM   2492  CG  GLU A 161      18.494 -41.622 -42.464  1.00  0.00           C  
ATOM   2493  CD  GLU A 161      19.810 -42.338 -42.585  1.00  0.00           C  
ATOM   2494  OE1 GLU A 161      19.907 -43.233 -43.388  1.00  0.00           O  
ATOM   2495  OE2 GLU A 161      20.721 -41.984 -41.874  1.00  0.00           O1-
ATOM   2496  H   GLU A 161      17.885 -38.725 -43.260  1.00  0.00           H  
ATOM   2497  HA  GLU A 161      19.760 -40.506 -44.585  1.00  0.00           H  
ATOM   2498 1HB  GLU A 161      16.895 -40.857 -43.641  1.00  0.00           H  
ATOM   2499 2HB  GLU A 161      17.816 -42.140 -44.413  1.00  0.00           H  
ATOM   2500 1HG  GLU A 161      18.635 -40.721 -41.868  1.00  0.00           H  
ATOM   2501 2HG  GLU A 161      17.785 -42.263 -41.940  1.00  0.00           H  
ATOM   2502  N   GLY A 162      17.219 -39.269 -46.249  1.00  0.00           N  
ATOM   2503  CA  GLY A 162      16.610 -39.145 -47.568  1.00  0.00           C  
ATOM   2504  C   GLY A 162      15.316 -39.944 -47.656  1.00  0.00           C  
ATOM   2505  O   GLY A 162      15.101 -40.693 -48.609  1.00  0.00           O  
ATOM   2506  H   GLY A 162      16.867 -38.704 -45.491  1.00  0.00           H  
ATOM   2507 1HA  GLY A 162      16.409 -38.094 -47.778  1.00  0.00           H  
ATOM   2508 2HA  GLY A 162      17.310 -39.495 -48.326  1.00  0.00           H  
ATOM   2509  N   ASP A 163      14.457 -39.779 -46.655  1.00  0.00           N  
ATOM   2510  CA  ASP A 163      13.183 -40.486 -46.614  1.00  0.00           C  
ATOM   2511  C   ASP A 163      12.013 -39.511 -46.575  1.00  0.00           C  
ATOM   2512  O   ASP A 163      11.407 -39.293 -45.526  1.00  0.00           O  
ATOM   2513  CB  ASP A 163      13.123 -41.414 -45.399  1.00  0.00           C  
ATOM   2514  CG  ASP A 163      11.876 -42.288 -45.382  1.00  0.00           C  
ATOM   2515  OD1 ASP A 163      10.973 -42.015 -46.137  1.00  0.00           O  
ATOM   2516  OD2 ASP A 163      11.839 -43.221 -44.615  1.00  0.00           O1-
ATOM   2517  H   ASP A 163      14.694 -39.149 -45.901  1.00  0.00           H  
ATOM   2518  HA  ASP A 163      13.098 -41.098 -47.513  1.00  0.00           H  
ATOM   2519 1HB  ASP A 163      14.001 -42.060 -45.390  1.00  0.00           H  
ATOM   2520 2HB  ASP A 163      13.145 -40.818 -44.485  1.00  0.00           H  
ATOM   2521  N   PRO A 164      11.701 -38.924 -47.726  1.00  0.00           N  
ATOM   2522  CA  PRO A 164      10.680 -37.883 -47.803  1.00  0.00           C  
ATOM   2523  C   PRO A 164       9.328 -38.406 -47.338  1.00  0.00           C  
ATOM   2524  O   PRO A 164       8.489 -37.644 -46.856  1.00  0.00           O  
ATOM   2525  CB  PRO A 164      10.664 -37.525 -49.293  1.00  0.00           C  
ATOM   2526  CG  PRO A 164      11.306 -38.696 -49.958  1.00  0.00           C  
ATOM   2527  CD  PRO A 164      12.423 -39.086 -49.028  1.00  0.00           C  
ATOM   2528  HA  PRO A 164      10.978 -37.057 -47.157  1.00  0.00           H  
ATOM   2529 1HB  PRO A 164      11.210 -36.587 -49.460  1.00  0.00           H  
ATOM   2530 2HB  PRO A 164      11.179 -38.305 -49.872  1.00  0.00           H  
ATOM   2531 1HG  PRO A 164      11.667 -38.412 -50.956  1.00  0.00           H  
ATOM   2532 2HG  PRO A 164      12.185 -39.023 -49.383  1.00  0.00           H  
ATOM   2533 1HD  PRO A 164      13.210 -38.318 -49.055  1.00  0.00           H  
ATOM   2534 2HD  PRO A 164      12.029 -39.201 -48.006  1.00  0.00           H  
ATOM   2535  N   GLU A 165       9.119 -39.712 -47.486  1.00  0.00           N  
ATOM   2536  CA  GLU A 165       7.859 -40.334 -47.098  1.00  0.00           C  
ATOM   2537  C   GLU A 165       7.682 -40.323 -45.585  1.00  0.00           C  
ATOM   2538  O   GLU A 165       6.584 -40.085 -45.079  1.00  0.00           O  
ATOM   2539  CB  GLU A 165       7.791 -41.769 -47.618  1.00  0.00           C  
ATOM   2540  CG  GLU A 165       7.653 -41.885 -49.129  1.00  0.00           C  
ATOM   2541  CD  GLU A 165       7.614 -43.311 -49.606  1.00  0.00           C  
ATOM   2542  OE1 GLU A 165       7.814 -44.192 -48.805  1.00  0.00           O  
ATOM   2543  OE2 GLU A 165       7.385 -43.519 -50.775  1.00  0.00           O1-
ATOM   2544  H   GLU A 165       9.852 -40.285 -47.877  1.00  0.00           H  
ATOM   2545  HA  GLU A 165       7.042 -39.770 -47.550  1.00  0.00           H  
ATOM   2546 1HB  GLU A 165       6.941 -42.282 -47.165  1.00  0.00           H  
ATOM   2547 2HB  GLU A 165       7.629 -41.759 -48.696  1.00  0.00           H  
ATOM   2548 1HG  GLU A 165       8.489 -41.371 -49.601  1.00  0.00           H  
ATOM   2549 2HG  GLU A 165       7.705 -42.938 -49.409  1.00  0.00           H  
ATOM   2550  N   ALA A 166       8.769 -40.581 -44.864  1.00  0.00           N  
ATOM   2551  CA  ALA A 166       8.747 -40.557 -43.407  1.00  0.00           C  
ATOM   2552  C   ALA A 166       8.451 -39.159 -42.885  1.00  0.00           C  
ATOM   2553  O   ALA A 166       7.796 -38.994 -41.855  1.00  0.00           O  
ATOM   2554  CB  ALA A 166      10.070 -41.061 -42.848  1.00  0.00           C  
ATOM   2555  H   ALA A 166       9.633 -40.801 -45.341  1.00  0.00           H  
ATOM   2556  HA  ALA A 166       7.965 -41.233 -43.062  1.00  0.00           H  
ATOM   2557 1HB  ALA A 166      10.038 -41.037 -41.759  1.00  0.00           H  
ATOM   2558 2HB  ALA A 166      10.240 -42.085 -43.183  1.00  0.00           H  
ATOM   2559 3HB  ALA A 166      10.880 -40.425 -43.202  1.00  0.00           H  
ATOM   2560  N   VAL A 167       8.937 -38.149 -43.602  1.00  0.00           N  
ATOM   2561  CA  VAL A 167       8.686 -36.760 -43.234  1.00  0.00           C  
ATOM   2562  C   VAL A 167       7.201 -36.428 -43.313  1.00  0.00           C  
ATOM   2563  O   VAL A 167       6.652 -35.787 -42.418  1.00  0.00           O  
ATOM   2564  CB  VAL A 167       9.469 -35.811 -44.162  1.00  0.00           C  
ATOM   2565  CG1 VAL A 167       9.085 -34.366 -43.892  1.00  0.00           C  
ATOM   2566  CG2 VAL A 167      10.964 -36.019 -43.971  1.00  0.00           C  
ATOM   2567  H   VAL A 167       9.492 -38.349 -44.421  1.00  0.00           H  
ATOM   2568  HA  VAL A 167       9.024 -36.607 -42.209  1.00  0.00           H  
ATOM   2569  HB  VAL A 167       9.201 -36.028 -45.196  1.00  0.00           H  
ATOM   2570 1HG1 VAL A 167       9.650 -33.709 -44.557  1.00  0.00           H  
ATOM   2571 2HG1 VAL A 167       8.019 -34.232 -44.071  1.00  0.00           H  
ATOM   2572 3HG1 VAL A 167       9.316 -34.115 -42.857  1.00  0.00           H  
ATOM   2573 1HG2 VAL A 167      11.512 -35.346 -44.629  1.00  0.00           H  
ATOM   2574 2HG2 VAL A 167      11.232 -35.809 -42.935  1.00  0.00           H  
ATOM   2575 3HG2 VAL A 167      11.223 -37.051 -44.209  1.00  0.00           H  
ATOM   2576  N   LEU A 168       6.558 -36.871 -44.387  1.00  0.00           N  
ATOM   2577  CA  LEU A 168       5.120 -36.682 -44.549  1.00  0.00           C  
ATOM   2578  C   LEU A 168       4.344 -37.375 -43.438  1.00  0.00           C  
ATOM   2579  O   LEU A 168       3.398 -36.813 -42.884  1.00  0.00           O  
ATOM   2580  CB  LEU A 168       4.664 -37.221 -45.911  1.00  0.00           C  
ATOM   2581  CG  LEU A 168       3.148 -37.299 -46.121  1.00  0.00           C  
ATOM   2582  CD1 LEU A 168       2.536 -35.917 -45.935  1.00  0.00           C  
ATOM   2583  CD2 LEU A 168       2.855 -37.842 -47.513  1.00  0.00           C  
ATOM   2584  H   LEU A 168       7.075 -37.350 -45.108  1.00  0.00           H  
ATOM   2585  HA  LEU A 168       4.905 -35.613 -44.511  1.00  0.00           H  
ATOM   2586 1HB  LEU A 168       5.069 -38.224 -46.040  1.00  0.00           H  
ATOM   2587 2HB  LEU A 168       3.576 -37.287 -45.912  1.00  0.00           H  
ATOM   2588  HG  LEU A 168       2.710 -37.961 -45.375  1.00  0.00           H  
ATOM   2589 1HD1 LEU A 168       1.458 -35.974 -46.084  1.00  0.00           H  
ATOM   2590 2HD1 LEU A 168       2.743 -35.561 -44.926  1.00  0.00           H  
ATOM   2591 3HD1 LEU A 168       2.968 -35.227 -46.659  1.00  0.00           H  
ATOM   2592 1HD2 LEU A 168       1.776 -37.899 -47.663  1.00  0.00           H  
ATOM   2593 2HD2 LEU A 168       3.292 -37.181 -48.262  1.00  0.00           H  
ATOM   2594 3HD2 LEU A 168       3.289 -38.838 -47.614  1.00  0.00           H  
ATOM   2595  N   GLU A 169       4.748 -38.598 -43.114  1.00  0.00           N  
ATOM   2596  CA  GLU A 169       4.093 -39.370 -42.065  1.00  0.00           C  
ATOM   2597  C   GLU A 169       4.178 -38.658 -40.722  1.00  0.00           C  
ATOM   2598  O   GLU A 169       3.235 -38.687 -39.931  1.00  0.00           O  
ATOM   2599  CB  GLU A 169       4.721 -40.761 -41.955  1.00  0.00           C  
ATOM   2600  CG  GLU A 169       4.363 -41.705 -43.094  1.00  0.00           C  
ATOM   2601  CD  GLU A 169       2.899 -42.049 -43.132  1.00  0.00           C  
ATOM   2602  OE1 GLU A 169       2.344 -42.311 -42.093  1.00  0.00           O  
ATOM   2603  OE2 GLU A 169       2.338 -42.049 -44.203  1.00  0.00           O1-
ATOM   2604  H   GLU A 169       5.531 -39.006 -43.607  1.00  0.00           H  
ATOM   2605  HA  GLU A 169       3.042 -39.493 -42.330  1.00  0.00           H  
ATOM   2606 1HB  GLU A 169       5.807 -40.670 -41.924  1.00  0.00           H  
ATOM   2607 2HB  GLU A 169       4.406 -41.229 -41.022  1.00  0.00           H  
ATOM   2608 1HG  GLU A 169       4.639 -41.236 -44.039  1.00  0.00           H  
ATOM   2609 2HG  GLU A 169       4.944 -42.620 -42.991  1.00  0.00           H  
ATOM   2610  N   ALA A 170       5.315 -38.017 -40.469  1.00  0.00           N  
ATOM   2611  CA  ALA A 170       5.500 -37.236 -39.252  1.00  0.00           C  
ATOM   2612  C   ALA A 170       4.513 -36.077 -39.186  1.00  0.00           C  
ATOM   2613  O   ALA A 170       3.957 -35.784 -38.127  1.00  0.00           O  
ATOM   2614  CB  ALA A 170       6.929 -36.719 -39.167  1.00  0.00           C  
ATOM   2615  H   ALA A 170       6.070 -38.075 -41.137  1.00  0.00           H  
ATOM   2616  HA  ALA A 170       5.331 -37.888 -38.393  1.00  0.00           H  
ATOM   2617 1HB  ALA A 170       7.052 -36.138 -38.253  1.00  0.00           H  
ATOM   2618 2HB  ALA A 170       7.622 -37.562 -39.157  1.00  0.00           H  
ATOM   2619 3HB  ALA A 170       7.140 -36.086 -40.029  1.00  0.00           H  
ATOM   2620  N   ALA A 171       4.299 -35.423 -40.322  1.00  0.00           N  
ATOM   2621  CA  ALA A 171       3.328 -34.339 -40.412  1.00  0.00           C  
ATOM   2622  C   ALA A 171       1.910 -34.850 -40.180  1.00  0.00           C  
ATOM   2623  O   ALA A 171       1.099 -34.184 -39.534  1.00  0.00           O  
ATOM   2624  CB  ALA A 171       3.427 -33.649 -41.764  1.00  0.00           C  
ATOM   2625  H   ALA A 171       4.823 -35.685 -41.146  1.00  0.00           H  
ATOM   2626  HA  ALA A 171       3.564 -33.599 -39.646  1.00  0.00           H  
ATOM   2627 1HB  ALA A 171       2.698 -32.841 -41.814  1.00  0.00           H  
ATOM   2628 2HB  ALA A 171       4.430 -33.239 -41.889  1.00  0.00           H  
ATOM   2629 3HB  ALA A 171       3.229 -34.369 -42.554  1.00  0.00           H  
ATOM   2630  N   LYS A 172       1.618 -36.031 -40.713  1.00  0.00           N  
ATOM   2631  CA  LYS A 172       0.302 -36.637 -40.556  1.00  0.00           C  
ATOM   2632  C   LYS A 172      -0.004 -36.921 -39.091  1.00  0.00           C  
ATOM   2633  O   LYS A 172      -1.134 -36.756 -38.640  1.00  0.00           O  
ATOM   2634  CB  LYS A 172       0.203 -37.926 -41.374  1.00  0.00           C  
ATOM   2635  CG  LYS A 172       0.011 -37.707 -42.869  1.00  0.00           C  
ATOM   2636  CD  LYS A 172       0.283 -38.983 -43.653  1.00  0.00           C  
ATOM   2637  CE  LYS A 172      -0.646 -40.107 -43.227  1.00  0.00           C  
ATOM   2638  NZ  LYS A 172      -0.485 -41.316 -44.079  1.00  0.00           N1+
ATOM   2639  H   LYS A 172       2.325 -36.522 -41.239  1.00  0.00           H  
ATOM   2640  HA  LYS A 172      -0.447 -35.943 -40.941  1.00  0.00           H  
ATOM   2641 1HB  LYS A 172      -0.632 -38.524 -41.011  1.00  0.00           H  
ATOM   2642 2HB  LYS A 172       0.001 -37.680 -42.416  1.00  0.00           H  
ATOM   2643 1HG  LYS A 172       0.686 -36.927 -43.214  1.00  0.00           H  
ATOM   2644 2HG  LYS A 172       0.243 -38.627 -43.405  1.00  0.00           H  
ATOM   2645 1HD  LYS A 172       1.315 -39.296 -43.488  1.00  0.00           H  
ATOM   2646 2HD  LYS A 172      -0.380 -39.774 -43.303  1.00  0.00           H  
ATOM   2647 1HE  LYS A 172      -1.682 -39.768 -43.291  1.00  0.00           H  
ATOM   2648 2HE  LYS A 172      -0.524 -40.957 -43.898  1.00  0.00           H  
ATOM   2649 1HZ  LYS A 172      -1.119 -42.038 -43.763  1.00  0.00           H  
ATOM   2650 2HZ  LYS A 172      -0.694 -41.082 -45.039  1.00  0.00           H  
ATOM   2651 3HZ  LYS A 172       0.464 -41.652 -44.011  1.00  0.00           H  
ATOM   2652  N   VAL A 173       1.014 -37.349 -38.352  1.00  0.00           N  
ATOM   2653  CA  VAL A 173       0.876 -37.592 -36.922  1.00  0.00           C  
ATOM   2654  C   VAL A 173       0.552 -36.305 -36.175  1.00  0.00           C  
ATOM   2655  O   VAL A 173      -0.369 -36.265 -35.358  1.00  0.00           O  
ATOM   2656  CB  VAL A 173       2.173 -38.196 -36.352  1.00  0.00           C  
ATOM   2657  CG1 VAL A 173       2.133 -38.209 -34.832  1.00  0.00           C  
ATOM   2658  CG2 VAL A 173       2.372 -39.604 -36.898  1.00  0.00           C  
ATOM   2659  H   VAL A 173       1.908 -37.513 -38.794  1.00  0.00           H  
ATOM   2660  HA  VAL A 173       0.062 -38.301 -36.768  1.00  0.00           H  
ATOM   2661  HB  VAL A 173       3.015 -37.571 -36.646  1.00  0.00           H  
ATOM   2662 1HG1 VAL A 173       3.058 -38.640 -34.446  1.00  0.00           H  
ATOM   2663 2HG1 VAL A 173       2.027 -37.190 -34.462  1.00  0.00           H  
ATOM   2664 3HG1 VAL A 173       1.287 -38.807 -34.495  1.00  0.00           H  
ATOM   2665 1HG2 VAL A 173       3.291 -40.024 -36.492  1.00  0.00           H  
ATOM   2666 2HG2 VAL A 173       1.526 -40.227 -36.608  1.00  0.00           H  
ATOM   2667 3HG2 VAL A 173       2.439 -39.564 -37.986  1.00  0.00           H  
ATOM   2668  N   ALA A 174       1.311 -35.252 -36.461  1.00  0.00           N  
ATOM   2669  CA  ALA A 174       1.086 -33.954 -35.836  1.00  0.00           C  
ATOM   2670  C   ALA A 174      -0.300 -33.417 -36.168  1.00  0.00           C  
ATOM   2671  O   ALA A 174      -0.953 -32.795 -35.332  1.00  0.00           O  
ATOM   2672  CB  ALA A 174       2.156 -32.963 -36.274  1.00  0.00           C  
ATOM   2673  H   ALA A 174       2.065 -35.357 -37.124  1.00  0.00           H  
ATOM   2674  HA  ALA A 174       1.165 -34.073 -34.755  1.00  0.00           H  
ATOM   2675 1HB  ALA A 174       1.972 -31.998 -35.800  1.00  0.00           H  
ATOM   2676 2HB  ALA A 174       3.136 -33.334 -35.977  1.00  0.00           H  
ATOM   2677 3HB  ALA A 174       2.122 -32.849 -37.357  1.00  0.00           H  
ATOM   2678  N   LEU A 175      -0.745 -33.661 -37.397  1.00  0.00           N  
ATOM   2679  CA  LEU A 175      -2.081 -33.260 -37.823  1.00  0.00           C  
ATOM   2680  C   LEU A 175      -3.154 -34.001 -37.040  1.00  0.00           C  
ATOM   2681  O   LEU A 175      -4.162 -33.415 -36.641  1.00  0.00           O  
ATOM   2682  CB  LEU A 175      -2.260 -33.523 -39.323  1.00  0.00           C  
ATOM   2683  CG  LEU A 175      -3.659 -33.245 -39.884  1.00  0.00           C  
ATOM   2684  CD1 LEU A 175      -4.004 -31.776 -39.687  1.00  0.00           C  
ATOM   2685  CD2 LEU A 175      -3.700 -33.622 -41.359  1.00  0.00           C  
ATOM   2686  H   LEU A 175      -0.142 -34.139 -38.054  1.00  0.00           H  
ATOM   2687  HA  LEU A 175      -2.193 -32.190 -37.645  1.00  0.00           H  
ATOM   2688 1HB  LEU A 175      -2.023 -34.568 -39.523  1.00  0.00           H  
ATOM   2689 2HB  LEU A 175      -3.304 -33.351 -39.584  1.00  0.00           H  
ATOM   2690  HG  LEU A 175      -4.395 -33.837 -39.339  1.00  0.00           H  
ATOM   2691 1HD1 LEU A 175      -5.000 -31.578 -40.086  1.00  0.00           H  
ATOM   2692 2HD1 LEU A 175      -3.987 -31.538 -38.623  1.00  0.00           H  
ATOM   2693 3HD1 LEU A 175      -3.276 -31.157 -40.209  1.00  0.00           H  
ATOM   2694 1HD2 LEU A 175      -4.696 -33.427 -41.757  1.00  0.00           H  
ATOM   2695 2HD2 LEU A 175      -2.966 -33.030 -41.906  1.00  0.00           H  
ATOM   2696 3HD2 LEU A 175      -3.467 -34.681 -41.471  1.00  0.00           H  
ATOM   2697  N   ARG A 176      -2.935 -35.294 -36.822  1.00  0.00           N  
ATOM   2698  CA  ARG A 176      -3.890 -36.122 -36.096  1.00  0.00           C  
ATOM   2699  C   ARG A 176      -4.002 -35.683 -34.639  1.00  0.00           C  
ATOM   2700  O   ARG A 176      -5.086 -35.702 -34.058  1.00  0.00           O  
ATOM   2701  CB  ARG A 176      -3.478 -37.586 -36.150  1.00  0.00           C  
ATOM   2702  CG  ARG A 176      -3.622 -38.240 -37.515  1.00  0.00           C  
ATOM   2703  CD  ARG A 176      -5.046 -38.383 -37.907  1.00  0.00           C  
ATOM   2704  NE  ARG A 176      -5.202 -39.219 -39.088  1.00  0.00           N  
ATOM   2705  CZ  ARG A 176      -6.357 -39.385 -39.762  1.00  0.00           C  
ATOM   2706  NH1 ARG A 176      -7.446 -38.768 -39.361  1.00  0.00           N1+
ATOM   2707  NH2 ARG A 176      -6.394 -40.165 -40.827  1.00  0.00           N  
ATOM   2708  H   ARG A 176      -2.085 -35.712 -37.171  1.00  0.00           H  
ATOM   2709  HA  ARG A 176      -4.867 -36.019 -36.568  1.00  0.00           H  
ATOM   2710 1HB  ARG A 176      -4.080 -38.159 -35.444  1.00  0.00           H  
ATOM   2711 2HB  ARG A 176      -3.675 -37.981 -37.148  1.00  0.00           H  
ATOM   2712 1HG  ARG A 176      -3.169 -39.231 -37.494  1.00  0.00           H  
ATOM   2713 2HG  ARG A 176      -4.680 -38.328 -37.768  1.00  0.00           H  
ATOM   2714 1HD  ARG A 176      -5.465 -37.403 -38.127  1.00  0.00           H  
ATOM   2715 2HD  ARG A 176      -5.118 -39.015 -38.793  1.00  0.00           H  
ATOM   2716  HE  ARG A 176      -4.385 -39.710 -39.427  1.00  0.00           H  
ATOM   2717 1HH1 ARG A 176      -7.417 -38.170 -38.546  1.00  0.00           H  
ATOM   2718 2HH1 ARG A 176      -8.312 -38.891 -39.865  1.00  0.00           H  
ATOM   2719 1HH2 ARG A 176      -5.557 -40.641 -41.136  1.00  0.00           H  
ATOM   2720 2HH2 ARG A 176      -7.260 -40.289 -41.331  1.00  0.00           H  
ATOM   2721  N   VAL A 177      -2.875 -35.284 -34.059  1.00  0.00           N  
ATOM   2722  CA  VAL A 177      -2.858 -34.775 -32.693  1.00  0.00           C  
ATOM   2723  C   VAL A 177      -3.670 -33.492 -32.573  1.00  0.00           C  
ATOM   2724  O   VAL A 177      -4.427 -33.314 -31.619  1.00  0.00           O  
ATOM   2725  CB  VAL A 177      -1.410 -34.507 -32.243  1.00  0.00           C  
ATOM   2726  CG1 VAL A 177      -1.393 -33.804 -30.894  1.00  0.00           C  
ATOM   2727  CG2 VAL A 177      -0.638 -35.817 -32.176  1.00  0.00           C  
ATOM   2728  H   VAL A 177      -2.010 -35.337 -34.577  1.00  0.00           H  
ATOM   2729  HA  VAL A 177      -3.296 -35.529 -32.037  1.00  0.00           H  
ATOM   2730  HB  VAL A 177      -0.932 -33.839 -32.959  1.00  0.00           H  
ATOM   2731 1HG1 VAL A 177      -0.362 -33.623 -30.590  1.00  0.00           H  
ATOM   2732 2HG1 VAL A 177      -1.920 -32.853 -30.972  1.00  0.00           H  
ATOM   2733 3HG1 VAL A 177      -1.883 -34.432 -30.149  1.00  0.00           H  
ATOM   2734 1HG2 VAL A 177       0.386 -35.619 -31.857  1.00  0.00           H  
ATOM   2735 2HG2 VAL A 177      -1.117 -36.488 -31.463  1.00  0.00           H  
ATOM   2736 3HG2 VAL A 177      -0.625 -36.282 -33.162  1.00  0.00           H  
ATOM   2737  N   ALA A 178      -3.506 -32.602 -33.545  1.00  0.00           N  
ATOM   2738  CA  ALA A 178      -4.298 -31.378 -33.604  1.00  0.00           C  
ATOM   2739  C   ALA A 178      -5.782 -31.686 -33.745  1.00  0.00           C  
ATOM   2740  O   ALA A 178      -6.626 -31.022 -33.142  1.00  0.00           O  
ATOM   2741  CB  ALA A 178      -3.828 -30.499 -34.751  1.00  0.00           C  
ATOM   2742  H   ALA A 178      -2.820 -32.777 -34.262  1.00  0.00           H  
ATOM   2743  HA  ALA A 178      -4.144 -30.821 -32.679  1.00  0.00           H  
ATOM   2744 1HB  ALA A 178      -4.426 -29.588 -34.783  1.00  0.00           H  
ATOM   2745 2HB  ALA A 178      -2.779 -30.238 -34.606  1.00  0.00           H  
ATOM   2746 3HB  ALA A 178      -3.940 -31.037 -35.693  1.00  0.00           H  
ATOM   2747  N   GLU A 179      -6.097 -32.701 -34.546  1.00  0.00           N  
ATOM   2748  CA  GLU A 179      -7.478 -33.131 -34.732  1.00  0.00           C  
ATOM   2749  C   GLU A 179      -8.096 -33.583 -33.413  1.00  0.00           C  
ATOM   2750  O   GLU A 179      -9.222 -33.205 -33.085  1.00  0.00           O  
ATOM   2751  CB  GLU A 179      -7.550 -34.266 -35.756  1.00  0.00           C  
ATOM   2752  CG  GLU A 179      -8.961 -34.752 -36.057  1.00  0.00           C  
ATOM   2753  CD  GLU A 179      -8.993 -35.854 -37.078  1.00  0.00           C  
ATOM   2754  OE1 GLU A 179      -8.001 -36.526 -37.234  1.00  0.00           O  
ATOM   2755  OE2 GLU A 179     -10.011 -36.024 -37.706  1.00  0.00           O1-
ATOM   2756  H   GLU A 179      -5.359 -33.187 -35.037  1.00  0.00           H  
ATOM   2757  HA  GLU A 179      -8.053 -32.288 -35.117  1.00  0.00           H  
ATOM   2758 1HB  GLU A 179      -6.973 -35.117 -35.396  1.00  0.00           H  
ATOM   2759 2HB  GLU A 179      -8.582 -34.593 -35.864  1.00  0.00           H  
ATOM   2760 1HG  GLU A 179      -9.554 -33.913 -36.415  1.00  0.00           H  
ATOM   2761 2HG  GLU A 179      -8.915 -35.497 -36.852  1.00  0.00           H  
ATOM   2762  N   LEU A 180      -7.356 -34.392 -32.666  1.00  0.00           N  
ATOM   2763  CA  LEU A 180      -7.814 -34.866 -31.365  1.00  0.00           C  
ATOM   2764  C   LEU A 180      -7.965 -33.712 -30.381  1.00  0.00           C  
ATOM   2765  O   LEU A 180      -8.908 -33.674 -29.593  1.00  0.00           O  
ATOM   2766  CB  LEU A 180      -6.831 -35.899 -30.802  1.00  0.00           C  
ATOM   2767  CG  LEU A 180      -6.765 -37.235 -31.557  1.00  0.00           C  
ATOM   2768  CD1 LEU A 180      -5.565 -38.035 -31.068  1.00  0.00           C  
ATOM   2769  CD2 LEU A 180      -8.059 -38.003 -31.341  1.00  0.00           C  
ATOM   2770  H   LEU A 180      -6.453 -34.688 -33.006  1.00  0.00           H  
ATOM   2771  HA  LEU A 180      -8.785 -35.346 -31.494  1.00  0.00           H  
ATOM   2772 1HB  LEU A 180      -7.104 -36.114 -29.769  1.00  0.00           H  
ATOM   2773 2HB  LEU A 180      -6.923 -36.820 -31.380  1.00  0.00           H  
ATOM   2774  HG  LEU A 180      -6.627 -37.044 -32.621  1.00  0.00           H  
ATOM   2775 1HD1 LEU A 180      -5.519 -38.984 -31.603  1.00  0.00           H  
ATOM   2776 2HD1 LEU A 180      -4.652 -37.472 -31.251  1.00  0.00           H  
ATOM   2777 3HD1 LEU A 180      -5.667 -38.227 -29.999  1.00  0.00           H  
ATOM   2778 1HD2 LEU A 180      -8.014 -38.952 -31.878  1.00  0.00           H  
ATOM   2779 2HD2 LEU A 180      -8.197 -38.194 -30.277  1.00  0.00           H  
ATOM   2780 3HD2 LEU A 180      -8.899 -37.416 -31.716  1.00  0.00           H  
ATOM   2781  N   ALA A 181      -7.028 -32.771 -30.433  1.00  0.00           N  
ATOM   2782  CA  ALA A 181      -7.069 -31.601 -29.563  1.00  0.00           C  
ATOM   2783  C   ALA A 181      -8.300 -30.750 -29.842  1.00  0.00           C  
ATOM   2784  O   ALA A 181      -8.940 -30.245 -28.919  1.00  0.00           O  
ATOM   2785  CB  ALA A 181      -5.805 -30.770 -29.732  1.00  0.00           C  
ATOM   2786  H   ALA A 181      -6.269 -32.870 -31.090  1.00  0.00           H  
ATOM   2787  HA  ALA A 181      -7.105 -31.940 -28.528  1.00  0.00           H  
ATOM   2788 1HB  ALA A 181      -5.849 -29.900 -29.076  1.00  0.00           H  
ATOM   2789 2HB  ALA A 181      -4.934 -31.374 -29.471  1.00  0.00           H  
ATOM   2790 3HB  ALA A 181      -5.718 -30.440 -30.766  1.00  0.00           H  
ATOM   2791  N   ALA A 182      -8.628 -30.591 -31.121  1.00  0.00           N  
ATOM   2792  CA  ALA A 182      -9.799 -29.822 -31.524  1.00  0.00           C  
ATOM   2793  C   ALA A 182     -11.081 -30.473 -31.026  1.00  0.00           C  
ATOM   2794  O   ALA A 182     -12.002 -29.790 -30.577  1.00  0.00           O  
ATOM   2795  CB  ALA A 182      -9.835 -29.668 -33.038  1.00  0.00           C  
ATOM   2796  H   ALA A 182      -8.048 -31.016 -31.834  1.00  0.00           H  
ATOM   2797  HA  ALA A 182      -9.722 -28.823 -31.092  1.00  0.00           H  
ATOM   2798 1HB  ALA A 182     -10.716 -29.091 -33.323  1.00  0.00           H  
ATOM   2799 2HB  ALA A 182      -8.939 -29.147 -33.373  1.00  0.00           H  
ATOM   2800 3HB  ALA A 182      -9.881 -30.650 -33.502  1.00  0.00           H  
ATOM   2801  N   LYS A 183     -11.137 -31.798 -31.108  1.00  0.00           N  
ATOM   2802  CA  LYS A 183     -12.290 -32.549 -30.622  1.00  0.00           C  
ATOM   2803  C   LYS A 183     -12.347 -32.542 -29.100  1.00  0.00           C  
ATOM   2804  O   LYS A 183     -13.426 -32.463 -28.510  1.00  0.00           O  
ATOM   2805  CB  LYS A 183     -12.249 -33.988 -31.139  1.00  0.00           C  
ATOM   2806  CG  LYS A 183     -12.485 -34.124 -32.638  1.00  0.00           C  
ATOM   2807  CD  LYS A 183     -12.301 -35.563 -33.097  1.00  0.00           C  
ATOM   2808  CE  LYS A 183     -12.492 -35.693 -34.601  1.00  0.00           C  
ATOM   2809  NZ  LYS A 183     -12.198 -37.069 -35.084  1.00  0.00           N1+
ATOM   2810  H   LYS A 183     -10.364 -32.300 -31.520  1.00  0.00           H  
ATOM   2811  HA  LYS A 183     -13.196 -32.082 -31.010  1.00  0.00           H  
ATOM   2812 1HB  LYS A 183     -13.006 -34.581 -30.627  1.00  0.00           H  
ATOM   2813 2HB  LYS A 183     -12.489 -33.999 -32.203  1.00  0.00           H  
ATOM   2814 1HG  LYS A 183     -11.783 -33.487 -33.176  1.00  0.00           H  
ATOM   2815 2HG  LYS A 183     -12.315 -35.156 -32.941  1.00  0.00           H  
ATOM   2816 1HD  LYS A 183     -13.024 -36.201 -32.593  1.00  0.00           H  
ATOM   2817 2HD  LYS A 183     -12.474 -35.626 -34.172  1.00  0.00           H  
ATOM   2818 1HE  LYS A 183     -11.832 -34.993 -35.114  1.00  0.00           H  
ATOM   2819 2HE  LYS A 183     -12.231 -36.702 -34.915  1.00  0.00           H  
ATOM   2820 1HZ  LYS A 183     -12.337 -37.114 -36.083  1.00  0.00           H  
ATOM   2821 2HZ  LYS A 183     -11.239 -37.305 -34.866  1.00  0.00           H  
ATOM   2822 3HZ  LYS A 183     -12.818 -37.724 -34.629  1.00  0.00           H  
ATOM   2823  N   ASN A 184     -11.181 -32.620 -28.469  1.00  0.00           N  
ATOM   2824  CA  ASN A 184     -11.098 -32.615 -27.012  1.00  0.00           C  
ATOM   2825  C   ASN A 184     -11.308 -31.215 -26.453  1.00  0.00           C  
ATOM   2826  O   ASN A 184     -11.626 -31.046 -25.278  1.00  0.00           O  
ATOM   2827  CB  ASN A 184      -9.766 -33.179 -26.550  1.00  0.00           C  
ATOM   2828  CG  ASN A 184      -9.733 -33.448 -25.071  1.00  0.00           C  
ATOM   2829  ND2 ASN A 184      -8.797 -32.843 -24.387  1.00  0.00           N  
ATOM   2830  OD1 ASN A 184     -10.560 -34.206 -24.547  1.00  0.00           O  
ATOM   2831  H   ASN A 184     -10.333 -32.688 -29.010  1.00  0.00           H  
ATOM   2832  HA  ASN A 184     -11.877 -33.269 -26.619  1.00  0.00           H  
ATOM   2833 1HB  ASN A 184      -8.969 -32.477 -26.797  1.00  0.00           H  
ATOM   2834 2HB  ASN A 184      -9.776 -33.294 -25.466  1.00  0.00           H  
ATOM   2835 1HD2 ASN A 184      -8.150 -32.239 -24.852  1.00  0.00           H  
ATOM   2836 2HD2 ASN A 184      -8.727 -32.986 -23.399  1.00  0.00           H  
ATOM   2837  N   GLY A 185     -11.003 -30.236 -27.222  1.00  0.00           N  
ATOM   2838  CA  GLY A 185     -11.156 -28.847 -26.796  1.00  0.00           C  
ATOM   2839  C   GLY A 185      -9.929 -28.368 -26.032  1.00  0.00           C  
ATOM   2840  O   GLY A 185     -10.021 -27.476 -25.188  1.00  0.00           O  
ATOM   2841  H   GLY A 185     -10.753 -30.431 -28.179  1.00  0.00           H  
ATOM   2842 1HA  GLY A 185     -11.316 -28.214 -27.669  1.00  0.00           H  
ATOM   2843 2HA  GLY A 185     -12.040 -28.755 -26.167  1.00  0.00           H  
ATOM   2844  N   ASP A 186      -8.780 -28.965 -26.333  1.00  0.00           N  
ATOM   2845  CA  ASP A 186      -7.534 -28.604 -25.665  1.00  0.00           C  
ATOM   2846  C   ASP A 186      -6.725 -27.621 -26.499  1.00  0.00           C  
ATOM   2847  O   ASP A 186      -6.049 -28.009 -27.452  1.00  0.00           O  
ATOM   2848  CB  ASP A 186      -6.696 -29.855 -25.386  1.00  0.00           C  
ATOM   2849  CG  ASP A 186      -5.443 -29.557 -24.571  1.00  0.00           C  
ATOM   2850  OD1 ASP A 186      -4.884 -28.501 -24.745  1.00  0.00           O  
ATOM   2851  OD2 ASP A 186      -5.059 -30.391 -23.786  1.00  0.00           O1-
ATOM   2852  H   ASP A 186      -8.771 -29.683 -27.043  1.00  0.00           H  
ATOM   2853  HA  ASP A 186      -7.777 -28.135 -24.710  1.00  0.00           H  
ATOM   2854 1HB  ASP A 186      -6.399 -30.312 -26.330  1.00  0.00           H  
ATOM   2855 2HB  ASP A 186      -5.785 -29.571 -24.857  1.00  0.00           H  
ATOM   2856  N   LYS A 187      -6.798 -26.344 -26.136  1.00  0.00           N  
ATOM   2857  CA  LYS A 187      -6.161 -25.290 -26.913  1.00  0.00           C  
ATOM   2858  C   LYS A 187      -4.644 -25.412 -26.871  1.00  0.00           C  
ATOM   2859  O   LYS A 187      -3.963 -25.160 -27.865  1.00  0.00           O  
ATOM   2860  CB  LYS A 187      -6.592 -23.914 -26.400  1.00  0.00           C  
ATOM   2861  CG  LYS A 187      -8.042 -23.559 -26.694  1.00  0.00           C  
ATOM   2862  CD  LYS A 187      -8.404 -22.194 -26.128  1.00  0.00           C  
ATOM   2863  CE  LYS A 187      -9.857 -21.843 -26.413  1.00  0.00           C  
ATOM   2864  NZ  LYS A 187     -10.235 -20.525 -25.832  1.00  0.00           N1+
ATOM   2865  H   LYS A 187      -7.306 -26.102 -25.298  1.00  0.00           H  
ATOM   2866  HA  LYS A 187      -6.489 -25.379 -27.950  1.00  0.00           H  
ATOM   2867 1HB  LYS A 187      -5.962 -23.145 -26.851  1.00  0.00           H  
ATOM   2868 2HB  LYS A 187      -7.618 -23.716 -26.705  1.00  0.00           H  
ATOM   2869 1HG  LYS A 187      -8.697 -24.311 -26.255  1.00  0.00           H  
ATOM   2870 2HG  LYS A 187      -8.280 -22.592 -26.250  1.00  0.00           H  
ATOM   2871 1HD  LYS A 187      -7.763 -21.434 -26.573  1.00  0.00           H  
ATOM   2872 2HD  LYS A 187      -9.439 -21.960 -26.375  1.00  0.00           H  
ATOM   2873 1HE  LYS A 187     -10.507 -22.610 -25.994  1.00  0.00           H  
ATOM   2874 2HE  LYS A 187     -10.101 -20.892 -25.939  1.00  0.00           H  
ATOM   2875 1HZ  LYS A 187     -11.203 -20.330 -26.043  1.00  0.00           H  
ATOM   2876 2HZ  LYS A 187     -10.105 -20.549 -24.828  1.00  0.00           H  
ATOM   2877 3HZ  LYS A 187      -9.652 -19.802 -26.229  1.00  0.00           H  
ATOM   2878  N   GLU A 188      -4.119 -25.801 -25.712  1.00  0.00           N  
ATOM   2879  CA  GLU A 188      -2.676 -25.896 -25.519  1.00  0.00           C  
ATOM   2880  C   GLU A 188      -2.056 -26.905 -26.477  1.00  0.00           C  
ATOM   2881  O   GLU A 188      -1.071 -26.612 -27.153  1.00  0.00           O  
ATOM   2882  CB  GLU A 188      -2.357 -26.287 -24.074  1.00  0.00           C  
ATOM   2883  CG  GLU A 188      -0.870 -26.388 -23.765  1.00  0.00           C  
ATOM   2884  CD  GLU A 188      -0.595 -26.789 -22.343  1.00  0.00           C  
ATOM   2885  OE1 GLU A 188      -1.523 -27.143 -21.656  1.00  0.00           O  
ATOM   2886  OE2 GLU A 188       0.545 -26.744 -21.943  1.00  0.00           O1-
ATOM   2887  H   GLU A 188      -4.734 -26.036 -24.949  1.00  0.00           H  
ATOM   2888  HA  GLU A 188      -2.236 -24.917 -25.711  1.00  0.00           H  
ATOM   2889 1HB  GLU A 188      -2.814 -27.250 -23.849  1.00  0.00           H  
ATOM   2890 2HB  GLU A 188      -1.280 -26.400 -23.958  1.00  0.00           H  
ATOM   2891 1HG  GLU A 188      -0.401 -25.427 -23.963  1.00  0.00           H  
ATOM   2892 2HG  GLU A 188      -0.743 -26.611 -22.707  1.00  0.00           H  
ATOM   2893  N   VAL A 189      -2.642 -28.098 -26.527  1.00  0.00           N  
ATOM   2894  CA  VAL A 189      -2.136 -29.162 -27.387  1.00  0.00           C  
ATOM   2895  C   VAL A 189      -2.388 -28.846 -28.858  1.00  0.00           C  
ATOM   2896  O   VAL A 189      -1.548 -29.124 -29.714  1.00  0.00           O  
ATOM   2897  CB  VAL A 189      -2.807 -30.501 -27.029  1.00  0.00           C  
ATOM   2898  CG1 VAL A 189      -2.433 -31.573 -28.043  1.00  0.00           C  
ATOM   2899  CG2 VAL A 189      -2.404 -30.923 -25.626  1.00  0.00           C  
ATOM   2900  H   VAL A 189      -3.456 -28.273 -25.955  1.00  0.00           H  
ATOM   2901  HA  VAL A 189      -1.061 -29.255 -27.227  1.00  0.00           H  
ATOM   2902  HB  VAL A 189      -3.891 -30.377 -27.076  1.00  0.00           H  
ATOM   2903 1HG1 VAL A 189      -2.917 -32.512 -27.774  1.00  0.00           H  
ATOM   2904 2HG1 VAL A 189      -2.765 -31.266 -29.035  1.00  0.00           H  
ATOM   2905 3HG1 VAL A 189      -1.353 -31.710 -28.046  1.00  0.00           H  
ATOM   2906 1HG2 VAL A 189      -2.883 -31.871 -25.378  1.00  0.00           H  
ATOM   2907 2HG2 VAL A 189      -1.321 -31.039 -25.576  1.00  0.00           H  
ATOM   2908 3HG2 VAL A 189      -2.719 -30.162 -24.911  1.00  0.00           H  
ATOM   2909  N   PHE A 190      -3.548 -28.267 -29.144  1.00  0.00           N  
ATOM   2910  CA  PHE A 190      -3.928 -27.947 -30.513  1.00  0.00           C  
ATOM   2911  C   PHE A 190      -2.913 -27.012 -31.162  1.00  0.00           C  
ATOM   2912  O   PHE A 190      -2.472 -27.245 -32.289  1.00  0.00           O  
ATOM   2913  CB  PHE A 190      -5.316 -27.303 -30.547  1.00  0.00           C  
ATOM   2914  CG  PHE A 190      -5.783 -26.942 -31.928  1.00  0.00           C  
ATOM   2915  CD1 PHE A 190      -6.198 -27.925 -32.814  1.00  0.00           C  
ATOM   2916  CD2 PHE A 190      -5.805 -25.619 -32.344  1.00  0.00           C  
ATOM   2917  CE1 PHE A 190      -6.628 -27.591 -34.085  1.00  0.00           C  
ATOM   2918  CE2 PHE A 190      -6.236 -25.285 -33.613  1.00  0.00           C  
ATOM   2919  CZ  PHE A 190      -6.647 -26.272 -34.485  1.00  0.00           C  
ATOM   2920  H   PHE A 190      -4.183 -28.039 -28.393  1.00  0.00           H  
ATOM   2921  HA  PHE A 190      -3.967 -28.874 -31.087  1.00  0.00           H  
ATOM   2922 1HB  PHE A 190      -5.311 -26.397 -29.941  1.00  0.00           H  
ATOM   2923 2HB  PHE A 190      -5.557 -27.012 -31.569  1.00  0.00           H  
ATOM   2924  HD1 PHE A 190      -6.184 -28.966 -32.498  1.00  0.00           H  
ATOM   2925  HD2 PHE A 190      -5.481 -24.838 -31.655  1.00  0.00           H  
ATOM   2926  HE1 PHE A 190      -6.953 -28.374 -34.772  1.00  0.00           H  
ATOM   2927  HE2 PHE A 190      -6.249 -24.241 -33.927  1.00  0.00           H  
ATOM   2928  HZ  PHE A 190      -6.984 -26.010 -35.487  1.00  0.00           H  
ATOM   2929  N   LYS A 191      -2.549 -25.954 -30.445  1.00  0.00           N  
ATOM   2930  CA  LYS A 191      -1.601 -24.971 -30.961  1.00  0.00           C  
ATOM   2931  C   LYS A 191      -0.242 -25.603 -31.228  1.00  0.00           C  
ATOM   2932  O   LYS A 191       0.372 -25.360 -32.265  1.00  0.00           O  
ATOM   2933  CB  LYS A 191      -1.456 -23.806 -29.981  1.00  0.00           C  
ATOM   2934  CG  LYS A 191      -2.678 -22.900 -29.896  1.00  0.00           C  
ATOM   2935  CD  LYS A 191      -2.455 -21.764 -28.909  1.00  0.00           C  
ATOM   2936  CE  LYS A 191      -3.724 -20.946 -28.712  1.00  0.00           C  
ATOM   2937  NZ  LYS A 191      -4.226 -20.382 -29.996  1.00  0.00           N1+
ATOM   2938  H   LYS A 191      -2.936 -25.828 -29.522  1.00  0.00           H  
ATOM   2939  HA  LYS A 191      -1.992 -24.573 -31.897  1.00  0.00           H  
ATOM   2940 1HB  LYS A 191      -0.604 -23.191 -30.273  1.00  0.00           H  
ATOM   2941 2HB  LYS A 191      -2.345 -23.175 -30.032  1.00  0.00           H  
ATOM   2942 1HG  LYS A 191      -3.541 -23.482 -29.579  1.00  0.00           H  
ATOM   2943 2HG  LYS A 191      -2.500 -22.118 -29.159  1.00  0.00           H  
ATOM   2944 1HD  LYS A 191      -1.666 -21.110 -29.277  1.00  0.00           H  
ATOM   2945 2HD  LYS A 191      -3.371 -21.181 -28.815  1.00  0.00           H  
ATOM   2946 1HE  LYS A 191      -3.522 -20.123 -28.024  1.00  0.00           H  
ATOM   2947 2HE  LYS A 191      -4.034 -20.522 -29.667  1.00  0.00           H  
ATOM   2948 1HZ  LYS A 191      -5.064 -19.846 -29.822  1.00  0.00           H  
ATOM   2949 2HZ  LYS A 191      -3.520 -19.781 -30.399  1.00  0.00           H  
ATOM   2950 3HZ  LYS A 191      -4.433 -21.136 -30.636  1.00  0.00           H  
ATOM   2951  N   LYS A 192       0.224 -26.417 -30.282  1.00  0.00           N  
ATOM   2952  CA  LYS A 192       1.514 -27.079 -30.414  1.00  0.00           C  
ATOM   2953  C   LYS A 192       1.521 -28.051 -31.587  1.00  0.00           C  
ATOM   2954  O   LYS A 192       2.471 -28.086 -32.370  1.00  0.00           O  
ATOM   2955  CB  LYS A 192       1.871 -27.817 -29.122  1.00  0.00           C  
ATOM   2956  CG  LYS A 192       2.192 -26.903 -27.944  1.00  0.00           C  
ATOM   2957  CD  LYS A 192       2.496 -27.709 -26.688  1.00  0.00           C  
ATOM   2958  CE  LYS A 192       2.661 -26.801 -25.478  1.00  0.00           C  
ATOM   2959  NZ  LYS A 192       2.946 -27.575 -24.239  1.00  0.00           N1+
ATOM   2960  H   LYS A 192      -0.334 -26.579 -29.457  1.00  0.00           H  
ATOM   2961  HA  LYS A 192       2.277 -26.318 -30.588  1.00  0.00           H  
ATOM   2962 1HB  LYS A 192       2.736 -28.456 -29.292  1.00  0.00           H  
ATOM   2963 2HB  LYS A 192       2.147 -27.093 -28.354  1.00  0.00           H  
ATOM   2964 1HG  LYS A 192       1.343 -26.249 -27.750  1.00  0.00           H  
ATOM   2965 2HG  LYS A 192       2.374 -27.507 -27.055  1.00  0.00           H  
ATOM   2966 1HD  LYS A 192       3.415 -28.276 -26.834  1.00  0.00           H  
ATOM   2967 2HD  LYS A 192       2.638 -27.030 -25.847  1.00  0.00           H  
ATOM   2968 1HE  LYS A 192       1.750 -26.222 -25.328  1.00  0.00           H  
ATOM   2969 2HE  LYS A 192       2.829 -27.408 -24.588  1.00  0.00           H  
ATOM   2970 1HZ  LYS A 192       3.048 -26.937 -23.461  1.00  0.00           H  
ATOM   2971 2HZ  LYS A 192       2.182 -28.211 -24.055  1.00  0.00           H  
ATOM   2972 3HZ  LYS A 192       3.801 -28.100 -24.359  1.00  0.00           H  
ATOM   2973  N   ALA A 193       0.457 -28.836 -31.705  1.00  0.00           N  
ATOM   2974  CA  ALA A 193       0.354 -29.839 -32.762  1.00  0.00           C  
ATOM   2975  C   ALA A 193       0.189 -29.179 -34.126  1.00  0.00           C  
ATOM   2976  O   ALA A 193       0.768 -29.629 -35.115  1.00  0.00           O  
ATOM   2977  CB  ALA A 193      -0.806 -30.784 -32.485  1.00  0.00           C  
ATOM   2978  H   ALA A 193      -0.303 -28.739 -31.044  1.00  0.00           H  
ATOM   2979  HA  ALA A 193       1.269 -30.432 -32.766  1.00  0.00           H  
ATOM   2980 1HB  ALA A 193      -0.870 -31.524 -33.283  1.00  0.00           H  
ATOM   2981 2HB  ALA A 193      -0.646 -31.289 -31.533  1.00  0.00           H  
ATOM   2982 3HB  ALA A 193      -1.736 -30.215 -32.444  1.00  0.00           H  
ATOM   2983  N   ALA A 194      -0.604 -28.115 -34.174  1.00  0.00           N  
ATOM   2984  CA  ALA A 194      -0.869 -27.411 -35.421  1.00  0.00           C  
ATOM   2985  C   ALA A 194       0.411 -26.812 -35.998  1.00  0.00           C  
ATOM   2986  O   ALA A 194       0.687 -26.946 -37.189  1.00  0.00           O  
ATOM   2987  CB  ALA A 194      -1.912 -26.325 -35.206  1.00  0.00           C  
ATOM   2988  H   ALA A 194      -1.034 -27.784 -33.321  1.00  0.00           H  
ATOM   2989  HA  ALA A 194      -1.278 -28.122 -36.140  1.00  0.00           H  
ATOM   2990 1HB  ALA A 194      -2.099 -25.808 -36.148  1.00  0.00           H  
ATOM   2991 2HB  ALA A 194      -2.837 -26.775 -34.850  1.00  0.00           H  
ATOM   2992 3HB  ALA A 194      -1.548 -25.612 -34.468  1.00  0.00           H  
ATOM   2993  N   GLU A 195       1.181 -26.147 -35.145  1.00  0.00           N  
ATOM   2994  CA  GLU A 195       2.435 -25.534 -35.565  1.00  0.00           C  
ATOM   2995  C   GLU A 195       3.443 -26.586 -36.014  1.00  0.00           C  
ATOM   2996  O   GLU A 195       4.198 -26.373 -36.960  1.00  0.00           O  
ATOM   2997  CB  GLU A 195       3.027 -24.699 -34.428  1.00  0.00           C  
ATOM   2998  CG  GLU A 195       2.277 -23.405 -34.143  1.00  0.00           C  
ATOM   2999  CD  GLU A 195       2.895 -22.604 -33.030  1.00  0.00           C  
ATOM   3000  OE1 GLU A 195       3.709 -23.141 -32.318  1.00  0.00           O  
ATOM   3001  OE2 GLU A 195       2.552 -21.453 -32.891  1.00  0.00           O1-
ATOM   3002  H   GLU A 195       0.894 -26.069 -34.179  1.00  0.00           H  
ATOM   3003  HA  GLU A 195       2.230 -24.867 -36.404  1.00  0.00           H  
ATOM   3004 1HB  GLU A 195       4.060 -24.442 -34.665  1.00  0.00           H  
ATOM   3005 2HB  GLU A 195       2.471 -23.765 -34.334  1.00  0.00           H  
ATOM   3006 1HG  GLU A 195       1.246 -23.644 -33.884  1.00  0.00           H  
ATOM   3007 2HG  GLU A 195       2.735 -22.914 -33.284  1.00  0.00           H  
ATOM   3008  N   SER A 196       3.446 -27.723 -35.326  1.00  0.00           N  
ATOM   3009  CA  SER A 196       4.338 -28.824 -35.672  1.00  0.00           C  
ATOM   3010  C   SER A 196       3.988 -29.407 -37.033  1.00  0.00           C  
ATOM   3011  O   SER A 196       4.870 -29.682 -37.850  1.00  0.00           O  
ATOM   3012  CB  SER A 196       4.265 -29.905 -34.613  1.00  0.00           C  
ATOM   3013  OG  SER A 196       4.757 -29.443 -33.386  1.00  0.00           O  
ATOM   3014  H   SER A 196       2.816 -27.829 -34.544  1.00  0.00           H  
ATOM   3015  HA  SER A 196       5.360 -28.444 -35.706  1.00  0.00           H  
ATOM   3016 1HB  SER A 196       4.845 -30.770 -34.935  1.00  0.00           H  
ATOM   3017 2HB  SER A 196       4.709 -29.541 -33.689  1.00  0.00           H  
ATOM   3018  HG  SER A 196       4.040 -28.943 -32.986  1.00  0.00           H  
ATOM   3019  N   ALA A 197       2.697 -29.598 -37.278  1.00  0.00           N  
ATOM   3020  CA  ALA A 197       2.226 -30.136 -38.549  1.00  0.00           C  
ATOM   3021  C   ALA A 197       2.587 -29.208 -39.705  1.00  0.00           C  
ATOM   3022  O   ALA A 197       2.988 -29.668 -40.774  1.00  0.00           O  
ATOM   3023  CB  ALA A 197       0.722 -30.361 -38.504  1.00  0.00           C  
ATOM   3024  H   ALA A 197       2.021 -29.364 -36.563  1.00  0.00           H  
ATOM   3025  HA  ALA A 197       2.702 -31.103 -38.713  1.00  0.00           H  
ATOM   3026 1HB  ALA A 197       0.386 -30.764 -39.460  1.00  0.00           H  
ATOM   3027 2HB  ALA A 197       0.484 -31.072 -37.712  1.00  0.00           H  
ATOM   3028 3HB  ALA A 197       0.218 -29.418 -38.309  1.00  0.00           H  
ATOM   3029  N   LEU A 198       2.445 -27.910 -39.480  1.00  0.00           N  
ATOM   3030  CA  LEU A 198       2.728 -26.919 -40.513  1.00  0.00           C  
ATOM   3031  C   LEU A 198       4.224 -26.824 -40.789  1.00  0.00           C  
ATOM   3032  O   LEU A 198       4.647 -26.734 -41.941  1.00  0.00           O  
ATOM   3033  CB  LEU A 198       2.192 -25.545 -40.091  1.00  0.00           C  
ATOM   3034  CG  LEU A 198       0.667 -25.438 -39.960  1.00  0.00           C  
ATOM   3035  CD1 LEU A 198       0.307 -24.115 -39.298  1.00  0.00           C  
ATOM   3036  CD2 LEU A 198       0.031 -25.549 -41.339  1.00  0.00           C  
ATOM   3037  H   LEU A 198       2.132 -27.599 -38.572  1.00  0.00           H  
ATOM   3038  HA  LEU A 198       2.221 -27.220 -41.430  1.00  0.00           H  
ATOM   3039 1HB  LEU A 198       2.515 -24.805 -40.823  1.00  0.00           H  
ATOM   3040 2HB  LEU A 198       1.103 -25.579 -40.099  1.00  0.00           H  
ATOM   3041  HG  LEU A 198       0.299 -26.241 -39.324  1.00  0.00           H  
ATOM   3042 1HD1 LEU A 198      -0.777 -24.038 -39.205  1.00  0.00           H  
ATOM   3043 2HD1 LEU A 198       0.757 -24.070 -38.306  1.00  0.00           H  
ATOM   3044 3HD1 LEU A 198       0.677 -23.289 -39.904  1.00  0.00           H  
ATOM   3045 1HD2 LEU A 198      -1.052 -25.473 -41.246  1.00  0.00           H  
ATOM   3046 2HD2 LEU A 198       0.399 -24.743 -41.976  1.00  0.00           H  
ATOM   3047 3HD2 LEU A 198       0.291 -26.509 -41.781  1.00  0.00           H  
ATOM   3048  N   GLU A 199       5.019 -26.844 -39.725  1.00  0.00           N  
ATOM   3049  CA  GLU A 199       6.471 -26.765 -39.853  1.00  0.00           C  
ATOM   3050  C   GLU A 199       7.017 -27.929 -40.665  1.00  0.00           C  
ATOM   3051  O   GLU A 199       7.808 -27.737 -41.591  1.00  0.00           O  
ATOM   3052  CB  GLU A 199       7.128 -26.743 -38.470  1.00  0.00           C  
ATOM   3053  CG  GLU A 199       8.650 -26.718 -38.497  1.00  0.00           C  
ATOM   3054  CD  GLU A 199       9.261 -26.803 -37.128  1.00  0.00           C  
ATOM   3055  OE1 GLU A 199       8.564 -26.561 -36.170  1.00  0.00           O  
ATOM   3056  OE2 GLU A 199      10.425 -27.108 -37.036  1.00  0.00           O1-
ATOM   3057  H   GLU A 199       4.609 -26.917 -38.806  1.00  0.00           H  
ATOM   3058  HA  GLU A 199       6.723 -25.834 -40.363  1.00  0.00           H  
ATOM   3059 1HB  GLU A 199       6.817 -27.625 -37.907  1.00  0.00           H  
ATOM   3060 2HB  GLU A 199       8.210 -26.790 -38.580  1.00  0.00           H  
ATOM   3061 1HG  GLU A 199       8.978 -25.802 -38.982  1.00  0.00           H  
ATOM   3062 2HG  GLU A 199       9.022 -26.709 -37.474  1.00  0.00           H  
ATOM   3063  N   VAL A 200       6.591 -29.139 -40.318  1.00  0.00           N  
ATOM   3064  CA  VAL A 200       7.058 -30.343 -40.995  1.00  0.00           C  
ATOM   3065  C   VAL A 200       6.592 -30.373 -42.445  1.00  0.00           C  
ATOM   3066  O   VAL A 200       7.333 -30.781 -43.339  1.00  0.00           O  
ATOM   3067  CB  VAL A 200       6.549 -31.601 -40.269  1.00  0.00           C  
ATOM   3068  CG1 VAL A 200       6.906 -32.852 -41.055  1.00  0.00           C  
ATOM   3069  CG2 VAL A 200       7.132 -31.659 -38.866  1.00  0.00           C  
ATOM   3070  H   VAL A 200       5.927 -29.228 -39.563  1.00  0.00           H  
ATOM   3071  HA  VAL A 200       8.149 -30.348 -40.978  1.00  0.00           H  
ATOM   3072  HB  VAL A 200       5.461 -31.558 -40.209  1.00  0.00           H  
ATOM   3073 1HG1 VAL A 200       6.539 -33.732 -40.527  1.00  0.00           H  
ATOM   3074 2HG1 VAL A 200       6.449 -32.805 -42.042  1.00  0.00           H  
ATOM   3075 3HG1 VAL A 200       7.991 -32.921 -41.160  1.00  0.00           H  
ATOM   3076 1HG2 VAL A 200       6.767 -32.551 -38.357  1.00  0.00           H  
ATOM   3077 2HG2 VAL A 200       8.221 -31.697 -38.925  1.00  0.00           H  
ATOM   3078 3HG2 VAL A 200       6.829 -30.774 -38.308  1.00  0.00           H  
ATOM   3079  N   ALA A 201       5.356 -29.942 -42.672  1.00  0.00           N  
ATOM   3080  CA  ALA A 201       4.796 -29.891 -44.017  1.00  0.00           C  
ATOM   3081  C   ALA A 201       5.683 -29.085 -44.956  1.00  0.00           C  
ATOM   3082  O   ALA A 201       5.945 -29.494 -46.085  1.00  0.00           O  
ATOM   3083  CB  ALA A 201       3.390 -29.307 -43.985  1.00  0.00           C  
ATOM   3084  H   ALA A 201       4.789 -29.635 -41.893  1.00  0.00           H  
ATOM   3085  HA  ALA A 201       4.720 -30.909 -44.399  1.00  0.00           H  
ATOM   3086 1HB  ALA A 201       2.987 -29.277 -44.998  1.00  0.00           H  
ATOM   3087 2HB  ALA A 201       2.751 -29.929 -43.358  1.00  0.00           H  
ATOM   3088 3HB  ALA A 201       3.425 -28.298 -43.579  1.00  0.00           H  
ATOM   3089  N   LYS A 202       6.146 -27.932 -44.478  1.00  0.00           N  
ATOM   3090  CA  LYS A 202       7.051 -27.092 -45.251  1.00  0.00           C  
ATOM   3091  C   LYS A 202       8.407 -27.759 -45.429  1.00  0.00           C  
ATOM   3092  O   LYS A 202       9.046 -27.623 -46.472  1.00  0.00           O  
ATOM   3093  CB  LYS A 202       7.221 -25.729 -44.579  1.00  0.00           C  
ATOM   3094  CG  LYS A 202       6.004 -24.820 -44.680  1.00  0.00           C  
ATOM   3095  CD  LYS A 202       6.289 -23.444 -44.094  1.00  0.00           C  
ATOM   3096  CE  LYS A 202       5.114 -22.499 -44.303  1.00  0.00           C  
ATOM   3097  NZ  LYS A 202       5.404 -21.132 -43.790  1.00  0.00           N1+
ATOM   3098  H   LYS A 202       5.860 -27.630 -43.555  1.00  0.00           H  
ATOM   3099  HA  LYS A 202       6.612 -26.926 -46.236  1.00  0.00           H  
ATOM   3100 1HB  LYS A 202       8.069 -25.205 -45.024  1.00  0.00           H  
ATOM   3101 2HB  LYS A 202       6.332 -25.123 -44.755  1.00  0.00           H  
ATOM   3102 1HG  LYS A 202       5.169 -25.269 -44.142  1.00  0.00           H  
ATOM   3103 2HG  LYS A 202       6.231 -23.856 -44.224  1.00  0.00           H  
ATOM   3104 1HD  LYS A 202       7.172 -23.021 -44.571  1.00  0.00           H  
ATOM   3105 2HD  LYS A 202       5.442 -22.784 -44.287  1.00  0.00           H  
ATOM   3106 1HE  LYS A 202       4.238 -22.888 -43.785  1.00  0.00           H  
ATOM   3107 2HE  LYS A 202       5.354 -21.523 -43.881  1.00  0.00           H  
ATOM   3108 1HZ  LYS A 202       4.603 -20.538 -43.946  1.00  0.00           H  
ATOM   3109 2HZ  LYS A 202       5.601 -21.177 -42.800  1.00  0.00           H  
ATOM   3110 3HZ  LYS A 202       6.206 -20.752 -44.275  1.00  0.00           H  
ATOM   3111  N   ARG A 203       8.840 -28.487 -44.406  1.00  0.00           N  
ATOM   3112  CA  ARG A 203      10.072 -29.266 -44.484  1.00  0.00           C  
ATOM   3113  C   ARG A 203       9.962 -30.363 -45.534  1.00  0.00           C  
ATOM   3114  O   ARG A 203      10.933 -30.677 -46.225  1.00  0.00           O  
ATOM   3115  CB  ARG A 203      10.400 -29.888 -43.136  1.00  0.00           C  
ATOM   3116  CG  ARG A 203      10.892 -28.909 -42.082  1.00  0.00           C  
ATOM   3117  CD  ARG A 203      11.178 -29.588 -40.793  1.00  0.00           C  
ATOM   3118  NE  ARG A 203      11.566 -28.643 -39.758  1.00  0.00           N  
ATOM   3119  CZ  ARG A 203      12.803 -28.122 -39.622  1.00  0.00           C  
ATOM   3120  NH1 ARG A 203      13.754 -28.461 -40.462  1.00  0.00           N1+
ATOM   3121  NH2 ARG A 203      13.055 -27.270 -38.645  1.00  0.00           N  
ATOM   3122  H   ARG A 203       8.304 -28.502 -43.549  1.00  0.00           H  
ATOM   3123  HA  ARG A 203      10.888 -28.597 -44.760  1.00  0.00           H  
ATOM   3124 1HB  ARG A 203      11.169 -30.649 -43.263  1.00  0.00           H  
ATOM   3125 2HB  ARG A 203      10.805 -29.124 -42.472  1.00  0.00           H  
ATOM   3126 1HG  ARG A 203      10.133 -28.147 -41.909  1.00  0.00           H  
ATOM   3127 2HG  ARG A 203      11.090 -29.443 -41.153  1.00  0.00           H  
ATOM   3128 1HD  ARG A 203      11.990 -30.300 -40.927  1.00  0.00           H  
ATOM   3129 2HD  ARG A 203      11.464 -28.848 -40.047  1.00  0.00           H  
ATOM   3130  HE  ARG A 203      10.860 -28.357 -39.091  1.00  0.00           H  
ATOM   3131 1HH1 ARG A 203      13.559 -29.114 -41.209  1.00  0.00           H  
ATOM   3132 2HH1 ARG A 203      14.679 -28.071 -40.361  1.00  0.00           H  
ATOM   3133 1HH2 ARG A 203      12.324 -27.008 -37.998  1.00  0.00           H  
ATOM   3134 2HH2 ARG A 203      13.979 -26.878 -38.544  1.00  0.00           H  
ATOM   3135  N   LEU A 204       8.775 -30.948 -45.650  1.00  0.00           N  
ATOM   3136  CA  LEU A 204       8.519 -31.971 -46.656  1.00  0.00           C  
ATOM   3137  C   LEU A 204       8.660 -31.406 -48.064  1.00  0.00           C  
ATOM   3138  O   LEU A 204       9.160 -32.080 -48.967  1.00  0.00           O  
ATOM   3139  CB  LEU A 204       7.113 -32.557 -46.473  1.00  0.00           C  
ATOM   3140  CG  LEU A 204       6.695 -33.619 -47.498  1.00  0.00           C  
ATOM   3141  CD1 LEU A 204       7.620 -34.823 -47.388  1.00  0.00           C  
ATOM   3142  CD2 LEU A 204       5.246 -34.017 -47.257  1.00  0.00           C  
ATOM   3143  H   LEU A 204       8.031 -30.678 -45.023  1.00  0.00           H  
ATOM   3144  HA  LEU A 204       9.246 -32.774 -46.525  1.00  0.00           H  
ATOM   3145 1HB  LEU A 204       6.389 -31.744 -46.523  1.00  0.00           H  
ATOM   3146 2HB  LEU A 204       6.914 -33.247 -47.294  1.00  0.00           H  
ATOM   3147  HG  LEU A 204       6.796 -33.212 -48.505  1.00  0.00           H  
ATOM   3148 1HD1 LEU A 204       7.324 -35.578 -48.116  1.00  0.00           H  
ATOM   3149 2HD1 LEU A 204       8.647 -34.514 -47.585  1.00  0.00           H  
ATOM   3150 3HD1 LEU A 204       7.552 -35.243 -46.386  1.00  0.00           H  
ATOM   3151 1HD2 LEU A 204       4.949 -34.771 -47.987  1.00  0.00           H  
ATOM   3152 2HD2 LEU A 204       5.145 -34.425 -46.250  1.00  0.00           H  
ATOM   3153 3HD2 LEU A 204       4.607 -33.140 -47.359  1.00  0.00           H  
ATOM   3154  N   VAL A 205       8.218 -30.167 -48.246  1.00  0.00           N  
ATOM   3155  CA  VAL A 205       8.297 -29.509 -49.545  1.00  0.00           C  
ATOM   3156  C   VAL A 205       9.741 -29.340 -49.991  1.00  0.00           C  
ATOM   3157  O   VAL A 205      10.082 -29.607 -51.144  1.00  0.00           O  
ATOM   3158  CB  VAL A 205       7.618 -28.127 -49.488  1.00  0.00           C  
ATOM   3159  CG1 VAL A 205       7.849 -27.366 -50.785  1.00  0.00           C  
ATOM   3160  CG2 VAL A 205       6.131 -28.291 -49.216  1.00  0.00           C  
ATOM   3161  H   VAL A 205       7.819 -29.666 -47.465  1.00  0.00           H  
ATOM   3162  HA  VAL A 205       7.775 -30.126 -50.278  1.00  0.00           H  
ATOM   3163  HB  VAL A 205       8.072 -27.543 -48.687  1.00  0.00           H  
ATOM   3164 1HG1 VAL A 205       7.363 -26.393 -50.726  1.00  0.00           H  
ATOM   3165 2HG1 VAL A 205       8.918 -27.229 -50.940  1.00  0.00           H  
ATOM   3166 3HG1 VAL A 205       7.430 -27.931 -51.617  1.00  0.00           H  
ATOM   3167 1HG2 VAL A 205       5.657 -27.311 -49.177  1.00  0.00           H  
ATOM   3168 2HG2 VAL A 205       5.677 -28.881 -50.015  1.00  0.00           H  
ATOM   3169 3HG2 VAL A 205       5.990 -28.803 -48.263  1.00  0.00           H  
ATOM   3170  N   GLU A 206      10.592 -28.894 -49.072  1.00  0.00           N  
ATOM   3171  CA  GLU A 206      12.008 -28.708 -49.363  1.00  0.00           C  
ATOM   3172  C   GLU A 206      12.657 -30.017 -49.804  1.00  0.00           C  
ATOM   3173  O   GLU A 206      13.362 -30.063 -50.810  1.00  0.00           O  
ATOM   3174  CB  GLU A 206      12.738 -28.155 -48.138  1.00  0.00           C  
ATOM   3175  CG  GLU A 206      14.230 -27.936 -48.338  1.00  0.00           C  
ATOM   3176  CD  GLU A 206      14.931 -27.486 -47.086  1.00  0.00           C  
ATOM   3177  OE1 GLU A 206      14.260 -27.211 -46.120  1.00  0.00           O  
ATOM   3178  OE2 GLU A 206      16.136 -27.416 -47.094  1.00  0.00           O1-
ATOM   3179  H   GLU A 206      10.249 -28.678 -48.148  1.00  0.00           H  
ATOM   3180  HA  GLU A 206      12.103 -27.981 -50.171  1.00  0.00           H  
ATOM   3181 1HB  GLU A 206      12.610 -28.838 -47.299  1.00  0.00           H  
ATOM   3182 2HB  GLU A 206      13.805 -28.090 -48.347  1.00  0.00           H  
ATOM   3183 1HG  GLU A 206      14.376 -27.191 -49.120  1.00  0.00           H  
ATOM   3184 2HG  GLU A 206      14.655 -27.543 -47.415  1.00  0.00           H  
ATOM   3185  N   VAL A 207      12.413 -31.076 -49.042  1.00  0.00           N  
ATOM   3186  CA  VAL A 207      12.998 -32.379 -49.333  1.00  0.00           C  
ATOM   3187  C   VAL A 207      12.399 -32.982 -50.600  1.00  0.00           C  
ATOM   3188  O   VAL A 207      13.117 -33.524 -51.440  1.00  0.00           O  
ATOM   3189  CB  VAL A 207      12.769 -33.344 -48.154  1.00  0.00           C  
ATOM   3190  CG1 VAL A 207      13.261 -34.740 -48.504  1.00  0.00           C  
ATOM   3191  CG2 VAL A 207      13.476 -32.817 -46.913  1.00  0.00           C  
ATOM   3192  H   VAL A 207      11.808 -30.979 -48.241  1.00  0.00           H  
ATOM   3193  HA  VAL A 207      14.071 -32.252 -49.481  1.00  0.00           H  
ATOM   3194  HB  VAL A 207      11.701 -33.417 -47.958  1.00  0.00           H  
ATOM   3195 1HG1 VAL A 207      13.093 -35.407 -47.657  1.00  0.00           H  
ATOM   3196 2HG1 VAL A 207      12.717 -35.110 -49.370  1.00  0.00           H  
ATOM   3197 3HG1 VAL A 207      14.327 -34.705 -48.728  1.00  0.00           H  
ATOM   3198 1HG2 VAL A 207      13.310 -33.502 -46.082  1.00  0.00           H  
ATOM   3199 2HG2 VAL A 207      14.546 -32.736 -47.110  1.00  0.00           H  
ATOM   3200 3HG2 VAL A 207      13.079 -31.834 -46.658  1.00  0.00           H  
ATOM   3201  N   ALA A 208      11.081 -32.884 -50.729  1.00  0.00           N  
ATOM   3202  CA  ALA A 208      10.380 -33.438 -51.880  1.00  0.00           C  
ATOM   3203  C   ALA A 208      10.821 -32.761 -53.171  1.00  0.00           C  
ATOM   3204  O   ALA A 208      10.921 -33.402 -54.216  1.00  0.00           O  
ATOM   3205  CB  ALA A 208       8.876 -33.308 -51.698  1.00  0.00           C  
ATOM   3206  H   ALA A 208      10.550 -32.411 -50.011  1.00  0.00           H  
ATOM   3207  HA  ALA A 208      10.610 -34.502 -51.946  1.00  0.00           H  
ATOM   3208 1HB  ALA A 208       8.367 -33.726 -52.569  1.00  0.00           H  
ATOM   3209 2HB  ALA A 208       8.568 -33.845 -50.804  1.00  0.00           H  
ATOM   3210 3HB  ALA A 208       8.611 -32.255 -51.598  1.00  0.00           H  
ATOM   3211  N   SER A 209      11.080 -31.461 -53.094  1.00  0.00           N  
ATOM   3212  CA  SER A 209      11.525 -30.695 -54.251  1.00  0.00           C  
ATOM   3213  C   SER A 209      12.919 -31.124 -54.694  1.00  0.00           C  
ATOM   3214  O   SER A 209      13.196 -31.234 -55.888  1.00  0.00           O  
ATOM   3215  CB  SER A 209      11.521 -29.214 -53.931  1.00  0.00           C  
ATOM   3216  OG  SER A 209      10.213 -28.743 -53.754  1.00  0.00           O  
ATOM   3217  H   SER A 209      10.969 -30.989 -52.206  1.00  0.00           H  
ATOM   3218  HA  SER A 209      10.828 -30.871 -55.071  1.00  0.00           H  
ATOM   3219 1HB  SER A 209      12.001 -28.665 -54.741  1.00  0.00           H  
ATOM   3220 2HB  SER A 209      10.495 -28.859 -53.858  1.00  0.00           H  
ATOM   3221  HG  SER A 209       9.925 -29.076 -52.902  1.00  0.00           H  
ATOM   3222  N   LYS A 210      13.793 -31.367 -53.723  1.00  0.00           N  
ATOM   3223  CA  LYS A 210      15.147 -31.822 -54.007  1.00  0.00           C  
ATOM   3224  C   LYS A 210      15.148 -33.246 -54.548  1.00  0.00           C  
ATOM   3225  O   LYS A 210      15.915 -33.578 -55.453  1.00  0.00           O  
ATOM   3226  CB  LYS A 210      16.013 -31.736 -52.751  1.00  0.00           C  
ATOM   3227  CG  LYS A 210      16.339 -30.316 -52.307  1.00  0.00           C  
ATOM   3228  CD  LYS A 210      17.141 -30.310 -51.015  1.00  0.00           C  
ATOM   3229  CE  LYS A 210      17.365 -28.894 -50.507  1.00  0.00           C  
ATOM   3230  NZ  LYS A 210      18.099 -28.877 -49.213  1.00  0.00           N1+
ATOM   3231  H   LYS A 210      13.511 -31.233 -52.762  1.00  0.00           H  
ATOM   3232  HA  LYS A 210      15.583 -31.163 -54.759  1.00  0.00           H  
ATOM   3233 1HB  LYS A 210      16.957 -32.258 -52.923  1.00  0.00           H  
ATOM   3234 2HB  LYS A 210      16.249 -30.692 -52.543  1.00  0.00           H  
ATOM   3235 1HG  LYS A 210      15.415 -29.762 -52.152  1.00  0.00           H  
ATOM   3236 2HG  LYS A 210      16.886 -30.346 -51.365  1.00  0.00           H  
ATOM   3237 1HD  LYS A 210      18.111 -30.779 -51.185  1.00  0.00           H  
ATOM   3238 2HD  LYS A 210      17.308 -29.282 -50.694  1.00  0.00           H  
ATOM   3239 1HE  LYS A 210      16.402 -28.402 -50.370  1.00  0.00           H  
ATOM   3240 2HE  LYS A 210      17.872 -28.928 -49.542  1.00  0.00           H  
ATOM   3241 1HZ  LYS A 210      18.224 -27.922 -48.909  1.00  0.00           H  
ATOM   3242 2HZ  LYS A 210      17.570 -29.382 -48.515  1.00  0.00           H  
ATOM   3243 3HZ  LYS A 210      19.001 -29.313 -49.332  1.00  0.00           H  
ATOM   3244  N   GLU A 211      14.282 -34.086 -53.990  1.00  0.00           N  
ATOM   3245  CA  GLU A 211      14.180 -35.477 -54.416  1.00  0.00           C  
ATOM   3246  C   GLU A 211      13.509 -35.589 -55.778  1.00  0.00           C  
ATOM   3247  O   GLU A 211      13.839 -36.468 -56.575  1.00  0.00           O  
ATOM   3248  CB  GLU A 211      13.400 -36.294 -53.385  1.00  0.00           C  
ATOM   3249  CG  GLU A 211      14.112 -36.469 -52.051  1.00  0.00           C  
ATOM   3250  CD  GLU A 211      15.380 -37.269 -52.166  1.00  0.00           C  
ATOM   3251  OE1 GLU A 211      15.409 -38.192 -52.941  1.00  0.00           O  
ATOM   3252  OE2 GLU A 211      16.318 -36.956 -51.473  1.00  0.00           O1-
ATOM   3253  H   GLU A 211      13.680 -33.752 -53.253  1.00  0.00           H  
ATOM   3254  HA  GLU A 211      15.187 -35.891 -54.488  1.00  0.00           H  
ATOM   3255 1HB  GLU A 211      13.195 -37.286 -53.788  1.00  0.00           H  
ATOM   3256 2HB  GLU A 211      14.008 -36.423 -52.488  1.00  0.00           H  
ATOM   3257 1HG  GLU A 211      13.439 -36.961 -51.352  1.00  0.00           H  
ATOM   3258 2HG  GLU A 211      14.978 -37.113 -52.194  1.00  0.00           H  
ATOM   3259  N   GLY A 212      12.563 -34.693 -56.042  1.00  0.00           N  
ATOM   3260  CA  GLY A 212      11.838 -34.690 -57.307  1.00  0.00           C  
ATOM   3261  C   GLY A 212      10.515 -35.433 -57.186  1.00  0.00           C  
ATOM   3262  O   GLY A 212      10.100 -36.138 -58.106  1.00  0.00           O  
ATOM   3263  H   GLY A 212      12.340 -33.995 -55.348  1.00  0.00           H  
ATOM   3264 1HA  GLY A 212      11.655 -33.662 -57.618  1.00  0.00           H  
ATOM   3265 2HA  GLY A 212      12.451 -35.155 -58.078  1.00  0.00           H  
ATOM   3266  N   ASP A 213       9.852 -35.267 -56.047  1.00  0.00           N  
ATOM   3267  CA  ASP A 213       8.566 -35.908 -55.807  1.00  0.00           C  
ATOM   3268  C   ASP A 213       7.479 -34.876 -55.532  1.00  0.00           C  
ATOM   3269  O   ASP A 213       7.129 -34.621 -54.380  1.00  0.00           O  
ATOM   3270  CB  ASP A 213       8.662 -36.884 -54.631  1.00  0.00           C  
ATOM   3271  CG  ASP A 213       7.402 -37.721 -54.452  1.00  0.00           C  
ATOM   3272  OD1 ASP A 213       6.389 -37.361 -55.005  1.00  0.00           O  
ATOM   3273  OD2 ASP A 213       7.466 -38.712 -53.766  1.00  0.00           O1-
ATOM   3274  H   ASP A 213      10.253 -34.685 -55.326  1.00  0.00           H  
ATOM   3275  HA  ASP A 213       8.292 -36.477 -56.697  1.00  0.00           H  
ATOM   3276 1HB  ASP A 213       8.845 -36.326 -53.712  1.00  0.00           H  
ATOM   3277 2HB  ASP A 213       7.712 -37.407 -54.516  1.00  0.00           H  
ATOM   3278  N   PRO A 214       6.951 -34.282 -56.598  1.00  0.00           N  
ATOM   3279  CA  PRO A 214       5.987 -33.192 -56.469  1.00  0.00           C  
ATOM   3280  C   PRO A 214       4.739 -33.647 -55.728  1.00  0.00           C  
ATOM   3281  O   PRO A 214       3.983 -32.827 -55.205  1.00  0.00           O  
ATOM   3282  CB  PRO A 214       5.683 -32.829 -57.925  1.00  0.00           C  
ATOM   3283  CG  PRO A 214       6.102 -34.032 -58.697  1.00  0.00           C  
ATOM   3284  CD  PRO A 214       7.362 -34.496 -58.017  1.00  0.00           C  
ATOM   3285  HA  PRO A 214       6.454 -32.383 -55.905  1.00  0.00           H  
ATOM   3286 1HB  PRO A 214       6.237 -31.922 -58.211  1.00  0.00           H  
ATOM   3287 2HB  PRO A 214       6.020 -33.637 -58.594  1.00  0.00           H  
ATOM   3288 1HG  PRO A 214       6.266 -33.769 -59.754  1.00  0.00           H  
ATOM   3289 2HG  PRO A 214       7.059 -34.415 -58.315  1.00  0.00           H  
ATOM   3290 1HD  PRO A 214       8.173 -33.778 -58.214  1.00  0.00           H  
ATOM   3291 2HD  PRO A 214       7.180 -34.588 -56.935  1.00  0.00           H  
ATOM   3292  N   GLU A 215       4.523 -34.958 -55.691  1.00  0.00           N  
ATOM   3293  CA  GLU A 215       3.361 -35.522 -55.014  1.00  0.00           C  
ATOM   3294  C   GLU A 215       3.410 -35.253 -53.514  1.00  0.00           C  
ATOM   3295  O   GLU A 215       2.379 -35.032 -52.879  1.00  0.00           O  
ATOM   3296  CB  GLU A 215       3.273 -37.028 -55.270  1.00  0.00           C  
ATOM   3297  CG  GLU A 215       2.912 -37.405 -56.699  1.00  0.00           C  
ATOM   3298  CD  GLU A 215       2.758 -38.886 -56.893  1.00  0.00           C  
ATOM   3299  OE1 GLU A 215       2.945 -39.614 -55.948  1.00  0.00           O  
ATOM   3300  OE2 GLU A 215       2.454 -39.292 -57.992  1.00  0.00           O1-
ATOM   3301  H   GLU A 215       5.179 -35.578 -56.140  1.00  0.00           H  
ATOM   3302  HA  GLU A 215       2.463 -35.056 -55.422  1.00  0.00           H  
ATOM   3303 1HB  GLU A 215       2.525 -37.468 -54.608  1.00  0.00           H  
ATOM   3304 2HB  GLU A 215       2.949 -37.205 -56.295  1.00  0.00           H  
ATOM   3305 1HG  GLU A 215       3.686 -37.030 -57.369  1.00  0.00           H  
ATOM   3306 2HG  GLU A 215       2.889 -38.489 -56.783  1.00  0.00           H  
ATOM   3307  N   LEU A 216       4.616 -35.277 -52.955  1.00  0.00           N  
ATOM   3308  CA  LEU A 216       4.807 -35.011 -51.535  1.00  0.00           C  
ATOM   3309  C   LEU A 216       4.609 -33.536 -51.219  1.00  0.00           C  
ATOM   3310  O   LEU A 216       4.174 -33.176 -50.125  1.00  0.00           O  
ATOM   3311  CB  LEU A 216       6.208 -35.453 -51.095  1.00  0.00           C  
ATOM   3312  CG  LEU A 216       6.447 -36.967 -51.060  1.00  0.00           C  
ATOM   3313  CD1 LEU A 216       7.923 -37.242 -50.810  1.00  0.00           C  
ATOM   3314  CD2 LEU A 216       5.583 -37.594 -49.978  1.00  0.00           C  
ATOM   3315  H   LEU A 216       5.421 -35.483 -53.530  1.00  0.00           H  
ATOM   3316  HA  LEU A 216       4.073 -35.590 -50.973  1.00  0.00           H  
ATOM   3317 1HB  LEU A 216       6.397 -35.064 -50.095  1.00  0.00           H  
ATOM   3318 2HB  LEU A 216       6.231 -36.542 -51.050  1.00  0.00           H  
ATOM   3319  HG  LEU A 216       6.188 -37.399 -52.027  1.00  0.00           H  
ATOM   3320 1HD1 LEU A 216       8.096 -38.318 -50.785  1.00  0.00           H  
ATOM   3321 2HD1 LEU A 216       8.517 -36.800 -51.610  1.00  0.00           H  
ATOM   3322 3HD1 LEU A 216       8.218 -36.807 -49.856  1.00  0.00           H  
ATOM   3323 1HD2 LEU A 216       5.752 -38.671 -49.952  1.00  0.00           H  
ATOM   3324 2HD2 LEU A 216       5.844 -37.163 -49.009  1.00  0.00           H  
ATOM   3325 3HD2 LEU A 216       4.533 -37.397 -50.190  1.00  0.00           H  
ATOM   3326  N   VAL A 217       4.933 -32.681 -52.184  1.00  0.00           N  
ATOM   3327  CA  VAL A 217       4.709 -31.248 -52.044  1.00  0.00           C  
ATOM   3328  C   VAL A 217       3.225 -30.931 -51.908  1.00  0.00           C  
ATOM   3329  O   VAL A 217       2.829 -30.109 -51.080  1.00  0.00           O  
ATOM   3330  CB  VAL A 217       5.278 -30.494 -53.260  1.00  0.00           C  
ATOM   3331  CG1 VAL A 217       4.905 -29.020 -53.199  1.00  0.00           C  
ATOM   3332  CG2 VAL A 217       6.788 -30.665 -53.315  1.00  0.00           C  
ATOM   3333  H   VAL A 217       5.344 -33.034 -53.038  1.00  0.00           H  
ATOM   3334  HA  VAL A 217       5.223 -30.903 -51.146  1.00  0.00           H  
ATOM   3335  HB  VAL A 217       4.832 -30.901 -54.169  1.00  0.00           H  
ATOM   3336 1HG1 VAL A 217       5.316 -28.504 -54.068  1.00  0.00           H  
ATOM   3337 2HG1 VAL A 217       3.820 -28.919 -53.198  1.00  0.00           H  
ATOM   3338 3HG1 VAL A 217       5.314 -28.579 -52.290  1.00  0.00           H  
ATOM   3339 1HG2 VAL A 217       7.185 -30.132 -54.177  1.00  0.00           H  
ATOM   3340 2HG2 VAL A 217       7.233 -30.267 -52.406  1.00  0.00           H  
ATOM   3341 3HG2 VAL A 217       7.030 -31.727 -53.402  1.00  0.00           H  
ATOM   3342  N   LEU A 218       2.406 -31.591 -52.719  1.00  0.00           N  
ATOM   3343  CA  LEU A 218       0.956 -31.464 -52.616  1.00  0.00           C  
ATOM   3344  C   LEU A 218       0.455 -31.961 -51.267  1.00  0.00           C  
ATOM   3345  O   LEU A 218      -0.404 -31.334 -50.646  1.00  0.00           O  
ATOM   3346  CB  LEU A 218       0.274 -32.248 -53.744  1.00  0.00           C  
ATOM   3347  CG  LEU A 218      -1.251 -32.381 -53.632  1.00  0.00           C  
ATOM   3348  CD1 LEU A 218      -1.881 -30.996 -53.593  1.00  0.00           C  
ATOM   3349  CD2 LEU A 218      -1.778 -33.188 -54.810  1.00  0.00           C  
ATOM   3350  H   LEU A 218       2.798 -32.197 -53.425  1.00  0.00           H  
ATOM   3351  HA  LEU A 218       0.693 -30.410 -52.721  1.00  0.00           H  
ATOM   3352 1HB  LEU A 218       0.693 -33.253 -53.772  1.00  0.00           H  
ATOM   3353 2HB  LEU A 218      -0.790 -32.326 -53.518  1.00  0.00           H  
ATOM   3354  HG  LEU A 218      -1.504 -32.890 -52.701  1.00  0.00           H  
ATOM   3355 1HD1 LEU A 218      -2.962 -31.090 -53.515  1.00  0.00           H  
ATOM   3356 2HD1 LEU A 218      -1.500 -30.448 -52.730  1.00  0.00           H  
ATOM   3357 3HD1 LEU A 218      -1.630 -30.455 -54.506  1.00  0.00           H  
ATOM   3358 1HD2 LEU A 218      -2.860 -33.283 -54.731  1.00  0.00           H  
ATOM   3359 2HD2 LEU A 218      -1.524 -32.680 -55.741  1.00  0.00           H  
ATOM   3360 3HD2 LEU A 218      -1.325 -34.179 -54.804  1.00  0.00           H  
ATOM   3361  N   GLU A 219       0.994 -33.089 -50.819  1.00  0.00           N  
ATOM   3362  CA  GLU A 219       0.613 -33.665 -49.535  1.00  0.00           C  
ATOM   3363  C   GLU A 219       0.879 -32.690 -48.395  1.00  0.00           C  
ATOM   3364  O   GLU A 219       0.111 -32.618 -47.436  1.00  0.00           O  
ATOM   3365  CB  GLU A 219       1.372 -34.971 -49.288  1.00  0.00           C  
ATOM   3366  CG  GLU A 219       0.896 -36.143 -50.135  1.00  0.00           C  
ATOM   3367  CD  GLU A 219      -0.504 -36.576 -49.800  1.00  0.00           C  
ATOM   3368  OE1 GLU A 219      -0.838 -36.593 -48.640  1.00  0.00           O  
ATOM   3369  OE2 GLU A 219      -1.240 -36.889 -50.704  1.00  0.00           O1-
ATOM   3370  H   GLU A 219       1.687 -33.562 -51.384  1.00  0.00           H  
ATOM   3371  HA  GLU A 219      -0.453 -33.893 -49.560  1.00  0.00           H  
ATOM   3372 1HB  GLU A 219       1.278 -35.253 -48.242  1.00  0.00           H  
ATOM   3373 2HB  GLU A 219       0.928 -35.769 -49.885  1.00  0.00           H  
ATOM   3374 1HG  GLU A 219       1.576 -36.982 -49.989  1.00  0.00           H  
ATOM   3375 2HG  GLU A 219      -0.092 -36.448 -49.791  1.00  0.00           H  
ATOM   3376  N   ALA A 220       1.972 -31.941 -48.506  1.00  0.00           N  
ATOM   3377  CA  ALA A 220       2.291 -30.903 -47.532  1.00  0.00           C  
ATOM   3378  C   ALA A 220       1.200 -29.842 -47.484  1.00  0.00           C  
ATOM   3379  O   ALA A 220       0.820 -29.377 -46.410  1.00  0.00           O  
ATOM   3380  CB  ALA A 220       3.636 -30.268 -47.859  1.00  0.00           C  
ATOM   3381  H   ALA A 220       2.598 -32.098 -49.284  1.00  0.00           H  
ATOM   3382  HA  ALA A 220       2.373 -31.366 -46.548  1.00  0.00           H  
ATOM   3383 1HB  ALA A 220       3.860 -29.492 -47.125  1.00  0.00           H  
ATOM   3384 2HB  ALA A 220       4.414 -31.030 -47.833  1.00  0.00           H  
ATOM   3385 3HB  ALA A 220       3.595 -29.822 -48.854  1.00  0.00           H  
ATOM   3386  N   ALA A 221       0.703 -29.458 -48.655  1.00  0.00           N  
ATOM   3387  CA  ALA A 221      -0.383 -28.487 -48.747  1.00  0.00           C  
ATOM   3388  C   ALA A 221      -1.669 -29.039 -48.143  1.00  0.00           C  
ATOM   3389  O   ALA A 221      -2.408 -28.319 -47.470  1.00  0.00           O  
ATOM   3390  CB  ALA A 221      -0.610 -28.081 -50.196  1.00  0.00           C  
ATOM   3391  H   ALA A 221       1.081 -29.852 -49.505  1.00  0.00           H  
ATOM   3392  HA  ALA A 221      -0.094 -27.591 -48.195  1.00  0.00           H  
ATOM   3393 1HB  ALA A 221      -1.421 -27.355 -50.246  1.00  0.00           H  
ATOM   3394 2HB  ALA A 221       0.302 -27.635 -50.594  1.00  0.00           H  
ATOM   3395 3HB  ALA A 221      -0.870 -28.959 -50.782  1.00  0.00           H  
ATOM   3396  N   LYS A 222      -1.930 -30.318 -48.385  1.00  0.00           N  
ATOM   3397  CA  LYS A 222      -3.126 -30.968 -47.868  1.00  0.00           C  
ATOM   3398  C   LYS A 222      -3.131 -30.976 -46.343  1.00  0.00           C  
ATOM   3399  O   LYS A 222      -4.161 -30.749 -45.715  1.00  0.00           O  
ATOM   3400  CB  LYS A 222      -3.235 -32.398 -48.401  1.00  0.00           C  
ATOM   3401  CG  LYS A 222      -3.694 -32.495 -49.848  1.00  0.00           C  
ATOM   3402  CD  LYS A 222      -3.457 -33.888 -50.412  1.00  0.00           C  
ATOM   3403  CE  LYS A 222      -4.178 -34.948 -49.593  1.00  0.00           C  
ATOM   3404  NZ  LYS A 222      -4.056 -36.300 -50.201  1.00  0.00           N1+
ATOM   3405  H   LYS A 222      -1.282 -30.853 -48.944  1.00  0.00           H  
ATOM   3406  HA  LYS A 222      -3.999 -30.416 -48.218  1.00  0.00           H  
ATOM   3407 1HB  LYS A 222      -3.937 -32.962 -47.787  1.00  0.00           H  
ATOM   3408 2HB  LYS A 222      -3.631 -32.379 -49.415  1.00  0.00           H  
ATOM   3409 1HG  LYS A 222      -3.148 -31.771 -50.453  1.00  0.00           H  
ATOM   3410 2HG  LYS A 222      -3.483 -33.492 -50.232  1.00  0.00           H  
ATOM   3411 1HD  LYS A 222      -2.389 -34.103 -50.408  1.00  0.00           H  
ATOM   3412 2HD  LYS A 222      -3.964 -34.623 -49.788  1.00  0.00           H  
ATOM   3413 1HE  LYS A 222      -5.236 -34.691 -49.517  1.00  0.00           H  
ATOM   3414 2HE  LYS A 222      -4.096 -35.912 -50.093  1.00  0.00           H  
ATOM   3415 1HZ  LYS A 222      -4.548 -36.972 -49.629  1.00  0.00           H  
ATOM   3416 2HZ  LYS A 222      -4.458 -36.288 -51.129  1.00  0.00           H  
ATOM   3417 3HZ  LYS A 222      -3.084 -36.557 -50.259  1.00  0.00           H  
ATOM   3418  N   VAL A 223      -1.968 -31.238 -45.753  1.00  0.00           N  
ATOM   3419  CA  VAL A 223      -1.823 -31.228 -44.304  1.00  0.00           C  
ATOM   3420  C   VAL A 223      -2.087 -29.841 -43.733  1.00  0.00           C  
ATOM   3421  O   VAL A 223      -2.839 -29.687 -42.769  1.00  0.00           O  
ATOM   3422  CB  VAL A 223      -0.408 -31.682 -43.902  1.00  0.00           C  
ATOM   3423  CG1 VAL A 223      -0.161 -31.419 -42.426  1.00  0.00           C  
ATOM   3424  CG2 VAL A 223      -0.228 -33.158 -44.221  1.00  0.00           C  
ATOM   3425  H   VAL A 223      -1.164 -31.452 -46.325  1.00  0.00           H  
ATOM   3426  HA  VAL A 223      -2.547 -31.924 -43.878  1.00  0.00           H  
ATOM   3427  HB  VAL A 223       0.323 -31.099 -44.461  1.00  0.00           H  
ATOM   3428 1HG1 VAL A 223       0.844 -31.745 -42.160  1.00  0.00           H  
ATOM   3429 2HG1 VAL A 223      -0.259 -30.352 -42.226  1.00  0.00           H  
ATOM   3430 3HG1 VAL A 223      -0.891 -31.967 -41.829  1.00  0.00           H  
ATOM   3431 1HG2 VAL A 223       0.774 -33.475 -43.936  1.00  0.00           H  
ATOM   3432 2HG2 VAL A 223      -0.965 -33.744 -43.668  1.00  0.00           H  
ATOM   3433 3HG2 VAL A 223      -0.368 -33.320 -45.291  1.00  0.00           H  
ATOM   3434  N   ALA A 224      -1.465 -28.832 -44.336  1.00  0.00           N  
ATOM   3435  CA  ALA A 224      -1.641 -27.454 -43.896  1.00  0.00           C  
ATOM   3436  C   ALA A 224      -3.095 -27.015 -44.017  1.00  0.00           C  
ATOM   3437  O   ALA A 224      -3.611 -26.297 -43.163  1.00  0.00           O  
ATOM   3438  CB  ALA A 224      -0.742 -26.523 -44.694  1.00  0.00           C  
ATOM   3439  H   ALA A 224      -0.857 -29.027 -45.117  1.00  0.00           H  
ATOM   3440  HA  ALA A 224      -1.341 -27.385 -42.849  1.00  0.00           H  
ATOM   3441 1HB  ALA A 224      -0.885 -25.498 -44.355  1.00  0.00           H  
ATOM   3442 2HB  ALA A 224       0.299 -26.812 -44.552  1.00  0.00           H  
ATOM   3443 3HB  ALA A 224      -0.994 -26.592 -45.752  1.00  0.00           H  
ATOM   3444  N   LEU A 225      -3.751 -27.456 -45.085  1.00  0.00           N  
ATOM   3445  CA  LEU A 225      -5.160 -27.145 -45.302  1.00  0.00           C  
ATOM   3446  C   LEU A 225      -6.032 -27.766 -44.221  1.00  0.00           C  
ATOM   3447  O   LEU A 225      -6.979 -27.143 -43.738  1.00  0.00           O  
ATOM   3448  CB  LEU A 225      -5.608 -27.648 -46.679  1.00  0.00           C  
ATOM   3449  CG  LEU A 225      -7.082 -27.405 -47.030  1.00  0.00           C  
ATOM   3450  CD1 LEU A 225      -7.357 -25.906 -47.048  1.00  0.00           C  
ATOM   3451  CD2 LEU A 225      -7.395 -28.034 -48.378  1.00  0.00           C  
ATOM   3452  H   LEU A 225      -3.262 -28.020 -45.767  1.00  0.00           H  
ATOM   3453  HA  LEU A 225      -5.284 -26.062 -45.273  1.00  0.00           H  
ATOM   3454 1HB  LEU A 225      -5.428 -28.721 -46.734  1.00  0.00           H  
ATOM   3455 2HB  LEU A 225      -6.680 -27.474 -46.783  1.00  0.00           H  
ATOM   3456  HG  LEU A 225      -7.715 -27.852 -46.264  1.00  0.00           H  
ATOM   3457 1HD1 LEU A 225      -8.406 -25.734 -47.296  1.00  0.00           H  
ATOM   3458 2HD1 LEU A 225      -7.146 -25.484 -46.065  1.00  0.00           H  
ATOM   3459 3HD1 LEU A 225      -6.726 -25.430 -47.794  1.00  0.00           H  
ATOM   3460 1HD2 LEU A 225      -8.443 -27.862 -48.625  1.00  0.00           H  
ATOM   3461 2HD2 LEU A 225      -6.761 -27.587 -49.145  1.00  0.00           H  
ATOM   3462 3HD2 LEU A 225      -7.204 -29.107 -48.330  1.00  0.00           H  
ATOM   3463  N   ARG A 226      -5.710 -28.999 -43.841  1.00  0.00           N  
ATOM   3464  CA  ARG A 226      -6.473 -29.713 -42.825  1.00  0.00           C  
ATOM   3465  C   ARG A 226      -6.362 -29.028 -41.469  1.00  0.00           C  
ATOM   3466  O   ARG A 226      -7.320 -28.997 -40.697  1.00  0.00           O  
ATOM   3467  CB  ARG A 226      -5.990 -31.151 -42.706  1.00  0.00           C  
ATOM   3468  CG  ARG A 226      -6.301 -32.033 -43.906  1.00  0.00           C  
ATOM   3469  CD  ARG A 226      -7.763 -32.243 -44.066  1.00  0.00           C  
ATOM   3470  NE  ARG A 226      -8.057 -33.251 -45.073  1.00  0.00           N  
ATOM   3471  CZ  ARG A 226      -9.282 -33.491 -45.580  1.00  0.00           C  
ATOM   3472  NH1 ARG A 226     -10.313 -32.789 -45.165  1.00  0.00           N1+
ATOM   3473  NH2 ARG A 226      -9.446 -34.430 -46.494  1.00  0.00           N  
ATOM   3474  H   ARG A 226      -4.916 -29.453 -44.269  1.00  0.00           H  
ATOM   3475  HA  ARG A 226      -7.522 -29.726 -43.126  1.00  0.00           H  
ATOM   3476 1HB  ARG A 226      -6.440 -31.616 -41.828  1.00  0.00           H  
ATOM   3477 2HB  ARG A 226      -6.315 -31.717 -43.580  1.00  0.00           H  
ATOM   3478 1HG  ARG A 226      -5.826 -33.005 -43.774  1.00  0.00           H  
ATOM   3479 2HG  ARG A 226      -7.379 -32.164 -43.990  1.00  0.00           H  
ATOM   3480 1HD  ARG A 226      -8.232 -31.310 -44.371  1.00  0.00           H  
ATOM   3481 2HD  ARG A 226      -7.938 -33.004 -44.826  1.00  0.00           H  
ATOM   3482  HE  ARG A 226      -7.287 -33.811 -45.417  1.00  0.00           H  
ATOM   3483 1HH1 ARG A 226     -10.188 -32.071 -44.467  1.00  0.00           H  
ATOM   3484 2HH1 ARG A 226     -11.231 -32.968 -45.547  1.00  0.00           H  
ATOM   3485 1HH2 ARG A 226      -8.653 -34.971 -46.813  1.00  0.00           H  
ATOM   3486 2HH2 ARG A 226     -10.363 -34.610 -46.873  1.00  0.00           H  
ATOM   3487  N   VAL A 227      -5.187 -28.477 -41.186  1.00  0.00           N  
ATOM   3488  CA  VAL A 227      -4.968 -27.735 -39.952  1.00  0.00           C  
ATOM   3489  C   VAL A 227      -5.851 -26.495 -39.890  1.00  0.00           C  
ATOM   3490  O   VAL A 227      -6.445 -26.192 -38.855  1.00  0.00           O  
ATOM   3491  CB  VAL A 227      -3.490 -27.315 -39.833  1.00  0.00           C  
ATOM   3492  CG1 VAL A 227      -3.290 -26.403 -38.632  1.00  0.00           C  
ATOM   3493  CG2 VAL A 227      -2.610 -28.550 -39.728  1.00  0.00           C  
ATOM   3494  H   VAL A 227      -4.425 -28.577 -41.843  1.00  0.00           H  
ATOM   3495  HA  VAL A 227      -5.216 -28.382 -39.110  1.00  0.00           H  
ATOM   3496  HB  VAL A 227      -3.213 -26.744 -40.721  1.00  0.00           H  
ATOM   3497 1HG1 VAL A 227      -2.239 -26.117 -38.564  1.00  0.00           H  
ATOM   3498 2HG1 VAL A 227      -3.902 -25.510 -38.746  1.00  0.00           H  
ATOM   3499 3HG1 VAL A 227      -3.578 -26.930 -37.724  1.00  0.00           H  
ATOM   3500 1HG2 VAL A 227      -1.566 -28.247 -39.646  1.00  0.00           H  
ATOM   3501 2HG2 VAL A 227      -2.891 -29.123 -38.843  1.00  0.00           H  
ATOM   3502 3HG2 VAL A 227      -2.739 -29.166 -40.618  1.00  0.00           H  
ATOM   3503  N   ALA A 228      -5.934 -25.777 -41.006  1.00  0.00           N  
ATOM   3504  CA  ALA A 228      -6.814 -24.617 -41.109  1.00  0.00           C  
ATOM   3505  C   ALA A 228      -8.271 -25.011 -40.921  1.00  0.00           C  
ATOM   3506  O   ALA A 228      -9.036 -24.303 -40.266  1.00  0.00           O  
ATOM   3507  CB  ALA A 228      -6.618 -23.925 -42.450  1.00  0.00           C  
ATOM   3508  H   ALA A 228      -5.379 -26.044 -41.804  1.00  0.00           H  
ATOM   3509  HA  ALA A 228      -6.540 -23.905 -40.330  1.00  0.00           H  
ATOM   3510 1HB  ALA A 228      -7.278 -23.061 -42.514  1.00  0.00           H  
ATOM   3511 2HB  ALA A 228      -5.583 -23.597 -42.545  1.00  0.00           H  
ATOM   3512 3HB  ALA A 228      -6.855 -24.620 -43.256  1.00  0.00           H  
ATOM   3513  N   GLU A 229      -8.652 -26.146 -41.498  1.00  0.00           N  
ATOM   3514  CA  GLU A 229     -10.004 -26.667 -41.346  1.00  0.00           C  
ATOM   3515  C   GLU A 229     -10.326 -26.947 -39.882  1.00  0.00           C  
ATOM   3516  O   GLU A 229     -11.397 -26.585 -39.393  1.00  0.00           O  
ATOM   3517  CB  GLU A 229     -10.181 -27.945 -42.171  1.00  0.00           C  
ATOM   3518  CG  GLU A 229     -11.561 -28.577 -42.061  1.00  0.00           C  
ATOM   3519  CD  GLU A 229     -11.669 -29.879 -42.808  1.00  0.00           C  
ATOM   3520  OE1 GLU A 229     -10.730 -30.236 -43.477  1.00  0.00           O  
ATOM   3521  OE2 GLU A 229     -12.692 -30.513 -42.710  1.00  0.00           O1-
ATOM   3522  H   GLU A 229      -7.986 -26.663 -42.054  1.00  0.00           H  
ATOM   3523  HA  GLU A 229     -10.706 -25.921 -41.722  1.00  0.00           H  
ATOM   3524 1HB  GLU A 229      -9.448 -28.687 -41.855  1.00  0.00           H  
ATOM   3525 2HB  GLU A 229     -11.170 -28.364 -41.985  1.00  0.00           H  
ATOM   3526 1HG  GLU A 229     -12.302 -27.880 -42.447  1.00  0.00           H  
ATOM   3527 2HG  GLU A 229     -11.588 -29.474 -42.681  1.00  0.00           H  
ATOM   3528  N   LEU A 230      -9.396 -27.596 -39.191  1.00  0.00           N  
ATOM   3529  CA  LEU A 230      -9.566 -27.901 -37.776  1.00  0.00           C  
ATOM   3530  C   LEU A 230      -9.639 -26.628 -36.942  1.00  0.00           C  
ATOM   3531  O   LEU A 230     -10.420 -26.535 -36.000  1.00  0.00           O  
ATOM   3532  CB  LEU A 230      -8.408 -28.780 -37.282  1.00  0.00           C  
ATOM   3533  CG  LEU A 230      -8.363 -30.202 -37.851  1.00  0.00           C  
ATOM   3534  CD1 LEU A 230      -7.029 -30.848 -37.500  1.00  0.00           C  
ATOM   3535  CD2 LEU A 230      -9.525 -31.011 -37.293  1.00  0.00           C  
ATOM   3536  H   LEU A 230      -8.550 -27.885 -39.659  1.00  0.00           H  
ATOM   3537  HA  LEU A 230     -10.498 -28.454 -37.651  1.00  0.00           H  
ATOM   3538 1HB  LEU A 230      -8.471 -28.858 -36.196  1.00  0.00           H  
ATOM   3539 2HB  LEU A 230      -8.524 -29.776 -37.705  1.00  0.00           H  
ATOM   3540  HG  LEU A 230      -8.438 -30.163 -38.939  1.00  0.00           H  
ATOM   3541 1HD1 LEU A 230      -6.997 -31.860 -37.905  1.00  0.00           H  
ATOM   3542 2HD1 LEU A 230      -6.217 -30.261 -37.929  1.00  0.00           H  
ATOM   3543 3HD1 LEU A 230      -6.918 -30.888 -36.417  1.00  0.00           H  
ATOM   3544 1HD2 LEU A 230      -9.493 -32.022 -37.698  1.00  0.00           H  
ATOM   3545 2HD2 LEU A 230      -9.450 -31.052 -36.206  1.00  0.00           H  
ATOM   3546 3HD2 LEU A 230     -10.465 -30.537 -37.573  1.00  0.00           H  
ATOM   3547  N   ALA A 231      -8.813 -25.648 -37.298  1.00  0.00           N  
ATOM   3548  CA  ALA A 231      -8.806 -24.363 -36.608  1.00  0.00           C  
ATOM   3549  C   ALA A 231     -10.140 -23.646 -36.765  1.00  0.00           C  
ATOM   3550  O   ALA A 231     -10.631 -23.012 -35.831  1.00  0.00           O  
ATOM   3551  CB  ALA A 231      -7.673 -23.489 -37.124  1.00  0.00           C  
ATOM   3552  H   ALA A 231      -8.176 -25.796 -38.067  1.00  0.00           H  
ATOM   3553  HA  ALA A 231      -8.627 -24.540 -35.547  1.00  0.00           H  
ATOM   3554 1HB  ALA A 231      -7.682 -22.534 -36.598  1.00  0.00           H  
ATOM   3555 2HB  ALA A 231      -6.720 -23.988 -36.950  1.00  0.00           H  
ATOM   3556 3HB  ALA A 231      -7.802 -23.316 -38.191  1.00  0.00           H  
ATOM   3557  N   ALA A 232     -10.725 -23.749 -37.954  1.00  0.00           N  
ATOM   3558  CA  ALA A 232     -12.024 -23.144 -38.226  1.00  0.00           C  
ATOM   3559  C   ALA A 232     -13.114 -23.782 -37.376  1.00  0.00           C  
ATOM   3560  O   ALA A 232     -13.993 -23.092 -36.857  1.00  0.00           O  
ATOM   3561  CB  ALA A 232     -12.366 -23.267 -39.703  1.00  0.00           C  
ATOM   3562  H   ALA A 232     -10.256 -24.257 -38.691  1.00  0.00           H  
ATOM   3563  HA  ALA A 232     -11.968 -22.081 -37.987  1.00  0.00           H  
ATOM   3564 1HB  ALA A 232     -13.340 -22.811 -39.889  1.00  0.00           H  
ATOM   3565 2HB  ALA A 232     -11.609 -22.755 -40.295  1.00  0.00           H  
ATOM   3566 3HB  ALA A 232     -12.401 -24.318 -39.985  1.00  0.00           H  
ATOM   3567  N   LYS A 233     -13.052 -25.102 -37.235  1.00  0.00           N  
ATOM   3568  CA  LYS A 233     -14.005 -25.831 -36.403  1.00  0.00           C  
ATOM   3569  C   LYS A 233     -13.756 -25.569 -34.923  1.00  0.00           C  
ATOM   3570  O   LYS A 233     -14.696 -25.483 -34.132  1.00  0.00           O  
ATOM   3571  CB  LYS A 233     -13.930 -27.331 -36.689  1.00  0.00           C  
ATOM   3572  CG  LYS A 233     -14.445 -27.734 -38.065  1.00  0.00           C  
ATOM   3573  CD  LYS A 233     -14.230 -29.218 -38.323  1.00  0.00           C  
ATOM   3574  CE  LYS A 233     -14.706 -29.614 -39.713  1.00  0.00           C  
ATOM   3575  NZ  LYS A 233     -14.402 -31.038 -40.020  1.00  0.00           N1+
ATOM   3576  H   LYS A 233     -12.328 -25.615 -37.716  1.00  0.00           H  
ATOM   3577  HA  LYS A 233     -15.012 -25.494 -36.654  1.00  0.00           H  
ATOM   3578 1HB  LYS A 233     -12.896 -27.666 -36.608  1.00  0.00           H  
ATOM   3579 2HB  LYS A 233     -14.511 -27.875 -35.943  1.00  0.00           H  
ATOM   3580 1HG  LYS A 233     -15.511 -27.512 -38.135  1.00  0.00           H  
ATOM   3581 2HG  LYS A 233     -13.922 -27.162 -38.831  1.00  0.00           H  
ATOM   3582 1HD  LYS A 233     -13.169 -29.454 -38.230  1.00  0.00           H  
ATOM   3583 2HD  LYS A 233     -14.779 -29.799 -37.583  1.00  0.00           H  
ATOM   3584 1HE  LYS A 233     -15.782 -29.462 -39.786  1.00  0.00           H  
ATOM   3585 2HE  LYS A 233     -14.221 -28.984 -40.458  1.00  0.00           H  
ATOM   3586 1HZ  LYS A 233     -14.731 -31.261 -40.949  1.00  0.00           H  
ATOM   3587 2HZ  LYS A 233     -13.402 -31.186 -39.974  1.00  0.00           H  
ATOM   3588 3HZ  LYS A 233     -14.862 -31.633 -39.348  1.00  0.00           H  
ATOM   3589  N   ASN A 234     -12.486 -25.439 -34.556  1.00  0.00           N  
ATOM   3590  CA  ASN A 234     -12.113 -25.167 -33.172  1.00  0.00           C  
ATOM   3591  C   ASN A 234     -12.349 -23.706 -32.814  1.00  0.00           C  
ATOM   3592  O   ASN A 234     -12.457 -23.356 -31.641  1.00  0.00           O  
ATOM   3593  CB  ASN A 234     -10.666 -25.551 -32.923  1.00  0.00           C  
ATOM   3594  CG  ASN A 234     -10.311 -25.550 -31.462  1.00  0.00           C  
ATOM   3595  ND2 ASN A 234      -9.316 -24.780 -31.103  1.00  0.00           N  
ATOM   3596  OD1 ASN A 234     -10.937 -26.248 -30.658  1.00  0.00           O  
ATOM   3597  H   ASN A 234     -11.760 -25.530 -35.253  1.00  0.00           H  
ATOM   3598  HA  ASN A 234     -12.725 -25.790 -32.519  1.00  0.00           H  
ATOM   3599 1HB  ASN A 234     -10.011 -24.853 -33.444  1.00  0.00           H  
ATOM   3600 2HB  ASN A 234     -10.447 -25.471 -31.858  1.00  0.00           H  
ATOM   3601 1HD2 ASN A 234      -8.836 -24.229 -31.787  1.00  0.00           H  
ATOM   3602 2HD2 ASN A 234      -9.035 -24.738 -30.143  1.00  0.00           H  
ATOM   3603  N   GLY A 235     -12.289 -22.860 -33.774  1.00  0.00           N  
ATOM   3604  CA  GLY A 235     -12.495 -21.431 -33.553  1.00  0.00           C  
ATOM   3605  C   GLY A 235     -11.204 -20.752 -33.114  1.00  0.00           C  
ATOM   3606  O   GLY A 235     -11.232 -19.754 -32.392  1.00  0.00           O  
ATOM   3607  H   GLY A 235     -12.203 -23.204 -34.718  1.00  0.00           H  
ATOM   3608 1HA  GLY A 235     -12.859 -20.970 -34.471  1.00  0.00           H  
ATOM   3609 2HA  GLY A 235     -13.263 -21.287 -32.794  1.00  0.00           H  
ATOM   3610  N   ASP A 236     -10.074 -21.298 -33.552  1.00  0.00           N  
ATOM   3611  CA  ASP A 236      -8.770 -20.751 -33.192  1.00  0.00           C  
ATOM   3612  C   ASP A 236      -8.228 -19.848 -34.291  1.00  0.00           C  
ATOM   3613  O   ASP A 236      -7.706 -20.323 -35.300  1.00  0.00           O  
ATOM   3614  CB  ASP A 236      -7.775 -21.879 -32.914  1.00  0.00           C  
ATOM   3615  CG  ASP A 236      -6.430 -21.370 -32.409  1.00  0.00           C  
ATOM   3616  OD1 ASP A 236      -6.019 -20.317 -32.833  1.00  0.00           O  
ATOM   3617  OD2 ASP A 236      -5.828 -22.042 -31.607  1.00  0.00           O1-
ATOM   3618  H   ASP A 236     -10.120 -22.109 -34.150  1.00  0.00           H  
ATOM   3619  HA  ASP A 236      -8.882 -20.163 -32.280  1.00  0.00           H  
ATOM   3620 1HB  ASP A 236      -7.611 -22.453 -33.826  1.00  0.00           H  
ATOM   3621 2HB  ASP A 236      -6.815 -21.452 -32.619  1.00  0.00           H  
ATOM   3622  N   LYS A 237      -8.355 -18.540 -34.089  1.00  0.00           N  
ATOM   3623  CA  LYS A 237      -7.969 -17.569 -35.105  1.00  0.00           C  
ATOM   3624  C   LYS A 237      -6.473 -17.633 -35.391  1.00  0.00           C  
ATOM   3625  O   LYS A 237      -6.051 -17.592 -36.546  1.00  0.00           O  
ATOM   3626  CB  LYS A 237      -8.360 -16.156 -34.672  1.00  0.00           C  
ATOM   3627  CG  LYS A 237      -8.057 -15.075 -35.701  1.00  0.00           C  
ATOM   3628  CD  LYS A 237      -8.476 -13.701 -35.199  1.00  0.00           C  
ATOM   3629  CE  LYS A 237      -8.209 -12.626 -36.241  1.00  0.00           C  
ATOM   3630  NZ  LYS A 237      -8.546 -11.267 -35.737  1.00  0.00           N1+
ATOM   3631  H   LYS A 237      -8.725 -18.211 -33.212  1.00  0.00           H  
ATOM   3632  HA  LYS A 237      -8.509 -17.797 -36.025  1.00  0.00           H  
ATOM   3633 1HB  LYS A 237      -9.429 -16.124 -34.458  1.00  0.00           H  
ATOM   3634 2HB  LYS A 237      -7.835 -15.899 -33.752  1.00  0.00           H  
ATOM   3635 1HG  LYS A 237      -6.987 -15.063 -35.911  1.00  0.00           H  
ATOM   3636 2HG  LYS A 237      -8.590 -15.294 -36.626  1.00  0.00           H  
ATOM   3637 1HD  LYS A 237      -9.540 -13.709 -34.961  1.00  0.00           H  
ATOM   3638 2HD  LYS A 237      -7.921 -13.460 -34.292  1.00  0.00           H  
ATOM   3639 1HE  LYS A 237      -7.157 -12.646 -36.524  1.00  0.00           H  
ATOM   3640 2HE  LYS A 237      -8.805 -12.826 -37.132  1.00  0.00           H  
ATOM   3641 1HZ  LYS A 237      -8.355 -10.583 -36.456  1.00  0.00           H  
ATOM   3642 2HZ  LYS A 237      -9.524 -11.231 -35.489  1.00  0.00           H  
ATOM   3643 3HZ  LYS A 237      -7.985 -11.061 -34.921  1.00  0.00           H  
ATOM   3644  N   GLU A 238      -5.678 -17.735 -34.331  1.00  0.00           N  
ATOM   3645  CA  GLU A 238      -4.226 -17.707 -34.457  1.00  0.00           C  
ATOM   3646  C   GLU A 238      -3.728 -18.828 -35.357  1.00  0.00           C  
ATOM   3647  O   GLU A 238      -2.940 -18.601 -36.275  1.00  0.00           O  
ATOM   3648  CB  GLU A 238      -3.568 -17.815 -33.080  1.00  0.00           C  
ATOM   3649  CG  GLU A 238      -2.048 -17.751 -33.102  1.00  0.00           C  
ATOM   3650  CD  GLU A 238      -1.436 -17.905 -31.738  1.00  0.00           C  
ATOM   3651  OE1 GLU A 238      -2.042 -18.532 -30.902  1.00  0.00           O  
ATOM   3652  OE2 GLU A 238      -0.359 -17.396 -31.530  1.00  0.00           O1-
ATOM   3653  H   GLU A 238      -6.091 -17.836 -33.415  1.00  0.00           H  
ATOM   3654  HA  GLU A 238      -3.935 -16.752 -34.897  1.00  0.00           H  
ATOM   3655 1HB  GLU A 238      -3.928 -17.010 -32.440  1.00  0.00           H  
ATOM   3656 2HB  GLU A 238      -3.856 -18.757 -32.612  1.00  0.00           H  
ATOM   3657 1HG  GLU A 238      -1.669 -18.543 -33.748  1.00  0.00           H  
ATOM   3658 2HG  GLU A 238      -1.741 -16.795 -33.526  1.00  0.00           H  
ATOM   3659  N   VAL A 239      -4.191 -20.045 -35.084  1.00  0.00           N  
ATOM   3660  CA  VAL A 239      -3.773 -21.212 -35.852  1.00  0.00           C  
ATOM   3661  C   VAL A 239      -4.346 -21.177 -37.265  1.00  0.00           C  
ATOM   3662  O   VAL A 239      -3.673 -21.550 -38.226  1.00  0.00           O  
ATOM   3663  CB  VAL A 239      -4.229 -22.503 -35.148  1.00  0.00           C  
ATOM   3664  CG1 VAL A 239      -3.977 -23.713 -36.038  1.00  0.00           C  
ATOM   3665  CG2 VAL A 239      -3.507 -22.653 -33.819  1.00  0.00           C  
ATOM   3666  H   VAL A 239      -4.850 -20.163 -34.328  1.00  0.00           H  
ATOM   3667  HA  VAL A 239      -2.685 -21.212 -35.916  1.00  0.00           H  
ATOM   3668  HB  VAL A 239      -5.305 -22.452 -34.975  1.00  0.00           H  
ATOM   3669 1HG1 VAL A 239      -4.307 -24.617 -35.525  1.00  0.00           H  
ATOM   3670 2HG1 VAL A 239      -4.533 -23.601 -36.967  1.00  0.00           H  
ATOM   3671 3HG1 VAL A 239      -2.913 -23.788 -36.257  1.00  0.00           H  
ATOM   3672 1HG2 VAL A 239      -3.835 -23.569 -33.326  1.00  0.00           H  
ATOM   3673 2HG2 VAL A 239      -2.431 -22.700 -33.992  1.00  0.00           H  
ATOM   3674 3HG2 VAL A 239      -3.735 -21.797 -33.182  1.00  0.00           H  
ATOM   3675  N   PHE A 240      -5.589 -20.726 -37.384  1.00  0.00           N  
ATOM   3676  CA  PHE A 240      -6.266 -20.676 -38.672  1.00  0.00           C  
ATOM   3677  C   PHE A 240      -5.475 -19.844 -39.677  1.00  0.00           C  
ATOM   3678  O   PHE A 240      -5.253 -20.271 -40.813  1.00  0.00           O  
ATOM   3679  CB  PHE A 240      -7.672 -20.093 -38.514  1.00  0.00           C  
ATOM   3680  CG  PHE A 240      -8.445 -20.019 -39.799  1.00  0.00           C  
ATOM   3681  CD1 PHE A 240      -9.042 -21.151 -40.333  1.00  0.00           C  
ATOM   3682  CD2 PHE A 240      -8.576 -18.817 -40.478  1.00  0.00           C  
ATOM   3683  CE1 PHE A 240      -9.755 -21.084 -41.514  1.00  0.00           C  
ATOM   3684  CE2 PHE A 240      -9.288 -18.746 -41.660  1.00  0.00           C  
ATOM   3685  CZ  PHE A 240      -9.877 -19.882 -42.178  1.00  0.00           C  
ATOM   3686  H   PHE A 240      -6.079 -20.409 -36.560  1.00  0.00           H  
ATOM   3687  HA  PHE A 240      -6.358 -21.693 -39.055  1.00  0.00           H  
ATOM   3688 1HB  PHE A 240      -8.238 -20.700 -37.811  1.00  0.00           H  
ATOM   3689 2HB  PHE A 240      -7.604 -19.090 -38.098  1.00  0.00           H  
ATOM   3690  HD1 PHE A 240      -8.945 -22.102 -39.807  1.00  0.00           H  
ATOM   3691  HD2 PHE A 240      -8.110 -17.921 -40.068  1.00  0.00           H  
ATOM   3692  HE1 PHE A 240     -10.220 -21.982 -41.923  1.00  0.00           H  
ATOM   3693  HE2 PHE A 240      -9.384 -17.795 -42.184  1.00  0.00           H  
ATOM   3694  HZ  PHE A 240     -10.438 -19.828 -43.112  1.00  0.00           H  
ATOM   3695  N   GLN A 241      -5.057 -18.656 -39.254  1.00  0.00           N  
ATOM   3696  CA  GLN A 241      -4.340 -17.740 -40.136  1.00  0.00           C  
ATOM   3697  C   GLN A 241      -2.985 -18.303 -40.535  1.00  0.00           C  
ATOM   3698  O   GLN A 241      -2.571 -18.195 -41.689  1.00  0.00           O  
ATOM   3699  CB  GLN A 241      -4.160 -16.378 -39.461  1.00  0.00           C  
ATOM   3700  CG  GLN A 241      -5.452 -15.600 -39.272  1.00  0.00           C  
ATOM   3701  CD  GLN A 241      -5.230 -14.267 -38.582  1.00  0.00           C  
ATOM   3702  NE2 GLN A 241      -6.077 -13.293 -38.894  1.00  0.00           N  
ATOM   3703  OE1 GLN A 241      -4.306 -14.114 -37.778  1.00  0.00           O  
ATOM   3704  H   GLN A 241      -5.236 -18.382 -38.300  1.00  0.00           H  
ATOM   3705  HA  GLN A 241      -4.935 -17.591 -41.037  1.00  0.00           H  
ATOM   3706 1HB  GLN A 241      -3.705 -16.516 -38.479  1.00  0.00           H  
ATOM   3707 2HB  GLN A 241      -3.481 -15.764 -40.052  1.00  0.00           H  
ATOM   3708 1HG  GLN A 241      -5.894 -15.410 -40.249  1.00  0.00           H  
ATOM   3709 2HG  GLN A 241      -6.134 -16.193 -38.662  1.00  0.00           H  
ATOM   3710 1HE2 GLN A 241      -5.981 -12.391 -38.471  1.00  0.00           H  
ATOM   3711 2HE2 GLN A 241      -6.812 -13.460 -39.551  1.00  0.00           H  
ATOM   3712  N   LYS A 242      -2.295 -18.909 -39.574  1.00  0.00           N  
ATOM   3713  CA  LYS A 242      -0.996 -19.521 -39.832  1.00  0.00           C  
ATOM   3714  C   LYS A 242      -1.121 -20.688 -40.800  1.00  0.00           C  
ATOM   3715  O   LYS A 242      -0.327 -20.821 -41.733  1.00  0.00           O  
ATOM   3716  CB  LYS A 242      -0.355 -19.989 -38.526  1.00  0.00           C  
ATOM   3717  CG  LYS A 242       0.111 -18.861 -37.613  1.00  0.00           C  
ATOM   3718  CD  LYS A 242       0.743 -19.405 -36.339  1.00  0.00           C  
ATOM   3719  CE  LYS A 242       1.073 -18.284 -35.364  1.00  0.00           C  
ATOM   3720  NZ  LYS A 242       1.711 -18.799 -34.121  1.00  0.00           N1+
ATOM   3721  H   LYS A 242      -2.681 -18.948 -38.641  1.00  0.00           H  
ATOM   3722  HA  LYS A 242      -0.341 -18.768 -40.273  1.00  0.00           H  
ATOM   3723 1HB  LYS A 242       0.508 -20.616 -38.747  1.00  0.00           H  
ATOM   3724 2HB  LYS A 242       0.003 -19.125 -37.965  1.00  0.00           H  
ATOM   3725 1HG  LYS A 242      -0.738 -18.234 -37.347  1.00  0.00           H  
ATOM   3726 2HG  LYS A 242       0.531 -19.280 -36.699  1.00  0.00           H  
ATOM   3727 1HD  LYS A 242       1.658 -19.940 -36.588  1.00  0.00           H  
ATOM   3728 2HD  LYS A 242       0.995 -18.578 -35.676  1.00  0.00           H  
ATOM   3729 1HE  LYS A 242       0.161 -17.753 -35.097  1.00  0.00           H  
ATOM   3730 2HE  LYS A 242       1.502 -18.708 -34.455  1.00  0.00           H  
ATOM   3731 1HZ  LYS A 242       1.915 -18.028 -33.502  1.00  0.00           H  
ATOM   3732 2HZ  LYS A 242       1.082 -19.443 -33.663  1.00  0.00           H  
ATOM   3733 3HZ  LYS A 242       2.570 -19.277 -34.356  1.00  0.00           H  
ATOM   3734  N   ALA A 243      -2.119 -21.535 -40.578  1.00  0.00           N  
ATOM   3735  CA  ALA A 243      -2.320 -22.722 -41.400  1.00  0.00           C  
ATOM   3736  C   ALA A 243      -2.806 -22.348 -42.795  1.00  0.00           C  
ATOM   3737  O   ALA A 243      -2.375 -22.933 -43.788  1.00  0.00           O  
ATOM   3738  CB  ALA A 243      -3.305 -23.670 -40.731  1.00  0.00           C  
ATOM   3739  H   ALA A 243      -2.758 -21.352 -39.815  1.00  0.00           H  
ATOM   3740  HA  ALA A 243      -1.368 -23.247 -41.489  1.00  0.00           H  
ATOM   3741 1HB  ALA A 243      -3.443 -24.553 -41.358  1.00  0.00           H  
ATOM   3742 2HB  ALA A 243      -2.916 -23.974 -39.759  1.00  0.00           H  
ATOM   3743 3HB  ALA A 243      -4.260 -23.166 -40.599  1.00  0.00           H  
ATOM   3744  N   ALA A 244      -3.705 -21.375 -42.860  1.00  0.00           N  
ATOM   3745  CA  ALA A 244      -4.262 -20.931 -44.133  1.00  0.00           C  
ATOM   3746  C   ALA A 244      -3.178 -20.350 -45.035  1.00  0.00           C  
ATOM   3747  O   ALA A 244      -3.130 -20.644 -46.230  1.00  0.00           O  
ATOM   3748  CB  ALA A 244      -5.362 -19.905 -43.901  1.00  0.00           C  
ATOM   3749  H   ALA A 244      -4.013 -20.929 -42.008  1.00  0.00           H  
ATOM   3750  HA  ALA A 244      -4.710 -21.790 -44.633  1.00  0.00           H  
ATOM   3751 1HB  ALA A 244      -5.765 -19.581 -44.860  1.00  0.00           H  
ATOM   3752 2HB  ALA A 244      -6.155 -20.351 -43.303  1.00  0.00           H  
ATOM   3753 3HB  ALA A 244      -4.952 -19.043 -43.373  1.00  0.00           H  
ATOM   3754  N   ALA A 245      -2.313 -19.527 -44.456  1.00  0.00           N  
ATOM   3755  CA  ALA A 245      -1.200 -18.941 -45.195  1.00  0.00           C  
ATOM   3756  C   ALA A 245      -0.234 -20.016 -45.680  1.00  0.00           C  
ATOM   3757  O   ALA A 245       0.314 -19.921 -46.778  1.00  0.00           O  
ATOM   3758  CB  ALA A 245      -0.468 -17.925 -44.332  1.00  0.00           C  
ATOM   3759  H   ALA A 245      -2.427 -19.301 -43.478  1.00  0.00           H  
ATOM   3760  HA  ALA A 245      -1.599 -18.412 -46.061  1.00  0.00           H  
ATOM   3761 1HB  ALA A 245       0.360 -17.497 -44.897  1.00  0.00           H  
ATOM   3762 2HB  ALA A 245      -1.157 -17.132 -44.041  1.00  0.00           H  
ATOM   3763 3HB  ALA A 245      -0.082 -18.415 -43.439  1.00  0.00           H  
ATOM   3764  N   SER A 246      -0.030 -21.037 -44.854  1.00  0.00           N  
ATOM   3765  CA  SER A 246       0.867 -22.132 -45.200  1.00  0.00           C  
ATOM   3766  C   SER A 246       0.292 -22.979 -46.328  1.00  0.00           C  
ATOM   3767  O   SER A 246       1.008 -23.374 -47.248  1.00  0.00           O  
ATOM   3768  CB  SER A 246       1.121 -22.999 -43.981  1.00  0.00           C  
ATOM   3769  OG  SER A 246       1.808 -22.287 -42.992  1.00  0.00           O  
ATOM   3770  H   SER A 246      -0.508 -21.054 -43.964  1.00  0.00           H  
ATOM   3771  HA  SER A 246       1.817 -21.711 -45.528  1.00  0.00           H  
ATOM   3772 1HB  SER A 246       1.704 -23.872 -44.274  1.00  0.00           H  
ATOM   3773 2HB  SER A 246       1.710 -22.443 -43.254  1.00  0.00           H  
ATOM   3774  HG  SER A 246       1.146 -21.767 -42.531  1.00  0.00           H  
ATOM   3775  N   ALA A 247      -1.002 -23.258 -46.252  1.00  0.00           N  
ATOM   3776  CA  ALA A 247      -1.677 -24.055 -47.271  1.00  0.00           C  
ATOM   3777  C   ALA A 247      -1.587 -23.389 -48.638  1.00  0.00           C  
ATOM   3778  O   ALA A 247      -1.354 -24.057 -49.647  1.00  0.00           O  
ATOM   3779  CB  ALA A 247      -3.134 -24.282 -46.888  1.00  0.00           C  
ATOM   3780  H   ALA A 247      -1.536 -22.908 -45.468  1.00  0.00           H  
ATOM   3781  HA  ALA A 247      -1.193 -25.031 -47.323  1.00  0.00           H  
ATOM   3782 1HB  ALA A 247      -3.622 -24.880 -47.656  1.00  0.00           H  
ATOM   3783 2HB  ALA A 247      -3.180 -24.811 -45.935  1.00  0.00           H  
ATOM   3784 3HB  ALA A 247      -3.637 -23.323 -46.796  1.00  0.00           H  
ATOM   3785  N   VAL A 248      -1.772 -22.078 -48.665  1.00  0.00           N  
ATOM   3786  CA  VAL A 248      -1.682 -21.316 -49.907  1.00  0.00           C  
ATOM   3787  C   VAL A 248      -0.246 -21.250 -50.410  1.00  0.00           C  
ATOM   3788  O   VAL A 248       0.018 -21.443 -51.597  1.00  0.00           O  
ATOM   3789  CB  VAL A 248      -2.216 -19.887 -49.699  1.00  0.00           C  
ATOM   3790  CG1 VAL A 248      -1.928 -19.027 -50.923  1.00  0.00           C  
ATOM   3791  CG2 VAL A 248      -3.708 -19.927 -49.407  1.00  0.00           C  
ATOM   3792  H   VAL A 248      -1.981 -21.593 -47.806  1.00  0.00           H  
ATOM   3793  HA  VAL A 248      -2.294 -21.811 -50.662  1.00  0.00           H  
ATOM   3794  HB  VAL A 248      -1.692 -19.432 -48.858  1.00  0.00           H  
ATOM   3795 1HG1 VAL A 248      -2.312 -18.020 -50.757  1.00  0.00           H  
ATOM   3796 2HG1 VAL A 248      -0.853 -18.983 -51.090  1.00  0.00           H  
ATOM   3797 3HG1 VAL A 248      -2.416 -19.462 -51.795  1.00  0.00           H  
ATOM   3798 1HG2 VAL A 248      -4.077 -18.914 -49.260  1.00  0.00           H  
ATOM   3799 2HG2 VAL A 248      -4.230 -20.388 -50.246  1.00  0.00           H  
ATOM   3800 3HG2 VAL A 248      -3.885 -20.513 -48.506  1.00  0.00           H  
ATOM   3801  N   GLU A 249       0.683 -20.977 -49.498  1.00  0.00           N  
ATOM   3802  CA  GLU A 249       2.091 -20.852 -49.853  1.00  0.00           C  
ATOM   3803  C   GLU A 249       2.602 -22.113 -50.534  1.00  0.00           C  
ATOM   3804  O   GLU A 249       3.225 -22.049 -51.594  1.00  0.00           O  
ATOM   3805  CB  GLU A 249       2.933 -20.558 -48.607  1.00  0.00           C  
ATOM   3806  CG  GLU A 249       4.428 -20.450 -48.871  1.00  0.00           C  
ATOM   3807  CD  GLU A 249       5.230 -20.240 -47.617  1.00  0.00           C  
ATOM   3808  OE1 GLU A 249       4.668 -19.802 -46.642  1.00  0.00           O  
ATOM   3809  OE2 GLU A 249       6.405 -20.518 -47.633  1.00  0.00           O1-
ATOM   3810  H   GLU A 249       0.406 -20.854 -48.534  1.00  0.00           H  
ATOM   3811  HA  GLU A 249       2.201 -20.014 -50.542  1.00  0.00           H  
ATOM   3812 1HB  GLU A 249       2.778 -21.345 -47.870  1.00  0.00           H  
ATOM   3813 2HB  GLU A 249       3.990 -20.560 -48.874  1.00  0.00           H  
ATOM   3814 1HG  GLU A 249       4.608 -19.621 -49.556  1.00  0.00           H  
ATOM   3815 2HG  GLU A 249       4.938 -20.231 -47.934  1.00  0.00           H  
ATOM   3816  N   VAL A 250       2.334 -23.260 -49.922  1.00  0.00           N  
ATOM   3817  CA  VAL A 250       2.807 -24.539 -50.444  1.00  0.00           C  
ATOM   3818  C   VAL A 250       2.138 -24.872 -51.770  1.00  0.00           C  
ATOM   3819  O   VAL A 250       2.784 -25.361 -52.697  1.00  0.00           O  
ATOM   3820  CB  VAL A 250       2.526 -25.667 -49.433  1.00  0.00           C  
ATOM   3821  CG1 VAL A 250       2.862 -27.020 -50.040  1.00  0.00           C  
ATOM   3822  CG2 VAL A 250       3.324 -25.434 -48.160  1.00  0.00           C  
ATOM   3823  H   VAL A 250       1.790 -23.250 -49.072  1.00  0.00           H  
ATOM   3824  HA  VAL A 250       3.884 -24.471 -50.601  1.00  0.00           H  
ATOM   3825  HB  VAL A 250       1.460 -25.675 -49.200  1.00  0.00           H  
ATOM   3826 1HG1 VAL A 250       2.656 -27.807 -49.313  1.00  0.00           H  
ATOM   3827 2HG1 VAL A 250       2.252 -27.183 -50.929  1.00  0.00           H  
ATOM   3828 3HG1 VAL A 250       3.917 -27.046 -50.313  1.00  0.00           H  
ATOM   3829 1HG2 VAL A 250       3.119 -26.235 -47.451  1.00  0.00           H  
ATOM   3830 2HG2 VAL A 250       4.389 -25.421 -48.395  1.00  0.00           H  
ATOM   3831 3HG2 VAL A 250       3.037 -24.479 -47.722  1.00  0.00           H  
ATOM   3832  N   ALA A 251       0.839 -24.606 -51.855  1.00  0.00           N  
ATOM   3833  CA  ALA A 251       0.087 -24.844 -53.082  1.00  0.00           C  
ATOM   3834  C   ALA A 251       0.698 -24.096 -54.258  1.00  0.00           C  
ATOM   3835  O   ALA A 251       0.789 -24.626 -55.366  1.00  0.00           O  
ATOM   3836  CB  ALA A 251      -1.369 -24.440 -52.899  1.00  0.00           C  
ATOM   3837  H   ALA A 251       0.361 -24.224 -51.052  1.00  0.00           H  
ATOM   3838  HA  ALA A 251       0.108 -25.913 -53.298  1.00  0.00           H  
ATOM   3839 1HB  ALA A 251      -1.917 -24.625 -53.821  1.00  0.00           H  
ATOM   3840 2HB  ALA A 251      -1.809 -25.025 -52.090  1.00  0.00           H  
ATOM   3841 3HB  ALA A 251      -1.423 -23.382 -52.648  1.00  0.00           H  
ATOM   3842  N   LEU A 252       1.117 -22.859 -54.015  1.00  0.00           N  
ATOM   3843  CA  LEU A 252       1.796 -22.064 -55.030  1.00  0.00           C  
ATOM   3844  C   LEU A 252       3.167 -22.640 -55.355  1.00  0.00           C  
ATOM   3845  O   LEU A 252       3.595 -22.636 -56.508  1.00  0.00           O  
ATOM   3846  CB  LEU A 252       1.946 -20.613 -54.556  1.00  0.00           C  
ATOM   3847  CG  LEU A 252       0.641 -19.816 -54.435  1.00  0.00           C  
ATOM   3848  CD1 LEU A 252       0.919 -18.487 -53.746  1.00  0.00           C  
ATOM   3849  CD2 LEU A 252       0.047 -19.600 -55.820  1.00  0.00           C  
ATOM   3850  H   LEU A 252       0.961 -22.458 -53.099  1.00  0.00           H  
ATOM   3851  HA  LEU A 252       1.190 -22.071 -55.937  1.00  0.00           H  
ATOM   3852 1HB  LEU A 252       2.424 -20.615 -53.579  1.00  0.00           H  
ATOM   3853 2HB  LEU A 252       2.594 -20.084 -55.255  1.00  0.00           H  
ATOM   3854  HG  LEU A 252      -0.067 -20.369 -53.819  1.00  0.00           H  
ATOM   3855 1HD1 LEU A 252      -0.008 -17.921 -53.660  1.00  0.00           H  
ATOM   3856 2HD1 LEU A 252       1.326 -18.671 -52.750  1.00  0.00           H  
ATOM   3857 3HD1 LEU A 252       1.639 -17.917 -54.332  1.00  0.00           H  
ATOM   3858 1HD2 LEU A 252      -0.882 -19.033 -55.734  1.00  0.00           H  
ATOM   3859 2HD2 LEU A 252       0.754 -19.046 -56.436  1.00  0.00           H  
ATOM   3860 3HD2 LEU A 252      -0.158 -20.565 -56.282  1.00  0.00           H  
ATOM   3861  N   ARG A 253       3.853 -23.139 -54.332  1.00  0.00           N  
ATOM   3862  CA  ARG A 253       5.122 -23.829 -54.522  1.00  0.00           C  
ATOM   3863  C   ARG A 253       4.948 -25.070 -55.389  1.00  0.00           C  
ATOM   3864  O   ARG A 253       5.799 -25.381 -56.224  1.00  0.00           O  
ATOM   3865  CB  ARG A 253       5.721 -24.230 -53.181  1.00  0.00           C  
ATOM   3866  CG  ARG A 253       6.286 -23.079 -52.364  1.00  0.00           C  
ATOM   3867  CD  ARG A 253       6.769 -23.537 -51.035  1.00  0.00           C  
ATOM   3868  NE  ARG A 253       7.231 -22.428 -50.216  1.00  0.00           N  
ATOM   3869  CZ  ARG A 253       8.480 -21.926 -50.240  1.00  0.00           C  
ATOM   3870  NH1 ARG A 253       9.382 -22.445 -51.044  1.00  0.00           N1+
ATOM   3871  NH2 ARG A 253       8.801 -20.915 -49.454  1.00  0.00           N  
ATOM   3872  H   ARG A 253       3.485 -23.036 -53.396  1.00  0.00           H  
ATOM   3873  HA  ARG A 253       5.815 -23.149 -55.019  1.00  0.00           H  
ATOM   3874 1HB  ARG A 253       6.525 -24.949 -53.342  1.00  0.00           H  
ATOM   3875 2HB  ARG A 253       6.157 -23.354 -52.701  1.00  0.00           H  
ATOM   3876 1HG  ARG A 253       5.511 -22.329 -52.207  1.00  0.00           H  
ATOM   3877 2HG  ARG A 253       6.629 -23.453 -51.399  1.00  0.00           H  
ATOM   3878 1HD  ARG A 253       7.599 -24.230 -51.168  1.00  0.00           H  
ATOM   3879 2HD  ARG A 253       7.104 -22.678 -50.455  1.00  0.00           H  
ATOM   3880  HE  ARG A 253       6.565 -22.001 -49.583  1.00  0.00           H  
ATOM   3881 1HH1 ARG A 253       9.136 -23.219 -51.645  1.00  0.00           H  
ATOM   3882 2HH1 ARG A 253      10.319 -22.069 -51.063  1.00  0.00           H  
ATOM   3883 1HH2 ARG A 253       8.108 -20.516 -48.835  1.00  0.00           H  
ATOM   3884 2HH2 ARG A 253       9.738 -20.538 -49.471  1.00  0.00           H  
ATOM   3885  N   LEU A 254       3.845 -25.778 -55.185  1.00  0.00           N  
ATOM   3886  CA  LEU A 254       3.534 -26.960 -55.982  1.00  0.00           C  
ATOM   3887  C   LEU A 254       3.329 -26.597 -57.446  1.00  0.00           C  
ATOM   3888  O   LEU A 254       3.794 -27.304 -58.340  1.00  0.00           O  
ATOM   3889  CB  LEU A 254       2.277 -27.649 -55.438  1.00  0.00           C  
ATOM   3890  CG  LEU A 254       1.784 -28.864 -56.238  1.00  0.00           C  
ATOM   3891  CD1 LEU A 254       2.831 -29.967 -56.182  1.00  0.00           C  
ATOM   3892  CD2 LEU A 254       0.456 -29.340 -55.673  1.00  0.00           C  
ATOM   3893  H   LEU A 254       3.205 -25.493 -54.458  1.00  0.00           H  
ATOM   3894  HA  LEU A 254       4.369 -27.657 -55.907  1.00  0.00           H  
ATOM   3895 1HB  LEU A 254       1.465 -26.922 -55.411  1.00  0.00           H  
ATOM   3896 2HB  LEU A 254       1.995 -28.450 -56.123  1.00  0.00           H  
ATOM   3897  HG  LEU A 254       1.654 -28.582 -57.283  1.00  0.00           H  
ATOM   3898 1HD1 LEU A 254       2.483 -30.828 -56.750  1.00  0.00           H  
ATOM   3899 2HD1 LEU A 254       3.767 -29.606 -56.610  1.00  0.00           H  
ATOM   3900 3HD1 LEU A 254       2.997 -30.258 -55.145  1.00  0.00           H  
ATOM   3901 1HD2 LEU A 254       0.107 -30.203 -56.242  1.00  0.00           H  
ATOM   3902 2HD2 LEU A 254       0.585 -29.623 -54.629  1.00  0.00           H  
ATOM   3903 3HD2 LEU A 254      -0.279 -28.539 -55.743  1.00  0.00           H  
ATOM   3904  N   THR A 255       2.632 -25.492 -57.685  1.00  0.00           N  
ATOM   3905  CA  THR A 255       2.355 -25.042 -59.044  1.00  0.00           C  
ATOM   3906  C   THR A 255       3.641 -24.812 -59.825  1.00  0.00           C  
ATOM   3907  O   THR A 255       3.755 -25.210 -60.986  1.00  0.00           O  
ATOM   3908  CB  THR A 255       1.517 -23.751 -59.039  1.00  0.00           C  
ATOM   3909  CG2 THR A 255       1.266 -23.271 -60.461  1.00  0.00           C  
ATOM   3910  OG1 THR A 255       0.259 -23.996 -58.393  1.00  0.00           O  
ATOM   3911  H   THR A 255       2.288 -24.949 -56.907  1.00  0.00           H  
ATOM   3912  HA  THR A 255       1.772 -25.811 -59.551  1.00  0.00           H  
ATOM   3913  HB  THR A 255       2.047 -22.973 -58.488  1.00  0.00           H  
ATOM   3914  HG1 THR A 255       0.417 -24.344 -57.512  1.00  0.00           H  
ATOM   3915 1HG2 THR A 255       0.673 -22.358 -60.438  1.00  0.00           H  
ATOM   3916 2HG2 THR A 255       2.219 -23.072 -60.951  1.00  0.00           H  
ATOM   3917 3HG2 THR A 255       0.727 -24.040 -61.014  1.00  0.00           H  
ATOM   3918  N   GLU A 256       4.610 -24.169 -59.182  1.00  0.00           N  
ATOM   3919  CA  GLU A 256       5.900 -23.904 -59.807  1.00  0.00           C  
ATOM   3920  C   GLU A 256       6.601 -25.202 -60.193  1.00  0.00           C  
ATOM   3921  O   GLU A 256       7.080 -25.348 -61.317  1.00  0.00           O  
ATOM   3922  CB  GLU A 256       6.793 -23.094 -58.864  1.00  0.00           C  
ATOM   3923  CG  GLU A 256       8.179 -22.792 -59.416  1.00  0.00           C  
ATOM   3924  CD  GLU A 256       9.037 -22.020 -58.452  1.00  0.00           C  
ATOM   3925  OE1 GLU A 256       8.534 -21.617 -57.430  1.00  0.00           O  
ATOM   3926  OE2 GLU A 256      10.196 -21.834 -58.736  1.00  0.00           O1-
ATOM   3927  H   GLU A 256       4.447 -23.852 -58.237  1.00  0.00           H  
ATOM   3928  HA  GLU A 256       5.734 -23.314 -60.709  1.00  0.00           H  
ATOM   3929 1HB  GLU A 256       6.916 -23.631 -57.925  1.00  0.00           H  
ATOM   3930 2HB  GLU A 256       7.783 -22.981 -59.308  1.00  0.00           H  
ATOM   3931 1HG  GLU A 256       8.077 -22.222 -60.339  1.00  0.00           H  
ATOM   3932 2HG  GLU A 256       8.718 -22.175 -58.698  1.00  0.00           H  
ATOM   3933  N   VAL A 257       6.656 -26.139 -59.254  1.00  0.00           N  
ATOM   3934  CA  VAL A 257       7.310 -27.421 -59.490  1.00  0.00           C  
ATOM   3935  C   VAL A 257       6.560 -28.240 -60.538  1.00  0.00           C  
ATOM   3936  O   VAL A 257       7.166 -28.818 -61.438  1.00  0.00           O  
ATOM   3937  CB  VAL A 257       7.399 -28.225 -58.179  1.00  0.00           C  
ATOM   3938  CG1 VAL A 257       7.916 -29.629 -58.449  1.00  0.00           C  
ATOM   3939  CG2 VAL A 257       8.296 -27.499 -57.188  1.00  0.00           C  
ATOM   3940  H   VAL A 257       6.235 -25.961 -58.356  1.00  0.00           H  
ATOM   3941  HA  VAL A 257       8.321 -27.232 -59.853  1.00  0.00           H  
ATOM   3942  HB  VAL A 257       6.400 -28.326 -57.757  1.00  0.00           H  
ATOM   3943 1HG1 VAL A 257       7.972 -30.182 -57.511  1.00  0.00           H  
ATOM   3944 2HG1 VAL A 257       7.238 -30.142 -59.133  1.00  0.00           H  
ATOM   3945 3HG1 VAL A 257       8.910 -29.571 -58.895  1.00  0.00           H  
ATOM   3946 1HG2 VAL A 257       8.353 -28.073 -56.264  1.00  0.00           H  
ATOM   3947 2HG2 VAL A 257       9.295 -27.393 -57.613  1.00  0.00           H  
ATOM   3948 3HG2 VAL A 257       7.884 -26.511 -56.980  1.00  0.00           H  
ATOM   3949  N   ALA A 258       5.239 -28.286 -60.406  1.00  0.00           N  
ATOM   3950  CA  ALA A 258       4.404 -29.037 -61.335  1.00  0.00           C  
ATOM   3951  C   ALA A 258       4.513 -28.477 -62.748  1.00  0.00           C  
ATOM   3952  O   ALA A 258       4.481 -29.224 -63.727  1.00  0.00           O  
ATOM   3953  CB  ALA A 258       2.956 -29.028 -60.871  1.00  0.00           C  
ATOM   3954  H   ALA A 258       4.802 -27.786 -59.644  1.00  0.00           H  
ATOM   3955  HA  ALA A 258       4.741 -30.074 -61.342  1.00  0.00           H  
ATOM   3956 1HB  ALA A 258       2.346 -29.593 -61.577  1.00  0.00           H  
ATOM   3957 2HB  ALA A 258       2.885 -29.484 -59.885  1.00  0.00           H  
ATOM   3958 3HB  ALA A 258       2.595 -28.001 -60.824  1.00  0.00           H  
ATOM   3959  N   SER A 259       4.640 -27.160 -62.850  1.00  0.00           N  
ATOM   3960  CA  SER A 259       4.790 -26.500 -64.141  1.00  0.00           C  
ATOM   3961  C   SER A 259       6.082 -26.922 -64.830  1.00  0.00           C  
ATOM   3962  O   SER A 259       6.086 -27.250 -66.018  1.00  0.00           O  
ATOM   3963  CB  SER A 259       4.769 -24.994 -63.963  1.00  0.00           C  
ATOM   3964  OG  SER A 259       4.932 -24.342 -65.192  1.00  0.00           O  
ATOM   3965  H   SER A 259       4.636 -26.599 -62.009  1.00  0.00           H  
ATOM   3966  HA  SER A 259       3.948 -26.783 -64.774  1.00  0.00           H  
ATOM   3967 1HB  SER A 259       3.824 -24.693 -63.512  1.00  0.00           H  
ATOM   3968 2HB  SER A 259       5.567 -24.697 -63.283  1.00  0.00           H  
ATOM   3969  HG  SER A 259       4.979 -23.404 -64.991  1.00  0.00           H  
ATOM   3970  N   LYS A 260       7.175 -26.913 -64.079  1.00  0.00           N  
ATOM   3971  CA  LYS A 260       8.471 -27.329 -64.604  1.00  0.00           C  
ATOM   3972  C   LYS A 260       8.460 -28.799 -64.999  1.00  0.00           C  
ATOM   3973  O   LYS A 260       9.061 -29.190 -65.999  1.00  0.00           O  
ATOM   3974  CB  LYS A 260       9.573 -27.065 -63.579  1.00  0.00           C  
ATOM   3975  CG  LYS A 260       9.876 -25.591 -63.344  1.00  0.00           C  
ATOM   3976  CD  LYS A 260      10.886 -25.406 -62.220  1.00  0.00           C  
ATOM   3977  CE  LYS A 260      11.134 -23.932 -61.936  1.00  0.00           C  
ATOM   3978  NZ  LYS A 260      12.018 -23.735 -60.755  1.00  0.00           N1+
ATOM   3979  H   LYS A 260       7.111 -26.611 -63.117  1.00  0.00           H  
ATOM   3980  HA  LYS A 260       8.694 -26.732 -65.489  1.00  0.00           H  
ATOM   3981 1HB  LYS A 260      10.496 -27.548 -63.904  1.00  0.00           H  
ATOM   3982 2HB  LYS A 260       9.768 -25.993 -63.521  1.00  0.00           H  
ATOM   3983 1HG  LYS A 260       8.956 -25.067 -63.086  1.00  0.00           H  
ATOM   3984 2HG  LYS A 260      10.575 -25.491 -62.514  1.00  0.00           H  
ATOM   3985 1HD  LYS A 260      11.828 -25.877 -62.498  1.00  0.00           H  
ATOM   3986 2HD  LYS A 260      11.065 -24.342 -62.063  1.00  0.00           H  
ATOM   3987 1HE  LYS A 260      10.184 -23.431 -61.751  1.00  0.00           H  
ATOM   3988 2HE  LYS A 260      11.752 -23.833 -61.044  1.00  0.00           H  
ATOM   3989 1HZ  LYS A 260      12.159 -22.746 -60.600  1.00  0.00           H  
ATOM   3990 2HZ  LYS A 260      11.588 -24.145 -59.938  1.00  0.00           H  
ATOM   3991 3HZ  LYS A 260      12.911 -24.179 -60.924  1.00  0.00           H  
ATOM   3992  N   GLU A 261       7.768 -29.613 -64.207  1.00  0.00           N  
ATOM   3993  CA  GLU A 261       7.648 -31.037 -64.492  1.00  0.00           C  
ATOM   3994  C   GLU A 261       6.678 -31.290 -65.639  1.00  0.00           C  
ATOM   3995  O   GLU A 261       6.843 -32.239 -66.407  1.00  0.00           O  
ATOM   3996  CB  GLU A 261       7.183 -31.792 -63.243  1.00  0.00           C  
ATOM   3997  CG  GLU A 261       8.198 -31.815 -62.110  1.00  0.00           C  
ATOM   3998  CD  GLU A 261       9.442 -32.587 -62.451  1.00  0.00           C  
ATOM   3999  OE1 GLU A 261       9.323 -33.641 -63.028  1.00  0.00           O  
ATOM   4000  OE2 GLU A 261      10.511 -32.124 -62.135  1.00  0.00           O1-
ATOM   4001  H   GLU A 261       7.317 -29.235 -63.388  1.00  0.00           H  
ATOM   4002  HA  GLU A 261       8.631 -31.417 -64.775  1.00  0.00           H  
ATOM   4003 1HB  GLU A 261       6.954 -32.825 -63.508  1.00  0.00           H  
ATOM   4004 2HB  GLU A 261       7.989 -31.814 -62.509  1.00  0.00           H  
ATOM   4005 1HG  GLU A 261       7.734 -32.256 -61.228  1.00  0.00           H  
ATOM   4006 2HG  GLU A 261       9.036 -32.447 -62.399  1.00  0.00           H  
ATOM   4007  N   GLY A 262       5.668 -30.436 -65.750  1.00  0.00           N  
ATOM   4008  CA  GLY A 262       4.657 -30.578 -66.791  1.00  0.00           C  
ATOM   4009  C   GLY A 262       3.478 -31.413 -66.304  1.00  0.00           C  
ATOM   4010  O   GLY A 262       2.768 -32.027 -67.100  1.00  0.00           O  
ATOM   4011  H   GLY A 262       5.598 -29.667 -65.101  1.00  0.00           H  
ATOM   4012 1HA  GLY A 262       4.307 -29.591 -67.095  1.00  0.00           H  
ATOM   4013 2HA  GLY A 262       5.101 -31.045 -67.669  1.00  0.00           H  
ATOM   4014  N   ASP A 263       3.276 -31.431 -64.992  1.00  0.00           N  
ATOM   4015  CA  ASP A 263       2.196 -32.205 -64.393  1.00  0.00           C  
ATOM   4016  C   ASP A 263       0.962 -31.341 -64.161  1.00  0.00           C  
ATOM   4017  O   ASP A 263       0.876 -30.615 -63.171  1.00  0.00           O  
ATOM   4018  CB  ASP A 263       2.648 -32.823 -63.069  1.00  0.00           C  
ATOM   4019  CG  ASP A 263       1.597 -33.738 -62.452  1.00  0.00           C  
ATOM   4020  OD1 ASP A 263       0.433 -33.489 -62.647  1.00  0.00           O  
ATOM   4021  OD2 ASP A 263       1.973 -34.682 -61.797  1.00  0.00           O1-
ATOM   4022  H   ASP A 263       3.886 -30.895 -64.392  1.00  0.00           H  
ATOM   4023  HA  ASP A 263       1.932 -33.016 -65.074  1.00  0.00           H  
ATOM   4024 1HB  ASP A 263       2.879 -32.031 -62.357  1.00  0.00           H  
ATOM   4025 2HB  ASP A 263       1.835 -33.415 -62.648  1.00  0.00           H  
ATOM   4026  N   SER A 264       0.009 -31.420 -65.084  1.00  0.00           N  
ATOM   4027  CA  SER A 264      -1.163 -30.550 -65.053  1.00  0.00           C  
ATOM   4028  C   SER A 264      -2.110 -30.941 -63.928  1.00  0.00           C  
ATOM   4029  O   SER A 264      -2.951 -30.148 -63.507  1.00  0.00           O  
ATOM   4030  CB  SER A 264      -1.894 -30.609 -66.381  1.00  0.00           C  
ATOM   4031  OG  SER A 264      -2.482 -31.865 -66.575  1.00  0.00           O  
ATOM   4032  H   SER A 264       0.097 -32.100 -65.826  1.00  0.00           H  
ATOM   4033  HA  SER A 264      -0.829 -29.525 -64.890  1.00  0.00           H  
ATOM   4034 1HB  SER A 264      -2.661 -29.836 -66.408  1.00  0.00           H  
ATOM   4035 2HB  SER A 264      -1.193 -30.403 -67.190  1.00  0.00           H  
ATOM   4036  HG  SER A 264      -2.904 -31.830 -67.438  1.00  0.00           H  
ATOM   4037  N   GLU A 265      -1.969 -32.172 -63.443  1.00  0.00           N  
ATOM   4038  CA  GLU A 265      -2.821 -32.674 -62.373  1.00  0.00           C  
ATOM   4039  C   GLU A 265      -2.481 -32.016 -61.041  1.00  0.00           C  
ATOM   4040  O   GLU A 265      -3.367 -31.710 -60.244  1.00  0.00           O  
ATOM   4041  CB  GLU A 265      -2.683 -34.192 -62.252  1.00  0.00           C  
ATOM   4042  CG  GLU A 265      -3.250 -34.971 -63.430  1.00  0.00           C  
ATOM   4043  CD  GLU A 265      -3.166 -36.462 -63.242  1.00  0.00           C  
ATOM   4044  OE1 GLU A 265      -2.688 -36.885 -62.218  1.00  0.00           O  
ATOM   4045  OE2 GLU A 265      -3.579 -37.175 -64.124  1.00  0.00           O1-
ATOM   4046  H   GLU A 265      -1.254 -32.772 -63.826  1.00  0.00           H  
ATOM   4047  HA  GLU A 265      -3.858 -32.446 -62.621  1.00  0.00           H  
ATOM   4048 1HB  GLU A 265      -1.629 -34.456 -62.153  1.00  0.00           H  
ATOM   4049 2HB  GLU A 265      -3.191 -34.534 -61.350  1.00  0.00           H  
ATOM   4050 1HG  GLU A 265      -4.294 -34.693 -63.567  1.00  0.00           H  
ATOM   4051 2HG  GLU A 265      -2.706 -34.692 -64.331  1.00  0.00           H  
ATOM   4052  N   LEU A 266      -1.190 -31.801 -60.807  1.00  0.00           N  
ATOM   4053  CA  LEU A 266      -0.733 -31.147 -59.587  1.00  0.00           C  
ATOM   4054  C   LEU A 266      -1.047 -29.658 -59.609  1.00  0.00           C  
ATOM   4055  O   LEU A 266      -1.312 -29.051 -58.570  1.00  0.00           O  
ATOM   4056  CB  LEU A 266       0.777 -31.354 -59.410  1.00  0.00           C  
ATOM   4057  CG  LEU A 266       1.220 -32.788 -59.093  1.00  0.00           C  
ATOM   4058  CD1 LEU A 266       2.737 -32.875 -59.145  1.00  0.00           C  
ATOM   4059  CD2 LEU A 266       0.694 -33.192 -57.723  1.00  0.00           C  
ATOM   4060  H   LEU A 266      -0.510 -32.098 -61.491  1.00  0.00           H  
ATOM   4061  HA  LEU A 266      -1.247 -31.599 -58.738  1.00  0.00           H  
ATOM   4062 1HB  LEU A 266       1.122 -30.714 -58.596  1.00  0.00           H  
ATOM   4063 2HB  LEU A 266       0.955 -32.392 -59.129  1.00  0.00           H  
ATOM   4064  HG  LEU A 266       0.819 -33.467 -59.848  1.00  0.00           H  
ATOM   4065 1HD1 LEU A 266       3.052 -33.895 -58.921  1.00  0.00           H  
ATOM   4066 2HD1 LEU A 266       3.084 -32.600 -60.140  1.00  0.00           H  
ATOM   4067 3HD1 LEU A 266       3.165 -32.195 -58.411  1.00  0.00           H  
ATOM   4068 1HD2 LEU A 266       1.008 -34.213 -57.500  1.00  0.00           H  
ATOM   4069 2HD2 LEU A 266       1.094 -32.515 -56.967  1.00  0.00           H  
ATOM   4070 3HD2 LEU A 266      -0.394 -33.138 -57.719  1.00  0.00           H  
ATOM   4071  N   GLU A 267      -1.016 -29.070 -60.800  1.00  0.00           N  
ATOM   4072  CA  GLU A 267      -1.388 -27.669 -60.974  1.00  0.00           C  
ATOM   4073  C   GLU A 267      -2.840 -27.431 -60.584  1.00  0.00           C  
ATOM   4074  O   GLU A 267      -3.164 -26.440 -59.930  1.00  0.00           O  
ATOM   4075  CB  GLU A 267      -1.160 -27.233 -62.422  1.00  0.00           C  
ATOM   4076  CG  GLU A 267       0.305 -27.139 -62.828  1.00  0.00           C  
ATOM   4077  CD  GLU A 267       0.488 -26.844 -64.290  1.00  0.00           C  
ATOM   4078  OE1 GLU A 267      -0.477 -26.896 -65.013  1.00  0.00           O  
ATOM   4079  OE2 GLU A 267       1.596 -26.569 -64.686  1.00  0.00           O1-
ATOM   4080  H   GLU A 267      -0.732 -29.607 -61.610  1.00  0.00           H  
ATOM   4081  HA  GLU A 267      -0.750 -27.059 -60.333  1.00  0.00           H  
ATOM   4082 1HB  GLU A 267      -1.648 -27.938 -63.096  1.00  0.00           H  
ATOM   4083 2HB  GLU A 267      -1.616 -26.256 -62.584  1.00  0.00           H  
ATOM   4084 1HG  GLU A 267       0.780 -26.348 -62.247  1.00  0.00           H  
ATOM   4085 2HG  GLU A 267       0.799 -28.078 -62.585  1.00  0.00           H  
ATOM   4086  N   THR A 268      -3.714 -28.348 -60.986  1.00  0.00           N  
ATOM   4087  CA  THR A 268      -5.123 -28.278 -60.615  1.00  0.00           C  
ATOM   4088  C   THR A 268      -5.307 -28.464 -59.116  1.00  0.00           C  
ATOM   4089  O   THR A 268      -6.100 -27.761 -58.487  1.00  0.00           O  
ATOM   4090  CB  THR A 268      -5.948 -29.335 -61.371  1.00  0.00           C  
ATOM   4091  CG2 THR A 268      -7.409 -29.272 -60.951  1.00  0.00           C  
ATOM   4092  OG1 THR A 268      -5.851 -29.101 -62.782  1.00  0.00           O  
ATOM   4093  H   THR A 268      -3.394 -29.111 -61.562  1.00  0.00           H  
ATOM   4094  HA  THR A 268      -5.507 -27.297 -60.895  1.00  0.00           H  
ATOM   4095  HB  THR A 268      -5.556 -30.328 -61.152  1.00  0.00           H  
ATOM   4096  HG1 THR A 268      -4.940 -29.219 -63.063  1.00  0.00           H  
ATOM   4097 1HG2 THR A 268      -7.977 -30.025 -61.495  1.00  0.00           H  
ATOM   4098 2HG2 THR A 268      -7.488 -29.461 -59.880  1.00  0.00           H  
ATOM   4099 3HG2 THR A 268      -7.810 -28.283 -61.175  1.00  0.00           H  
ATOM   4100  N   GLU A 269      -4.571 -29.413 -58.547  1.00  0.00           N  
ATOM   4101  CA  GLU A 269      -4.657 -29.695 -57.118  1.00  0.00           C  
ATOM   4102  C   GLU A 269      -4.235 -28.487 -56.291  1.00  0.00           C  
ATOM   4103  O   GLU A 269      -4.814 -28.206 -55.243  1.00  0.00           O  
ATOM   4104  CB  GLU A 269      -3.782 -30.899 -56.757  1.00  0.00           C  
ATOM   4105  CG  GLU A 269      -4.311 -32.233 -57.261  1.00  0.00           C  
ATOM   4106  CD  GLU A 269      -5.595 -32.643 -56.592  1.00  0.00           C  
ATOM   4107  OE1 GLU A 269      -5.603 -32.764 -55.389  1.00  0.00           O  
ATOM   4108  OE2 GLU A 269      -6.568 -32.838 -57.282  1.00  0.00           O1-
ATOM   4109  H   GLU A 269      -3.938 -29.954 -59.116  1.00  0.00           H  
ATOM   4110  HA  GLU A 269      -5.691 -29.942 -56.875  1.00  0.00           H  
ATOM   4111 1HB  GLU A 269      -3.682 -30.964 -55.676  1.00  0.00           H  
ATOM   4112 2HB  GLU A 269      -4.265 -31.815 -57.099  1.00  0.00           H  
ATOM   4113 1HG  GLU A 269      -3.558 -33.001 -57.091  1.00  0.00           H  
ATOM   4114 2HG  GLU A 269      -5.197 -32.500 -56.686  1.00  0.00           H  
ATOM   4115  N   ALA A 270      -3.223 -27.772 -56.773  1.00  0.00           N  
ATOM   4116  CA  ALA A 270      -2.766 -26.552 -56.115  1.00  0.00           C  
ATOM   4117  C   ALA A 270      -3.886 -25.524 -56.025  1.00  0.00           C  
ATOM   4118  O   ALA A 270      -4.107 -24.925 -54.973  1.00  0.00           O  
ATOM   4119  CB  ALA A 270      -1.571 -25.970 -56.854  1.00  0.00           C  
ATOM   4120  H   ALA A 270      -2.755 -28.084 -57.612  1.00  0.00           H  
ATOM   4121  HA  ALA A 270      -2.440 -26.805 -55.106  1.00  0.00           H  
ATOM   4122 1HB  ALA A 270      -1.240 -25.058 -56.353  1.00  0.00           H  
ATOM   4123 2HB  ALA A 270      -0.757 -26.694 -56.861  1.00  0.00           H  
ATOM   4124 3HB  ALA A 270      -1.854 -25.736 -57.880  1.00  0.00           H  
ATOM   4125  N   ALA A 271      -4.589 -25.324 -57.134  1.00  0.00           N  
ATOM   4126  CA  ALA A 271      -5.708 -24.389 -57.173  1.00  0.00           C  
ATOM   4127  C   ALA A 271      -6.822 -24.823 -56.228  1.00  0.00           C  
ATOM   4128  O   ALA A 271      -7.457 -23.990 -55.580  1.00  0.00           O  
ATOM   4129  CB  ALA A 271      -6.241 -24.260 -58.593  1.00  0.00           C  
ATOM   4130  H   ALA A 271      -4.344 -25.832 -57.972  1.00  0.00           H  
ATOM   4131  HA  ALA A 271      -5.349 -23.406 -56.863  1.00  0.00           H  
ATOM   4132 1HB  ALA A 271      -7.075 -23.558 -58.607  1.00  0.00           H  
ATOM   4133 2HB  ALA A 271      -5.448 -23.895 -59.247  1.00  0.00           H  
ATOM   4134 3HB  ALA A 271      -6.579 -25.233 -58.943  1.00  0.00           H  
ATOM   4135  N   LYS A 272      -7.053 -26.129 -56.153  1.00  0.00           N  
ATOM   4136  CA  LYS A 272      -8.104 -26.672 -55.302  1.00  0.00           C  
ATOM   4137  C   LYS A 272      -7.839 -26.362 -53.833  1.00  0.00           C  
ATOM   4138  O   LYS A 272      -8.750 -25.998 -53.092  1.00  0.00           O  
ATOM   4139  CB  LYS A 272      -8.231 -28.184 -55.505  1.00  0.00           C  
ATOM   4140  CG  LYS A 272      -8.972 -28.585 -56.771  1.00  0.00           C  
ATOM   4141  CD  LYS A 272      -8.792 -30.067 -57.070  1.00  0.00           C  
ATOM   4142  CE  LYS A 272      -9.283 -30.930 -55.920  1.00  0.00           C  
ATOM   4143  NZ  LYS A 272      -9.210 -32.382 -56.240  1.00  0.00           N1+
ATOM   4144  H   LYS A 272      -6.487 -26.760 -56.700  1.00  0.00           H  
ATOM   4145  HA  LYS A 272      -9.052 -26.217 -55.590  1.00  0.00           H  
ATOM   4146 1HB  LYS A 272      -8.753 -28.621 -54.655  1.00  0.00           H  
ATOM   4147 2HB  LYS A 272      -8.828 -28.382 -56.395  1.00  0.00           H  
ATOM   4148 1HG  LYS A 272      -8.600 -28.005 -57.614  1.00  0.00           H  
ATOM   4149 2HG  LYS A 272      -8.797 -29.641 -56.975  1.00  0.00           H  
ATOM   4150 1HD  LYS A 272      -7.733 -30.275 -57.243  1.00  0.00           H  
ATOM   4151 2HD  LYS A 272      -9.124 -30.655 -56.215  1.00  0.00           H  
ATOM   4152 1HE  LYS A 272     -10.318 -30.674 -55.689  1.00  0.00           H  
ATOM   4153 2HE  LYS A 272      -9.249 -31.980 -56.211  1.00  0.00           H  
ATOM   4154 1HZ  LYS A 272      -9.543 -32.918 -55.452  1.00  0.00           H  
ATOM   4155 2HZ  LYS A 272      -9.781 -32.577 -57.050  1.00  0.00           H  
ATOM   4156 3HZ  LYS A 272      -8.252 -32.635 -56.436  1.00  0.00           H  
ATOM   4157  N   VAL A 273      -6.583 -26.507 -53.419  1.00  0.00           N  
ATOM   4158  CA  VAL A 273      -6.189 -26.214 -52.047  1.00  0.00           C  
ATOM   4159  C   VAL A 273      -6.403 -24.743 -51.717  1.00  0.00           C  
ATOM   4160  O   VAL A 273      -6.938 -24.406 -50.659  1.00  0.00           O  
ATOM   4161  CB  VAL A 273      -4.708 -26.576 -51.826  1.00  0.00           C  
ATOM   4162  CG1 VAL A 273      -4.223 -26.043 -50.485  1.00  0.00           C  
ATOM   4163  CG2 VAL A 273      -4.528 -28.084 -51.903  1.00  0.00           C  
ATOM   4164  H   VAL A 273      -5.885 -26.831 -54.073  1.00  0.00           H  
ATOM   4165  HA  VAL A 273      -6.801 -26.816 -51.374  1.00  0.00           H  
ATOM   4166  HB  VAL A 273      -4.108 -26.097 -52.599  1.00  0.00           H  
ATOM   4167 1HG1 VAL A 273      -3.175 -26.309 -50.346  1.00  0.00           H  
ATOM   4168 2HG1 VAL A 273      -4.329 -24.959 -50.466  1.00  0.00           H  
ATOM   4169 3HG1 VAL A 273      -4.818 -26.481 -49.684  1.00  0.00           H  
ATOM   4170 1HG2 VAL A 273      -3.479 -28.332 -51.748  1.00  0.00           H  
ATOM   4171 2HG2 VAL A 273      -5.134 -28.564 -51.136  1.00  0.00           H  
ATOM   4172 3HG2 VAL A 273      -4.841 -28.438 -52.888  1.00  0.00           H  
ATOM   4173  N   ILE A 274      -5.984 -23.869 -52.627  1.00  0.00           N  
ATOM   4174  CA  ILE A 274      -6.153 -22.434 -52.442  1.00  0.00           C  
ATOM   4175  C   ILE A 274      -7.626 -22.056 -52.356  1.00  0.00           C  
ATOM   4176  O   ILE A 274      -8.018 -21.230 -51.534  1.00  0.00           O  
ATOM   4177  CB  ILE A 274      -5.489 -21.651 -53.589  1.00  0.00           C  
ATOM   4178  CG1 ILE A 274      -3.967 -21.802 -53.529  1.00  0.00           C  
ATOM   4179  CG2 ILE A 274      -5.882 -20.184 -53.531  1.00  0.00           C  
ATOM   4180  CD1 ILE A 274      -3.263 -21.423 -54.812  1.00  0.00           C  
ATOM   4181  H   ILE A 274      -5.539 -24.211 -53.468  1.00  0.00           H  
ATOM   4182  HA  ILE A 274      -5.665 -22.145 -51.511  1.00  0.00           H  
ATOM   4183  HB  ILE A 274      -5.809 -22.065 -54.546  1.00  0.00           H  
ATOM   4184 1HG1 ILE A 274      -3.571 -21.183 -52.725  1.00  0.00           H  
ATOM   4185 2HG1 ILE A 274      -3.714 -22.838 -53.296  1.00  0.00           H  
ATOM   4186 1HG2 ILE A 274      -5.405 -19.645 -54.347  1.00  0.00           H  
ATOM   4187 2HG2 ILE A 274      -6.965 -20.094 -53.621  1.00  0.00           H  
ATOM   4188 3HG2 ILE A 274      -5.562 -19.758 -52.579  1.00  0.00           H  
ATOM   4189 1HD1 ILE A 274      -2.190 -21.559 -54.692  1.00  0.00           H  
ATOM   4190 2HD1 ILE A 274      -3.620 -22.057 -55.624  1.00  0.00           H  
ATOM   4191 3HD1 ILE A 274      -3.474 -20.381 -55.046  1.00  0.00           H  
ATOM   4192  N   THR A 275      -8.439 -22.671 -53.210  1.00  0.00           N  
ATOM   4193  CA  THR A 275      -9.880 -22.449 -53.190  1.00  0.00           C  
ATOM   4194  C   THR A 275     -10.481 -22.855 -51.853  1.00  0.00           C  
ATOM   4195  O   THR A 275     -11.326 -22.148 -51.300  1.00  0.00           O  
ATOM   4196  CB  THR A 275     -10.576 -23.223 -54.324  1.00  0.00           C  
ATOM   4197  CG2 THR A 275     -12.084 -23.032 -54.253  1.00  0.00           C  
ATOM   4198  OG1 THR A 275     -10.097 -22.752 -55.592  1.00  0.00           O  
ATOM   4199  H   THR A 275      -8.049 -23.308 -53.890  1.00  0.00           H  
ATOM   4200  HA  THR A 275     -10.068 -21.386 -53.349  1.00  0.00           H  
ATOM   4201  HB  THR A 275     -10.345 -24.284 -54.236  1.00  0.00           H  
ATOM   4202  HG1 THR A 275      -9.144 -22.857 -55.632  1.00  0.00           H  
ATOM   4203 1HG2 THR A 275     -12.559 -23.586 -55.062  1.00  0.00           H  
ATOM   4204 2HG2 THR A 275     -12.451 -23.400 -53.296  1.00  0.00           H  
ATOM   4205 3HG2 THR A 275     -12.320 -21.973 -54.350  1.00  0.00           H  
ATOM   4206  N   ARG A 276     -10.042 -23.995 -51.332  1.00  0.00           N  
ATOM   4207  CA  ARG A 276     -10.555 -24.512 -50.069  1.00  0.00           C  
ATOM   4208  C   ARG A 276     -10.239 -23.564 -48.919  1.00  0.00           C  
ATOM   4209  O   ARG A 276     -11.040 -23.397 -47.999  1.00  0.00           O  
ATOM   4210  CB  ARG A 276      -9.964 -25.883 -49.771  1.00  0.00           C  
ATOM   4211  CG  ARG A 276     -10.431 -26.995 -50.696  1.00  0.00           C  
ATOM   4212  CD  ARG A 276     -11.879 -27.277 -50.524  1.00  0.00           C  
ATOM   4213  NE  ARG A 276     -12.289 -28.472 -51.248  1.00  0.00           N  
ATOM   4214  CZ  ARG A 276     -13.567 -28.842 -51.453  1.00  0.00           C  
ATOM   4215  NH1 ARG A 276     -14.548 -28.103 -50.987  1.00  0.00           N1+
ATOM   4216  NH2 ARG A 276     -13.834 -29.948 -52.126  1.00  0.00           N  
ATOM   4217  H   ARG A 276      -9.335 -24.521 -51.826  1.00  0.00           H  
ATOM   4218  HA  ARG A 276     -11.638 -24.615 -50.151  1.00  0.00           H  
ATOM   4219 1HB  ARG A 276     -10.216 -26.172 -48.752  1.00  0.00           H  
ATOM   4220 2HB  ARG A 276     -10.405 -26.621 -50.441  1.00  0.00           H  
ATOM   4221 1HG  ARG A 276      -9.876 -27.907 -50.478  1.00  0.00           H  
ATOM   4222 2HG  ARG A 276     -11.496 -27.173 -50.541  1.00  0.00           H  
ATOM   4223 1HD  ARG A 276     -12.461 -26.437 -50.901  1.00  0.00           H  
ATOM   4224 2HD  ARG A 276     -12.143 -28.177 -51.078  1.00  0.00           H  
ATOM   4225  HE  ARG A 276     -11.559 -29.068 -51.621  1.00  0.00           H  
ATOM   4226 1HH1 ARG A 276     -14.344 -27.257 -50.474  1.00  0.00           H  
ATOM   4227 2HH1 ARG A 276     -15.507 -28.379 -51.143  1.00  0.00           H  
ATOM   4228 1HH2 ARG A 276     -13.081 -30.517 -52.483  1.00  0.00           H  
ATOM   4229 2HH2 ARG A 276     -14.791 -30.225 -52.280  1.00  0.00           H  
ATOM   4230  N   VAL A 277      -9.066 -22.941 -48.978  1.00  0.00           N  
ATOM   4231  CA  VAL A 277      -8.673 -21.954 -47.980  1.00  0.00           C  
ATOM   4232  C   VAL A 277      -9.614 -20.754 -47.990  1.00  0.00           C  
ATOM   4233  O   VAL A 277     -10.030 -20.273 -46.937  1.00  0.00           O  
ATOM   4234  CB  VAL A 277      -7.232 -21.474 -48.242  1.00  0.00           C  
ATOM   4235  CG1 VAL A 277      -6.904 -20.272 -47.368  1.00  0.00           C  
ATOM   4236  CG2 VAL A 277      -6.254 -22.610 -47.984  1.00  0.00           C  
ATOM   4237  H   VAL A 277      -8.432 -23.158 -49.734  1.00  0.00           H  
ATOM   4238  HA  VAL A 277      -8.714 -22.421 -46.996  1.00  0.00           H  
ATOM   4239  HB  VAL A 277      -7.149 -21.150 -49.279  1.00  0.00           H  
ATOM   4240 1HG1 VAL A 277      -5.881 -19.948 -47.565  1.00  0.00           H  
ATOM   4241 2HG1 VAL A 277      -7.593 -19.458 -47.594  1.00  0.00           H  
ATOM   4242 3HG1 VAL A 277      -6.998 -20.549 -46.320  1.00  0.00           H  
ATOM   4243 1HG2 VAL A 277      -5.237 -22.265 -48.173  1.00  0.00           H  
ATOM   4244 2HG2 VAL A 277      -6.340 -22.939 -46.948  1.00  0.00           H  
ATOM   4245 3HG2 VAL A 277      -6.481 -23.444 -48.650  1.00  0.00           H  
ATOM   4246  N   ARG A 278      -9.943 -20.279 -49.184  1.00  0.00           N  
ATOM   4247  CA  ARG A 278     -10.897 -19.185 -49.338  1.00  0.00           C  
ATOM   4248  C   ARG A 278     -12.269 -19.573 -48.802  1.00  0.00           C  
ATOM   4249  O   ARG A 278     -12.946 -18.769 -48.162  1.00  0.00           O  
ATOM   4250  CB  ARG A 278     -11.021 -18.785 -50.801  1.00  0.00           C  
ATOM   4251  CG  ARG A 278     -11.862 -17.544 -51.055  1.00  0.00           C  
ATOM   4252  CD  ARG A 278     -11.686 -17.034 -52.439  1.00  0.00           C  
ATOM   4253  NE  ARG A 278     -12.111 -18.006 -53.433  1.00  0.00           N  
ATOM   4254  CZ  ARG A 278     -13.394 -18.247 -53.766  1.00  0.00           C  
ATOM   4255  NH1 ARG A 278     -14.362 -17.579 -53.179  1.00  0.00           N1+
ATOM   4256  NH2 ARG A 278     -13.679 -19.154 -54.685  1.00  0.00           N  
ATOM   4257  H   ARG A 278      -9.524 -20.682 -50.008  1.00  0.00           H  
ATOM   4258  HA  ARG A 278     -10.531 -18.325 -48.774  1.00  0.00           H  
ATOM   4259 1HB  ARG A 278     -10.030 -18.602 -51.213  1.00  0.00           H  
ATOM   4260 2HB  ARG A 278     -11.465 -19.604 -51.366  1.00  0.00           H  
ATOM   4261 1HG  ARG A 278     -12.915 -17.781 -50.908  1.00  0.00           H  
ATOM   4262 2HG  ARG A 278     -11.566 -16.756 -50.360  1.00  0.00           H  
ATOM   4263 1HD  ARG A 278     -12.277 -16.130 -52.571  1.00  0.00           H  
ATOM   4264 2HD  ARG A 278     -10.634 -16.809 -52.613  1.00  0.00           H  
ATOM   4265  HE  ARG A 278     -11.394 -18.540 -53.906  1.00  0.00           H  
ATOM   4266 1HH1 ARG A 278     -14.145 -16.886 -52.478  1.00  0.00           H  
ATOM   4267 2HH1 ARG A 278     -15.324 -17.759 -53.430  1.00  0.00           H  
ATOM   4268 1HH2 ARG A 278     -12.936 -19.667 -55.136  1.00  0.00           H  
ATOM   4269 2HH2 ARG A 278     -14.641 -19.334 -54.935  1.00  0.00           H  
ATOM   4270  N   GLU A 279     -12.675 -20.811 -49.067  1.00  0.00           N  
ATOM   4271  CA  GLU A 279     -13.943 -21.327 -48.565  1.00  0.00           C  
ATOM   4272  C   GLU A 279     -13.974 -21.320 -47.041  1.00  0.00           C  
ATOM   4273  O   GLU A 279     -14.945 -20.870 -46.434  1.00  0.00           O  
ATOM   4274  CB  GLU A 279     -14.185 -22.744 -49.086  1.00  0.00           C  
ATOM   4275  CG  GLU A 279     -15.470 -23.388 -48.582  1.00  0.00           C  
ATOM   4276  CD  GLU A 279     -15.614 -24.821 -49.015  1.00  0.00           C  
ATOM   4277  OE1 GLU A 279     -14.804 -25.273 -49.789  1.00  0.00           O  
ATOM   4278  OE2 GLU A 279     -16.537 -25.465 -48.572  1.00  0.00           O1-
ATOM   4279  H   GLU A 279     -12.088 -21.410 -49.631  1.00  0.00           H  
ATOM   4280  HA  GLU A 279     -14.746 -20.689 -48.935  1.00  0.00           H  
ATOM   4281 1HB  GLU A 279     -14.222 -22.733 -50.174  1.00  0.00           H  
ATOM   4282 2HB  GLU A 279     -13.352 -23.385 -48.794  1.00  0.00           H  
ATOM   4283 1HG  GLU A 279     -15.481 -23.348 -47.493  1.00  0.00           H  
ATOM   4284 2HG  GLU A 279     -16.320 -22.815 -48.948  1.00  0.00           H  
ATOM   4285  N   LEU A 280     -12.909 -21.824 -46.431  1.00  0.00           N  
ATOM   4286  CA  LEU A 280     -12.808 -21.872 -44.977  1.00  0.00           C  
ATOM   4287  C   LEU A 280     -12.784 -20.469 -44.382  1.00  0.00           C  
ATOM   4288  O   LEU A 280     -13.370 -20.220 -43.331  1.00  0.00           O  
ATOM   4289  CB  LEU A 280     -11.545 -22.636 -44.556  1.00  0.00           C  
ATOM   4290  CG  LEU A 280     -11.565 -24.146 -44.821  1.00  0.00           C  
ATOM   4291  CD1 LEU A 280     -10.166 -24.714 -44.621  1.00  0.00           C  
ATOM   4292  CD2 LEU A 280     -12.564 -24.814 -43.890  1.00  0.00           C  
ATOM   4293  H   LEU A 280     -12.148 -22.189 -46.986  1.00  0.00           H  
ATOM   4294  HA  LEU A 280     -13.678 -22.403 -44.587  1.00  0.00           H  
ATOM   4295 1HB  LEU A 280     -10.693 -22.216 -45.089  1.00  0.00           H  
ATOM   4296 2HB  LEU A 280     -11.389 -22.488 -43.488  1.00  0.00           H  
ATOM   4297  HG  LEU A 280     -11.853 -24.331 -45.857  1.00  0.00           H  
ATOM   4298 1HD1 LEU A 280     -10.178 -25.788 -44.810  1.00  0.00           H  
ATOM   4299 2HD1 LEU A 280      -9.473 -24.233 -45.314  1.00  0.00           H  
ATOM   4300 3HD1 LEU A 280      -9.840 -24.529 -43.599  1.00  0.00           H  
ATOM   4301 1HD2 LEU A 280     -12.576 -25.888 -44.079  1.00  0.00           H  
ATOM   4302 2HD2 LEU A 280     -12.274 -24.631 -42.855  1.00  0.00           H  
ATOM   4303 3HD2 LEU A 280     -13.556 -24.403 -44.066  1.00  0.00           H  
ATOM   4304  N   ALA A 281     -12.100 -19.557 -45.064  1.00  0.00           N  
ATOM   4305  CA  ALA A 281     -12.017 -18.169 -44.618  1.00  0.00           C  
ATOM   4306  C   ALA A 281     -13.392 -17.515 -44.604  1.00  0.00           C  
ATOM   4307  O   ALA A 281     -13.701 -16.716 -43.718  1.00  0.00           O  
ATOM   4308  CB  ALA A 281     -11.067 -17.381 -45.508  1.00  0.00           C  
ATOM   4309  H   ALA A 281     -11.624 -19.829 -45.910  1.00  0.00           H  
ATOM   4310  HA  ALA A 281     -11.611 -18.154 -43.606  1.00  0.00           H  
ATOM   4311 1HB  ALA A 281     -11.017 -16.349 -45.164  1.00  0.00           H  
ATOM   4312 2HB  ALA A 281     -10.074 -17.827 -45.462  1.00  0.00           H  
ATOM   4313 3HB  ALA A 281     -11.425 -17.403 -46.536  1.00  0.00           H  
ATOM   4314  N   SER A 282     -14.216 -17.855 -45.590  1.00  0.00           N  
ATOM   4315  CA  SER A 282     -15.568 -17.320 -45.678  1.00  0.00           C  
ATOM   4316  C   SER A 282     -16.433 -17.821 -44.529  1.00  0.00           C  
ATOM   4317  O   SER A 282     -17.217 -17.065 -43.954  1.00  0.00           O  
ATOM   4318  CB  SER A 282     -16.199 -17.708 -47.003  1.00  0.00           C  
ATOM   4319  OG  SER A 282     -15.524 -17.107 -48.075  1.00  0.00           O  
ATOM   4320  H   SER A 282     -13.893 -18.499 -46.300  1.00  0.00           H  
ATOM   4321  HA  SER A 282     -15.515 -16.232 -45.627  1.00  0.00           H  
ATOM   4322 1HB  SER A 282     -16.171 -18.791 -47.114  1.00  0.00           H  
ATOM   4323 2HB  SER A 282     -17.243 -17.403 -47.011  1.00  0.00           H  
ATOM   4324  HG  SER A 282     -14.619 -17.424 -48.028  1.00  0.00           H  
ATOM   4325  N   LYS A 283     -16.284 -19.098 -44.196  1.00  0.00           N  
ATOM   4326  CA  LYS A 283     -17.014 -19.691 -43.080  1.00  0.00           C  
ATOM   4327  C   LYS A 283     -16.514 -19.150 -41.747  1.00  0.00           C  
ATOM   4328  O   LYS A 283     -17.303 -18.892 -40.838  1.00  0.00           O  
ATOM   4329  CB  LYS A 283     -16.889 -21.215 -43.108  1.00  0.00           C  
ATOM   4330  CG  LYS A 283     -17.617 -21.884 -44.266  1.00  0.00           C  
ATOM   4331  CD  LYS A 283     -17.345 -23.381 -44.297  1.00  0.00           C  
ATOM   4332  CE  LYS A 283     -18.045 -24.047 -45.471  1.00  0.00           C  
ATOM   4333  NZ  LYS A 283     -17.698 -25.490 -45.584  1.00  0.00           N1+
ATOM   4334  H   LYS A 283     -15.650 -19.676 -44.730  1.00  0.00           H  
ATOM   4335  HA  LYS A 283     -18.070 -19.441 -43.185  1.00  0.00           H  
ATOM   4336 1HB  LYS A 283     -17.284 -21.629 -42.179  1.00  0.00           H  
ATOM   4337 2HB  LYS A 283     -17.488 -21.615 -43.926  1.00  0.00           H  
ATOM   4338 1HG  LYS A 283     -17.286 -21.445 -45.205  1.00  0.00           H  
ATOM   4339 2HG  LYS A 283     -17.379 -22.948 -44.279  1.00  0.00           H  
ATOM   4340 1HD  LYS A 283     -17.701 -23.835 -43.370  1.00  0.00           H  
ATOM   4341 2HD  LYS A 283     -17.884 -23.831 -45.131  1.00  0.00           H  
ATOM   4342 1HE  LYS A 283     -17.761 -23.545 -46.396  1.00  0.00           H  
ATOM   4343 2HE  LYS A 283     -17.733 -25.089 -45.539  1.00  0.00           H  
ATOM   4344 1HZ  LYS A 283     -18.182 -25.892 -46.373  1.00  0.00           H  
ATOM   4345 2HZ  LYS A 283     -16.701 -25.587 -45.713  1.00  0.00           H  
ATOM   4346 3HZ  LYS A 283     -17.976 -25.968 -44.738  1.00  0.00           H  
ATOM   4347  N   GLN A 284     -15.203 -18.975 -41.639  1.00  0.00           N  
ATOM   4348  CA  GLN A 284     -14.600 -18.421 -40.433  1.00  0.00           C  
ATOM   4349  C   GLN A 284     -14.934 -16.943 -40.278  1.00  0.00           C  
ATOM   4350  O   GLN A 284     -14.997 -16.424 -39.163  1.00  0.00           O  
ATOM   4351  CB  GLN A 284     -13.082 -18.613 -40.454  1.00  0.00           C  
ATOM   4352  CG  GLN A 284     -12.367 -18.065 -39.232  1.00  0.00           C  
ATOM   4353  CD  GLN A 284     -12.807 -18.745 -37.950  1.00  0.00           C  
ATOM   4354  NE2 GLN A 284     -13.013 -17.954 -36.902  1.00  0.00           N  
ATOM   4355  OE1 GLN A 284     -12.961 -19.968 -37.900  1.00  0.00           O  
ATOM   4356  H   GLN A 284     -14.605 -19.232 -42.414  1.00  0.00           H  
ATOM   4357  HA  GLN A 284     -14.993 -18.960 -39.570  1.00  0.00           H  
ATOM   4358 1HB  GLN A 284     -12.850 -19.676 -40.530  1.00  0.00           H  
ATOM   4359 2HB  GLN A 284     -12.666 -18.125 -41.335  1.00  0.00           H  
ATOM   4360 1HG  GLN A 284     -11.294 -18.220 -39.350  1.00  0.00           H  
ATOM   4361 2HG  GLN A 284     -12.583 -17.000 -39.145  1.00  0.00           H  
ATOM   4362 1HE2 GLN A 284     -13.304 -18.347 -36.028  1.00  0.00           H  
ATOM   4363 2HE2 GLN A 284     -12.876 -16.967 -36.986  1.00  0.00           H  
ATOM   4364  N   GLY A 285     -15.004 -16.252 -41.353  1.00  0.00           N  
ATOM   4365  CA  GLY A 285     -15.303 -14.823 -41.332  1.00  0.00           C  
ATOM   4366  C   GLY A 285     -14.027 -13.992 -41.293  1.00  0.00           C  
ATOM   4367  O   GLY A 285     -14.047 -12.824 -40.908  1.00  0.00           O  
ATOM   4368  H   GLY A 285     -14.952 -16.728 -42.240  1.00  0.00           H  
ATOM   4369 1HA  GLY A 285     -15.885 -14.560 -42.215  1.00  0.00           H  
ATOM   4370 2HA  GLY A 285     -15.917 -14.593 -40.462  1.00  0.00           H  
ATOM   4371  N   ASP A 286     -12.919 -14.603 -41.700  1.00  0.00           N  
ATOM   4372  CA  ASP A 286     -11.630 -13.920 -41.710  1.00  0.00           C  
ATOM   4373  C   ASP A 286     -11.304 -13.377 -43.094  1.00  0.00           C  
ATOM   4374  O   ASP A 286     -10.812 -14.106 -43.957  1.00  0.00           O  
ATOM   4375  CB  ASP A 286     -10.518 -14.867 -41.253  1.00  0.00           C  
ATOM   4376  CG  ASP A 286      -9.174 -14.169 -41.094  1.00  0.00           C  
ATOM   4377  OD1 ASP A 286      -8.910 -13.253 -41.838  1.00  0.00           O  
ATOM   4378  OD2 ASP A 286      -8.424 -14.556 -40.229  1.00  0.00           O1-
ATOM   4379  H   ASP A 286     -12.971 -15.564 -42.008  1.00  0.00           H  
ATOM   4380  HA  ASP A 286     -11.674 -13.086 -41.009  1.00  0.00           H  
ATOM   4381 1HB  ASP A 286     -10.793 -15.316 -40.297  1.00  0.00           H  
ATOM   4382 2HB  ASP A 286     -10.407 -15.675 -41.976  1.00  0.00           H  
ATOM   4383  N   ALA A 287     -11.581 -12.095 -43.302  1.00  0.00           N  
ATOM   4384  CA  ALA A 287     -11.416 -11.479 -44.611  1.00  0.00           C  
ATOM   4385  C   ALA A 287      -9.954 -11.471 -45.039  1.00  0.00           C  
ATOM   4386  O   ALA A 287      -9.643 -11.653 -46.215  1.00  0.00           O  
ATOM   4387  CB  ALA A 287     -11.972 -10.062 -44.601  1.00  0.00           C  
ATOM   4388  H   ALA A 287     -11.909 -11.531 -42.532  1.00  0.00           H  
ATOM   4389  HA  ALA A 287     -11.989 -12.055 -45.339  1.00  0.00           H  
ATOM   4390 1HB  ALA A 287     -11.843  -9.614 -45.587  1.00  0.00           H  
ATOM   4391 2HB  ALA A 287     -13.033 -10.089 -44.351  1.00  0.00           H  
ATOM   4392 3HB  ALA A 287     -11.439  -9.467 -43.862  1.00  0.00           H  
ATOM   4393  N   ALA A 288      -9.062 -11.262 -44.077  1.00  0.00           N  
ATOM   4394  CA  ALA A 288      -7.635 -11.173 -44.360  1.00  0.00           C  
ATOM   4395  C   ALA A 288      -7.123 -12.449 -45.022  1.00  0.00           C  
ATOM   4396  O   ALA A 288      -6.302 -12.400 -45.937  1.00  0.00           O  
ATOM   4397  CB  ALA A 288      -6.857 -10.892 -43.083  1.00  0.00           C  
ATOM   4398  H   ALA A 288      -9.382 -11.163 -43.125  1.00  0.00           H  
ATOM   4399  HA  ALA A 288      -7.469 -10.337 -45.040  1.00  0.00           H  
ATOM   4400 1HB  ALA A 288      -5.793 -10.827 -43.312  1.00  0.00           H  
ATOM   4401 2HB  ALA A 288      -7.193  -9.948 -42.655  1.00  0.00           H  
ATOM   4402 3HB  ALA A 288      -7.027 -11.696 -42.369  1.00  0.00           H  
ATOM   4403  N   VAL A 289      -7.611 -13.594 -44.549  1.00  0.00           N  
ATOM   4404  CA  VAL A 289      -7.227 -14.878 -45.105  1.00  0.00           C  
ATOM   4405  C   VAL A 289      -7.899 -15.116 -46.455  1.00  0.00           C  
ATOM   4406  O   VAL A 289      -7.245 -15.587 -47.388  1.00  0.00           O  
ATOM   4407  CB  VAL A 289      -7.603 -16.013 -44.135  1.00  0.00           C  
ATOM   4408  CG1 VAL A 289      -7.385 -17.368 -44.790  1.00  0.00           C  
ATOM   4409  CG2 VAL A 289      -6.791 -15.892 -42.855  1.00  0.00           C  
ATOM   4410  H   VAL A 289      -8.266 -13.570 -43.778  1.00  0.00           H  
ATOM   4411  HA  VAL A 289      -6.146 -14.884 -45.248  1.00  0.00           H  
ATOM   4412  HB  VAL A 289      -8.667 -15.939 -43.900  1.00  0.00           H  
ATOM   4413 1HG1 VAL A 289      -7.656 -18.159 -44.089  1.00  0.00           H  
ATOM   4414 2HG1 VAL A 289      -8.002 -17.446 -45.682  1.00  0.00           H  
ATOM   4415 3HG1 VAL A 289      -6.334 -17.475 -45.062  1.00  0.00           H  
ATOM   4416 1HG2 VAL A 289      -7.064 -16.697 -42.174  1.00  0.00           H  
ATOM   4417 2HG2 VAL A 289      -5.729 -15.960 -43.090  1.00  0.00           H  
ATOM   4418 3HG2 VAL A 289      -6.996 -14.932 -42.382  1.00  0.00           H  
ATOM   4419  N   ALA A 290      -9.188 -14.755 -46.576  1.00  0.00           N  
ATOM   4420  CA  ALA A 290      -9.908 -14.924 -47.835  1.00  0.00           C  
ATOM   4421  C   ALA A 290      -9.227 -14.125 -48.935  1.00  0.00           C  
ATOM   4422  O   ALA A 290      -9.094 -14.613 -50.055  1.00  0.00           O  
ATOM   4423  CB  ALA A 290     -11.361 -14.497 -47.685  1.00  0.00           C  
ATOM   4424  H   ALA A 290      -9.679 -14.380 -45.773  1.00  0.00           H  
ATOM   4425  HA  ALA A 290      -9.903 -15.982 -48.097  1.00  0.00           H  
ATOM   4426 1HB  ALA A 290     -11.875 -14.620 -48.638  1.00  0.00           H  
ATOM   4427 2HB  ALA A 290     -11.845 -15.116 -46.930  1.00  0.00           H  
ATOM   4428 3HB  ALA A 290     -11.404 -13.453 -47.382  1.00  0.00           H  
ATOM   4429  N   ILE A 291      -8.761 -12.920 -48.588  1.00  0.00           N  
ATOM   4430  CA  ILE A 291      -8.106 -12.022 -49.532  1.00  0.00           C  
ATOM   4431  C   ILE A 291      -6.800 -12.602 -50.012  1.00  0.00           C  
ATOM   4432  O   ILE A 291      -6.488 -12.523 -51.201  1.00  0.00           O  
ATOM   4433  CB  ILE A 291      -7.847 -10.642 -48.898  1.00  0.00           C  
ATOM   4434  CG1 ILE A 291      -9.172  -9.919 -48.633  1.00  0.00           C  
ATOM   4435  CG2 ILE A 291      -6.951  -9.803 -49.797  1.00  0.00           C  
ATOM   4436  CD1 ILE A 291      -9.057  -8.778 -47.649  1.00  0.00           C  
ATOM   4437  H   ILE A 291      -8.896 -12.599 -47.637  1.00  0.00           H  
ATOM   4438  HA  ILE A 291      -8.766 -11.879 -50.388  1.00  0.00           H  
ATOM   4439  HB  ILE A 291      -7.360 -10.771 -47.933  1.00  0.00           H  
ATOM   4440 1HG1 ILE A 291      -9.565  -9.526 -49.568  1.00  0.00           H  
ATOM   4441 2HG1 ILE A 291      -9.902 -10.632 -48.244  1.00  0.00           H  
ATOM   4442 1HG2 ILE A 291      -6.781  -8.832 -49.335  1.00  0.00           H  
ATOM   4443 2HG2 ILE A 291      -5.999 -10.313 -49.937  1.00  0.00           H  
ATOM   4444 3HG2 ILE A 291      -7.436  -9.666 -50.764  1.00  0.00           H  
ATOM   4445 1HD1 ILE A 291     -10.036  -8.318 -47.512  1.00  0.00           H  
ATOM   4446 2HD1 ILE A 291      -8.697  -9.157 -46.692  1.00  0.00           H  
ATOM   4447 3HD1 ILE A 291      -8.359  -8.036 -48.032  1.00  0.00           H  
ATOM   4448  N   LEU A 292      -6.029 -13.167 -49.084  1.00  0.00           N  
ATOM   4449  CA  LEU A 292      -4.781 -13.830 -49.412  1.00  0.00           C  
ATOM   4450  C   LEU A 292      -5.013 -14.982 -50.392  1.00  0.00           C  
ATOM   4451  O   LEU A 292      -4.267 -15.130 -51.361  1.00  0.00           O  
ATOM   4452  CB  LEU A 292      -4.113 -14.353 -48.134  1.00  0.00           C  
ATOM   4453  CG  LEU A 292      -2.771 -15.069 -48.331  1.00  0.00           C  
ATOM   4454  CD1 LEU A 292      -1.748 -14.089 -48.891  1.00  0.00           C  
ATOM   4455  CD2 LEU A 292      -2.305 -15.648 -47.003  1.00  0.00           C  
ATOM   4456  H   LEU A 292      -6.322 -13.143 -48.114  1.00  0.00           H  
ATOM   4457  HA  LEU A 292      -4.115 -13.103 -49.877  1.00  0.00           H  
ATOM   4458 1HB  LEU A 292      -3.945 -13.514 -47.461  1.00  0.00           H  
ATOM   4459 2HB  LEU A 292      -4.794 -15.052 -47.647  1.00  0.00           H  
ATOM   4460  HG  LEU A 292      -2.891 -15.876 -49.056  1.00  0.00           H  
ATOM   4461 1HD1 LEU A 292      -0.795 -14.599 -49.031  1.00  0.00           H  
ATOM   4462 2HD1 LEU A 292      -2.098 -13.706 -49.849  1.00  0.00           H  
ATOM   4463 3HD1 LEU A 292      -1.619 -13.263 -48.193  1.00  0.00           H  
ATOM   4464 1HD2 LEU A 292      -1.351 -16.158 -47.144  1.00  0.00           H  
ATOM   4465 2HD2 LEU A 292      -2.182 -14.842 -46.279  1.00  0.00           H  
ATOM   4466 3HD2 LEU A 292      -3.045 -16.359 -46.635  1.00  0.00           H  
ATOM   4467  N   ALA A 293      -6.055 -15.787 -50.149  1.00  0.00           N  
ATOM   4468  CA  ALA A 293      -6.398 -16.870 -51.066  1.00  0.00           C  
ATOM   4469  C   ALA A 293      -6.839 -16.336 -52.425  1.00  0.00           C  
ATOM   4470  O   ALA A 293      -6.457 -16.892 -53.457  1.00  0.00           O  
ATOM   4471  CB  ALA A 293      -7.487 -17.746 -50.465  1.00  0.00           C  
ATOM   4472  H   ALA A 293      -6.611 -15.657 -49.311  1.00  0.00           H  
ATOM   4473  HA  ALA A 293      -5.515 -17.494 -51.211  1.00  0.00           H  
ATOM   4474 1HB  ALA A 293      -7.729 -18.552 -51.159  1.00  0.00           H  
ATOM   4475 2HB  ALA A 293      -7.135 -18.170 -49.525  1.00  0.00           H  
ATOM   4476 3HB  ALA A 293      -8.375 -17.145 -50.282  1.00  0.00           H  
ATOM   4477  N   GLU A 294      -7.598 -15.230 -52.431  1.00  0.00           N  
ATOM   4478  CA  GLU A 294      -8.032 -14.621 -53.683  1.00  0.00           C  
ATOM   4479  C   GLU A 294      -6.824 -14.192 -54.495  1.00  0.00           C  
ATOM   4480  O   GLU A 294      -6.790 -14.407 -55.702  1.00  0.00           O  
ATOM   4481  CB  GLU A 294      -8.942 -13.420 -53.418  1.00  0.00           C  
ATOM   4482  CG  GLU A 294     -10.323 -13.780 -52.893  1.00  0.00           C  
ATOM   4483  CD  GLU A 294     -11.110 -12.581 -52.440  1.00  0.00           C  
ATOM   4484  OE1 GLU A 294     -10.672 -11.482 -52.682  1.00  0.00           O  
ATOM   4485  OE2 GLU A 294     -12.150 -12.764 -51.854  1.00  0.00           O1-
ATOM   4486  H   GLU A 294      -7.899 -14.821 -51.557  1.00  0.00           H  
ATOM   4487  HA  GLU A 294      -8.606 -15.358 -54.245  1.00  0.00           H  
ATOM   4488 1HB  GLU A 294      -8.469 -12.759 -52.691  1.00  0.00           H  
ATOM   4489 2HB  GLU A 294      -9.071 -12.851 -54.340  1.00  0.00           H  
ATOM   4490 1HG  GLU A 294     -10.879 -14.287 -53.682  1.00  0.00           H  
ATOM   4491 2HG  GLU A 294     -10.214 -14.473 -52.060  1.00  0.00           H  
ATOM   4492  N   THR A 295      -5.822 -13.629 -53.813  1.00  0.00           N  
ATOM   4493  CA  THR A 295      -4.586 -13.180 -54.433  1.00  0.00           C  
ATOM   4494  C   THR A 295      -3.834 -14.330 -55.054  1.00  0.00           C  
ATOM   4495  O   THR A 295      -3.330 -14.195 -56.165  1.00  0.00           O  
ATOM   4496  CB  THR A 295      -3.678 -12.467 -53.415  1.00  0.00           C  
ATOM   4497  CG2 THR A 295      -2.384 -12.018 -54.074  1.00  0.00           C  
ATOM   4498  OG1 THR A 295      -4.359 -11.324 -52.880  1.00  0.00           O  
ATOM   4499  H   THR A 295      -5.929 -13.481 -52.819  1.00  0.00           H  
ATOM   4500  HA  THR A 295      -4.832 -12.461 -55.215  1.00  0.00           H  
ATOM   4501  HB  THR A 295      -3.443 -13.149 -52.596  1.00  0.00           H  
ATOM   4502  HG1 THR A 295      -5.112 -11.615 -52.361  1.00  0.00           H  
ATOM   4503 1HG2 THR A 295      -1.754 -11.516 -53.340  1.00  0.00           H  
ATOM   4504 2HG2 THR A 295      -1.858 -12.885 -54.472  1.00  0.00           H  
ATOM   4505 3HG2 THR A 295      -2.611 -11.329 -54.888  1.00  0.00           H  
ATOM   4506  N   ALA A 296      -3.761 -15.457 -54.348  1.00  0.00           N  
ATOM   4507  CA  ALA A 296      -3.103 -16.629 -54.893  1.00  0.00           C  
ATOM   4508  C   ALA A 296      -3.825 -17.123 -56.146  1.00  0.00           C  
ATOM   4509  O   ALA A 296      -3.172 -17.551 -57.096  1.00  0.00           O  
ATOM   4510  CB  ALA A 296      -3.035 -17.731 -53.846  1.00  0.00           C  
ATOM   4511  H   ALA A 296      -4.153 -15.492 -53.413  1.00  0.00           H  
ATOM   4512  HA  ALA A 296      -2.080 -16.360 -55.158  1.00  0.00           H  
ATOM   4513 1HB  ALA A 296      -2.536 -18.604 -54.268  1.00  0.00           H  
ATOM   4514 2HB  ALA A 296      -2.474 -17.376 -52.979  1.00  0.00           H  
ATOM   4515 3HB  ALA A 296      -4.042 -18.003 -53.537  1.00  0.00           H  
ATOM   4516  N   GLU A 297      -5.156 -17.018 -56.182  1.00  0.00           N  
ATOM   4517  CA  GLU A 297      -5.886 -17.423 -57.381  1.00  0.00           C  
ATOM   4518  C   GLU A 297      -5.543 -16.495 -58.551  1.00  0.00           C  
ATOM   4519  O   GLU A 297      -5.362 -16.961 -59.681  1.00  0.00           O  
ATOM   4520  CB  GLU A 297      -7.394 -17.412 -57.122  1.00  0.00           C  
ATOM   4521  CG  GLU A 297      -7.873 -18.477 -56.147  1.00  0.00           C  
ATOM   4522  CD  GLU A 297      -9.344 -18.381 -55.849  1.00  0.00           C  
ATOM   4523  OE1 GLU A 297      -9.976 -17.488 -56.362  1.00  0.00           O  
ATOM   4524  OE2 GLU A 297      -9.835 -19.198 -55.108  1.00  0.00           O1-
ATOM   4525  H   GLU A 297      -5.667 -16.689 -55.369  1.00  0.00           H  
ATOM   4526  HA  GLU A 297      -5.596 -18.443 -57.634  1.00  0.00           H  
ATOM   4527 1HB  GLU A 297      -7.688 -16.440 -56.726  1.00  0.00           H  
ATOM   4528 2HB  GLU A 297      -7.926 -17.555 -58.062  1.00  0.00           H  
ATOM   4529 1HG  GLU A 297      -7.665 -19.460 -56.567  1.00  0.00           H  
ATOM   4530 2HG  GLU A 297      -7.312 -18.384 -55.218  1.00  0.00           H  
ATOM   4531  N   VAL A 298      -5.402 -15.194 -58.269  1.00  0.00           N  
ATOM   4532  CA  VAL A 298      -5.054 -14.216 -59.293  1.00  0.00           C  
ATOM   4533  C   VAL A 298      -3.671 -14.543 -59.819  1.00  0.00           C  
ATOM   4534  O   VAL A 298      -3.446 -14.503 -61.024  1.00  0.00           O  
ATOM   4535  CB  VAL A 298      -5.076 -12.784 -58.727  1.00  0.00           C  
ATOM   4536  CG1 VAL A 298      -4.503 -11.803 -59.738  1.00  0.00           C  
ATOM   4537  CG2 VAL A 298      -6.496 -12.398 -58.345  1.00  0.00           C  
ATOM   4538  H   VAL A 298      -5.558 -14.872 -57.320  1.00  0.00           H  
ATOM   4539  HA  VAL A 298      -5.792 -14.277 -60.094  1.00  0.00           H  
ATOM   4540  HB  VAL A 298      -4.438 -12.743 -57.844  1.00  0.00           H  
ATOM   4541 1HG1 VAL A 298      -4.526 -10.795 -59.322  1.00  0.00           H  
ATOM   4542 2HG1 VAL A 298      -3.474 -12.076 -59.969  1.00  0.00           H  
ATOM   4543 3HG1 VAL A 298      -5.100 -11.830 -60.649  1.00  0.00           H  
ATOM   4544 1HG2 VAL A 298      -6.504 -11.386 -57.945  1.00  0.00           H  
ATOM   4545 2HG2 VAL A 298      -7.136 -12.445 -59.228  1.00  0.00           H  
ATOM   4546 3HG2 VAL A 298      -6.871 -13.090 -57.590  1.00  0.00           H  
ATOM   4547  N   LYS A 299      -2.760 -14.888 -58.901  1.00  0.00           N  
ATOM   4548  CA  LYS A 299      -1.386 -15.242 -59.216  1.00  0.00           C  
ATOM   4549  C   LYS A 299      -1.342 -16.396 -60.196  1.00  0.00           C  
ATOM   4550  O   LYS A 299      -0.523 -16.381 -61.106  1.00  0.00           O  
ATOM   4551  CB  LYS A 299      -0.616 -15.601 -57.944  1.00  0.00           C  
ATOM   4552  CG  LYS A 299       0.877 -15.811 -58.153  1.00  0.00           C  
ATOM   4553  CD  LYS A 299       1.601 -15.987 -56.827  1.00  0.00           C  
ATOM   4554  CE  LYS A 299       3.108 -15.868 -56.997  1.00  0.00           C  
ATOM   4555  NZ  LYS A 299       3.627 -16.799 -58.036  1.00  0.00           N1+
ATOM   4556  H   LYS A 299      -3.032 -14.898 -57.930  1.00  0.00           H  
ATOM   4557  HA  LYS A 299      -0.900 -14.375 -59.665  1.00  0.00           H  
ATOM   4558 1HB  LYS A 299      -0.742 -14.807 -57.207  1.00  0.00           H  
ATOM   4559 2HB  LYS A 299      -1.025 -16.514 -57.515  1.00  0.00           H  
ATOM   4560 1HG  LYS A 299       1.038 -16.700 -58.765  1.00  0.00           H  
ATOM   4561 2HG  LYS A 299       1.297 -14.951 -58.674  1.00  0.00           H  
ATOM   4562 1HD  LYS A 299       1.263 -15.226 -56.123  1.00  0.00           H  
ATOM   4563 2HD  LYS A 299       1.369 -16.968 -56.412  1.00  0.00           H  
ATOM   4564 1HE  LYS A 299       3.363 -14.848 -57.280  1.00  0.00           H  
ATOM   4565 2HE  LYS A 299       3.601 -16.091 -56.050  1.00  0.00           H  
ATOM   4566 1HZ  LYS A 299       4.628 -16.689 -58.118  1.00  0.00           H  
ATOM   4567 2HZ  LYS A 299       3.413 -17.751 -57.773  1.00  0.00           H  
ATOM   4568 3HZ  LYS A 299       3.192 -16.589 -58.923  1.00  0.00           H  
ATOM   4569  N   LEU A 300      -2.227 -17.382 -60.033  1.00  0.00           N  
ATOM   4570  CA  LEU A 300      -2.263 -18.521 -60.947  1.00  0.00           C  
ATOM   4571  C   LEU A 300      -2.657 -18.074 -62.358  1.00  0.00           C  
ATOM   4572  O   LEU A 300      -2.077 -18.544 -63.339  1.00  0.00           O  
ATOM   4573  CB  LEU A 300      -3.252 -19.578 -60.439  1.00  0.00           C  
ATOM   4574  CG  LEU A 300      -2.863 -20.280 -59.135  1.00  0.00           C  
ATOM   4575  CD1 LEU A 300      -4.032 -21.122 -58.641  1.00  0.00           C  
ATOM   4576  CD2 LEU A 300      -1.632 -21.143 -59.370  1.00  0.00           C  
ATOM   4577  H   LEU A 300      -2.870 -17.355 -59.250  1.00  0.00           H  
ATOM   4578  HA  LEU A 300      -1.269 -18.967 -60.982  1.00  0.00           H  
ATOM   4579 1HB  LEU A 300      -4.220 -19.100 -60.284  1.00  0.00           H  
ATOM   4580 2HB  LEU A 300      -3.368 -20.341 -61.207  1.00  0.00           H  
ATOM   4581  HG  LEU A 300      -2.643 -19.534 -58.370  1.00  0.00           H  
ATOM   4582 1HD1 LEU A 300      -3.756 -21.621 -57.712  1.00  0.00           H  
ATOM   4583 2HD1 LEU A 300      -4.894 -20.477 -58.462  1.00  0.00           H  
ATOM   4584 3HD1 LEU A 300      -4.287 -21.868 -59.393  1.00  0.00           H  
ATOM   4585 1HD2 LEU A 300      -1.354 -21.642 -58.441  1.00  0.00           H  
ATOM   4586 2HD2 LEU A 300      -1.851 -21.890 -60.132  1.00  0.00           H  
ATOM   4587 3HD2 LEU A 300      -0.806 -20.513 -59.704  1.00  0.00           H  
ATOM   4588  N   GLU A 301      -3.609 -17.136 -62.457  1.00  0.00           N  
ATOM   4589  CA  GLU A 301      -4.017 -16.621 -63.765  1.00  0.00           C  
ATOM   4590  C   GLU A 301      -2.880 -15.829 -64.408  1.00  0.00           C  
ATOM   4591  O   GLU A 301      -2.686 -15.895 -65.623  1.00  0.00           O  
ATOM   4592  CB  GLU A 301      -5.260 -15.738 -63.630  1.00  0.00           C  
ATOM   4593  CG  GLU A 301      -6.532 -16.493 -63.270  1.00  0.00           C  
ATOM   4594  CD  GLU A 301      -7.735 -15.598 -63.169  1.00  0.00           C  
ATOM   4595  OE1 GLU A 301      -7.564 -14.403 -63.179  1.00  0.00           O  
ATOM   4596  OE2 GLU A 301      -8.825 -16.109 -63.080  1.00  0.00           O1-
ATOM   4597  H   GLU A 301      -4.073 -16.801 -61.617  1.00  0.00           H  
ATOM   4598  HA  GLU A 301      -4.270 -17.467 -64.406  1.00  0.00           H  
ATOM   4599 1HB  GLU A 301      -5.089 -14.984 -62.862  1.00  0.00           H  
ATOM   4600 2HB  GLU A 301      -5.437 -15.214 -64.569  1.00  0.00           H  
ATOM   4601 1HG  GLU A 301      -6.721 -17.249 -64.033  1.00  0.00           H  
ATOM   4602 2HG  GLU A 301      -6.381 -17.004 -62.322  1.00  0.00           H  
ATOM   4603  N   ILE A 302      -2.113 -15.116 -63.578  1.00  0.00           N  
ATOM   4604  CA  ILE A 302      -0.966 -14.328 -64.016  1.00  0.00           C  
ATOM   4605  C   ILE A 302       0.113 -15.226 -64.592  1.00  0.00           C  
ATOM   4606  O   ILE A 302       0.706 -14.900 -65.617  1.00  0.00           O  
ATOM   4607  CB  ILE A 302      -0.384 -13.504 -62.853  1.00  0.00           C  
ATOM   4608  CG1 ILE A 302      -1.355 -12.392 -62.451  1.00  0.00           C  
ATOM   4609  CG2 ILE A 302       0.968 -12.920 -63.240  1.00  0.00           C  
ATOM   4610  CD1 ILE A 302      -1.006 -11.722 -61.140  1.00  0.00           C  
ATOM   4611  H   ILE A 302      -2.345 -15.107 -62.595  1.00  0.00           H  
ATOM   4612  HA  ILE A 302      -1.298 -13.631 -64.787  1.00  0.00           H  
ATOM   4613  HB  ILE A 302      -0.257 -14.143 -61.982  1.00  0.00           H  
ATOM   4614 1HG1 ILE A 302      -1.379 -11.628 -63.228  1.00  0.00           H  
ATOM   4615 2HG1 ILE A 302      -2.361 -12.802 -62.364  1.00  0.00           H  
ATOM   4616 1HG2 ILE A 302       1.364 -12.340 -62.408  1.00  0.00           H  
ATOM   4617 2HG2 ILE A 302       1.656 -13.730 -63.480  1.00  0.00           H  
ATOM   4618 3HG2 ILE A 302       0.849 -12.275 -64.110  1.00  0.00           H  
ATOM   4619 1HD1 ILE A 302      -1.740 -10.946 -60.922  1.00  0.00           H  
ATOM   4620 2HD1 ILE A 302      -1.011 -12.463 -60.341  1.00  0.00           H  
ATOM   4621 3HD1 ILE A 302      -0.016 -11.273 -61.215  1.00  0.00           H  
ATOM   4622  N   GLU A 303       0.373 -16.350 -63.924  1.00  0.00           N  
ATOM   4623  CA  GLU A 303       1.361 -17.313 -64.375  1.00  0.00           C  
ATOM   4624  C   GLU A 303       0.985 -17.863 -65.742  1.00  0.00           C  
ATOM   4625  O   GLU A 303       1.851 -18.012 -66.602  1.00  0.00           O  
ATOM   4626  CB  GLU A 303       1.496 -18.457 -63.368  1.00  0.00           C  
ATOM   4627  CG  GLU A 303       2.204 -18.077 -62.075  1.00  0.00           C  
ATOM   4628  CD  GLU A 303       2.240 -19.198 -61.077  1.00  0.00           C  
ATOM   4629  OE1 GLU A 303       1.676 -20.231 -61.349  1.00  0.00           O  
ATOM   4630  OE2 GLU A 303       2.836 -19.024 -60.039  1.00  0.00           O1-
ATOM   4631  H   GLU A 303      -0.128 -16.539 -63.068  1.00  0.00           H  
ATOM   4632  HA  GLU A 303       2.327 -16.811 -64.447  1.00  0.00           H  
ATOM   4633 1HB  GLU A 303       0.506 -18.831 -63.108  1.00  0.00           H  
ATOM   4634 2HB  GLU A 303       2.047 -19.280 -63.822  1.00  0.00           H  
ATOM   4635 1HG  GLU A 303       3.226 -17.778 -62.308  1.00  0.00           H  
ATOM   4636 2HG  GLU A 303       1.696 -17.220 -61.633  1.00  0.00           H  
ATOM   4637  N   GLU A 304      -0.306 -18.123 -65.963  1.00  0.00           N  
ATOM   4638  CA  GLU A 304      -0.747 -18.611 -67.261  1.00  0.00           C  
ATOM   4639  C   GLU A 304      -0.544 -17.534 -68.326  1.00  0.00           C  
ATOM   4640  O   GLU A 304      -0.139 -17.842 -69.448  1.00  0.00           O  
ATOM   4641  CB  GLU A 304      -2.217 -19.030 -67.207  1.00  0.00           C  
ATOM   4642  CG  GLU A 304      -2.487 -20.271 -66.368  1.00  0.00           C  
ATOM   4643  CD  GLU A 304      -1.831 -21.506 -66.923  1.00  0.00           C  
ATOM   4644  OE1 GLU A 304      -2.113 -21.850 -68.044  1.00  0.00           O  
ATOM   4645  OE2 GLU A 304      -1.049 -22.102 -66.222  1.00  0.00           O1-
ATOM   4646  H   GLU A 304      -0.981 -18.015 -65.211  1.00  0.00           H  
ATOM   4647  HA  GLU A 304      -0.155 -19.490 -67.519  1.00  0.00           H  
ATOM   4648 1HB  GLU A 304      -2.815 -18.214 -66.798  1.00  0.00           H  
ATOM   4649 2HB  GLU A 304      -2.578 -19.224 -68.217  1.00  0.00           H  
ATOM   4650 1HG  GLU A 304      -2.119 -20.101 -65.357  1.00  0.00           H  
ATOM   4651 2HG  GLU A 304      -3.562 -20.432 -66.310  1.00  0.00           H  
ATOM   4652  N   SER A 305      -0.776 -16.268 -67.956  1.00  0.00           N  
ATOM   4653  CA  SER A 305      -0.564 -15.153 -68.864  1.00  0.00           C  
ATOM   4654  C   SER A 305       0.910 -15.091 -69.250  1.00  0.00           C  
ATOM   4655  O   SER A 305       1.244 -14.959 -70.422  1.00  0.00           O  
ATOM   4656  CB  SER A 305      -0.996 -13.850 -68.218  1.00  0.00           C  
ATOM   4657  OG  SER A 305      -0.756 -12.763 -69.071  1.00  0.00           O  
ATOM   4658  H   SER A 305      -1.125 -16.077 -67.024  1.00  0.00           H  
ATOM   4659  HA  SER A 305      -1.174 -15.311 -69.755  1.00  0.00           H  
ATOM   4660 1HB  SER A 305      -2.059 -13.899 -67.977  1.00  0.00           H  
ATOM   4661 2HB  SER A 305      -0.454 -13.709 -67.284  1.00  0.00           H  
ATOM   4662  HG  SER A 305      -1.091 -11.988 -68.613  1.00  0.00           H  
ATOM   4663  N   LYS A 306       1.787 -15.197 -68.250  1.00  0.00           N  
ATOM   4664  CA  LYS A 306       3.229 -15.142 -68.448  1.00  0.00           C  
ATOM   4665  C   LYS A 306       3.708 -16.234 -69.411  1.00  0.00           C  
ATOM   4666  O   LYS A 306       4.590 -15.993 -70.236  1.00  0.00           O  
ATOM   4667  CB  LYS A 306       3.953 -15.269 -67.106  1.00  0.00           C  
ATOM   4668  CG  LYS A 306       5.470 -15.143 -67.194  1.00  0.00           C  
ATOM   4669  CD  LYS A 306       6.106 -15.165 -65.813  1.00  0.00           C  
ATOM   4670  CE  LYS A 306       7.625 -15.129 -65.902  1.00  0.00           C  
ATOM   4671  NZ  LYS A 306       8.262 -15.139 -64.559  1.00  0.00           N1+
ATOM   4672  H   LYS A 306       1.443 -15.310 -67.308  1.00  0.00           H  
ATOM   4673  HA  LYS A 306       3.484 -14.171 -68.875  1.00  0.00           H  
ATOM   4674 1HB  LYS A 306       3.593 -14.501 -66.423  1.00  0.00           H  
ATOM   4675 2HB  LYS A 306       3.725 -16.238 -66.660  1.00  0.00           H  
ATOM   4676 1HG  LYS A 306       5.870 -15.970 -67.783  1.00  0.00           H  
ATOM   4677 2HG  LYS A 306       5.727 -14.208 -67.690  1.00  0.00           H  
ATOM   4678 1HD  LYS A 306       5.764 -14.302 -65.241  1.00  0.00           H  
ATOM   4679 2HD  LYS A 306       5.803 -16.070 -65.287  1.00  0.00           H  
ATOM   4680 1HE  LYS A 306       7.977 -15.995 -66.463  1.00  0.00           H  
ATOM   4681 2HE  LYS A 306       7.938 -14.230 -66.431  1.00  0.00           H  
ATOM   4682 1HZ  LYS A 306       9.265 -15.114 -64.659  1.00  0.00           H  
ATOM   4683 2HZ  LYS A 306       7.957 -14.331 -64.035  1.00  0.00           H  
ATOM   4684 3HZ  LYS A 306       7.995 -15.979 -64.064  1.00  0.00           H  
ATOM   4685  N   LYS A 307       3.117 -17.431 -69.312  1.00  0.00           N  
ATOM   4686  CA  LYS A 307       3.463 -18.547 -70.195  1.00  0.00           C  
ATOM   4687  C   LYS A 307       3.204 -18.216 -71.671  1.00  0.00           C  
ATOM   4688  O   LYS A 307       3.959 -18.641 -72.548  1.00  0.00           O  
ATOM   4689  CB  LYS A 307       2.680 -19.799 -69.796  1.00  0.00           C  
ATOM   4690  CG  LYS A 307       3.128 -20.428 -68.483  1.00  0.00           C  
ATOM   4691  CD  LYS A 307       2.240 -21.602 -68.102  1.00  0.00           C  
ATOM   4692  CE  LYS A 307       2.562 -22.111 -66.702  1.00  0.00           C  
ATOM   4693  NZ  LYS A 307       1.635 -23.194 -66.277  1.00  0.00           N1+
ATOM   4694  H   LYS A 307       2.423 -17.582 -68.592  1.00  0.00           H  
ATOM   4695  HA  LYS A 307       4.525 -18.765 -70.078  1.00  0.00           H  
ATOM   4696 1HB  LYS A 307       1.622 -19.553 -69.705  1.00  0.00           H  
ATOM   4697 2HB  LYS A 307       2.776 -20.553 -70.577  1.00  0.00           H  
ATOM   4698 1HG  LYS A 307       4.157 -20.776 -68.578  1.00  0.00           H  
ATOM   4699 2HG  LYS A 307       3.089 -19.681 -67.691  1.00  0.00           H  
ATOM   4700 1HD  LYS A 307       1.194 -21.297 -68.138  1.00  0.00           H  
ATOM   4701 2HD  LYS A 307       2.387 -22.415 -68.815  1.00  0.00           H  
ATOM   4702 1HE  LYS A 307       3.581 -22.490 -66.678  1.00  0.00           H  
ATOM   4703 2HE  LYS A 307       2.487 -21.286 -65.991  1.00  0.00           H  
ATOM   4704 1HZ  LYS A 307       1.880 -23.500 -65.347  1.00  0.00           H  
ATOM   4705 2HZ  LYS A 307       0.685 -22.846 -66.278  1.00  0.00           H  
ATOM   4706 3HZ  LYS A 307       1.707 -23.970 -66.918  1.00  0.00           H  
ATOM   4707  N   ARG A 308       2.147 -17.447 -71.939  1.00  0.00           N  
ATOM   4708  CA  ARG A 308       1.797 -17.071 -73.305  1.00  0.00           C  
ATOM   4709  C   ARG A 308       2.757 -16.013 -73.868  1.00  0.00           C  
ATOM   4710  O   ARG A 308       3.256 -15.177 -73.117  1.00  0.00           O  
ATOM   4711  CB  ARG A 308       0.372 -16.537 -73.360  1.00  0.00           C  
ATOM   4712  CG  ARG A 308      -0.701 -17.543 -72.974  1.00  0.00           C  
ATOM   4713  CD  ARG A 308      -2.034 -16.900 -72.846  1.00  0.00           C  
ATOM   4714  NE  ARG A 308      -3.033 -17.820 -72.326  1.00  0.00           N  
ATOM   4715  CZ  ARG A 308      -4.265 -17.462 -71.921  1.00  0.00           C  
ATOM   4716  NH1 ARG A 308      -4.639 -16.202 -71.984  1.00  0.00           N1+
ATOM   4717  NH2 ARG A 308      -5.103 -18.375 -71.462  1.00  0.00           N  
ATOM   4718  H   ARG A 308       1.546 -17.146 -71.177  1.00  0.00           H  
ATOM   4719  HA  ARG A 308       1.860 -17.960 -73.935  1.00  0.00           H  
ATOM   4720 1HB  ARG A 308       0.279 -15.683 -72.691  1.00  0.00           H  
ATOM   4721 2HB  ARG A 308       0.153 -16.189 -74.368  1.00  0.00           H  
ATOM   4722 1HG  ARG A 308      -0.766 -18.317 -73.740  1.00  0.00           H  
ATOM   4723 2HG  ARG A 308      -0.447 -17.999 -72.018  1.00  0.00           H  
ATOM   4724 1HD  ARG A 308      -1.964 -16.052 -72.168  1.00  0.00           H  
ATOM   4725 2HD  ARG A 308      -2.367 -16.554 -73.825  1.00  0.00           H  
ATOM   4726  HE  ARG A 308      -2.782 -18.799 -72.263  1.00  0.00           H  
ATOM   4727 1HH1 ARG A 308      -4.000 -15.503 -72.335  1.00  0.00           H  
ATOM   4728 2HH1 ARG A 308      -5.564 -15.932 -71.681  1.00  0.00           H  
ATOM   4729 1HH2 ARG A 308      -4.817 -19.346 -71.413  1.00  0.00           H  
ATOM   4730 2HH2 ARG A 308      -6.027 -18.108 -71.158  1.00  0.00           H  
ATOM   4731  N   PRO A 309       3.053 -16.045 -75.172  1.00  0.00           N  
ATOM   4732  CA  PRO A 309       3.851 -15.065 -75.901  1.00  0.00           C  
ATOM   4733  C   PRO A 309       3.278 -13.672 -75.677  1.00  0.00           C  
ATOM   4734  O   PRO A 309       2.075 -13.455 -75.844  1.00  0.00           O  
ATOM   4735  CB  PRO A 309       3.719 -15.511 -77.360  1.00  0.00           C  
ATOM   4736  CG  PRO A 309       3.443 -16.973 -77.271  1.00  0.00           C  
ATOM   4737  CD  PRO A 309       2.559 -17.114 -76.062  1.00  0.00           C  
ATOM   4738  HA  PRO A 309       4.875 -15.105 -75.527  1.00  0.00           H  
ATOM   4739 1HB  PRO A 309       2.909 -14.953 -77.852  1.00  0.00           H  
ATOM   4740 2HB  PRO A 309       4.645 -15.285 -77.908  1.00  0.00           H  
ATOM   4741 1HG  PRO A 309       2.956 -17.324 -78.193  1.00  0.00           H  
ATOM   4742 2HG  PRO A 309       4.384 -17.533 -77.175  1.00  0.00           H  
ATOM   4743 1HD  PRO A 309       1.509 -16.952 -76.352  1.00  0.00           H  
ATOM   4744 2HD  PRO A 309       2.689 -18.116 -75.626  1.00  0.00           H  
ATOM   4745  N   GLN A 310       4.139 -12.734 -75.299  1.00  0.00           N  
ATOM   4746  CA  GLN A 310       3.731 -11.357 -75.033  1.00  0.00           C  
ATOM   4747  C   GLN A 310       4.878 -10.372 -75.279  1.00  0.00           C  
ATOM   4748  O   GLN A 310       6.045 -10.766 -75.306  1.00  0.00           O  
ATOM   4749  CB  GLN A 310       3.229 -11.222 -73.592  1.00  0.00           C  
ATOM   4750  CG  GLN A 310       1.896 -11.906 -73.331  1.00  0.00           C  
ATOM   4751  CD  GLN A 310       1.291 -11.502 -72.000  1.00  0.00           C  
ATOM   4752  NE2 GLN A 310       1.124 -12.473 -71.109  1.00  0.00           N  
ATOM   4753  OE1 GLN A 310       0.974 -10.331 -71.775  1.00  0.00           O  
ATOM   4754  H   GLN A 310       5.109 -12.985 -75.182  1.00  0.00           H  
ATOM   4755  HA  GLN A 310       2.909 -11.104 -75.704  1.00  0.00           H  
ATOM   4756 1HB  GLN A 310       3.965 -11.648 -72.909  1.00  0.00           H  
ATOM   4757 2HB  GLN A 310       3.120 -10.168 -73.342  1.00  0.00           H  
ATOM   4758 1HG  GLN A 310       1.199 -11.633 -74.122  1.00  0.00           H  
ATOM   4759 2HG  GLN A 310       2.049 -12.985 -73.323  1.00  0.00           H  
ATOM   4760 1HE2 GLN A 310       0.728 -12.266 -70.212  1.00  0.00           H  
ATOM   4761 2HE2 GLN A 310       1.395 -13.409 -71.332  1.00  0.00           H  
ATOM   4762  N   SER A 311       4.529  -9.096 -75.486  1.00  0.00           N  
ATOM   4763  CA  SER A 311       5.513  -8.030 -75.708  1.00  0.00           C  
ATOM   4764  C   SER A 311       6.283  -7.664 -74.460  1.00  0.00           C  
ATOM   4765  O   SER A 311       5.879  -7.997 -73.348  1.00  0.00           O  
ATOM   4766  CB  SER A 311       4.822  -6.792 -76.245  1.00  0.00           C  
ATOM   4767  OG  SER A 311       3.958  -6.243 -75.286  1.00  0.00           O  
ATOM   4768  H   SER A 311       3.547  -8.857 -75.486  1.00  0.00           H  
ATOM   4769  HA  SER A 311       6.233  -8.373 -76.451  1.00  0.00           H  
ATOM   4770 1HB  SER A 311       5.570  -6.053 -76.531  1.00  0.00           H  
ATOM   4771 2HB  SER A 311       4.257  -7.050 -77.140  1.00  0.00           H  
ATOM   4772  HG  SER A 311       4.511  -6.008 -74.537  1.00  0.00           H  
ATOM   4773  N   GLU A 312       7.359  -6.912 -74.656  1.00  0.00           N  
ATOM   4774  CA  GLU A 312       8.221  -6.487 -73.564  1.00  0.00           C  
ATOM   4775  C   GLU A 312       7.452  -5.566 -72.624  1.00  0.00           C  
ATOM   4776  O   GLU A 312       7.637  -5.624 -71.407  1.00  0.00           O  
ATOM   4777  CB  GLU A 312       9.464  -5.775 -74.104  1.00  0.00           C  
ATOM   4778  CG  GLU A 312      10.403  -6.669 -74.904  1.00  0.00           C  
ATOM   4779  CD  GLU A 312      11.054  -7.732 -74.065  1.00  0.00           C  
ATOM   4780  OE1 GLU A 312      11.632  -7.398 -73.059  1.00  0.00           O  
ATOM   4781  OE2 GLU A 312      10.975  -8.881 -74.430  1.00  0.00           O1-
ATOM   4782  H   GLU A 312       7.602  -6.642 -75.599  1.00  0.00           H  
ATOM   4783  HA  GLU A 312       8.550  -7.372 -73.018  1.00  0.00           H  
ATOM   4784 1HB  GLU A 312       9.160  -4.949 -74.747  1.00  0.00           H  
ATOM   4785 2HB  GLU A 312      10.031  -5.354 -73.273  1.00  0.00           H  
ATOM   4786 1HG  GLU A 312       9.837  -7.147 -75.703  1.00  0.00           H  
ATOM   4787 2HG  GLU A 312      11.172  -6.050 -75.362  1.00  0.00           H  
ATOM   4788  N   SER A 313       6.578  -4.720 -73.184  1.00  0.00           N  
ATOM   4789  CA  SER A 313       5.812  -3.805 -72.359  1.00  0.00           C  
ATOM   4790  C   SER A 313       4.804  -4.588 -71.533  1.00  0.00           C  
ATOM   4791  O   SER A 313       4.510  -4.222 -70.396  1.00  0.00           O  
ATOM   4792  CB  SER A 313       5.102  -2.780 -73.221  1.00  0.00           C  
ATOM   4793  OG  SER A 313       4.117  -3.383 -74.012  1.00  0.00           O  
ATOM   4794  H   SER A 313       6.442  -4.716 -74.185  1.00  0.00           H  
ATOM   4795  HA  SER A 313       6.500  -3.277 -71.698  1.00  0.00           H  
ATOM   4796 1HB  SER A 313       4.646  -2.021 -72.583  1.00  0.00           H  
ATOM   4797 2HB  SER A 313       5.827  -2.276 -73.859  1.00  0.00           H  
ATOM   4798  HG  SER A 313       3.396  -3.605 -73.417  1.00  0.00           H  
ATOM   4799  N   ALA A 314       4.337  -5.713 -72.079  1.00  0.00           N  
ATOM   4800  CA  ALA A 314       3.402  -6.562 -71.359  1.00  0.00           C  
ATOM   4801  C   ALA A 314       4.122  -7.254 -70.213  1.00  0.00           C  
ATOM   4802  O   ALA A 314       3.568  -7.387 -69.125  1.00  0.00           O  
ATOM   4803  CB  ALA A 314       2.768  -7.583 -72.293  1.00  0.00           C  
ATOM   4804  H   ALA A 314       4.603  -5.968 -73.024  1.00  0.00           H  
ATOM   4805  HA  ALA A 314       2.599  -5.938 -70.967  1.00  0.00           H  
ATOM   4806 1HB  ALA A 314       2.084  -8.216 -71.729  1.00  0.00           H  
ATOM   4807 2HB  ALA A 314       2.221  -7.067 -73.080  1.00  0.00           H  
ATOM   4808 3HB  ALA A 314       3.548  -8.200 -72.739  1.00  0.00           H  
ATOM   4809  N   LYS A 315       5.376  -7.655 -70.449  1.00  0.00           N  
ATOM   4810  CA  LYS A 315       6.182  -8.299 -69.422  1.00  0.00           C  
ATOM   4811  C   LYS A 315       6.346  -7.365 -68.233  1.00  0.00           C  
ATOM   4812  O   LYS A 315       6.362  -7.815 -67.088  1.00  0.00           O  
ATOM   4813  CB  LYS A 315       7.547  -8.706 -69.978  1.00  0.00           C  
ATOM   4814  CG  LYS A 315       7.503  -9.860 -70.971  1.00  0.00           C  
ATOM   4815  CD  LYS A 315       8.885 -10.157 -71.534  1.00  0.00           C  
ATOM   4816  CE  LYS A 315       8.822 -11.202 -72.639  1.00  0.00           C  
ATOM   4817  NZ  LYS A 315      10.147 -11.419 -73.277  1.00  0.00           N1+
ATOM   4818  H   LYS A 315       5.771  -7.534 -71.372  1.00  0.00           H  
ATOM   4819  HA  LYS A 315       5.673  -9.210 -69.104  1.00  0.00           H  
ATOM   4820 1HB  LYS A 315       8.005  -7.853 -70.478  1.00  0.00           H  
ATOM   4821 2HB  LYS A 315       8.202  -8.996 -69.157  1.00  0.00           H  
ATOM   4822 1HG  LYS A 315       7.122 -10.753 -70.474  1.00  0.00           H  
ATOM   4823 2HG  LYS A 315       6.833  -9.608 -71.793  1.00  0.00           H  
ATOM   4824 1HD  LYS A 315       9.319  -9.240 -71.938  1.00  0.00           H  
ATOM   4825 2HD  LYS A 315       9.532 -10.524 -70.736  1.00  0.00           H  
ATOM   4826 1HE  LYS A 315       8.473 -12.146 -72.225  1.00  0.00           H  
ATOM   4827 2HE  LYS A 315       8.113 -10.882 -73.401  1.00  0.00           H  
ATOM   4828 1HZ  LYS A 315      10.064 -12.116 -74.004  1.00  0.00           H  
ATOM   4829 2HZ  LYS A 315      10.474 -10.551 -73.680  1.00  0.00           H  
ATOM   4830 3HZ  LYS A 315      10.810 -11.734 -72.582  1.00  0.00           H  
ATOM   4831  N   ASN A 316       6.433  -6.057 -68.500  1.00  0.00           N  
ATOM   4832  CA  ASN A 316       6.551  -5.083 -67.429  1.00  0.00           C  
ATOM   4833  C   ASN A 316       5.279  -5.063 -66.589  1.00  0.00           C  
ATOM   4834  O   ASN A 316       5.357  -4.898 -65.374  1.00  0.00           O  
ATOM   4835  CB  ASN A 316       6.852  -3.704 -67.989  1.00  0.00           C  
ATOM   4836  CG  ASN A 316       8.237  -3.604 -68.565  1.00  0.00           C  
ATOM   4837  ND2 ASN A 316       8.401  -2.758 -69.549  1.00  0.00           N  
ATOM   4838  OD1 ASN A 316       9.160  -4.294 -68.116  1.00  0.00           O  
ATOM   4839  H   ASN A 316       6.444  -5.741 -69.462  1.00  0.00           H  
ATOM   4840  HA  ASN A 316       7.394  -5.364 -66.797  1.00  0.00           H  
ATOM   4841 1HB  ASN A 316       6.129  -3.462 -68.769  1.00  0.00           H  
ATOM   4842 2HB  ASN A 316       6.744  -2.960 -67.200  1.00  0.00           H  
ATOM   4843 1HD2 ASN A 316       9.301  -2.650 -69.971  1.00  0.00           H  
ATOM   4844 2HD2 ASN A 316       7.625  -2.221 -69.881  1.00  0.00           H  
ATOM   4845  N   LEU A 317       4.114  -5.295 -67.220  1.00  0.00           N  
ATOM   4846  CA  LEU A 317       2.849  -5.336 -66.488  1.00  0.00           C  
ATOM   4847  C   LEU A 317       2.837  -6.551 -65.557  1.00  0.00           C  
ATOM   4848  O   LEU A 317       2.340  -6.473 -64.437  1.00  0.00           O  
ATOM   4849  CB  LEU A 317       1.661  -5.403 -67.456  1.00  0.00           C  
ATOM   4850  CG  LEU A 317       1.447  -4.159 -68.329  1.00  0.00           C  
ATOM   4851  CD1 LEU A 317       0.365  -4.445 -69.363  1.00  0.00           C  
ATOM   4852  CD2 LEU A 317       1.062  -2.981 -67.449  1.00  0.00           C  
ATOM   4853  H   LEU A 317       4.107  -5.410 -68.227  1.00  0.00           H  
ATOM   4854  HA  LEU A 317       2.759  -4.421 -65.901  1.00  0.00           H  
ATOM   4855 1HB  LEU A 317       1.802  -6.253 -68.119  1.00  0.00           H  
ATOM   4856 2HB  LEU A 317       0.751  -5.564 -66.879  1.00  0.00           H  
ATOM   4857  HG  LEU A 317       2.368  -3.927 -68.864  1.00  0.00           H  
ATOM   4858 1HD1 LEU A 317       0.213  -3.562 -69.983  1.00  0.00           H  
ATOM   4859 2HD1 LEU A 317       0.678  -5.280 -69.993  1.00  0.00           H  
ATOM   4860 3HD1 LEU A 317      -0.565  -4.697 -68.857  1.00  0.00           H  
ATOM   4861 1HD2 LEU A 317       0.909  -2.097 -68.069  1.00  0.00           H  
ATOM   4862 2HD2 LEU A 317       0.140  -3.212 -66.913  1.00  0.00           H  
ATOM   4863 3HD2 LEU A 317       1.858  -2.786 -66.730  1.00  0.00           H  
ATOM   4864  N   ILE A 318       3.422  -7.660 -66.015  1.00  0.00           N  
ATOM   4865  CA  ILE A 318       3.508  -8.891 -65.235  1.00  0.00           C  
ATOM   4866  C   ILE A 318       4.413  -8.696 -64.024  1.00  0.00           C  
ATOM   4867  O   ILE A 318       4.079  -9.141 -62.924  1.00  0.00           O  
ATOM   4868  CB  ILE A 318       4.034 -10.055 -66.092  1.00  0.00           C  
ATOM   4869  CG1 ILE A 318       3.010 -10.430 -67.169  1.00  0.00           C  
ATOM   4870  CG2 ILE A 318       4.355 -11.259 -65.217  1.00  0.00           C  
ATOM   4871  CD1 ILE A 318       3.552 -11.366 -68.226  1.00  0.00           C  
ATOM   4872  H   ILE A 318       3.804  -7.657 -66.953  1.00  0.00           H  
ATOM   4873  HA  ILE A 318       2.506  -9.154 -64.893  1.00  0.00           H  
ATOM   4874  HB  ILE A 318       4.939  -9.745 -66.612  1.00  0.00           H  
ATOM   4875 1HG1 ILE A 318       2.149 -10.905 -66.700  1.00  0.00           H  
ATOM   4876 2HG1 ILE A 318       2.654  -9.527 -67.663  1.00  0.00           H  
ATOM   4877 1HG2 ILE A 318       4.724 -12.072 -65.839  1.00  0.00           H  
ATOM   4878 2HG2 ILE A 318       5.116 -10.983 -64.488  1.00  0.00           H  
ATOM   4879 3HG2 ILE A 318       3.454 -11.579 -64.695  1.00  0.00           H  
ATOM   4880 1HD1 ILE A 318       2.769 -11.584 -68.952  1.00  0.00           H  
ATOM   4881 2HD1 ILE A 318       4.394 -10.894 -68.731  1.00  0.00           H  
ATOM   4882 3HD1 ILE A 318       3.879 -12.292 -67.757  1.00  0.00           H  
ATOM   4883  N   LEU A 319       5.543  -8.022 -64.227  1.00  0.00           N  
ATOM   4884  CA  LEU A 319       6.463  -7.714 -63.139  1.00  0.00           C  
ATOM   4885  C   LEU A 319       5.791  -6.769 -62.118  1.00  0.00           C  
ATOM   4886  O   LEU A 319       5.983  -6.945 -60.912  1.00  0.00           O  
ATOM   4887  CB  LEU A 319       7.743  -7.075 -63.693  1.00  0.00           C  
ATOM   4888  CG  LEU A 319       8.658  -8.006 -64.497  1.00  0.00           C  
ATOM   4889  CD1 LEU A 319       9.674  -7.177 -65.272  1.00  0.00           C  
ATOM   4890  CD2 LEU A 319       9.350  -8.979 -63.554  1.00  0.00           C  
ATOM   4891  H   LEU A 319       5.779  -7.722 -65.165  1.00  0.00           H  
ATOM   4892  HA  LEU A 319       6.732  -8.645 -62.639  1.00  0.00           H  
ATOM   4893 1HB  LEU A 319       7.464  -6.246 -64.340  1.00  0.00           H  
ATOM   4894 2HB  LEU A 319       8.323  -6.679 -62.859  1.00  0.00           H  
ATOM   4895  HG  LEU A 319       8.063  -8.565 -65.222  1.00  0.00           H  
ATOM   4896 1HD1 LEU A 319      10.324  -7.839 -65.843  1.00  0.00           H  
ATOM   4897 2HD1 LEU A 319       9.152  -6.504 -65.951  1.00  0.00           H  
ATOM   4898 3HD1 LEU A 319      10.275  -6.594 -64.572  1.00  0.00           H  
ATOM   4899 1HD2 LEU A 319      10.000  -9.642 -64.126  1.00  0.00           H  
ATOM   4900 2HD2 LEU A 319       9.945  -8.421 -62.830  1.00  0.00           H  
ATOM   4901 3HD2 LEU A 319       8.601  -9.571 -63.027  1.00  0.00           H  
ATOM   4902  N   ILE A 320       4.949  -5.830 -62.600  1.00  0.00           N  
ATOM   4903  CA  ILE A 320       4.178  -4.941 -61.721  1.00  0.00           C  
ATOM   4904  C   ILE A 320       3.270  -5.743 -60.821  1.00  0.00           C  
ATOM   4905  O   ILE A 320       3.201  -5.479 -59.619  1.00  0.00           O  
ATOM   4906  CB  ILE A 320       3.334  -3.940 -62.529  1.00  0.00           C  
ATOM   4907  CG1 ILE A 320       4.229  -2.856 -63.139  1.00  0.00           C  
ATOM   4908  CG2 ILE A 320       2.261  -3.316 -61.651  1.00  0.00           C  
ATOM   4909  CD1 ILE A 320       3.531  -1.996 -64.166  1.00  0.00           C  
ATOM   4910  H   ILE A 320       4.854  -5.721 -63.601  1.00  0.00           H  
ATOM   4911  HA  ILE A 320       4.877  -4.369 -61.109  1.00  0.00           H  
ATOM   4912  HB  ILE A 320       2.855  -4.456 -63.360  1.00  0.00           H  
ATOM   4913 1HG1 ILE A 320       4.604  -2.209 -62.348  1.00  0.00           H  
ATOM   4914 2HG1 ILE A 320       5.091  -3.324 -63.615  1.00  0.00           H  
ATOM   4915 1HG2 ILE A 320       1.674  -2.611 -62.239  1.00  0.00           H  
ATOM   4916 2HG2 ILE A 320       1.607  -4.098 -61.263  1.00  0.00           H  
ATOM   4917 3HG2 ILE A 320       2.731  -2.792 -60.819  1.00  0.00           H  
ATOM   4918 1HD1 ILE A 320       4.228  -1.252 -64.553  1.00  0.00           H  
ATOM   4919 2HD1 ILE A 320       3.178  -2.622 -64.987  1.00  0.00           H  
ATOM   4920 3HD1 ILE A 320       2.684  -1.491 -63.703  1.00  0.00           H  
ATOM   4921  N   MET A 321       2.601  -6.731 -61.392  1.00  0.00           N  
ATOM   4922  CA  MET A 321       1.683  -7.549 -60.639  1.00  0.00           C  
ATOM   4923  C   MET A 321       2.374  -8.339 -59.554  1.00  0.00           C  
ATOM   4924  O   MET A 321       1.847  -8.432 -58.450  1.00  0.00           O  
ATOM   4925  CB  MET A 321       0.935  -8.491 -61.579  1.00  0.00           C  
ATOM   4926  CG  MET A 321      -0.089  -7.805 -62.473  1.00  0.00           C  
ATOM   4927  SD  MET A 321      -1.158  -8.977 -63.333  1.00  0.00           S  
ATOM   4928  CE  MET A 321      -0.064  -9.541 -64.633  1.00  0.00           C  
ATOM   4929  H   MET A 321       2.706  -6.897 -62.387  1.00  0.00           H  
ATOM   4930  HA  MET A 321       0.948  -6.898 -60.165  1.00  0.00           H  
ATOM   4931 1HB  MET A 321       1.647  -9.006 -62.223  1.00  0.00           H  
ATOM   4932 2HB  MET A 321       0.412  -9.250 -60.995  1.00  0.00           H  
ATOM   4933 1HG  MET A 321      -0.713  -7.146 -61.870  1.00  0.00           H  
ATOM   4934 2HG  MET A 321       0.426  -7.200 -63.217  1.00  0.00           H  
ATOM   4935 1HE  MET A 321      -0.583 -10.273 -65.253  1.00  0.00           H  
ATOM   4936 2HE  MET A 321       0.238  -8.691 -65.249  1.00  0.00           H  
ATOM   4937 3HE  MET A 321       0.820  -9.999 -64.190  1.00  0.00           H  
ATOM   4938  N   GLN A 322       3.565  -8.865 -59.825  1.00  0.00           N
[truncated: 4,354,797 more chars]
