# Supplementary material for: Computational design of mechanically coupled axle-rotor protein assemblies
Source: Science. Author manuscript; Available in PMC 2023 Dec 11. (PMC10712554; doi:10.1126/science.abm1183)
Supplement: Data S5 [file NIHMS1871500-supplement-Data_S5.zip › pdbs/C3_A2.pdb]

ATOM      1  N   ASP A   1       7.281   9.844  43.962  1.00  0.00           N  
ATOM      2  CA  ASP A   1       7.615   8.787  43.008  1.00  0.00           C  
ATOM      3  C   ASP A   1       6.502   8.550  41.983  1.00  0.00           C  
ATOM      4  O   ASP A   1       6.780   8.204  40.834  1.00  0.00           O  
ATOM      5  CB  ASP A   1       7.949   7.522  43.764  1.00  0.00           C  
ATOM      6  CG  ASP A   1       9.156   7.767  44.656  1.00  0.00           C  
ATOM      7  OD1 ASP A   1      10.217   8.053  44.168  1.00  0.00           O  
ATOM      8  OD2 ASP A   1       8.977   7.701  45.857  1.00  0.00           O  
ATOM      9 1H   ASP A   1       8.086  10.016  44.553  1.00  0.00           H  
ATOM     10 2H   ASP A   1       7.080  10.675  43.425  1.00  0.00           H  
ATOM     11 3H   ASP A   1       6.494   9.593  44.532  1.00  0.00           H  
ATOM     12  HA  ASP A   1       8.507   9.097  42.462  1.00  0.00           H  
ATOM     13 1HB  ASP A   1       7.098   7.213  44.369  1.00  0.00           H  
ATOM     14 2HB  ASP A   1       8.173   6.719  43.062  1.00  0.00           H  
ATOM     15  N   ILE A   2       5.234   8.712  42.392  1.00  0.00           N  
ATOM     16  CA  ILE A   2       4.127   8.512  41.455  1.00  0.00           C  
ATOM     17  C   ILE A   2       4.121   9.635  40.423  1.00  0.00           C  
ATOM     18  O   ILE A   2       3.939   9.389  39.227  1.00  0.00           O  
ATOM     19  CB  ILE A   2       2.761   8.446  42.171  1.00  0.00           C  
ATOM     20  CG1 ILE A   2       2.720   7.188  43.066  1.00  0.00           C  
ATOM     21  CG2 ILE A   2       1.620   8.381  41.105  1.00  0.00           C  
ATOM     22  CD1 ILE A   2       1.579   7.143  44.019  1.00  0.00           C  
ATOM     23  H   ILE A   2       5.018   8.996  43.337  1.00  0.00           H  
ATOM     24  HA  ILE A   2       4.278   7.575  40.928  1.00  0.00           H  
ATOM     25  HB  ILE A   2       2.624   9.325  42.805  1.00  0.00           H  
ATOM     26 1HG1 ILE A   2       2.654   6.317  42.441  1.00  0.00           H  
ATOM     27 2HG1 ILE A   2       3.640   7.140  43.635  1.00  0.00           H  
ATOM     28 1HG2 ILE A   2       0.649   8.330  41.578  1.00  0.00           H  
ATOM     29 2HG2 ILE A   2       1.644   9.271  40.480  1.00  0.00           H  
ATOM     30 3HG2 ILE A   2       1.759   7.501  40.477  1.00  0.00           H  
ATOM     31 1HD1 ILE A   2       1.611   6.232  44.609  1.00  0.00           H  
ATOM     32 2HD1 ILE A   2       1.619   8.004  44.686  1.00  0.00           H  
ATOM     33 3HD1 ILE A   2       0.686   7.157  43.470  1.00  0.00           H  
ATOM     34  N   GLU A   3       4.257  10.871  40.896  1.00  0.00           N  
ATOM     35  CA  GLU A   3       4.281  12.054  40.049  1.00  0.00           C  
ATOM     36  C   GLU A   3       5.475  12.026  39.094  1.00  0.00           C  
ATOM     37  O   GLU A   3       5.374  12.471  37.950  1.00  0.00           O  
ATOM     38  CB  GLU A   3       4.326  13.320  40.907  1.00  0.00           C  
ATOM     39  CG  GLU A   3       3.076  13.560  41.741  1.00  0.00           C  
ATOM     40  CD  GLU A   3       3.048  12.741  43.001  1.00  0.00           C  
ATOM     41  OE1 GLU A   3       3.977  12.006  43.230  1.00  0.00           O  
ATOM     42  OE2 GLU A   3       2.094  12.852  43.736  1.00  0.00           O  
ATOM     43  H   GLU A   3       4.360  11.006  41.902  1.00  0.00           H  
ATOM     44  HA  GLU A   3       3.369  12.061  39.453  1.00  0.00           H  
ATOM     45 1HB  GLU A   3       5.177  13.269  41.587  1.00  0.00           H  
ATOM     46 2HB  GLU A   3       4.472  14.189  40.265  1.00  0.00           H  
ATOM     47 1HG  GLU A   3       3.026  14.616  42.005  1.00  0.00           H  
ATOM     48 2HG  GLU A   3       2.199  13.323  41.139  1.00  0.00           H  
ATOM     49  N   GLU A   4       6.614  11.515  39.570  1.00  0.00           N  
ATOM     50  CA  GLU A   4       7.780  11.387  38.720  1.00  0.00           C  
ATOM     51  C   GLU A   4       7.485  10.379  37.615  1.00  0.00           C  
ATOM     52  O   GLU A   4       7.830  10.617  36.453  1.00  0.00           O  
ATOM     53  CB  GLU A   4       9.004  10.946  39.516  1.00  0.00           C  
ATOM     54  CG  GLU A   4       9.532  11.955  40.540  1.00  0.00           C  
ATOM     55  CD  GLU A   4       8.830  11.910  41.878  1.00  0.00           C  
ATOM     56  OE1 GLU A   4       7.654  11.609  41.940  1.00  0.00           O  
ATOM     57  OE2 GLU A   4       9.500  12.098  42.870  1.00  0.00           O  
ATOM     58  H   GLU A   4       6.662  11.250  40.550  1.00  0.00           H  
ATOM     59  HA  GLU A   4       7.991  12.354  38.261  1.00  0.00           H  
ATOM     60 1HB  GLU A   4       8.771  10.022  40.045  1.00  0.00           H  
ATOM     61 2HB  GLU A   4       9.816  10.721  38.824  1.00  0.00           H  
ATOM     62 1HG  GLU A   4      10.595  11.782  40.690  1.00  0.00           H  
ATOM     63 2HG  GLU A   4       9.415  12.954  40.120  1.00  0.00           H  
ATOM     64  N   ALA A   5       6.829   9.255  37.968  1.00  0.00           N  
ATOM     65  CA  ALA A   5       6.440   8.267  36.974  1.00  0.00           C  
ATOM     66  C   ALA A   5       5.483   8.906  35.977  1.00  0.00           C  
ATOM     67  O   ALA A   5       5.532   8.604  34.786  1.00  0.00           O  
ATOM     68  CB  ALA A   5       5.799   7.055  37.625  1.00  0.00           C  
ATOM     69  H   ALA A   5       6.640   9.061  38.957  1.00  0.00           H  
ATOM     70  HA  ALA A   5       7.333   7.956  36.440  1.00  0.00           H  
ATOM     71 1HB  ALA A   5       5.533   6.327  36.861  1.00  0.00           H  
ATOM     72 2HB  ALA A   5       6.502   6.606  38.328  1.00  0.00           H  
ATOM     73 3HB  ALA A   5       4.904   7.358  38.159  1.00  0.00           H  
ATOM     74  N   LYS A   6       4.609   9.794  36.451  1.00  0.00           N  
ATOM     75  CA  LYS A   6       3.672  10.472  35.572  1.00  0.00           C  
ATOM     76  C   LYS A   6       4.416  11.315  34.542  1.00  0.00           C  
ATOM     77  O   LYS A   6       4.096  11.255  33.348  1.00  0.00           O  
ATOM     78  CB  LYS A   6       2.680  11.303  36.395  1.00  0.00           C  
ATOM     79  CG  LYS A   6       1.538  11.980  35.619  1.00  0.00           C  
ATOM     80  CD  LYS A   6       0.510  12.611  36.601  1.00  0.00           C  
ATOM     81  CE  LYS A   6      -0.651  13.280  35.869  1.00  0.00           C  
ATOM     82  NZ  LYS A   6      -1.722  13.772  36.820  1.00  0.00           N  
ATOM     83  H   LYS A   6       4.561   9.938  37.465  1.00  0.00           H  
ATOM     84  HA  LYS A   6       3.137   9.723  35.018  1.00  0.00           H  
ATOM     85 1HB  LYS A   6       2.282  10.695  37.197  1.00  0.00           H  
ATOM     86 2HB  LYS A   6       3.221  12.111  36.864  1.00  0.00           H  
ATOM     87 1HG  LYS A   6       1.952  12.765  34.978  1.00  0.00           H  
ATOM     88 2HG  LYS A   6       1.034  11.253  34.989  1.00  0.00           H  
ATOM     89 1HD  LYS A   6       0.108  11.852  37.266  1.00  0.00           H  
ATOM     90 2HD  LYS A   6       1.013  13.363  37.211  1.00  0.00           H  
ATOM     91 1HE  LYS A   6      -0.261  14.130  35.313  1.00  0.00           H  
ATOM     92 2HE  LYS A   6      -1.096  12.573  35.169  1.00  0.00           H  
ATOM     93 1HZ  LYS A   6      -2.456  14.216  36.291  1.00  0.00           H  
ATOM     94 2HZ  LYS A   6      -2.146  12.983  37.354  1.00  0.00           H  
ATOM     95 3HZ  LYS A   6      -1.333  14.436  37.469  1.00  0.00           H  
ATOM     96  N   GLU A   7       5.422  12.075  34.983  1.00  0.00           N  
ATOM     97  CA  GLU A   7       6.204  12.863  34.037  1.00  0.00           C  
ATOM     98  C   GLU A   7       7.001  11.981  33.081  1.00  0.00           C  
ATOM     99  O   GLU A   7       7.086  12.286  31.889  1.00  0.00           O  
ATOM    100  CB  GLU A   7       7.137  13.827  34.769  1.00  0.00           C  
ATOM    101  CG  GLU A   7       6.425  15.000  35.425  1.00  0.00           C  
ATOM    102  CD  GLU A   7       5.744  15.869  34.389  1.00  0.00           C  
ATOM    103  OE1 GLU A   7       6.353  16.102  33.364  1.00  0.00           O  
ATOM    104  OE2 GLU A   7       4.632  16.280  34.602  1.00  0.00           O  
ATOM    105  H   GLU A   7       5.601  12.131  35.991  1.00  0.00           H  
ATOM    106  HA  GLU A   7       5.512  13.458  33.441  1.00  0.00           H  
ATOM    107 1HB  GLU A   7       7.673  13.283  35.552  1.00  0.00           H  
ATOM    108 2HB  GLU A   7       7.879  14.217  34.074  1.00  0.00           H  
ATOM    109 1HG  GLU A   7       5.675  14.617  36.120  1.00  0.00           H  
ATOM    110 2HG  GLU A   7       7.144  15.592  35.989  1.00  0.00           H  
ATOM    111  N   GLU A   8       7.541  10.859  33.574  1.00  0.00           N  
ATOM    112  CA  GLU A   8       8.298   9.972  32.703  1.00  0.00           C  
ATOM    113  C   GLU A   8       7.351   9.353  31.682  1.00  0.00           C  
ATOM    114  O   GLU A   8       7.700   9.220  30.508  1.00  0.00           O  
ATOM    115  CB  GLU A   8       9.019   8.893  33.515  1.00  0.00           C  
ATOM    116  CG  GLU A   8       9.920   7.931  32.708  1.00  0.00           C  
ATOM    117  CD  GLU A   8      11.126   8.590  32.056  1.00  0.00           C  
ATOM    118  OE1 GLU A   8      11.466   9.700  32.411  1.00  0.00           O  
ATOM    119  OE2 GLU A   8      11.737   7.958  31.229  1.00  0.00           O  
ATOM    120  H   GLU A   8       7.473  10.661  34.577  1.00  0.00           H  
ATOM    121  HA  GLU A   8       9.044  10.558  32.170  1.00  0.00           H  
ATOM    122 1HB  GLU A   8       9.639   9.374  34.273  1.00  0.00           H  
ATOM    123 2HB  GLU A   8       8.285   8.301  34.044  1.00  0.00           H  
ATOM    124 1HG  GLU A   8      10.265   7.142  33.371  1.00  0.00           H  
ATOM    125 2HG  GLU A   8       9.315   7.469  31.932  1.00  0.00           H  
ATOM    126  N   SER A   9       6.138   8.999  32.121  1.00  0.00           N  
ATOM    127  CA  SER A   9       5.150   8.397  31.249  1.00  0.00           C  
ATOM    128  C   SER A   9       4.791   9.362  30.133  1.00  0.00           C  
ATOM    129  O   SER A   9       4.674   8.963  28.968  1.00  0.00           O  
ATOM    130  CB  SER A   9       3.896   8.045  32.033  1.00  0.00           C  
ATOM    131  OG  SER A   9       4.149   7.050  32.992  1.00  0.00           O  
ATOM    132  H   SER A   9       5.919   9.103  33.107  1.00  0.00           H  
ATOM    133  HA  SER A   9       5.581   7.503  30.820  1.00  0.00           H  
ATOM    134 1HB  SER A   9       3.509   8.931  32.523  1.00  0.00           H  
ATOM    135 2HB  SER A   9       3.136   7.703  31.342  1.00  0.00           H  
ATOM    136  HG  SER A   9       4.641   7.500  33.718  1.00  0.00           H  
ATOM    137  N   ARG A  10       4.641  10.644  30.486  1.00  0.00           N  
ATOM    138  CA  ARG A  10       4.348  11.682  29.516  1.00  0.00           C  
ATOM    139  C   ARG A  10       5.472  11.753  28.485  1.00  0.00           C  
ATOM    140  O   ARG A  10       5.212  11.724  27.283  1.00  0.00           O  
ATOM    141  CB  ARG A  10       4.176  13.029  30.208  1.00  0.00           C  
ATOM    142  CG  ARG A  10       3.812  14.188  29.296  1.00  0.00           C  
ATOM    143  CD  ARG A  10       3.683  15.490  30.050  1.00  0.00           C  
ATOM    144  NE  ARG A  10       4.958  15.981  30.622  1.00  0.00           N  
ATOM    145  CZ  ARG A  10       5.943  16.592  29.935  1.00  0.00           C  
ATOM    146  NH1 ARG A  10       5.868  16.785  28.624  1.00  0.00           N  
ATOM    147  NH2 ARG A  10       6.990  17.005  30.619  1.00  0.00           N  
ATOM    148  H   ARG A  10       4.682  10.888  31.481  1.00  0.00           H  
ATOM    149  HA  ARG A  10       3.420  11.434  29.005  1.00  0.00           H  
ATOM    150 1HB  ARG A  10       3.412  12.946  30.979  1.00  0.00           H  
ATOM    151 2HB  ARG A  10       5.104  13.297  30.707  1.00  0.00           H  
ATOM    152 1HG  ARG A  10       4.577  14.299  28.523  1.00  0.00           H  
ATOM    153 2HG  ARG A  10       2.856  13.978  28.818  1.00  0.00           H  
ATOM    154 1HD  ARG A  10       3.286  16.256  29.387  1.00  0.00           H  
ATOM    155 2HD  ARG A  10       2.986  15.344  30.877  1.00  0.00           H  
ATOM    156  HE  ARG A  10       5.116  15.903  31.647  1.00  0.00           H  
ATOM    157 1HH1 ARG A  10       5.056  16.462  28.098  1.00  0.00           H  
ATOM    158 2HH1 ARG A  10       6.618  17.246  28.132  1.00  0.00           H  
ATOM    159 1HH2 ARG A  10       6.990  16.838  31.640  1.00  0.00           H  
ATOM    160 2HH2 ARG A  10       7.757  17.473  30.164  1.00  0.00           H  
ATOM    161  N   LYS A  11       6.730  11.784  28.952  1.00  0.00           N  
ATOM    162  CA  LYS A  11       7.874  11.864  28.047  1.00  0.00           C  
ATOM    163  C   LYS A  11       7.896  10.687  27.079  1.00  0.00           C  
ATOM    164  O   LYS A  11       8.171  10.876  25.890  1.00  0.00           O  
ATOM    165  CB  LYS A  11       9.176  11.894  28.854  1.00  0.00           C  
ATOM    166  CG  LYS A  11       9.435  13.197  29.610  1.00  0.00           C  
ATOM    167  CD  LYS A  11      10.715  13.099  30.445  1.00  0.00           C  
ATOM    168  CE  LYS A  11      10.960  14.364  31.250  1.00  0.00           C  
ATOM    169  NZ  LYS A  11      12.133  14.219  32.155  1.00  0.00           N  
ATOM    170  H   LYS A  11       6.883  11.803  29.967  1.00  0.00           H  
ATOM    171  HA  LYS A  11       7.792  12.780  27.468  1.00  0.00           H  
ATOM    172 1HB  LYS A  11       9.168  11.086  29.583  1.00  0.00           H  
ATOM    173 2HB  LYS A  11      10.015  11.719  28.185  1.00  0.00           H  
ATOM    174 1HG  LYS A  11       9.532  14.013  28.895  1.00  0.00           H  
ATOM    175 2HG  LYS A  11       8.593  13.414  30.262  1.00  0.00           H  
ATOM    176 1HD  LYS A  11      10.638  12.251  31.134  1.00  0.00           H  
ATOM    177 2HD  LYS A  11      11.564  12.929  29.788  1.00  0.00           H  
ATOM    178 1HE  LYS A  11      11.143  15.189  30.564  1.00  0.00           H  
ATOM    179 2HE  LYS A  11      10.074  14.588  31.848  1.00  0.00           H  
ATOM    180 1HZ  LYS A  11      12.273  15.073  32.674  1.00  0.00           H  
ATOM    181 2HZ  LYS A  11      11.947  13.455  32.800  1.00  0.00           H  
ATOM    182 3HZ  LYS A  11      12.963  14.013  31.617  1.00  0.00           H  
ATOM    183  N   ILE A  12       7.573   9.484  27.567  1.00  0.00           N  
ATOM    184  CA  ILE A  12       7.535   8.305  26.719  1.00  0.00           C  
ATOM    185  C   ILE A  12       6.438   8.464  25.666  1.00  0.00           C  
ATOM    186  O   ILE A  12       6.657   8.226  24.480  1.00  0.00           O  
ATOM    187  CB  ILE A  12       7.293   7.026  27.561  1.00  0.00           C  
ATOM    188  CG1 ILE A  12       8.535   6.754  28.474  1.00  0.00           C  
ATOM    189  CG2 ILE A  12       7.024   5.804  26.611  1.00  0.00           C  
ATOM    190  CD1 ILE A  12       8.296   5.743  29.602  1.00  0.00           C  
ATOM    191  H   ILE A  12       7.407   9.400  28.576  1.00  0.00           H  
ATOM    192  HA  ILE A  12       8.492   8.211  26.210  1.00  0.00           H  
ATOM    193  HB  ILE A  12       6.445   7.179  28.213  1.00  0.00           H  
ATOM    194 1HG1 ILE A  12       9.339   6.374  27.843  1.00  0.00           H  
ATOM    195 2HG1 ILE A  12       8.868   7.693  28.918  1.00  0.00           H  
ATOM    196 1HG2 ILE A  12       6.864   4.907  27.185  1.00  0.00           H  
ATOM    197 2HG2 ILE A  12       6.146   5.985  25.999  1.00  0.00           H  
ATOM    198 3HG2 ILE A  12       7.889   5.653  25.960  1.00  0.00           H  
ATOM    199 1HD1 ILE A  12       9.220   5.618  30.169  1.00  0.00           H  
ATOM    200 2HD1 ILE A  12       7.527   6.126  30.261  1.00  0.00           H  
ATOM    201 3HD1 ILE A  12       7.988   4.789  29.202  1.00  0.00           H  
ATOM    202  N   ALA A  13       5.236   8.871  26.098  1.00  0.00           N  
ATOM    203  CA  ALA A  13       4.140   9.040  25.149  1.00  0.00           C  
ATOM    204  C   ALA A  13       4.461  10.104  24.092  1.00  0.00           C  
ATOM    205  O   ALA A  13       4.091   9.939  22.918  1.00  0.00           O  
ATOM    206  CB  ALA A  13       2.879   9.452  25.902  1.00  0.00           C  
ATOM    207  H   ALA A  13       5.082   9.031  27.094  1.00  0.00           H  
ATOM    208  HA  ALA A  13       3.969   8.098  24.651  1.00  0.00           H  
ATOM    209 1HB  ALA A  13       2.056   9.555  25.198  1.00  0.00           H  
ATOM    210 2HB  ALA A  13       2.640   8.687  26.642  1.00  0.00           H  
ATOM    211 3HB  ALA A  13       3.058  10.403  26.404  1.00  0.00           H  
ATOM    212  N   ASP A  14       5.157  11.175  24.464  1.00  0.00           N  
ATOM    213  CA  ASP A  14       5.506  12.216  23.507  1.00  0.00           C  
ATOM    214  C   ASP A  14       6.630  11.808  22.549  1.00  0.00           C  
ATOM    215  O   ASP A  14       6.604  12.175  21.373  1.00  0.00           O  
ATOM    216  CB  ASP A  14       5.917  13.508  24.224  1.00  0.00           C  
ATOM    217  CG  ASP A  14       4.768  14.283  24.916  1.00  0.00           C  
ATOM    218  OD1 ASP A  14       3.614  14.024  24.662  1.00  0.00           O  
ATOM    219  OD2 ASP A  14       5.084  15.171  25.682  1.00  0.00           O  
ATOM    220  H   ASP A  14       5.382  11.296  25.459  1.00  0.00           H  
ATOM    221  HA  ASP A  14       4.620  12.431  22.911  1.00  0.00           H  
ATOM    222 1HB  ASP A  14       6.656  13.251  24.989  1.00  0.00           H  
ATOM    223 2HB  ASP A  14       6.408  14.171  23.515  1.00  0.00           H  
ATOM    224  N   HIS A  15       7.648  11.023  23.034  1.00  0.00           N  
ATOM    225  CA  HIS A  15       8.794  10.685  22.194  1.00  0.00           C  
ATOM    226  C   HIS A  15       8.535   9.422  21.409  1.00  0.00           C  
ATOM    227  O   HIS A  15       9.097   9.334  20.268  1.00  0.00           O  
ATOM    228  CB  HIS A  15       9.985  10.489  23.146  1.00  0.00           C  
ATOM    229  CG  HIS A  15      11.267  10.230  22.409  1.00  0.00           C  
ATOM    230  ND1 HIS A  15      11.962  11.154  21.631  1.00  0.00           N  
ATOM    231  CD2 HIS A  15      11.909   9.000  22.431  1.00  0.00           C  
ATOM    232  CE1 HIS A  15      12.998  10.391  21.238  1.00  0.00           C  
ATOM    233  NE2 HIS A  15      13.043   9.100  21.666  1.00  0.00           N  
ATOM    234  H   HIS A  15       7.604  10.677  23.982  1.00  0.00           H  
ATOM    235  HA  HIS A  15       8.918  11.495  21.456  1.00  0.00           H  
ATOM    236 1HB  HIS A  15      10.106  11.378  23.766  1.00  0.00           H  
ATOM    237 2HB  HIS A  15       9.812   9.639  23.836  1.00  0.00           H  
ATOM    238  HD2 HIS A  15      11.565   8.114  22.965  1.00  0.00           H  
ATOM    239  HE1 HIS A  15      13.821  10.713  20.599  1.00  0.00           H  
ATOM    240  HE2 HIS A  15      13.762   8.427  21.440  1.00  0.00           H  
ATOM    241  N   GLY A  16       7.904   8.382  21.911  1.00  0.00           N  
ATOM    242  CA  GLY A  16       7.754   7.138  21.173  1.00  0.00           C  
ATOM    243  C   GLY A  16       6.730   7.279  20.052  1.00  0.00           C  
ATOM    244  O   GLY A  16       5.742   7.998  20.183  1.00  0.00           O  
ATOM    245  H   GLY A  16       7.484   8.453  22.841  1.00  0.00           H  
ATOM    246 1HA  GLY A  16       8.716   6.836  20.760  1.00  0.00           H  
ATOM    247 2HA  GLY A  16       7.442   6.351  21.864  1.00  0.00           H  
ATOM    248  N   HIS A  17       6.955   6.584  18.955  1.00  0.00           N  
ATOM    249  CA  HIS A  17       5.978   6.468  17.876  1.00  0.00           C  
ATOM    250  C   HIS A  17       5.636   5.022  17.608  1.00  0.00           C  
ATOM    251  O   HIS A  17       4.739   4.663  16.928  1.00  0.00           O  
ATOM    252  CB  HIS A  17       6.627   7.104  16.636  1.00  0.00           C  
ATOM    253  CG  HIS A  17       5.694   7.142  15.460  1.00  0.00           C  
ATOM    254  ND1 HIS A  17       4.573   7.959  15.336  1.00  0.00           N  
ATOM    255  CD2 HIS A  17       5.864   6.339  14.342  1.00  0.00           C  
ATOM    256  CE1 HIS A  17       4.144   7.579  14.119  1.00  0.00           C  
ATOM    257  NE2 HIS A  17       4.851   6.620  13.461  1.00  0.00           N  
ATOM    258  H   HIS A  17       7.842   6.110  18.857  1.00  0.00           H  
ATOM    259  HA  HIS A  17       5.048   6.955  18.214  1.00  0.00           H  
ATOM    260 1HB  HIS A  17       6.942   8.121  16.871  1.00  0.00           H  
ATOM    261 2HB  HIS A  17       7.536   6.548  16.330  1.00  0.00           H  
ATOM    262  HD2 HIS A  17       6.664   5.613  14.197  1.00  0.00           H  
ATOM    263  HE1 HIS A  17       3.270   7.971  13.599  1.00  0.00           H  
ATOM    264  HE2 HIS A  17       4.633   6.247  12.548  1.00  0.00           H  
ATOM    265  N   ASP A  18       6.486   4.241  18.308  1.00  0.00           N  
ATOM    266  CA  ASP A  18       6.381   2.791  18.266  1.00  0.00           C  
ATOM    267  C   ASP A  18       5.526   2.299  19.404  1.00  0.00           C  
ATOM    268  O   ASP A  18       5.950   2.332  20.560  1.00  0.00           O  
ATOM    269  CB  ASP A  18       7.722   2.071  18.359  1.00  0.00           C  
ATOM    270  CG  ASP A  18       7.526   0.511  18.317  1.00  0.00           C  
ATOM    271  OD1 ASP A  18       6.384   0.058  18.207  1.00  0.00           O  
ATOM    272  OD2 ASP A  18       8.484  -0.192  18.465  1.00  0.00           O  
ATOM    273  H   ASP A  18       7.202   4.703  18.854  1.00  0.00           H  
ATOM    274  HA  ASP A  18       5.904   2.504  17.333  1.00  0.00           H  
ATOM    275 1HB  ASP A  18       8.353   2.365  17.525  1.00  0.00           H  
ATOM    276 2HB  ASP A  18       8.235   2.356  19.276  1.00  0.00           H  
ATOM    277  N   GLY A  19       4.311   1.879  19.101  1.00  0.00           N  
ATOM    278  CA  GLY A  19       3.391   1.438  20.130  1.00  0.00           C  
ATOM    279  C   GLY A  19       3.947   0.273  20.956  1.00  0.00           C  
ATOM    280  O   GLY A  19       3.640   0.160  22.143  1.00  0.00           O  
ATOM    281  H   GLY A  19       4.030   1.880  18.130  1.00  0.00           H  
ATOM    282 1HA  GLY A  19       3.157   2.273  20.787  1.00  0.00           H  
ATOM    283 2HA  GLY A  19       2.456   1.139  19.660  1.00  0.00           H  
ATOM    284  N   HIS A  20       4.779  -0.598  20.367  1.00  0.00           N  
ATOM    285  CA  HIS A  20       5.287  -1.723  21.141  1.00  0.00           C  
ATOM    286  C   HIS A  20       6.285  -1.258  22.180  1.00  0.00           C  
ATOM    287  O   HIS A  20       6.128  -1.532  23.378  1.00  0.00           O  
ATOM    288  CB  HIS A  20       5.948  -2.761  20.234  1.00  0.00           C  
ATOM    289  CG  HIS A  20       6.428  -3.971  20.966  1.00  0.00           C  
ATOM    290  ND1 HIS A  20       7.668  -4.044  21.578  1.00  0.00           N  
ATOM    291  CD2 HIS A  20       5.826  -5.160  21.193  1.00  0.00           C  
ATOM    292  CE1 HIS A  20       7.796  -5.227  22.152  1.00  0.00           C  
ATOM    293  NE2 HIS A  20       6.696  -5.917  21.924  1.00  0.00           N  
ATOM    294  H   HIS A  20       5.088  -0.490  19.387  1.00  0.00           H  
ATOM    295  HA  HIS A  20       4.462  -2.205  21.668  1.00  0.00           H  
ATOM    296 1HB  HIS A  20       5.245  -3.074  19.464  1.00  0.00           H  
ATOM    297 2HB  HIS A  20       6.802  -2.303  19.724  1.00  0.00           H  
ATOM    298  HD2 HIS A  20       4.832  -5.464  20.856  1.00  0.00           H  
ATOM    299  HE1 HIS A  20       8.663  -5.581  22.707  1.00  0.00           H  
ATOM    300  HE2 HIS A  20       6.519  -6.879  22.245  1.00  0.00           H  
ATOM    301  N   LYS A  21       7.301  -0.525  21.732  1.00  0.00           N  
ATOM    302  CA  LYS A  21       8.331  -0.065  22.635  1.00  0.00           C  
ATOM    303  C   LYS A  21       7.765   0.903  23.665  1.00  0.00           C  
ATOM    304  O   LYS A  21       8.077   0.793  24.849  1.00  0.00           O  
ATOM    305  CB  LYS A  21       9.470   0.584  21.853  1.00  0.00           C  
ATOM    306  CG  LYS A  21      10.663   1.076  22.692  1.00  0.00           C  
ATOM    307  CD  LYS A  21      11.358  -0.099  23.404  1.00  0.00           C  
ATOM    308  CE  LYS A  21      12.800   0.227  23.814  1.00  0.00           C  
ATOM    309  NZ  LYS A  21      12.885   1.350  24.791  1.00  0.00           N  
ATOM    310  H   LYS A  21       7.377  -0.336  20.735  1.00  0.00           H  
ATOM    311  HA  LYS A  21       8.723  -0.932  23.164  1.00  0.00           H  
ATOM    312 1HB  LYS A  21       9.842  -0.126  21.108  1.00  0.00           H  
ATOM    313 2HB  LYS A  21       9.082   1.439  21.307  1.00  0.00           H  
ATOM    314 1HG  LYS A  21      11.375   1.575  22.037  1.00  0.00           H  
ATOM    315 2HG  LYS A  21      10.316   1.793  23.444  1.00  0.00           H  
ATOM    316 1HD  LYS A  21      10.799  -0.325  24.319  1.00  0.00           H  
ATOM    317 2HD  LYS A  21      11.351  -0.982  22.766  1.00  0.00           H  
ATOM    318 1HE  LYS A  21      13.242  -0.660  24.262  1.00  0.00           H  
ATOM    319 2HE  LYS A  21      13.366   0.493  22.923  1.00  0.00           H  
ATOM    320 1HZ  LYS A  21      13.841   1.524  25.036  1.00  0.00           H  
ATOM    321 2HZ  LYS A  21      12.485   2.195  24.398  1.00  0.00           H  
ATOM    322 3HZ  LYS A  21      12.355   1.114  25.657  1.00  0.00           H  
ATOM    323  N   ALA A  22       6.891   1.833  23.246  1.00  0.00           N  
ATOM    324  CA  ALA A  22       6.354   2.782  24.211  1.00  0.00           C  
ATOM    325  C   ALA A  22       5.633   2.045  25.329  1.00  0.00           C  
ATOM    326  O   ALA A  22       5.830   2.361  26.508  1.00  0.00           O  
ATOM    327  CB  ALA A  22       5.399   3.742  23.524  1.00  0.00           C  
ATOM    328  H   ALA A  22       6.631   1.916  22.260  1.00  0.00           H  
ATOM    329  HA  ALA A  22       7.182   3.341  24.641  1.00  0.00           H  
ATOM    330 1HB  ALA A  22       5.013   4.457  24.248  1.00  0.00           H  
ATOM    331 2HB  ALA A  22       5.926   4.272  22.730  1.00  0.00           H  
ATOM    332 3HB  ALA A  22       4.572   3.176  23.089  1.00  0.00           H  
ATOM    333  N   VAL A  23       4.867   1.010  24.988  1.00  0.00           N  
ATOM    334  CA  VAL A  23       4.197   0.226  26.003  1.00  0.00           C  
ATOM    335  C   VAL A  23       5.195  -0.500  26.874  1.00  0.00           C  
ATOM    336  O   VAL A  23       5.026  -0.533  28.088  1.00  0.00           O  
ATOM    337  CB  VAL A  23       3.210  -0.753  25.382  1.00  0.00           C  
ATOM    338  CG1 VAL A  23       2.659  -1.732  26.430  1.00  0.00           C  
ATOM    339  CG2 VAL A  23       2.091   0.033  24.819  1.00  0.00           C  
ATOM    340  H   VAL A  23       4.703   0.792  23.997  1.00  0.00           H  
ATOM    341  HA  VAL A  23       3.629   0.910  26.635  1.00  0.00           H  
ATOM    342  HB  VAL A  23       3.714  -1.317  24.590  1.00  0.00           H  
ATOM    343 1HG1 VAL A  23       1.952  -2.403  25.947  1.00  0.00           H  
ATOM    344 2HG1 VAL A  23       3.466  -2.321  26.863  1.00  0.00           H  
ATOM    345 3HG1 VAL A  23       2.154  -1.178  27.225  1.00  0.00           H  
ATOM    346 1HG2 VAL A  23       1.391  -0.628  24.344  1.00  0.00           H  
ATOM    347 2HG2 VAL A  23       1.608   0.568  25.627  1.00  0.00           H  
ATOM    348 3HG2 VAL A  23       2.453   0.743  24.093  1.00  0.00           H  
ATOM    349  N   ALA A  24       6.211  -1.128  26.273  1.00  0.00           N  
ATOM    350  CA  ALA A  24       7.191  -1.862  27.058  1.00  0.00           C  
ATOM    351  C   ALA A  24       7.879  -0.963  28.087  1.00  0.00           C  
ATOM    352  O   ALA A  24       8.102  -1.388  29.228  1.00  0.00           O  
ATOM    353  CB  ALA A  24       8.229  -2.473  26.136  1.00  0.00           C  
ATOM    354  H   ALA A  24       6.282  -1.117  25.250  1.00  0.00           H  
ATOM    355  HA  ALA A  24       6.668  -2.654  27.593  1.00  0.00           H  
ATOM    356 1HB  ALA A  24       8.945  -3.041  26.722  1.00  0.00           H  
ATOM    357 2HB  ALA A  24       7.736  -3.128  25.415  1.00  0.00           H  
ATOM    358 3HB  ALA A  24       8.744  -1.673  25.606  1.00  0.00           H  
ATOM    359  N   ASP A  25       8.187   0.285  27.707  1.00  0.00           N  
ATOM    360  CA  ASP A  25       8.834   1.196  28.640  1.00  0.00           C  
ATOM    361  C   ASP A  25       7.864   1.657  29.723  1.00  0.00           C  
ATOM    362  O   ASP A  25       8.236   1.719  30.901  1.00  0.00           O  
ATOM    363  CB  ASP A  25       9.421   2.408  27.916  1.00  0.00           C  
ATOM    364  CG  ASP A  25      10.717   2.133  27.058  1.00  0.00           C  
ATOM    365  OD1 ASP A  25      11.400   1.107  27.191  1.00  0.00           O  
ATOM    366  OD2 ASP A  25      11.048   2.995  26.277  1.00  0.00           O  
ATOM    367  H   ASP A  25       8.030   0.561  26.731  1.00  0.00           H  
ATOM    368  HA  ASP A  25       9.645   0.668  29.128  1.00  0.00           H  
ATOM    369 1HB  ASP A  25       8.651   2.814  27.248  1.00  0.00           H  
ATOM    370 2HB  ASP A  25       9.657   3.177  28.642  1.00  0.00           H  
ATOM    371  N   LEU A  26       6.609   1.940  29.355  1.00  0.00           N  
ATOM    372  CA  LEU A  26       5.631   2.355  30.351  1.00  0.00           C  
ATOM    373  C   LEU A  26       5.350   1.231  31.324  1.00  0.00           C  
ATOM    374  O   LEU A  26       5.206   1.469  32.523  1.00  0.00           O  
ATOM    375  CB  LEU A  26       4.311   2.758  29.691  1.00  0.00           C  
ATOM    376  CG  LEU A  26       4.321   4.032  28.857  1.00  0.00           C  
ATOM    377  CD1 LEU A  26       3.026   4.143  28.121  1.00  0.00           C  
ATOM    378  CD2 LEU A  26       4.530   5.227  29.737  1.00  0.00           C  
ATOM    379  H   LEU A  26       6.346   1.906  28.365  1.00  0.00           H  
ATOM    380  HA  LEU A  26       6.043   3.181  30.918  1.00  0.00           H  
ATOM    381 1HB  LEU A  26       4.001   1.941  29.038  1.00  0.00           H  
ATOM    382 2HB  LEU A  26       3.557   2.873  30.471  1.00  0.00           H  
ATOM    383  HG  LEU A  26       5.105   3.985  28.139  1.00  0.00           H  
ATOM    384 1HD1 LEU A  26       3.030   5.045  27.508  1.00  0.00           H  
ATOM    385 2HD1 LEU A  26       2.915   3.272  27.484  1.00  0.00           H  
ATOM    386 3HD1 LEU A  26       2.201   4.187  28.829  1.00  0.00           H  
ATOM    387 1HD2 LEU A  26       4.523   6.124  29.120  1.00  0.00           H  
ATOM    388 2HD2 LEU A  26       3.750   5.284  30.465  1.00  0.00           H  
ATOM    389 3HD2 LEU A  26       5.466   5.155  30.245  1.00  0.00           H  
ATOM    390  N   GLN A  27       5.302   0.001  30.817  1.00  0.00           N  
ATOM    391  CA  GLN A  27       5.025  -1.141  31.651  1.00  0.00           C  
ATOM    392  C   GLN A  27       6.162  -1.357  32.636  1.00  0.00           C  
ATOM    393  O   GLN A  27       5.913  -1.556  33.826  1.00  0.00           O  
ATOM    394  CB  GLN A  27       4.784  -2.355  30.752  1.00  0.00           C  
ATOM    395  CG  GLN A  27       4.387  -3.617  31.438  1.00  0.00           C  
ATOM    396  CD  GLN A  27       3.078  -3.483  32.187  1.00  0.00           C  
ATOM    397  OE1 GLN A  27       2.281  -2.559  31.940  1.00  0.00           O  
ATOM    398  NE2 GLN A  27       2.841  -4.398  33.102  1.00  0.00           N  
ATOM    399  H   GLN A  27       5.416  -0.135  29.813  1.00  0.00           H  
ATOM    400  HA  GLN A  27       4.123  -0.934  32.219  1.00  0.00           H  
ATOM    401 1HB  GLN A  27       4.002  -2.109  30.031  1.00  0.00           H  
ATOM    402 2HB  GLN A  27       5.688  -2.557  30.177  1.00  0.00           H  
ATOM    403 1HG  GLN A  27       4.292  -4.376  30.684  1.00  0.00           H  
ATOM    404 2HG  GLN A  27       5.159  -3.892  32.143  1.00  0.00           H  
ATOM    405 1HE2 GLN A  27       2.005  -4.339  33.665  1.00  0.00           H  
ATOM    406 2HE2 GLN A  27       3.484  -5.158  33.256  1.00  0.00           H  
ATOM    407  N   ARG A  28       7.414  -1.238  32.184  1.00  0.00           N  
ATOM    408  CA  ARG A  28       8.536  -1.398  33.096  1.00  0.00           C  
ATOM    409  C   ARG A  28       8.439  -0.358  34.208  1.00  0.00           C  
ATOM    410  O   ARG A  28       8.665  -0.667  35.382  1.00  0.00           O  
ATOM    411  CB  ARG A  28       9.851  -1.277  32.358  1.00  0.00           C  
ATOM    412  CG  ARG A  28      11.106  -1.570  33.190  1.00  0.00           C  
ATOM    413  CD  ARG A  28      12.329  -1.631  32.324  1.00  0.00           C  
ATOM    414  NE  ARG A  28      12.620  -0.339  31.682  1.00  0.00           N  
ATOM    415  CZ  ARG A  28      12.396  -0.020  30.373  1.00  0.00           C  
ATOM    416  NH1 ARG A  28      11.849  -0.862  29.523  1.00  0.00           N  
ATOM    417  NH2 ARG A  28      12.710   1.171  29.916  1.00  0.00           N  
ATOM    418  H   ARG A  28       7.595  -1.093  31.184  1.00  0.00           H  
ATOM    419  HA  ARG A  28       8.487  -2.388  33.540  1.00  0.00           H  
ATOM    420 1HB  ARG A  28       9.842  -1.954  31.508  1.00  0.00           H  
ATOM    421 2HB  ARG A  28       9.935  -0.263  31.962  1.00  0.00           H  
ATOM    422 1HG  ARG A  28      11.246  -0.778  33.926  1.00  0.00           H  
ATOM    423 2HG  ARG A  28      10.990  -2.526  33.705  1.00  0.00           H  
ATOM    424 1HD  ARG A  28      13.184  -1.894  32.951  1.00  0.00           H  
ATOM    425 2HD  ARG A  28      12.205  -2.392  31.560  1.00  0.00           H  
ATOM    426  HE  ARG A  28      13.042   0.374  32.265  1.00  0.00           H  
ATOM    427 1HH1 ARG A  28      11.570  -1.786  29.806  1.00  0.00           H  
ATOM    428 2HH1 ARG A  28      11.681  -0.527  28.557  1.00  0.00           H  
ATOM    429 1HH2 ARG A  28      13.125   1.869  30.517  1.00  0.00           H  
ATOM    430 2HH2 ARG A  28      12.498   1.364  28.924  1.00  0.00           H  
ATOM    431  N   LEU A  29       8.082   0.873  33.839  1.00  0.00           N  
ATOM    432  CA  LEU A  29       7.926   1.953  34.796  1.00  0.00           C  
ATOM    433  C   LEU A  29       6.828   1.635  35.817  1.00  0.00           C  
ATOM    434  O   LEU A  29       7.037   1.820  37.021  1.00  0.00           O  
ATOM    435  CB  LEU A  29       7.607   3.248  34.022  1.00  0.00           C  
ATOM    436  CG  LEU A  29       7.359   4.546  34.797  1.00  0.00           C  
ATOM    437  CD1 LEU A  29       8.597   4.942  35.602  1.00  0.00           C  
ATOM    438  CD2 LEU A  29       6.989   5.630  33.766  1.00  0.00           C  
ATOM    439  H   LEU A  29       7.953   1.078  32.842  1.00  0.00           H  
ATOM    440  HA  LEU A  29       8.869   2.070  35.323  1.00  0.00           H  
ATOM    441 1HB  LEU A  29       8.421   3.428  33.322  1.00  0.00           H  
ATOM    442 2HB  LEU A  29       6.719   3.075  33.441  1.00  0.00           H  
ATOM    443  HG  LEU A  29       6.531   4.408  35.492  1.00  0.00           H  
ATOM    444 1HD1 LEU A  29       8.406   5.865  36.135  1.00  0.00           H  
ATOM    445 2HD1 LEU A  29       8.835   4.161  36.326  1.00  0.00           H  
ATOM    446 3HD1 LEU A  29       9.439   5.084  34.928  1.00  0.00           H  
ATOM    447 1HD2 LEU A  29       6.788   6.556  34.274  1.00  0.00           H  
ATOM    448 2HD2 LEU A  29       7.808   5.772  33.064  1.00  0.00           H  
ATOM    449 3HD2 LEU A  29       6.099   5.317  33.219  1.00  0.00           H  
ATOM    450  N   ASN A  30       5.670   1.134  35.350  1.00  0.00           N  
ATOM    451  CA  ASN A  30       4.540   0.801  36.221  1.00  0.00           C  
ATOM    452  C   ASN A  30       4.917  -0.276  37.238  1.00  0.00           C  
ATOM    453  O   ASN A  30       4.468  -0.250  38.392  1.00  0.00           O  
ATOM    454  CB  ASN A  30       3.383   0.305  35.373  1.00  0.00           C  
ATOM    455  CG  ASN A  30       2.781   1.395  34.563  1.00  0.00           C  
ATOM    456  OD1 ASN A  30       2.953   2.579  34.889  1.00  0.00           O  
ATOM    457  ND2 ASN A  30       2.091   1.044  33.506  1.00  0.00           N  
ATOM    458  H   ASN A  30       5.554   1.056  34.334  1.00  0.00           H  
ATOM    459  HA  ASN A  30       4.245   1.695  36.771  1.00  0.00           H  
ATOM    460 1HB  ASN A  30       3.735  -0.477  34.700  1.00  0.00           H  
ATOM    461 2HB  ASN A  30       2.617  -0.135  36.010  1.00  0.00           H  
ATOM    462 1HD2 ASN A  30       1.676   1.760  32.921  1.00  0.00           H  
ATOM    463 2HD2 ASN A  30       1.990   0.079  33.260  1.00  0.00           H  
ATOM    464  N   ILE A  31       5.734  -1.222  36.794  1.00  0.00           N  
ATOM    465  CA  ILE A  31       6.219  -2.315  37.617  1.00  0.00           C  
ATOM    466  C   ILE A  31       7.163  -1.821  38.698  1.00  0.00           C  
ATOM    467  O   ILE A  31       7.026  -2.205  39.864  1.00  0.00           O  
ATOM    468  CB  ILE A  31       6.909  -3.349  36.731  1.00  0.00           C  
ATOM    469  CG1 ILE A  31       5.844  -4.017  35.827  1.00  0.00           C  
ATOM    470  CG2 ILE A  31       7.658  -4.379  37.592  1.00  0.00           C  
ATOM    471  CD1 ILE A  31       6.416  -4.769  34.673  1.00  0.00           C  
ATOM    472  H   ILE A  31       5.991  -1.189  35.800  1.00  0.00           H  
ATOM    473  HA  ILE A  31       5.366  -2.787  38.098  1.00  0.00           H  
ATOM    474  HB  ILE A  31       7.616  -2.846  36.080  1.00  0.00           H  
ATOM    475 1HG1 ILE A  31       5.283  -4.725  36.440  1.00  0.00           H  
ATOM    476 2HG1 ILE A  31       5.151  -3.268  35.449  1.00  0.00           H  
ATOM    477 1HG2 ILE A  31       8.136  -5.073  36.952  1.00  0.00           H  
ATOM    478 2HG2 ILE A  31       8.422  -3.900  38.207  1.00  0.00           H  
ATOM    479 3HG2 ILE A  31       6.954  -4.901  38.238  1.00  0.00           H  
ATOM    480 1HD1 ILE A  31       5.613  -5.229  34.111  1.00  0.00           H  
ATOM    481 2HD1 ILE A  31       6.958  -4.085  34.030  1.00  0.00           H  
ATOM    482 3HD1 ILE A  31       7.075  -5.500  35.021  1.00  0.00           H  
ATOM    483  N   GLU A  32       8.131  -0.990  38.313  1.00  0.00           N  
ATOM    484  CA  GLU A  32       9.075  -0.468  39.282  1.00  0.00           C  
ATOM    485  C   GLU A  32       8.355   0.451  40.274  1.00  0.00           C  
ATOM    486  O   GLU A  32       8.728   0.502  41.452  1.00  0.00           O  
ATOM    487  CB  GLU A  32      10.237   0.226  38.576  1.00  0.00           C  
ATOM    488  CG  GLU A  32      11.148  -0.752  37.759  1.00  0.00           C  
ATOM    489  CD  GLU A  32      11.813  -1.854  38.593  1.00  0.00           C  
ATOM    490  OE1 GLU A  32      12.282  -1.560  39.658  1.00  0.00           O  
ATOM    491  OE2 GLU A  32      11.853  -2.996  38.140  1.00  0.00           O  
ATOM    492  H   GLU A  32       8.227  -0.745  37.323  1.00  0.00           H  
ATOM    493  HA  GLU A  32       9.489  -1.306  39.841  1.00  0.00           H  
ATOM    494 1HB  GLU A  32       9.841   0.971  37.880  1.00  0.00           H  
ATOM    495 2HB  GLU A  32      10.856   0.744  39.306  1.00  0.00           H  
ATOM    496 1HG  GLU A  32      10.539  -1.229  36.992  1.00  0.00           H  
ATOM    497 2HG  GLU A  32      11.916  -0.172  37.253  1.00  0.00           H  
ATOM    498  N   LEU A  33       7.317   1.171  39.820  1.00  0.00           N  
ATOM    499  CA  LEU A  33       6.541   2.011  40.719  1.00  0.00           C  
ATOM    500  C   LEU A  33       5.832   1.118  41.735  1.00  0.00           C  
ATOM    501  O   LEU A  33       5.865   1.400  42.930  1.00  0.00           O  
ATOM    502  CB  LEU A  33       5.522   2.879  39.962  1.00  0.00           C  
ATOM    503  CG  LEU A  33       4.602   3.841  40.831  1.00  0.00           C  
ATOM    504  CD1 LEU A  33       5.463   4.868  41.614  1.00  0.00           C  
ATOM    505  CD2 LEU A  33       3.603   4.554  39.903  1.00  0.00           C  
ATOM    506  H   LEU A  33       7.084   1.153  38.821  1.00  0.00           H  
ATOM    507  HA  LEU A  33       7.235   2.659  41.249  1.00  0.00           H  
ATOM    508 1HB  LEU A  33       6.064   3.491  39.238  1.00  0.00           H  
ATOM    509 2HB  LEU A  33       4.864   2.211  39.404  1.00  0.00           H  
ATOM    510  HG  LEU A  33       4.052   3.248  41.555  1.00  0.00           H  
ATOM    511 1HD1 LEU A  33       4.825   5.498  42.204  1.00  0.00           H  
ATOM    512 2HD1 LEU A  33       6.147   4.352  42.281  1.00  0.00           H  
ATOM    513 3HD1 LEU A  33       6.032   5.484  40.912  1.00  0.00           H  
ATOM    514 1HD2 LEU A  33       2.953   5.201  40.476  1.00  0.00           H  
ATOM    515 2HD2 LEU A  33       4.148   5.147  39.176  1.00  0.00           H  
ATOM    516 3HD2 LEU A  33       2.999   3.808  39.382  1.00  0.00           H  
ATOM    517  N   ALA A  34       5.230   0.001  41.280  1.00  0.00           N  
ATOM    518  CA  ALA A  34       4.554  -0.907  42.206  1.00  0.00           C  
ATOM    519  C   ALA A  34       5.522  -1.394  43.281  1.00  0.00           C  
ATOM    520  O   ALA A  34       5.151  -1.495  44.458  1.00  0.00           O  
ATOM    521  CB  ALA A  34       3.993  -2.099  41.450  1.00  0.00           C  
ATOM    522  H   ALA A  34       5.183  -0.184  40.273  1.00  0.00           H  
ATOM    523  HA  ALA A  34       3.744  -0.362  42.688  1.00  0.00           H  
ATOM    524 1HB  ALA A  34       3.487  -2.756  42.132  1.00  0.00           H  
ATOM    525 2HB  ALA A  34       3.295  -1.750  40.689  1.00  0.00           H  
ATOM    526 3HB  ALA A  34       4.805  -2.638  40.970  1.00  0.00           H  
ATOM    527  N   HIS A  35       6.773  -1.665  42.880  1.00  0.00           N  
ATOM    528  CA  HIS A  35       7.819  -2.100  43.796  1.00  0.00           C  
ATOM    529  C   HIS A  35       8.096  -1.009  44.825  1.00  0.00           C  
ATOM    530  O   HIS A  35       8.136  -1.272  46.031  1.00  0.00           O  
ATOM    531  CB  HIS A  35       9.095  -2.470  43.035  1.00  0.00           C  
ATOM    532  CG  HIS A  35      10.183  -2.995  43.900  1.00  0.00           C  
ATOM    533  ND1 HIS A  35      10.165  -4.271  44.434  1.00  0.00           N  
ATOM    534  CD2 HIS A  35      11.327  -2.419  44.332  1.00  0.00           C  
ATOM    535  CE1 HIS A  35      11.254  -4.450  45.158  1.00  0.00           C  
ATOM    536  NE2 HIS A  35      11.977  -3.345  45.112  1.00  0.00           N  
ATOM    537  H   HIS A  35       6.971  -1.616  41.873  1.00  0.00           H  
ATOM    538  HA  HIS A  35       7.499  -2.976  44.349  1.00  0.00           H  
ATOM    539 1HB  HIS A  35       8.862  -3.213  42.271  1.00  0.00           H  
ATOM    540 2HB  HIS A  35       9.479  -1.597  42.522  1.00  0.00           H  
ATOM    541  HD1 HIS A  35       9.639  -5.050  44.073  1.00  0.00           H  
ATOM    542  HD2 HIS A  35      11.760  -1.433  44.171  1.00  0.00           H  
ATOM    543  HE1 HIS A  35      11.424  -5.400  45.665  1.00  0.00           H  
ATOM    544  N   LYS A  36       8.290   0.225  44.351  1.00  0.00           N  
ATOM    545  CA  LYS A  36       8.554   1.345  45.238  1.00  0.00           C  
ATOM    546  C   LYS A  36       7.411   1.592  46.214  1.00  0.00           C  
ATOM    547  O   LYS A  36       7.652   1.906  47.383  1.00  0.00           O  
ATOM    548  CB  LYS A  36       8.803   2.607  44.420  1.00  0.00           C  
ATOM    549  CG  LYS A  36       9.096   3.872  45.220  1.00  0.00           C  
ATOM    550  CD  LYS A  36      10.350   3.754  46.098  1.00  0.00           C  
ATOM    551  CE  LYS A  36      10.868   5.139  46.423  1.00  0.00           C  
ATOM    552  NZ  LYS A  36       9.907   5.956  47.278  1.00  0.00           N  
ATOM    553  H   LYS A  36       8.282   0.375  43.335  1.00  0.00           H  
ATOM    554  HA  LYS A  36       9.448   1.113  45.814  1.00  0.00           H  
ATOM    555 1HB  LYS A  36       9.632   2.432  43.734  1.00  0.00           H  
ATOM    556 2HB  LYS A  36       7.923   2.808  43.808  1.00  0.00           H  
ATOM    557 1HG  LYS A  36       9.245   4.689  44.515  1.00  0.00           H  
ATOM    558 2HG  LYS A  36       8.239   4.122  45.845  1.00  0.00           H  
ATOM    559 1HD  LYS A  36      10.100   3.247  47.036  1.00  0.00           H  
ATOM    560 2HD  LYS A  36      11.122   3.188  45.582  1.00  0.00           H  
ATOM    561 1HE  LYS A  36      11.831   5.081  46.922  1.00  0.00           H  
ATOM    562 2HE  LYS A  36      11.003   5.641  45.476  1.00  0.00           H  
ATOM    563 1HZ  LYS A  36      10.286   6.889  47.391  1.00  0.00           H  
ATOM    564 2HZ  LYS A  36       8.984   6.031  46.855  1.00  0.00           H  
ATOM    565 3HZ  LYS A  36       9.749   5.558  48.220  1.00  0.00           H  
ATOM    566  N   LEU A  37       6.172   1.512  45.742  1.00  0.00           N  
ATOM    567  CA  LEU A  37       5.049   1.749  46.626  1.00  0.00           C  
ATOM    568  C   LEU A  37       4.951   0.650  47.674  1.00  0.00           C  
ATOM    569  O   LEU A  37       4.639   0.936  48.835  1.00  0.00           O  
ATOM    570  CB  LEU A  37       3.767   1.908  45.810  1.00  0.00           C  
ATOM    571  CG  LEU A  37       3.716   3.199  44.917  1.00  0.00           C  
ATOM    572  CD1 LEU A  37       2.495   3.155  44.028  1.00  0.00           C  
ATOM    573  CD2 LEU A  37       3.692   4.460  45.782  1.00  0.00           C  
ATOM    574  H   LEU A  37       6.022   1.304  44.751  1.00  0.00           H  
ATOM    575  HA  LEU A  37       5.237   2.665  47.168  1.00  0.00           H  
ATOM    576 1HB  LEU A  37       3.680   1.043  45.148  1.00  0.00           H  
ATOM    577 2HB  LEU A  37       2.914   1.918  46.486  1.00  0.00           H  
ATOM    578  HG  LEU A  37       4.600   3.223  44.278  1.00  0.00           H  
ATOM    579 1HD1 LEU A  37       2.491   4.039  43.406  1.00  0.00           H  
ATOM    580 2HD1 LEU A  37       2.534   2.266  43.399  1.00  0.00           H  
ATOM    581 3HD1 LEU A  37       1.591   3.133  44.637  1.00  0.00           H  
ATOM    582 1HD2 LEU A  37       3.667   5.319  45.139  1.00  0.00           H  
ATOM    583 2HD2 LEU A  37       2.804   4.446  46.409  1.00  0.00           H  
ATOM    584 3HD2 LEU A  37       4.570   4.534  46.405  1.00  0.00           H  
ATOM    585  N   LEU A  38       5.237  -0.602  47.298  1.00  0.00           N  
ATOM    586  CA  LEU A  38       5.222  -1.665  48.287  1.00  0.00           C  
ATOM    587  C   LEU A  38       6.324  -1.400  49.314  1.00  0.00           C  
ATOM    588  O   LEU A  38       6.128  -1.643  50.507  1.00  0.00           O  
ATOM    589  CB  LEU A  38       5.385  -3.044  47.637  1.00  0.00           C  
ATOM    590  CG  LEU A  38       5.328  -4.294  48.602  1.00  0.00           C  
ATOM    591  CD1 LEU A  38       3.967  -4.348  49.352  1.00  0.00           C  
ATOM    592  CD2 LEU A  38       5.529  -5.557  47.769  1.00  0.00           C  
ATOM    593  H   LEU A  38       5.415  -0.827  46.312  1.00  0.00           H  
ATOM    594  HA  LEU A  38       4.264  -1.627  48.792  1.00  0.00           H  
ATOM    595 1HB  LEU A  38       4.607  -3.160  46.884  1.00  0.00           H  
ATOM    596 2HB  LEU A  38       6.352  -3.062  47.124  1.00  0.00           H  
ATOM    597  HG  LEU A  38       6.129  -4.225  49.353  1.00  0.00           H  
ATOM    598 1HD1 LEU A  38       3.954  -5.225  50.004  1.00  0.00           H  
ATOM    599 2HD1 LEU A  38       3.838  -3.461  49.965  1.00  0.00           H  
ATOM    600 3HD1 LEU A  38       3.151  -4.419  48.643  1.00  0.00           H  
ATOM    601 1HD2 LEU A  38       5.505  -6.433  48.420  1.00  0.00           H  
ATOM    602 2HD2 LEU A  38       4.741  -5.636  47.027  1.00  0.00           H  
ATOM    603 3HD2 LEU A  38       6.495  -5.506  47.266  1.00  0.00           H  
ATOM    604  N   ASP A  39       7.500  -0.927  48.857  1.00  0.00           N  
ATOM    605  CA  ASP A  39       8.600  -0.615  49.767  1.00  0.00           C  
ATOM    606  C   ASP A  39       8.183   0.458  50.782  1.00  0.00           C  
ATOM    607  O   ASP A  39       8.527   0.343  51.965  1.00  0.00           O  
ATOM    608  CB  ASP A  39       9.844  -0.146  48.991  1.00  0.00           C  
ATOM    609  CG  ASP A  39      11.111   0.023  49.879  1.00  0.00           C  
ATOM    610  OD1 ASP A  39      11.653  -0.958  50.358  1.00  0.00           O  
ATOM    611  OD2 ASP A  39      11.520   1.144  50.078  1.00  0.00           O  
ATOM    612  H   ASP A  39       7.639  -0.819  47.848  1.00  0.00           H  
ATOM    613  HA  ASP A  39       8.858  -1.525  50.312  1.00  0.00           H  
ATOM    614 1HB  ASP A  39      10.053  -0.854  48.182  1.00  0.00           H  
ATOM    615 2HB  ASP A  39       9.629   0.813  48.528  1.00  0.00           H  
ATOM    616  N   GLU A  40       7.422   1.481  50.341  1.00  0.00           N  
ATOM    617  CA  GLU A  40       6.953   2.515  51.268  1.00  0.00           C  
ATOM    618  C   GLU A  40       6.023   1.904  52.314  1.00  0.00           C  
ATOM    619  O   GLU A  40       6.121   2.238  53.502  1.00  0.00           O  
ATOM    620  CB  GLU A  40       6.208   3.636  50.523  1.00  0.00           C  
ATOM    621  CG  GLU A  40       7.079   4.530  49.632  1.00  0.00           C  
ATOM    622  CD  GLU A  40       8.063   5.378  50.415  1.00  0.00           C  
ATOM    623  OE1 GLU A  40       7.653   5.993  51.369  1.00  0.00           O  
ATOM    624  OE2 GLU A  40       9.225   5.424  50.054  1.00  0.00           O  
ATOM    625  H   GLU A  40       7.246   1.563  49.334  1.00  0.00           H  
ATOM    626  HA  GLU A  40       7.815   2.944  51.777  1.00  0.00           H  
ATOM    627 1HB  GLU A  40       5.440   3.194  49.889  1.00  0.00           H  
ATOM    628 2HB  GLU A  40       5.702   4.276  51.245  1.00  0.00           H  
ATOM    629 1HG  GLU A  40       7.636   3.895  48.943  1.00  0.00           H  
ATOM    630 2HG  GLU A  40       6.429   5.174  49.040  1.00  0.00           H  
ATOM    631  N   VAL A  41       5.174   0.956  51.892  1.00  0.00           N  
ATOM    632  CA  VAL A  41       4.279   0.297  52.835  1.00  0.00           C  
ATOM    633  C   VAL A  41       5.101  -0.470  53.859  1.00  0.00           C  
ATOM    634  O   VAL A  41       4.798  -0.414  55.054  1.00  0.00           O  
ATOM    635  CB  VAL A  41       3.305  -0.680  52.133  1.00  0.00           C  
ATOM    636  CG1 VAL A  41       2.524  -1.506  53.179  1.00  0.00           C  
ATOM    637  CG2 VAL A  41       2.337   0.098  51.260  1.00  0.00           C  
ATOM    638  H   VAL A  41       5.116   0.769  50.883  1.00  0.00           H  
ATOM    639  HA  VAL A  41       3.697   1.058  53.351  1.00  0.00           H  
ATOM    640  HB  VAL A  41       3.876  -1.371  51.523  1.00  0.00           H  
ATOM    641 1HG1 VAL A  41       1.863  -2.194  52.672  1.00  0.00           H  
ATOM    642 2HG1 VAL A  41       3.206  -2.081  53.804  1.00  0.00           H  
ATOM    643 3HG1 VAL A  41       1.938  -0.834  53.811  1.00  0.00           H  
ATOM    644 1HG2 VAL A  41       1.661  -0.590  50.756  1.00  0.00           H  
ATOM    645 2HG2 VAL A  41       1.771   0.768  51.879  1.00  0.00           H  
ATOM    646 3HG2 VAL A  41       2.885   0.665  50.522  1.00  0.00           H  
ATOM    647  N   GLU A  42       6.116  -1.211  53.396  1.00  0.00           N  
ATOM    648  CA  GLU A  42       6.952  -1.976  54.305  1.00  0.00           C  
ATOM    649  C   GLU A  42       7.706  -1.076  55.290  1.00  0.00           C  
ATOM    650  O   GLU A  42       7.813  -1.436  56.465  1.00  0.00           O  
ATOM    651  CB  GLU A  42       7.934  -2.853  53.525  1.00  0.00           C  
ATOM    652  CG  GLU A  42       7.268  -4.030  52.785  1.00  0.00           C  
ATOM    653  CD  GLU A  42       8.251  -4.888  51.997  1.00  0.00           C  
ATOM    654  OE1 GLU A  42       9.439  -4.607  52.023  1.00  0.00           O  
ATOM    655  OE2 GLU A  42       7.819  -5.849  51.395  1.00  0.00           O  
ATOM    656  H   GLU A  42       6.281  -1.256  52.385  1.00  0.00           H  
ATOM    657  HA  GLU A  42       6.307  -2.636  54.878  1.00  0.00           H  
ATOM    658 1HB  GLU A  42       8.454  -2.244  52.786  1.00  0.00           H  
ATOM    659 2HB  GLU A  42       8.682  -3.258  54.207  1.00  0.00           H  
ATOM    660 1HG  GLU A  42       6.762  -4.658  53.516  1.00  0.00           H  
ATOM    661 2HG  GLU A  42       6.515  -3.636  52.108  1.00  0.00           H  
ATOM    662  N   GLN A  43       8.199   0.100  54.844  1.00  0.00           N  
ATOM    663  CA  GLN A  43       8.886   0.986  55.786  1.00  0.00           C  
ATOM    664  C   GLN A  43       7.903   1.466  56.849  1.00  0.00           C  
ATOM    665  O   GLN A  43       8.263   1.526  58.033  1.00  0.00           O  
ATOM    666  CB  GLN A  43       9.500   2.208  55.081  1.00  0.00           C  
ATOM    667  CG  GLN A  43      10.363   3.160  56.011  1.00  0.00           C  
ATOM    668  CD  GLN A  43      11.680   2.511  56.588  1.00  0.00           C  
ATOM    669  OE1 GLN A  43      12.600   2.104  55.832  1.00  0.00           O  
ATOM    670  NE2 GLN A  43      11.762   2.426  57.925  1.00  0.00           N  
ATOM    671  H   GLN A  43       8.149   0.321  53.844  1.00  0.00           H  
ATOM    672  HA  GLN A  43       9.678   0.430  56.274  1.00  0.00           H  
ATOM    673 1HB  GLN A  43      10.129   1.858  54.277  1.00  0.00           H  
ATOM    674 2HB  GLN A  43       8.701   2.799  54.620  1.00  0.00           H  
ATOM    675 1HG  GLN A  43      10.648   4.035  55.420  1.00  0.00           H  
ATOM    676 2HG  GLN A  43       9.749   3.486  56.852  1.00  0.00           H  
ATOM    677 1HE2 GLN A  43      12.591   2.010  58.376  1.00  0.00           H  
ATOM    678 2HE2 GLN A  43      11.006   2.773  58.494  1.00  0.00           H  
ATOM    679  N   LEU A  44       6.657   1.772  56.451  1.00  0.00           N  
ATOM    680  CA  LEU A  44       5.660   2.184  57.429  1.00  0.00           C  
ATOM    681  C   LEU A  44       5.354   1.043  58.380  1.00  0.00           C  
ATOM    682  O   LEU A  44       5.196   1.275  59.579  1.00  0.00           O  
ATOM    683  CB  LEU A  44       4.357   2.656  56.768  1.00  0.00           C  
ATOM    684  CG  LEU A  44       4.390   3.998  55.985  1.00  0.00           C  
ATOM    685  CD1 LEU A  44       3.035   4.178  55.277  1.00  0.00           C  
ATOM    686  CD2 LEU A  44       4.665   5.168  56.955  1.00  0.00           C  
ATOM    687  H   LEU A  44       6.427   1.763  55.450  1.00  0.00           H  
ATOM    688  HA  LEU A  44       6.075   2.990  58.017  1.00  0.00           H  
ATOM    689 1HB  LEU A  44       4.046   1.883  56.066  1.00  0.00           H  
ATOM    690 2HB  LEU A  44       3.594   2.737  57.540  1.00  0.00           H  
ATOM    691  HG  LEU A  44       5.171   3.967  55.221  1.00  0.00           H  
ATOM    692 1HD1 LEU A  44       3.033   5.110  54.712  1.00  0.00           H  
ATOM    693 2HD1 LEU A  44       2.872   3.342  54.595  1.00  0.00           H  
ATOM    694 3HD1 LEU A  44       2.237   4.202  56.019  1.00  0.00           H  
ATOM    695 1HD2 LEU A  44       4.667   6.102  56.397  1.00  0.00           H  
ATOM    696 2HD2 LEU A  44       3.896   5.198  57.710  1.00  0.00           H  
ATOM    697 3HD2 LEU A  44       5.628   5.049  57.434  1.00  0.00           H  
ATOM    698  N   GLN A  45       5.309  -0.190  57.875  1.00  0.00           N  
ATOM    699  CA  GLN A  45       5.042  -1.310  58.754  1.00  0.00           C  
ATOM    700  C   GLN A  45       6.161  -1.478  59.769  1.00  0.00           C  
ATOM    701  O   GLN A  45       5.884  -1.713  60.945  1.00  0.00           O  
ATOM    702  CB  GLN A  45       4.860  -2.594  57.945  1.00  0.00           C  
ATOM    703  CG  GLN A  45       4.495  -3.808  58.763  1.00  0.00           C  
ATOM    704  CD  GLN A  45       3.187  -3.633  59.483  1.00  0.00           C  
ATOM    705  OE1 GLN A  45       2.240  -3.013  58.966  1.00  0.00           O  
ATOM    706  NE2 GLN A  45       3.121  -4.173  60.682  1.00  0.00           N  
ATOM    707  H   GLN A  45       5.383  -0.326  56.862  1.00  0.00           H  
ATOM    708  HA  GLN A  45       4.120  -1.104  59.293  1.00  0.00           H  
ATOM    709 1HB  GLN A  45       4.092  -2.436  57.187  1.00  0.00           H  
ATOM    710 2HB  GLN A  45       5.787  -2.818  57.421  1.00  0.00           H  
ATOM    711 1HG  GLN A  45       4.423  -4.660  58.100  1.00  0.00           H  
ATOM    712 2HG  GLN A  45       5.273  -3.987  59.507  1.00  0.00           H  
ATOM    713 1HE2 GLN A  45       2.273  -4.085  61.227  1.00  0.00           H  
ATOM    714 2HE2 GLN A  45       3.909  -4.658  61.063  1.00  0.00           H  
ATOM    715  N   ASN A  46       7.416  -1.310  59.347  1.00  0.00           N  
ATOM    716  CA  ASN A  46       8.517  -1.452  60.288  1.00  0.00           C  
ATOM    717  C   ASN A  46       8.455  -0.354  61.343  1.00  0.00           C  
ATOM    718  O   ASN A  46       8.752  -0.591  62.518  1.00  0.00           O  
ATOM    719  CB  ASN A  46       9.840  -1.448  59.559  1.00  0.00           C  
ATOM    720  CG  ASN A  46      10.059  -2.730  58.801  1.00  0.00           C  
ATOM    721  OD1 ASN A  46       9.443  -3.765  59.096  1.00  0.00           O  
ATOM    722  ND2 ASN A  46      10.916  -2.686  57.823  1.00  0.00           N  
ATOM    723  H   ASN A  46       7.594  -1.162  58.348  1.00  0.00           H  
ATOM    724  HA  ASN A  46       8.410  -2.403  60.806  1.00  0.00           H  
ATOM    725 1HB  ASN A  46       9.867  -0.610  58.857  1.00  0.00           H  
ATOM    726 2HB  ASN A  46      10.655  -1.311  60.272  1.00  0.00           H  
ATOM    727 1HD2 ASN A  46      11.082  -3.514  57.278  1.00  0.00           H  
ATOM    728 2HD2 ASN A  46      11.396  -1.838  57.609  1.00  0.00           H  
ATOM    729  N   LEU A  47       8.014   0.840  60.927  1.00  0.00           N  
ATOM    730  CA  LEU A  47       7.863   1.968  61.828  1.00  0.00           C  
ATOM    731  C   LEU A  47       6.773   1.660  62.855  1.00  0.00           C  
ATOM    732  O   LEU A  47       6.953   1.932  64.045  1.00  0.00           O  
ATOM    733  CB  LEU A  47       7.509   3.235  61.023  1.00  0.00           C  
ATOM    734  CG  LEU A  47       7.318   4.573  61.779  1.00  0.00           C  
ATOM    735  CD1 LEU A  47       8.618   4.968  62.515  1.00  0.00           C  
ATOM    736  CD2 LEU A  47       6.909   5.645  60.747  1.00  0.00           C  
ATOM    737  H   LEU A  47       7.851   0.975  59.923  1.00  0.00           H  
ATOM    738  HA  LEU A  47       8.807   2.116  62.347  1.00  0.00           H  
ATOM    739 1HB  LEU A  47       8.281   3.380  60.268  1.00  0.00           H  
ATOM    740 2HB  LEU A  47       6.578   3.047  60.506  1.00  0.00           H  
ATOM    741  HG  LEU A  47       6.527   4.466  62.524  1.00  0.00           H  
ATOM    742 1HD1 LEU A  47       8.464   5.916  63.034  1.00  0.00           H  
ATOM    743 2HD1 LEU A  47       8.885   4.207  63.247  1.00  0.00           H  
ATOM    744 3HD1 LEU A  47       9.432   5.080  61.796  1.00  0.00           H  
ATOM    745 1HD2 LEU A  47       6.756   6.600  61.254  1.00  0.00           H  
ATOM    746 2HD2 LEU A  47       7.697   5.753  60.000  1.00  0.00           H  
ATOM    747 3HD2 LEU A  47       5.982   5.338  60.257  1.00  0.00           H  
ATOM    748  N   ASN A  48       5.651   1.083  62.395  1.00  0.00           N  
ATOM    749  CA  ASN A  48       4.535   0.721  63.267  1.00  0.00           C  
ATOM    750  C   ASN A  48       4.964  -0.341  64.277  1.00  0.00           C  
ATOM    751  O   ASN A  48       4.551  -0.294  65.442  1.00  0.00           O  
ATOM    752  CB  ASN A  48       3.378   0.231  62.417  1.00  0.00           C  
ATOM    753  CG  ASN A  48       2.767   1.364  61.656  1.00  0.00           C  
ATOM    754  OD1 ASN A  48       2.889   2.522  62.088  1.00  0.00           O  
ATOM    755  ND2 ASN A  48       2.153   1.088  60.535  1.00  0.00           N  
ATOM    756  H   ASN A  48       5.553   0.958  61.383  1.00  0.00           H  
ATOM    757  HA  ASN A  48       4.225   1.603  63.822  1.00  0.00           H  
ATOM    758 1HB  ASN A  48       3.731  -0.517  61.712  1.00  0.00           H  
ATOM    759 2HB  ASN A  48       2.621  -0.239  63.046  1.00  0.00           H  
ATOM    760 1HD2 ASN A  48       1.770   1.846  59.980  1.00  0.00           H  
ATOM    761 2HD2 ASN A  48       2.085   0.146  60.210  1.00  0.00           H  
ATOM    762  N   ILE A  49       5.833  -1.262  63.853  1.00  0.00           N  
ATOM    763  CA  ILE A  49       6.360  -2.289  64.739  1.00  0.00           C  
ATOM    764  C   ILE A  49       7.216  -1.638  65.823  1.00  0.00           C  
ATOM    765  O   ILE A  49       7.070  -1.980  67.000  1.00  0.00           O  
ATOM    766  CB  ILE A  49       7.157  -3.360  63.963  1.00  0.00           C  
ATOM    767  CG1 ILE A  49       6.160  -4.171  63.062  1.00  0.00           C  
ATOM    768  CG2 ILE A  49       7.928  -4.276  64.947  1.00  0.00           C  
ATOM    769  CD1 ILE A  49       6.815  -5.050  61.990  1.00  0.00           C  
ATOM    770  H   ILE A  49       6.073  -1.267  62.854  1.00  0.00           H  
ATOM    771  HA  ILE A  49       5.526  -2.785  65.224  1.00  0.00           H  
ATOM    772  HB  ILE A  49       7.864  -2.872  63.302  1.00  0.00           H  
ATOM    773 1HG1 ILE A  49       5.560  -4.810  63.707  1.00  0.00           H  
ATOM    774 2HG1 ILE A  49       5.497  -3.471  62.568  1.00  0.00           H  
ATOM    775 1HG2 ILE A  49       8.490  -5.021  64.397  1.00  0.00           H  
ATOM    776 2HG2 ILE A  49       8.629  -3.690  65.545  1.00  0.00           H  
ATOM    777 3HG2 ILE A  49       7.221  -4.773  65.613  1.00  0.00           H  
ATOM    778 1HD1 ILE A  49       6.042  -5.564  61.424  1.00  0.00           H  
ATOM    779 2HD1 ILE A  49       7.398  -4.428  61.313  1.00  0.00           H  
ATOM    780 3HD1 ILE A  49       7.463  -5.789  62.447  1.00  0.00           H  
ATOM    781  N   GLU A  50       8.108  -0.717  65.432  1.00  0.00           N  
ATOM    782  CA  GLU A  50       8.941  -0.020  66.408  1.00  0.00           C  
ATOM    783  C   GLU A  50       8.091   0.823  67.361  1.00  0.00           C  
ATOM    784  O   GLU A  50       8.387   0.891  68.555  1.00  0.00           O  
ATOM    785  CB  GLU A  50       9.979   0.862  65.704  1.00  0.00           C  
ATOM    786  CG  GLU A  50      11.137   0.105  65.011  1.00  0.00           C  
ATOM    787  CD  GLU A  50      12.027  -0.609  65.996  1.00  0.00           C  
ATOM    788  OE1 GLU A  50      11.986  -0.240  67.146  1.00  0.00           O  
ATOM    789  OE2 GLU A  50      12.757  -1.495  65.612  1.00  0.00           O  
ATOM    790  H   GLU A  50       8.224  -0.517  64.435  1.00  0.00           H  
ATOM    791  HA  GLU A  50       9.471  -0.766  66.998  1.00  0.00           H  
ATOM    792 1HB  GLU A  50       9.479   1.460  64.939  1.00  0.00           H  
ATOM    793 2HB  GLU A  50      10.413   1.553  66.424  1.00  0.00           H  
ATOM    794 1HG  GLU A  50      10.719  -0.631  64.323  1.00  0.00           H  
ATOM    795 2HG  GLU A  50      11.729   0.810  64.429  1.00  0.00           H  
ATOM    796  N   LEU A  51       7.014   1.441  66.854  1.00  0.00           N  
ATOM    797  CA  LEU A  51       6.141   2.220  67.715  1.00  0.00           C  
ATOM    798  C   LEU A  51       5.500   1.312  68.742  1.00  0.00           C  
ATOM    799  O   LEU A  51       5.457   1.654  69.923  1.00  0.00           O  
ATOM    800  CB  LEU A  51       5.064   2.952  66.895  1.00  0.00           C  
ATOM    801  CG  LEU A  51       3.980   3.784  67.687  1.00  0.00           C  
ATOM    802  CD1 LEU A  51       4.633   4.875  68.540  1.00  0.00           C  
ATOM    803  CD2 LEU A  51       3.022   4.421  66.664  1.00  0.00           C  
ATOM    804  H   LEU A  51       6.840   1.407  65.847  1.00  0.00           H  
ATOM    805  HA  LEU A  51       6.748   2.958  68.233  1.00  0.00           H  
ATOM    806 1HB  LEU A  51       5.565   3.621  66.195  1.00  0.00           H  
ATOM    807 2HB  LEU A  51       4.530   2.206  66.312  1.00  0.00           H  
ATOM    808  HG  LEU A  51       3.423   3.126  68.348  1.00  0.00           H  
ATOM    809 1HD1 LEU A  51       3.855   5.432  69.066  1.00  0.00           H  
ATOM    810 2HD1 LEU A  51       5.303   4.428  69.274  1.00  0.00           H  
ATOM    811 3HD1 LEU A  51       5.195   5.553  67.900  1.00  0.00           H  
ATOM    812 1HD2 LEU A  51       2.260   4.998  67.178  1.00  0.00           H  
ATOM    813 2HD2 LEU A  51       3.583   5.082  66.001  1.00  0.00           H  
ATOM    814 3HD2 LEU A  51       2.547   3.636  66.074  1.00  0.00           H  
ATOM    815  N   ALA A  52       4.992   0.160  68.300  1.00  0.00           N  
ATOM    816  CA  ALA A  52       4.365  -0.782  69.205  1.00  0.00           C  
ATOM    817  C   ALA A  52       5.341  -1.257  70.277  1.00  0.00           C  
ATOM    818  O   ALA A  52       4.990  -1.318  71.465  1.00  0.00           O  
ATOM    819  CB  ALA A  52       3.872  -1.963  68.402  1.00  0.00           C  
ATOM    820  H   ALA A  52       5.016  -0.053  67.299  1.00  0.00           H  
ATOM    821  HA  ALA A  52       3.529  -0.288  69.693  1.00  0.00           H  
ATOM    822 1HB  ALA A  52       3.404  -2.663  69.033  1.00  0.00           H  
ATOM    823 2HB  ALA A  52       3.166  -1.619  67.646  1.00  0.00           H  
ATOM    824 3HB  ALA A  52       4.717  -2.440  67.912  1.00  0.00           H  
ATOM    825  N   ARG A  53       6.590  -1.528  69.875  1.00  0.00           N  
ATOM    826  CA  ARG A  53       7.624  -1.965  70.798  1.00  0.00           C  
ATOM    827  C   ARG A  53       7.895  -0.890  71.840  1.00  0.00           C  
ATOM    828  O   ARG A  53       7.993  -1.182  73.038  1.00  0.00           O  
ATOM    829  CB  ARG A  53       8.913  -2.299  70.056  1.00  0.00           C  
ATOM    830  CG  ARG A  53      10.030  -2.898  70.924  1.00  0.00           C  
ATOM    831  CD  ARG A  53      11.249  -3.265  70.118  1.00  0.00           C  
ATOM    832  NE  ARG A  53      11.994  -2.095  69.611  1.00  0.00           N  
ATOM    833  CZ  ARG A  53      12.926  -1.397  70.291  1.00  0.00           C  
ATOM    834  NH1 ARG A  53      13.266  -1.706  71.532  1.00  0.00           N  
ATOM    835  NH2 ARG A  53      13.498  -0.393  69.668  1.00  0.00           N  
ATOM    836  H   ARG A  53       6.811  -1.481  68.874  1.00  0.00           H  
ATOM    837  HA  ARG A  53       7.275  -2.861  71.308  1.00  0.00           H  
ATOM    838 1HB  ARG A  53       8.695  -2.995  69.248  1.00  0.00           H  
ATOM    839 2HB  ARG A  53       9.308  -1.391  69.599  1.00  0.00           H  
ATOM    840 1HG  ARG A  53      10.324  -2.166  71.675  1.00  0.00           H  
ATOM    841 2HG  ARG A  53       9.661  -3.794  71.420  1.00  0.00           H  
ATOM    842 1HD  ARG A  53      11.923  -3.869  70.721  1.00  0.00           H  
ATOM    843 2HD  ARG A  53      10.929  -3.852  69.253  1.00  0.00           H  
ATOM    844  HE  ARG A  53      11.817  -1.761  68.647  1.00  0.00           H  
ATOM    845 1HH1 ARG A  53      12.823  -2.480  72.004  1.00  0.00           H  
ATOM    846 2HH1 ARG A  53      13.971  -1.166  72.012  1.00  0.00           H  
ATOM    847 1HH2 ARG A  53      13.195  -0.199  68.699  1.00  0.00           H  
ATOM    848 2HH2 ARG A  53      14.205   0.167  70.117  1.00  0.00           H  
ATOM    849  N   ASP A  54       8.014   0.362  71.384  1.00  0.00           N  
ATOM    850  CA  ASP A  54       8.288   1.474  72.272  1.00  0.00           C  
ATOM    851  C   ASP A  54       7.126   1.680  73.245  1.00  0.00           C  
ATOM    852  O   ASP A  54       7.343   1.888  74.437  1.00  0.00           O  
ATOM    853  CB  ASP A  54       8.536   2.740  71.451  1.00  0.00           C  
ATOM    854  CG  ASP A  54       9.108   3.881  72.261  1.00  0.00           C  
ATOM    855  OD1 ASP A  54      10.220   3.744  72.740  1.00  0.00           O  
ATOM    856  OD2 ASP A  54       8.456   4.886  72.404  1.00  0.00           O  
ATOM    857  H   ASP A  54       7.966   0.539  70.376  1.00  0.00           H  
ATOM    858  HA  ASP A  54       9.186   1.247  72.843  1.00  0.00           H  
ATOM    859 1HB  ASP A  54       9.220   2.507  70.634  1.00  0.00           H  
ATOM    860 2HB  ASP A  54       7.592   3.061  70.995  1.00  0.00           H  
ATOM    861  N   LEU A  55       5.887   1.561  72.770  1.00  0.00           N  
ATOM    862  CA  LEU A  55       4.763   1.730  73.670  1.00  0.00           C  
ATOM    863  C   LEU A  55       4.764   0.649  74.743  1.00  0.00           C  
ATOM    864  O   LEU A  55       4.476   0.939  75.910  1.00  0.00           O  
ATOM    865  CB  LEU A  55       3.466   1.719  72.870  1.00  0.00           C  
ATOM    866  CG  LEU A  55       3.250   2.951  71.950  1.00  0.00           C  
ATOM    867  CD1 LEU A  55       2.093   2.689  71.052  1.00  0.00           C  
ATOM    868  CD2 LEU A  55       2.983   4.216  72.775  1.00  0.00           C  
ATOM    869  H   LEU A  55       5.733   1.409  71.767  1.00  0.00           H  
ATOM    870  HA  LEU A  55       4.873   2.684  74.173  1.00  0.00           H  
ATOM    871 1HB  LEU A  55       3.469   0.829  72.237  1.00  0.00           H  
ATOM    872 2HB  LEU A  55       2.628   1.651  73.559  1.00  0.00           H  
ATOM    873  HG  LEU A  55       4.129   3.108  71.339  1.00  0.00           H  
ATOM    874 1HD1 LEU A  55       1.989   3.541  70.425  1.00  0.00           H  
ATOM    875 2HD1 LEU A  55       2.291   1.807  70.444  1.00  0.00           H  
ATOM    876 3HD1 LEU A  55       1.184   2.539  71.634  1.00  0.00           H  
ATOM    877 1HD2 LEU A  55       2.825   5.056  72.100  1.00  0.00           H  
ATOM    878 2HD2 LEU A  55       2.096   4.066  73.383  1.00  0.00           H  
ATOM    879 3HD2 LEU A  55       3.822   4.438  73.414  1.00  0.00           H  
ATOM    880  N   GLU A  56       5.112  -0.598  74.375  1.00  0.00           N  
ATOM    881  CA  GLU A  56       5.170  -1.651  75.380  1.00  0.00           C  
ATOM    882  C   GLU A  56       6.283  -1.316  76.378  1.00  0.00           C  
ATOM    883  O   GLU A  56       6.118  -1.543  77.578  1.00  0.00           O  
ATOM    884  CB  GLU A  56       5.420  -3.014  74.731  1.00  0.00           C  
ATOM    885  CG  GLU A  56       5.350  -4.191  75.694  1.00  0.00           C  
ATOM    886  CD  GLU A  56       5.383  -5.522  74.995  1.00  0.00           C  
ATOM    887  OE1 GLU A  56       5.761  -5.560  73.849  1.00  0.00           O  
ATOM    888  OE2 GLU A  56       5.030  -6.501  75.608  1.00  0.00           O  
ATOM    889  H   GLU A  56       5.274  -0.815  73.383  1.00  0.00           H  
ATOM    890  HA  GLU A  56       4.226  -1.652  75.910  1.00  0.00           H  
ATOM    891 1HB  GLU A  56       4.686  -3.182  73.943  1.00  0.00           H  
ATOM    892 2HB  GLU A  56       6.406  -3.021  74.267  1.00  0.00           H  
ATOM    893 1HG  GLU A  56       6.192  -4.134  76.383  1.00  0.00           H  
ATOM    894 2HG  GLU A  56       4.433  -4.115  76.277  1.00  0.00           H  
ATOM    895  N   ARG A  57       7.422  -0.786  75.886  1.00  0.00           N  
ATOM    896  CA  ARG A  57       8.516  -0.364  76.761  1.00  0.00           C  
ATOM    897  C   ARG A  57       8.030   0.652  77.779  1.00  0.00           C  
ATOM    898  O   ARG A  57       8.343   0.529  78.964  1.00  0.00           O  
ATOM    899  CB  ARG A  57       9.664   0.272  75.974  1.00  0.00           C  
ATOM    900  CG  ARG A  57      10.848   0.787  76.816  1.00  0.00           C  
ATOM    901  CD  ARG A  57      11.885   1.477  75.965  1.00  0.00           C  
ATOM    902  NE  ARG A  57      11.401   2.732  75.305  1.00  0.00           N  
ATOM    903  CZ  ARG A  57      11.319   3.973  75.865  1.00  0.00           C  
ATOM    904  NH1 ARG A  57      11.646   4.230  77.118  1.00  0.00           N  
ATOM    905  NH2 ARG A  57      10.898   4.960  75.101  1.00  0.00           N  
ATOM    906  H   ARG A  57       7.532  -0.708  74.870  1.00  0.00           H  
ATOM    907  HA  ARG A  57       8.894  -1.239  77.289  1.00  0.00           H  
ATOM    908 1HB  ARG A  57      10.043  -0.439  75.242  1.00  0.00           H  
ATOM    909 2HB  ARG A  57       9.312   1.122  75.436  1.00  0.00           H  
ATOM    910 1HG  ARG A  57      10.492   1.517  77.546  1.00  0.00           H  
ATOM    911 2HG  ARG A  57      11.321  -0.043  77.342  1.00  0.00           H  
ATOM    912 1HD  ARG A  57      12.745   1.729  76.586  1.00  0.00           H  
ATOM    913 2HD  ARG A  57      12.203   0.793  75.179  1.00  0.00           H  
ATOM    914  HE  ARG A  57      11.103   2.693  74.312  1.00  0.00           H  
ATOM    915 1HH1 ARG A  57      11.957   3.506  77.767  1.00  0.00           H  
ATOM    916 2HH1 ARG A  57      11.562   5.165  77.477  1.00  0.00           H  
ATOM    917 1HH2 ARG A  57      10.640   4.751  74.120  1.00  0.00           H  
ATOM    918 2HH2 ARG A  57      10.816   5.893  75.460  1.00  0.00           H  
ATOM    919  N   LEU A  58       7.254   1.644  77.336  1.00  0.00           N  
ATOM    920  CA  LEU A  58       6.785   2.662  78.262  1.00  0.00           C  
ATOM    921  C   LEU A  58       5.900   2.023  79.331  1.00  0.00           C  
ATOM    922  O   LEU A  58       6.001   2.376  80.510  1.00  0.00           O  
ATOM    923  CB  LEU A  58       5.997   3.744  77.519  1.00  0.00           C  
ATOM    924  CG  LEU A  58       6.791   4.598  76.487  1.00  0.00           C  
ATOM    925  CD1 LEU A  58       5.793   5.493  75.752  1.00  0.00           C  
ATOM    926  CD2 LEU A  58       7.930   5.377  77.151  1.00  0.00           C  
ATOM    927  H   LEU A  58       7.071   1.714  76.330  1.00  0.00           H  
ATOM    928  HA  LEU A  58       7.643   3.100  78.769  1.00  0.00           H  
ATOM    929 1HB  LEU A  58       5.184   3.257  76.979  1.00  0.00           H  
ATOM    930 2HB  LEU A  58       5.561   4.424  78.247  1.00  0.00           H  
ATOM    931  HG  LEU A  58       7.227   3.945  75.742  1.00  0.00           H  
ATOM    932 1HD1 LEU A  58       6.317   6.072  74.991  1.00  0.00           H  
ATOM    933 2HD1 LEU A  58       5.035   4.880  75.280  1.00  0.00           H  
ATOM    934 3HD1 LEU A  58       5.319   6.175  76.463  1.00  0.00           H  
ATOM    935 1HD2 LEU A  58       8.449   5.950  76.389  1.00  0.00           H  
ATOM    936 2HD2 LEU A  58       7.545   6.042  77.889  1.00  0.00           H  
ATOM    937 3HD2 LEU A  58       8.637   4.697  77.618  1.00  0.00           H  
ATOM    938  N   VAL A  59       5.069   1.043  78.929  1.00  0.00           N  
ATOM    939  CA  VAL A  59       4.217   0.352  79.893  1.00  0.00           C  
ATOM    940  C   VAL A  59       5.079  -0.394  80.904  1.00  0.00           C  
ATOM    941  O   VAL A  59       4.791  -0.352  82.106  1.00  0.00           O  
ATOM    942  CB  VAL A  59       3.277  -0.659  79.189  1.00  0.00           C  
ATOM    943  CG1 VAL A  59       2.554  -1.524  80.217  1.00  0.00           C  
ATOM    944  CG2 VAL A  59       2.265   0.093  78.359  1.00  0.00           C  
ATOM    945  H   VAL A  59       5.000   0.845  77.926  1.00  0.00           H  
ATOM    946  HA  VAL A  59       3.611   1.084  80.414  1.00  0.00           H  
ATOM    947  HB  VAL A  59       3.866  -1.310  78.555  1.00  0.00           H  
ATOM    948 1HG1 VAL A  59       1.913  -2.231  79.704  1.00  0.00           H  
ATOM    949 2HG1 VAL A  59       3.273  -2.082  80.812  1.00  0.00           H  
ATOM    950 3HG1 VAL A  59       1.955  -0.892  80.874  1.00  0.00           H  
ATOM    951 1HG2 VAL A  59       1.610  -0.608  77.855  1.00  0.00           H  
ATOM    952 2HG2 VAL A  59       1.686   0.721  79.008  1.00  0.00           H  
ATOM    953 3HG2 VAL A  59       2.770   0.702  77.621  1.00  0.00           H  
ATOM    954  N   ALA A  60       6.110  -1.103  80.434  1.00  0.00           N  
ATOM    955  CA  ALA A  60       7.001  -1.815  81.335  1.00  0.00           C  
ATOM    956  C   ALA A  60       7.659  -0.871  82.330  1.00  0.00           C  
ATOM    957  O   ALA A  60       7.781  -1.211  83.513  1.00  0.00           O  
ATOM    958  CB  ALA A  60       8.059  -2.568  80.543  1.00  0.00           C  
ATOM    959  H   ALA A  60       6.257  -1.157  79.418  1.00  0.00           H  
ATOM    960  HA  ALA A  60       6.412  -2.534  81.894  1.00  0.00           H  
ATOM    961 1HB  ALA A  60       8.718  -3.100  81.229  1.00  0.00           H  
ATOM    962 2HB  ALA A  60       7.575  -3.283  79.877  1.00  0.00           H  
ATOM    963 3HB  ALA A  60       8.643  -1.863  79.954  1.00  0.00           H  
ATOM    964  N   GLU A  61       8.105   0.299  81.863  1.00  0.00           N  
ATOM    965  CA  GLU A  61       8.743   1.253  82.756  1.00  0.00           C  
ATOM    966  C   GLU A  61       7.772   1.743  83.829  1.00  0.00           C  
ATOM    967  O   GLU A  61       8.148   1.814  85.007  1.00  0.00           O  
ATOM    968  CB  GLU A  61       9.313   2.421  81.952  1.00  0.00           C  
ATOM    969  CG  GLU A  61      10.521   2.028  81.105  1.00  0.00           C  
ATOM    970  CD  GLU A  61      11.006   3.113  80.211  1.00  0.00           C  
ATOM    971  OE1 GLU A  61      10.414   4.166  80.215  1.00  0.00           O  
ATOM    972  OE2 GLU A  61      11.965   2.880  79.496  1.00  0.00           O  
ATOM    973  H   GLU A  61       8.035   0.495  80.859  1.00  0.00           H  
ATOM    974  HA  GLU A  61       9.570   0.751  83.251  1.00  0.00           H  
ATOM    975 1HB  GLU A  61       8.545   2.814  81.285  1.00  0.00           H  
ATOM    976 2HB  GLU A  61       9.609   3.224  82.625  1.00  0.00           H  
ATOM    977 1HG  GLU A  61      11.332   1.735  81.770  1.00  0.00           H  
ATOM    978 2HG  GLU A  61      10.262   1.162  80.502  1.00  0.00           H  
ATOM    979  N   LEU A  62       6.507   2.006  83.456  1.00  0.00           N  
ATOM    980  CA  LEU A  62       5.531   2.430  84.453  1.00  0.00           C  
ATOM    981  C   LEU A  62       5.290   1.320  85.449  1.00  0.00           C  
ATOM    982  O   LEU A  62       5.169   1.578  86.646  1.00  0.00           O  
ATOM    983  CB  LEU A  62       4.208   2.824  83.784  1.00  0.00           C  
ATOM    984  CG  LEU A  62       4.205   4.178  83.062  1.00  0.00           C  
ATOM    985  CD1 LEU A  62       2.986   4.266  82.154  1.00  0.00           C  
ATOM    986  CD2 LEU A  62       4.205   5.300  84.089  1.00  0.00           C  
ATOM    987  H   LEU A  62       6.260   1.971  82.459  1.00  0.00           H  
ATOM    988  HA  LEU A  62       5.924   3.289  84.989  1.00  0.00           H  
ATOM    989 1HB  LEU A  62       3.947   2.059  83.054  1.00  0.00           H  
ATOM    990 2HB  LEU A  62       3.428   2.852  84.545  1.00  0.00           H  
ATOM    991  HG  LEU A  62       5.094   4.258  82.436  1.00  0.00           H  
ATOM    992 1HD1 LEU A  62       2.984   5.228  81.641  1.00  0.00           H  
ATOM    993 2HD1 LEU A  62       3.022   3.464  81.417  1.00  0.00           H  
ATOM    994 3HD1 LEU A  62       2.080   4.172  82.751  1.00  0.00           H  
ATOM    995 1HD2 LEU A  62       4.204   6.263  83.576  1.00  0.00           H  
ATOM    996 2HD2 LEU A  62       3.316   5.221  84.715  1.00  0.00           H  
ATOM    997 3HD2 LEU A  62       5.096   5.223  84.712  1.00  0.00           H  
ATOM    998  N   ALA A  63       5.249   0.081  84.957  1.00  0.00           N  
ATOM    999  CA  ALA A  63       5.001  -1.062  85.806  1.00  0.00           C  
ATOM   1000  C   ALA A  63       6.112  -1.241  86.826  1.00  0.00           C  
ATOM   1001  O   ALA A  63       5.833  -1.465  88.005  1.00  0.00           O  
ATOM   1002  CB  ALA A  63       4.845  -2.319  84.963  1.00  0.00           C  
ATOM   1003  H   ALA A  63       5.321  -0.053  83.943  1.00  0.00           H  
ATOM   1004  HA  ALA A  63       4.075  -0.883  86.347  1.00  0.00           H  
ATOM   1005 1HB  ALA A  63       4.654  -3.173  85.615  1.00  0.00           H  
ATOM   1006 2HB  ALA A  63       4.009  -2.195  84.275  1.00  0.00           H  
ATOM   1007 3HB  ALA A  63       5.758  -2.493  84.397  1.00  0.00           H  
ATOM   1008  N   ASP A  64       7.370  -1.105  86.402  1.00  0.00           N  
ATOM   1009  CA  ASP A  64       8.477  -1.230  87.338  1.00  0.00           C  
ATOM   1010  C   ASP A  64       8.402  -0.141  88.408  1.00  0.00           C  
ATOM   1011  O   ASP A  64       8.640  -0.399  89.598  1.00  0.00           O  
ATOM   1012  CB  ASP A  64       9.816  -1.148  86.601  1.00  0.00           C  
ATOM   1013  CG  ASP A  64      11.003  -1.495  87.490  1.00  0.00           C  
ATOM   1014  OD1 ASP A  64      11.006  -2.562  88.055  1.00  0.00           O  
ATOM   1015  OD2 ASP A  64      11.896  -0.688  87.594  1.00  0.00           O  
ATOM   1016  H   ASP A  64       7.549  -0.960  85.402  1.00  0.00           H  
ATOM   1017  HA  ASP A  64       8.408  -2.199  87.825  1.00  0.00           H  
ATOM   1018 1HB  ASP A  64       9.806  -1.830  85.751  1.00  0.00           H  
ATOM   1019 2HB  ASP A  64       9.955  -0.140  86.210  1.00  0.00           H  
ATOM   1020  N   LEU A  65       8.028   1.069  87.983  1.00  0.00           N  
ATOM   1021  CA  LEU A  65       7.898   2.209  88.871  1.00  0.00           C  
ATOM   1022  C   LEU A  65       6.784   1.939  89.905  1.00  0.00           C  
ATOM   1023  O   LEU A  65       6.968   2.190  91.099  1.00  0.00           O  
ATOM   1024  CB  LEU A  65       7.577   3.456  88.011  1.00  0.00           C  
ATOM   1025  CG  LEU A  65       7.403   4.815  88.686  1.00  0.00           C  
ATOM   1026  CD1 LEU A  65       8.699   5.254  89.368  1.00  0.00           C  
ATOM   1027  CD2 LEU A  65       6.947   5.849  87.616  1.00  0.00           C  
ATOM   1028  H   LEU A  65       7.888   1.218  86.978  1.00  0.00           H  
ATOM   1029  HA  LEU A  65       8.840   2.345  89.393  1.00  0.00           H  
ATOM   1030 1HB  LEU A  65       8.361   3.555  87.261  1.00  0.00           H  
ATOM   1031 2HB  LEU A  65       6.655   3.265  87.487  1.00  0.00           H  
ATOM   1032  HG  LEU A  65       6.655   4.720  89.451  1.00  0.00           H  
ATOM   1033 1HD1 LEU A  65       8.554   6.220  89.846  1.00  0.00           H  
ATOM   1034 2HD1 LEU A  65       8.994   4.527  90.122  1.00  0.00           H  
ATOM   1035 3HD1 LEU A  65       9.488   5.343  88.620  1.00  0.00           H  
ATOM   1036 1HD2 LEU A  65       6.786   6.819  88.080  1.00  0.00           H  
ATOM   1037 2HD2 LEU A  65       7.708   5.940  86.845  1.00  0.00           H  
ATOM   1038 3HD2 LEU A  65       6.011   5.513  87.160  1.00  0.00           H  
ATOM   1039  N   LEU A  66       5.643   1.392  89.447  1.00  0.00           N  
ATOM   1040  CA  LEU A  66       4.500   1.087  90.314  1.00  0.00           C  
ATOM   1041  C   LEU A  66       4.826   0.038  91.362  1.00  0.00           C  
ATOM   1042  O   LEU A  66       4.422   0.163  92.527  1.00  0.00           O  
ATOM   1043  CB  LEU A  66       3.314   0.603  89.469  1.00  0.00           C  
ATOM   1044  CG  LEU A  66       2.625   1.675  88.615  1.00  0.00           C  
ATOM   1045  CD1 LEU A  66       1.856   1.006  87.484  1.00  0.00           C  
ATOM   1046  CD2 LEU A  66       1.699   2.505  89.491  1.00  0.00           C  
ATOM   1047  H   LEU A  66       5.544   1.257  88.438  1.00  0.00           H  
ATOM   1048  HA  LEU A  66       4.199   1.998  90.828  1.00  0.00           H  
ATOM   1049 1HB  LEU A  66       3.662  -0.181  88.800  1.00  0.00           H  
ATOM   1050 2HB  LEU A  66       2.564   0.177  90.135  1.00  0.00           H  
ATOM   1051  HG  LEU A  66       3.379   2.323  88.167  1.00  0.00           H  
ATOM   1052 1HD1 LEU A  66       1.366   1.767  86.877  1.00  0.00           H  
ATOM   1053 2HD1 LEU A  66       2.546   0.435  86.862  1.00  0.00           H  
ATOM   1054 3HD1 LEU A  66       1.104   0.337  87.902  1.00  0.00           H  
ATOM   1055 1HD2 LEU A  66       1.210   3.267  88.883  1.00  0.00           H  
ATOM   1056 2HD2 LEU A  66       0.944   1.857  89.938  1.00  0.00           H  
ATOM   1057 3HD2 LEU A  66       2.278   2.986  90.279  1.00  0.00           H  
ATOM   1058  N   ILE A  67       5.584  -0.975  90.964  1.00  0.00           N  
ATOM   1059  CA  ILE A  67       5.978  -2.036  91.867  1.00  0.00           C  
ATOM   1060  C   ILE A  67       6.865  -1.457  92.951  1.00  0.00           C  
ATOM   1061  O   ILE A  67       6.684  -1.754  94.137  1.00  0.00           O  
ATOM   1062  CB  ILE A  67       6.674  -3.174  91.109  1.00  0.00           C  
ATOM   1063  CG1 ILE A  67       5.640  -3.853  90.179  1.00  0.00           C  
ATOM   1064  CG2 ILE A  67       7.253  -4.197  92.106  1.00  0.00           C  
ATOM   1065  CD1 ILE A  67       6.242  -4.758  89.156  1.00  0.00           C  
ATOM   1066  H   ILE A  67       5.843  -1.029  89.970  1.00  0.00           H  
ATOM   1067  HA  ILE A  67       5.080  -2.438  92.341  1.00  0.00           H  
ATOM   1068  HB  ILE A  67       7.473  -2.757  90.488  1.00  0.00           H  
ATOM   1069 1HG1 ILE A  67       4.958  -4.438  90.794  1.00  0.00           H  
ATOM   1070 2HG1 ILE A  67       5.063  -3.093  89.666  1.00  0.00           H  
ATOM   1071 1HG2 ILE A  67       7.744  -5.001  91.586  1.00  0.00           H  
ATOM   1072 2HG2 ILE A  67       7.978  -3.725  92.767  1.00  0.00           H  
ATOM   1073 3HG2 ILE A  67       6.434  -4.593  92.688  1.00  0.00           H  
ATOM   1074 1HD1 ILE A  67       5.455  -5.199  88.557  1.00  0.00           H  
ATOM   1075 2HD1 ILE A  67       6.912  -4.191  88.511  1.00  0.00           H  
ATOM   1076 3HD1 ILE A  67       6.778  -5.515  89.654  1.00  0.00           H  
ATOM   1077  N   GLU A  68       7.843  -0.634  92.542  1.00  0.00           N  
ATOM   1078  CA  GLU A  68       8.742  -0.006  93.490  1.00  0.00           C  
ATOM   1079  C   GLU A  68       7.967   0.918  94.446  1.00  0.00           C  
ATOM   1080  O   GLU A  68       8.275   0.965  95.638  1.00  0.00           O  
ATOM   1081  CB  GLU A  68       9.824   0.783  92.749  1.00  0.00           C  
ATOM   1082  CG  GLU A  68      10.818   1.493  93.657  1.00  0.00           C  
ATOM   1083  CD  GLU A  68      11.911   2.190  92.896  1.00  0.00           C  
ATOM   1084  OE1 GLU A  68      12.342   1.665  91.898  1.00  0.00           O  
ATOM   1085  OE2 GLU A  68      12.315   3.249  93.313  1.00  0.00           O  
ATOM   1086  H   GLU A  68       7.977  -0.457  91.542  1.00  0.00           H  
ATOM   1087  HA  GLU A  68       9.223  -0.784  94.075  1.00  0.00           H  
ATOM   1088 1HB  GLU A  68      10.385   0.110  92.100  1.00  0.00           H  
ATOM   1089 2HB  GLU A  68       9.355   1.535  92.114  1.00  0.00           H  
ATOM   1090 1HG  GLU A  68      10.284   2.228  94.259  1.00  0.00           H  
ATOM   1091 2HG  GLU A  68      11.261   0.763  94.333  1.00  0.00           H  
ATOM   1092  N   LEU A  69       6.920   1.605  93.956  1.00  0.00           N  
ATOM   1093  CA  LEU A  69       6.140   2.466  94.836  1.00  0.00           C  
ATOM   1094  C   LEU A  69       5.445   1.650  95.912  1.00  0.00           C  
ATOM   1095  O   LEU A  69       5.439   2.053  97.088  1.00  0.00           O  
ATOM   1096  CB  LEU A  69       5.075   3.254  94.066  1.00  0.00           C  
ATOM   1097  CG  LEU A  69       4.142   4.184  94.948  1.00  0.00           C  
ATOM   1098  CD1 LEU A  69       4.985   5.247  95.725  1.00  0.00           C  
ATOM   1099  CD2 LEU A  69       3.082   4.870  94.042  1.00  0.00           C  
ATOM   1100  H   LEU A  69       6.740   1.592  92.948  1.00  0.00           H  
ATOM   1101  HA  LEU A  69       6.828   3.156  95.306  1.00  0.00           H  
ATOM   1102 1HB  LEU A  69       5.557   3.812  93.299  1.00  0.00           H  
ATOM   1103 2HB  LEU A  69       4.424   2.533  93.575  1.00  0.00           H  
ATOM   1104  HG  LEU A  69       3.640   3.570  95.682  1.00  0.00           H  
ATOM   1105 1HD1 LEU A  69       4.337   5.837  96.328  1.00  0.00           H  
ATOM   1106 2HD1 LEU A  69       5.702   4.765  96.381  1.00  0.00           H  
ATOM   1107 3HD1 LEU A  69       5.514   5.895  95.043  1.00  0.00           H  
ATOM   1108 1HD2 LEU A  69       2.425   5.486  94.641  1.00  0.00           H  
ATOM   1109 2HD2 LEU A  69       3.576   5.490  93.315  1.00  0.00           H  
ATOM   1110 3HD2 LEU A  69       2.490   4.112  93.528  1.00  0.00           H  
ATOM   1111  N   VAL A  70       4.853   0.514  95.543  1.00  0.00           N  
ATOM   1112  CA  VAL A  70       4.201  -0.344  96.523  1.00  0.00           C  
ATOM   1113  C   VAL A  70       5.217  -0.822  97.551  1.00  0.00           C  
ATOM   1114  O   VAL A  70       4.922  -0.846  98.746  1.00  0.00           O  
ATOM   1115  CB  VAL A  70       3.464  -1.533  95.886  1.00  0.00           C  
ATOM   1116  CG1 VAL A  70       2.983  -2.523  96.993  1.00  0.00           C  
ATOM   1117  CG2 VAL A  70       2.254  -1.013  95.085  1.00  0.00           C  
ATOM   1118  H   VAL A  70       4.847   0.262  94.539  1.00  0.00           H  
ATOM   1119  HA  VAL A  70       3.452   0.267  97.045  1.00  0.00           H  
ATOM   1120  HB  VAL A  70       4.151  -2.068  95.220  1.00  0.00           H  
ATOM   1121 1HG1 VAL A  70       2.476  -3.347  96.540  1.00  0.00           H  
ATOM   1122 2HG1 VAL A  70       3.828  -2.907  97.558  1.00  0.00           H  
ATOM   1123 3HG1 VAL A  70       2.300  -2.016  97.673  1.00  0.00           H  
ATOM   1124 1HG2 VAL A  70       1.730  -1.851  94.623  1.00  0.00           H  
ATOM   1125 2HG2 VAL A  70       1.575  -0.485  95.753  1.00  0.00           H  
ATOM   1126 3HG2 VAL A  70       2.598  -0.329  94.307  1.00  0.00           H  
ATOM   1127  N   TRP A  71       6.399  -1.251  97.075  1.00  0.00           N  
ATOM   1128  CA  TRP A  71       7.462  -1.711  97.956  1.00  0.00           C  
ATOM   1129  C   TRP A  71       7.802  -0.655  98.984  1.00  0.00           C  
ATOM   1130  O   TRP A  71       7.815  -0.944 100.183  1.00  0.00           O  
ATOM   1131  CB  TRP A  71       8.714  -2.065  97.151  1.00  0.00           C  
ATOM   1132  CG  TRP A  71       9.878  -2.471  98.003  1.00  0.00           C  
ATOM   1133  CD1 TRP A  71      10.765  -1.640  98.620  1.00  0.00           C  
ATOM   1134  CD2 TRP A  71      10.290  -3.818  98.338  1.00  0.00           C  
ATOM   1135  NE1 TRP A  71      11.697  -2.373  99.312  1.00  0.00           N  
ATOM   1136  CE2 TRP A  71      11.421  -3.708  99.152  1.00  0.00           C  
ATOM   1137  CE3 TRP A  71       9.797  -5.089  98.018  1.00  0.00           C  
ATOM   1138  CZ2 TRP A  71      12.075  -4.822  99.654  1.00  0.00           C  
ATOM   1139  CZ3 TRP A  71      10.452  -6.206  98.523  1.00  0.00           C  
ATOM   1140  CH2 TRP A  71      11.561  -6.075  99.320  1.00  0.00           C  
ATOM   1141  H   TRP A  71       6.554  -1.259  96.062  1.00  0.00           H  
ATOM   1142  HA  TRP A  71       7.128  -2.580  98.499  1.00  0.00           H  
ATOM   1143 1HB  TRP A  71       8.487  -2.884  96.468  1.00  0.00           H  
ATOM   1144 2HB  TRP A  71       9.013  -1.209  96.547  1.00  0.00           H  
ATOM   1145  HD1 TRP A  71      10.738  -0.553  98.571  1.00  0.00           H  
ATOM   1146  HE1 TRP A  71      12.462  -1.994  99.851  1.00  0.00           H  
ATOM   1147  HE3 TRP A  71       8.915  -5.199  97.388  1.00  0.00           H  
ATOM   1148  HZ2 TRP A  71      12.957  -4.739 100.289  1.00  0.00           H  
ATOM   1149  HZ3 TRP A  71      10.062  -7.192  98.269  1.00  0.00           H  
ATOM   1150  HH2 TRP A  71      12.050  -6.973  99.699  1.00  0.00           H  
ATOM   1151  N   LYS A  72       8.052   0.569  98.530  1.00  0.00           N  
ATOM   1152  CA  LYS A  72       8.382   1.649  99.439  1.00  0.00           C  
ATOM   1153  C   LYS A  72       7.237   1.933 100.392  1.00  0.00           C  
ATOM   1154  O   LYS A  72       7.429   2.024 101.601  1.00  0.00           O  
ATOM   1155  CB  LYS A  72       8.709   2.893  98.634  1.00  0.00           C  
ATOM   1156  CG  LYS A  72      10.036   2.839  97.935  1.00  0.00           C  
ATOM   1157  CD  LYS A  72      10.219   4.056  97.092  1.00  0.00           C  
ATOM   1158  CE  LYS A  72      11.577   4.108  96.459  1.00  0.00           C  
ATOM   1159  NZ  LYS A  72      11.664   5.210  95.480  1.00  0.00           N  
ATOM   1160  H   LYS A  72       8.026   0.741  97.520  1.00  0.00           H  
ATOM   1161  HA  LYS A  72       9.254   1.356 100.024  1.00  0.00           H  
ATOM   1162 1HB  LYS A  72       7.939   3.039  97.870  1.00  0.00           H  
ATOM   1163 2HB  LYS A  72       8.698   3.762  99.279  1.00  0.00           H  
ATOM   1164 1HG  LYS A  72      10.838   2.778  98.671  1.00  0.00           H  
ATOM   1165 2HG  LYS A  72      10.085   1.952  97.296  1.00  0.00           H  
ATOM   1166 1HD  LYS A  72       9.472   4.054  96.299  1.00  0.00           H  
ATOM   1167 2HD  LYS A  72      10.082   4.948  97.693  1.00  0.00           H  
ATOM   1168 1HE  LYS A  72      12.320   4.273  97.234  1.00  0.00           H  
ATOM   1169 2HE  LYS A  72      11.786   3.168  95.972  1.00  0.00           H  
ATOM   1170 1HZ  LYS A  72      11.455   6.107  95.949  1.00  0.00           H  
ATOM   1171 2HZ  LYS A  72      12.580   5.234  95.071  1.00  0.00           H  
ATOM   1172 3HZ  LYS A  72      10.976   5.061  94.752  1.00  0.00           H  
ATOM   1173  N   THR A  73       6.010   1.953  99.885  1.00  0.00           N  
ATOM   1174  CA  THR A  73       4.867   2.251 100.730  1.00  0.00           C  
ATOM   1175  C   THR A  73       4.826   1.262 101.894  1.00  0.00           C  
ATOM   1176  O   THR A  73       4.591   1.657 103.036  1.00  0.00           O  
ATOM   1177  CB  THR A  73       3.556   2.198  99.914  1.00  0.00           C  
ATOM   1178  OG1 THR A  73       3.627   3.160  98.844  1.00  0.00           O  
ATOM   1179  CG2 THR A  73       2.359   2.549 100.808  1.00  0.00           C  
ATOM   1180  H   THR A  73       5.867   1.839  98.880  1.00  0.00           H  
ATOM   1181  HA  THR A  73       4.983   3.253 101.137  1.00  0.00           H  
ATOM   1182  HB  THR A  73       3.422   1.203  99.493  1.00  0.00           H  
ATOM   1183  HG1 THR A  73       4.297   2.856  98.190  1.00  0.00           H  
ATOM   1184 1HG2 THR A  73       1.446   2.523 100.216  1.00  0.00           H  
ATOM   1185 2HG2 THR A  73       2.279   1.834 101.624  1.00  0.00           H  
ATOM   1186 3HG2 THR A  73       2.492   3.543 101.217  1.00  0.00           H  
ATOM   1187  N   SER A  74       5.037  -0.028 101.597  1.00  0.00           N  
ATOM   1188  CA  SER A  74       5.071  -1.076 102.612  1.00  0.00           C  
ATOM   1189  C   SER A  74       6.259  -0.923 103.590  1.00  0.00           C  
ATOM   1190  O   SER A  74       6.077  -0.988 104.808  1.00  0.00           O  
ATOM   1191  CB  SER A  74       5.147  -2.435 101.926  1.00  0.00           C  
ATOM   1192  OG  SER A  74       5.128  -3.504 102.849  1.00  0.00           O  
ATOM   1193  H   SER A  74       5.150  -0.286 100.611  1.00  0.00           H  
ATOM   1194  HA  SER A  74       4.149  -1.023 103.188  1.00  0.00           H  
ATOM   1195 1HB  SER A  74       4.306  -2.531 101.240  1.00  0.00           H  
ATOM   1196 2HB  SER A  74       6.054  -2.487 101.326  1.00  0.00           H  
ATOM   1197  HG  SER A  74       6.035  -3.602 103.243  1.00  0.00           H  
ATOM   1198  N   GLU A  75       7.481  -0.725 103.061  1.00  0.00           N  
ATOM   1199  CA  GLU A  75       8.688  -0.618 103.894  1.00  0.00           C  
ATOM   1200  C   GLU A  75       8.740   0.615 104.808  1.00  0.00           C  
ATOM   1201  O   GLU A  75       9.251   0.546 105.931  1.00  0.00           O  
ATOM   1202  CB  GLU A  75       9.926  -0.620 102.994  1.00  0.00           C  
ATOM   1203  CG  GLU A  75      11.249  -0.607 103.745  1.00  0.00           C  
ATOM   1204  CD  GLU A  75      12.440  -0.715 102.834  1.00  0.00           C  
ATOM   1205  OE1 GLU A  75      12.248  -0.817 101.646  1.00  0.00           O  
ATOM   1206  OE2 GLU A  75      13.544  -0.697 103.326  1.00  0.00           O  
ATOM   1207  H   GLU A  75       7.577  -0.674 102.042  1.00  0.00           H  
ATOM   1208  HA  GLU A  75       8.728  -1.505 104.525  1.00  0.00           H  
ATOM   1209 1HB  GLU A  75       9.911  -1.504 102.357  1.00  0.00           H  
ATOM   1210 2HB  GLU A  75       9.903   0.254 102.342  1.00  0.00           H  
ATOM   1211 1HG  GLU A  75      11.324   0.320 104.313  1.00  0.00           H  
ATOM   1212 2HG  GLU A  75      11.262  -1.436 104.452  1.00  0.00           H  
ATOM   1213  N   LEU A  76       8.255   1.742 104.309  1.00  0.00           N  
ATOM   1214  CA  LEU A  76       8.292   3.010 105.012  1.00  0.00           C  
ATOM   1215  C   LEU A  76       7.252   3.129 106.110  1.00  0.00           C  
ATOM   1216  O   LEU A  76       6.090   2.793 105.922  1.00  0.00           O  
ATOM   1217  CB  LEU A  76       8.038   4.123 103.992  1.00  0.00           C  
ATOM   1218  CG  LEU A  76       9.095   4.345 102.871  1.00  0.00           C  
ATOM   1219  CD1 LEU A  76       8.525   5.340 101.853  1.00  0.00           C  
ATOM   1220  CD2 LEU A  76      10.373   4.893 103.473  1.00  0.00           C  
ATOM   1221  H   LEU A  76       7.860   1.722 103.365  1.00  0.00           H  
ATOM   1222  HA  LEU A  76       9.272   3.117 105.466  1.00  0.00           H  
ATOM   1223 1HB  LEU A  76       7.110   3.871 103.492  1.00  0.00           H  
ATOM   1224 2HB  LEU A  76       7.897   5.061 104.527  1.00  0.00           H  
ATOM   1225  HG  LEU A  76       9.314   3.407 102.363  1.00  0.00           H  
ATOM   1226 1HD1 LEU A  76       9.253   5.514 101.064  1.00  0.00           H  
ATOM   1227 2HD1 LEU A  76       7.618   4.929 101.418  1.00  0.00           H  
ATOM   1228 3HD1 LEU A  76       8.296   6.276 102.348  1.00  0.00           H  
ATOM   1229 1HD2 LEU A  76      11.101   5.061 102.679  1.00  0.00           H  
ATOM   1230 2HD2 LEU A  76      10.160   5.831 103.979  1.00  0.00           H  
ATOM   1231 3HD2 LEU A  76      10.786   4.185 104.184  1.00  0.00           H  
ATOM   1232  N   THR A  77       7.640   3.743 107.225  1.00  0.00           N  
ATOM   1233  CA  THR A  77       6.679   3.987 108.290  1.00  0.00           C  
ATOM   1234  C   THR A  77       6.321   5.470 108.394  1.00  0.00           C  
ATOM   1235  O   THR A  77       5.295   5.831 108.967  1.00  0.00           O  
ATOM   1236  CB  THR A  77       7.221   3.488 109.643  1.00  0.00           C  
ATOM   1237  OG1 THR A  77       8.424   4.196 109.969  1.00  0.00           O  
ATOM   1238  CG2 THR A  77       7.514   1.997 109.582  1.00  0.00           C  
ATOM   1239  H   THR A  77       8.609   3.985 107.362  1.00  0.00           H  
ATOM   1240  HA  THR A  77       5.764   3.437 108.072  1.00  0.00           H  
ATOM   1241  HB  THR A  77       6.482   3.676 110.422  1.00  0.00           H  
ATOM   1242  HG1 THR A  77       8.589   4.128 110.912  1.00  0.00           H  
ATOM   1243 1HG2 THR A  77       7.896   1.662 110.547  1.00  0.00           H  
ATOM   1244 2HG2 THR A  77       6.599   1.455 109.346  1.00  0.00           H  
ATOM   1245 3HG2 THR A  77       8.259   1.804 108.811  1.00  0.00           H  
ATOM   1246  N   ASP A  78       7.164   6.335 107.828  1.00  0.00           N  
ATOM   1247  CA  ASP A  78       6.920   7.769 107.865  1.00  0.00           C  
ATOM   1248  C   ASP A  78       5.971   8.185 106.754  1.00  0.00           C  
ATOM   1249  O   ASP A  78       6.303   8.068 105.571  1.00  0.00           O  
ATOM   1250  CB  ASP A  78       8.219   8.558 107.756  1.00  0.00           C  
ATOM   1251  CG  ASP A  78       7.974  10.047 107.835  1.00  0.00           C  
ATOM   1252  OD1 ASP A  78       7.536  10.512 108.857  1.00  0.00           O  
ATOM   1253  OD2 ASP A  78       8.198  10.720 106.838  1.00  0.00           O  
ATOM   1254  H   ASP A  78       8.004   5.999 107.394  1.00  0.00           H  
ATOM   1255  HA  ASP A  78       6.455   8.017 108.819  1.00  0.00           H  
ATOM   1256 1HB  ASP A  78       8.888   8.271 108.568  1.00  0.00           H  
ATOM   1257 2HB  ASP A  78       8.719   8.319 106.821  1.00  0.00           H  
ATOM   1258  N   GLU A  79       4.806   8.692 107.143  1.00  0.00           N  
ATOM   1259  CA  GLU A  79       3.775   9.053 106.182  1.00  0.00           C  
ATOM   1260  C   GLU A  79       4.219  10.157 105.230  1.00  0.00           C  
ATOM   1261  O   GLU A  79       3.867  10.138 104.050  1.00  0.00           O  
ATOM   1262  CB  GLU A  79       2.505   9.491 106.914  1.00  0.00           C  
ATOM   1263  CG  GLU A  79       1.329   9.778 106.007  1.00  0.00           C  
ATOM   1264  CD  GLU A  79       0.828   8.541 105.301  1.00  0.00           C  
ATOM   1265  OE1 GLU A  79       1.059   7.472 105.822  1.00  0.00           O  
ATOM   1266  OE2 GLU A  79       0.247   8.668 104.231  1.00  0.00           O  
ATOM   1267  H   GLU A  79       4.623   8.772 108.135  1.00  0.00           H  
ATOM   1268  HA  GLU A  79       3.541   8.168 105.588  1.00  0.00           H  
ATOM   1269 1HB  GLU A  79       2.207   8.718 107.622  1.00  0.00           H  
ATOM   1270 2HB  GLU A  79       2.711  10.397 107.485  1.00  0.00           H  
ATOM   1271 1HG  GLU A  79       0.520  10.200 106.597  1.00  0.00           H  
ATOM   1272 2HG  GLU A  79       1.628  10.516 105.277  1.00  0.00           H  
ATOM   1273  N   ASP A  80       4.981  11.138 105.727  1.00  0.00           N  
ATOM   1274  CA  ASP A  80       5.401  12.219 104.846  1.00  0.00           C  
ATOM   1275  C   ASP A  80       6.291  11.670 103.746  1.00  0.00           C  
ATOM   1276  O   ASP A  80       6.104  12.011 102.573  1.00  0.00           O  
ATOM   1277  CB  ASP A  80       6.144  13.305 105.628  1.00  0.00           C  
ATOM   1278  CG  ASP A  80       5.226  14.119 106.530  1.00  0.00           C  
ATOM   1279  OD1 ASP A  80       4.034  14.058 106.342  1.00  0.00           O  
ATOM   1280  OD2 ASP A  80       5.726  14.794 107.398  1.00  0.00           O  
ATOM   1281  H   ASP A  80       5.274  11.116 106.697  1.00  0.00           H  
ATOM   1282  HA  ASP A  80       4.516  12.644 104.376  1.00  0.00           H  
ATOM   1283 1HB  ASP A  80       6.919  12.846 106.242  1.00  0.00           H  
ATOM   1284 2HB  ASP A  80       6.638  13.982 104.930  1.00  0.00           H  
ATOM   1285  N   THR A  81       7.242  10.804 104.118  1.00  0.00           N  
ATOM   1286  CA  THR A  81       8.156  10.204 103.161  1.00  0.00           C  
ATOM   1287  C   THR A  81       7.373   9.432 102.107  1.00  0.00           C  
ATOM   1288  O   THR A  81       7.678   9.532 100.916  1.00  0.00           O  
ATOM   1289  CB  THR A  81       9.162   9.260 103.845  1.00  0.00           C  
ATOM   1290  OG1 THR A  81       9.928   9.995 104.806  1.00  0.00           O  
ATOM   1291  CG2 THR A  81      10.127   8.694 102.796  1.00  0.00           C  
ATOM   1292  H   THR A  81       7.376  10.607 105.120  1.00  0.00           H  
ATOM   1293  HA  THR A  81       8.707  11.000 102.664  1.00  0.00           H  
ATOM   1294  HB  THR A  81       8.631   8.448 104.343  1.00  0.00           H  
ATOM   1295  HG1 THR A  81       9.340  10.263 105.555  1.00  0.00           H  
ATOM   1296 1HG2 THR A  81      10.845   8.044 103.283  1.00  0.00           H  
ATOM   1297 2HG2 THR A  81       9.593   8.132 102.042  1.00  0.00           H  
ATOM   1298 3HG2 THR A  81      10.655   9.516 102.315  1.00  0.00           H  
ATOM   1299  N   ILE A  82       6.358   8.668 102.533  1.00  0.00           N  
ATOM   1300  CA  ILE A  82       5.577   7.898 101.572  1.00  0.00           C  
ATOM   1301  C   ILE A  82       4.896   8.835 100.591  1.00  0.00           C  
ATOM   1302  O   ILE A  82       4.919   8.575  99.383  1.00  0.00           O  
ATOM   1303  CB  ILE A  82       4.489   7.048 102.261  1.00  0.00           C  
ATOM   1304  CG1 ILE A  82       5.149   5.946 103.077  1.00  0.00           C  
ATOM   1305  CG2 ILE A  82       3.547   6.436 101.180  1.00  0.00           C  
ATOM   1306  CD1 ILE A  82       4.231   5.224 104.036  1.00  0.00           C  
ATOM   1307  H   ILE A  82       6.179   8.596 103.539  1.00  0.00           H  
ATOM   1308  HA  ILE A  82       6.241   7.245 101.020  1.00  0.00           H  
ATOM   1309  HB  ILE A  82       3.907   7.670 102.945  1.00  0.00           H  
ATOM   1310 1HG1 ILE A  82       5.552   5.218 102.399  1.00  0.00           H  
ATOM   1311 2HG1 ILE A  82       5.961   6.380 103.652  1.00  0.00           H  
ATOM   1312 1HG2 ILE A  82       2.781   5.844 101.654  1.00  0.00           H  
ATOM   1313 2HG2 ILE A  82       3.060   7.219 100.615  1.00  0.00           H  
ATOM   1314 3HG2 ILE A  82       4.123   5.806 100.496  1.00  0.00           H  
ATOM   1315 1HD1 ILE A  82       4.799   4.462 104.566  1.00  0.00           H  
ATOM   1316 2HD1 ILE A  82       3.821   5.930 104.757  1.00  0.00           H  
ATOM   1317 3HD1 ILE A  82       3.420   4.743 103.503  1.00  0.00           H  
ATOM   1318  N   ARG A  83       4.265   9.897 101.089  1.00  0.00           N  
ATOM   1319  CA  ARG A  83       3.574  10.832 100.219  1.00  0.00           C  
ATOM   1320  C   ARG A  83       4.525  11.475  99.206  1.00  0.00           C  
ATOM   1321  O   ARG A  83       4.155  11.660  98.040  1.00  0.00           O  
ATOM   1322  CB  ARG A  83       2.862  11.879 101.047  1.00  0.00           C  
ATOM   1323  CG  ARG A  83       1.657  11.329 101.828  1.00  0.00           C  
ATOM   1324  CD  ARG A  83       1.016  12.363 102.660  1.00  0.00           C  
ATOM   1325  NE  ARG A  83      -0.094  11.824 103.457  1.00  0.00           N  
ATOM   1326  CZ  ARG A  83      -0.997  12.587 104.129  1.00  0.00           C  
ATOM   1327  NH1 ARG A  83      -0.938  13.907 104.053  1.00  0.00           N  
ATOM   1328  NH2 ARG A  83      -1.941  12.020 104.870  1.00  0.00           N  
ATOM   1329  H   ARG A  83       4.250  10.042 102.108  1.00  0.00           H  
ATOM   1330  HA  ARG A  83       2.818  10.280  99.666  1.00  0.00           H  
ATOM   1331 1HB  ARG A  83       3.564  12.298 101.772  1.00  0.00           H  
ATOM   1332 2HB  ARG A  83       2.521  12.692 100.409  1.00  0.00           H  
ATOM   1333 1HG  ARG A  83       0.912  10.958 101.125  1.00  0.00           H  
ATOM   1334 2HG  ARG A  83       1.968  10.512 102.477  1.00  0.00           H  
ATOM   1335 1HD  ARG A  83       1.760  12.776 103.343  1.00  0.00           H  
ATOM   1336 2HD  ARG A  83       0.627  13.146 102.014  1.00  0.00           H  
ATOM   1337  HE  ARG A  83      -0.149  10.787 103.563  1.00  0.00           H  
ATOM   1338 1HH1 ARG A  83      -0.225  14.353 103.497  1.00  0.00           H  
ATOM   1339 2HH1 ARG A  83      -1.608  14.475 104.554  1.00  0.00           H  
ATOM   1340 1HH2 ARG A  83      -1.993  11.008 104.949  1.00  0.00           H  
ATOM   1341 2HH2 ARG A  83      -2.606  12.593 105.367  1.00  0.00           H  
ATOM   1342  N   MET A  84       5.754  11.799  99.637  1.00  0.00           N  
ATOM   1343  CA  MET A  84       6.728  12.375  98.718  1.00  0.00           C  
ATOM   1344  C   MET A  84       7.140  11.363  97.646  1.00  0.00           C  
ATOM   1345  O   MET A  84       7.307  11.739  96.480  1.00  0.00           O  
ATOM   1346  CB  MET A  84       7.951  12.867  99.489  1.00  0.00           C  
ATOM   1347  CG  MET A  84       8.965  13.625  98.644  1.00  0.00           C  
ATOM   1348  SD  MET A  84       8.228  15.002  97.741  1.00  0.00           S  
ATOM   1349  CE  MET A  84       7.877  16.136  99.081  1.00  0.00           C  
ATOM   1350  H   MET A  84       5.980  11.696 100.631  1.00  0.00           H  
ATOM   1351  HA  MET A  84       6.262  13.222  98.217  1.00  0.00           H  
ATOM   1352 1HB  MET A  84       7.631  13.525 100.296  1.00  0.00           H  
ATOM   1353 2HB  MET A  84       8.462  12.017  99.942  1.00  0.00           H  
ATOM   1354 1HG  MET A  84       9.753  14.017  99.286  1.00  0.00           H  
ATOM   1355 2HG  MET A  84       9.420  12.945  97.924  1.00  0.00           H  
ATOM   1356 1HE  MET A  84       7.416  17.040  98.681  1.00  0.00           H  
ATOM   1357 2HE  MET A  84       7.195  15.664  99.789  1.00  0.00           H  
ATOM   1358 3HE  MET A  84       8.805  16.397  99.590  1.00  0.00           H  
ATOM   1359  N   GLU A  85       7.262  10.078  98.008  1.00  0.00           N  
ATOM   1360  CA  GLU A  85       7.595   9.062  97.014  1.00  0.00           C  
ATOM   1361  C   GLU A  85       6.461   8.926  95.993  1.00  0.00           C  
ATOM   1362  O   GLU A  85       6.720   8.761  94.801  1.00  0.00           O  
ATOM   1363  CB  GLU A  85       7.861   7.715  97.690  1.00  0.00           C  
ATOM   1364  CG  GLU A  85       9.114   7.682  98.554  1.00  0.00           C  
ATOM   1365  CD  GLU A  85      10.360   8.031  97.790  1.00  0.00           C  
ATOM   1366  OE1 GLU A  85      10.452   7.667  96.642  1.00  0.00           O  
ATOM   1367  OE2 GLU A  85      11.222   8.662  98.355  1.00  0.00           O  
ATOM   1368  H   GLU A  85       7.192   9.827  99.004  1.00  0.00           H  
ATOM   1369  HA  GLU A  85       8.485   9.390  96.478  1.00  0.00           H  
ATOM   1370 1HB  GLU A  85       7.012   7.451  98.322  1.00  0.00           H  
ATOM   1371 2HB  GLU A  85       7.957   6.939  96.931  1.00  0.00           H  
ATOM   1372 1HG  GLU A  85       8.995   8.388  99.375  1.00  0.00           H  
ATOM   1373 2HG  GLU A  85       9.221   6.686  98.981  1.00  0.00           H  
ATOM   1374  N   ILE A  86       5.207   9.045  96.460  1.00  0.00           N  
ATOM   1375  CA  ILE A  86       4.050   8.970  95.569  1.00  0.00           C  
ATOM   1376  C   ILE A  86       4.120  10.123  94.572  1.00  0.00           C  
ATOM   1377  O   ILE A  86       3.891   9.919  93.374  1.00  0.00           O  
ATOM   1378  CB  ILE A  86       2.709   8.997  96.337  1.00  0.00           C  
ATOM   1379  CG1 ILE A  86       2.565   7.710  97.183  1.00  0.00           C  
ATOM   1380  CG2 ILE A  86       1.543   9.092  95.333  1.00  0.00           C  
ATOM   1381  CD1 ILE A  86       1.477   7.737  98.181  1.00  0.00           C  
ATOM   1382  H   ILE A  86       5.079   9.127  97.475  1.00  0.00           H  
ATOM   1383  HA  ILE A  86       4.102   8.038  95.006  1.00  0.00           H  
ATOM   1384  HB  ILE A  86       2.690   9.851  97.007  1.00  0.00           H  
ATOM   1385 1HG1 ILE A  86       2.367   6.882  96.521  1.00  0.00           H  
ATOM   1386 2HG1 ILE A  86       3.495   7.524  97.704  1.00  0.00           H  
ATOM   1387 1HG2 ILE A  86       0.595   9.116  95.844  1.00  0.00           H  
ATOM   1388 2HG2 ILE A  86       1.624   9.993  94.729  1.00  0.00           H  
ATOM   1389 3HG2 ILE A  86       1.584   8.222  94.695  1.00  0.00           H  
ATOM   1390 1HD1 ILE A  86       1.450   6.786  98.716  1.00  0.00           H  
ATOM   1391 2HD1 ILE A  86       1.634   8.539  98.887  1.00  0.00           H  
ATOM   1392 3HD1 ILE A  86       0.568   7.884  97.670  1.00  0.00           H  
ATOM   1393  N   LEU A  87       4.410  11.341  95.068  1.00  0.00           N  
ATOM   1394  CA  LEU A  87       4.553  12.507  94.202  1.00  0.00           C  
ATOM   1395  C   LEU A  87       5.608  12.282  93.128  1.00  0.00           C  
ATOM   1396  O   LEU A  87       5.360  12.576  91.955  1.00  0.00           O  
ATOM   1397  CB  LEU A  87       4.922  13.741  95.035  1.00  0.00           C  
ATOM   1398  CG  LEU A  87       4.999  15.065  94.264  1.00  0.00           C  
ATOM   1399  CD1 LEU A  87       4.488  16.197  95.146  1.00  0.00           C  
ATOM   1400  CD2 LEU A  87       6.434  15.317  93.828  1.00  0.00           C  
ATOM   1401  H   LEU A  87       4.520  11.447  96.083  1.00  0.00           H  
ATOM   1402  HA  LEU A  87       3.597  12.691  93.715  1.00  0.00           H  
ATOM   1403 1HB  LEU A  87       4.184  13.860  95.825  1.00  0.00           H  
ATOM   1404 2HB  LEU A  87       5.895  13.570  95.497  1.00  0.00           H  
ATOM   1405  HG  LEU A  87       4.356  15.012  93.385  1.00  0.00           H  
ATOM   1406 1HD1 LEU A  87       4.543  17.138  94.598  1.00  0.00           H  
ATOM   1407 2HD1 LEU A  87       3.454  16.001  95.427  1.00  0.00           H  
ATOM   1408 3HD1 LEU A  87       5.103  16.264  96.043  1.00  0.00           H  
ATOM   1409 1HD2 LEU A  87       6.489  16.258  93.279  1.00  0.00           H  
ATOM   1410 2HD2 LEU A  87       7.078  15.371  94.706  1.00  0.00           H  
ATOM   1411 3HD2 LEU A  87       6.767  14.502  93.185  1.00  0.00           H  
ATOM   1412  N   ASP A  88       6.783  11.768  93.520  1.00  0.00           N  
ATOM   1413  CA  ASP A  88       7.833  11.526  92.539  1.00  0.00           C  
ATOM   1414  C   ASP A  88       7.360  10.543  91.475  1.00  0.00           C  
ATOM   1415  O   ASP A  88       7.647  10.741  90.290  1.00  0.00           O  
ATOM   1416  CB  ASP A  88       9.094  10.988  93.220  1.00  0.00           C  
ATOM   1417  CG  ASP A  88      10.235  10.740  92.243  1.00  0.00           C  
ATOM   1418  OD1 ASP A  88      10.705  11.685  91.656  1.00  0.00           O  
ATOM   1419  OD2 ASP A  88      10.625   9.606  92.092  1.00  0.00           O  
ATOM   1420  H   ASP A  88       6.945  11.578  94.515  1.00  0.00           H  
ATOM   1421  HA  ASP A  88       8.051  12.470  92.041  1.00  0.00           H  
ATOM   1422 1HB  ASP A  88       9.430  11.698  93.976  1.00  0.00           H  
ATOM   1423 2HB  ASP A  88       8.861  10.053  93.730  1.00  0.00           H  
ATOM   1424  N   VAL A  89       6.619   9.503  91.866  1.00  0.00           N  
ATOM   1425  CA  VAL A  89       6.066   8.568  90.900  1.00  0.00           C  
ATOM   1426  C   VAL A  89       5.143   9.249  89.929  1.00  0.00           C  
ATOM   1427  O   VAL A  89       5.226   9.030  88.721  1.00  0.00           O  
ATOM   1428  CB  VAL A  89       5.296   7.446  91.622  1.00  0.00           C  
ATOM   1429  CG1 VAL A  89       4.478   6.636  90.628  1.00  0.00           C  
ATOM   1430  CG2 VAL A  89       6.270   6.552  92.375  1.00  0.00           C  
ATOM   1431  H   VAL A  89       6.437   9.360  92.849  1.00  0.00           H  
ATOM   1432  HA  VAL A  89       6.889   8.123  90.339  1.00  0.00           H  
ATOM   1433  HB  VAL A  89       4.595   7.894  92.326  1.00  0.00           H  
ATOM   1434 1HG1 VAL A  89       3.940   5.848  91.155  1.00  0.00           H  
ATOM   1435 2HG1 VAL A  89       3.764   7.289  90.127  1.00  0.00           H  
ATOM   1436 3HG1 VAL A  89       5.143   6.189  89.889  1.00  0.00           H  
ATOM   1437 1HG2 VAL A  89       5.719   5.762  92.884  1.00  0.00           H  
ATOM   1438 2HG2 VAL A  89       6.975   6.109  91.672  1.00  0.00           H  
ATOM   1439 3HG2 VAL A  89       6.815   7.145  93.110  1.00  0.00           H  
ATOM   1440  N   ALA A  90       4.242  10.090  90.429  1.00  0.00           N  
ATOM   1441  CA  ALA A  90       3.336  10.788  89.536  1.00  0.00           C  
ATOM   1442  C   ALA A  90       4.108  11.604  88.500  1.00  0.00           C  
ATOM   1443  O   ALA A  90       3.776  11.593  87.315  1.00  0.00           O  
ATOM   1444  CB  ALA A  90       2.399  11.684  90.332  1.00  0.00           C  
ATOM   1445  H   ALA A  90       4.176  10.253  91.423  1.00  0.00           H  
ATOM   1446  HA  ALA A  90       2.738  10.048  89.002  1.00  0.00           H  
ATOM   1447 1HB  ALA A  90       1.722  12.199  89.650  1.00  0.00           H  
ATOM   1448 2HB  ALA A  90       1.820  11.078  91.029  1.00  0.00           H  
ATOM   1449 3HB  ALA A  90       2.981  12.418  90.887  1.00  0.00           H  
ATOM   1450  N   LEU A  91       5.147  12.320  88.939  1.00  0.00           N  
ATOM   1451  CA  LEU A  91       5.953  13.125  88.028  1.00  0.00           C  
ATOM   1452  C   LEU A  91       6.705  12.257  87.001  1.00  0.00           C  
ATOM   1453  O   LEU A  91       6.785  12.602  85.822  1.00  0.00           O  
ATOM   1454  CB  LEU A  91       6.955  13.966  88.829  1.00  0.00           C  
ATOM   1455  CG  LEU A  91       6.368  15.178  89.565  1.00  0.00           C  
ATOM   1456  CD1 LEU A  91       7.393  15.717  90.553  1.00  0.00           C  
ATOM   1457  CD2 LEU A  91       5.971  16.243  88.553  1.00  0.00           C  
ATOM   1458  H   LEU A  91       5.381  12.305  89.921  1.00  0.00           H  
ATOM   1459  HA  LEU A  91       5.290  13.792  87.477  1.00  0.00           H  
ATOM   1460 1HB  LEU A  91       7.431  13.327  89.570  1.00  0.00           H  
ATOM   1461 2HB  LEU A  91       7.724  14.332  88.148  1.00  0.00           H  
ATOM   1462  HG  LEU A  91       5.489  14.869  90.131  1.00  0.00           H  
ATOM   1463 1HD1 LEU A  91       6.976  16.578  91.076  1.00  0.00           H  
ATOM   1464 2HD1 LEU A  91       7.645  14.941  91.276  1.00  0.00           H  
ATOM   1465 3HD1 LEU A  91       8.292  16.019  90.017  1.00  0.00           H  
ATOM   1466 1HD2 LEU A  91       5.553  17.103  89.076  1.00  0.00           H  
ATOM   1467 2HD2 LEU A  91       6.850  16.553  87.988  1.00  0.00           H  
ATOM   1468 3HD2 LEU A  91       5.225  15.836  87.871  1.00  0.00           H  
ATOM   1469  N   LYS A  92       7.260  11.121  87.452  1.00  0.00           N  
ATOM   1470  CA  LYS A  92       7.953  10.207  86.554  1.00  0.00           C  
ATOM   1471  C   LYS A  92       6.981   9.541  85.594  1.00  0.00           C  
ATOM   1472  O   LYS A  92       7.308   9.301  84.432  1.00  0.00           O  
ATOM   1473  CB  LYS A  92       8.715   9.147  87.350  1.00  0.00           C  
ATOM   1474  CG  LYS A  92      10.026   9.634  87.953  1.00  0.00           C  
ATOM   1475  CD  LYS A  92      10.775   8.500  88.637  1.00  0.00           C  
ATOM   1476  CE  LYS A  92      12.215   8.890  88.938  1.00  0.00           C  
ATOM   1477  NZ  LYS A  92      12.298   9.968  89.960  1.00  0.00           N  
ATOM   1478  H   LYS A  92       7.197  10.893  88.434  1.00  0.00           H  
ATOM   1479  HA  LYS A  92       8.673  10.778  85.967  1.00  0.00           H  
ATOM   1480 1HB  LYS A  92       8.088   8.782  88.164  1.00  0.00           H  
ATOM   1481 2HB  LYS A  92       8.940   8.298  86.704  1.00  0.00           H  
ATOM   1482 1HG  LYS A  92      10.655  10.052  87.167  1.00  0.00           H  
ATOM   1483 2HG  LYS A  92       9.821  10.416  88.684  1.00  0.00           H  
ATOM   1484 1HD  LYS A  92      10.274   8.243  89.571  1.00  0.00           H  
ATOM   1485 2HD  LYS A  92      10.774   7.622  87.991  1.00  0.00           H  
ATOM   1486 1HE  LYS A  92      12.759   8.019  89.301  1.00  0.00           H  
ATOM   1487 2HE  LYS A  92      12.697   9.236  88.024  1.00  0.00           H  
ATOM   1488 1HZ  LYS A  92      13.267  10.197  90.131  1.00  0.00           H  
ATOM   1489 2HZ  LYS A  92      11.812  10.788  89.625  1.00  0.00           H  
ATOM   1490 3HZ  LYS A  92      11.871   9.652  90.819  1.00  0.00           H  
ATOM   1491  N   ALA A  93       5.776   9.235  86.068  1.00  0.00           N  
ATOM   1492  CA  ALA A  93       4.771   8.600  85.241  1.00  0.00           C  
ATOM   1493  C   ALA A  93       4.389   9.534  84.098  1.00  0.00           C  
ATOM   1494  O   ALA A  93       4.200   9.097  82.963  1.00  0.00           O  
ATOM   1495  CB  ALA A  93       3.550   8.226  86.069  1.00  0.00           C  
ATOM   1496  H   ALA A  93       5.557   9.451  87.030  1.00  0.00           H  
ATOM   1497  HA  ALA A  93       5.192   7.683  84.827  1.00  0.00           H  
ATOM   1498 1HB  ALA A  93       2.804   7.760  85.427  1.00  0.00           H  
ATOM   1499 2HB  ALA A  93       3.842   7.528  86.853  1.00  0.00           H  
ATOM   1500 3HB  ALA A  93       3.130   9.123  86.521  1.00  0.00           H  
ATOM   1501  N   LEU A  94       4.254  10.965  84.392  1.00  0.00           N  
ATOM   1502  CA  LEU A  94       4.033  12.046  83.436  1.00  0.00           C  
ATOM   1503  C   LEU A  94       5.194  12.165  82.459  1.00  0.00           C  
ATOM   1504  O   LEU A  94       4.992  12.278  81.250  1.00  0.00           O  
ATOM   1505  CB  LEU A  94       3.841  13.376  84.175  1.00  0.00           C  
ATOM   1506  CG  LEU A  94       3.667  14.613  83.284  1.00  0.00           C  
ATOM   1507  CD1 LEU A  94       2.410  14.457  82.438  1.00  0.00           C  
ATOM   1508  CD2 LEU A  94       3.591  15.859  84.153  1.00  0.00           C  
ATOM   1509  H   LEU A  94       4.328  11.186  85.375  1.00  0.00           H  
ATOM   1510  HA  LEU A  94       3.135  11.819  82.860  1.00  0.00           H  
ATOM   1511 1HB  LEU A  94       2.959  13.298  84.808  1.00  0.00           H  
ATOM   1512 2HB  LEU A  94       4.707  13.547  84.814  1.00  0.00           H  
ATOM   1513  HG  LEU A  94       4.517  14.695  82.605  1.00  0.00           H  
ATOM   1514 1HD1 LEU A  94       2.287  15.336  81.805  1.00  0.00           H  
ATOM   1515 2HD1 LEU A  94       2.500  13.569  81.812  1.00  0.00           H  
ATOM   1516 3HD1 LEU A  94       1.544  14.356  83.090  1.00  0.00           H  
ATOM   1517 1HD2 LEU A  94       3.468  16.738  83.520  1.00  0.00           H  
ATOM   1518 2HD2 LEU A  94       2.741  15.778  84.831  1.00  0.00           H  
ATOM   1519 3HD2 LEU A  94       4.509  15.955  84.733  1.00  0.00           H  
ATOM   1520  N   ALA A  95       6.414  12.138  82.990  1.00  0.00           N  
ATOM   1521  CA  ALA A  95       7.611  12.230  82.164  1.00  0.00           C  
ATOM   1522  C   ALA A  95       7.691  11.070  81.180  1.00  0.00           C  
ATOM   1523  O   ALA A  95       8.116  11.240  80.039  1.00  0.00           O  
ATOM   1524  CB  ALA A  95       8.856  12.271  83.038  1.00  0.00           C  
ATOM   1525  H   ALA A  95       6.512  12.054  83.991  1.00  0.00           H  
ATOM   1526  HA  ALA A  95       7.561  13.151  81.586  1.00  0.00           H  
ATOM   1527 1HB  ALA A  95       9.742  12.340  82.408  1.00  0.00           H  
ATOM   1528 2HB  ALA A  95       8.811  13.138  83.696  1.00  0.00           H  
ATOM   1529 3HB  ALA A  95       8.908  11.363  83.638  1.00  0.00           H  
ATOM   1530  N   ILE A  96       7.278   9.889  81.631  1.00  0.00           N  
ATOM   1531  CA  ILE A  96       7.224   8.717  80.765  1.00  0.00           C  
ATOM   1532  C   ILE A  96       6.291   8.948  79.584  1.00  0.00           C  
ATOM   1533  O   ILE A  96       6.632   8.641  78.442  1.00  0.00           O  
ATOM   1534  CB  ILE A  96       6.763   7.475  81.550  1.00  0.00           C  
ATOM   1535  CG1 ILE A  96       7.880   6.983  82.474  1.00  0.00           C  
ATOM   1536  CG2 ILE A  96       6.333   6.372  80.595  1.00  0.00           C  
ATOM   1537  CD1 ILE A  96       7.417   5.990  83.516  1.00  0.00           C  
ATOM   1538  H   ILE A  96       6.996   9.803  82.596  1.00  0.00           H  
ATOM   1539  HA  ILE A  96       8.221   8.533  80.368  1.00  0.00           H  
ATOM   1540  HB  ILE A  96       5.920   7.740  82.187  1.00  0.00           H  
ATOM   1541 1HG1 ILE A  96       8.663   6.513  81.880  1.00  0.00           H  
ATOM   1542 2HG1 ILE A  96       8.327   7.833  82.989  1.00  0.00           H  
ATOM   1543 1HG2 ILE A  96       6.011   5.502  81.166  1.00  0.00           H  
ATOM   1544 2HG2 ILE A  96       5.508   6.727  79.978  1.00  0.00           H  
ATOM   1545 3HG2 ILE A  96       7.172   6.097  79.956  1.00  0.00           H  
ATOM   1546 1HD1 ILE A  96       8.264   5.688  84.133  1.00  0.00           H  
ATOM   1547 2HD1 ILE A  96       6.656   6.452  84.146  1.00  0.00           H  
ATOM   1548 3HD1 ILE A  96       6.997   5.115  83.023  1.00  0.00           H  
ATOM   1549  N   ILE A  97       5.109   9.488  79.864  1.00  0.00           N  
ATOM   1550  CA  ILE A  97       4.128   9.769  78.825  1.00  0.00           C  
ATOM   1551  C   ILE A  97       4.597  10.897  77.917  1.00  0.00           C  
ATOM   1552  O   ILE A  97       4.367  10.870  76.706  1.00  0.00           O  
ATOM   1553  CB  ILE A  97       2.765  10.138  79.440  1.00  0.00           C  
ATOM   1554  CG1 ILE A  97       2.219   8.971  80.266  1.00  0.00           C  
ATOM   1555  CG2 ILE A  97       1.779  10.532  78.351  1.00  0.00           C  
ATOM   1556  CD1 ILE A  97       1.984   7.712  79.464  1.00  0.00           C  
ATOM   1557  H   ILE A  97       4.887   9.711  80.826  1.00  0.00           H  
ATOM   1558  HA  ILE A  97       4.010   8.876  78.210  1.00  0.00           H  
ATOM   1559  HB  ILE A  97       2.890  10.977  80.124  1.00  0.00           H  
ATOM   1560 1HG1 ILE A  97       2.915   8.738  81.071  1.00  0.00           H  
ATOM   1561 2HG1 ILE A  97       1.274   9.262  80.726  1.00  0.00           H  
ATOM   1562 1HG2 ILE A  97       0.821  10.789  78.803  1.00  0.00           H  
ATOM   1563 2HG2 ILE A  97       2.165  11.392  77.805  1.00  0.00           H  
ATOM   1564 3HG2 ILE A  97       1.643   9.696  77.664  1.00  0.00           H  
ATOM   1565 1HD1 ILE A  97       1.597   6.930  80.118  1.00  0.00           H  
ATOM   1566 2HD1 ILE A  97       1.262   7.914  78.672  1.00  0.00           H  
ATOM   1567 3HD1 ILE A  97       2.924   7.382  79.022  1.00  0.00           H  
ATOM   1568  N   ALA A  98       5.255  11.889  78.505  1.00  0.00           N  
ATOM   1569  CA  ALA A  98       5.756  13.031  77.750  1.00  0.00           C  
ATOM   1570  C   ALA A  98       6.816  12.602  76.742  1.00  0.00           C  
ATOM   1571  O   ALA A  98       7.646  11.740  77.031  1.00  0.00           O  
ATOM   1572  CB  ALA A  98       6.319  14.085  78.693  1.00  0.00           C  
ATOM   1573  H   ALA A  98       5.412  11.852  79.502  1.00  0.00           H  
ATOM   1574  HA  ALA A  98       4.928  13.467  77.191  1.00  0.00           H  
ATOM   1575 1HB  ALA A  98       6.689  14.931  78.114  1.00  0.00           H  
ATOM   1576 2HB  ALA A  98       5.534  14.423  79.370  1.00  0.00           H  
ATOM   1577 3HB  ALA A  98       7.135  13.656  79.271  1.00  0.00           H  
ATOM   1578  N   LYS A  99       6.782  13.209  75.560  1.00  0.00           N  
ATOM   1579  CA  LYS A  99       7.721  12.870  74.497  1.00  0.00           C  
ATOM   1580  C   LYS A  99       8.890  13.845  74.466  1.00  0.00           C  
ATOM   1581  O   LYS A  99       9.932  13.562  73.872  1.00  0.00           O  
ATOM   1582  CB  LYS A  99       7.012  12.855  73.142  1.00  0.00           C  
ATOM   1583  CG  LYS A  99       5.862  11.862  73.045  1.00  0.00           C  
ATOM   1584  CD  LYS A  99       6.349  10.432  73.222  1.00  0.00           C  
ATOM   1585  CE  LYS A  99       5.245   9.429  72.921  1.00  0.00           C  
ATOM   1586  NZ  LYS A  99       4.036   9.664  73.757  1.00  0.00           N  
ATOM   1587  H   LYS A  99       6.086  13.922  75.394  1.00  0.00           H  
ATOM   1588  HA  LYS A  99       8.124  11.877  74.696  1.00  0.00           H  
ATOM   1589 1HB  LYS A  99       6.617  13.848  72.926  1.00  0.00           H  
ATOM   1590 2HB  LYS A  99       7.731  12.611  72.359  1.00  0.00           H  
ATOM   1591 1HG  LYS A  99       5.124  12.084  73.817  1.00  0.00           H  
ATOM   1592 2HG  LYS A  99       5.382  11.956  72.071  1.00  0.00           H  
ATOM   1593 1HD  LYS A  99       7.189  10.248  72.550  1.00  0.00           H  
ATOM   1594 2HD  LYS A  99       6.688  10.287  74.247  1.00  0.00           H  
ATOM   1595 1HE  LYS A  99       4.965   9.500  71.871  1.00  0.00           H  
ATOM   1596 2HE  LYS A  99       5.609   8.419  73.110  1.00  0.00           H  
ATOM   1597 1HZ  LYS A  99       3.329   8.980  73.528  1.00  0.00           H  
ATOM   1598 2HZ  LYS A  99       4.280   9.582  74.734  1.00  0.00           H  
ATOM   1599 3HZ  LYS A  99       3.677  10.591  73.577  1.00  0.00           H  
ATOM   1600  N   ASP A 100       8.714  14.995  75.109  1.00  0.00           N  
ATOM   1601  CA  ASP A 100       9.745  16.027  75.131  1.00  0.00           C  
ATOM   1602  C   ASP A 100      10.743  15.786  76.256  1.00  0.00           C  
ATOM   1603  O   ASP A 100      10.376  15.759  77.431  1.00  0.00           O  
ATOM   1604  CB  ASP A 100       9.113  17.412  75.290  1.00  0.00           C  
ATOM   1605  CG  ASP A 100      10.135  18.539  75.235  1.00  0.00           C  
ATOM   1606  OD1 ASP A 100      11.305  18.251  75.149  1.00  0.00           O  
ATOM   1607  OD2 ASP A 100       9.736  19.678  75.279  1.00  0.00           O  
ATOM   1608  H   ASP A 100       7.844  15.157  75.595  1.00  0.00           H  
ATOM   1609  HA  ASP A 100      10.292  15.991  74.190  1.00  0.00           H  
ATOM   1610 1HB  ASP A 100       8.377  17.569  74.501  1.00  0.00           H  
ATOM   1611 2HB  ASP A 100       8.587  17.465  76.244  1.00  0.00           H  
ATOM   1612  N   GLU A 101      12.009  15.607  75.889  1.00  0.00           N  
ATOM   1613  CA  GLU A 101      13.058  15.340  76.865  1.00  0.00           C  
ATOM   1614  C   GLU A 101      13.191  16.488  77.858  1.00  0.00           C  
ATOM   1615  O   GLU A 101      13.527  16.276  79.023  1.00  0.00           O  
ATOM   1616  CB  GLU A 101      14.396  15.105  76.160  1.00  0.00           C  
ATOM   1617  CG  GLU A 101      15.538  14.722  77.090  1.00  0.00           C  
ATOM   1618  CD  GLU A 101      15.324  13.396  77.765  1.00  0.00           C  
ATOM   1619  OE1 GLU A 101      14.550  12.615  77.266  1.00  0.00           O  
ATOM   1620  OE2 GLU A 101      15.936  13.164  78.781  1.00  0.00           O  
ATOM   1621  H   GLU A 101      12.247  15.656  74.909  1.00  0.00           H  
ATOM   1622  HA  GLU A 101      12.790  14.446  77.426  1.00  0.00           H  
ATOM   1623 1HB  GLU A 101      14.283  14.309  75.423  1.00  0.00           H  
ATOM   1624 2HB  GLU A 101      14.688  16.008  75.624  1.00  0.00           H  
ATOM   1625 1HG  GLU A 101      16.462  14.679  76.515  1.00  0.00           H  
ATOM   1626 2HG  GLU A 101      15.650  15.497  77.848  1.00  0.00           H  
ATOM   1627  N   GLU A 102      12.926  17.703  77.389  1.00  0.00           N  
ATOM   1628  CA  GLU A 102      13.059  18.891  78.224  1.00  0.00           C  
ATOM   1629  C   GLU A 102      11.981  18.932  79.300  1.00  0.00           C  
ATOM   1630  O   GLU A 102      12.243  19.321  80.439  1.00  0.00           O  
ATOM   1631  CB  GLU A 102      12.985  20.156  77.366  1.00  0.00           C  
ATOM   1632  CG  GLU A 102      13.213  21.451  78.134  1.00  0.00           C  
ATOM   1633  CD  GLU A 102      13.250  22.661  77.242  1.00  0.00           C  
ATOM   1634  OE1 GLU A 102      13.126  22.502  76.052  1.00  0.00           O  
ATOM   1635  OE2 GLU A 102      13.404  23.745  77.753  1.00  0.00           O  
ATOM   1636  H   GLU A 102      12.623  17.807  76.433  1.00  0.00           H  
ATOM   1637  HA  GLU A 102      14.027  18.855  78.726  1.00  0.00           H  
ATOM   1638 1HB  GLU A 102      13.731  20.102  76.573  1.00  0.00           H  
ATOM   1639 2HB  GLU A 102      12.006  20.217  76.891  1.00  0.00           H  
ATOM   1640 1HG  GLU A 102      12.412  21.575  78.862  1.00  0.00           H  
ATOM   1641 2HG  GLU A 102      14.153  21.377  78.678  1.00  0.00           H  
ATOM   1642  N   VAL A 103      10.771  18.528  78.933  1.00  0.00           N  
ATOM   1643  CA  VAL A 103       9.677  18.418  79.892  1.00  0.00           C  
ATOM   1644  C   VAL A 103       9.959  17.340  80.929  1.00  0.00           C  
ATOM   1645  O   VAL A 103       9.664  17.509  82.112  1.00  0.00           O  
ATOM   1646  CB  VAL A 103       8.359  18.094  79.165  1.00  0.00           C  
ATOM   1647  CG1 VAL A 103       7.267  17.757  80.168  1.00  0.00           C  
ATOM   1648  CG2 VAL A 103       7.947  19.270  78.293  1.00  0.00           C  
ATOM   1649  H   VAL A 103      10.603  18.293  77.966  1.00  0.00           H  
ATOM   1650  HA  VAL A 103       9.584  19.367  80.421  1.00  0.00           H  
ATOM   1651  HB  VAL A 103       8.506  17.212  78.542  1.00  0.00           H  
ATOM   1652 1HG1 VAL A 103       6.342  17.530  79.637  1.00  0.00           H  
ATOM   1653 2HG1 VAL A 103       7.567  16.890  80.757  1.00  0.00           H  
ATOM   1654 3HG1 VAL A 103       7.104  18.608  80.829  1.00  0.00           H  
ATOM   1655 1HG2 VAL A 103       7.014  19.033  77.780  1.00  0.00           H  
ATOM   1656 2HG2 VAL A 103       7.805  20.153  78.915  1.00  0.00           H  
ATOM   1657 3HG2 VAL A 103       8.725  19.466  77.555  1.00  0.00           H  
ATOM   1658  N   ARG A 104      10.536  16.230  80.478  1.00  0.00           N  
ATOM   1659  CA  ARG A 104      10.921  15.149  81.377  1.00  0.00           C  
ATOM   1660  C   ARG A 104      11.907  15.631  82.433  1.00  0.00           C  
ATOM   1661  O   ARG A 104      11.763  15.329  83.616  1.00  0.00           O  
ATOM   1662  CB  ARG A 104      11.542  14.000  80.596  1.00  0.00           C  
ATOM   1663  CG  ARG A 104      10.586  13.265  79.670  1.00  0.00           C  
ATOM   1664  CD  ARG A 104      11.280  12.213  78.885  1.00  0.00           C  
ATOM   1665  NE  ARG A 104      10.404  11.609  77.893  1.00  0.00           N  
ATOM   1666  CZ  ARG A 104      10.827  11.017  76.759  1.00  0.00           C  
ATOM   1667  NH1 ARG A 104      12.112  10.958  76.488  1.00  0.00           N  
ATOM   1668  NH2 ARG A 104       9.951  10.496  75.919  1.00  0.00           N  
ATOM   1669  H   ARG A 104      10.711  16.133  79.490  1.00  0.00           H  
ATOM   1670  HA  ARG A 104      10.030  14.795  81.896  1.00  0.00           H  
ATOM   1671 1HB  ARG A 104      12.365  14.375  79.990  1.00  0.00           H  
ATOM   1672 2HB  ARG A 104      11.954  13.267  81.291  1.00  0.00           H  
ATOM   1673 1HG  ARG A 104       9.800  12.792  80.258  1.00  0.00           H  
ATOM   1674 2HG  ARG A 104      10.138  13.975  78.972  1.00  0.00           H  
ATOM   1675 1HD  ARG A 104      12.133  12.650  78.366  1.00  0.00           H  
ATOM   1676 2HD  ARG A 104      11.627  11.428  79.556  1.00  0.00           H  
ATOM   1677  HE  ARG A 104       9.409  11.635  78.067  1.00  0.00           H  
ATOM   1678 1HH1 ARG A 104      12.783  11.356  77.130  1.00  0.00           H  
ATOM   1679 2HH1 ARG A 104      12.429  10.514  75.638  1.00  0.00           H  
ATOM   1680 1HH2 ARG A 104       8.961  10.542  76.127  1.00  0.00           H  
ATOM   1681 2HH2 ARG A 104      10.266  10.053  75.070  1.00  0.00           H  
ATOM   1682  N   GLN A 105      12.909  16.388  81.994  1.00  0.00           N  
ATOM   1683  CA  GLN A 105      13.871  16.989  82.910  1.00  0.00           C  
ATOM   1684  C   GLN A 105      13.176  17.879  83.933  1.00  0.00           C  
ATOM   1685  O   GLN A 105      13.440  17.787  85.131  1.00  0.00           O  
ATOM   1686  CB  GLN A 105      14.915  17.798  82.136  1.00  0.00           C  
ATOM   1687  CG  GLN A 105      15.880  16.953  81.322  1.00  0.00           C  
ATOM   1688  CD  GLN A 105      16.837  17.796  80.502  1.00  0.00           C  
ATOM   1689  OE1 GLN A 105      16.806  19.029  80.558  1.00  0.00           O  
ATOM   1690  NE2 GLN A 105      17.696  17.136  79.733  1.00  0.00           N  
ATOM   1691  H   GLN A 105      13.008  16.549  81.001  1.00  0.00           H  
ATOM   1692  HA  GLN A 105      14.376  16.190  83.456  1.00  0.00           H  
ATOM   1693 1HB  GLN A 105      14.411  18.484  81.455  1.00  0.00           H  
ATOM   1694 2HB  GLN A 105      15.499  18.399  82.833  1.00  0.00           H  
ATOM   1695 1HG  GLN A 105      16.465  16.333  82.001  1.00  0.00           H  
ATOM   1696 2HG  GLN A 105      15.309  16.323  80.640  1.00  0.00           H  
ATOM   1697 1HE2 GLN A 105      18.352  17.639  79.169  1.00  0.00           H  
ATOM   1698 2HE2 GLN A 105      17.687  16.136  79.717  1.00  0.00           H  
ATOM   1699  N   ILE A 106      12.290  18.741  83.450  1.00  0.00           N  
ATOM   1700  CA  ILE A 106      11.575  19.671  84.318  1.00  0.00           C  
ATOM   1701  C   ILE A 106      10.801  18.929  85.399  1.00  0.00           C  
ATOM   1702  O   ILE A 106      10.830  19.311  86.570  1.00  0.00           O  
ATOM   1703  CB  ILE A 106      10.609  20.550  83.503  1.00  0.00           C  
ATOM   1704  CG1 ILE A 106      11.389  21.514  82.606  1.00  0.00           C  
ATOM   1705  CG2 ILE A 106       9.677  21.317  84.430  1.00  0.00           C  
ATOM   1706  CD1 ILE A 106      10.544  22.184  81.547  1.00  0.00           C  
ATOM   1707  H   ILE A 106      12.104  18.755  82.458  1.00  0.00           H  
ATOM   1708  HA  ILE A 106      12.304  20.311  84.814  1.00  0.00           H  
ATOM   1709  HB  ILE A 106      10.012  19.920  82.844  1.00  0.00           H  
ATOM   1710 1HG1 ILE A 106      11.847  22.290  83.219  1.00  0.00           H  
ATOM   1711 2HG1 ILE A 106      12.195  20.976  82.108  1.00  0.00           H  
ATOM   1712 1HG2 ILE A 106       9.001  21.932  83.838  1.00  0.00           H  
ATOM   1713 2HG2 ILE A 106       9.098  20.612  85.027  1.00  0.00           H  
ATOM   1714 3HG2 ILE A 106      10.265  21.955  85.090  1.00  0.00           H  
ATOM   1715 1HD1 ILE A 106      11.168  22.852  80.951  1.00  0.00           H  
ATOM   1716 2HD1 ILE A 106      10.104  21.425  80.900  1.00  0.00           H  
ATOM   1717 3HD1 ILE A 106       9.751  22.759  82.024  1.00  0.00           H  
ATOM   1718  N   ALA A 107      10.110  17.866  85.003  1.00  0.00           N  
ATOM   1719  CA  ALA A 107       9.323  17.072  85.939  1.00  0.00           C  
ATOM   1720  C   ALA A 107      10.190  16.534  87.070  1.00  0.00           C  
ATOM   1721  O   ALA A 107       9.781  16.525  88.230  1.00  0.00           O  
ATOM   1722  CB  ALA A 107       8.634  15.927  85.210  1.00  0.00           C  
ATOM   1723  H   ALA A 107      10.130  17.604  84.028  1.00  0.00           H  
ATOM   1724  HA  ALA A 107       8.562  17.712  86.383  1.00  0.00           H  
ATOM   1725 1HB  ALA A 107       8.050  15.343  85.922  1.00  0.00           H  
ATOM   1726 2HB  ALA A 107       7.973  16.329  84.442  1.00  0.00           H  
ATOM   1727 3HB  ALA A 107       9.382  15.288  84.745  1.00  0.00           H  
ATOM   1728  N   LYS A 108      11.393  16.085  86.723  1.00  0.00           N  
ATOM   1729  CA  LYS A 108      12.345  15.602  87.717  1.00  0.00           C  
ATOM   1730  C   LYS A 108      12.811  16.729  88.630  1.00  0.00           C  
ATOM   1731  O   LYS A 108      12.986  16.536  89.832  1.00  0.00           O  
ATOM   1732  CB  LYS A 108      13.548  14.948  87.034  1.00  0.00           C  
ATOM   1733  CG  LYS A 108      13.241  13.617  86.360  1.00  0.00           C  
ATOM   1734  CD  LYS A 108      14.479  13.040  85.690  1.00  0.00           C  
ATOM   1735  CE  LYS A 108      14.172  11.714  85.009  1.00  0.00           C  
ATOM   1736  NZ  LYS A 108      15.365  11.155  84.316  1.00  0.00           N  
ATOM   1737  H   LYS A 108      11.654  16.079  85.750  1.00  0.00           H  
ATOM   1738  HA  LYS A 108      11.848  14.858  88.340  1.00  0.00           H  
ATOM   1739 1HB  LYS A 108      13.947  15.623  86.277  1.00  0.00           H  
ATOM   1740 2HB  LYS A 108      14.335  14.777  87.769  1.00  0.00           H  
ATOM   1741 1HG  LYS A 108      12.876  12.908  87.103  1.00  0.00           H  
ATOM   1742 2HG  LYS A 108      12.465  13.761  85.609  1.00  0.00           H  
ATOM   1743 1HD  LYS A 108      14.852  13.744  84.945  1.00  0.00           H  
ATOM   1744 2HD  LYS A 108      15.257  12.882  86.437  1.00  0.00           H  
ATOM   1745 1HE  LYS A 108      13.828  10.995  85.751  1.00  0.00           H  
ATOM   1746 2HE  LYS A 108      13.377  11.856  84.277  1.00  0.00           H  
ATOM   1747 1HZ  LYS A 108      15.121  10.279  83.878  1.00  0.00           H  
ATOM   1748 2HZ  LYS A 108      15.682  11.807  83.612  1.00  0.00           H  
ATOM   1749 3HZ  LYS A 108      16.103  11.001  84.988  1.00  0.00           H  
ATOM   1750  N   GLU A 109      13.008  17.909  88.048  1.00  0.00           N  
ATOM   1751  CA  GLU A 109      13.429  19.079  88.814  1.00  0.00           C  
ATOM   1752  C   GLU A 109      12.363  19.493  89.818  1.00  0.00           C  
ATOM   1753  O   GLU A 109      12.675  19.900  90.937  1.00  0.00           O  
ATOM   1754  CB  GLU A 109      13.741  20.248  87.877  1.00  0.00           C  
ATOM   1755  CG  GLU A 109      14.217  21.509  88.583  1.00  0.00           C  
ATOM   1756  CD  GLU A 109      15.537  21.327  89.279  1.00  0.00           C  
ATOM   1757  OE1 GLU A 109      16.262  20.433  88.914  1.00  0.00           O  
ATOM   1758  OE2 GLU A 109      15.820  22.082  90.179  1.00  0.00           O  
ATOM   1759  H   GLU A 109      12.862  18.000  87.054  1.00  0.00           H  
ATOM   1760  HA  GLU A 109      14.327  18.818  89.375  1.00  0.00           H  
ATOM   1761 1HB  GLU A 109      14.513  19.949  87.168  1.00  0.00           H  
ATOM   1762 2HB  GLU A 109      12.850  20.502  87.303  1.00  0.00           H  
ATOM   1763 1HG  GLU A 109      14.315  22.309  87.849  1.00  0.00           H  
ATOM   1764 2HG  GLU A 109      13.466  21.811  89.311  1.00  0.00           H  
ATOM   1765  N   VAL A 110      11.102  19.390  89.410  1.00  0.00           N  
ATOM   1766  CA  VAL A 110       9.983  19.640  90.312  1.00  0.00           C  
ATOM   1767  C   VAL A 110      10.000  18.677  91.490  1.00  0.00           C  
ATOM   1768  O   VAL A 110       9.804  19.081  92.637  1.00  0.00           O  
ATOM   1769  CB  VAL A 110       8.646  19.499  89.560  1.00  0.00           C  
ATOM   1770  CG1 VAL A 110       7.479  19.528  90.535  1.00  0.00           C  
ATOM   1771  CG2 VAL A 110       8.514  20.609  88.528  1.00  0.00           C  
ATOM   1772  H   VAL A 110      10.914  19.132  88.453  1.00  0.00           H  
ATOM   1773  HA  VAL A 110      10.078  20.652  90.708  1.00  0.00           H  
ATOM   1774  HB  VAL A 110       8.622  18.531  89.058  1.00  0.00           H  
ATOM   1775 1HG1 VAL A 110       6.543  19.426  89.986  1.00  0.00           H  
ATOM   1776 2HG1 VAL A 110       7.576  18.703  91.242  1.00  0.00           H  
ATOM   1777 3HG1 VAL A 110       7.481  20.474  91.077  1.00  0.00           H  
ATOM   1778 1HG2 VAL A 110       7.567  20.503  87.999  1.00  0.00           H  
ATOM   1779 2HG2 VAL A 110       8.544  21.578  89.029  1.00  0.00           H  
ATOM   1780 3HG2 VAL A 110       9.336  20.544  87.815  1.00  0.00           H  
ATOM   1781  N   SER A 111      10.236  17.402  91.203  1.00  0.00           N  
ATOM   1782  CA  SER A 111      10.358  16.392  92.248  1.00  0.00           C  
ATOM   1783  C   SER A 111      11.472  16.741  93.227  1.00  0.00           C  
ATOM   1784  O   SER A 111      11.289  16.660  94.442  1.00  0.00           O  
ATOM   1785  CB  SER A 111      10.623  15.032  91.632  1.00  0.00           C  
ATOM   1786  OG  SER A 111      10.733  14.045  92.620  1.00  0.00           O  
ATOM   1787  H   SER A 111      10.333  17.125  90.238  1.00  0.00           H  
ATOM   1788  HA  SER A 111       9.423  16.358  92.807  1.00  0.00           H  
ATOM   1789 1HB  SER A 111       9.813  14.778  90.949  1.00  0.00           H  
ATOM   1790 2HB  SER A 111      11.542  15.070  91.049  1.00  0.00           H  
ATOM   1791  HG  SER A 111      10.699  13.204  92.159  1.00  0.00           H  
ATOM   1792  N   LYS A 112      12.622  17.133  92.691  1.00  0.00           N  
ATOM   1793  CA  LYS A 112      13.773  17.477  93.517  1.00  0.00           C  
ATOM   1794  C   LYS A 112      13.445  18.619  94.469  1.00  0.00           C  
ATOM   1795  O   LYS A 112      13.735  18.546  95.664  1.00  0.00           O  
ATOM   1796  CB  LYS A 112      14.969  17.851  92.640  1.00  0.00           C  
ATOM   1797  CG  LYS A 112      15.592  16.679  91.893  1.00  0.00           C  
ATOM   1798  CD  LYS A 112      16.759  17.132  91.029  1.00  0.00           C  
ATOM   1799  CE  LYS A 112      17.371  15.965  90.268  1.00  0.00           C  
ATOM   1800  NZ  LYS A 112      18.488  16.400  89.387  1.00  0.00           N  
ATOM   1801  H   LYS A 112      12.703  17.191  91.687  1.00  0.00           H  
ATOM   1802  HA  LYS A 112      14.038  16.609  94.121  1.00  0.00           H  
ATOM   1803 1HB  LYS A 112      14.662  18.593  91.903  1.00  0.00           H  
ATOM   1804 2HB  LYS A 112      15.745  18.304  93.258  1.00  0.00           H  
ATOM   1805 1HG  LYS A 112      15.948  15.938  92.610  1.00  0.00           H  
ATOM   1806 2HG  LYS A 112      14.840  16.212  91.258  1.00  0.00           H  
ATOM   1807 1HD  LYS A 112      16.413  17.880  90.314  1.00  0.00           H  
ATOM   1808 2HD  LYS A 112      17.525  17.583  91.659  1.00  0.00           H  
ATOM   1809 1HE  LYS A 112      17.748  15.228  90.975  1.00  0.00           H  
ATOM   1810 2HE  LYS A 112      16.606  15.490  89.654  1.00  0.00           H  
ATOM   1811 1HZ  LYS A 112      18.866  15.599  88.900  1.00  0.00           H  
ATOM   1812 2HZ  LYS A 112      18.146  17.072  88.714  1.00  0.00           H  
ATOM   1813 3HZ  LYS A 112      19.213  16.826  89.947  1.00  0.00           H  
ATOM   1814  N   GLN A 113      12.840  19.674  93.935  1.00  0.00           N  
ATOM   1815  CA  GLN A 113      12.533  20.862  94.722  1.00  0.00           C  
ATOM   1816  C   GLN A 113      11.454  20.572  95.759  1.00  0.00           C  
ATOM   1817  O   GLN A 113      11.492  21.097  96.871  1.00  0.00           O  
ATOM   1818  CB  GLN A 113      12.087  22.008  93.810  1.00  0.00           C  
ATOM   1819  CG  GLN A 113      13.183  22.549  92.909  1.00  0.00           C  
ATOM   1820  CD  GLN A 113      14.342  23.133  93.694  1.00  0.00           C  
ATOM   1821  OE1 GLN A 113      14.180  23.565  94.838  1.00  0.00           O  
ATOM   1822  NE2 GLN A 113      15.521  23.150  93.082  1.00  0.00           N  
ATOM   1823  H   GLN A 113      12.585  19.652  92.957  1.00  0.00           H  
ATOM   1824  HA  GLN A 113      13.432  21.164  95.259  1.00  0.00           H  
ATOM   1825 1HB  GLN A 113      11.266  21.671  93.177  1.00  0.00           H  
ATOM   1826 2HB  GLN A 113      11.714  22.833  94.418  1.00  0.00           H  
ATOM   1827 1HG  GLN A 113      13.565  21.737  92.290  1.00  0.00           H  
ATOM   1828 2HG  GLN A 113      12.767  23.335  92.278  1.00  0.00           H  
ATOM   1829 1HE2 GLN A 113      16.323  23.524  93.551  1.00  0.00           H  
ATOM   1830 2HE2 GLN A 113      15.609  22.790  92.153  1.00  0.00           H  
ATOM   1831  N   ALA A 114      10.493  19.733  95.386  1.00  0.00           N  
ATOM   1832  CA  ALA A 114       9.418  19.350  96.292  1.00  0.00           C  
ATOM   1833  C   ALA A 114       9.956  18.579  97.491  1.00  0.00           C  
ATOM   1834  O   ALA A 114       9.518  18.789  98.624  1.00  0.00           O  
ATOM   1835  CB  ALA A 114       8.374  18.523  95.556  1.00  0.00           C  
ATOM   1836  H   ALA A 114      10.507  19.352  94.450  1.00  0.00           H  
ATOM   1837  HA  ALA A 114       8.942  20.256  96.670  1.00  0.00           H  
ATOM   1838 1HB  ALA A 114       7.577  18.245  96.246  1.00  0.00           H  
ATOM   1839 2HB  ALA A 114       7.957  19.109  94.737  1.00  0.00           H  
ATOM   1840 3HB  ALA A 114       8.839  17.623  95.158  1.00  0.00           H  
ATOM   1841  N   ARG A 115      10.908  17.687  97.237  1.00  0.00           N  
ATOM   1842  CA  ARG A 115      11.590  16.968  98.305  1.00  0.00           C  
ATOM   1843  C   ARG A 115      12.332  17.926  99.227  1.00  0.00           C  
ATOM   1844  O   ARG A 115      12.247  17.815 100.452  1.00  0.00           O  
ATOM   1845  CB  ARG A 115      12.574  15.960  97.728  1.00  0.00           C  
ATOM   1846  CG  ARG A 115      11.935  14.745  97.075  1.00  0.00           C  
ATOM   1847  CD  ARG A 115      12.943  13.895  96.391  1.00  0.00           C  
ATOM   1848  NE  ARG A 115      12.328  12.780  95.691  1.00  0.00           N  
ATOM   1849  CZ  ARG A 115      12.031  11.592  96.254  1.00  0.00           C  
ATOM   1850  NH1 ARG A 115      12.300  11.382  97.523  1.00  0.00           N  
ATOM   1851  NH2 ARG A 115      11.471  10.639  95.530  1.00  0.00           N  
ATOM   1852  H   ARG A 115      11.165  17.504  96.277  1.00  0.00           H  
ATOM   1853  HA  ARG A 115      10.841  16.446  98.902  1.00  0.00           H  
ATOM   1854 1HB  ARG A 115      13.197  16.448  96.980  1.00  0.00           H  
ATOM   1855 2HB  ARG A 115      13.232  15.601  98.519  1.00  0.00           H  
ATOM   1856 1HG  ARG A 115      11.437  14.142  97.835  1.00  0.00           H  
ATOM   1857 2HG  ARG A 115      11.204  15.072  96.335  1.00  0.00           H  
ATOM   1858 1HD  ARG A 115      13.491  14.494  95.664  1.00  0.00           H  
ATOM   1859 2HD  ARG A 115      13.639  13.494  97.127  1.00  0.00           H  
ATOM   1860  HE  ARG A 115      12.106  12.904  94.712  1.00  0.00           H  
ATOM   1861 1HH1 ARG A 115      12.728  12.111  98.077  1.00  0.00           H  
ATOM   1862 2HH1 ARG A 115      12.078  10.492  97.946  1.00  0.00           H  
ATOM   1863 1HH2 ARG A 115      11.264  10.801  94.554  1.00  0.00           H  
ATOM   1864 2HH2 ARG A 115      11.249   9.750  95.952  1.00  0.00           H  
ATOM   1865  N   ARG A 116      13.058  18.868  98.636  1.00  0.00           N  
ATOM   1866  CA  ARG A 116      13.825  19.842  99.403  1.00  0.00           C  
ATOM   1867  C   ARG A 116      12.913  20.698 100.273  1.00  0.00           C  
ATOM   1868  O   ARG A 116      13.249  21.016 101.416  1.00  0.00           O  
ATOM   1869  CB  ARG A 116      14.627  20.743  98.476  1.00  0.00           C  
ATOM   1870  CG  ARG A 116      15.514  21.758  99.179  1.00  0.00           C  
ATOM   1871  CD  ARG A 116      16.590  21.097  99.962  1.00  0.00           C  
ATOM   1872  NE  ARG A 116      17.445  22.063 100.632  1.00  0.00           N  
ATOM   1873  CZ  ARG A 116      18.452  21.744 101.468  1.00  0.00           C  
ATOM   1874  NH1 ARG A 116      18.718  20.482 101.725  1.00  0.00           N  
ATOM   1875  NH2 ARG A 116      19.174  22.699 102.029  1.00  0.00           N  
ATOM   1876  H   ARG A 116      13.082  18.909  97.627  1.00  0.00           H  
ATOM   1877  HA  ARG A 116      14.503  19.304 100.065  1.00  0.00           H  
ATOM   1878 1HB  ARG A 116      15.265  20.133  97.839  1.00  0.00           H  
ATOM   1879 2HB  ARG A 116      13.947  21.294  97.826  1.00  0.00           H  
ATOM   1880 1HG  ARG A 116      15.979  22.410  98.440  1.00  0.00           H  
ATOM   1881 2HG  ARG A 116      14.911  22.356  99.863  1.00  0.00           H  
ATOM   1882 1HD  ARG A 116      16.146  20.452 100.719  1.00  0.00           H  
ATOM   1883 2HD  ARG A 116      17.210  20.499  99.295  1.00  0.00           H  
ATOM   1884  HE  ARG A 116      17.272  23.045 100.458  1.00  0.00           H  
ATOM   1885 1HH1 ARG A 116      18.166  19.752 101.297  1.00  0.00           H  
ATOM   1886 2HH1 ARG A 116      19.472  20.243 102.352  1.00  0.00           H  
ATOM   1887 1HH2 ARG A 116      18.970  23.669 101.830  1.00  0.00           H  
ATOM   1888 2HH2 ARG A 116      19.928  22.459 102.655  1.00  0.00           H  
ATOM   1889  N   LEU A 117      11.759  21.064  99.730  1.00  0.00           N  
ATOM   1890  CA  LEU A 117      10.752  21.799 100.489  1.00  0.00           C  
ATOM   1891  C   LEU A 117      10.350  21.041 101.748  1.00  0.00           C  
ATOM   1892  O   LEU A 117      10.346  21.598 102.845  1.00  0.00           O  
ATOM   1893  CB  LEU A 117       9.514  22.053  99.621  1.00  0.00           C  
ATOM   1894  CG  LEU A 117       8.301  22.646 100.349  1.00  0.00           C  
ATOM   1895  CD1 LEU A 117       8.672  24.002 100.933  1.00  0.00           C  
ATOM   1896  CD2 LEU A 117       7.137  22.770  99.378  1.00  0.00           C  
ATOM   1897  H   LEU A 117      11.571  20.827  98.767  1.00  0.00           H  
ATOM   1898  HA  LEU A 117      11.181  22.751 100.799  1.00  0.00           H  
ATOM   1899 1HB  LEU A 117       9.787  22.738  98.820  1.00  0.00           H  
ATOM   1900 2HB  LEU A 117       9.203  21.109  99.173  1.00  0.00           H  
ATOM   1901  HG  LEU A 117       8.018  21.993 101.175  1.00  0.00           H  
ATOM   1902 1HD1 LEU A 117       7.810  24.424 101.451  1.00  0.00           H  
ATOM   1903 2HD1 LEU A 117       9.495  23.882 101.639  1.00  0.00           H  
ATOM   1904 3HD1 LEU A 117       8.977  24.673 100.131  1.00  0.00           H  
ATOM   1905 1HD2 LEU A 117       6.274  23.190  99.895  1.00  0.00           H  
ATOM   1906 2HD2 LEU A 117       7.419  23.423  98.552  1.00  0.00           H  
ATOM   1907 3HD2 LEU A 117       6.881  21.784  98.989  1.00  0.00           H  
ATOM   1908  N   LEU A 118      10.010  19.767 101.582  1.00  0.00           N  
ATOM   1909  CA  LEU A 118       9.632  18.921 102.710  1.00  0.00           C  
ATOM   1910  C   LEU A 118      10.780  18.776 103.699  1.00  0.00           C  
ATOM   1911  O   LEU A 118      10.578  18.824 104.912  1.00  0.00           O  
ATOM   1912  CB  LEU A 118       9.200  17.536 102.212  1.00  0.00           C  
ATOM   1913  CG  LEU A 118       8.822  16.526 103.303  1.00  0.00           C  
ATOM   1914  CD1 LEU A 118       7.642  17.059 104.103  1.00  0.00           C  
ATOM   1915  CD2 LEU A 118       8.489  15.187 102.662  1.00  0.00           C  
ATOM   1916  H   LEU A 118      10.015  19.373 100.652  1.00  0.00           H  
ATOM   1917  HA  LEU A 118       8.803  19.396 103.235  1.00  0.00           H  
ATOM   1918 1HB  LEU A 118       8.337  17.655 101.559  1.00  0.00           H  
ATOM   1919 2HB  LEU A 118      10.014  17.106 101.630  1.00  0.00           H  
ATOM   1920  HG  LEU A 118       9.661  16.401 103.989  1.00  0.00           H  
ATOM   1921 1HD1 LEU A 118       7.373  16.341 104.878  1.00  0.00           H  
ATOM   1922 2HD1 LEU A 118       7.914  18.007 104.567  1.00  0.00           H  
ATOM   1923 3HD1 LEU A 118       6.791  17.210 103.439  1.00  0.00           H  
ATOM   1924 1HD2 LEU A 118       8.221  14.469 103.437  1.00  0.00           H  
ATOM   1925 2HD2 LEU A 118       7.650  15.311 101.977  1.00  0.00           H  
ATOM   1926 3HD2 LEU A 118       9.356  14.821 102.112  1.00  0.00           H  
ATOM   1927  N   GLU A 119      11.987  18.594 103.174  1.00  0.00           N  
ATOM   1928  CA  GLU A 119      13.169  18.427 104.010  1.00  0.00           C  
ATOM   1929  C   GLU A 119      13.386  19.639 104.911  1.00  0.00           C  
ATOM   1930  O   GLU A 119      13.550  19.502 106.121  1.00  0.00           O  
ATOM   1931  CB  GLU A 119      14.408  18.197 103.142  1.00  0.00           C  
ATOM   1932  CG  GLU A 119      15.693  17.975 103.926  1.00  0.00           C  
ATOM   1933  CD  GLU A 119      16.884  17.734 103.041  1.00  0.00           C  
ATOM   1934  OE1 GLU A 119      16.718  17.715 101.845  1.00  0.00           O  
ATOM   1935  OE2 GLU A 119      17.962  17.568 103.562  1.00  0.00           O  
ATOM   1936  H   GLU A 119      12.088  18.574 102.168  1.00  0.00           H  
ATOM   1937  HA  GLU A 119      13.018  17.560 104.654  1.00  0.00           H  
ATOM   1938 1HB  GLU A 119      14.250  17.325 102.506  1.00  0.00           H  
ATOM   1939 2HB  GLU A 119      14.559  19.056 102.488  1.00  0.00           H  
ATOM   1940 1HG  GLU A 119      15.886  18.853 104.543  1.00  0.00           H  
ATOM   1941 2HG  GLU A 119      15.560  17.121 104.589  1.00  0.00           H  
ATOM   1942  N   GLU A 120      13.379  20.824 104.308  1.00  0.00           N  
ATOM   1943  CA  GLU A 120      13.652  22.056 105.041  1.00  0.00           C  
ATOM   1944  C   GLU A 120      12.559  22.340 106.063  1.00  0.00           C  
ATOM   1945  O   GLU A 120      12.832  22.845 107.153  1.00  0.00           O  
ATOM   1946  CB  GLU A 120      13.777  23.235 104.073  1.00  0.00           C  
ATOM   1947  CG  GLU A 120      15.021  23.200 103.197  1.00  0.00           C  
ATOM   1948  CD  GLU A 120      15.143  24.404 102.306  1.00  0.00           C  
ATOM   1949  OE1 GLU A 120      14.403  25.338 102.496  1.00  0.00           O  
ATOM   1950  OE2 GLU A 120      15.979  24.389 101.432  1.00  0.00           O  
ATOM   1951  H   GLU A 120      13.182  20.872 103.320  1.00  0.00           H  
ATOM   1952  HA  GLU A 120      14.589  21.937 105.584  1.00  0.00           H  
ATOM   1953 1HB  GLU A 120      12.906  23.262 103.417  1.00  0.00           H  
ATOM   1954 2HB  GLU A 120      13.792  24.168 104.636  1.00  0.00           H  
ATOM   1955 1HG  GLU A 120      15.902  23.144 103.836  1.00  0.00           H  
ATOM   1956 2HG  GLU A 120      14.995  22.300 102.583  1.00  0.00           H  
ATOM   1957  N   ALA A 121      11.321  22.017 105.706  1.00  0.00           N  
ATOM   1958  CA  ALA A 121      10.197  22.157 106.624  1.00  0.00           C  
ATOM   1959  C   ALA A 121      10.396  21.310 107.875  1.00  0.00           C  
ATOM   1960  O   ALA A 121      10.142  21.762 108.990  1.00  0.00           O  
ATOM   1961  CB  ALA A 121       8.897  21.778 105.929  1.00  0.00           C  
ATOM   1962  H   ALA A 121      11.156  21.662 104.776  1.00  0.00           H  
ATOM   1963  HA  ALA A 121      10.136  23.200 106.937  1.00  0.00           H  
ATOM   1964 1HB  ALA A 121       8.067  21.888 106.626  1.00  0.00           H  
ATOM   1965 2HB  ALA A 121       8.740  22.430 105.071  1.00  0.00           H  
ATOM   1966 3HB  ALA A 121       8.953  20.744 105.593  1.00  0.00           H  
ATOM   1967  N   LYS A 122      10.854  20.078 107.681  1.00  0.00           N  
ATOM   1968  CA  LYS A 122      11.090  19.165 108.794  1.00  0.00           C  
ATOM   1969  C   LYS A 122      12.281  19.612 109.631  1.00  0.00           C  
ATOM   1970  O   LYS A 122      12.272  19.490 110.856  1.00  0.00           O  
ATOM   1971  CB  LYS A 122      11.312  17.741 108.282  1.00  0.00           C  
ATOM   1972  CG  LYS A 122      10.063  17.073 107.721  1.00  0.00           C  
ATOM   1973  CD  LYS A 122      10.391  15.722 107.103  1.00  0.00           C  
ATOM   1974  CE  LYS A 122      10.776  14.704 108.167  1.00  0.00           C  
ATOM   1975  NZ  LYS A 122      11.013  13.355 107.586  1.00  0.00           N  
ATOM   1976  H   LYS A 122      11.044  19.766 106.740  1.00  0.00           H  
ATOM   1977  HA  LYS A 122      10.211  19.170 109.438  1.00  0.00           H  
ATOM   1978 1HB  LYS A 122      12.067  17.751 107.496  1.00  0.00           H  
ATOM   1979 2HB  LYS A 122      11.690  17.118 109.092  1.00  0.00           H  
ATOM   1980 1HG  LYS A 122       9.336  16.930 108.522  1.00  0.00           H  
ATOM   1981 2HG  LYS A 122       9.618  17.713 106.960  1.00  0.00           H  
ATOM   1982 1HD  LYS A 122       9.522  15.352 106.556  1.00  0.00           H  
ATOM   1983 2HD  LYS A 122      11.219  15.833 106.403  1.00  0.00           H  
ATOM   1984 1HE  LYS A 122      11.683  15.033 108.672  1.00  0.00           H  
ATOM   1985 2HE  LYS A 122       9.980  14.632 108.907  1.00  0.00           H  
ATOM   1986 1HZ  LYS A 122      11.266  12.710 108.322  1.00  0.00           H  
ATOM   1987 2HZ  LYS A 122      10.171  13.031 107.130  1.00  0.00           H  
ATOM   1988 3HZ  LYS A 122      11.763  13.405 106.911  1.00  0.00           H  
ATOM   1989  N   ARG A 123      13.306  20.130 108.963  1.00  0.00           N  
ATOM   1990  CA  ARG A 123      14.503  20.607 109.646  1.00  0.00           C  
ATOM   1991  C   ARG A 123      14.192  21.821 110.516  1.00  0.00           C  
ATOM   1992  O   ARG A 123      14.734  21.966 111.612  1.00  0.00           O  
ATOM   1993  CB  ARG A 123      15.585  20.971 108.640  1.00  0.00           C  
ATOM   1994  CG  ARG A 123      16.260  19.785 107.971  1.00  0.00           C  
ATOM   1995  CD  ARG A 123      17.329  20.218 107.034  1.00  0.00           C  
ATOM   1996  NE  ARG A 123      17.917  19.093 106.325  1.00  0.00           N  
ATOM   1997  CZ  ARG A 123      18.903  18.313 106.810  1.00  0.00           C  
ATOM   1998  NH1 ARG A 123      19.399  18.548 108.004  1.00  0.00           N  
ATOM   1999  NH2 ARG A 123      19.371  17.312 106.085  1.00  0.00           N  
ATOM   2000  H   ARG A 123      13.256  20.195 107.957  1.00  0.00           H  
ATOM   2001  HA  ARG A 123      14.865  19.816 110.301  1.00  0.00           H  
ATOM   2002 1HB  ARG A 123      15.157  21.593 107.855  1.00  0.00           H  
ATOM   2003 2HB  ARG A 123      16.360  21.556 109.135  1.00  0.00           H  
ATOM   2004 1HG  ARG A 123      16.709  19.145 108.731  1.00  0.00           H  
ATOM   2005 2HG  ARG A 123      15.521  19.215 107.408  1.00  0.00           H  
ATOM   2006 1HD  ARG A 123      16.911  20.904 106.298  1.00  0.00           H  
ATOM   2007 2HD  ARG A 123      18.119  20.720 107.591  1.00  0.00           H  
ATOM   2008  HE  ARG A 123      17.561  18.881 105.402  1.00  0.00           H  
ATOM   2009 1HH1 ARG A 123      19.041  19.314 108.558  1.00  0.00           H  
ATOM   2010 2HH1 ARG A 123      20.138  17.964 108.368  1.00  0.00           H  
ATOM   2011 1HH2 ARG A 123      18.989  17.131 105.167  1.00  0.00           H  
ATOM   2012 2HH2 ARG A 123      20.109  16.728 106.449  1.00  0.00           H  
ATOM   2013  N   SER A 124      13.319  22.688 110.021  1.00  0.00           N  
ATOM   2014  CA  SER A 124      12.908  23.872 110.766  1.00  0.00           C  
ATOM   2015  C   SER A 124      11.862  23.525 111.817  1.00  0.00           C  
ATOM   2016  O   SER A 124      11.664  24.268 112.779  1.00  0.00           O  
ATOM   2017  CB  SER A 124      12.359  24.921 109.820  1.00  0.00           C  
ATOM   2018  OG  SER A 124      11.162  24.490 109.232  1.00  0.00           O  
ATOM   2019  H   SER A 124      12.929  22.527 109.101  1.00  0.00           H  
ATOM   2020  HA  SER A 124      13.782  24.281 111.275  1.00  0.00           H  
ATOM   2021 1HB  SER A 124      12.185  25.848 110.365  1.00  0.00           H  
ATOM   2022 2HB  SER A 124      13.093  25.131 109.044  1.00  0.00           H  
ATOM   2023  HG  SER A 124      11.416  23.919 108.504  1.00  0.00           H  
ATOM   2024  N   ASN A 125      11.196  22.390 111.629  1.00  0.00           N  
ATOM   2025  CA  ASN A 125      10.195  21.922 112.581  1.00  0.00           C  
ATOM   2026  C   ASN A 125       9.020  22.887 112.663  1.00  0.00           C  
ATOM   2027  O   ASN A 125       8.472  23.122 113.742  1.00  0.00           O  
ATOM   2028  CB  ASN A 125      10.815  21.720 113.952  1.00  0.00           C  
ATOM   2029  CG  ASN A 125      10.002  20.804 114.824  1.00  0.00           C  
ATOM   2030  OD1 ASN A 125       9.358  19.869 114.333  1.00  0.00           O  
ATOM   2031  ND2 ASN A 125      10.019  21.053 116.108  1.00  0.00           N  
ATOM   2032  H   ASN A 125      11.387  21.838 110.806  1.00  0.00           H  
ATOM   2033  HA  ASN A 125       9.812  20.962 112.236  1.00  0.00           H  
ATOM   2034 1HB  ASN A 125      11.817  21.302 113.840  1.00  0.00           H  
ATOM   2035 2HB  ASN A 125      10.916  22.683 114.452  1.00  0.00           H  
ATOM   2036 1HD2 ASN A 125       9.497  20.476 116.737  1.00  0.00           H  
ATOM   2037 2HD2 ASN A 125      10.555  21.819 116.462  1.00  0.00           H  
ATOM   2038  N   SER A 126       8.637  23.443 111.521  1.00  0.00           N  
ATOM   2039  CA  SER A 126       7.547  24.412 111.467  1.00  0.00           C  
ATOM   2040  C   SER A 126       6.249  23.758 111.012  1.00  0.00           C  
ATOM   2041  O   SER A 126       6.130  23.325 109.864  1.00  0.00           O  
ATOM   2042  CB  SER A 126       7.906  25.550 110.531  1.00  0.00           C  
ATOM   2043  OG  SER A 126       6.767  26.284 110.174  1.00  0.00           O  
ATOM   2044  H   SER A 126       9.113  23.189 110.666  1.00  0.00           H  
ATOM   2045  HA  SER A 126       7.385  24.806 112.471  1.00  0.00           H  
ATOM   2046 1HB  SER A 126       8.628  26.206 111.016  1.00  0.00           H  
ATOM   2047 2HB  SER A 126       8.378  25.148 109.636  1.00  0.00           H  
ATOM   2048  HG  SER A 126       6.956  27.195 110.408  1.00  0.00           H  
ATOM   2049  N   ASP A 127       5.280  23.687 111.917  1.00  0.00           N  
ATOM   2050  CA  ASP A 127       4.018  23.013 111.636  1.00  0.00           C  
ATOM   2051  C   ASP A 127       3.276  23.686 110.488  1.00  0.00           C  
ATOM   2052  O   ASP A 127       2.651  23.020 109.664  1.00  0.00           O  
ATOM   2053  CB  ASP A 127       3.131  22.993 112.883  1.00  0.00           C  
ATOM   2054  CG  ASP A 127       3.640  22.041 113.957  1.00  0.00           C  
ATOM   2055  OD1 ASP A 127       4.463  21.212 113.647  1.00  0.00           O  
ATOM   2056  OD2 ASP A 127       3.200  22.151 115.076  1.00  0.00           O  
ATOM   2057  H   ASP A 127       5.420  24.112 112.822  1.00  0.00           H  
ATOM   2058  HA  ASP A 127       4.239  21.989 111.335  1.00  0.00           H  
ATOM   2059 1HB  ASP A 127       3.074  23.997 113.305  1.00  0.00           H  
ATOM   2060 2HB  ASP A 127       2.119  22.697 112.605  1.00  0.00           H  
ATOM   2061  N   GLU A 128       3.352  25.012 110.438  1.00  0.00           N  
ATOM   2062  CA  GLU A 128       2.693  25.779 109.388  1.00  0.00           C  
ATOM   2063  C   GLU A 128       3.380  25.576 108.045  1.00  0.00           C  
ATOM   2064  O   GLU A 128       2.726  25.534 107.003  1.00  0.00           O  
ATOM   2065  CB  GLU A 128       2.676  27.267 109.742  1.00  0.00           C  
ATOM   2066  CG  GLU A 128       1.744  27.629 110.889  1.00  0.00           C  
ATOM   2067  CD  GLU A 128       0.311  27.269 110.614  1.00  0.00           C  
ATOM   2068  OE1 GLU A 128      -0.118  27.429 109.496  1.00  0.00           O  
ATOM   2069  OE2 GLU A 128      -0.357  26.832 111.522  1.00  0.00           O  
ATOM   2070  H   GLU A 128       3.878  25.501 111.149  1.00  0.00           H  
ATOM   2071  HA  GLU A 128       1.667  25.422 109.291  1.00  0.00           H  
ATOM   2072 1HB  GLU A 128       3.682  27.588 110.015  1.00  0.00           H  
ATOM   2073 2HB  GLU A 128       2.374  27.846 108.870  1.00  0.00           H  
ATOM   2074 1HG  GLU A 128       2.071  27.108 111.788  1.00  0.00           H  
ATOM   2075 2HG  GLU A 128       1.815  28.700 111.077  1.00  0.00           H  
ATOM   2076  N   CYS A 129       4.701  25.451 108.076  1.00  0.00           N  
ATOM   2077  CA  CYS A 129       5.469  25.136 106.878  1.00  0.00           C  
ATOM   2078  C   CYS A 129       5.144  23.740 106.363  1.00  0.00           C  
ATOM   2079  O   CYS A 129       4.960  23.538 105.164  1.00  0.00           O  
ATOM   2080  CB  CYS A 129       6.969  25.233 107.159  1.00  0.00           C  
ATOM   2081  SG  CYS A 129       7.530  26.891 107.614  1.00  0.00           S  
ATOM   2082  H   CYS A 129       5.188  25.576 108.952  1.00  0.00           H  
ATOM   2083  HA  CYS A 129       5.199  25.848 106.096  1.00  0.00           H  
ATOM   2084 1HB  CYS A 129       7.232  24.553 107.970  1.00  0.00           H  
ATOM   2085 2HB  CYS A 129       7.525  24.919 106.276  1.00  0.00           H  
ATOM   2086  HG  CYS A 129       8.810  26.567 107.767  1.00  0.00           H  
ATOM   2087  N   ARG A 130       5.072  22.781 107.280  1.00  0.00           N  
ATOM   2088  CA  ARG A 130       4.706  21.412 106.929  1.00  0.00           C  
ATOM   2089  C   ARG A 130       3.304  21.352 106.337  1.00  0.00           C  
ATOM   2090  O   ARG A 130       3.065  20.657 105.350  1.00  0.00           O  
ATOM   2091  CB  ARG A 130       4.776  20.509 108.151  1.00  0.00           C  
ATOM   2092  CG  ARG A 130       6.181  20.230 108.662  1.00  0.00           C  
ATOM   2093  CD  ARG A 130       6.163  19.394 109.889  1.00  0.00           C  
ATOM   2094  NE  ARG A 130       5.661  18.055 109.627  1.00  0.00           N  
ATOM   2095  CZ  ARG A 130       5.282  17.180 110.578  1.00  0.00           C  
ATOM   2096  NH1 ARG A 130       5.353  17.517 111.847  1.00  0.00           N  
ATOM   2097  NH2 ARG A 130       4.838  15.983 110.236  1.00  0.00           N  
ATOM   2098  H   ARG A 130       5.276  23.005 108.243  1.00  0.00           H  
ATOM   2099  HA  ARG A 130       5.400  21.053 106.171  1.00  0.00           H  
ATOM   2100 1HB  ARG A 130       4.211  20.957 108.967  1.00  0.00           H  
ATOM   2101 2HB  ARG A 130       4.312  19.549 107.921  1.00  0.00           H  
ATOM   2102 1HG  ARG A 130       6.749  19.703 107.895  1.00  0.00           H  
ATOM   2103 2HG  ARG A 130       6.676  21.173 108.896  1.00  0.00           H  
ATOM   2104 1HD  ARG A 130       7.175  19.308 110.285  1.00  0.00           H  
ATOM   2105 2HD  ARG A 130       5.521  19.859 110.637  1.00  0.00           H  
ATOM   2106  HE  ARG A 130       5.592  17.760 108.662  1.00  0.00           H  
ATOM   2107 1HH1 ARG A 130       5.692  18.432 112.108  1.00  0.00           H  
ATOM   2108 2HH1 ARG A 130       5.068  16.861 112.560  1.00  0.00           H  
ATOM   2109 1HH2 ARG A 130       4.783  15.724 109.260  1.00  0.00           H  
ATOM   2110 2HH2 ARG A 130       4.554  15.328 110.948  1.00  0.00           H  
ATOM   2111  N   ARG A 131       2.378  22.086 106.945  1.00  0.00           N  
ATOM   2112  CA  ARG A 131       1.014  22.169 106.440  1.00  0.00           C  
ATOM   2113  C   ARG A 131       0.983  22.726 105.023  1.00  0.00           C  
ATOM   2114  O   ARG A 131       0.355  22.153 104.133  1.00  0.00           O  
ATOM   2115  CB  ARG A 131       0.161  23.046 107.345  1.00  0.00           C  
ATOM   2116  CG  ARG A 131      -1.291  23.188 106.915  1.00  0.00           C  
ATOM   2117  CD  ARG A 131      -2.035  24.124 107.795  1.00  0.00           C  
ATOM   2118  NE  ARG A 131      -1.500  25.474 107.727  1.00  0.00           N  
ATOM   2119  CZ  ARG A 131      -1.714  26.331 106.709  1.00  0.00           C  
ATOM   2120  NH1 ARG A 131      -2.452  25.964 105.685  1.00  0.00           N  
ATOM   2121  NH2 ARG A 131      -1.182  27.541 106.741  1.00  0.00           N  
ATOM   2122  H   ARG A 131       2.627  22.598 107.778  1.00  0.00           H  
ATOM   2123  HA  ARG A 131       0.593  21.162 106.409  1.00  0.00           H  
ATOM   2124 1HB  ARG A 131       0.167  22.639 108.356  1.00  0.00           H  
ATOM   2125 2HB  ARG A 131       0.590  24.046 107.393  1.00  0.00           H  
ATOM   2126 1HG  ARG A 131      -1.332  23.570 105.895  1.00  0.00           H  
ATOM   2127 2HG  ARG A 131      -1.780  22.214 106.958  1.00  0.00           H  
ATOM   2128 1HD  ARG A 131      -3.081  24.156 107.491  1.00  0.00           H  
ATOM   2129 2HD  ARG A 131      -1.969  23.783 108.828  1.00  0.00           H  
ATOM   2130  HE  ARG A 131      -0.927  25.793 108.497  1.00  0.00           H  
ATOM   2131 1HH1 ARG A 131      -2.859  25.040 105.661  1.00  0.00           H  
ATOM   2132 2HH1 ARG A 131      -2.613  26.607 104.923  1.00  0.00           H  
ATOM   2133 1HH2 ARG A 131      -0.615  27.823 107.529  1.00  0.00           H  
ATOM   2134 2HH2 ARG A 131      -1.343  28.183 105.979  1.00  0.00           H  
ATOM   2135  N   LEU A 132       1.667  23.846 104.819  1.00  0.00           N  
ATOM   2136  CA  LEU A 132       1.760  24.458 103.497  1.00  0.00           C  
ATOM   2137  C   LEU A 132       2.375  23.500 102.487  1.00  0.00           C  
ATOM   2138  O   LEU A 132       1.837  23.299 101.399  1.00  0.00           O  
ATOM   2139  CB  LEU A 132       2.596  25.742 103.565  1.00  0.00           C  
ATOM   2140  CG  LEU A 132       2.887  26.418 102.220  1.00  0.00           C  
ATOM   2141  CD1 LEU A 132       1.575  26.806 101.551  1.00  0.00           C  
ATOM   2142  CD2 LEU A 132       3.768  27.639 102.444  1.00  0.00           C  
ATOM   2143  H   LEU A 132       2.136  24.285 105.598  1.00  0.00           H  
ATOM   2144  HA  LEU A 132       0.751  24.696 103.155  1.00  0.00           H  
ATOM   2145 1HB  LEU A 132       2.074  26.464 104.192  1.00  0.00           H  
ATOM   2146 2HB  LEU A 132       3.553  25.511 104.034  1.00  0.00           H  
ATOM   2147  HG  LEU A 132       3.401  25.716 101.563  1.00  0.00           H  
ATOM   2148 1HD1 LEU A 132       1.783  27.286 100.595  1.00  0.00           H  
ATOM   2149 2HD1 LEU A 132       0.974  25.912 101.385  1.00  0.00           H  
ATOM   2150 3HD1 LEU A 132       1.030  27.497 102.193  1.00  0.00           H  
ATOM   2151 1HD2 LEU A 132       3.975  28.119 101.488  1.00  0.00           H  
ATOM   2152 2HD2 LEU A 132       3.255  28.343 103.100  1.00  0.00           H  
ATOM   2153 3HD2 LEU A 132       4.706  27.330 102.907  1.00  0.00           H  
ATOM   2154  N   ALA A 133       3.508  22.908 102.856  1.00  0.00           N  
ATOM   2155  CA  ALA A 133       4.210  21.984 101.974  1.00  0.00           C  
ATOM   2156  C   ALA A 133       3.308  20.828 101.561  1.00  0.00           C  
ATOM   2157  O   ALA A 133       3.315  20.405 100.405  1.00  0.00           O  
ATOM   2158  CB  ALA A 133       5.468  21.458 102.649  1.00  0.00           C  
ATOM   2159  H   ALA A 133       3.893  23.108 103.768  1.00  0.00           H  
ATOM   2160  HA  ALA A 133       4.499  22.517 101.069  1.00  0.00           H  
ATOM   2161 1HB  ALA A 133       5.981  20.770 101.979  1.00  0.00           H  
ATOM   2162 2HB  ALA A 133       6.129  22.292 102.886  1.00  0.00           H  
ATOM   2163 3HB  ALA A 133       5.198  20.937 103.567  1.00  0.00           H  
ATOM   2164  N   ASP A 134       2.531  20.317 102.513  1.00  0.00           N  
ATOM   2165  CA  ASP A 134       1.603  19.229 102.242  1.00  0.00           C  
ATOM   2166  C   ASP A 134       0.596  19.617 101.165  1.00  0.00           C  
ATOM   2167  O   ASP A 134       0.309  18.835 100.260  1.00  0.00           O  
ATOM   2168  CB  ASP A 134       0.864  18.825 103.520  1.00  0.00           C  
ATOM   2169  CG  ASP A 134       0.093  17.520 103.373  1.00  0.00           C  
ATOM   2170  OD1 ASP A 134       0.685  16.546 102.974  1.00  0.00           O  
ATOM   2171  OD2 ASP A 134      -1.080  17.511 103.660  1.00  0.00           O  
ATOM   2172  H   ASP A 134       2.588  20.695 103.446  1.00  0.00           H  
ATOM   2173  HA  ASP A 134       2.170  18.373 101.869  1.00  0.00           H  
ATOM   2174 1HB  ASP A 134       1.579  18.718 104.336  1.00  0.00           H  
ATOM   2175 2HB  ASP A 134       0.164  19.614 103.800  1.00  0.00           H  
ATOM   2176  N   GLU A 135       0.063  20.830 101.271  1.00  0.00           N  
ATOM   2177  CA  GLU A 135      -0.908  21.326 100.304  1.00  0.00           C  
ATOM   2178  C   GLU A 135      -0.252  21.593  98.954  1.00  0.00           C  
ATOM   2179  O   GLU A 135      -0.871  21.408  97.906  1.00  0.00           O  
ATOM   2180  CB  GLU A 135      -1.572  22.604 100.821  1.00  0.00           C  
ATOM   2181  CG  GLU A 135      -2.481  22.398 102.024  1.00  0.00           C  
ATOM   2182  CD  GLU A 135      -3.648  21.497 101.727  1.00  0.00           C  
ATOM   2183  OE1 GLU A 135      -4.182  21.585 100.647  1.00  0.00           O  
ATOM   2184  OE2 GLU A 135      -4.006  20.721 102.581  1.00  0.00           O  
ATOM   2185  H   GLU A 135       0.337  21.424 102.041  1.00  0.00           H  
ATOM   2186  HA  GLU A 135      -1.671  20.563 100.155  1.00  0.00           H  
ATOM   2187 1HB  GLU A 135      -0.804  23.325 101.103  1.00  0.00           H  
ATOM   2188 2HB  GLU A 135      -2.166  23.054 100.026  1.00  0.00           H  
ATOM   2189 1HG  GLU A 135      -1.899  21.963 102.836  1.00  0.00           H  
ATOM   2190 2HG  GLU A 135      -2.851  23.366 102.357  1.00  0.00           H  
ATOM   2191  N   VAL A 136       1.001  22.030  98.986  1.00  0.00           N  
ATOM   2192  CA  VAL A 136       1.787  22.193  97.770  1.00  0.00           C  
ATOM   2193  C   VAL A 136       1.966  20.864  97.045  1.00  0.00           C  
ATOM   2194  O   VAL A 136       1.824  20.788  95.824  1.00  0.00           O  
ATOM   2195  CB  VAL A 136       3.170  22.784  98.103  1.00  0.00           C  
ATOM   2196  CG1 VAL A 136       4.092  22.695  96.896  1.00  0.00           C  
ATOM   2197  CG2 VAL A 136       3.020  24.227  98.562  1.00  0.00           C  
ATOM   2198  H   VAL A 136       1.421  22.252  99.876  1.00  0.00           H  
ATOM   2199  HA  VAL A 136       1.251  22.865  97.100  1.00  0.00           H  
ATOM   2200  HB  VAL A 136       3.625  22.194  98.898  1.00  0.00           H  
ATOM   2201 1HG1 VAL A 136       5.065  23.117  97.149  1.00  0.00           H  
ATOM   2202 2HG1 VAL A 136       4.214  21.651  96.607  1.00  0.00           H  
ATOM   2203 3HG1 VAL A 136       3.660  23.255  96.066  1.00  0.00           H  
ATOM   2204 1HG2 VAL A 136       4.001  24.638  98.797  1.00  0.00           H  
ATOM   2205 2HG2 VAL A 136       2.560  24.815  97.768  1.00  0.00           H  
ATOM   2206 3HG2 VAL A 136       2.390  24.262  99.451  1.00  0.00           H  
ATOM   2207  N   MET A 137       2.277  19.821  97.805  1.00  0.00           N  
ATOM   2208  CA  MET A 137       2.375  18.473  97.255  1.00  0.00           C  
ATOM   2209  C   MET A 137       1.076  18.062  96.575  1.00  0.00           C  
ATOM   2210  O   MET A 137       1.088  17.504  95.478  1.00  0.00           O  
ATOM   2211  CB  MET A 137       2.740  17.477  98.354  1.00  0.00           C  
ATOM   2212  CG  MET A 137       4.161  17.613  98.881  1.00  0.00           C  
ATOM   2213  SD  MET A 137       4.438  16.661 100.388  1.00  0.00           S  
ATOM   2214  CE  MET A 137       4.343  14.989  99.754  1.00  0.00           C  
ATOM   2215  H   MET A 137       2.453  19.963  98.789  1.00  0.00           H  
ATOM   2216  HA  MET A 137       3.160  18.466  96.498  1.00  0.00           H  
ATOM   2217 1HB  MET A 137       2.059  17.600  99.196  1.00  0.00           H  
ATOM   2218 2HB  MET A 137       2.618  16.460  97.980  1.00  0.00           H  
ATOM   2219 1HG  MET A 137       4.865  17.271  98.123  1.00  0.00           H  
ATOM   2220 2HG  MET A 137       4.372  18.662  99.093  1.00  0.00           H  
ATOM   2221 1HE  MET A 137       4.495  14.282 100.569  1.00  0.00           H  
ATOM   2222 2HE  MET A 137       3.362  14.825  99.308  1.00  0.00           H  
ATOM   2223 3HE  MET A 137       5.115  14.843  98.998  1.00  0.00           H  
ATOM   2224  N   LYS A 138      -0.045  18.344  97.230  1.00  0.00           N  
ATOM   2225  CA  LYS A 138      -1.359  18.084  96.653  1.00  0.00           C  
ATOM   2226  C   LYS A 138      -1.528  18.812  95.324  1.00  0.00           C  
ATOM   2227  O   LYS A 138      -1.998  18.231  94.344  1.00  0.00           O  
ATOM   2228  CB  LYS A 138      -2.464  18.499  97.626  1.00  0.00           C  
ATOM   2229  CG  LYS A 138      -2.584  17.612  98.857  1.00  0.00           C  
ATOM   2230  CD  LYS A 138      -3.673  18.112  99.794  1.00  0.00           C  
ATOM   2231  CE  LYS A 138      -3.638  17.378 101.127  1.00  0.00           C  
ATOM   2232  NZ  LYS A 138      -4.643  17.914 102.084  1.00  0.00           N  
ATOM   2233  H   LYS A 138       0.015  18.748  98.154  1.00  0.00           H  
ATOM   2234  HA  LYS A 138      -1.445  17.015  96.457  1.00  0.00           H  
ATOM   2235 1HB  LYS A 138      -2.284  19.520  97.966  1.00  0.00           H  
ATOM   2236 2HB  LYS A 138      -3.424  18.490  97.110  1.00  0.00           H  
ATOM   2237 1HG  LYS A 138      -2.823  16.593  98.549  1.00  0.00           H  
ATOM   2238 2HG  LYS A 138      -1.635  17.598  99.390  1.00  0.00           H  
ATOM   2239 1HD  LYS A 138      -3.536  19.180  99.973  1.00  0.00           H  
ATOM   2240 2HD  LYS A 138      -4.649  17.961  99.333  1.00  0.00           H  
ATOM   2241 1HE  LYS A 138      -3.836  16.320 100.964  1.00  0.00           H  
ATOM   2242 2HE  LYS A 138      -2.647  17.476 101.570  1.00  0.00           H  
ATOM   2243 1HZ  LYS A 138      -4.588  17.402 102.953  1.00  0.00           H  
ATOM   2244 2HZ  LYS A 138      -4.458  18.891 102.257  1.00  0.00           H  
ATOM   2245 3HZ  LYS A 138      -5.569  17.811 101.692  1.00  0.00           H  
ATOM   2246  N   ALA A 139      -1.143  20.081  95.298  1.00  0.00           N  
ATOM   2247  CA  ALA A 139      -1.236  20.886  94.085  1.00  0.00           C  
ATOM   2248  C   ALA A 139      -0.384  20.295  92.968  1.00  0.00           C  
ATOM   2249  O   ALA A 139      -0.817  20.227  91.818  1.00  0.00           O  
ATOM   2250  CB  ALA A 139      -0.816  22.321  94.368  1.00  0.00           C  
ATOM   2251  H   ALA A 139      -0.776  20.503  96.140  1.00  0.00           H  
ATOM   2252  HA  ALA A 139      -2.272  20.884  93.747  1.00  0.00           H  
ATOM   2253 1HB  ALA A 139      -0.891  22.908  93.453  1.00  0.00           H  
ATOM   2254 2HB  ALA A 139      -1.471  22.749  95.128  1.00  0.00           H  
ATOM   2255 3HB  ALA A 139       0.211  22.335  94.725  1.00  0.00           H  
ATOM   2256  N   VAL A 140       0.826  19.872  93.312  1.00  0.00           N  
ATOM   2257  CA  VAL A 140       1.712  19.221  92.356  1.00  0.00           C  
ATOM   2258  C   VAL A 140       1.078  17.960  91.784  1.00  0.00           C  
ATOM   2259  O   VAL A 140       1.095  17.740  90.573  1.00  0.00           O  
ATOM   2260  CB  VAL A 140       3.050  18.860  93.029  1.00  0.00           C  
ATOM   2261  CG1 VAL A 140       3.901  18.008  92.100  1.00  0.00           C  
ATOM   2262  CG2 VAL A 140       3.789  20.129  93.425  1.00  0.00           C  
ATOM   2263  H   VAL A 140       1.139  20.000  94.266  1.00  0.00           H  
ATOM   2264  HA  VAL A 140       1.888  19.908  91.526  1.00  0.00           H  
ATOM   2265  HB  VAL A 140       2.849  18.263  93.919  1.00  0.00           H  
ATOM   2266 1HG1 VAL A 140       4.842  17.762  92.591  1.00  0.00           H  
ATOM   2267 2HG1 VAL A 140       3.367  17.089  91.858  1.00  0.00           H  
ATOM   2268 3HG1 VAL A 140       4.105  18.562  91.183  1.00  0.00           H  
ATOM   2269 1HG2 VAL A 140       4.733  19.867  93.901  1.00  0.00           H  
ATOM   2270 2HG2 VAL A 140       3.985  20.729  92.536  1.00  0.00           H  
ATOM   2271 3HG2 VAL A 140       3.179  20.703  94.123  1.00  0.00           H  
ATOM   2272  N   ARG A 141       0.520  17.135  92.663  1.00  0.00           N  
ATOM   2273  CA  ARG A 141      -0.134  15.900  92.246  1.00  0.00           C  
ATOM   2274  C   ARG A 141      -1.268  16.182  91.267  1.00  0.00           C  
ATOM   2275  O   ARG A 141      -1.423  15.483  90.266  1.00  0.00           O  
ATOM   2276  CB  ARG A 141      -0.684  15.151  93.451  1.00  0.00           C  
ATOM   2277  CG  ARG A 141      -1.427  13.866  93.120  1.00  0.00           C  
ATOM   2278  CD  ARG A 141      -0.518  12.834  92.560  1.00  0.00           C  
ATOM   2279  NE  ARG A 141      -1.241  11.642  92.146  1.00  0.00           N  
ATOM   2280  CZ  ARG A 141      -1.816  11.477  90.938  1.00  0.00           C  
ATOM   2281  NH1 ARG A 141      -1.743  12.434  90.039  1.00  0.00           N  
ATOM   2282  NH2 ARG A 141      -2.452  10.353  90.657  1.00  0.00           N  
ATOM   2283  H   ARG A 141       0.549  17.368  93.645  1.00  0.00           H  
ATOM   2284  HA  ARG A 141       0.599  15.276  91.732  1.00  0.00           H  
ATOM   2285 1HB  ARG A 141       0.134  14.894  94.123  1.00  0.00           H  
ATOM   2286 2HB  ARG A 141      -1.369  15.797  94.000  1.00  0.00           H  
ATOM   2287 1HG  ARG A 141      -1.883  13.467  94.027  1.00  0.00           H  
ATOM   2288 2HG  ARG A 141      -2.205  14.075  92.385  1.00  0.00           H  
ATOM   2289 1HD  ARG A 141      -0.001  13.238  91.691  1.00  0.00           H  
ATOM   2290 2HD  ARG A 141       0.212  12.544  93.315  1.00  0.00           H  
ATOM   2291  HE  ARG A 141      -1.318  10.884  92.810  1.00  0.00           H  
ATOM   2292 1HH1 ARG A 141      -1.257  13.293  90.254  1.00  0.00           H  
ATOM   2293 2HH1 ARG A 141      -2.173  12.310  89.134  1.00  0.00           H  
ATOM   2294 1HH2 ARG A 141      -2.508   9.618  91.348  1.00  0.00           H  
ATOM   2295 2HH2 ARG A 141      -2.882  10.230  89.753  1.00  0.00           H  
ATOM   2296  N   LEU A 142      -2.058  17.208  91.562  1.00  0.00           N  
ATOM   2297  CA  LEU A 142      -3.198  17.561  90.728  1.00  0.00           C  
ATOM   2298  C   LEU A 142      -2.747  18.169  89.407  1.00  0.00           C  
ATOM   2299  O   LEU A 142      -3.372  17.960  88.367  1.00  0.00           O  
ATOM   2300  CB  LEU A 142      -4.109  18.549  91.468  1.00  0.00           C  
ATOM   2301  CG  LEU A 142      -4.844  17.987  92.692  1.00  0.00           C  
ATOM   2302  CD1 LEU A 142      -5.409  19.135  93.517  1.00  0.00           C  
ATOM   2303  CD2 LEU A 142      -5.949  17.046  92.234  1.00  0.00           C  
ATOM   2304  H   LEU A 142      -1.860  17.758  92.386  1.00  0.00           H  
ATOM   2305  HA  LEU A 142      -3.754  16.654  90.499  1.00  0.00           H  
ATOM   2306 1HB  LEU A 142      -3.508  19.393  91.801  1.00  0.00           H  
ATOM   2307 2HB  LEU A 142      -4.862  18.917  90.771  1.00  0.00           H  
ATOM   2308  HG  LEU A 142      -4.139  17.441  93.320  1.00  0.00           H  
ATOM   2309 1HD1 LEU A 142      -5.931  18.736  94.387  1.00  0.00           H  
ATOM   2310 2HD1 LEU A 142      -4.596  19.781  93.847  1.00  0.00           H  
ATOM   2311 3HD1 LEU A 142      -6.106  19.710  92.909  1.00  0.00           H  
ATOM   2312 1HD2 LEU A 142      -6.470  16.646  93.104  1.00  0.00           H  
ATOM   2313 2HD2 LEU A 142      -6.654  17.592  91.607  1.00  0.00           H  
ATOM   2314 3HD2 LEU A 142      -5.514  16.226  91.662  1.00  0.00           H  
ATOM   2315  N   LEU A 143      -1.653  18.924  89.449  1.00  0.00           N  
ATOM   2316  CA  LEU A 143      -1.060  19.488  88.243  1.00  0.00           C  
ATOM   2317  C   LEU A 143      -0.573  18.391  87.304  1.00  0.00           C  
ATOM   2318  O   LEU A 143      -0.680  18.511  86.086  1.00  0.00           O  
ATOM   2319  CB  LEU A 143       0.108  20.413  88.609  1.00  0.00           C  
ATOM   2320  CG  LEU A 143      -0.282  21.800  89.136  1.00  0.00           C  
ATOM   2321  CD1 LEU A 143       0.928  22.452  89.793  1.00  0.00           C  
ATOM   2322  CD2 LEU A 143      -0.806  22.650  87.989  1.00  0.00           C  
ATOM   2323  H   LEU A 143      -1.222  19.114  90.345  1.00  0.00           H  
ATOM   2324  HA  LEU A 143      -1.827  20.058  87.715  1.00  0.00           H  
ATOM   2325 1HB  LEU A 143       0.710  19.925  89.374  1.00  0.00           H  
ATOM   2326 2HB  LEU A 143       0.728  20.557  87.724  1.00  0.00           H  
ATOM   2327  HG  LEU A 143      -1.057  21.696  89.895  1.00  0.00           H  
ATOM   2328 1HD1 LEU A 143       0.651  23.438  90.167  1.00  0.00           H  
ATOM   2329 2HD1 LEU A 143       1.270  21.833  90.622  1.00  0.00           H  
ATOM   2330 3HD1 LEU A 143       1.728  22.554  89.060  1.00  0.00           H  
ATOM   2331 1HD2 LEU A 143      -1.084  23.636  88.364  1.00  0.00           H  
ATOM   2332 2HD2 LEU A 143      -0.031  22.756  87.230  1.00  0.00           H  
ATOM   2333 3HD2 LEU A 143      -1.681  22.169  87.550  1.00  0.00           H  
ATOM   2334  N   VAL A 144      -0.037  17.321  87.882  1.00  0.00           N  
ATOM   2335  CA  VAL A 144       0.371  16.156  87.108  1.00  0.00           C  
ATOM   2336  C   VAL A 144      -0.831  15.471  86.468  1.00  0.00           C  
ATOM   2337  O   VAL A 144      -0.781  15.065  85.308  1.00  0.00           O  
ATOM   2338  CB  VAL A 144       1.113  15.150  88.007  1.00  0.00           C  
ATOM   2339  CG1 VAL A 144       1.317  13.831  87.276  1.00  0.00           C  
ATOM   2340  CG2 VAL A 144       2.446  15.734  88.448  1.00  0.00           C  
ATOM   2341  H   VAL A 144       0.091  17.315  88.885  1.00  0.00           H  
ATOM   2342  HA  VAL A 144       1.027  16.487  86.305  1.00  0.00           H  
ATOM   2343  HB  VAL A 144       0.500  14.939  88.884  1.00  0.00           H  
ATOM   2344 1HG1 VAL A 144       1.844  13.132  87.926  1.00  0.00           H  
ATOM   2345 2HG1 VAL A 144       0.349  13.414  87.002  1.00  0.00           H  
ATOM   2346 3HG1 VAL A 144       1.908  14.003  86.375  1.00  0.00           H  
ATOM   2347 1HG2 VAL A 144       2.965  15.019  89.084  1.00  0.00           H  
ATOM   2348 2HG2 VAL A 144       3.056  15.950  87.571  1.00  0.00           H  
ATOM   2349 3HG2 VAL A 144       2.273  16.656  89.005  1.00  0.00           H  
ATOM   2350  N   LYS A 145      -1.911  15.350  87.233  1.00  0.00           N  
ATOM   2351  CA  LYS A 145      -3.159  14.800  86.712  1.00  0.00           C  
ATOM   2352  C   LYS A 145      -3.661  15.605  85.519  1.00  0.00           C  
ATOM   2353  O   LYS A 145      -4.076  15.043  84.508  1.00  0.00           O  
ATOM   2354  CB  LYS A 145      -4.225  14.761  87.807  1.00  0.00           C  
ATOM   2355  CG  LYS A 145      -5.547  14.140  87.376  1.00  0.00           C  
ATOM   2356  CD  LYS A 145      -6.650  14.433  88.383  1.00  0.00           C  
ATOM   2357  CE  LYS A 145      -6.511  13.565  89.625  1.00  0.00           C  
ATOM   2358  NZ  LYS A 145      -6.881  12.149  89.359  1.00  0.00           N  
ATOM   2359  H   LYS A 145      -1.870  15.645  88.195  1.00  0.00           H  
ATOM   2360  HA  LYS A 145      -2.973  13.783  86.368  1.00  0.00           H  
ATOM   2361 1HB  LYS A 145      -3.851  14.194  88.660  1.00  0.00           H  
ATOM   2362 2HB  LYS A 145      -4.429  15.775  88.153  1.00  0.00           H  
ATOM   2363 1HG  LYS A 145      -5.838  14.542  86.405  1.00  0.00           H  
ATOM   2364 2HG  LYS A 145      -5.429  13.061  87.283  1.00  0.00           H  
ATOM   2365 1HD  LYS A 145      -6.606  15.483  88.676  1.00  0.00           H  
ATOM   2366 2HD  LYS A 145      -7.620  14.243  87.925  1.00  0.00           H  
ATOM   2367 1HE  LYS A 145      -5.482  13.599  89.979  1.00  0.00           H  
ATOM   2368 2HE  LYS A 145      -7.155  13.953  90.414  1.00  0.00           H  
ATOM   2369 1HZ  LYS A 145      -6.776  11.608  90.206  1.00  0.00           H  
ATOM   2370 2HZ  LYS A 145      -7.841  12.104  89.048  1.00  0.00           H  
ATOM   2371 3HZ  LYS A 145      -6.278  11.772  88.642  1.00  0.00           H  
ATOM   2372  N   LEU A 146      -3.621  16.928  85.646  1.00  0.00           N  
ATOM   2373  CA  LEU A 146      -4.013  17.813  84.557  1.00  0.00           C  
ATOM   2374  C   LEU A 146      -3.089  17.655  83.357  1.00  0.00           C  
ATOM   2375  O   LEU A 146      -3.547  17.544  82.219  1.00  0.00           O  
ATOM   2376  CB  LEU A 146      -4.000  19.272  85.031  1.00  0.00           C  
ATOM   2377  CG  LEU A 146      -4.335  20.321  83.963  1.00  0.00           C  
ATOM   2378  CD1 LEU A 146      -5.755  20.096  83.458  1.00  0.00           C  
ATOM   2379  CD2 LEU A 146      -4.179  21.714  84.553  1.00  0.00           C  
ATOM   2380  H   LEU A 146      -3.310  17.329  86.519  1.00  0.00           H  
ATOM   2381  HA  LEU A 146      -5.020  17.544  84.237  1.00  0.00           H  
ATOM   2382 1HB  LEU A 146      -4.720  19.381  85.840  1.00  0.00           H  
ATOM   2383 2HB  LEU A 146      -3.009  19.502  85.421  1.00  0.00           H  
ATOM   2384  HG  LEU A 146      -3.658  20.208  83.115  1.00  0.00           H  
ATOM   2385 1HD1 LEU A 146      -5.994  20.841  82.699  1.00  0.00           H  
ATOM   2386 2HD1 LEU A 146      -5.833  19.100  83.023  1.00  0.00           H  
ATOM   2387 3HD1 LEU A 146      -6.455  20.188  84.288  1.00  0.00           H  
ATOM   2388 1HD2 LEU A 146      -4.417  22.460  83.794  1.00  0.00           H  
ATOM   2389 2HD2 LEU A 146      -4.857  21.829  85.400  1.00  0.00           H  
ATOM   2390 3HD2 LEU A 146      -3.152  21.855  84.889  1.00  0.00           H  
ATOM   2391  N   ALA A 147      -1.785  17.645  83.618  1.00  0.00           N  
ATOM   2392  CA  ALA A 147      -0.794  17.485  82.561  1.00  0.00           C  
ATOM   2393  C   ALA A 147      -0.955  16.145  81.854  1.00  0.00           C  
ATOM   2394  O   ALA A 147      -0.776  16.047  80.639  1.00  0.00           O  
ATOM   2395  CB  ALA A 147       0.611  17.622  83.127  1.00  0.00           C  
ATOM   2396  H   ALA A 147      -1.475  17.750  84.572  1.00  0.00           H  
ATOM   2397  HA  ALA A 147      -0.950  18.269  81.819  1.00  0.00           H  
ATOM   2398 1HB  ALA A 147       1.340  17.499  82.325  1.00  0.00           H  
ATOM   2399 2HB  ALA A 147       0.729  18.606  83.578  1.00  0.00           H  
ATOM   2400 3HB  ALA A 147       0.774  16.854  83.883  1.00  0.00           H  
ATOM   2401  N   LEU A 148      -1.289  15.114  82.623  1.00  0.00           N  
ATOM   2402  CA  LEU A 148      -1.562  13.797  82.058  1.00  0.00           C  
ATOM   2403  C   LEU A 148      -2.728  13.848  81.078  1.00  0.00           C  
ATOM   2404  O   LEU A 148      -2.651  13.295  79.979  1.00  0.00           O  
ATOM   2405  CB  LEU A 148      -1.872  12.795  83.177  1.00  0.00           C  
ATOM   2406  CG  LEU A 148      -0.657  12.267  83.952  1.00  0.00           C  
ATOM   2407  CD1 LEU A 148      -1.132  11.499  85.178  1.00  0.00           C  
ATOM   2408  CD2 LEU A 148       0.180  11.382  83.042  1.00  0.00           C  
ATOM   2409  H   LEU A 148      -1.356  15.244  83.622  1.00  0.00           H  
ATOM   2410  HA  LEU A 148      -0.684  13.463  81.510  1.00  0.00           H  
ATOM   2411 1HB  LEU A 148      -2.541  13.269  83.893  1.00  0.00           H  
ATOM   2412 2HB  LEU A 148      -2.386  11.937  82.744  1.00  0.00           H  
ATOM   2413  HG  LEU A 148      -0.054  13.107  84.298  1.00  0.00           H  
ATOM   2414 1HD1 LEU A 148      -0.269  11.124  85.729  1.00  0.00           H  
ATOM   2415 2HD1 LEU A 148      -1.712  12.161  85.821  1.00  0.00           H  
ATOM   2416 3HD1 LEU A 148      -1.753  10.661  84.865  1.00  0.00           H  
ATOM   2417 1HD2 LEU A 148       1.044  11.007  83.593  1.00  0.00           H  
ATOM   2418 2HD2 LEU A 148      -0.422  10.541  82.697  1.00  0.00           H  
ATOM   2419 3HD2 LEU A 148       0.521  11.961  82.184  1.00  0.00           H  
ATOM   2420  N   LYS A 149      -3.802  14.518  81.478  1.00  0.00           N  
ATOM   2421  CA  LYS A 149      -4.976  14.665  80.623  1.00  0.00           C  
ATOM   2422  C   LYS A 149      -4.671  15.542  79.416  1.00  0.00           C  
ATOM   2423  O   LYS A 149      -5.178  15.301  78.317  1.00  0.00           O  
ATOM   2424  CB  LYS A 149      -6.147  15.249  81.414  1.00  0.00           C  
ATOM   2425  CG  LYS A 149      -7.456  15.321  80.639  1.00  0.00           C  
ATOM   2426  CD  LYS A 149      -8.593  15.820  81.519  1.00  0.00           C  
ATOM   2427  CE  LYS A 149      -9.914  15.829  80.765  1.00  0.00           C  
ATOM   2428  NZ  LYS A 149     -11.029  16.348  81.603  1.00  0.00           N  
ATOM   2429  H   LYS A 149      -3.808  14.937  82.397  1.00  0.00           H  
ATOM   2430  HA  LYS A 149      -5.260  13.680  80.254  1.00  0.00           H  
ATOM   2431 1HB  LYS A 149      -6.319  14.648  82.307  1.00  0.00           H  
ATOM   2432 2HB  LYS A 149      -5.897  16.259  81.742  1.00  0.00           H  
ATOM   2433 1HG  LYS A 149      -7.341  15.996  79.791  1.00  0.00           H  
ATOM   2434 2HG  LYS A 149      -7.709  14.331  80.261  1.00  0.00           H  
ATOM   2435 1HD  LYS A 149      -8.687  15.175  82.394  1.00  0.00           H  
ATOM   2436 2HD  LYS A 149      -8.372  16.832  81.858  1.00  0.00           H  
ATOM   2437 1HE  LYS A 149      -9.823  16.452  79.877  1.00  0.00           H  
ATOM   2438 2HE  LYS A 149     -10.158  14.815  80.447  1.00  0.00           H  
ATOM   2439 1HZ  LYS A 149     -11.886  16.338  81.069  1.00  0.00           H  
ATOM   2440 2HZ  LYS A 149     -11.136  15.766  82.422  1.00  0.00           H  
ATOM   2441 3HZ  LYS A 149     -10.823  17.295  81.889  1.00  0.00           H  
ATOM   2442  N   ALA A 150      -3.843  16.558  79.622  1.00  0.00           N  
ATOM   2443  CA  ALA A 150      -3.463  17.467  78.547  1.00  0.00           C  
ATOM   2444  C   ALA A 150      -2.695  16.738  77.453  1.00  0.00           C  
ATOM   2445  O   ALA A 150      -1.858  15.879  77.736  1.00  0.00           O  
ATOM   2446  CB  ALA A 150      -2.635  18.621  79.097  1.00  0.00           C  
ATOM   2447  H   ALA A 150      -3.467  16.706  80.548  1.00  0.00           H  
ATOM   2448  HA  ALA A 150      -4.370  17.874  78.099  1.00  0.00           H  
ATOM   2449 1HB  ALA A 150      -2.361  19.292  78.284  1.00  0.00           H  
ATOM   2450 2HB  ALA A 150      -3.220  19.168  79.837  1.00  0.00           H  
ATOM   2451 3HB  ALA A 150      -1.733  18.229  79.564  1.00  0.00           H  
ATOM   2452  N   GLN A 151      -2.983  17.084  76.204  1.00  0.00           N  
ATOM   2453  CA  GLN A 151      -2.327  16.452  75.063  1.00  0.00           C  
ATOM   2454  C   GLN A 151      -1.183  17.311  74.542  1.00  0.00           C  
ATOM   2455  O   GLN A 151      -0.310  16.828  73.820  1.00  0.00           O  
ATOM   2456  CB  GLN A 151      -3.335  16.190  73.940  1.00  0.00           C  
ATOM   2457  CG  GLN A 151      -4.478  15.269  74.332  1.00  0.00           C  
ATOM   2458  CD  GLN A 151      -3.998  13.880  74.709  1.00  0.00           C  
ATOM   2459  OE1 GLN A 151      -3.509  13.126  73.864  1.00  0.00           O  
ATOM   2460  NE2 GLN A 151      -4.136  13.534  75.984  1.00  0.00           N  
ATOM   2461  H   GLN A 151      -3.675  17.801  76.039  1.00  0.00           H  
ATOM   2462  HA  GLN A 151      -1.906  15.501  75.389  1.00  0.00           H  
ATOM   2463 1HB  GLN A 151      -3.764  17.136  73.608  1.00  0.00           H  
ATOM   2464 2HB  GLN A 151      -2.822  15.746  73.087  1.00  0.00           H  
ATOM   2465 1HG  GLN A 151      -4.997  15.696  75.190  1.00  0.00           H  
ATOM   2466 2HG  GLN A 151      -5.162  15.177  73.489  1.00  0.00           H  
ATOM   2467 1HE2 GLN A 151      -3.837  12.629  76.292  1.00  0.00           H  
ATOM   2468 2HE2 GLN A 151      -4.538  14.176  76.637  1.00  0.00           H  
ATOM   2469  N   ASP A 152      -1.190  18.587  74.913  1.00  0.00           N  
ATOM   2470  CA  ASP A 152      -0.170  19.525  74.457  1.00  0.00           C  
ATOM   2471  C   ASP A 152       1.056  19.486  75.361  1.00  0.00           C  
ATOM   2472  O   ASP A 152       0.960  19.727  76.564  1.00  0.00           O  
ATOM   2473  CB  ASP A 152      -0.733  20.948  74.409  1.00  0.00           C  
ATOM   2474  CG  ASP A 152       0.257  21.958  73.846  1.00  0.00           C  
ATOM   2475  OD1 ASP A 152       1.392  21.597  73.640  1.00  0.00           O  
ATOM   2476  OD2 ASP A 152      -0.130  23.081  73.626  1.00  0.00           O  
ATOM   2477  H   ASP A 152      -1.921  18.918  75.527  1.00  0.00           H  
ATOM   2478  HA  ASP A 152       0.147  19.230  73.457  1.00  0.00           H  
ATOM   2479 1HB  ASP A 152      -1.634  20.963  73.796  1.00  0.00           H  
ATOM   2480 2HB  ASP A 152      -1.016  21.261  75.415  1.00  0.00           H  
ATOM   2481  N   GLU A 153       2.208  19.182  74.772  1.00  0.00           N  
ATOM   2482  CA  GLU A 153       3.456  19.112  75.523  1.00  0.00           C  
ATOM   2483  C   GLU A 153       3.768  20.443  76.198  1.00  0.00           C  
ATOM   2484  O   GLU A 153       4.359  20.479  77.276  1.00  0.00           O  
ATOM   2485  CB  GLU A 153       4.611  18.712  74.602  1.00  0.00           C  
ATOM   2486  CG  GLU A 153       4.580  17.260  74.148  1.00  0.00           C  
ATOM   2487  CD  GLU A 153       5.067  16.306  75.203  1.00  0.00           C  
ATOM   2488  OE1 GLU A 153       5.768  16.737  76.088  1.00  0.00           O  
ATOM   2489  OE2 GLU A 153       4.740  15.146  75.124  1.00  0.00           O  
ATOM   2490  H   GLU A 153       2.220  18.993  73.781  1.00  0.00           H  
ATOM   2491  HA  GLU A 153       3.349  18.362  76.307  1.00  0.00           H  
ATOM   2492 1HB  GLU A 153       4.601  19.342  73.712  1.00  0.00           H  
ATOM   2493 2HB  GLU A 153       5.559  18.883  75.113  1.00  0.00           H  
ATOM   2494 1HG  GLU A 153       3.557  16.996  73.881  1.00  0.00           H  
ATOM   2495 2HG  GLU A 153       5.197  17.156  73.257  1.00  0.00           H  
ATOM   2496  N   GLU A 154       3.365  21.533  75.554  1.00  0.00           N  
ATOM   2497  CA  GLU A 154       3.644  22.870  76.065  1.00  0.00           C  
ATOM   2498  C   GLU A 154       2.824  23.165  77.315  1.00  0.00           C  
ATOM   2499  O   GLU A 154       3.308  23.791  78.256  1.00  0.00           O  
ATOM   2500  CB  GLU A 154       3.352  23.922  74.993  1.00  0.00           C  
ATOM   2501  CG  GLU A 154       4.309  23.895  73.809  1.00  0.00           C  
ATOM   2502  CD  GLU A 154       5.731  24.192  74.199  1.00  0.00           C  
ATOM   2503  OE1 GLU A 154       5.932  25.031  75.044  1.00  0.00           O  
ATOM   2504  OE2 GLU A 154       6.616  23.579  73.651  1.00  0.00           O  
ATOM   2505  H   GLU A 154       2.854  21.436  74.688  1.00  0.00           H  
ATOM   2506  HA  GLU A 154       4.698  22.923  76.344  1.00  0.00           H  
ATOM   2507 1HB  GLU A 154       2.342  23.781  74.609  1.00  0.00           H  
ATOM   2508 2HB  GLU A 154       3.398  24.917  75.437  1.00  0.00           H  
ATOM   2509 1HG  GLU A 154       4.270  22.910  73.346  1.00  0.00           H  
ATOM   2510 2HG  GLU A 154       3.980  24.626  73.072  1.00  0.00           H  
ATOM   2511  N   VAL A 155       1.574  22.711  77.315  1.00  0.00           N  
ATOM   2512  CA  VAL A 155       0.714  22.836  78.485  1.00  0.00           C  
ATOM   2513  C   VAL A 155       1.256  22.024  79.657  1.00  0.00           C  
ATOM   2514  O   VAL A 155       1.213  22.469  80.803  1.00  0.00           O  
ATOM   2515  CB  VAL A 155      -0.712  22.362  78.151  1.00  0.00           C  
ATOM   2516  CG1 VAL A 155      -1.545  22.246  79.420  1.00  0.00           C  
ATOM   2517  CG2 VAL A 155      -1.361  23.324  77.167  1.00  0.00           C  
ATOM   2518  H   VAL A 155       1.211  22.268  76.483  1.00  0.00           H  
ATOM   2519  HA  VAL A 155       0.692  23.883  78.790  1.00  0.00           H  
ATOM   2520  HB  VAL A 155      -0.661  21.367  77.708  1.00  0.00           H  
ATOM   2521 1HG1 VAL A 155      -2.551  21.910  79.165  1.00  0.00           H  
ATOM   2522 2HG1 VAL A 155      -1.082  21.525  80.093  1.00  0.00           H  
ATOM   2523 3HG1 VAL A 155      -1.602  23.218  79.908  1.00  0.00           H  
ATOM   2524 1HG2 VAL A 155      -2.369  22.982  76.935  1.00  0.00           H  
ATOM   2525 2HG2 VAL A 155      -1.407  24.320  77.608  1.00  0.00           H  
ATOM   2526 3HG2 VAL A 155      -0.770  23.360  76.251  1.00  0.00           H  
ATOM   2527  N   ILE A 156       1.766  20.836  79.359  1.00  0.00           N  
ATOM   2528  CA  ILE A 156       2.418  20.009  80.368  1.00  0.00           C  
ATOM   2529  C   ILE A 156       3.612  20.728  80.982  1.00  0.00           C  
ATOM   2530  O   ILE A 156       3.788  20.733  82.199  1.00  0.00           O  
ATOM   2531  CB  ILE A 156       2.880  18.669  79.766  1.00  0.00           C  
ATOM   2532  CG1 ILE A 156       1.671  17.806  79.394  1.00  0.00           C  
ATOM   2533  CG2 ILE A 156       3.785  17.932  80.740  1.00  0.00           C  
ATOM   2534  CD1 ILE A 156       2.017  16.601  78.549  1.00  0.00           C  
ATOM   2535  H   ILE A 156       1.700  20.493  78.412  1.00  0.00           H  
ATOM   2536  HA  ILE A 156       1.706  19.811  81.168  1.00  0.00           H  
ATOM   2537  HB  ILE A 156       3.429  18.855  78.843  1.00  0.00           H  
ATOM   2538 1HG1 ILE A 156       1.181  17.457  80.302  1.00  0.00           H  
ATOM   2539 2HG1 ILE A 156       0.948  18.410  78.845  1.00  0.00           H  
ATOM   2540 1HG2 ILE A 156       4.101  16.987  80.299  1.00  0.00           H  
ATOM   2541 2HG2 ILE A 156       4.661  18.543  80.956  1.00  0.00           H  
ATOM   2542 3HG2 ILE A 156       3.242  17.736  81.665  1.00  0.00           H  
ATOM   2543 1HD1 ILE A 156       1.110  16.040  78.327  1.00  0.00           H  
ATOM   2544 2HD1 ILE A 156       2.478  16.931  77.618  1.00  0.00           H  
ATOM   2545 3HD1 ILE A 156       2.713  15.964  79.093  1.00  0.00           H  
ATOM   2546  N   ARG A 157       4.432  21.336  80.130  1.00  0.00           N  
ATOM   2547  CA  ARG A 157       5.573  22.122  80.592  1.00  0.00           C  
ATOM   2548  C   ARG A 157       5.129  23.235  81.531  1.00  0.00           C  
ATOM   2549  O   ARG A 157       5.697  23.414  82.609  1.00  0.00           O  
ATOM   2550  CB  ARG A 157       6.321  22.727  79.413  1.00  0.00           C  
ATOM   2551  CG  ARG A 157       7.430  23.696  79.789  1.00  0.00           C  
ATOM   2552  CD  ARG A 157       8.046  24.319  78.589  1.00  0.00           C  
ATOM   2553  NE  ARG A 157       7.092  25.130  77.850  1.00  0.00           N  
ATOM   2554  CZ  ARG A 157       6.717  26.377  78.197  1.00  0.00           C  
ATOM   2555  NH1 ARG A 157       7.223  26.940  79.272  1.00  0.00           N  
ATOM   2556  NH2 ARG A 157       5.841  27.034  77.457  1.00  0.00           N  
ATOM   2557  H   ARG A 157       4.263  21.253  79.139  1.00  0.00           H  
ATOM   2558  HA  ARG A 157       6.240  21.466  81.150  1.00  0.00           H  
ATOM   2559 1HB  ARG A 157       6.767  21.930  78.819  1.00  0.00           H  
ATOM   2560 2HB  ARG A 157       5.620  23.260  78.772  1.00  0.00           H  
ATOM   2561 1HG  ARG A 157       7.023  24.490  80.416  1.00  0.00           H  
ATOM   2562 2HG  ARG A 157       8.209  23.164  80.337  1.00  0.00           H  
ATOM   2563 1HD  ARG A 157       8.873  24.959  78.895  1.00  0.00           H  
ATOM   2564 2HD  ARG A 157       8.417  23.539  77.925  1.00  0.00           H  
ATOM   2565  HE  ARG A 157       6.681  24.731  77.016  1.00  0.00           H  
ATOM   2566 1HH1 ARG A 157       7.892  26.438  79.838  1.00  0.00           H  
ATOM   2567 2HH1 ARG A 157       6.942  27.874  79.532  1.00  0.00           H  
ATOM   2568 1HH2 ARG A 157       5.452  26.601  76.630  1.00  0.00           H  
ATOM   2569 2HH2 ARG A 157       5.560  27.967  77.717  1.00  0.00           H  
ATOM   2570  N   VAL A 158       4.112  23.982  81.117  1.00  0.00           N  
ATOM   2571  CA  VAL A 158       3.603  25.093  81.913  1.00  0.00           C  
ATOM   2572  C   VAL A 158       3.142  24.619  83.286  1.00  0.00           C  
ATOM   2573  O   VAL A 158       3.467  25.232  84.305  1.00  0.00           O  
ATOM   2574  CB  VAL A 158       2.429  25.776  81.188  1.00  0.00           C  
ATOM   2575  CG1 VAL A 158       1.725  26.754  82.116  1.00  0.00           C  
ATOM   2576  CG2 VAL A 158       2.934  26.485  79.941  1.00  0.00           C  
ATOM   2577  H   VAL A 158       3.679  23.776  80.229  1.00  0.00           H  
ATOM   2578  HA  VAL A 158       4.410  25.809  82.064  1.00  0.00           H  
ATOM   2579  HB  VAL A 158       1.699  25.019  80.904  1.00  0.00           H  
ATOM   2580 1HG1 VAL A 158       0.898  27.227  81.588  1.00  0.00           H  
ATOM   2581 2HG1 VAL A 158       1.341  26.218  82.984  1.00  0.00           H  
ATOM   2582 3HG1 VAL A 158       2.431  27.517  82.443  1.00  0.00           H  
ATOM   2583 1HG2 VAL A 158       2.099  26.967  79.432  1.00  0.00           H  
ATOM   2584 2HG2 VAL A 158       3.670  27.239  80.223  1.00  0.00           H  
ATOM   2585 3HG2 VAL A 158       3.397  25.761  79.271  1.00  0.00           H  
ATOM   2586  N   ALA A 159       2.384  23.528  83.308  1.00  0.00           N  
ATOM   2587  CA  ALA A 159       1.865  22.981  84.555  1.00  0.00           C  
ATOM   2588  C   ALA A 159       2.993  22.631  85.516  1.00  0.00           C  
ATOM   2589  O   ALA A 159       2.894  22.876  86.719  1.00  0.00           O  
ATOM   2590  CB  ALA A 159       1.006  21.756  84.279  1.00  0.00           C  
ATOM   2591  H   ALA A 159       2.163  23.065  82.437  1.00  0.00           H  
ATOM   2592  HA  ALA A 159       1.245  23.740  85.034  1.00  0.00           H  
ATOM   2593 1HB  ALA A 159       0.625  21.359  85.219  1.00  0.00           H  
ATOM   2594 2HB  ALA A 159       0.169  22.034  83.636  1.00  0.00           H  
ATOM   2595 3HB  ALA A 159       1.608  20.995  83.780  1.00  0.00           H  
ATOM   2596  N   LEU A 160       4.064  22.058  84.979  1.00  0.00           N  
ATOM   2597  CA  LEU A 160       5.232  21.714  85.780  1.00  0.00           C  
ATOM   2598  C   LEU A 160       5.931  22.965  86.298  1.00  0.00           C  
ATOM   2599  O   LEU A 160       6.414  22.995  87.430  1.00  0.00           O  
ATOM   2600  CB  LEU A 160       6.215  20.877  84.953  1.00  0.00           C  
ATOM   2601  CG  LEU A 160       5.759  19.449  84.625  1.00  0.00           C  
ATOM   2602  CD1 LEU A 160       6.725  18.824  83.628  1.00  0.00           C  
ATOM   2603  CD2 LEU A 160       5.690  18.631  85.906  1.00  0.00           C  
ATOM   2604  H   LEU A 160       4.068  21.854  83.990  1.00  0.00           H  
ATOM   2605  HA  LEU A 160       4.902  21.139  86.647  1.00  0.00           H  
ATOM   2606 1HB  LEU A 160       6.400  21.390  84.011  1.00  0.00           H  
ATOM   2607 2HB  LEU A 160       7.156  20.807  85.497  1.00  0.00           H  
ATOM   2608  HG  LEU A 160       4.773  19.479  84.160  1.00  0.00           H  
ATOM   2609 1HD1 LEU A 160       6.401  17.809  83.395  1.00  0.00           H  
ATOM   2610 2HD1 LEU A 160       6.741  19.417  82.714  1.00  0.00           H  
ATOM   2611 3HD1 LEU A 160       7.725  18.795  84.059  1.00  0.00           H  
ATOM   2612 1HD2 LEU A 160       5.366  17.616  85.674  1.00  0.00           H  
ATOM   2613 2HD2 LEU A 160       6.675  18.599  86.372  1.00  0.00           H  
ATOM   2614 3HD2 LEU A 160       4.979  19.091  86.593  1.00  0.00           H  
ATOM   2615  N   GLU A 161       5.984  23.997  85.462  1.00  0.00           N  
ATOM   2616  CA  GLU A 161       6.590  25.265  85.849  1.00  0.00           C  
ATOM   2617  C   GLU A 161       5.802  25.934  86.968  1.00  0.00           C  
ATOM   2618  O   GLU A 161       6.379  26.532  87.874  1.00  0.00           O  
ATOM   2619  CB  GLU A 161       6.678  26.204  84.644  1.00  0.00           C  
ATOM   2620  CG  GLU A 161       7.717  25.800  83.606  1.00  0.00           C  
ATOM   2621  CD  GLU A 161       7.673  26.655  82.371  1.00  0.00           C  
ATOM   2622  OE1 GLU A 161       6.825  27.510  82.293  1.00  0.00           O  
ATOM   2623  OE2 GLU A 161       8.490  26.452  81.503  1.00  0.00           O  
ATOM   2624  H   GLU A 161       5.596  23.898  84.535  1.00  0.00           H  
ATOM   2625  HA  GLU A 161       7.596  25.069  86.223  1.00  0.00           H  
ATOM   2626 1HB  GLU A 161       5.709  26.251  84.147  1.00  0.00           H  
ATOM   2627 2HB  GLU A 161       6.920  27.212  84.984  1.00  0.00           H  
ATOM   2628 1HG  GLU A 161       8.708  25.875  84.052  1.00  0.00           H  
ATOM   2629 2HG  GLU A 161       7.552  24.759  83.329  1.00  0.00           H  
ATOM   2630  N   VAL A 162       4.479  25.827  86.897  1.00  0.00           N  
ATOM   2631  CA  VAL A 162       3.617  26.292  87.975  1.00  0.00           C  
ATOM   2632  C   VAL A 162       3.905  25.549  89.274  1.00  0.00           C  
ATOM   2633  O   VAL A 162       3.998  26.156  90.341  1.00  0.00           O  
ATOM   2634  CB  VAL A 162       2.136  26.100  87.596  1.00  0.00           C  
ATOM   2635  CG1 VAL A 162       1.242  26.336  88.803  1.00  0.00           C  
ATOM   2636  CG2 VAL A 162       1.767  27.041  86.459  1.00  0.00           C  
ATOM   2637  H   VAL A 162       4.061  25.413  86.076  1.00  0.00           H  
ATOM   2638  HA  VAL A 162       3.817  27.348  88.148  1.00  0.00           H  
ATOM   2639  HB  VAL A 162       1.983  25.069  87.278  1.00  0.00           H  
ATOM   2640 1HG1 VAL A 162       0.199  26.195  88.517  1.00  0.00           H  
ATOM   2641 2HG1 VAL A 162       1.500  25.627  89.590  1.00  0.00           H  
ATOM   2642 3HG1 VAL A 162       1.383  27.353  89.168  1.00  0.00           H  
ATOM   2643 1HG2 VAL A 162       0.720  26.900  86.195  1.00  0.00           H  
ATOM   2644 2HG2 VAL A 162       1.926  28.072  86.775  1.00  0.00           H  
ATOM   2645 3HG2 VAL A 162       2.392  26.827  85.592  1.00  0.00           H  
ATOM   2646  N   ALA A 163       4.048  24.232  89.176  1.00  0.00           N  
ATOM   2647  CA  ALA A 163       4.426  23.415  90.324  1.00  0.00           C  
ATOM   2648  C   ALA A 163       5.757  23.869  90.909  1.00  0.00           C  
ATOM   2649  O   ALA A 163       5.891  24.026  92.122  1.00  0.00           O  
ATOM   2650  CB  ALA A 163       4.496  21.946  89.929  1.00  0.00           C  
ATOM   2651  H   ALA A 163       3.891  23.785  88.283  1.00  0.00           H  
ATOM   2652  HA  ALA A 163       3.667  23.532  91.098  1.00  0.00           H  
ATOM   2653 1HB  ALA A 163       4.780  21.351  90.796  1.00  0.00           H  
ATOM   2654 2HB  ALA A 163       3.521  21.621  89.567  1.00  0.00           H  
ATOM   2655 3HB  ALA A 163       5.238  21.818  89.141  1.00  0.00           H  
ATOM   2656  N   ARG A 164       6.740  24.078  90.040  1.00  0.00           N  
ATOM   2657  CA  ARG A 164       8.070  24.491  90.471  1.00  0.00           C  
ATOM   2658  C   ARG A 164       8.018  25.807  91.235  1.00  0.00           C  
ATOM   2659  O   ARG A 164       8.582  25.926  92.324  1.00  0.00           O  
ATOM   2660  CB  ARG A 164       8.998  24.640  89.275  1.00  0.00           C  
ATOM   2661  CG  ARG A 164      10.428  25.025  89.619  1.00  0.00           C  
ATOM   2662  CD  ARG A 164      11.189  25.447  88.415  1.00  0.00           C  
ATOM   2663  NE  ARG A 164      10.714  26.719  87.893  1.00  0.00           N  
ATOM   2664  CZ  ARG A 164      10.700  27.053  86.587  1.00  0.00           C  
ATOM   2665  NH1 ARG A 164      11.137  26.201  85.687  1.00  0.00           N  
ATOM   2666  NH2 ARG A 164      10.249  28.237  86.213  1.00  0.00           N  
ATOM   2667  H   ARG A 164       6.561  23.950  89.054  1.00  0.00           H  
ATOM   2668  HA  ARG A 164       8.464  23.731  91.145  1.00  0.00           H  
ATOM   2669 1HB  ARG A 164       9.034  23.702  88.723  1.00  0.00           H  
ATOM   2670 2HB  ARG A 164       8.605  25.401  88.601  1.00  0.00           H  
ATOM   2671 1HG  ARG A 164      10.421  25.853  90.328  1.00  0.00           H  
ATOM   2672 2HG  ARG A 164      10.939  24.170  90.065  1.00  0.00           H  
ATOM   2673 1HD  ARG A 164      12.243  25.556  88.669  1.00  0.00           H  
ATOM   2674 2HD  ARG A 164      11.080  24.696  87.635  1.00  0.00           H  
ATOM   2675  HE  ARG A 164      10.371  27.401  88.556  1.00  0.00           H  
ATOM   2676 1HH1 ARG A 164      11.483  25.295  85.973  1.00  0.00           H  
ATOM   2677 2HH1 ARG A 164      11.127  26.451  84.708  1.00  0.00           H  
ATOM   2678 1HH2 ARG A 164       9.912  28.892  86.906  1.00  0.00           H  
ATOM   2679 2HH2 ARG A 164      10.238  28.486  85.235  1.00  0.00           H  
ATOM   2680  N   GLU A 165       7.336  26.794  90.663  1.00  0.00           N  
ATOM   2681  CA  GLU A 165       7.278  28.127  91.248  1.00  0.00           C  
ATOM   2682  C   GLU A 165       6.476  28.124  92.543  1.00  0.00           C  
ATOM   2683  O   GLU A 165       6.801  28.841  93.489  1.00  0.00           O  
ATOM   2684  CB  GLU A 165       6.664  29.118  90.258  1.00  0.00           C  
ATOM   2685  CG  GLU A 165       7.557  29.460  89.075  1.00  0.00           C  
ATOM   2686  CD  GLU A 165       8.898  30.000  89.490  1.00  0.00           C  
ATOM   2687  OE1 GLU A 165       8.938  30.813  90.382  1.00  0.00           O  
ATOM   2688  OE2 GLU A 165       9.882  29.599  88.916  1.00  0.00           O  
ATOM   2689  H   GLU A 165       6.846  26.614  89.798  1.00  0.00           H  
ATOM   2690  HA  GLU A 165       8.294  28.443  91.491  1.00  0.00           H  
ATOM   2691 1HB  GLU A 165       5.732  28.710  89.866  1.00  0.00           H  
ATOM   2692 2HB  GLU A 165       6.423  30.047  90.774  1.00  0.00           H  
ATOM   2693 1HG  GLU A 165       7.711  28.562  88.477  1.00  0.00           H  
ATOM   2694 2HG  GLU A 165       7.052  30.196  88.451  1.00  0.00           H  
ATOM   2695  N   LEU A 166       5.425  27.312  92.581  1.00  0.00           N  
ATOM   2696  CA  LEU A 166       4.614  27.163  93.784  1.00  0.00           C  
ATOM   2697  C   LEU A 166       5.429  26.570  94.927  1.00  0.00           C  
ATOM   2698  O   LEU A 166       5.303  26.992  96.077  1.00  0.00           O  
ATOM   2699  CB  LEU A 166       3.400  26.271  93.497  1.00  0.00           C  
ATOM   2700  CG  LEU A 166       2.350  26.197  94.614  1.00  0.00           C  
ATOM   2701  CD1 LEU A 166       1.750  27.578  94.840  1.00  0.00           C  
ATOM   2702  CD2 LEU A 166       1.276  25.188  94.235  1.00  0.00           C  
ATOM   2703  H   LEU A 166       5.181  26.786  91.755  1.00  0.00           H  
ATOM   2704  HA  LEU A 166       4.276  28.150  94.097  1.00  0.00           H  
ATOM   2705 1HB  LEU A 166       2.903  26.639  92.600  1.00  0.00           H  
ATOM   2706 2HB  LEU A 166       3.750  25.257  93.303  1.00  0.00           H  
ATOM   2707  HG  LEU A 166       2.830  25.885  95.542  1.00  0.00           H  
ATOM   2708 1HD1 LEU A 166       1.005  27.524  95.634  1.00  0.00           H  
ATOM   2709 2HD1 LEU A 166       2.538  28.273  95.129  1.00  0.00           H  
ATOM   2710 3HD1 LEU A 166       1.278  27.924  93.923  1.00  0.00           H  
ATOM   2711 1HD2 LEU A 166       0.531  25.135  95.029  1.00  0.00           H  
ATOM   2712 2HD2 LEU A 166       0.796  25.500  93.307  1.00  0.00           H  
ATOM   2713 3HD2 LEU A 166       1.730  24.207  94.096  1.00  0.00           H  
ATOM   2714  N   ILE A 167       6.268  25.591  94.605  1.00  0.00           N  
ATOM   2715  CA  ILE A 167       7.209  25.037  95.571  1.00  0.00           C  
ATOM   2716  C   ILE A 167       8.190  26.097  96.052  1.00  0.00           C  
ATOM   2717  O   ILE A 167       8.444  26.225  97.249  1.00  0.00           O  
ATOM   2718  CB  ILE A 167       7.986  23.854  94.965  1.00  0.00           C  
ATOM   2719  CG1 ILE A 167       7.048  22.669  94.719  1.00  0.00           C  
ATOM   2720  CG2 ILE A 167       9.133  23.448  95.878  1.00  0.00           C  
ATOM   2721  CD1 ILE A 167       7.603  21.640  93.761  1.00  0.00           C  
ATOM   2722  H   ILE A 167       6.251  25.219  93.665  1.00  0.00           H  
ATOM   2723  HA  ILE A 167       6.649  24.687  96.437  1.00  0.00           H  
ATOM   2724  HB  ILE A 167       8.390  24.142  93.995  1.00  0.00           H  
ATOM   2725 1HG1 ILE A 167       6.832  22.174  95.665  1.00  0.00           H  
ATOM   2726 2HG1 ILE A 167       6.101  23.031  94.318  1.00  0.00           H  
ATOM   2727 1HG2 ILE A 167       9.671  22.610  95.435  1.00  0.00           H  
ATOM   2728 2HG2 ILE A 167       9.812  24.290  96.004  1.00  0.00           H  
ATOM   2729 3HG2 ILE A 167       8.737  23.152  96.850  1.00  0.00           H  
ATOM   2730 1HD1 ILE A 167       6.881  20.832  93.637  1.00  0.00           H  
ATOM   2731 2HD1 ILE A 167       7.793  22.107  92.795  1.00  0.00           H  
ATOM   2732 3HD1 ILE A 167       8.533  21.236  94.160  1.00  0.00           H  
ATOM   2733  N   ARG A 168       8.740  26.858  95.112  1.00  0.00           N  
ATOM   2734  CA  ARG A 168       9.700  27.908  95.438  1.00  0.00           C  
ATOM   2735  C   ARG A 168       9.079  28.954  96.355  1.00  0.00           C  
ATOM   2736  O   ARG A 168       9.726  29.444  97.281  1.00  0.00           O  
ATOM   2737  CB  ARG A 168      10.208  28.583  94.174  1.00  0.00           C  
ATOM   2738  CG  ARG A 168      11.216  27.770  93.375  1.00  0.00           C  
ATOM   2739  CD  ARG A 168      11.591  28.450  92.110  1.00  0.00           C  
ATOM   2740  NE  ARG A 168      12.733  27.817  91.471  1.00  0.00           N  
ATOM   2741  CZ  ARG A 168      13.199  28.134  90.248  1.00  0.00           C  
ATOM   2742  NH1 ARG A 168      12.612  29.077  89.545  1.00  0.00           N  
ATOM   2743  NH2 ARG A 168      14.247  27.498  89.754  1.00  0.00           N  
ATOM   2744  H   ARG A 168       8.488  26.706  94.145  1.00  0.00           H  
ATOM   2745  HA  ARG A 168      10.537  27.457  95.970  1.00  0.00           H  
ATOM   2746 1HB  ARG A 168       9.368  28.803  93.516  1.00  0.00           H  
ATOM   2747 2HB  ARG A 168      10.679  29.531  94.431  1.00  0.00           H  
ATOM   2748 1HG  ARG A 168      12.118  27.626  93.968  1.00  0.00           H  
ATOM   2749 2HG  ARG A 168      10.785  26.799  93.127  1.00  0.00           H  
ATOM   2750 1HD  ARG A 168      10.751  28.419  91.416  1.00  0.00           H  
ATOM   2751 2HD  ARG A 168      11.850  29.488  92.317  1.00  0.00           H  
ATOM   2752  HE  ARG A 168      13.211  27.086  91.981  1.00  0.00           H  
ATOM   2753 1HH1 ARG A 168      11.811  29.564  89.922  1.00  0.00           H  
ATOM   2754 2HH1 ARG A 168      12.961  29.315  88.627  1.00  0.00           H  
ATOM   2755 1HH2 ARG A 168      14.699  26.773  90.294  1.00  0.00           H  
ATOM   2756 2HH2 ARG A 168      14.596  27.735  88.838  1.00  0.00           H  
ATOM   2757  N   LEU A 169       7.822  29.295  96.091  1.00  0.00           N  
ATOM   2758  CA  LEU A 169       7.078  30.207  96.952  1.00  0.00           C  
ATOM   2759  C   LEU A 169       7.033  29.697  98.386  1.00  0.00           C  
ATOM   2760  O   LEU A 169       7.330  30.434  99.326  1.00  0.00           O  
ATOM   2761  CB  LEU A 169       5.651  30.391  96.423  1.00  0.00           C  
ATOM   2762  CG  LEU A 169       4.712  31.213  97.314  1.00  0.00           C  
ATOM   2763  CD1 LEU A 169       5.268  32.622  97.475  1.00  0.00           C  
ATOM   2764  CD2 LEU A 169       3.321  31.241  96.698  1.00  0.00           C  
ATOM   2765  H   LEU A 169       7.369  28.912  95.273  1.00  0.00           H  
ATOM   2766  HA  LEU A 169       7.592  31.170  96.960  1.00  0.00           H  
ATOM   2767 1HB  LEU A 169       5.701  30.883  95.452  1.00  0.00           H  
ATOM   2768 2HB  LEU A 169       5.201  29.408  96.286  1.00  0.00           H  
ATOM   2769  HG  LEU A 169       4.660  30.760  98.305  1.00  0.00           H  
ATOM   2770 1HD1 LEU A 169       4.600  33.206  98.110  1.00  0.00           H  
ATOM   2771 2HD1 LEU A 169       6.254  32.574  97.937  1.00  0.00           H  
ATOM   2772 3HD1 LEU A 169       5.346  33.095  96.498  1.00  0.00           H  
ATOM   2773 1HD2 LEU A 169       2.653  31.824  97.333  1.00  0.00           H  
ATOM   2774 2HD2 LEU A 169       3.371  31.695  95.709  1.00  0.00           H  
ATOM   2775 3HD2 LEU A 169       2.941  30.222  96.611  1.00  0.00           H  
ATOM   2776  N   ALA A 170       6.658  28.432  98.548  1.00  0.00           N  
ATOM   2777  CA  ALA A 170       6.605  27.811  99.865  1.00  0.00           C  
ATOM   2778  C   ALA A 170       7.981  27.789 100.518  1.00  0.00           C  
ATOM   2779  O   ALA A 170       8.115  28.047 101.715  1.00  0.00           O  
ATOM   2780  CB  ALA A 170       6.045  26.400  99.764  1.00  0.00           C  
ATOM   2781  H   ALA A 170       6.404  27.888  97.736  1.00  0.00           H  
ATOM   2782  HA  ALA A 170       5.947  28.405 100.502  1.00  0.00           H  
ATOM   2783 1HB  ALA A 170       6.011  25.951 100.755  1.00  0.00           H  
ATOM   2784 2HB  ALA A 170       5.038  26.439  99.346  1.00  0.00           H  
ATOM   2785 3HB  ALA A 170       6.681  25.802  99.114  1.00  0.00           H  
ATOM   2786  N   GLN A 171       9.001  27.478  99.727  1.00  0.00           N  
ATOM   2787  CA  GLN A 171      10.371  27.421 100.227  1.00  0.00           C  
ATOM   2788  C   GLN A 171      10.791  28.754 100.834  1.00  0.00           C  
ATOM   2789  O   GLN A 171      11.271  28.806 101.966  1.00  0.00           O  
ATOM   2790  CB  GLN A 171      11.335  27.030  99.104  1.00  0.00           C  
ATOM   2791  CG  GLN A 171      11.245  25.572  98.685  1.00  0.00           C  
ATOM   2792  CD  GLN A 171      12.091  25.267  97.464  1.00  0.00           C  
ATOM   2793  OE1 GLN A 171      12.543  26.176  96.762  1.00  0.00           O  
ATOM   2794  NE2 GLN A 171      12.310  23.984  97.202  1.00  0.00           N  
ATOM   2795  H   GLN A 171       8.824  27.276  98.754  1.00  0.00           H  
ATOM   2796  HA  GLN A 171      10.420  26.669 101.016  1.00  0.00           H  
ATOM   2797 1HB  GLN A 171      11.141  27.645  98.227  1.00  0.00           H  
ATOM   2798 2HB  GLN A 171      12.360  27.225  99.421  1.00  0.00           H  
ATOM   2799 1HG  GLN A 171      11.592  24.946  99.507  1.00  0.00           H  
ATOM   2800 2HG  GLN A 171      10.207  25.337  98.448  1.00  0.00           H  
ATOM   2801 1HE2 GLN A 171      12.862  23.721  96.410  1.00  0.00           H  
ATOM   2802 2HE2 GLN A 171      11.925  23.279  97.798  1.00  0.00           H  
ATOM   2803  N   GLU A 172      10.606  29.828 100.076  1.00  0.00           N  
ATOM   2804  CA  GLU A 172      11.050  31.151 100.499  1.00  0.00           C  
ATOM   2805  C   GLU A 172      10.258  31.635 101.709  1.00  0.00           C  
ATOM   2806  O   GLU A 172      10.806  32.284 102.599  1.00  0.00           O  
ATOM   2807  CB  GLU A 172      10.909  32.154  99.352  1.00  0.00           C  
ATOM   2808  CG  GLU A 172      11.866  31.919  98.192  1.00  0.00           C  
ATOM   2809  CD  GLU A 172      11.724  32.944  97.100  1.00  0.00           C  
ATOM   2810  OE1 GLU A 172      11.050  33.923  97.313  1.00  0.00           O  
ATOM   2811  OE2 GLU A 172      12.292  32.748  96.051  1.00  0.00           O  
ATOM   2812  H   GLU A 172      10.148  29.725  99.180  1.00  0.00           H  
ATOM   2813  HA  GLU A 172      12.097  31.088 100.792  1.00  0.00           H  
ATOM   2814 1HB  GLU A 172       9.893  32.119  98.960  1.00  0.00           H  
ATOM   2815 2HB  GLU A 172      11.080  33.164  99.728  1.00  0.00           H  
ATOM   2816 1HG  GLU A 172      12.889  31.945  98.567  1.00  0.00           H  
ATOM   2817 2HG  GLU A 172      11.685  30.929  97.779  1.00  0.00           H  
ATOM   2818  N   ALA A 173       8.970  31.315 101.731  1.00  0.00           N  
ATOM   2819  CA  ALA A 173       8.115  31.658 102.862  1.00  0.00           C  
ATOM   2820  C   ALA A 173       8.610  31.002 104.144  1.00  0.00           C  
ATOM   2821  O   ALA A 173       8.663  31.639 105.198  1.00  0.00           O  
ATOM   2822  CB  ALA A 173       6.675  31.253 102.583  1.00  0.00           C  
ATOM   2823  H   ALA A 173       8.570  30.822 100.946  1.00  0.00           H  
ATOM   2824  HA  ALA A 173       8.152  32.738 103.009  1.00  0.00           H  
ATOM   2825 1HB  ALA A 173       6.051  31.515 103.437  1.00  0.00           H  
ATOM   2826 2HB  ALA A 173       6.316  31.776 101.696  1.00  0.00           H  
ATOM   2827 3HB  ALA A 173       6.627  30.178 102.415  1.00  0.00           H  
ATOM   2828  N   CYS A 174       8.970  29.727 104.049  1.00  0.00           N  
ATOM   2829  CA  CYS A 174       9.444  28.976 105.206  1.00  0.00           C  
ATOM   2830  C   CYS A 174      10.823  29.453 105.644  1.00  0.00           C  
ATOM   2831  O   CYS A 174      11.113  29.530 106.838  1.00  0.00           O  
ATOM   2832  CB  CYS A 174       9.505  27.481 104.889  1.00  0.00           C  
ATOM   2833  SG  CYS A 174       7.948  26.790 104.284  1.00  0.00           S  
ATOM   2834  H   CYS A 174       8.914  29.267 103.153  1.00  0.00           H  
ATOM   2835  HA  CYS A 174       8.755  29.147 106.035  1.00  0.00           H  
ATOM   2836 1HB  CYS A 174      10.271  27.301 104.133  1.00  0.00           H  
ATOM   2837 2HB  CYS A 174       9.794  26.930 105.785  1.00  0.00           H  
ATOM   2838  HG  CYS A 174       8.496  25.970 103.393  1.00  0.00           H  
ATOM   2839  N   ARG A 175      11.671  29.771 104.673  1.00  0.00           N  
ATOM   2840  CA  ARG A 175      13.021  30.240 104.956  1.00  0.00           C  
ATOM   2841  C   ARG A 175      12.999  31.605 105.633  1.00  0.00           C  
ATOM   2842  O   ARG A 175      13.805  31.882 106.520  1.00  0.00           O  
ATOM   2843  CB  ARG A 175      13.837  30.326 103.674  1.00  0.00           C  
ATOM   2844  CG  ARG A 175      14.246  28.985 103.086  1.00  0.00           C  
ATOM   2845  CD  ARG A 175      14.929  29.146 101.777  1.00  0.00           C  
ATOM   2846  NE  ARG A 175      15.323  27.865 101.210  1.00  0.00           N  
ATOM   2847  CZ  ARG A 175      15.996  27.715 100.052  1.00  0.00           C  
ATOM   2848  NH1 ARG A 175      16.342  28.772  99.351  1.00  0.00           N  
ATOM   2849  NH2 ARG A 175      16.310  26.505  99.621  1.00  0.00           N  
ATOM   2850  H   ARG A 175      11.372  29.685 103.712  1.00  0.00           H  
ATOM   2851  HA  ARG A 175      13.493  29.538 105.642  1.00  0.00           H  
ATOM   2852 1HB  ARG A 175      13.266  30.858 102.914  1.00  0.00           H  
ATOM   2853 2HB  ARG A 175      14.747  30.897 103.859  1.00  0.00           H  
ATOM   2854 1HG  ARG A 175      14.930  28.481 103.769  1.00  0.00           H  
ATOM   2855 2HG  ARG A 175      13.361  28.367 102.938  1.00  0.00           H  
ATOM   2856 1HD  ARG A 175      14.257  29.637 101.073  1.00  0.00           H  
ATOM   2857 2HD  ARG A 175      15.825  29.751 101.905  1.00  0.00           H  
ATOM   2858  HE  ARG A 175      15.075  27.028 101.721  1.00  0.00           H  
ATOM   2859 1HH1 ARG A 175      16.103  29.697  99.681  1.00  0.00           H  
ATOM   2860 2HH1 ARG A 175      16.846  28.660  98.484  1.00  0.00           H  
ATOM   2861 1HH2 ARG A 175      16.044  25.693 100.161  1.00  0.00           H  
ATOM   2862 2HH2 ARG A 175      16.813  26.394  98.755  1.00  0.00           H  
ATOM   2863  N   SER A 176      12.070  32.455 105.208  1.00  0.00           N  
ATOM   2864  CA  SER A 176      11.915  33.780 105.797  1.00  0.00           C  
ATOM   2865  C   SER A 176      11.145  33.712 107.112  1.00  0.00           C  
ATOM   2866  O   SER A 176      11.232  34.616 107.942  1.00  0.00           O  
ATOM   2867  CB  SER A 176      11.201  34.702 104.830  1.00  0.00           C  
ATOM   2868  OG  SER A 176       9.881  34.285 104.619  1.00  0.00           O  
ATOM   2869  H   SER A 176      11.455  32.177 104.458  1.00  0.00           H  
ATOM   2870  HA  SER A 176      12.907  34.184 106.004  1.00  0.00           H  
ATOM   2871 1HB  SER A 176      11.206  35.718 105.223  1.00  0.00           H  
ATOM   2872 2HB  SER A 176      11.736  34.717 103.880  1.00  0.00           H  
ATOM   2873  HG  SER A 176       9.925  33.583 103.966  1.00  0.00           H  
ATOM   2874  N   ASN A 177      10.389  32.634 107.291  1.00  0.00           N  
ATOM   2875  CA  ASN A 177       9.633  32.424 108.521  1.00  0.00           C  
ATOM   2876  C   ASN A 177       8.566  33.497 108.699  1.00  0.00           C  
ATOM   2877  O   ASN A 177       8.315  33.957 109.812  1.00  0.00           O  
ATOM   2878  CB  ASN A 177      10.562  32.392 109.721  1.00  0.00           C  
ATOM   2879  CG  ASN A 177      11.478  31.199 109.710  1.00  0.00           C  
ATOM   2880  OD1 ASN A 177      11.022  30.051 109.672  1.00  0.00           O  
ATOM   2881  ND2 ASN A 177      12.762  31.450 109.742  1.00  0.00           N  
ATOM   2882  H   ASN A 177      10.337  31.942 106.558  1.00  0.00           H  
ATOM   2883  HA  ASN A 177       9.126  31.463 108.456  1.00  0.00           H  
ATOM   2884 1HB  ASN A 177      11.166  33.299 109.738  1.00  0.00           H  
ATOM   2885 2HB  ASN A 177       9.972  32.372 110.637  1.00  0.00           H  
ATOM   2886 1HD2 ASN A 177      13.419  30.695 109.736  1.00  0.00           H  
ATOM   2887 2HD2 ASN A 177      13.086  32.394 109.772  1.00  0.00           H  
ATOM   2888  N   ASP A 178       7.941  33.891 107.595  1.00  0.00           N  
ATOM   2889  CA  ASP A 178       6.929  34.942 107.621  1.00  0.00           C  
ATOM   2890  C   ASP A 178       5.524  34.355 107.622  1.00  0.00           C  
ATOM   2891  O   ASP A 178       5.085  33.768 106.633  1.00  0.00           O  
ATOM   2892  CB  ASP A 178       7.098  35.877 106.421  1.00  0.00           C  
ATOM   2893  CG  ASP A 178       6.031  36.963 106.362  1.00  0.00           C  
ATOM   2894  OD1 ASP A 178       4.942  36.724 106.826  1.00  0.00           O  
ATOM   2895  OD2 ASP A 178       6.317  38.020 105.853  1.00  0.00           O  
ATOM   2896  H   ASP A 178       8.170  33.451 106.716  1.00  0.00           H  
ATOM   2897  HA  ASP A 178       7.048  35.513 108.542  1.00  0.00           H  
ATOM   2898 1HB  ASP A 178       8.077  36.353 106.464  1.00  0.00           H  
ATOM   2899 2HB  ASP A 178       7.056  35.297 105.498  1.00  0.00           H  
ATOM   2900  N   ASP A 179       4.821  34.516 108.739  1.00  0.00           N  
ATOM   2901  CA  ASP A 179       3.516  33.889 108.919  1.00  0.00           C  
ATOM   2902  C   ASP A 179       2.515  34.397 107.892  1.00  0.00           C  
ATOM   2903  O   ASP A 179       1.679  33.641 107.397  1.00  0.00           O  
ATOM   2904  CB  ASP A 179       2.985  34.151 110.330  1.00  0.00           C  
ATOM   2905  CG  ASP A 179       3.733  33.368 111.401  1.00  0.00           C  
ATOM   2906  OD1 ASP A 179       4.434  32.447 111.054  1.00  0.00           O  
ATOM   2907  OD2 ASP A 179       3.598  33.699 112.554  1.00  0.00           O  
ATOM   2908  H   ASP A 179       5.200  35.085 109.482  1.00  0.00           H  
ATOM   2909  HA  ASP A 179       3.633  32.815 108.771  1.00  0.00           H  
ATOM   2910 1HB  ASP A 179       3.064  35.214 110.557  1.00  0.00           H  
ATOM   2911 2HB  ASP A 179       1.929  33.884 110.377  1.00  0.00           H  
ATOM   2912  N   GLU A 180       2.602  35.685 107.576  1.00  0.00           N  
ATOM   2913  CA  GLU A 180       1.700  36.300 106.608  1.00  0.00           C  
ATOM   2914  C   GLU A 180       1.991  35.808 105.193  1.00  0.00           C  
ATOM   2915  O   GLU A 180       1.080  35.637 104.387  1.00  0.00           O  
ATOM   2916  CB  GLU A 180       1.816  37.824 106.663  1.00  0.00           C  
ATOM   2917  CG  GLU A 180       1.228  38.454 107.917  1.00  0.00           C  
ATOM   2918  CD  GLU A 180      -0.238  38.166 108.085  1.00  0.00           C  
ATOM   2919  OE1 GLU A 180      -0.939  38.163 107.101  1.00  0.00           O  
ATOM   2920  OE2 GLU A 180      -0.656  37.948 109.197  1.00  0.00           O  
ATOM   2921  H   GLU A 180       3.310  36.254 108.016  1.00  0.00           H  
ATOM   2922  HA  GLU A 180       0.678  36.008 106.854  1.00  0.00           H  
ATOM   2923 1HB  GLU A 180       2.866  38.111 106.604  1.00  0.00           H  
ATOM   2924 2HB  GLU A 180       1.310  38.258 105.801  1.00  0.00           H  
ATOM   2925 1HG  GLU A 180       1.763  38.075 108.787  1.00  0.00           H  
ATOM   2926 2HG  GLU A 180       1.379  39.532 107.873  1.00  0.00           H  
ATOM   2927  N   CYS A 181       3.268  35.583 104.903  1.00  0.00           N  
ATOM   2928  CA  CYS A 181       3.673  34.991 103.635  1.00  0.00           C  
ATOM   2929  C   CYS A 181       3.186  33.552 103.519  1.00  0.00           C  
ATOM   2930  O   CYS A 181       2.687  33.137 102.475  1.00  0.00           O  
ATOM   2931  CB  CYS A 181       5.193  35.022 103.487  1.00  0.00           C  
ATOM   2932  SG  CYS A 181       5.895  36.688 103.430  1.00  0.00           S  
ATOM   2933  H   CYS A 181       3.978  35.831 105.580  1.00  0.00           H  
ATOM   2934  HA  CYS A 181       3.214  35.559 102.826  1.00  0.00           H  
ATOM   2935 1HB  CYS A 181       5.651  34.492 104.323  1.00  0.00           H  
ATOM   2936 2HB  CYS A 181       5.481  34.502 102.574  1.00  0.00           H  
ATOM   2937  HG  CYS A 181       7.161  36.301 103.310  1.00  0.00           H  
ATOM   2938  N   LEU A 182       3.333  32.794 104.601  1.00  0.00           N  
ATOM   2939  CA  LEU A 182       2.844  31.421 104.647  1.00  0.00           C  
ATOM   2940  C   LEU A 182       1.332  31.367 104.460  1.00  0.00           C  
ATOM   2941  O   LEU A 182       0.818  30.515 103.736  1.00  0.00           O  
ATOM   2942  CB  LEU A 182       3.225  30.767 105.982  1.00  0.00           C  
ATOM   2943  CG  LEU A 182       4.715  30.455 106.168  1.00  0.00           C  
ATOM   2944  CD1 LEU A 182       4.981  30.095 107.624  1.00  0.00           C  
ATOM   2945  CD2 LEU A 182       5.116  29.317 105.242  1.00  0.00           C  
ATOM   2946  H   LEU A 182       3.795  33.181 105.413  1.00  0.00           H  
ATOM   2947  HA  LEU A 182       3.298  30.865 103.828  1.00  0.00           H  
ATOM   2948 1HB  LEU A 182       2.921  31.429 106.791  1.00  0.00           H  
ATOM   2949 2HB  LEU A 182       2.675  29.831 106.080  1.00  0.00           H  
ATOM   2950  HG  LEU A 182       5.305  31.341 105.931  1.00  0.00           H  
ATOM   2951 1HD1 LEU A 182       6.039  29.873 107.757  1.00  0.00           H  
ATOM   2952 2HD1 LEU A 182       4.702  30.934 108.262  1.00  0.00           H  
ATOM   2953 3HD1 LEU A 182       4.390  29.221 107.895  1.00  0.00           H  
ATOM   2954 1HD2 LEU A 182       6.175  29.095 105.373  1.00  0.00           H  
ATOM   2955 2HD2 LEU A 182       4.527  28.430 105.480  1.00  0.00           H  
ATOM   2956 3HD2 LEU A 182       4.932  29.608 104.207  1.00  0.00           H  
ATOM   2957  N   ARG A 183       0.627  32.280 105.119  1.00  0.00           N  
ATOM   2958  CA  ARG A 183      -0.821  32.377 104.977  1.00  0.00           C  
ATOM   2959  C   ARG A 183      -1.215  32.664 103.532  1.00  0.00           C  
ATOM   2960  O   ARG A 183      -2.072  31.984 102.969  1.00  0.00           O  
ATOM   2961  CB  ARG A 183      -1.375  33.472 105.879  1.00  0.00           C  
ATOM   2962  CG  ARG A 183      -2.883  33.637 105.828  1.00  0.00           C  
ATOM   2963  CD  ARG A 183      -3.338  34.785 106.655  1.00  0.00           C  
ATOM   2964  NE  ARG A 183      -2.807  36.049 106.169  1.00  0.00           N  
ATOM   2965  CZ  ARG A 183      -3.257  36.697 105.077  1.00  0.00           C  
ATOM   2966  NH1 ARG A 183      -4.245  36.190 104.371  1.00  0.00           N  
ATOM   2967  NH2 ARG A 183      -2.709  37.844 104.716  1.00  0.00           N  
ATOM   2968  H   ARG A 183       1.107  32.924 105.732  1.00  0.00           H  
ATOM   2969  HA  ARG A 183      -1.261  31.420 105.257  1.00  0.00           H  
ATOM   2970 1HB  ARG A 183      -1.099  33.264 106.912  1.00  0.00           H  
ATOM   2971 2HB  ARG A 183      -0.927  34.427 105.605  1.00  0.00           H  
ATOM   2972 1HG  ARG A 183      -3.197  33.815 104.799  1.00  0.00           H  
ATOM   2973 2HG  ARG A 183      -3.362  32.734 106.204  1.00  0.00           H  
ATOM   2974 1HD  ARG A 183      -4.426  34.841 106.636  1.00  0.00           H  
ATOM   2975 2HD  ARG A 183      -3.001  34.649 107.684  1.00  0.00           H  
ATOM   2976  HE  ARG A 183      -2.048  36.470 106.687  1.00  0.00           H  
ATOM   2977 1HH1 ARG A 183      -4.664  35.314 104.647  1.00  0.00           H  
ATOM   2978 2HH1 ARG A 183      -4.583  36.675 103.553  1.00  0.00           H  
ATOM   2979 1HH2 ARG A 183      -1.950  38.234 105.258  1.00  0.00           H  
ATOM   2980 2HH2 ARG A 183      -3.046  38.329 103.897  1.00  0.00           H  
ATOM   2981  N   LEU A 184      -0.582  33.672 102.942  1.00  0.00           N  
ATOM   2982  CA  LEU A 184      -0.830  34.018 101.546  1.00  0.00           C  
ATOM   2983  C   LEU A 184      -0.531  32.841 100.627  1.00  0.00           C  
ATOM   2984  O   LEU A 184      -1.352  32.474  99.786  1.00  0.00           O  
ATOM   2985  CB  LEU A 184       0.025  35.223 101.138  1.00  0.00           C  
ATOM   2986  CG  LEU A 184      -0.042  35.616  99.657  1.00  0.00           C  
ATOM   2987  CD1 LEU A 184      -1.477  35.975  99.291  1.00  0.00           C  
ATOM   2988  CD2 LEU A 184       0.897  36.785  99.398  1.00  0.00           C  
ATOM   2989  H   LEU A 184       0.084  34.213 103.472  1.00  0.00           H  
ATOM   2990  HA  LEU A 184      -1.887  34.264 101.435  1.00  0.00           H  
ATOM   2991 1HB  LEU A 184      -0.289  36.086 101.724  1.00  0.00           H  
ATOM   2992 2HB  LEU A 184       1.066  35.008 101.377  1.00  0.00           H  
ATOM   2993  HG  LEU A 184       0.256  34.767  99.041  1.00  0.00           H  
ATOM   2994 1HD1 LEU A 184      -1.524  36.253  98.238  1.00  0.00           H  
ATOM   2995 2HD1 LEU A 184      -2.123  35.114  99.467  1.00  0.00           H  
ATOM   2996 3HD1 LEU A 184      -1.810  36.812  99.904  1.00  0.00           H  
ATOM   2997 1HD2 LEU A 184       0.849  37.064  98.345  1.00  0.00           H  
ATOM   2998 2HD2 LEU A 184       0.597  37.635 100.012  1.00  0.00           H  
ATOM   2999 3HD2 LEU A 184       1.917  36.495  99.652  1.00  0.00           H  
ATOM   3000  N   ALA A 185       0.647  32.251 100.792  1.00  0.00           N  
ATOM   3001  CA  ALA A 185       1.066  31.127  99.963  1.00  0.00           C  
ATOM   3002  C   ALA A 185       0.064  29.983 100.044  1.00  0.00           C  
ATOM   3003  O   ALA A 185      -0.244  29.343  99.037  1.00  0.00           O  
ATOM   3004  CB  ALA A 185       2.451  30.651 100.373  1.00  0.00           C  
ATOM   3005  H   ALA A 185       1.271  32.591 101.510  1.00  0.00           H  
ATOM   3006  HA  ALA A 185       1.105  31.460  98.926  1.00  0.00           H  
ATOM   3007 1HB  ALA A 185       2.749  29.812  99.744  1.00  0.00           H  
ATOM   3008 2HB  ALA A 185       3.166  31.465 100.254  1.00  0.00           H  
ATOM   3009 3HB  ALA A 185       2.432  30.334 101.415  1.00  0.00           H  
ATOM   3010  N   SER A 186      -0.436  29.725 101.248  1.00  0.00           N  
ATOM   3011  CA  SER A 186      -1.427  28.674 101.456  1.00  0.00           C  
ATOM   3012  C   SER A 186      -2.672  28.919 100.616  1.00  0.00           C  
ATOM   3013  O   SER A 186      -3.204  27.998  99.993  1.00  0.00           O  
ATOM   3014  CB  SER A 186      -1.803  28.592 102.923  1.00  0.00           C  
ATOM   3015  OG  SER A 186      -2.725  27.562 103.148  1.00  0.00           O  
ATOM   3016  H   SER A 186      -0.123  30.270 102.038  1.00  0.00           H  
ATOM   3017  HA  SER A 186      -0.995  27.724 101.138  1.00  0.00           H  
ATOM   3018 1HB  SER A 186      -0.907  28.421 103.518  1.00  0.00           H  
ATOM   3019 2HB  SER A 186      -2.231  29.542 103.242  1.00  0.00           H  
ATOM   3020  HG  SER A 186      -3.393  27.650 102.465  1.00  0.00           H  
ATOM   3021  N   GLU A 187      -3.140  30.163 100.605  1.00  0.00           N  
ATOM   3022  CA  GLU A 187      -4.320  30.532  99.835  1.00  0.00           C  
ATOM   3023  C   GLU A 187      -4.035  30.497  98.340  1.00  0.00           C  
ATOM   3024  O   GLU A 187      -4.908  30.160  97.540  1.00  0.00           O  
ATOM   3025  CB  GLU A 187      -4.807  31.926 100.239  1.00  0.00           C  
ATOM   3026  CG  GLU A 187      -5.416  32.000 101.631  1.00  0.00           C  
ATOM   3027  CD  GLU A 187      -6.609  31.101 101.797  1.00  0.00           C  
ATOM   3028  OE1 GLU A 187      -7.418  31.047 100.902  1.00  0.00           O  
ATOM   3029  OE2 GLU A 187      -6.711  30.466 102.821  1.00  0.00           O  
ATOM   3030  H   GLU A 187      -2.662  30.871 101.145  1.00  0.00           H  
ATOM   3031  HA  GLU A 187      -5.107  29.807 100.040  1.00  0.00           H  
ATOM   3032 1HB  GLU A 187      -3.973  32.628 100.200  1.00  0.00           H  
ATOM   3033 2HB  GLU A 187      -5.557  32.270  99.527  1.00  0.00           H  
ATOM   3034 1HG  GLU A 187      -4.659  31.719 102.364  1.00  0.00           H  
ATOM   3035 2HG  GLU A 187      -5.713  33.029 101.832  1.00  0.00           H  
ATOM   3036  N   VAL A 188      -2.809  30.846  97.967  1.00  0.00           N  
ATOM   3037  CA  VAL A 188      -2.366  30.729  96.582  1.00  0.00           C  
ATOM   3038  C   VAL A 188      -2.409  29.282  96.111  1.00  0.00           C  
ATOM   3039  O   VAL A 188      -2.867  28.992  95.004  1.00  0.00           O  
ATOM   3040  CB  VAL A 188      -0.932  31.271  96.433  1.00  0.00           C  
ATOM   3041  CG1 VAL A 188      -0.360  30.896  95.074  1.00  0.00           C  
ATOM   3042  CG2 VAL A 188      -0.926  32.780  96.623  1.00  0.00           C  
ATOM   3043  H   VAL A 188      -2.167  31.202  98.660  1.00  0.00           H  
ATOM   3044  HA  VAL A 188      -3.046  31.303  95.952  1.00  0.00           H  
ATOM   3045  HB  VAL A 188      -0.297  30.807  97.188  1.00  0.00           H  
ATOM   3046 1HG1 VAL A 188       0.654  31.287  94.985  1.00  0.00           H  
ATOM   3047 2HG1 VAL A 188      -0.340  29.812  94.974  1.00  0.00           H  
ATOM   3048 3HG1 VAL A 188      -0.982  31.323  94.287  1.00  0.00           H  
ATOM   3049 1HG2 VAL A 188       0.091  33.156  96.516  1.00  0.00           H  
ATOM   3050 2HG2 VAL A 188      -1.566  33.244  95.871  1.00  0.00           H  
ATOM   3051 3HG2 VAL A 188      -1.300  33.024  97.617  1.00  0.00           H  
ATOM   3052  N   VAL A 189      -1.928  28.375  96.955  1.00  0.00           N  
ATOM   3053  CA  VAL A 189      -2.005  26.947  96.670  1.00  0.00           C  
ATOM   3054  C   VAL A 189      -3.445  26.510  96.432  1.00  0.00           C  
ATOM   3055  O   VAL A 189      -3.729  25.759  95.497  1.00  0.00           O  
ATOM   3056  CB  VAL A 189      -1.411  26.137  97.838  1.00  0.00           C  
ATOM   3057  CG1 VAL A 189      -1.714  24.656  97.666  1.00  0.00           C  
ATOM   3058  CG2 VAL A 189       0.088  26.374  97.923  1.00  0.00           C  
ATOM   3059  H   VAL A 189      -1.499  28.682  97.816  1.00  0.00           H  
ATOM   3060  HA  VAL A 189      -1.443  26.745  95.758  1.00  0.00           H  
ATOM   3061  HB  VAL A 189      -1.884  26.455  98.767  1.00  0.00           H  
ATOM   3062 1HG1 VAL A 189      -1.288  24.098  98.500  1.00  0.00           H  
ATOM   3063 2HG1 VAL A 189      -2.794  24.505  97.644  1.00  0.00           H  
ATOM   3064 3HG1 VAL A 189      -1.277  24.301  96.733  1.00  0.00           H  
ATOM   3065 1HG2 VAL A 189       0.501  25.799  98.752  1.00  0.00           H  
ATOM   3066 2HG2 VAL A 189       0.560  26.060  96.991  1.00  0.00           H  
ATOM   3067 3HG2 VAL A 189       0.280  27.435  98.087  1.00  0.00           H  
ATOM   3068  N   LYS A 190      -4.349  26.980  97.283  1.00  0.00           N  
ATOM   3069  CA  LYS A 190      -5.772  26.707  97.118  1.00  0.00           C  
ATOM   3070  C   LYS A 190      -6.268  27.180  95.757  1.00  0.00           C  
ATOM   3071  O   LYS A 190      -6.987  26.459  95.063  1.00  0.00           O  
ATOM   3072  CB  LYS A 190      -6.580  27.373  98.233  1.00  0.00           C  
ATOM   3073  CG  LYS A 190      -6.397  26.740  99.606  1.00  0.00           C  
ATOM   3074  CD  LYS A 190      -7.202  27.476 100.666  1.00  0.00           C  
ATOM   3075  CE  LYS A 190      -6.902  26.944 102.060  1.00  0.00           C  
ATOM   3076  NZ  LYS A 190      -7.617  27.713 103.114  1.00  0.00           N  
ATOM   3077  H   LYS A 190      -4.045  27.542  98.065  1.00  0.00           H  
ATOM   3078  HA  LYS A 190      -5.926  25.630  97.169  1.00  0.00           H  
ATOM   3079 1HB  LYS A 190      -6.297  28.423  98.309  1.00  0.00           H  
ATOM   3080 2HB  LYS A 190      -7.640  27.336  97.986  1.00  0.00           H  
ATOM   3081 1HG  LYS A 190      -6.721  25.699  99.573  1.00  0.00           H  
ATOM   3082 2HG  LYS A 190      -5.343  26.764  99.881  1.00  0.00           H  
ATOM   3083 1HD  LYS A 190      -6.963  28.540 100.631  1.00  0.00           H  
ATOM   3084 2HD  LYS A 190      -8.267  27.354 100.463  1.00  0.00           H  
ATOM   3085 1HE  LYS A 190      -7.202  25.900 102.123  1.00  0.00           H  
ATOM   3086 2HE  LYS A 190      -5.830  27.004 102.248  1.00  0.00           H  
ATOM   3087 1HZ  LYS A 190      -7.392  27.330 104.021  1.00  0.00           H  
ATOM   3088 2HZ  LYS A 190      -7.332  28.681 103.077  1.00  0.00           H  
ATOM   3089 3HZ  LYS A 190      -8.614  27.649 102.961  1.00  0.00           H  
ATOM   3090  N   ALA A 191      -5.881  28.394  95.381  1.00  0.00           N  
ATOM   3091  CA  ALA A 191      -6.263  28.953  94.089  1.00  0.00           C  
ATOM   3092  C   ALA A 191      -5.731  28.105  92.941  1.00  0.00           C  
ATOM   3093  O   ALA A 191      -6.439  27.848  91.967  1.00  0.00           O  
ATOM   3094  CB  ALA A 191      -5.762  30.386  93.964  1.00  0.00           C  
ATOM   3095  H   ALA A 191      -5.308  28.944  96.005  1.00  0.00           H  
ATOM   3096  HA  ALA A 191      -7.351  28.956  94.021  1.00  0.00           H  
ATOM   3097 1HB  ALA A 191      -6.055  30.789  92.993  1.00  0.00           H  
ATOM   3098 2HB  ALA A 191      -6.198  30.995  94.756  1.00  0.00           H  
ATOM   3099 3HB  ALA A 191      -4.677  30.401  94.050  1.00  0.00           H  
ATOM   3100  N   VAL A 192      -4.482  27.672  93.064  1.00  0.00           N  
ATOM   3101  CA  VAL A 192      -3.878  26.788  92.074  1.00  0.00           C  
ATOM   3102  C   VAL A 192      -4.662  25.489  91.944  1.00  0.00           C  
ATOM   3103  O   VAL A 192      -4.951  25.034  90.838  1.00  0.00           O  
ATOM   3104  CB  VAL A 192      -2.422  26.469  92.459  1.00  0.00           C  
ATOM   3105  CG1 VAL A 192      -1.857  25.385  91.555  1.00  0.00           C  
ATOM   3106  CG2 VAL A 192      -1.577  27.732  92.381  1.00  0.00           C  
ATOM   3107  H   VAL A 192      -3.937  27.962  93.862  1.00  0.00           H  
ATOM   3108  HA  VAL A 192      -3.901  27.286  91.103  1.00  0.00           H  
ATOM   3109  HB  VAL A 192      -2.403  26.081  93.478  1.00  0.00           H  
ATOM   3110 1HG1 VAL A 192      -0.826  25.172  91.842  1.00  0.00           H  
ATOM   3111 2HG1 VAL A 192      -2.455  24.480  91.654  1.00  0.00           H  
ATOM   3112 3HG1 VAL A 192      -1.880  25.725  90.520  1.00  0.00           H  
ATOM   3113 1HG2 VAL A 192      -0.549  27.499  92.656  1.00  0.00           H  
ATOM   3114 2HG2 VAL A 192      -1.602  28.124  91.364  1.00  0.00           H  
ATOM   3115 3HG2 VAL A 192      -1.975  28.479  93.067  1.00  0.00           H  
ATOM   3116  N   GLN A 193      -5.005  24.894  93.081  1.00  0.00           N  
ATOM   3117  CA  GLN A 193      -5.764  23.650  93.099  1.00  0.00           C  
ATOM   3118  C   GLN A 193      -7.093  23.806  92.371  1.00  0.00           C  
ATOM   3119  O   GLN A 193      -7.497  22.934  91.599  1.00  0.00           O  
ATOM   3120  CB  GLN A 193      -6.009  23.190  94.539  1.00  0.00           C  
ATOM   3121  CG  GLN A 193      -4.762  22.702  95.256  1.00  0.00           C  
ATOM   3122  CD  GLN A 193      -4.987  22.515  96.744  1.00  0.00           C  
ATOM   3123  OE1 GLN A 193      -6.059  22.827  97.269  1.00  0.00           O  
ATOM   3124  NE2 GLN A 193      -3.974  22.004  97.436  1.00  0.00           N  
ATOM   3125  H   GLN A 193      -4.733  25.315  93.959  1.00  0.00           H  
ATOM   3126  HA  GLN A 193      -5.189  22.887  92.576  1.00  0.00           H  
ATOM   3127 1HB  GLN A 193      -6.428  24.014  95.117  1.00  0.00           H  
ATOM   3128 2HB  GLN A 193      -6.739  22.381  94.544  1.00  0.00           H  
ATOM   3129 1HG  GLN A 193      -4.464  21.743  94.833  1.00  0.00           H  
ATOM   3130 2HG  GLN A 193      -3.966  23.434  95.120  1.00  0.00           H  
ATOM   3131 1HE2 GLN A 193      -4.063  21.858  98.422  1.00  0.00           H  
ATOM   3132 2HE2 GLN A 193      -3.120  21.766  96.971  1.00  0.00           H  
ATOM   3133  N   GLU A 194      -7.770  24.921  92.618  1.00  0.00           N  
ATOM   3134  CA  GLU A 194      -9.072  25.179  92.012  1.00  0.00           C  
ATOM   3135  C   GLU A 194      -8.939  25.484  90.527  1.00  0.00           C  
ATOM   3136  O   GLU A 194      -9.800  25.119  89.727  1.00  0.00           O  
ATOM   3137  CB  GLU A 194      -9.770  26.342  92.721  1.00  0.00           C  
ATOM   3138  CG  GLU A 194     -10.175  26.051  94.158  1.00  0.00           C  
ATOM   3139  CD  GLU A 194     -11.123  24.890  94.276  1.00  0.00           C  
ATOM   3140  OE1 GLU A 194     -12.090  24.862  93.552  1.00  0.00           O  
ATOM   3141  OE2 GLU A 194     -10.881  24.031  95.090  1.00  0.00           O  
ATOM   3142  H   GLU A 194      -7.373  25.612  93.241  1.00  0.00           H  
ATOM   3143  HA  GLU A 194      -9.683  24.279  92.111  1.00  0.00           H  
ATOM   3144 1HB  GLU A 194      -9.112  27.211  92.728  1.00  0.00           H  
ATOM   3145 2HB  GLU A 194     -10.669  26.618  92.169  1.00  0.00           H  
ATOM   3146 1HG  GLU A 194      -9.279  25.834  94.741  1.00  0.00           H  
ATOM   3147 2HG  GLU A 194     -10.642  26.940  94.580  1.00  0.00           H  
ATOM   3148  N   LEU A 195      -7.854  26.159  90.160  1.00  0.00           N  
ATOM   3149  CA  LEU A 195      -7.556  26.433  88.760  1.00  0.00           C  
ATOM   3150  C   LEU A 195      -7.326  25.143  87.984  1.00  0.00           C  
ATOM   3151  O   LEU A 195      -7.720  25.028  86.824  1.00  0.00           O  
ATOM   3152  CB  LEU A 195      -6.319  27.334  88.647  1.00  0.00           C  
ATOM   3153  CG  LEU A 195      -6.548  28.819  88.954  1.00  0.00           C  
ATOM   3154  CD1 LEU A 195      -5.206  29.509  89.154  1.00  0.00           C  
ATOM   3155  CD2 LEU A 195      -7.327  29.459  87.814  1.00  0.00           C  
ATOM   3156  H   LEU A 195      -7.217  26.490  90.873  1.00  0.00           H  
ATOM   3157  HA  LEU A 195      -8.414  26.937  88.317  1.00  0.00           H  
ATOM   3158 1HB  LEU A 195      -5.559  26.967  89.335  1.00  0.00           H  
ATOM   3159 2HB  LEU A 195      -5.928  27.261  87.632  1.00  0.00           H  
ATOM   3160  HG  LEU A 195      -7.115  28.916  89.880  1.00  0.00           H  
ATOM   3161 1HD1 LEU A 195      -5.368  30.565  89.372  1.00  0.00           H  
ATOM   3162 2HD1 LEU A 195      -4.678  29.044  89.987  1.00  0.00           H  
ATOM   3163 3HD1 LEU A 195      -4.609  29.413  88.248  1.00  0.00           H  
ATOM   3164 1HD2 LEU A 195      -7.490  30.515  88.033  1.00  0.00           H  
ATOM   3165 2HD2 LEU A 195      -6.761  29.363  86.887  1.00  0.00           H  
ATOM   3166 3HD2 LEU A 195      -8.289  28.958  87.704  1.00  0.00           H  
ATOM   3167  N   VAL A 196      -6.688  24.174  88.632  1.00  0.00           N  
ATOM   3168  CA  VAL A 196      -6.497  22.855  88.040  1.00  0.00           C  
ATOM   3169  C   VAL A 196      -7.827  22.141  87.848  1.00  0.00           C  
ATOM   3170  O   VAL A 196      -8.062  21.515  86.812  1.00  0.00           O  
ATOM   3171  CB  VAL A 196      -5.582  21.996  88.933  1.00  0.00           C  
ATOM   3172  CG1 VAL A 196      -5.571  20.552  88.451  1.00  0.00           C  
ATOM   3173  CG2 VAL A 196      -4.174  22.572  88.939  1.00  0.00           C  
ATOM   3174  H   VAL A 196      -6.323  24.356  89.556  1.00  0.00           H  
ATOM   3175  HA  VAL A 196      -6.042  22.977  87.058  1.00  0.00           H  
ATOM   3176  HB  VAL A 196      -5.978  21.993  89.948  1.00  0.00           H  
ATOM   3177 1HG1 VAL A 196      -4.919  19.959  89.094  1.00  0.00           H  
ATOM   3178 2HG1 VAL A 196      -6.582  20.148  88.490  1.00  0.00           H  
ATOM   3179 3HG1 VAL A 196      -5.202  20.513  87.427  1.00  0.00           H  
ATOM   3180 1HG2 VAL A 196      -3.533  21.960  89.573  1.00  0.00           H  
ATOM   3181 2HG2 VAL A 196      -3.780  22.580  87.923  1.00  0.00           H  
ATOM   3182 3HG2 VAL A 196      -4.200  23.592  89.326  1.00  0.00           H  
ATOM   3183  N   LYS A 197      -8.696  22.237  88.846  1.00  0.00           N  
ATOM   3184  CA  LYS A 197     -10.040  21.680  88.752  1.00  0.00           C  
ATOM   3185  C   LYS A 197     -10.797  22.269  87.566  1.00  0.00           C  
ATOM   3186  O   LYS A 197     -11.454  21.549  86.817  1.00  0.00           O  
ATOM   3187  CB  LYS A 197     -10.814  21.928  90.046  1.00  0.00           C  
ATOM   3188  CG  LYS A 197     -10.325  21.114  91.237  1.00  0.00           C  
ATOM   3189  CD  LYS A 197     -11.107  21.453  92.498  1.00  0.00           C  
ATOM   3190  CE  LYS A 197     -10.514  20.766  93.719  1.00  0.00           C  
ATOM   3191  NZ  LYS A 197     -11.211  21.162  94.973  1.00  0.00           N  
ATOM   3192  H   LYS A 197      -8.420  22.707  89.695  1.00  0.00           H  
ATOM   3193  HA  LYS A 197      -9.960  20.604  88.587  1.00  0.00           H  
ATOM   3194 1HB  LYS A 197     -10.749  22.983  90.313  1.00  0.00           H  
ATOM   3195 2HB  LYS A 197     -11.867  21.694  89.892  1.00  0.00           H  
ATOM   3196 1HG  LYS A 197     -10.441  20.050  91.023  1.00  0.00           H  
ATOM   3197 2HG  LYS A 197      -9.269  21.319  91.408  1.00  0.00           H  
ATOM   3198 1HD  LYS A 197     -11.092  22.533  92.655  1.00  0.00           H  
ATOM   3199 2HD  LYS A 197     -12.142  21.135  92.380  1.00  0.00           H  
ATOM   3200 1HE  LYS A 197     -10.591  19.686  93.601  1.00  0.00           H  
ATOM   3201 2HE  LYS A 197      -9.460  21.025  93.807  1.00  0.00           H  
ATOM   3202 1HZ  LYS A 197     -10.789  20.686  95.758  1.00  0.00           H  
ATOM   3203 2HZ  LYS A 197     -11.130  22.161  95.103  1.00  0.00           H  
ATOM   3204 3HZ  LYS A 197     -12.186  20.909  94.911  1.00  0.00           H  
ATOM   3205  N   LEU A 198     -10.703  23.587  87.406  1.00  0.00           N  
ATOM   3206  CA  LEU A 198     -11.326  24.267  86.280  1.00  0.00           C  
ATOM   3207  C   LEU A 198     -10.721  23.811  84.958  1.00  0.00           C  
ATOM   3208  O   LEU A 198     -11.441  23.495  84.009  1.00  0.00           O  
ATOM   3209  CB  LEU A 198     -11.168  25.785  86.425  1.00  0.00           C  
ATOM   3210  CG  LEU A 198     -11.723  26.626  85.267  1.00  0.00           C  
ATOM   3211  CD1 LEU A 198     -13.226  26.411  85.157  1.00  0.00           C  
ATOM   3212  CD2 LEU A 198     -11.396  28.093  85.503  1.00  0.00           C  
ATOM   3213  H   LEU A 198     -10.186  24.127  88.085  1.00  0.00           H  
ATOM   3214  HA  LEU A 198     -12.385  24.011  86.263  1.00  0.00           H  
ATOM   3215 1HB  LEU A 198     -11.674  26.103  87.336  1.00  0.00           H  
ATOM   3216 2HB  LEU A 198     -10.107  26.016  86.524  1.00  0.00           H  
ATOM   3217  HG  LEU A 198     -11.269  26.300  84.331  1.00  0.00           H  
ATOM   3218 1HD1 LEU A 198     -13.620  27.007  84.335  1.00  0.00           H  
ATOM   3219 2HD1 LEU A 198     -13.429  25.356  84.969  1.00  0.00           H  
ATOM   3220 3HD1 LEU A 198     -13.706  26.713  86.087  1.00  0.00           H  
ATOM   3221 1HD2 LEU A 198     -11.790  28.691  84.681  1.00  0.00           H  
ATOM   3222 2HD2 LEU A 198     -11.851  28.421  86.439  1.00  0.00           H  
ATOM   3223 3HD2 LEU A 198     -10.315  28.222  85.560  1.00  0.00           H  
ATOM   3224  N   ALA A 199      -9.394  23.773  84.901  1.00  0.00           N  
ATOM   3225  CA  ALA A 199      -8.689  23.346  83.699  1.00  0.00           C  
ATOM   3226  C   ALA A 199      -9.030  21.904  83.345  1.00  0.00           C  
ATOM   3227  O   ALA A 199      -9.145  21.554  82.171  1.00  0.00           O  
ATOM   3228  CB  ALA A 199      -7.186  23.505  83.881  1.00  0.00           C  
ATOM   3229  H   ALA A 199      -8.859  24.051  85.714  1.00  0.00           H  
ATOM   3230  HA  ALA A 199      -9.010  23.974  82.869  1.00  0.00           H  
ATOM   3231 1HB  ALA A 199      -6.674  23.180  82.975  1.00  0.00           H  
ATOM   3232 2HB  ALA A 199      -6.952  24.551  84.075  1.00  0.00           H  
ATOM   3233 3HB  ALA A 199      -6.856  22.896  84.720  1.00  0.00           H  
ATOM   3234  N   GLU A 200      -9.189  21.071  84.367  1.00  0.00           N  
ATOM   3235  CA  GLU A 200      -9.608  19.688  84.170  1.00  0.00           C  
ATOM   3236  C   GLU A 200     -10.966  19.614  83.485  1.00  0.00           C  
ATOM   3237  O   GLU A 200     -11.154  18.845  82.543  1.00  0.00           O  
ATOM   3238  CB  GLU A 200      -9.663  18.951  85.510  1.00  0.00           C  
ATOM   3239  CG  GLU A 200     -10.040  17.480  85.404  1.00  0.00           C  
ATOM   3240  CD  GLU A 200     -10.058  16.782  86.735  1.00  0.00           C  
ATOM   3241  OE1 GLU A 200      -9.770  17.418  87.721  1.00  0.00           O  
ATOM   3242  OE2 GLU A 200     -10.359  15.613  86.767  1.00  0.00           O  
ATOM   3243  H   GLU A 200      -9.021  21.404  85.305  1.00  0.00           H  
ATOM   3244  HA  GLU A 200      -8.882  19.196  83.520  1.00  0.00           H  
ATOM   3245 1HB  GLU A 200      -8.691  19.012  85.999  1.00  0.00           H  
ATOM   3246 2HB  GLU A 200     -10.389  19.436  86.163  1.00  0.00           H  
ATOM   3247 1HG  GLU A 200     -11.029  17.401  84.952  1.00  0.00           H  
ATOM   3248 2HG  GLU A 200      -9.330  16.980  84.746  1.00  0.00           H  
ATOM   3249  N   GLN A 201     -11.908  20.418  83.961  1.00  0.00           N  
ATOM   3250  CA  GLN A 201     -13.241  20.471  83.373  1.00  0.00           C  
ATOM   3251  C   GLN A 201     -13.199  21.068  81.972  1.00  0.00           C  
ATOM   3252  O   GLN A 201     -13.957  20.658  81.090  1.00  0.00           O  
ATOM   3253  CB  GLN A 201     -14.188  21.285  84.259  1.00  0.00           C  
ATOM   3254  CG  GLN A 201     -14.526  20.620  85.583  1.00  0.00           C  
ATOM   3255  CD  GLN A 201     -15.406  21.491  86.459  1.00  0.00           C  
ATOM   3256  OE1 GLN A 201     -16.194  22.302  85.962  1.00  0.00           O  
ATOM   3257  NE2 GLN A 201     -15.278  21.329  87.771  1.00  0.00           N  
ATOM   3258  H   GLN A 201     -11.698  21.008  84.754  1.00  0.00           H  
ATOM   3259  HA  GLN A 201     -13.621  19.454  83.289  1.00  0.00           H  
ATOM   3260 1HB  GLN A 201     -13.742  22.254  84.474  1.00  0.00           H  
ATOM   3261 2HB  GLN A 201     -15.122  21.464  83.725  1.00  0.00           H  
ATOM   3262 1HG  GLN A 201     -15.056  19.688  85.385  1.00  0.00           H  
ATOM   3263 2HG  GLN A 201     -13.601  20.417  86.122  1.00  0.00           H  
ATOM   3264 1HE2 GLN A 201     -15.833  21.875  88.400  1.00  0.00           H  
ATOM   3265 2HE2 GLN A 201     -14.628  20.661  88.131  1.00  0.00           H  
ATOM   3266  N   ALA A 202     -12.312  22.035  81.773  1.00  0.00           N  
ATOM   3267  CA  ALA A 202     -12.162  22.680  80.473  1.00  0.00           C  
ATOM   3268  C   ALA A 202     -11.706  21.684  79.413  1.00  0.00           C  
ATOM   3269  O   ALA A 202     -10.857  20.832  79.673  1.00  0.00           O  
ATOM   3270  CB  ALA A 202     -11.182  23.840  80.569  1.00  0.00           C  
ATOM   3271  H   ALA A 202     -11.726  22.333  82.539  1.00  0.00           H  
ATOM   3272  HA  ALA A 202     -13.132  23.069  80.164  1.00  0.00           H  
ATOM   3273 1HB  ALA A 202     -11.080  24.312  79.590  1.00  0.00           H  
ATOM   3274 2HB  ALA A 202     -11.550  24.572  81.287  1.00  0.00           H  
ATOM   3275 3HB  ALA A 202     -10.210  23.469  80.893  1.00  0.00           H  
ATOM   3276  N   THR A 203     -12.274  21.801  78.217  1.00  0.00           N  
ATOM   3277  CA  THR A 203     -11.942  20.897  77.122  1.00  0.00           C  
ATOM   3278  C   THR A 203     -10.926  21.530  76.175  1.00  0.00           C  
ATOM   3279  O   THR A 203     -10.268  20.835  75.403  1.00  0.00           O  
ATOM   3280  CB  THR A 203     -13.202  20.493  76.336  1.00  0.00           C  
ATOM   3281  OG1 THR A 203     -13.798  21.658  75.751  1.00  0.00           O  
ATOM   3282  CG2 THR A 203     -14.210  19.819  77.255  1.00  0.00           C  
ATOM   3283  H   THR A 203     -12.954  22.532  78.063  1.00  0.00           H  
ATOM   3284  HA  THR A 203     -11.486  19.999  77.538  1.00  0.00           H  
ATOM   3285  HB  THR A 203     -12.927  19.802  75.538  1.00  0.00           H  
ATOM   3286  HG1 THR A 203     -13.973  22.306  76.437  1.00  0.00           H  
ATOM   3287 1HG2 THR A 203     -15.094  19.540  76.681  1.00  0.00           H  
ATOM   3288 2HG2 THR A 203     -13.764  18.926  77.692  1.00  0.00           H  
ATOM   3289 3HG2 THR A 203     -14.496  20.508  78.048  1.00  0.00           H  
ATOM   3290  N   ASP A 204     -10.807  22.851  76.243  1.00  0.00           N  
ATOM   3291  CA  ASP A 204      -9.900  23.585  75.368  1.00  0.00           C  
ATOM   3292  C   ASP A 204      -8.496  23.646  75.956  1.00  0.00           C  
ATOM   3293  O   ASP A 204      -8.299  24.132  77.070  1.00  0.00           O  
ATOM   3294  CB  ASP A 204     -10.419  25.003  75.124  1.00  0.00           C  
ATOM   3295  CG  ASP A 204      -9.574  25.781  74.125  1.00  0.00           C  
ATOM   3296  OD1 ASP A 204      -8.516  25.311  73.780  1.00  0.00           O  
ATOM   3297  OD2 ASP A 204      -9.994  26.837  73.717  1.00  0.00           O  
ATOM   3298  H   ASP A 204     -11.357  23.361  76.920  1.00  0.00           H  
ATOM   3299  HA  ASP A 204      -9.837  23.058  74.415  1.00  0.00           H  
ATOM   3300 1HB  ASP A 204     -11.444  24.957  74.754  1.00  0.00           H  
ATOM   3301 2HB  ASP A 204     -10.437  25.551  76.068  1.00  0.00           H  
ATOM   3302  N   GLU A 205      -7.523  23.148  75.202  1.00  0.00           N  
ATOM   3303  CA  GLU A 205      -6.131  23.151  75.643  1.00  0.00           C  
ATOM   3304  C   GLU A 205      -5.652  24.568  75.939  1.00  0.00           C  
ATOM   3305  O   GLU A 205      -4.826  24.781  76.826  1.00  0.00           O  
ATOM   3306  CB  GLU A 205      -5.233  22.510  74.583  1.00  0.00           C  
ATOM   3307  CG  GLU A 205      -5.403  21.004  74.441  1.00  0.00           C  
ATOM   3308  CD  GLU A 205      -4.760  20.234  75.562  1.00  0.00           C  
ATOM   3309  OE1 GLU A 205      -4.159  20.849  76.410  1.00  0.00           O  
ATOM   3310  OE2 GLU A 205      -4.869  19.031  75.568  1.00  0.00           O  
ATOM   3311  H   GLU A 205      -7.748  22.758  74.299  1.00  0.00           H  
ATOM   3312  HA  GLU A 205      -6.062  22.580  76.568  1.00  0.00           H  
ATOM   3313 1HB  GLU A 205      -5.436  22.962  73.611  1.00  0.00           H  
ATOM   3314 2HB  GLU A 205      -4.188  22.707  74.823  1.00  0.00           H  
ATOM   3315 1HG  GLU A 205      -6.468  20.770  74.421  1.00  0.00           H  
ATOM   3316 2HG  GLU A 205      -4.972  20.687  73.494  1.00  0.00           H  
ATOM   3317  N   GLU A 206      -6.176  25.532  75.190  1.00  0.00           N  
ATOM   3318  CA  GLU A 206      -5.763  26.924  75.336  1.00  0.00           C  
ATOM   3319  C   GLU A 206      -6.277  27.515  76.643  1.00  0.00           C  
ATOM   3320  O   GLU A 206      -5.575  28.279  77.307  1.00  0.00           O  
ATOM   3321  CB  GLU A 206      -6.266  27.757  74.155  1.00  0.00           C  
ATOM   3322  CG  GLU A 206      -5.624  27.407  72.821  1.00  0.00           C  
ATOM   3323  CD  GLU A 206      -4.128  27.557  72.834  1.00  0.00           C  
ATOM   3324  OE1 GLU A 206      -3.648  28.480  73.447  1.00  0.00           O  
ATOM   3325  OE2 GLU A 206      -3.465  26.748  72.229  1.00  0.00           O  
ATOM   3326  H   GLU A 206      -6.876  25.296  74.503  1.00  0.00           H  
ATOM   3327  HA  GLU A 206      -4.675  26.961  75.362  1.00  0.00           H  
ATOM   3328 1HB  GLU A 206      -7.344  27.629  74.052  1.00  0.00           H  
ATOM   3329 2HB  GLU A 206      -6.079  28.813  74.350  1.00  0.00           H  
ATOM   3330 1HG  GLU A 206      -5.872  26.376  72.569  1.00  0.00           H  
ATOM   3331 2HG  GLU A 206      -6.042  28.051  72.048  1.00  0.00           H  
ATOM   3332  N   VAL A 207      -7.506  27.160  77.006  1.00  0.00           N  
ATOM   3333  CA  VAL A 207      -8.080  27.582  78.276  1.00  0.00           C  
ATOM   3334  C   VAL A 207      -7.312  26.991  79.452  1.00  0.00           C  
ATOM   3335  O   VAL A 207      -7.095  27.662  80.461  1.00  0.00           O  
ATOM   3336  CB  VAL A 207      -9.557  27.154  78.363  1.00  0.00           C  
ATOM   3337  CG1 VAL A 207     -10.092  27.367  79.771  1.00  0.00           C  
ATOM   3338  CG2 VAL A 207     -10.382  27.932  77.349  1.00  0.00           C  
ATOM   3339  H   VAL A 207      -8.053  26.582  76.385  1.00  0.00           H  
ATOM   3340  HA  VAL A 207      -8.008  28.669  78.345  1.00  0.00           H  
ATOM   3341  HB  VAL A 207      -9.629  26.087  78.149  1.00  0.00           H  
ATOM   3342 1HG1 VAL A 207     -11.136  27.058  79.813  1.00  0.00           H  
ATOM   3343 2HG1 VAL A 207      -9.510  26.772  80.475  1.00  0.00           H  
ATOM   3344 3HG1 VAL A 207     -10.014  28.422  80.033  1.00  0.00           H  
ATOM   3345 1HG2 VAL A 207     -11.425  27.623  77.415  1.00  0.00           H  
ATOM   3346 2HG2 VAL A 207     -10.305  28.999  77.559  1.00  0.00           H  
ATOM   3347 3HG2 VAL A 207     -10.007  27.732  76.344  1.00  0.00           H  
ATOM   3348  N   ILE A 208      -6.907  25.734  79.315  1.00  0.00           N  
ATOM   3349  CA  ILE A 208      -6.061  25.089  80.311  1.00  0.00           C  
ATOM   3350  C   ILE A 208      -4.747  25.840  80.490  1.00  0.00           C  
ATOM   3351  O   ILE A 208      -4.306  26.082  81.614  1.00  0.00           O  
ATOM   3352  CB  ILE A 208      -5.770  23.628  79.920  1.00  0.00           C  
ATOM   3353  CG1 ILE A 208      -7.043  22.784  80.025  1.00  0.00           C  
ATOM   3354  CG2 ILE A 208      -4.671  23.052  80.799  1.00  0.00           C  
ATOM   3355  CD1 ILE A 208      -6.921  21.415  79.395  1.00  0.00           C  
ATOM   3356  H   ILE A 208      -7.190  25.211  78.500  1.00  0.00           H  
ATOM   3357  HA  ILE A 208      -6.582  25.105  81.271  1.00  0.00           H  
ATOM   3358  HB  ILE A 208      -5.449  23.588  78.880  1.00  0.00           H  
ATOM   3359 1HG1 ILE A 208      -7.308  22.655  81.074  1.00  0.00           H  
ATOM   3360 2HG1 ILE A 208      -7.868  23.308  79.542  1.00  0.00           H  
ATOM   3361 1HG2 ILE A 208      -4.478  22.019  80.509  1.00  0.00           H  
ATOM   3362 2HG2 ILE A 208      -3.761  23.638  80.675  1.00  0.00           H  
ATOM   3363 3HG2 ILE A 208      -4.985  23.083  81.843  1.00  0.00           H  
ATOM   3364 1HD1 ILE A 208      -7.861  20.877  79.509  1.00  0.00           H  
ATOM   3365 2HD1 ILE A 208      -6.689  21.521  78.335  1.00  0.00           H  
ATOM   3366 3HD1 ILE A 208      -6.124  20.858  79.886  1.00  0.00           H  
ATOM   3367  N   ARG A 209      -4.126  26.207  79.374  1.00  0.00           N  
ATOM   3368  CA  ARG A 209      -2.901  26.997  79.404  1.00  0.00           C  
ATOM   3369  C   ARG A 209      -3.107  28.306  80.156  1.00  0.00           C  
ATOM   3370  O   ARG A 209      -2.310  28.667  81.022  1.00  0.00           O  
ATOM   3371  CB  ARG A 209      -2.425  27.297  77.990  1.00  0.00           C  
ATOM   3372  CG  ARG A 209      -1.204  28.199  77.905  1.00  0.00           C  
ATOM   3373  CD  ARG A 209      -0.794  28.437  76.498  1.00  0.00           C  
ATOM   3374  NE  ARG A 209      -1.870  29.016  75.709  1.00  0.00           N  
ATOM   3375  CZ  ARG A 209      -2.242  30.310  75.753  1.00  0.00           C  
ATOM   3376  NH1 ARG A 209      -1.616  31.146  76.551  1.00  0.00           N  
ATOM   3377  NH2 ARG A 209      -3.235  30.740  74.996  1.00  0.00           N  
ATOM   3378  H   ARG A 209      -4.512  25.931  78.483  1.00  0.00           H  
ATOM   3379  HA  ARG A 209      -2.135  26.428  79.934  1.00  0.00           H  
ATOM   3380 1HB  ARG A 209      -2.181  26.366  77.482  1.00  0.00           H  
ATOM   3381 2HB  ARG A 209      -3.228  27.776  77.429  1.00  0.00           H  
ATOM   3382 1HG  ARG A 209      -1.431  29.162  78.363  1.00  0.00           H  
ATOM   3383 2HG  ARG A 209      -0.370  27.735  78.431  1.00  0.00           H  
ATOM   3384 1HD  ARG A 209       0.051  29.124  76.475  1.00  0.00           H  
ATOM   3385 2HD  ARG A 209      -0.505  27.492  76.038  1.00  0.00           H  
ATOM   3386  HE  ARG A 209      -2.376  28.403  75.082  1.00  0.00           H  
ATOM   3387 1HH1 ARG A 209      -0.856  30.818  77.131  1.00  0.00           H  
ATOM   3388 2HH1 ARG A 209      -1.894  32.116  76.585  1.00  0.00           H  
ATOM   3389 1HH2 ARG A 209      -3.717  30.096  74.382  1.00  0.00           H  
ATOM   3390 2HH2 ARG A 209      -3.513  31.708  75.029  1.00  0.00           H  
ATOM   3391  N   VAL A 210      -4.181  29.013  79.817  1.00  0.00           N  
ATOM   3392  CA  VAL A 210      -4.482  30.294  80.446  1.00  0.00           C  
ATOM   3393  C   VAL A 210      -4.632  30.145  81.954  1.00  0.00           C  
ATOM   3394  O   VAL A 210      -4.077  30.929  82.724  1.00  0.00           O  
ATOM   3395  CB  VAL A 210      -5.779  30.885  79.859  1.00  0.00           C  
ATOM   3396  CG1 VAL A 210      -6.248  32.067  80.692  1.00  0.00           C  
ATOM   3397  CG2 VAL A 210      -5.550  31.300  78.413  1.00  0.00           C  
ATOM   3398  H   VAL A 210      -4.802  28.654  79.107  1.00  0.00           H  
ATOM   3399  HA  VAL A 210      -3.651  30.973  80.261  1.00  0.00           H  
ATOM   3400  HB  VAL A 210      -6.562  30.129  79.902  1.00  0.00           H  
ATOM   3401 1HG1 VAL A 210      -7.166  32.472  80.264  1.00  0.00           H  
ATOM   3402 2HG1 VAL A 210      -6.440  31.739  81.714  1.00  0.00           H  
ATOM   3403 3HG1 VAL A 210      -5.479  32.839  80.696  1.00  0.00           H  
ATOM   3404 1HG2 VAL A 210      -6.470  31.716  78.006  1.00  0.00           H  
ATOM   3405 2HG2 VAL A 210      -4.761  32.051  78.371  1.00  0.00           H  
ATOM   3406 3HG2 VAL A 210      -5.254  30.429  77.828  1.00  0.00           H  
ATOM   3407  N   ALA A 211      -5.385  29.132  82.372  1.00  0.00           N  
ATOM   3408  CA  ALA A 211      -5.617  28.886  83.790  1.00  0.00           C  
ATOM   3409  C   ALA A 211      -4.307  28.669  84.534  1.00  0.00           C  
ATOM   3410  O   ALA A 211      -4.123  29.162  85.646  1.00  0.00           O  
ATOM   3411  CB  ALA A 211      -6.536  27.687  83.973  1.00  0.00           C  
ATOM   3412  H   ALA A 211      -5.807  28.520  81.690  1.00  0.00           H  
ATOM   3413  HA  ALA A 211      -6.100  29.764  84.219  1.00  0.00           H  
ATOM   3414 1HB  ALA A 211      -6.701  27.514  85.036  1.00  0.00           H  
ATOM   3415 2HB  ALA A 211      -7.490  27.881  83.485  1.00  0.00           H  
ATOM   3416 3HB  ALA A 211      -6.074  26.805  83.531  1.00  0.00           H  
ATOM   3417  N   LEU A 212      -3.395  27.924  83.914  1.00  0.00           N  
ATOM   3418  CA  LEU A 212      -2.086  27.669  84.500  1.00  0.00           C  
ATOM   3419  C   LEU A 212      -1.254  28.945  84.563  1.00  0.00           C  
ATOM   3420  O   LEU A 212      -0.519  29.171  85.524  1.00  0.00           O  
ATOM   3421  CB  LEU A 212      -1.340  26.604  83.687  1.00  0.00           C  
ATOM   3422  CG  LEU A 212      -1.917  25.186  83.761  1.00  0.00           C  
ATOM   3423  CD1 LEU A 212      -1.246  24.308  82.713  1.00  0.00           C  
ATOM   3424  CD2 LEU A 212      -1.707  24.624  85.160  1.00  0.00           C  
ATOM   3425  H   LEU A 212      -3.618  27.526  83.012  1.00  0.00           H  
ATOM   3426  HA  LEU A 212      -2.227  27.317  85.522  1.00  0.00           H  
ATOM   3427 1HB  LEU A 212      -1.336  26.906  82.640  1.00  0.00           H  
ATOM   3428 2HB  LEU A 212      -0.307  26.561  84.034  1.00  0.00           H  
ATOM   3429  HG  LEU A 212      -2.983  25.214  83.538  1.00  0.00           H  
ATOM   3430 1HD1 LEU A 212      -1.657  23.299  82.766  1.00  0.00           H  
ATOM   3431 2HD1 LEU A 212      -1.429  24.721  81.721  1.00  0.00           H  
ATOM   3432 3HD1 LEU A 212      -0.173  24.273  82.900  1.00  0.00           H  
ATOM   3433 1HD2 LEU A 212      -2.118  23.616  85.213  1.00  0.00           H  
ATOM   3434 2HD2 LEU A 212      -0.640  24.593  85.383  1.00  0.00           H  
ATOM   3435 3HD2 LEU A 212      -2.211  25.261  85.886  1.00  0.00           H  
ATOM   3436  N   GLU A 213      -1.372  29.774  83.532  1.00  0.00           N  
ATOM   3437  CA  GLU A 213      -0.660  31.045  83.485  1.00  0.00           C  
ATOM   3438  C   GLU A 213      -1.146  31.990  84.577  1.00  0.00           C  
ATOM   3439  O   GLU A 213      -0.356  32.728  85.169  1.00  0.00           O  
ATOM   3440  CB  GLU A 213      -0.831  31.702  82.113  1.00  0.00           C  
ATOM   3441  CG  GLU A 213      -0.062  31.022  80.990  1.00  0.00           C  
ATOM   3442  CD  GLU A 213      -0.384  31.588  79.634  1.00  0.00           C  
ATOM   3443  OE1 GLU A 213      -1.233  32.443  79.555  1.00  0.00           O  
ATOM   3444  OE2 GLU A 213       0.218  31.163  78.677  1.00  0.00           O  
ATOM   3445  H   GLU A 213      -1.973  29.518  82.761  1.00  0.00           H  
ATOM   3446  HA  GLU A 213       0.400  30.855  83.659  1.00  0.00           H  
ATOM   3447 1HB  GLU A 213      -1.886  31.705  81.841  1.00  0.00           H  
ATOM   3448 2HB  GLU A 213      -0.503  32.740  82.164  1.00  0.00           H  
ATOM   3449 1HG  GLU A 213       1.006  31.137  81.173  1.00  0.00           H  
ATOM   3450 2HG  GLU A 213      -0.292  29.957  80.999  1.00  0.00           H  
ATOM   3451  N   VAL A 214      -2.445  31.962  84.842  1.00  0.00           N  
ATOM   3452  CA  VAL A 214      -3.016  32.696  85.965  1.00  0.00           C  
ATOM   3453  C   VAL A 214      -2.424  32.226  87.286  1.00  0.00           C  
ATOM   3454  O   VAL A 214      -2.069  33.036  88.142  1.00  0.00           O  
ATOM   3455  CB  VAL A 214      -4.545  32.519  86.000  1.00  0.00           C  
ATOM   3456  CG1 VAL A 214      -5.116  33.062  87.301  1.00  0.00           C  
ATOM   3457  CG2 VAL A 214      -5.175  33.215  84.803  1.00  0.00           C  
ATOM   3458  H   VAL A 214      -3.057  31.418  84.249  1.00  0.00           H  
ATOM   3459  HA  VAL A 214      -2.771  33.751  85.849  1.00  0.00           H  
ATOM   3460  HB  VAL A 214      -4.780  31.454  85.966  1.00  0.00           H  
ATOM   3461 1HG1 VAL A 214      -6.198  32.928  87.308  1.00  0.00           H  
ATOM   3462 2HG1 VAL A 214      -4.678  32.525  88.143  1.00  0.00           H  
ATOM   3463 3HG1 VAL A 214      -4.882  34.123  87.386  1.00  0.00           H  
ATOM   3464 1HG2 VAL A 214      -6.256  33.085  84.833  1.00  0.00           H  
ATOM   3465 2HG2 VAL A 214      -4.936  34.278  84.834  1.00  0.00           H  
ATOM   3466 3HG2 VAL A 214      -4.782  32.782  83.882  1.00  0.00           H  
ATOM   3467  N   ALA A 215      -2.322  30.911  87.450  1.00  0.00           N  
ATOM   3468  CA  ALA A 215      -1.673  30.331  88.620  1.00  0.00           C  
ATOM   3469  C   ALA A 215      -0.235  30.818  88.749  1.00  0.00           C  
ATOM   3470  O   ALA A 215       0.203  31.210  89.832  1.00  0.00           O  
ATOM   3471  CB  ALA A 215      -1.715  28.813  88.552  1.00  0.00           C  
ATOM   3472  H   ALA A 215      -2.701  30.297  86.745  1.00  0.00           H  
ATOM   3473  HA  ALA A 215      -2.212  30.657  89.511  1.00  0.00           H  
ATOM   3474 1HB  ALA A 215      -1.226  28.394  89.433  1.00  0.00           H  
ATOM   3475 2HB  ALA A 215      -2.752  28.477  88.520  1.00  0.00           H  
ATOM   3476 3HB  ALA A 215      -1.196  28.473  87.656  1.00  0.00           H  
ATOM   3477  N   ARG A 216       0.496  30.789  87.641  1.00  0.00           N  
ATOM   3478  CA  ARG A 216       1.896  31.197  87.634  1.00  0.00           C  
ATOM   3479  C   ARG A 216       2.053  32.634  88.114  1.00  0.00           C  
ATOM   3480  O   ARG A 216       2.870  32.920  88.990  1.00  0.00           O  
ATOM   3481  CB  ARG A 216       2.486  31.063  86.239  1.00  0.00           C  
ATOM   3482  CG  ARG A 216       3.961  31.414  86.132  1.00  0.00           C  
ATOM   3483  CD  ARG A 216       4.390  31.560  84.717  1.00  0.00           C  
ATOM   3484  NE  ARG A 216       3.818  32.745  84.098  1.00  0.00           N  
ATOM   3485  CZ  ARG A 216       3.475  32.839  82.798  1.00  0.00           C  
ATOM   3486  NH1 ARG A 216       3.655  31.812  81.995  1.00  0.00           N  
ATOM   3487  NH2 ARG A 216       2.961  33.961  82.329  1.00  0.00           N  
ATOM   3488  H   ARG A 216       0.071  30.476  86.780  1.00  0.00           H  
ATOM   3489  HA  ARG A 216       2.446  30.556  88.325  1.00  0.00           H  
ATOM   3490 1HB  ARG A 216       2.365  30.038  85.889  1.00  0.00           H  
ATOM   3491 2HB  ARG A 216       1.942  31.710  85.550  1.00  0.00           H  
ATOM   3492 1HG  ARG A 216       4.150  32.356  86.647  1.00  0.00           H  
ATOM   3493 2HG  ARG A 216       4.557  30.624  86.591  1.00  0.00           H  
ATOM   3494 1HD  ARG A 216       5.475  31.643  84.673  1.00  0.00           H  
ATOM   3495 2HD  ARG A 216       4.070  30.689  84.148  1.00  0.00           H  
ATOM   3496  HE  ARG A 216       3.665  33.555  84.683  1.00  0.00           H  
ATOM   3497 1HH1 ARG A 216       4.047  30.953  82.354  1.00  0.00           H  
ATOM   3498 2HH1 ARG A 216       3.398  31.882  81.022  1.00  0.00           H  
ATOM   3499 1HH2 ARG A 216       2.823  34.751  82.946  1.00  0.00           H  
ATOM   3500 2HH2 ARG A 216       2.704  34.032  81.356  1.00  0.00           H  
ATOM   3501  N   GLU A 217       1.263  33.533  87.535  1.00  0.00           N  
ATOM   3502  CA  GLU A 217       1.375  34.956  87.839  1.00  0.00           C  
ATOM   3503  C   GLU A 217       0.917  35.254  89.261  1.00  0.00           C  
ATOM   3504  O   GLU A 217       1.477  36.119  89.935  1.00  0.00           O  
ATOM   3505  CB  GLU A 217       0.554  35.779  86.844  1.00  0.00           C  
ATOM   3506  CG  GLU A 217       1.137  35.835  85.440  1.00  0.00           C  
ATOM   3507  CD  GLU A 217       2.543  36.368  85.411  1.00  0.00           C  
ATOM   3508  OE1 GLU A 217       2.803  37.341  86.078  1.00  0.00           O  
ATOM   3509  OE2 GLU A 217       3.358  35.803  84.720  1.00  0.00           O  
ATOM   3510  H   GLU A 217       0.572  33.226  86.868  1.00  0.00           H  
ATOM   3511  HA  GLU A 217       2.423  35.246  87.761  1.00  0.00           H  
ATOM   3512 1HB  GLU A 217      -0.452  35.365  86.772  1.00  0.00           H  
ATOM   3513 2HB  GLU A 217       0.461  36.803  87.209  1.00  0.00           H  
ATOM   3514 1HG  GLU A 217       1.134  34.832  85.016  1.00  0.00           H  
ATOM   3515 2HG  GLU A 217       0.502  36.464  84.818  1.00  0.00           H  
ATOM   3516  N   LEU A 218      -0.100  34.529  89.712  1.00  0.00           N  
ATOM   3517  CA  LEU A 218      -0.582  34.656  91.084  1.00  0.00           C  
ATOM   3518  C   LEU A 218       0.492  34.248  92.083  1.00  0.00           C  
ATOM   3519  O   LEU A 218       0.662  34.888  93.121  1.00  0.00           O  
ATOM   3520  CB  LEU A 218      -1.832  33.793  91.288  1.00  0.00           C  
ATOM   3521  CG  LEU A 218      -2.554  33.974  92.629  1.00  0.00           C  
ATOM   3522  CD1 LEU A 218      -3.065  35.404  92.742  1.00  0.00           C  
ATOM   3523  CD2 LEU A 218      -3.698  32.976  92.730  1.00  0.00           C  
ATOM   3524  H   LEU A 218      -0.555  33.876  89.091  1.00  0.00           H  
ATOM   3525  HA  LEU A 218      -0.828  35.701  91.270  1.00  0.00           H  
ATOM   3526 1HB  LEU A 218      -2.545  34.021  90.496  1.00  0.00           H  
ATOM   3527 2HB  LEU A 218      -1.549  32.744  91.203  1.00  0.00           H  
ATOM   3528  HG  LEU A 218      -1.852  33.805  93.446  1.00  0.00           H  
ATOM   3529 1HD1 LEU A 218      -3.578  35.533  93.696  1.00  0.00           H  
ATOM   3530 2HD1 LEU A 218      -2.225  36.097  92.687  1.00  0.00           H  
ATOM   3531 3HD1 LEU A 218      -3.759  35.609  91.927  1.00  0.00           H  
ATOM   3532 1HD2 LEU A 218      -4.210  33.105  93.684  1.00  0.00           H  
ATOM   3533 2HD2 LEU A 218      -4.402  33.145  91.915  1.00  0.00           H  
ATOM   3534 3HD2 LEU A 218      -3.303  31.962  92.664  1.00  0.00           H  
ATOM   3535  N   ILE A 219       1.214  33.178  91.766  1.00  0.00           N  
ATOM   3536  CA  ILE A 219       2.363  32.766  92.562  1.00  0.00           C  
ATOM   3537  C   ILE A 219       3.448  33.837  92.562  1.00  0.00           C  
ATOM   3538  O   ILE A 219       3.994  34.179  93.611  1.00  0.00           O  
ATOM   3539  CB  ILE A 219       2.950  31.443  92.036  1.00  0.00           C  
ATOM   3540  CG1 ILE A 219       1.960  30.296  92.257  1.00  0.00           C  
ATOM   3541  CG2 ILE A 219       4.278  31.142  92.714  1.00  0.00           C  
ATOM   3542  CD1 ILE A 219       2.252  29.069  91.421  1.00  0.00           C  
ATOM   3543  H   ILE A 219       0.959  32.637  90.950  1.00  0.00           H  
ATOM   3544  HA  ILE A 219       2.038  32.625  93.592  1.00  0.00           H  
ATOM   3545  HB  ILE A 219       3.110  31.518  90.961  1.00  0.00           H  
ATOM   3546 1HG1 ILE A 219       1.970  30.004  93.306  1.00  0.00           H  
ATOM   3547 2HG1 ILE A 219       0.951  30.635  92.022  1.00  0.00           H  
ATOM   3548 1HG2 ILE A 219       4.677  30.204  92.332  1.00  0.00           H  
ATOM   3549 2HG2 ILE A 219       4.982  31.948  92.508  1.00  0.00           H  
ATOM   3550 3HG2 ILE A 219       4.127  31.060  93.791  1.00  0.00           H  
ATOM   3551 1HD1 ILE A 219       1.508  28.301  91.632  1.00  0.00           H  
ATOM   3552 2HD1 ILE A 219       2.212  29.332  90.364  1.00  0.00           H  
ATOM   3553 3HD1 ILE A 219       3.242  28.691  91.665  1.00  0.00           H  
ATOM   3554  N   ARG A 220       3.752  34.363  91.381  1.00  0.00           N  
ATOM   3555  CA  ARG A 220       4.776  35.390  91.242  1.00  0.00           C  
ATOM   3556  C   ARG A 220       4.427  36.631  92.053  1.00  0.00           C  
ATOM   3557  O   ARG A 220       5.297  37.250  92.665  1.00  0.00           O  
ATOM   3558  CB  ARG A 220       4.952  35.776  89.782  1.00  0.00           C  
ATOM   3559  CG  ARG A 220       5.714  34.764  88.940  1.00  0.00           C  
ATOM   3560  CD  ARG A 220       5.771  35.169  87.513  1.00  0.00           C  
ATOM   3561  NE  ARG A 220       6.714  34.360  86.757  1.00  0.00           N  
ATOM   3562  CZ  ARG A 220       6.868  34.414  85.420  1.00  0.00           C  
ATOM   3563  NH1 ARG A 220       6.137  35.242  84.706  1.00  0.00           N  
ATOM   3564  NH2 ARG A 220       7.755  33.636  84.825  1.00  0.00           N  
ATOM   3565  H   ARG A 220       3.261  34.043  90.558  1.00  0.00           H  
ATOM   3566  HA  ARG A 220       5.716  34.997  91.629  1.00  0.00           H  
ATOM   3567 1HB  ARG A 220       3.975  35.917  89.323  1.00  0.00           H  
ATOM   3568 2HB  ARG A 220       5.484  36.726  89.718  1.00  0.00           H  
ATOM   3569 1HG  ARG A 220       6.735  34.676  89.313  1.00  0.00           H  
ATOM   3570 2HG  ARG A 220       5.220  33.794  89.002  1.00  0.00           H  
ATOM   3571 1HD  ARG A 220       4.787  35.054  87.062  1.00  0.00           H  
ATOM   3572 2HD  ARG A 220       6.083  36.211  87.442  1.00  0.00           H  
ATOM   3573  HE  ARG A 220       7.295  33.712  87.271  1.00  0.00           H  
ATOM   3574 1HH1 ARG A 220       5.458  35.836  85.161  1.00  0.00           H  
ATOM   3575 2HH1 ARG A 220       6.252  35.282  83.704  1.00  0.00           H  
ATOM   3576 1HH2 ARG A 220       8.318  33.000  85.373  1.00  0.00           H  
ATOM   3577 2HH2 ARG A 220       7.871  33.676  83.822  1.00  0.00           H  
ATOM   3578  N   LEU A 221       3.147  36.991  92.055  1.00  0.00           N  
ATOM   3579  CA  LEU A 221       2.660  38.089  92.880  1.00  0.00           C  
ATOM   3580  C   LEU A 221       2.990  37.862  94.350  1.00  0.00           C  
ATOM   3581  O   LEU A 221       3.526  38.746  95.018  1.00  0.00           O  
ATOM   3582  CB  LEU A 221       1.144  38.248  92.708  1.00  0.00           C  
ATOM   3583  CG  LEU A 221       0.473  39.271  93.632  1.00  0.00           C  
ATOM   3584  CD1 LEU A 221       1.063  40.652  93.375  1.00  0.00           C  
ATOM   3585  CD2 LEU A 221      -1.030  39.266  93.391  1.00  0.00           C  
ATOM   3586  H   LEU A 221       2.494  36.488  91.468  1.00  0.00           H  
ATOM   3587  HA  LEU A 221       3.161  39.005  92.566  1.00  0.00           H  
ATOM   3588 1HB  LEU A 221       0.940  38.545  91.680  1.00  0.00           H  
ATOM   3589 2HB  LEU A 221       0.670  37.282  92.884  1.00  0.00           H  
ATOM   3590  HG  LEU A 221       0.675  39.011  94.672  1.00  0.00           H  
ATOM   3591 1HD1 LEU A 221       0.587  41.379  94.032  1.00  0.00           H  
ATOM   3592 2HD1 LEU A 221       2.135  40.632  93.574  1.00  0.00           H  
ATOM   3593 3HD1 LEU A 221       0.891  40.934  92.337  1.00  0.00           H  
ATOM   3594 1HD2 LEU A 221      -1.506  39.993  94.049  1.00  0.00           H  
ATOM   3595 2HD2 LEU A 221      -1.232  39.529  92.353  1.00  0.00           H  
ATOM   3596 3HD2 LEU A 221      -1.427  38.273  93.600  1.00  0.00           H  
ATOM   3597  N   ALA A 222       2.667  36.674  94.846  1.00  0.00           N  
ATOM   3598  CA  ALA A 222       2.968  36.312  96.228  1.00  0.00           C  
ATOM   3599  C   ALA A 222       4.468  36.334  96.486  1.00  0.00           C  
ATOM   3600  O   ALA A 222       4.920  36.796  97.535  1.00  0.00           O  
ATOM   3601  CB  ALA A 222       2.393  34.943  96.554  1.00  0.00           C  
ATOM   3602  H   ALA A 222       2.202  36.002  94.254  1.00  0.00           H  
ATOM   3603  HA  ALA A 222       2.509  37.052  96.885  1.00  0.00           H  
ATOM   3604 1HB  ALA A 222       2.626  34.689  97.588  1.00  0.00           H  
ATOM   3605 2HB  ALA A 222       1.311  34.961  96.420  1.00  0.00           H  
ATOM   3606 3HB  ALA A 222       2.827  34.198  95.891  1.00  0.00           H  
ATOM   3607  N   GLN A 223       5.236  35.831  95.527  1.00  0.00           N  
ATOM   3608  CA  GLN A 223       6.689  35.782  95.654  1.00  0.00           C  
ATOM   3609  C   GLN A 223       7.269  37.170  95.886  1.00  0.00           C  
ATOM   3610  O   GLN A 223       8.029  37.389  96.829  1.00  0.00           O  
ATOM   3611  CB  GLN A 223       7.316  35.155  94.407  1.00  0.00           C  
ATOM   3612  CG  GLN A 223       7.111  33.654  94.293  1.00  0.00           C  
ATOM   3613  CD  GLN A 223       7.610  33.100  92.973  1.00  0.00           C  
ATOM   3614  OE1 GLN A 223       7.875  33.849  92.029  1.00  0.00           O  
ATOM   3615  NE2 GLN A 223       7.741  31.780  92.899  1.00  0.00           N  
ATOM   3616  H   GLN A 223       4.806  35.473  94.688  1.00  0.00           H  
ATOM   3617  HA  GLN A 223       6.939  35.171  96.522  1.00  0.00           H  
ATOM   3618 1HB  GLN A 223       6.895  35.620  93.515  1.00  0.00           H  
ATOM   3619 2HB  GLN A 223       8.389  35.348  94.402  1.00  0.00           H  
ATOM   3620 1HG  GLN A 223       7.656  33.161  95.099  1.00  0.00           H  
ATOM   3621 2HG  GLN A 223       6.045  33.436  94.375  1.00  0.00           H  
ATOM   3622 1HE2 GLN A 223       8.066  31.356  92.052  1.00  0.00           H  
ATOM   3623 2HE2 GLN A 223       7.515  31.209  93.688  1.00  0.00           H  
ATOM   3624  N   GLU A 224       6.907  38.109  95.018  1.00  0.00           N  
ATOM   3625  CA  GLU A 224       7.459  39.456  95.070  1.00  0.00           C  
ATOM   3626  C   GLU A 224       7.020  40.184  96.336  1.00  0.00           C  
ATOM   3627  O   GLU A 224       7.787  40.945  96.923  1.00  0.00           O  
ATOM   3628  CB  GLU A 224       7.032  40.256  93.837  1.00  0.00           C  
ATOM   3629  CG  GLU A 224       7.659  39.782  92.533  1.00  0.00           C  
ATOM   3630  CD  GLU A 224       7.296  40.649  91.360  1.00  0.00           C  
ATOM   3631  OE1 GLU A 224       6.740  41.700  91.572  1.00  0.00           O  
ATOM   3632  OE2 GLU A 224       7.574  40.260  90.251  1.00  0.00           O  
ATOM   3633  H   GLU A 224       6.229  37.883  94.301  1.00  0.00           H  
ATOM   3634  HA  GLU A 224       8.548  39.384  95.092  1.00  0.00           H  
ATOM   3635 1HB  GLU A 224       5.949  40.203  93.725  1.00  0.00           H  
ATOM   3636 2HB  GLU A 224       7.297  41.305  93.973  1.00  0.00           H  
ATOM   3637 1HG  GLU A 224       8.744  39.778  92.645  1.00  0.00           H  
ATOM   3638 2HG  GLU A 224       7.338  38.760  92.338  1.00  0.00           H  
ATOM   3639  N   ALA A 225       5.779  39.942  96.751  1.00  0.00           N  
ATOM   3640  CA  ALA A 225       5.263  40.513  97.987  1.00  0.00           C  
ATOM   3641  C   ALA A 225       6.078  40.054  99.190  1.00  0.00           C  
ATOM   3642  O   ALA A 225       6.421  40.855 100.060  1.00  0.00           O  
ATOM   3643  CB  ALA A 225       3.798  40.143  98.169  1.00  0.00           C  
ATOM   3644  H   ALA A 225       5.183  39.349  96.194  1.00  0.00           H  
ATOM   3645  HA  ALA A 225       5.343  41.597  97.928  1.00  0.00           H  
ATOM   3646 1HB  ALA A 225       3.425  40.576  99.096  1.00  0.00           H  
ATOM   3647 2HB  ALA A 225       3.219  40.528  97.329  1.00  0.00           H  
ATOM   3648 3HB  ALA A 225       3.699  39.059  98.211  1.00  0.00           H  
ATOM   3649  N   CYS A 226       6.388  38.762  99.232  1.00  0.00           N  
ATOM   3650  CA  CYS A 226       7.141  38.190 100.341  1.00  0.00           C  
ATOM   3651  C   CYS A 226       8.593  38.645 100.314  1.00  0.00           C  
ATOM   3652  O   CYS A 226       9.189  38.913 101.357  1.00  0.00           O  
ATOM   3653  CB  CYS A 226       7.089  36.663 100.295  1.00  0.00           C  
ATOM   3654  SG  CYS A 226       5.416  35.982 100.202  1.00  0.00           S  
ATOM   3655  H   CYS A 226       6.093  38.161  98.475  1.00  0.00           H  
ATOM   3656  HA  CYS A 226       6.701  38.541 101.275  1.00  0.00           H  
ATOM   3657 1HB  CYS A 226       7.647  36.306  99.429  1.00  0.00           H  
ATOM   3658 2HB  CYS A 226       7.570  36.256 101.184  1.00  0.00           H  
ATOM   3659  HG  CYS A 226       5.698  35.042  99.306  1.00  0.00           H  
ATOM   3660  N   ARG A 227       9.159  38.732  99.115  1.00  0.00           N  
ATOM   3661  CA  ARG A 227      10.545  39.152  98.951  1.00  0.00           C  
ATOM   3662  C   ARG A 227      10.730  40.610  99.344  1.00  0.00           C  
ATOM   3663  O   ARG A 227      11.747  40.983  99.927  1.00  0.00           O  
ATOM   3664  CB  ARG A 227      10.996  38.958  97.510  1.00  0.00           C  
ATOM   3665  CG  ARG A 227      11.208  37.511  97.095  1.00  0.00           C  
ATOM   3666  CD  ARG A 227      11.529  37.395  95.650  1.00  0.00           C  
ATOM   3667  NE  ARG A 227      11.739  36.013  95.250  1.00  0.00           N  
ATOM   3668  CZ  ARG A 227      12.084  35.620  94.008  1.00  0.00           C  
ATOM   3669  NH1 ARG A 227      12.254  36.513  93.059  1.00  0.00           N  
ATOM   3670  NH2 ARG A 227      12.253  34.335  93.744  1.00  0.00           N  
ATOM   3671  H   ARG A 227       8.614  38.500  98.296  1.00  0.00           H  
ATOM   3672  HA  ARG A 227      11.171  38.549  99.611  1.00  0.00           H  
ATOM   3673 1HB  ARG A 227      10.256  39.388  96.836  1.00  0.00           H  
ATOM   3674 2HB  ARG A 227      11.934  39.488  97.348  1.00  0.00           H  
ATOM   3675 1HG  ARG A 227      12.036  37.087  97.664  1.00  0.00           H  
ATOM   3676 2HG  ARG A 227      10.301  36.938  97.293  1.00  0.00           H  
ATOM   3677 1HD  ARG A 227      10.703  37.798  95.061  1.00  0.00           H  
ATOM   3678 2HD  ARG A 227      12.437  37.955  95.432  1.00  0.00           H  
ATOM   3679  HE  ARG A 227      11.618  35.297  95.953  1.00  0.00           H  
ATOM   3680 1HH1 ARG A 227      12.125  37.495  93.260  1.00  0.00           H  
ATOM   3681 2HH1 ARG A 227      12.512  36.219  92.128  1.00  0.00           H  
ATOM   3682 1HH2 ARG A 227      12.123  33.649  94.474  1.00  0.00           H  
ATOM   3683 2HH2 ARG A 227      12.511  34.042  92.815  1.00  0.00           H  
ATOM   3684  N   SER A 228       9.738  41.435  99.025  1.00  0.00           N  
ATOM   3685  CA  SER A 228       9.767  42.847  99.383  1.00  0.00           C  
ATOM   3686  C   SER A 228       9.385  43.055 100.842  1.00  0.00           C  
ATOM   3687  O   SER A 228       9.696  44.088 101.434  1.00  0.00           O  
ATOM   3688  CB  SER A 228       8.828  43.633  98.489  1.00  0.00           C  
ATOM   3689  OG  SER A 228       7.495  43.266  98.716  1.00  0.00           O  
ATOM   3690  H   SER A 228       8.942  41.072  98.519  1.00  0.00           H  
ATOM   3691  HA  SER A 228      10.785  43.218  99.240  1.00  0.00           H  
ATOM   3692 1HB  SER A 228       8.952  44.699  98.677  1.00  0.00           H  
ATOM   3693 2HB  SER A 228       9.084  43.453  97.445  1.00  0.00           H  
ATOM   3694  HG  SER A 228       7.351  42.461  98.212  1.00  0.00           H  
ATOM   3695  N   ASN A 229       8.709  42.065 101.416  1.00  0.00           N  
ATOM   3696  CA  ASN A 229       8.313  42.121 102.819  1.00  0.00           C  
ATOM   3697  C   ASN A 229       7.338  43.265 103.071  1.00  0.00           C  
ATOM   3698  O   ASN A 229       7.391  43.921 104.112  1.00  0.00           O  
ATOM   3699  CB  ASN A 229       9.532  42.252 103.713  1.00  0.00           C  
ATOM   3700  CG  ASN A 229      10.421  41.041 103.658  1.00  0.00           C  
ATOM   3701  OD1 ASN A 229       9.981  39.919 103.936  1.00  0.00           O  
ATOM   3702  ND2 ASN A 229      11.665  41.244 103.306  1.00  0.00           N  
ATOM   3703  H   ASN A 229       8.462  41.255 100.869  1.00  0.00           H  
ATOM   3704  HA  ASN A 229       7.803  41.192 103.073  1.00  0.00           H  
ATOM   3705 1HB  ASN A 229      10.111  43.126 103.415  1.00  0.00           H  
ATOM   3706 2HB  ASN A 229       9.212  42.407 104.744  1.00  0.00           H  
ATOM   3707 1HD2 ASN A 229      12.302  40.475 103.252  1.00  0.00           H  
ATOM   3708 2HD2 ASN A 229      11.977  42.169 103.090  1.00  0.00           H  
ATOM   3709  N   ASP A 230       6.447  43.500 102.112  1.00  0.00           N  
ATOM   3710  CA  ASP A 230       5.492  44.595 102.209  1.00  0.00           C  
ATOM   3711  C   ASP A 230       4.130  44.096 102.672  1.00  0.00           C  
ATOM   3712  O   ASP A 230       3.434  43.390 101.943  1.00  0.00           O  
ATOM   3713  CB  ASP A 230       5.350  45.305 100.860  1.00  0.00           C  
ATOM   3714  CG  ASP A 230       4.404  46.497 100.914  1.00  0.00           C  
ATOM   3715  OD1 ASP A 230       3.479  46.461 101.690  1.00  0.00           O  
ATOM   3716  OD2 ASP A 230       4.615  47.431 100.178  1.00  0.00           O  
ATOM   3717  H   ASP A 230       6.435  42.903 101.297  1.00  0.00           H  
ATOM   3718  HA  ASP A 230       5.854  45.308 102.949  1.00  0.00           H  
ATOM   3719 1HB  ASP A 230       6.329  45.652 100.526  1.00  0.00           H  
ATOM   3720 2HB  ASP A 230       4.982  44.600 100.115  1.00  0.00           H  
ATOM   3721  N   GLU A 231       3.752  44.469 103.891  1.00  0.00           N  
ATOM   3722  CA  GLU A 231       2.539  43.949 104.510  1.00  0.00           C  
ATOM   3723  C   GLU A 231       1.302  44.341 103.713  1.00  0.00           C  
ATOM   3724  O   GLU A 231       0.357  43.562 103.592  1.00  0.00           O  
ATOM   3725  CB  GLU A 231       2.413  44.457 105.948  1.00  0.00           C  
ATOM   3726  CG  GLU A 231       3.433  43.871 106.914  1.00  0.00           C  
ATOM   3727  CD  GLU A 231       3.322  44.443 108.300  1.00  0.00           C  
ATOM   3728  OE1 GLU A 231       2.592  45.388 108.476  1.00  0.00           O  
ATOM   3729  OE2 GLU A 231       3.969  43.933 109.185  1.00  0.00           O  
ATOM   3730  H   GLU A 231       4.322  45.128 104.400  1.00  0.00           H  
ATOM   3731  HA  GLU A 231       2.602  42.861 104.517  1.00  0.00           H  
ATOM   3732 1HB  GLU A 231       2.524  45.541 105.962  1.00  0.00           H  
ATOM   3733 2HB  GLU A 231       1.418  44.224 106.330  1.00  0.00           H  
ATOM   3734 1HG  GLU A 231       3.289  42.792 106.966  1.00  0.00           H  
ATOM   3735 2HG  GLU A 231       4.433  44.059 106.527  1.00  0.00           H  
ATOM   3736  N   GLU A 232       1.315  45.553 103.169  1.00  0.00           N  
ATOM   3737  CA  GLU A 232       0.193  46.050 102.384  1.00  0.00           C  
ATOM   3738  C   GLU A 232       0.083  45.320 101.053  1.00  0.00           C  
ATOM   3739  O   GLU A 232      -1.015  45.073 100.556  1.00  0.00           O  
ATOM   3740  CB  GLU A 232       0.337  47.555 102.142  1.00  0.00           C  
ATOM   3741  CG  GLU A 232       0.175  48.412 103.390  1.00  0.00           C  
ATOM   3742  CD  GLU A 232      -1.168  48.244 104.044  1.00  0.00           C  
ATOM   3743  OE1 GLU A 232      -2.142  48.132 103.339  1.00  0.00           O  
ATOM   3744  OE2 GLU A 232      -1.220  48.225 105.251  1.00  0.00           O  
ATOM   3745  H   GLU A 232       2.122  46.145 103.304  1.00  0.00           H  
ATOM   3746  HA  GLU A 232      -0.728  45.867 102.935  1.00  0.00           H  
ATOM   3747 1HB  GLU A 232       1.322  47.762 101.720  1.00  0.00           H  
ATOM   3748 2HB  GLU A 232      -0.406  47.879 101.414  1.00  0.00           H  
ATOM   3749 1HG  GLU A 232       0.951  48.144 104.105  1.00  0.00           H  
ATOM   3750 2HG  GLU A 232       0.313  49.458 103.119  1.00  0.00           H  
ATOM   3751  N   CYS A 233       1.233  44.974 100.478  1.00  0.00           N  
ATOM   3752  CA  CYS A 233       1.268  44.161  99.267  1.00  0.00           C  
ATOM   3753  C   CYS A 233       0.737  42.758  99.531  1.00  0.00           C  
ATOM   3754  O   CYS A 233      -0.026  42.212  98.733  1.00  0.00           O  
ATOM   3755  CB  CYS A 233       2.695  44.067  98.725  1.00  0.00           C  
ATOM   3756  SG  CYS A 233       3.377  45.645  98.162  1.00  0.00           S  
ATOM   3757  H   CYS A 233       2.101  45.281 100.890  1.00  0.00           H  
ATOM   3758  HA  CYS A 233       0.623  44.624  98.519  1.00  0.00           H  
ATOM   3759 1HB  CYS A 233       3.353  43.673  99.500  1.00  0.00           H  
ATOM   3760 2HB  CYS A 233       2.721  43.371  97.888  1.00  0.00           H  
ATOM   3761  HG  CYS A 233       4.560  45.162  97.794  1.00  0.00           H  
ATOM   3762  N   LEU A 234       1.146  42.176 100.653  1.00  0.00           N  
ATOM   3763  CA  LEU A 234       0.650  40.867 101.061  1.00  0.00           C  
ATOM   3764  C   LEU A 234      -0.860  40.889 101.264  1.00  0.00           C  
ATOM   3765  O   LEU A 234      -1.563  39.961 100.862  1.00  0.00           O  
ATOM   3766  CB  LEU A 234       1.340  40.419 102.356  1.00  0.00           C  
ATOM   3767  CG  LEU A 234       2.822  40.046 102.225  1.00  0.00           C  
ATOM   3768  CD1 LEU A 234       3.433  39.896 103.612  1.00  0.00           C  
ATOM   3769  CD2 LEU A 234       2.953  38.757 101.428  1.00  0.00           C  
ATOM   3770  H   LEU A 234       1.818  42.654 101.238  1.00  0.00           H  
ATOM   3771  HA  LEU A 234       0.867  40.150 100.269  1.00  0.00           H  
ATOM   3772 1HB  LEU A 234       1.264  41.223 103.086  1.00  0.00           H  
ATOM   3773 2HB  LEU A 234       0.812  39.549 102.748  1.00  0.00           H  
ATOM   3774  HG  LEU A 234       3.355  40.846 101.711  1.00  0.00           H  
ATOM   3775 1HD1 LEU A 234       4.486  39.632 103.519  1.00  0.00           H  
ATOM   3776 2HD1 LEU A 234       3.343  40.839 104.153  1.00  0.00           H  
ATOM   3777 3HD1 LEU A 234       2.908  39.113 104.157  1.00  0.00           H  
ATOM   3778 1HD2 LEU A 234       4.006  38.492 101.334  1.00  0.00           H  
ATOM   3779 2HD2 LEU A 234       2.422  37.956 101.941  1.00  0.00           H  
ATOM   3780 3HD2 LEU A 234       2.525  38.898 100.436  1.00  0.00           H  
ATOM   3781  N   ARG A 235      -1.353  41.953 101.889  1.00  0.00           N  
ATOM   3782  CA  ARG A 235      -2.787  42.134 102.075  1.00  0.00           C  
ATOM   3783  C   ARG A 235      -3.514  42.192 100.737  1.00  0.00           C  
ATOM   3784  O   ARG A 235      -4.498  41.487 100.523  1.00  0.00           O  
ATOM   3785  CB  ARG A 235      -3.069  43.409 102.856  1.00  0.00           C  
ATOM   3786  CG  ARG A 235      -4.542  43.718 103.069  1.00  0.00           C  
ATOM   3787  CD  ARG A 235      -4.739  45.047 103.699  1.00  0.00           C  
ATOM   3788  NE  ARG A 235      -4.109  46.110 102.933  1.00  0.00           N  
ATOM   3789  CZ  ARG A 235      -4.548  46.556 101.739  1.00  0.00           C  
ATOM   3790  NH1 ARG A 235      -5.619  46.026 101.192  1.00  0.00           N  
ATOM   3791  NH2 ARG A 235      -3.902  47.530 101.120  1.00  0.00           N  
ATOM   3792  H   ARG A 235      -0.719  42.652 102.244  1.00  0.00           H  
ATOM   3793  HA  ARG A 235      -3.177  41.279 102.626  1.00  0.00           H  
ATOM   3794 1HB  ARG A 235      -2.600  43.346 103.835  1.00  0.00           H  
ATOM   3795 2HB  ARG A 235      -2.627  44.260 102.334  1.00  0.00           H  
ATOM   3796 1HG  ARG A 235      -5.059  43.711 102.109  1.00  0.00           H  
ATOM   3797 2HG  ARG A 235      -4.980  42.962 103.721  1.00  0.00           H  
ATOM   3798 1HD  ARG A 235      -5.805  45.262 103.767  1.00  0.00           H  
ATOM   3799 2HD  ARG A 235      -4.306  45.044 104.699  1.00  0.00           H  
ATOM   3800  HE  ARG A 235      -3.283  46.544 103.321  1.00  0.00           H  
ATOM   3801 1HH1 ARG A 235      -6.111  45.282 101.665  1.00  0.00           H  
ATOM   3802 2HH1 ARG A 235      -5.947  46.362 100.298  1.00  0.00           H  
ATOM   3803 1HH2 ARG A 235      -3.079  47.937 101.542  1.00  0.00           H  
ATOM   3804 2HH2 ARG A 235      -4.232  47.865 100.227  1.00  0.00           H  
ATOM   3805  N   GLU A 236      -3.021  43.039  99.838  1.00  0.00           N  
ATOM   3806  CA  GLU A 236      -3.609  43.172  98.510  1.00  0.00           C  
ATOM   3807  C   GLU A 236      -3.579  41.849  97.758  1.00  0.00           C  
ATOM   3808  O   GLU A 236      -4.584  41.424  97.191  1.00  0.00           O  
ATOM   3809  CB  GLU A 236      -2.869  44.242  97.704  1.00  0.00           C  
ATOM   3810  CG  GLU A 236      -3.170  45.671  98.132  1.00  0.00           C  
ATOM   3811  CD  GLU A 236      -4.540  46.131  97.713  1.00  0.00           C  
ATOM   3812  OE1 GLU A 236      -4.970  45.759  96.647  1.00  0.00           O  
ATOM   3813  OE2 GLU A 236      -5.155  46.855  98.460  1.00  0.00           O  
ATOM   3814  H   GLU A 236      -2.220  43.602 100.081  1.00  0.00           H  
ATOM   3815  HA  GLU A 236      -4.653  43.465  98.622  1.00  0.00           H  
ATOM   3816 1HB  GLU A 236      -1.794  44.087  97.792  1.00  0.00           H  
ATOM   3817 2HB  GLU A 236      -3.128  44.147  96.649  1.00  0.00           H  
ATOM   3818 1HG  GLU A 236      -3.093  45.739  99.216  1.00  0.00           H  
ATOM   3819 2HG  GLU A 236      -2.422  46.334  97.700  1.00  0.00           H  
ATOM   3820  N   ALA A 237      -2.419  41.199  97.757  1.00  0.00           N  
ATOM   3821  CA  ALA A 237      -2.257  39.921  97.076  1.00  0.00           C  
ATOM   3822  C   ALA A 237      -3.244  38.887  97.600  1.00  0.00           C  
ATOM   3823  O   ALA A 237      -3.815  38.113  96.831  1.00  0.00           O  
ATOM   3824  CB  ALA A 237      -0.829  39.416  97.225  1.00  0.00           C  
ATOM   3825  H   ALA A 237      -1.632  41.602  98.243  1.00  0.00           H  
ATOM   3826  HA  ALA A 237      -2.463  40.068  96.014  1.00  0.00           H  
ATOM   3827 1HB  ALA A 237      -0.725  38.462  96.711  1.00  0.00           H  
ATOM   3828 2HB  ALA A 237      -0.140  40.141  96.793  1.00  0.00           H  
ATOM   3829 3HB  ALA A 237      -0.600  39.285  98.283  1.00  0.00           H  
ATOM   3830  N   SER A 238      -3.438  38.877  98.915  1.00  0.00           N  
ATOM   3831  CA  SER A 238      -4.386  37.965  99.542  1.00  0.00           C  
ATOM   3832  C   SER A 238      -5.792  38.168  98.991  1.00  0.00           C  
ATOM   3833  O   SER A 238      -6.504  37.203  98.710  1.00  0.00           O  
ATOM   3834  CB  SER A 238      -4.388  38.164 101.045  1.00  0.00           C  
ATOM   3835  OG  SER A 238      -5.256  37.260 101.671  1.00  0.00           O  
ATOM   3836  H   SER A 238      -2.915  39.518  99.495  1.00  0.00           H  
ATOM   3837  HA  SER A 238      -4.086  36.940  99.313  1.00  0.00           H  
ATOM   3838 1HB  SER A 238      -3.377  38.030 101.431  1.00  0.00           H  
ATOM   3839 2HB  SER A 238      -4.693  39.184 101.276  1.00  0.00           H  
ATOM   3840  HG  SER A 238      -6.070  37.280 101.163  1.00  0.00           H  
ATOM   3841  N   GLU A 239      -6.186  39.427  98.841  1.00  0.00           N  
ATOM   3842  CA  GLU A 239      -7.506  39.757  98.318  1.00  0.00           C  
ATOM   3843  C   GLU A 239      -7.620  39.396  96.843  1.00  0.00           C  
ATOM   3844  O   GLU A 239      -8.687  38.998  96.372  1.00  0.00           O  
ATOM   3845  CB  GLU A 239      -7.798  41.247  98.511  1.00  0.00           C  
ATOM   3846  CG  GLU A 239      -8.004  41.665  99.961  1.00  0.00           C  
ATOM   3847  CD  GLU A 239      -9.161  40.961 100.615  1.00  0.00           C  
ATOM   3848  OE1 GLU A 239     -10.193  40.857  99.996  1.00  0.00           O  
ATOM   3849  OE2 GLU A 239      -9.012  40.527 101.732  1.00  0.00           O  
ATOM   3850  H   GLU A 239      -5.556  40.174  99.095  1.00  0.00           H  
ATOM   3851  HA  GLU A 239      -8.251  39.176  98.859  1.00  0.00           H  
ATOM   3852 1HB  GLU A 239      -6.975  41.836  98.108  1.00  0.00           H  
ATOM   3853 2HB  GLU A 239      -8.697  41.516  97.955  1.00  0.00           H  
ATOM   3854 1HG  GLU A 239      -7.096  41.445 100.523  1.00  0.00           H  
ATOM   3855 2HG  GLU A 239      -8.171  42.740  99.998  1.00  0.00           H  
ATOM   3856  N   VAL A 240      -6.516  39.538  96.116  1.00  0.00           N  
ATOM   3857  CA  VAL A 240      -6.457  39.111  94.724  1.00  0.00           C  
ATOM   3858  C   VAL A 240      -6.690  37.612  94.596  1.00  0.00           C  
ATOM   3859  O   VAL A 240      -7.439  37.163  93.727  1.00  0.00           O  
ATOM   3860  CB  VAL A 240      -5.088  39.468  94.114  1.00  0.00           C  
ATOM   3861  CG1 VAL A 240      -4.915  38.793  92.761  1.00  0.00           C  
ATOM   3862  CG2 VAL A 240      -4.958  40.978  93.983  1.00  0.00           C  
ATOM   3863  H   VAL A 240      -5.698  39.952  96.540  1.00  0.00           H  
ATOM   3864  HA  VAL A 240      -7.249  39.618  94.171  1.00  0.00           H  
ATOM   3865  HB  VAL A 240      -4.301  39.089  94.765  1.00  0.00           H  
ATOM   3866 1HG1 VAL A 240      -3.943  39.057  92.345  1.00  0.00           H  
ATOM   3867 2HG1 VAL A 240      -4.977  37.713  92.884  1.00  0.00           H  
ATOM   3868 3HG1 VAL A 240      -5.701  39.128  92.084  1.00  0.00           H  
ATOM   3869 1HG2 VAL A 240      -3.988  41.223  93.553  1.00  0.00           H  
ATOM   3870 2HG2 VAL A 240      -5.749  41.358  93.337  1.00  0.00           H  
ATOM   3871 3HG2 VAL A 240      -5.043  41.436  94.969  1.00  0.00           H  
ATOM   3872  N   VAL A 241      -6.049  36.841  95.466  1.00  0.00           N  
ATOM   3873  CA  VAL A 241      -6.252  35.399  95.509  1.00  0.00           C  
ATOM   3874  C   VAL A 241      -7.723  35.055  95.715  1.00  0.00           C  
ATOM   3875  O   VAL A 241      -8.260  34.165  95.057  1.00  0.00           O  
ATOM   3876  CB  VAL A 241      -5.417  34.775  96.644  1.00  0.00           C  
ATOM   3877  CG1 VAL A 241      -5.795  33.314  96.841  1.00  0.00           C  
ATOM   3878  CG2 VAL A 241      -3.936  34.911  96.331  1.00  0.00           C  
ATOM   3879  H   VAL A 241      -5.402  37.265  96.114  1.00  0.00           H  
ATOM   3880  HA  VAL A 241      -5.947  34.976  94.552  1.00  0.00           H  
ATOM   3881  HB  VAL A 241      -5.644  35.294  97.575  1.00  0.00           H  
ATOM   3882 1HG1 VAL A 241      -5.197  32.890  97.648  1.00  0.00           H  
ATOM   3883 2HG1 VAL A 241      -6.852  33.244  97.099  1.00  0.00           H  
ATOM   3884 3HG1 VAL A 241      -5.608  32.762  95.921  1.00  0.00           H  
ATOM   3885 1HG2 VAL A 241      -3.352  34.469  97.138  1.00  0.00           H  
ATOM   3886 2HG2 VAL A 241      -3.711  34.397  95.396  1.00  0.00           H  
ATOM   3887 3HG2 VAL A 241      -3.680  35.967  96.235  1.00  0.00           H  
ATOM   3888  N   LYS A 242      -8.369  35.771  96.630  1.00  0.00           N  
ATOM   3889  CA  LYS A 242      -9.796  35.594  96.873  1.00  0.00           C  
ATOM   3890  C   LYS A 242     -10.602  35.806  95.595  1.00  0.00           C  
ATOM   3891  O   LYS A 242     -11.494  35.021  95.275  1.00  0.00           O  
ATOM   3892  CB  LYS A 242     -10.276  36.551  97.964  1.00  0.00           C  
ATOM   3893  CG  LYS A 242      -9.775  36.214  99.363  1.00  0.00           C  
ATOM   3894  CD  LYS A 242     -10.257  37.234 100.383  1.00  0.00           C  
ATOM   3895  CE  LYS A 242      -9.647  36.978 101.753  1.00  0.00           C  
ATOM   3896  NZ  LYS A 242     -10.039  38.020 102.741  1.00  0.00           N  
ATOM   3897  H   LYS A 242      -7.858  36.451  97.173  1.00  0.00           H  
ATOM   3898  HA  LYS A 242      -9.968  34.569  97.203  1.00  0.00           H  
ATOM   3899 1HB  LYS A 242      -9.950  37.565  97.728  1.00  0.00           H  
ATOM   3900 2HB  LYS A 242     -11.366  36.556  97.991  1.00  0.00           H  
ATOM   3901 1HG  LYS A 242     -10.136  35.226  99.650  1.00  0.00           H  
ATOM   3902 2HG  LYS A 242      -8.685  36.198  99.364  1.00  0.00           H  
ATOM   3903 1HD  LYS A 242      -9.983  38.237 100.054  1.00  0.00           H  
ATOM   3904 2HD  LYS A 242     -11.343  37.182 100.465  1.00  0.00           H  
ATOM   3905 1HE  LYS A 242      -9.973  36.006 102.120  1.00  0.00           H  
ATOM   3906 2HE  LYS A 242      -8.560  36.965 101.671  1.00  0.00           H  
ATOM   3907 1HZ  LYS A 242      -9.615  37.815 103.635  1.00  0.00           H  
ATOM   3908 2HZ  LYS A 242      -9.725  38.925 102.419  1.00  0.00           H  
ATOM   3909 3HZ  LYS A 242     -11.044  38.029 102.841  1.00  0.00           H  
ATOM   3910  N   GLU A 243     -10.281  36.872  94.870  1.00  0.00           N  
ATOM   3911  CA  GLU A 243     -10.959  37.176  93.616  1.00  0.00           C  
ATOM   3912  C   GLU A 243     -10.755  36.065  92.596  1.00  0.00           C  
ATOM   3913  O   GLU A 243     -11.692  35.666  91.904  1.00  0.00           O  
ATOM   3914  CB  GLU A 243     -10.453  38.503  93.045  1.00  0.00           C  
ATOM   3915  CG  GLU A 243     -10.898  39.734  93.824  1.00  0.00           C  
ATOM   3916  CD  GLU A 243     -10.436  41.021  93.200  1.00  0.00           C  
ATOM   3917  OE1 GLU A 243      -9.938  40.980  92.100  1.00  0.00           O  
ATOM   3918  OE2 GLU A 243     -10.582  42.045  93.822  1.00  0.00           O  
ATOM   3919  H   GLU A 243      -9.548  37.485  95.196  1.00  0.00           H  
ATOM   3920  HA  GLU A 243     -12.028  37.255  93.812  1.00  0.00           H  
ATOM   3921 1HB  GLU A 243      -9.363  38.499  93.023  1.00  0.00           H  
ATOM   3922 2HB  GLU A 243     -10.800  38.615  92.018  1.00  0.00           H  
ATOM   3923 1HG  GLU A 243     -11.987  39.740  93.880  1.00  0.00           H  
ATOM   3924 2HG  GLU A 243     -10.510  39.667  94.839  1.00  0.00           H  
ATOM   3925  N   VAL A 244      -9.527  35.568  92.507  1.00  0.00           N  
ATOM   3926  CA  VAL A 244      -9.210  34.464  91.608  1.00  0.00           C  
ATOM   3927  C   VAL A 244     -10.052  33.236  91.927  1.00  0.00           C  
ATOM   3928  O   VAL A 244     -10.616  32.605  91.031  1.00  0.00           O  
ATOM   3929  CB  VAL A 244      -7.716  34.101  91.711  1.00  0.00           C  
ATOM   3930  CG1 VAL A 244      -7.423  32.828  90.933  1.00  0.00           C  
ATOM   3931  CG2 VAL A 244      -6.867  35.254  91.199  1.00  0.00           C  
ATOM   3932  H   VAL A 244      -8.791  35.965  93.074  1.00  0.00           H  
ATOM   3933  HA  VAL A 244      -9.445  34.769  90.588  1.00  0.00           H  
ATOM   3934  HB  VAL A 244      -7.473  33.904  92.755  1.00  0.00           H  
ATOM   3935 1HG1 VAL A 244      -6.363  32.585  91.017  1.00  0.00           H  
ATOM   3936 2HG1 VAL A 244      -8.015  32.008  91.339  1.00  0.00           H  
ATOM   3937 3HG1 VAL A 244      -7.679  32.975  89.883  1.00  0.00           H  
ATOM   3938 1HG2 VAL A 244      -5.813  34.991  91.276  1.00  0.00           H  
ATOM   3939 2HG2 VAL A 244      -7.116  35.456  90.157  1.00  0.00           H  
ATOM   3940 3HG2 VAL A 244      -7.063  36.145  91.797  1.00  0.00           H  
ATOM   3941  N   GLN A 245     -10.134  32.898  93.211  1.00  0.00           N  
ATOM   3942  CA  GLN A 245     -10.902  31.740  93.651  1.00  0.00           C  
ATOM   3943  C   GLN A 245     -12.360  31.853  93.229  1.00  0.00           C  
ATOM   3944  O   GLN A 245     -12.960  30.884  92.763  1.00  0.00           O  
ATOM   3945  CB  GLN A 245     -10.809  31.580  95.170  1.00  0.00           C  
ATOM   3946  CG  GLN A 245      -9.437  31.160  95.670  1.00  0.00           C  
ATOM   3947  CD  GLN A 245      -9.309  31.276  97.176  1.00  0.00           C  
ATOM   3948  OE1 GLN A 245     -10.226  31.742  97.857  1.00  0.00           O  
ATOM   3949  NE2 GLN A 245      -8.167  30.852  97.707  1.00  0.00           N  
ATOM   3950  H   GLN A 245      -9.654  33.461  93.900  1.00  0.00           H  
ATOM   3951  HA  GLN A 245     -10.489  30.850  93.174  1.00  0.00           H  
ATOM   3952 1HB  GLN A 245     -11.067  32.524  95.651  1.00  0.00           H  
ATOM   3953 2HB  GLN A 245     -11.531  30.835  95.502  1.00  0.00           H  
ATOM   3954 1HG  GLN A 245      -9.264  30.121  95.390  1.00  0.00           H  
ATOM   3955 2HG  GLN A 245      -8.684  31.800  95.212  1.00  0.00           H  
ATOM   3956 1HE2 GLN A 245      -8.025  30.903  98.696  1.00  0.00           H  
ATOM   3957 2HE2 GLN A 245      -7.449  30.480  97.117  1.00  0.00           H  
ATOM   3958  N   GLU A 246     -12.930  33.043  93.399  1.00  0.00           N  
ATOM   3959  CA  GLU A 246     -14.335  33.271  93.083  1.00  0.00           C  
ATOM   3960  C   GLU A 246     -14.566  33.277  91.579  1.00  0.00           C  
ATOM   3961  O   GLU A 246     -15.601  32.814  91.099  1.00  0.00           O  
ATOM   3962  CB  GLU A 246     -14.811  34.594  93.687  1.00  0.00           C  
ATOM   3963  CG  GLU A 246     -14.886  34.600  95.207  1.00  0.00           C  
ATOM   3964  CD  GLU A 246     -15.833  33.567  95.750  1.00  0.00           C  
ATOM   3965  OE1 GLU A 246     -16.940  33.494  95.272  1.00  0.00           O  
ATOM   3966  OE2 GLU A 246     -15.450  32.849  96.643  1.00  0.00           O  
ATOM   3967  H   GLU A 246     -12.375  33.806  93.756  1.00  0.00           H  
ATOM   3968  HA  GLU A 246     -14.924  32.456  93.508  1.00  0.00           H  
ATOM   3969 1HB  GLU A 246     -14.137  35.395  93.382  1.00  0.00           H  
ATOM   3970 2HB  GLU A 246     -15.801  34.835  93.301  1.00  0.00           H  
ATOM   3971 1HG  GLU A 246     -13.892  34.412  95.611  1.00  0.00           H  
ATOM   3972 2HG  GLU A 246     -15.203  35.588  95.541  1.00  0.00           H  
ATOM   3973  N   LEU A 247     -13.598  33.803  90.836  1.00  0.00           N  
ATOM   3974  CA  LEU A 247     -13.663  33.807  89.379  1.00  0.00           C  
ATOM   3975  C   LEU A 247     -13.650  32.389  88.823  1.00  0.00           C  
ATOM   3976  O   LEU A 247     -14.318  32.092  87.834  1.00  0.00           O  
ATOM   3977  CB  LEU A 247     -12.488  34.602  88.798  1.00  0.00           C  
ATOM   3978  CG  LEU A 247     -12.584  36.127  88.932  1.00  0.00           C  
ATOM   3979  CD1 LEU A 247     -11.236  36.753  88.606  1.00  0.00           C  
ATOM   3980  CD2 LEU A 247     -13.670  36.651  88.004  1.00  0.00           C  
ATOM   3981  H   LEU A 247     -12.794  34.210  91.293  1.00  0.00           H  
ATOM   3982  HA  LEU A 247     -14.603  34.270  89.079  1.00  0.00           H  
ATOM   3983 1HB  LEU A 247     -11.573  34.283  89.294  1.00  0.00           H  
ATOM   3984 2HB  LEU A 247     -12.401  34.368  87.737  1.00  0.00           H  
ATOM   3985  HG  LEU A 247     -12.831  36.386  89.963  1.00  0.00           H  
ATOM   3986 1HD1 LEU A 247     -11.304  37.836  88.702  1.00  0.00           H  
ATOM   3987 2HD1 LEU A 247     -10.482  36.374  89.297  1.00  0.00           H  
ATOM   3988 3HD1 LEU A 247     -10.954  36.497  87.585  1.00  0.00           H  
ATOM   3989 1HD2 LEU A 247     -13.738  37.735  88.100  1.00  0.00           H  
ATOM   3990 2HD2 LEU A 247     -13.423  36.394  86.973  1.00  0.00           H  
ATOM   3991 3HD2 LEU A 247     -14.626  36.201  88.271  1.00  0.00           H  
ATOM   3992  N   VAL A 248     -12.882  31.514  89.465  1.00  0.00           N  
ATOM   3993  CA  VAL A 248     -12.860  30.103  89.103  1.00  0.00           C  
ATOM   3994  C   VAL A 248     -14.211  29.448  89.355  1.00  0.00           C  
ATOM   3995  O   VAL A 248     -14.687  28.650  88.546  1.00  0.00           O  
ATOM   3996  CB  VAL A 248     -11.775  29.362  89.906  1.00  0.00           C  
ATOM   3997  CG1 VAL A 248     -11.919  27.857  89.736  1.00  0.00           C  
ATOM   3998  CG2 VAL A 248     -10.395  29.824  89.462  1.00  0.00           C  
ATOM   3999  H   VAL A 248     -12.301  31.837  90.227  1.00  0.00           H  
ATOM   4000  HA  VAL A 248     -12.648  30.023  88.034  1.00  0.00           H  
ATOM   4001  HB  VAL A 248     -11.908  29.579  90.965  1.00  0.00           H  
ATOM   4002 1HG1 VAL A 248     -11.145  27.349  90.310  1.00  0.00           H  
ATOM   4003 2HG1 VAL A 248     -12.901  27.544  90.093  1.00  0.00           H  
ATOM   4004 3HG1 VAL A 248     -11.818  27.598  88.682  1.00  0.00           H  
ATOM   4005 1HG2 VAL A 248      -9.633  29.296  90.034  1.00  0.00           H  
ATOM   4006 2HG2 VAL A 248     -10.265  29.611  88.401  1.00  0.00           H  
ATOM   4007 3HG2 VAL A 248     -10.299  30.896  89.631  1.00  0.00           H  
ATOM   4008  N   LYS A 249     -14.825  29.785  90.484  1.00  0.00           N  
ATOM   4009  CA  LYS A 249     -16.159  29.295  90.806  1.00  0.00           C  
ATOM   4010  C   LYS A 249     -17.162  29.671  89.723  1.00  0.00           C  
ATOM   4011  O   LYS A 249     -17.977  28.849  89.305  1.00  0.00           O  
ATOM   4012  CB  LYS A 249     -16.618  29.840  92.160  1.00  0.00           C  
ATOM   4013  CG  LYS A 249     -15.887  29.249  93.358  1.00  0.00           C  
ATOM   4014  CD  LYS A 249     -16.363  29.874  94.660  1.00  0.00           C  
ATOM   4015  CE  LYS A 249     -15.539  29.388  95.842  1.00  0.00           C  
ATOM   4016  NZ  LYS A 249     -15.935  30.058  97.111  1.00  0.00           N  
ATOM   4017  H   LYS A 249     -14.356  30.399  91.135  1.00  0.00           H  
ATOM   4018  HA  LYS A 249     -16.125  28.207  90.860  1.00  0.00           H  
ATOM   4019 1HB  LYS A 249     -16.478  30.922  92.183  1.00  0.00           H  
ATOM   4020 2HB  LYS A 249     -17.683  29.647  92.288  1.00  0.00           H  
ATOM   4021 1HG  LYS A 249     -16.062  28.172  93.395  1.00  0.00           H  
ATOM   4022 2HG  LYS A 249     -14.816  29.421  93.252  1.00  0.00           H  
ATOM   4023 1HD  LYS A 249     -16.284  30.960  94.594  1.00  0.00           H  
ATOM   4024 2HD  LYS A 249     -17.409  29.614  94.828  1.00  0.00           H  
ATOM   4025 1HE  LYS A 249     -15.669  28.313  95.959  1.00  0.00           H  
ATOM   4026 2HE  LYS A 249     -14.483  29.585  95.656  1.00  0.00           H  
ATOM   4027 1HZ  LYS A 249     -15.365  29.710  97.869  1.00  0.00           H  
ATOM   4028 2HZ  LYS A 249     -15.801  31.056  97.021  1.00  0.00           H  
ATOM   4029 3HZ  LYS A 249     -16.907  29.866  97.304  1.00  0.00           H  
ATOM   4030  N   GLU A 250     -17.096  30.920  89.270  1.00  0.00           N  
ATOM   4031  CA  GLU A 250     -17.953  31.388  88.187  1.00  0.00           C  
ATOM   4032  C   GLU A 250     -17.643  30.659  86.886  1.00  0.00           C  
ATOM   4033  O   GLU A 250     -18.550  30.243  86.166  1.00  0.00           O  
ATOM   4034  CB  GLU A 250     -17.787  32.897  87.990  1.00  0.00           C  
ATOM   4035  CG  GLU A 250     -18.377  33.745  89.107  1.00  0.00           C  
ATOM   4036  CD  GLU A 250     -19.869  33.601  89.227  1.00  0.00           C  
ATOM   4037  OE1 GLU A 250     -20.540  33.723  88.230  1.00  0.00           O  
ATOM   4038  OE2 GLU A 250     -20.338  33.369  90.315  1.00  0.00           O  
ATOM   4039  H   GLU A 250     -16.436  31.559  89.689  1.00  0.00           H  
ATOM   4040  HA  GLU A 250     -18.989  31.174  88.448  1.00  0.00           H  
ATOM   4041 1HB  GLU A 250     -16.728  33.139  87.909  1.00  0.00           H  
ATOM   4042 2HB  GLU A 250     -18.263  33.195  87.056  1.00  0.00           H  
ATOM   4043 1HG  GLU A 250     -17.919  33.453  90.052  1.00  0.00           H  
ATOM   4044 2HG  GLU A 250     -18.131  34.790  88.924  1.00  0.00           H  
ATOM   4045  N   ALA A 251     -16.357  30.506  86.589  1.00  0.00           N  
ATOM   4046  CA  ALA A 251     -15.926  29.809  85.384  1.00  0.00           C  
ATOM   4047  C   ALA A 251     -16.381  28.356  85.395  1.00  0.00           C  
ATOM   4048  O   ALA A 251     -16.744  27.802  84.357  1.00  0.00           O  
ATOM   4049  CB  ALA A 251     -14.412  29.886  85.240  1.00  0.00           C  
ATOM   4050  H   ALA A 251     -15.660  30.882  87.216  1.00  0.00           H  
ATOM   4051  HA  ALA A 251     -16.384  30.294  84.521  1.00  0.00           H  
ATOM   4052 1HB  ALA A 251     -14.105  29.361  84.335  1.00  0.00           H  
ATOM   4053 2HB  ALA A 251     -14.105  30.931  85.175  1.00  0.00           H  
ATOM   4054 3HB  ALA A 251     -13.940  29.424  86.106  1.00  0.00           H  
ATOM   4055  N   GLU A 252     -16.364  27.744  86.574  1.00  0.00           N  
ATOM   4056  CA  GLU A 252     -16.858  26.381  86.739  1.00  0.00           C  
ATOM   4057  C   GLU A 252     -18.325  26.278  86.343  1.00  0.00           C  
ATOM   4058  O   GLU A 252     -18.722  25.351  85.636  1.00  0.00           O  
ATOM   4059  CB  GLU A 252     -16.675  25.918  88.185  1.00  0.00           C  
ATOM   4060  CG  GLU A 252     -17.138  24.492  88.452  1.00  0.00           C  
ATOM   4061  CD  GLU A 252     -16.844  24.034  89.854  1.00  0.00           C  
ATOM   4062  OE1 GLU A 252     -17.064  24.794  90.765  1.00  0.00           O  
ATOM   4063  OE2 GLU A 252     -16.397  22.922  90.012  1.00  0.00           O  
ATOM   4064  H   GLU A 252     -15.996  28.234  87.378  1.00  0.00           H  
ATOM   4065  HA  GLU A 252     -16.290  25.725  86.078  1.00  0.00           H  
ATOM   4066 1HB  GLU A 252     -15.621  25.984  88.459  1.00  0.00           H  
ATOM   4067 2HB  GLU A 252     -17.227  26.579  88.852  1.00  0.00           H  
ATOM   4068 1HG  GLU A 252     -18.213  24.433  88.281  1.00  0.00           H  
ATOM   4069 2HG  GLU A 252     -16.648  23.824  87.746  1.00  0.00           H  
ATOM   4070  N   LYS A 253     -19.125  27.232  86.803  1.00  0.00           N  
ATOM   4071  CA  LYS A 253     -20.546  27.262  86.478  1.00  0.00           C  
ATOM   4072  C   LYS A 253     -20.768  27.524  84.994  1.00  0.00           C  
ATOM   4073  O   LYS A 253     -21.685  26.972  84.386  1.00  0.00           O  
ATOM   4074  CB  LYS A 253     -21.263  28.325  87.312  1.00  0.00           C  
ATOM   4075  CG  LYS A 253     -21.381  27.988  88.793  1.00  0.00           C  
ATOM   4076  CD  LYS A 253     -22.233  29.014  89.526  1.00  0.00           C  
ATOM   4077  CE  LYS A 253     -21.504  30.342  89.665  1.00  0.00           C  
ATOM   4078  NZ  LYS A 253     -22.274  31.317  90.483  1.00  0.00           N  
ATOM   4079  H   LYS A 253     -18.740  27.955  87.393  1.00  0.00           H  
ATOM   4080  HA  LYS A 253     -20.975  26.288  86.709  1.00  0.00           H  
ATOM   4081 1HB  LYS A 253     -20.733  29.274  87.227  1.00  0.00           H  
ATOM   4082 2HB  LYS A 253     -22.270  28.476  86.922  1.00  0.00           H  
ATOM   4083 1HG  LYS A 253     -21.836  27.003  88.907  1.00  0.00           H  
ATOM   4084 2HG  LYS A 253     -20.389  27.965  89.241  1.00  0.00           H  
ATOM   4085 1HD  LYS A 253     -23.162  29.174  88.979  1.00  0.00           H  
ATOM   4086 2HD  LYS A 253     -22.477  28.639  90.521  1.00  0.00           H  
ATOM   4087 1HE  LYS A 253     -20.535  30.177  90.135  1.00  0.00           H  
ATOM   4088 2HE  LYS A 253     -21.335  30.769  88.676  1.00  0.00           H  
ATOM   4089 1HZ  LYS A 253     -21.758  32.183  90.550  1.00  0.00           H  
ATOM   4090 2HZ  LYS A 253     -23.169  31.491  90.046  1.00  0.00           H  
ATOM   4091 3HZ  LYS A 253     -22.420  30.940  91.408  1.00  0.00           H  
ATOM   4092  N   SER A 254     -19.920  28.366  84.414  1.00  0.00           N  
ATOM   4093  CA  SER A 254     -20.011  28.693  82.996  1.00  0.00           C  
ATOM   4094  C   SER A 254     -19.749  27.466  82.131  1.00  0.00           C  
ATOM   4095  O   SER A 254     -18.859  26.668  82.421  1.00  0.00           O  
ATOM   4096  CB  SER A 254     -19.023  29.789  82.648  1.00  0.00           C  
ATOM   4097  OG  SER A 254     -19.014  30.038  81.269  1.00  0.00           O  
ATOM   4098  H   SER A 254     -19.193  28.793  84.970  1.00  0.00           H  
ATOM   4099  HA  SER A 254     -21.025  29.036  82.786  1.00  0.00           H  
ATOM   4100 1HB  SER A 254     -19.289  30.701  83.183  1.00  0.00           H  
ATOM   4101 2HB  SER A 254     -18.026  29.498  82.974  1.00  0.00           H  
ATOM   4102  HG  SER A 254     -19.501  30.857  81.144  1.00  0.00           H  
ATOM   4103  N   THR A 255     -20.530  27.323  81.064  1.00  0.00           N  
ATOM   4104  CA  THR A 255     -20.371  26.206  80.143  1.00  0.00           C  
ATOM   4105  C   THR A 255     -19.583  26.617  78.908  1.00  0.00           C  
ATOM   4106  O   THR A 255     -19.075  25.771  78.172  1.00  0.00           O  
ATOM   4107  CB  THR A 255     -21.739  25.639  79.720  1.00  0.00           C  
ATOM   4108  OG1 THR A 255     -22.486  26.650  79.032  1.00  0.00           O  
ATOM   4109  CG2 THR A 255     -22.524  25.173  80.936  1.00  0.00           C  
ATOM   4110  H   THR A 255     -21.253  28.007  80.887  1.00  0.00           H  
ATOM   4111  HA  THR A 255     -19.807  25.419  80.647  1.00  0.00           H  
ATOM   4112  HB  THR A 255     -21.590  24.795  79.045  1.00  0.00           H  
ATOM   4113  HG1 THR A 255     -22.571  27.424  79.595  1.00  0.00           H  
ATOM   4114 1HG2 THR A 255     -23.487  24.775  80.617  1.00  0.00           H  
ATOM   4115 2HG2 THR A 255     -21.963  24.396  81.454  1.00  0.00           H  
ATOM   4116 3HG2 THR A 255     -22.684  26.014  81.609  1.00  0.00           H  
ATOM   4117  N   ASP A 256     -19.486  27.923  78.683  1.00  0.00           N  
ATOM   4118  CA  ASP A 256     -18.791  28.448  77.515  1.00  0.00           C  
ATOM   4119  C   ASP A 256     -17.296  28.582  77.777  1.00  0.00           C  
ATOM   4120  O   ASP A 256     -16.878  29.273  78.707  1.00  0.00           O  
ATOM   4121  CB  ASP A 256     -19.368  29.808  77.113  1.00  0.00           C  
ATOM   4122  CG  ASP A 256     -18.762  30.354  75.828  1.00  0.00           C  
ATOM   4123  OD1 ASP A 256     -17.781  29.810  75.379  1.00  0.00           O  
ATOM   4124  OD2 ASP A 256     -19.285  31.310  75.307  1.00  0.00           O  
ATOM   4125  H   ASP A 256     -19.905  28.567  79.337  1.00  0.00           H  
ATOM   4126  HA  ASP A 256     -18.920  27.748  76.690  1.00  0.00           H  
ATOM   4127 1HB  ASP A 256     -20.447  29.721  76.981  1.00  0.00           H  
ATOM   4128 2HB  ASP A 256     -19.194  30.528  77.914  1.00  0.00           H  
ATOM   4129  N   GLU A 257     -16.493  27.916  76.954  1.00  0.00           N  
ATOM   4130  CA  GLU A 257     -15.042  27.949  77.102  1.00  0.00           C  
ATOM   4131  C   GLU A 257     -14.512  29.375  77.013  1.00  0.00           C  
ATOM   4132  O   GLU A 257     -13.525  29.720  77.661  1.00  0.00           O  
ATOM   4133  CB  GLU A 257     -14.375  27.081  76.034  1.00  0.00           C  
ATOM   4134  CG  GLU A 257     -14.644  25.589  76.178  1.00  0.00           C  
ATOM   4135  CD  GLU A 257     -13.883  24.966  77.315  1.00  0.00           C  
ATOM   4136  OE1 GLU A 257     -13.145  25.665  77.966  1.00  0.00           O  
ATOM   4137  OE2 GLU A 257     -14.040  23.787  77.533  1.00  0.00           O  
ATOM   4138  H   GLU A 257     -16.899  27.374  76.202  1.00  0.00           H  
ATOM   4139  HA  GLU A 257     -14.789  27.562  78.090  1.00  0.00           H  
ATOM   4140 1HB  GLU A 257     -14.721  27.388  75.047  1.00  0.00           H  
ATOM   4141 2HB  GLU A 257     -13.296  27.230  76.063  1.00  0.00           H  
ATOM   4142 1HG  GLU A 257     -15.711  25.437  76.343  1.00  0.00           H  
ATOM   4143 2HG  GLU A 257     -14.374  25.090  75.249  1.00  0.00           H  
ATOM   4144  N   GLU A 258     -15.175  30.199  76.209  1.00  0.00           N  
ATOM   4145  CA  GLU A 258     -14.740  31.574  75.995  1.00  0.00           C  
ATOM   4146  C   GLU A 258     -14.979  32.426  77.233  1.00  0.00           C  
ATOM   4147  O   GLU A 258     -14.165  33.283  77.576  1.00  0.00           O  
ATOM   4148  CB  GLU A 258     -15.469  32.184  74.796  1.00  0.00           C  
ATOM   4149  CG  GLU A 258     -15.089  31.577  73.453  1.00  0.00           C  
ATOM   4150  CD  GLU A 258     -13.621  31.699  73.150  1.00  0.00           C  
ATOM   4151  OE1 GLU A 258     -13.049  32.711  73.476  1.00  0.00           O  
ATOM   4152  OE2 GLU A 258     -13.072  30.779  72.593  1.00  0.00           O  
ATOM   4153  H   GLU A 258     -16.001  29.863  75.733  1.00  0.00           H  
ATOM   4154  HA  GLU A 258     -13.668  31.571  75.799  1.00  0.00           H  
ATOM   4155 1HB  GLU A 258     -16.545  32.065  74.924  1.00  0.00           H  
ATOM   4156 2HB  GLU A 258     -15.262  33.254  74.750  1.00  0.00           H  
ATOM   4157 1HG  GLU A 258     -15.362  30.521  73.453  1.00  0.00           H  
ATOM   4158 2HG  GLU A 258     -15.660  32.071  72.668  1.00  0.00           H  
ATOM   4159  N   GLU A 259     -16.102  32.188  77.902  1.00  0.00           N  
ATOM   4160  CA  GLU A 259     -16.407  32.864  79.156  1.00  0.00           C  
ATOM   4161  C   GLU A 259     -15.410  32.484  80.246  1.00  0.00           C  
ATOM   4162  O   GLU A 259     -14.988  33.329  81.036  1.00  0.00           O  
ATOM   4163  CB  GLU A 259     -17.830  32.528  79.611  1.00  0.00           C  
ATOM   4164  CG  GLU A 259     -18.925  33.188  78.785  1.00  0.00           C  
ATOM   4165  CD  GLU A 259     -20.307  32.862  79.281  1.00  0.00           C  
ATOM   4166  OE1 GLU A 259     -20.422  32.064  80.180  1.00  0.00           O  
ATOM   4167  OE2 GLU A 259     -21.248  33.413  78.760  1.00  0.00           O  
ATOM   4168  H   GLU A 259     -16.762  31.517  77.535  1.00  0.00           H  
ATOM   4169  HA  GLU A 259     -16.325  33.941  78.997  1.00  0.00           H  
ATOM   4170 1HB  GLU A 259     -17.980  31.450  79.565  1.00  0.00           H  
ATOM   4171 2HB  GLU A 259     -17.962  32.834  80.648  1.00  0.00           H  
ATOM   4172 1HG  GLU A 259     -18.786  34.268  78.813  1.00  0.00           H  
ATOM   4173 2HG  GLU A 259     -18.830  32.864  77.750  1.00  0.00           H  
ATOM   4174  N   ILE A 260     -15.038  31.209  80.281  1.00  0.00           N  
ATOM   4175  CA  ILE A 260     -14.011  30.736  81.198  1.00  0.00           C  
ATOM   4176  C   ILE A 260     -12.683  31.439  80.948  1.00  0.00           C  
ATOM   4177  O   ILE A 260     -12.025  31.896  81.884  1.00  0.00           O  
ATOM   4178  CB  ILE A 260     -13.820  29.213  81.071  1.00  0.00           C  
ATOM   4179  CG1 ILE A 260     -15.054  28.474  81.593  1.00  0.00           C  
ATOM   4180  CG2 ILE A 260     -12.573  28.770  81.820  1.00  0.00           C  
ATOM   4181  CD1 ILE A 260     -15.077  27.003  81.248  1.00  0.00           C  
ATOM   4182  H   ILE A 260     -15.482  30.551  79.654  1.00  0.00           H  
ATOM   4183  HA  ILE A 260     -14.321  30.970  82.218  1.00  0.00           H  
ATOM   4184  HB  ILE A 260     -13.714  28.948  80.020  1.00  0.00           H  
ATOM   4185 1HG1 ILE A 260     -15.104  28.571  82.678  1.00  0.00           H  
ATOM   4186 2HG1 ILE A 260     -15.954  28.935  81.184  1.00  0.00           H  
ATOM   4187 1HG2 ILE A 260     -12.453  27.691  81.720  1.00  0.00           H  
ATOM   4188 2HG2 ILE A 260     -11.701  29.271  81.404  1.00  0.00           H  
ATOM   4189 3HG2 ILE A 260     -12.671  29.027  82.875  1.00  0.00           H  
ATOM   4190 1HD1 ILE A 260     -15.983  26.548  81.651  1.00  0.00           H  
ATOM   4191 2HD1 ILE A 260     -15.065  26.884  80.163  1.00  0.00           H  
ATOM   4192 3HD1 ILE A 260     -14.204  26.515  81.677  1.00  0.00           H  
ATOM   4193  N   ARG A 261     -12.292  31.522  79.681  1.00  0.00           N  
ATOM   4194  CA  ARG A 261     -11.074  32.223  79.300  1.00  0.00           C  
ATOM   4195  C   ARG A 261     -11.108  33.677  79.760  1.00  0.00           C  
ATOM   4196  O   ARG A 261     -10.143  34.178  80.338  1.00  0.00           O  
ATOM   4197  CB  ARG A 261     -10.879  32.176  77.791  1.00  0.00           C  
ATOM   4198  CG  ARG A 261      -9.631  32.881  77.285  1.00  0.00           C  
ATOM   4199  CD  ARG A 261      -9.513  32.795  75.807  1.00  0.00           C  
ATOM   4200  NE  ARG A 261     -10.645  33.412  75.135  1.00  0.00           N  
ATOM   4201  CZ  ARG A 261     -10.811  34.740  74.979  1.00  0.00           C  
ATOM   4202  NH1 ARG A 261      -9.912  35.575  75.451  1.00  0.00           N  
ATOM   4203  NH2 ARG A 261     -11.878  35.204  74.352  1.00  0.00           N  
ATOM   4204  H   ARG A 261     -12.856  31.088  78.964  1.00  0.00           H  
ATOM   4205  HA  ARG A 261     -10.226  31.743  79.789  1.00  0.00           H  
ATOM   4206 1HB  ARG A 261     -10.827  31.138  77.464  1.00  0.00           H  
ATOM   4207 2HB  ARG A 261     -11.738  32.631  77.298  1.00  0.00           H  
ATOM   4208 1HG  ARG A 261      -9.669  33.934  77.564  1.00  0.00           H  
ATOM   4209 2HG  ARG A 261      -8.747  32.420  77.727  1.00  0.00           H  
ATOM   4210 1HD  ARG A 261      -8.606  33.305  75.484  1.00  0.00           H  
ATOM   4211 2HD  ARG A 261      -9.467  31.748  75.506  1.00  0.00           H  
ATOM   4212  HE  ARG A 261     -11.358  32.802  74.759  1.00  0.00           H  
ATOM   4213 1HH1 ARG A 261      -9.096  35.221  75.930  1.00  0.00           H  
ATOM   4214 2HH1 ARG A 261     -10.036  36.570  75.334  1.00  0.00           H  
ATOM   4215 1HH2 ARG A 261     -12.570  34.562  73.989  1.00  0.00           H  
ATOM   4216 2HH2 ARG A 261     -12.002  36.198  74.234  1.00  0.00           H  
ATOM   4217  N   GLU A 262     -12.224  34.349  79.502  1.00  0.00           N  
ATOM   4218  CA  GLU A 262     -12.379  35.750  79.873  1.00  0.00           C  
ATOM   4219  C   GLU A 262     -12.188  35.948  81.371  1.00  0.00           C  
ATOM   4220  O   GLU A 262     -11.446  36.831  81.801  1.00  0.00           O  
ATOM   4221  CB  GLU A 262     -13.756  36.265  79.450  1.00  0.00           C  
ATOM   4222  CG  GLU A 262     -14.033  37.711  79.836  1.00  0.00           C  
ATOM   4223  CD  GLU A 262     -15.429  38.151  79.498  1.00  0.00           C  
ATOM   4224  OE1 GLU A 262     -15.966  37.668  78.530  1.00  0.00           O  
ATOM   4225  OE2 GLU A 262     -15.961  38.971  80.208  1.00  0.00           O  
ATOM   4226  H   GLU A 262     -12.987  33.876  79.036  1.00  0.00           H  
ATOM   4227  HA  GLU A 262     -11.608  36.330  79.363  1.00  0.00           H  
ATOM   4228 1HB  GLU A 262     -13.860  36.182  78.369  1.00  0.00           H  
ATOM   4229 2HB  GLU A 262     -14.530  35.645  79.903  1.00  0.00           H  
ATOM   4230 1HG  GLU A 262     -13.876  37.827  80.908  1.00  0.00           H  
ATOM   4231 2HG  GLU A 262     -13.319  38.356  79.323  1.00  0.00           H  
ATOM   4232  N   LEU A 263     -12.866  35.123  82.163  1.00  0.00           N  
ATOM   4233  CA  LEU A 263     -12.779  35.212  83.615  1.00  0.00           C  
ATOM   4234  C   LEU A 263     -11.349  34.999  84.096  1.00  0.00           C  
ATOM   4235  O   LEU A 263     -10.887  35.671  85.019  1.00  0.00           O  
ATOM   4236  CB  LEU A 263     -13.704  34.175  84.265  1.00  0.00           C  
ATOM   4237  CG  LEU A 263     -15.208  34.443  84.121  1.00  0.00           C  
ATOM   4238  CD1 LEU A 263     -15.988  33.210  84.559  1.00  0.00           C  
ATOM   4239  CD2 LEU A 263     -15.590  35.656  84.956  1.00  0.00           C  
ATOM   4240  H   LEU A 263     -13.456  34.417  81.747  1.00  0.00           H  
ATOM   4241  HA  LEU A 263     -13.085  36.214  83.918  1.00  0.00           H  
ATOM   4242 1HB  LEU A 263     -13.498  33.201  83.825  1.00  0.00           H  
ATOM   4243 2HB  LEU A 263     -13.476  34.126  85.330  1.00  0.00           H  
ATOM   4244  HG  LEU A 263     -15.446  34.633  83.075  1.00  0.00           H  
ATOM   4245 1HD1 LEU A 263     -17.056  33.400  84.457  1.00  0.00           H  
ATOM   4246 2HD1 LEU A 263     -15.709  32.362  83.933  1.00  0.00           H  
ATOM   4247 3HD1 LEU A 263     -15.757  32.985  85.600  1.00  0.00           H  
ATOM   4248 1HD2 LEU A 263     -16.659  35.846  84.854  1.00  0.00           H  
ATOM   4249 2HD2 LEU A 263     -15.354  35.466  86.004  1.00  0.00           H  
ATOM   4250 3HD2 LEU A 263     -15.032  36.525  84.611  1.00  0.00           H  
ATOM   4251  N   LEU A 264     -10.651  34.062  83.465  1.00  0.00           N  
ATOM   4252  CA  LEU A 264      -9.255  33.798  83.788  1.00  0.00           C  
ATOM   4253  C   LEU A 264      -8.370  34.982  83.419  1.00  0.00           C  
ATOM   4254  O   LEU A 264      -7.434  35.320  84.143  1.00  0.00           O  
ATOM   4255  CB  LEU A 264      -8.769  32.541  83.054  1.00  0.00           C  
ATOM   4256  CG  LEU A 264      -9.353  31.214  83.553  1.00  0.00           C  
ATOM   4257  CD1 LEU A 264      -8.991  30.101  82.578  1.00  0.00           C  
ATOM   4258  CD2 LEU A 264      -8.820  30.914  84.946  1.00  0.00           C  
ATOM   4259  H   LEU A 264     -11.101  33.517  82.742  1.00  0.00           H  
ATOM   4260  HA  LEU A 264      -9.171  33.647  84.865  1.00  0.00           H  
ATOM   4261 1HB  LEU A 264      -9.017  32.637  81.999  1.00  0.00           H  
ATOM   4262 2HB  LEU A 264      -7.684  32.482  83.147  1.00  0.00           H  
ATOM   4263  HG  LEU A 264     -10.441  31.284  83.588  1.00  0.00           H  
ATOM   4264 1HD1 LEU A 264      -9.406  29.157  82.932  1.00  0.00           H  
ATOM   4265 2HD1 LEU A 264      -9.401  30.331  81.595  1.00  0.00           H  
ATOM   4266 3HD1 LEU A 264      -7.906  30.017  82.510  1.00  0.00           H  
ATOM   4267 1HD2 LEU A 264      -9.236  29.971  85.300  1.00  0.00           H  
ATOM   4268 2HD2 LEU A 264      -7.733  30.841  84.912  1.00  0.00           H  
ATOM   4269 3HD2 LEU A 264      -9.110  31.716  85.626  1.00  0.00           H  
ATOM   4270  N   GLN A 265      -8.674  35.610  82.287  1.00  0.00           N  
ATOM   4271  CA  GLN A 265      -7.949  36.797  81.852  1.00  0.00           C  
ATOM   4272  C   GLN A 265      -8.181  37.963  82.805  1.00  0.00           C  
ATOM   4273  O   GLN A 265      -7.266  38.734  83.092  1.00  0.00           O  
ATOM   4274  CB  GLN A 265      -8.367  37.190  80.433  1.00  0.00           C  
ATOM   4275  CG  GLN A 265      -7.517  38.288  79.816  1.00  0.00           C  
ATOM   4276  CD  GLN A 265      -6.089  37.845  79.565  1.00  0.00           C  
ATOM   4277  OE1 GLN A 265      -5.848  36.782  78.985  1.00  0.00           O  
ATOM   4278  NE2 GLN A 265      -5.132  38.657  80.002  1.00  0.00           N  
ATOM   4279  H   GLN A 265      -9.424  35.253  81.713  1.00  0.00           H  
ATOM   4280  HA  GLN A 265      -6.881  36.572  81.858  1.00  0.00           H  
ATOM   4281 1HB  GLN A 265      -8.310  36.317  79.782  1.00  0.00           H  
ATOM   4282 2HB  GLN A 265      -9.402  37.529  80.438  1.00  0.00           H  
ATOM   4283 1HG  GLN A 265      -7.957  38.582  78.862  1.00  0.00           H  
ATOM   4284 2HG  GLN A 265      -7.497  39.141  80.494  1.00  0.00           H  
ATOM   4285 1HE2 GLN A 265      -4.170  38.416  79.866  1.00  0.00           H  
ATOM   4286 2HE2 GLN A 265      -5.372  39.508  80.468  1.00  0.00           H  
ATOM   4287  N   ARG A 266      -9.411  38.087  83.292  1.00  0.00           N  
ATOM   4288  CA  ARG A 266      -9.735  39.077  84.311  1.00  0.00           C  
ATOM   4289  C   ARG A 266      -8.932  38.841  85.583  1.00  0.00           C  
ATOM   4290  O   ARG A 266      -8.420  39.781  86.190  1.00  0.00           O  
ATOM   4291  CB  ARG A 266     -11.221  39.040  84.639  1.00  0.00           C  
ATOM   4292  CG  ARG A 266     -12.128  39.607  83.559  1.00  0.00           C  
ATOM   4293  CD  ARG A 266     -13.563  39.486  83.926  1.00  0.00           C  
ATOM   4294  NE  ARG A 266     -14.435  39.962  82.866  1.00  0.00           N  
ATOM   4295  CZ  ARG A 266     -14.798  41.249  82.694  1.00  0.00           C  
ATOM   4296  NH1 ARG A 266     -14.355  42.172  83.517  1.00  0.00           N  
ATOM   4297  NH2 ARG A 266     -15.599  41.582  81.697  1.00  0.00           N  
ATOM   4298  H   ARG A 266     -10.140  37.478  82.945  1.00  0.00           H  
ATOM   4299  HA  ARG A 266      -9.473  40.064  83.933  1.00  0.00           H  
ATOM   4300 1HB  ARG A 266     -11.528  38.012  84.821  1.00  0.00           H  
ATOM   4301 2HB  ARG A 266     -11.405  39.604  85.554  1.00  0.00           H  
ATOM   4302 1HG  ARG A 266     -11.900  40.663  83.410  1.00  0.00           H  
ATOM   4303 2HG  ARG A 266     -11.966  39.065  82.626  1.00  0.00           H  
ATOM   4304 1HD  ARG A 266     -13.801  38.440  84.119  1.00  0.00           H  
ATOM   4305 2HD  ARG A 266     -13.758  40.074  84.822  1.00  0.00           H  
ATOM   4306  HE  ARG A 266     -14.797  39.280  82.212  1.00  0.00           H  
ATOM   4307 1HH1 ARG A 266     -13.743  41.917  84.280  1.00  0.00           H  
ATOM   4308 2HH1 ARG A 266     -14.627  43.135  83.390  1.00  0.00           H  
ATOM   4309 1HH2 ARG A 266     -15.940  40.871  81.062  1.00  0.00           H  
ATOM   4310 2HH2 ARG A 266     -15.871  42.545  81.568  1.00  0.00           H  
ATOM   4311  N   ALA A 267      -8.825  37.578  85.986  1.00  0.00           N  
ATOM   4312  CA  ALA A 267      -7.986  37.202  87.115  1.00  0.00           C  
ATOM   4313  C   ALA A 267      -6.541  37.635  86.896  1.00  0.00           C  
ATOM   4314  O   ALA A 267      -5.914  38.212  87.784  1.00  0.00           O  
ATOM   4315  CB  ALA A 267      -8.060  35.701  87.354  1.00  0.00           C  
ATOM   4316  H   ALA A 267      -9.340  36.860  85.493  1.00  0.00           H  
ATOM   4317  HA  ALA A 267      -8.352  37.716  88.005  1.00  0.00           H  
ATOM   4318 1HB  ALA A 267      -7.429  35.436  88.201  1.00  0.00           H  
ATOM   4319 2HB  ALA A 267      -9.090  35.417  87.565  1.00  0.00           H  
ATOM   4320 3HB  ALA A 267      -7.715  35.175  86.465  1.00  0.00           H  
ATOM   4321  N   GLU A 268      -6.018  37.350  85.709  1.00  0.00           N  
ATOM   4322  CA  GLU A 268      -4.646  37.711  85.369  1.00  0.00           C  
ATOM   4323  C   GLU A 268      -4.430  39.215  85.475  1.00  0.00           C  
ATOM   4324  O   GLU A 268      -3.436  39.672  86.037  1.00  0.00           O  
ATOM   4325  CB  GLU A 268      -4.303  37.234  83.956  1.00  0.00           C  
ATOM   4326  CG  GLU A 268      -2.857  37.477  83.544  1.00  0.00           C  
ATOM   4327  CD  GLU A 268      -2.530  36.907  82.192  1.00  0.00           C  
ATOM   4328  OE1 GLU A 268      -3.419  36.396  81.553  1.00  0.00           O  
ATOM   4329  OE2 GLU A 268      -1.391  36.982  81.798  1.00  0.00           O  
ATOM   4330  H   GLU A 268      -6.584  36.873  85.022  1.00  0.00           H  
ATOM   4331  HA  GLU A 268      -3.975  37.231  86.082  1.00  0.00           H  
ATOM   4332 1HB  GLU A 268      -4.499  36.164  83.875  1.00  0.00           H  
ATOM   4333 2HB  GLU A 268      -4.945  37.740  83.235  1.00  0.00           H  
ATOM   4334 1HG  GLU A 268      -2.670  38.550  83.529  1.00  0.00           H  
ATOM   4335 2HG  GLU A 268      -2.199  37.031  84.289  1.00  0.00           H  
ATOM   4336  N   GLU A 269      -5.368  39.981  84.926  1.00  0.00           N  
ATOM   4337  CA  GLU A 269      -5.237  41.431  84.874  1.00  0.00           C  
ATOM   4338  C   GLU A 269      -5.278  42.039  86.271  1.00  0.00           C  
ATOM   4339  O   GLU A 269      -4.566  42.999  86.563  1.00  0.00           O  
ATOM   4340  CB  GLU A 269      -6.348  42.037  84.013  1.00  0.00           C  
ATOM   4341  CG  GLU A 269      -6.210  41.759  82.523  1.00  0.00           C  
ATOM   4342  CD  GLU A 269      -4.917  42.269  81.950  1.00  0.00           C  
ATOM   4343  OE1 GLU A 269      -4.536  43.367  82.277  1.00  0.00           O  
ATOM   4344  OE2 GLU A 269      -4.309  41.558  81.185  1.00  0.00           O  
ATOM   4345  H   GLU A 269      -6.191  39.547  84.535  1.00  0.00           H  
ATOM   4346  HA  GLU A 269      -4.269  41.678  84.436  1.00  0.00           H  
ATOM   4347 1HB  GLU A 269      -7.313  41.648  84.337  1.00  0.00           H  
ATOM   4348 2HB  GLU A 269      -6.368  43.118  84.151  1.00  0.00           H  
ATOM   4349 1HG  GLU A 269      -6.269  40.683  82.358  1.00  0.00           H  
ATOM   4350 2HG  GLU A 269      -7.043  42.225  81.998  1.00  0.00           H  
ATOM   4351  N   ARG A 270      -6.116  41.472  87.132  1.00  0.00           N  
ATOM   4352  CA  ARG A 270      -6.179  41.891  88.528  1.00  0.00           C  
ATOM   4353  C   ARG A 270      -4.876  41.585  89.252  1.00  0.00           C  
ATOM   4354  O   ARG A 270      -4.408  42.377  90.070  1.00  0.00           O  
ATOM   4355  CB  ARG A 270      -7.329  41.196  89.243  1.00  0.00           C  
ATOM   4356  CG  ARG A 270      -8.716  41.635  88.801  1.00  0.00           C  
ATOM   4357  CD  ARG A 270      -8.993  43.044  89.179  1.00  0.00           C  
ATOM   4358  NE  ARG A 270      -9.282  43.179  90.598  1.00  0.00           N  
ATOM   4359  CZ  ARG A 270      -9.153  44.322  91.298  1.00  0.00           C  
ATOM   4360  NH1 ARG A 270      -8.740  45.418  90.701  1.00  0.00           N  
ATOM   4361  NH2 ARG A 270      -9.441  44.342  92.589  1.00  0.00           N  
ATOM   4362  H   ARG A 270      -6.726  40.733  86.811  1.00  0.00           H  
ATOM   4363  HA  ARG A 270      -6.331  42.969  88.559  1.00  0.00           H  
ATOM   4364 1HB  ARG A 270      -7.257  40.120  89.088  1.00  0.00           H  
ATOM   4365 2HB  ARG A 270      -7.251  41.378  90.316  1.00  0.00           H  
ATOM   4366 1HG  ARG A 270      -8.796  41.548  87.717  1.00  0.00           H  
ATOM   4367 2HG  ARG A 270      -9.466  40.999  89.274  1.00  0.00           H  
ATOM   4368 1HD  ARG A 270      -8.125  43.660  88.948  1.00  0.00           H  
ATOM   4369 2HD  ARG A 270      -9.854  43.407  88.619  1.00  0.00           H  
ATOM   4370  HE  ARG A 270      -9.602  42.357  91.092  1.00  0.00           H  
ATOM   4371 1HH1 ARG A 270      -8.521  45.403  89.714  1.00  0.00           H  
ATOM   4372 2HH1 ARG A 270      -8.644  46.274  91.226  1.00  0.00           H  
ATOM   4373 1HH2 ARG A 270      -9.758  43.499  93.049  1.00  0.00           H  
ATOM   4374 2HH2 ARG A 270      -9.345  45.197  93.114  1.00  0.00           H  
ATOM   4375  N   ILE A 271      -4.291  40.431  88.950  1.00  0.00           N  
ATOM   4376  CA  ILE A 271      -2.968  40.085  89.457  1.00  0.00           C  
ATOM   4377  C   ILE A 271      -1.917  41.073  88.973  1.00  0.00           C  
ATOM   4378  O   ILE A 271      -1.083  41.539  89.750  1.00  0.00           O  
ATOM   4379  CB  ILE A 271      -2.570  38.660  89.028  1.00  0.00           C  
ATOM   4380  CG1 ILE A 271      -3.463  37.626  89.718  1.00  0.00           C  
ATOM   4381  CG2 ILE A 271      -1.106  38.400  89.345  1.00  0.00           C  
ATOM   4382  CD1 ILE A 271      -3.421  36.258  89.075  1.00  0.00           C  
ATOM   4383  H   ILE A 271      -4.775  39.777  88.352  1.00  0.00           H  
ATOM   4384  HA  ILE A 271      -2.993  40.136  90.546  1.00  0.00           H  
ATOM   4385  HB  ILE A 271      -2.726  38.546  87.957  1.00  0.00           H  
ATOM   4386 1HG1 ILE A 271      -3.162  37.522  90.760  1.00  0.00           H  
ATOM   4387 2HG1 ILE A 271      -4.496  37.974  89.709  1.00  0.00           H  
ATOM   4388 1HG2 ILE A 271      -0.841  37.388  89.036  1.00  0.00           H  
ATOM   4389 2HG2 ILE A 271      -0.485  39.117  88.810  1.00  0.00           H  
ATOM   4390 3HG2 ILE A 271      -0.940  38.507  90.417  1.00  0.00           H  
ATOM   4391 1HD1 ILE A 271      -4.080  35.580  89.620  1.00  0.00           H  
ATOM   4392 2HD1 ILE A 271      -3.753  36.332  88.039  1.00  0.00           H  
ATOM   4393 3HD1 ILE A 271      -2.403  35.874  89.104  1.00  0.00           H  
ATOM   4394  N   ARG A 272      -1.959  41.389  87.681  1.00  0.00           N  
ATOM   4395  CA  ARG A 272      -1.007  42.321  87.090  1.00  0.00           C  
ATOM   4396  C   ARG A 272      -1.100  43.693  87.745  1.00  0.00           C  
ATOM   4397  O   ARG A 272      -0.083  44.341  87.997  1.00  0.00           O  
ATOM   4398  CB  ARG A 272      -1.251  42.458  85.594  1.00  0.00           C  
ATOM   4399  CG  ARG A 272      -0.791  41.274  84.759  1.00  0.00           C  
ATOM   4400  CD  ARG A 272      -1.162  41.433  83.330  1.00  0.00           C  
ATOM   4401  NE  ARG A 272      -0.538  40.422  82.492  1.00  0.00           N  
ATOM   4402  CZ  ARG A 272      -0.806  40.239  81.184  1.00  0.00           C  
ATOM   4403  NH1 ARG A 272      -1.688  41.005  80.581  1.00  0.00           N  
ATOM   4404  NH2 ARG A 272      -0.182  39.290  80.508  1.00  0.00           N  
ATOM   4405  H   ARG A 272      -2.668  40.970  87.096  1.00  0.00           H  
ATOM   4406  HA  ARG A 272       0.002  41.940  87.259  1.00  0.00           H  
ATOM   4407 1HB  ARG A 272      -2.316  42.597  85.412  1.00  0.00           H  
ATOM   4408 2HB  ARG A 272      -0.737  43.344  85.221  1.00  0.00           H  
ATOM   4409 1HG  ARG A 272       0.293  41.182  84.825  1.00  0.00           H  
ATOM   4410 2HG  ARG A 272      -1.256  40.361  85.135  1.00  0.00           H  
ATOM   4411 1HD  ARG A 272      -2.243  41.343  83.223  1.00  0.00           H  
ATOM   4412 2HD  ARG A 272      -0.843  42.412  82.977  1.00  0.00           H  
ATOM   4413  HE  ARG A 272       0.147  39.814  82.921  1.00  0.00           H  
ATOM   4414 1HH1 ARG A 272      -2.165  41.730  81.099  1.00  0.00           H  
ATOM   4415 2HH1 ARG A 272      -1.890  40.867  79.602  1.00  0.00           H  
ATOM   4416 1HH2 ARG A 272       0.496  38.702  80.972  1.00  0.00           H  
ATOM   4417 2HH2 ARG A 272      -0.384  39.153  79.529  1.00  0.00           H  
ATOM   4418  N   GLU A 273      -2.323  44.130  88.018  1.00  0.00           N  
ATOM   4419  CA  GLU A 273      -2.547  45.385  88.731  1.00  0.00           C  
ATOM   4420  C   GLU A 273      -1.857  45.375  90.088  1.00  0.00           C  
ATOM   4421  O   GLU A 273      -1.151  46.319  90.443  1.00  0.00           O  
ATOM   4422  CB  GLU A 273      -4.046  45.635  88.911  1.00  0.00           C  
ATOM   4423  CG  GLU A 273      -4.766  46.078  87.646  1.00  0.00           C  
ATOM   4424  CD  GLU A 273      -6.256  46.162  87.820  1.00  0.00           C  
ATOM   4425  OE1 GLU A 273      -6.746  45.701  88.822  1.00  0.00           O  
ATOM   4426  OE2 GLU A 273      -6.908  46.690  86.948  1.00  0.00           O  
ATOM   4427  H   GLU A 273      -3.120  43.583  87.725  1.00  0.00           H  
ATOM   4428  HA  GLU A 273      -2.116  46.196  88.145  1.00  0.00           H  
ATOM   4429 1HB  GLU A 273      -4.526  44.726  89.270  1.00  0.00           H  
ATOM   4430 2HB  GLU A 273      -4.197  46.406  89.668  1.00  0.00           H  
ATOM   4431 1HG  GLU A 273      -4.390  47.057  87.349  1.00  0.00           H  
ATOM   4432 2HG  GLU A 273      -4.537  45.375  86.846  1.00  0.00           H  
ATOM   4433  N   ALA A 274      -2.065  44.302  90.847  1.00  0.00           N  
ATOM   4434  CA  ALA A 274      -1.435  44.156  92.153  1.00  0.00           C  
ATOM   4435  C   ALA A 274       0.084  44.150  92.035  1.00  0.00           C  
ATOM   4436  O   ALA A 274       0.781  44.756  92.849  1.00  0.00           O  
ATOM   4437  CB  ALA A 274      -1.919  42.881  92.831  1.00  0.00           C  
ATOM   4438  H   ALA A 274      -2.676  43.574  90.509  1.00  0.00           H  
ATOM   4439  HA  ALA A 274      -1.717  45.008  92.771  1.00  0.00           H  
ATOM   4440 1HB  ALA A 274      -1.442  42.785  93.806  1.00  0.00           H  
ATOM   4441 2HB  ALA A 274      -3.002  42.926  92.959  1.00  0.00           H  
ATOM   4442 3HB  ALA A 274      -1.662  42.022  92.215  1.00  0.00           H  
ATOM   4443  N   GLN A 275       0.591  43.463  91.018  1.00  0.00           N  
ATOM   4444  CA  GLN A 275       2.026  43.404  90.771  1.00  0.00           C  
ATOM   4445  C   GLN A 275       2.610  44.800  90.592  1.00  0.00           C  
ATOM   4446  O   GLN A 275       3.603  45.154  91.228  1.00  0.00           O  
ATOM   4447  CB  GLN A 275       2.324  42.550  89.535  1.00  0.00           C  
ATOM   4448  CG  GLN A 275       2.109  41.060  89.742  1.00  0.00           C  
ATOM   4449  CD  GLN A 275       2.243  40.272  88.453  1.00  0.00           C  
ATOM   4450  OE1 GLN A 275       2.249  40.841  87.359  1.00  0.00           O  
ATOM   4451  NE2 GLN A 275       2.353  38.953  88.575  1.00  0.00           N  
ATOM   4452  H   GLN A 275      -0.035  42.966  90.399  1.00  0.00           H  
ATOM   4453  HA  GLN A 275       2.509  42.954  91.638  1.00  0.00           H  
ATOM   4454 1HB  GLN A 275       1.688  42.869  88.710  1.00  0.00           H  
ATOM   4455 2HB  GLN A 275       3.359  42.701  89.229  1.00  0.00           H  
ATOM   4456 1HG  GLN A 275       2.853  40.691  90.448  1.00  0.00           H  
ATOM   4457 2HG  GLN A 275       1.107  40.900  90.138  1.00  0.00           H  
ATOM   4458 1HE2 GLN A 275       2.444  38.381  87.760  1.00  0.00           H  
ATOM   4459 2HE2 GLN A 275       2.344  38.533  89.482  1.00  0.00           H  
ATOM   4460  N   GLU A 276       1.989  45.590  89.722  1.00  0.00           N  
ATOM   4461  CA  GLU A 276       2.491  46.920  89.400  1.00  0.00           C  
ATOM   4462  C   GLU A 276       2.398  47.850  90.603  1.00  0.00           C  
ATOM   4463  O   GLU A 276       3.292  48.663  90.841  1.00  0.00           O  
ATOM   4464  CB  GLU A 276       1.711  47.514  88.225  1.00  0.00           C  
ATOM   4465  CG  GLU A 276       1.984  46.841  86.887  1.00  0.00           C  
ATOM   4466  CD  GLU A 276       1.210  47.457  85.755  1.00  0.00           C  
ATOM   4467  OE1 GLU A 276       0.596  48.476  85.964  1.00  0.00           O  
ATOM   4468  OE2 GLU A 276       1.234  46.908  84.678  1.00  0.00           O  
ATOM   4469  H   GLU A 276       1.148  45.259  89.272  1.00  0.00           H  
ATOM   4470  HA  GLU A 276       3.543  46.835  89.128  1.00  0.00           H  
ATOM   4471 1HB  GLU A 276       0.642  47.442  88.424  1.00  0.00           H  
ATOM   4472 2HB  GLU A 276       1.956  48.571  88.124  1.00  0.00           H  
ATOM   4473 1HG  GLU A 276       3.048  46.914  86.666  1.00  0.00           H  
ATOM   4474 2HG  GLU A 276       1.728  45.786  86.964  1.00  0.00           H  
ATOM   4475  N   ARG A 277       1.314  47.722  91.361  1.00  0.00           N  
ATOM   4476  CA  ARG A 277       1.123  48.520  92.565  1.00  0.00           C  
ATOM   4477  C   ARG A 277       2.215  48.244  93.590  1.00  0.00           C  
ATOM   4478  O   ARG A 277       2.750  49.166  94.206  1.00  0.00           O  
ATOM   4479  CB  ARG A 277      -0.235  48.232  93.187  1.00  0.00           C  
ATOM   4480  CG  ARG A 277      -1.416  48.857  92.463  1.00  0.00           C  
ATOM   4481  CD  ARG A 277      -2.654  48.803  93.280  1.00  0.00           C  
ATOM   4482  NE  ARG A 277      -2.560  49.643  94.464  1.00  0.00           N  
ATOM   4483  CZ  ARG A 277      -3.386  49.564  95.525  1.00  0.00           C  
ATOM   4484  NH1 ARG A 277      -4.359  48.681  95.537  1.00  0.00           N  
ATOM   4485  NH2 ARG A 277      -3.216  50.376  96.555  1.00  0.00           N  
ATOM   4486  H   ARG A 277       0.604  47.054  91.095  1.00  0.00           H  
ATOM   4487  HA  ARG A 277       1.185  49.576  92.294  1.00  0.00           H  
ATOM   4488 1HB  ARG A 277      -0.400  47.156  93.219  1.00  0.00           H  
ATOM   4489 2HB  ARG A 277      -0.249  48.596  94.215  1.00  0.00           H  
ATOM   4490 1HG  ARG A 277      -1.197  49.902  92.242  1.00  0.00           H  
ATOM   4491 2HG  ARG A 277      -1.597  48.320  91.531  1.00  0.00           H  
ATOM   4492 1HD  ARG A 277      -3.499  49.146  92.685  1.00  0.00           H  
ATOM   4493 2HD  ARG A 277      -2.832  47.778  93.604  1.00  0.00           H  
ATOM   4494  HE  ARG A 277      -1.823  50.335  94.491  1.00  0.00           H  
ATOM   4495 1HH1 ARG A 277      -4.489  48.062  94.750  1.00  0.00           H  
ATOM   4496 2HH1 ARG A 277      -4.978  48.623  96.332  1.00  0.00           H  
ATOM   4497 1HH2 ARG A 277      -2.467  51.054  96.546  1.00  0.00           H  
ATOM   4498 2HH2 ARG A 277      -3.834  50.316  97.350  1.00  0.00           H  
ATOM   4499  N   CYS A 278       2.545  46.969  93.767  1.00  0.00           N  
ATOM   4500  CA  CYS A 278       3.557  46.566  94.735  1.00  0.00           C  
ATOM   4501  C   CYS A 278       4.946  47.013  94.299  1.00  0.00           C  
ATOM   4502  O   CYS A 278       5.761  47.430  95.122  1.00  0.00           O  
ATOM   4503  CB  CYS A 278       3.549  45.049  94.920  1.00  0.00           C  
ATOM   4504  SG  CYS A 278       1.952  44.375  95.435  1.00  0.00           S  
ATOM   4505  H   CYS A 278       2.081  46.261  93.216  1.00  0.00           H  
ATOM   4506  HA  CYS A 278       3.336  47.050  95.687  1.00  0.00           H  
ATOM   4507 1HB  CYS A 278       3.833  44.566  93.983  1.00  0.00           H  
ATOM   4508 2HB  CYS A 278       4.291  44.769  95.668  1.00  0.00           H  
ATOM   4509  HG  CYS A 278       2.234  43.109  95.140  1.00  0.00           H  
ATOM   4510  N   ARG A 279       5.211  46.922  93.001  1.00  0.00           N  
ATOM   4511  CA  ARG A 279       6.493  47.341  92.449  1.00  0.00           C  
ATOM   4512  C   ARG A 279       6.666  48.853  92.542  1.00  0.00           C  
ATOM   4513  O   ARG A 279       7.760  49.348  92.804  1.00  0.00           O  
ATOM   4514  OXT ARG A 279       5.727  49.576  92.359  1.00  0.00           O  
ATOM   4515  CB  ARG A 279       6.618  46.907  90.996  1.00  0.00           C  
ATOM   4516  CG  ARG A 279       6.778  45.409  90.788  1.00  0.00           C  
ATOM   4517  CD  ARG A 279       6.764  45.051  89.346  1.00  0.00           C  
ATOM   4518  NE  ARG A 279       6.884  43.617  89.142  1.00  0.00           N  
ATOM   4519  CZ  ARG A 279       6.948  43.017  87.937  1.00  0.00           C  
ATOM   4520  NH1 ARG A 279       6.902  43.742  86.840  1.00  0.00           N  
ATOM   4521  NH2 ARG A 279       7.057  41.703  87.858  1.00  0.00           N  
ATOM   4522  H   ARG A 279       4.504  46.552  92.379  1.00  0.00           H  
ATOM   4523  HA  ARG A 279       7.291  46.882  93.036  1.00  0.00           H  
ATOM   4524 1HB  ARG A 279       5.734  47.223  90.445  1.00  0.00           H  
ATOM   4525 2HB  ARG A 279       7.480  47.397  90.543  1.00  0.00           H  
ATOM   4526 1HG  ARG A 279       7.727  45.082  91.212  1.00  0.00           H  
ATOM   4527 2HG  ARG A 279       5.959  44.884  91.279  1.00  0.00           H  
ATOM   4528 1HD  ARG A 279       5.826  45.382  88.898  1.00  0.00           H  
ATOM   4529 2HD  ARG A 279       7.597  45.539  88.841  1.00  0.00           H  
ATOM   4530  HE  ARG A 279       6.922  43.027  89.963  1.00  0.00           H  
ATOM   4531 1HH1 ARG A 279       6.820  44.746  86.901  1.00  0.00           H  
ATOM   4532 2HH1 ARG A 279       6.951  43.292  85.938  1.00  0.00           H  
ATOM   4533 1HH2 ARG A 279       7.092  41.146  88.701  1.00  0.00           H  
ATOM   4534 2HH2 ARG A 279       7.105  41.254  86.955  1.00  0.00           H  
TER                                                                             
ATOM   4536  N   ASP B   1       4.885 -11.228  43.962  1.00  0.00           N  
ATOM   4537  CA  ASP B   1       3.802 -10.988  43.008  1.00  0.00           C  
ATOM   4538  C   ASP B   1       4.154  -9.906  41.983  1.00  0.00           C  
ATOM   4539  O   ASP B   1       3.715  -9.974  40.834  1.00  0.00           O  
ATOM   4540  CB  ASP B   1       2.540 -10.645  43.764  1.00  0.00           C  
ATOM   4541  CG  ASP B   1       2.149 -11.812  44.656  1.00  0.00           C  
ATOM   4542  OD1 ASP B   1       1.865 -12.875  44.168  1.00  0.00           O  
ATOM   4543  OD2 ASP B   1       2.181 -11.624  45.857  1.00  0.00           O  
ATOM   4544 1H   ASP B   1       4.631 -12.011  44.553  1.00  0.00           H  
ATOM   4545 2H   ASP B   1       5.705 -11.469  43.425  1.00  0.00           H  
ATOM   4546 3H   ASP B   1       5.061 -10.420  44.532  1.00  0.00           H  
ATOM   4547  HA  ASP B   1       3.625 -11.916  42.462  1.00  0.00           H  
ATOM   4548 1HB  ASP B   1       2.697  -9.754  44.369  1.00  0.00           H  
ATOM   4549 2HB  ASP B   1       1.732 -10.438  43.062  1.00  0.00           H  
ATOM   4550  N   ILE B   2       4.928  -8.889  42.392  1.00  0.00           N  
ATOM   4551  CA  ILE B   2       5.308  -7.830  41.455  1.00  0.00           C  
ATOM   4552  C   ILE B   2       6.284  -8.386  40.423  1.00  0.00           C  
ATOM   4553  O   ILE B   2       6.162  -8.106  39.227  1.00  0.00           O  
ATOM   4554  CB  ILE B   2       5.934  -6.614  42.171  1.00  0.00           C  
ATOM   4555  CG1 ILE B   2       4.864  -5.950  43.066  1.00  0.00           C  
ATOM   4556  CG2 ILE B   2       6.448  -5.593  41.105  1.00  0.00           C  
ATOM   4557  CD1 ILE B   2       5.397  -4.939  44.019  1.00  0.00           C  
ATOM   4558  H   ILE B   2       5.282  -8.844  43.337  1.00  0.00           H  
ATOM   4559  HA  ILE B   2       4.421  -7.492  40.928  1.00  0.00           H  
ATOM   4560  HB  ILE B   2       6.764  -6.935  42.805  1.00  0.00           H  
ATOM   4561 1HG1 ILE B   2       4.144  -5.457  42.441  1.00  0.00           H  
ATOM   4562 2HG1 ILE B   2       4.363  -6.723  43.635  1.00  0.00           H  
ATOM   4563 1HG2 ILE B   2       6.889  -4.727  41.578  1.00  0.00           H  
ATOM   4564 2HG2 ILE B   2       7.207  -6.059  40.480  1.00  0.00           H  
ATOM   4565 3HG2 ILE B   2       5.617  -5.274  40.477  1.00  0.00           H  
ATOM   4566 1HD1 ILE B   2       4.591  -4.511  44.609  1.00  0.00           H  
ATOM   4567 2HD1 ILE B   2       6.122  -5.404  44.686  1.00  0.00           H  
ATOM   4568 3HD1 ILE B   2       5.855  -4.172  43.470  1.00  0.00           H  
ATOM   4569  N   GLU B   3       7.286  -9.122  40.896  1.00  0.00           N  
ATOM   4570  CA  GLU B   3       8.299  -9.734  40.049  1.00  0.00           C  
ATOM   4571  C   GLU B   3       7.677 -10.754  39.094  1.00  0.00           C  
ATOM   4572  O   GLU B   3       8.113 -10.890  37.950  1.00  0.00           O  
ATOM   4573  CB  GLU B   3       9.372 -10.406  40.907  1.00  0.00           C  
ATOM   4574  CG  GLU B   3      10.206  -9.444  41.741  1.00  0.00           C  
ATOM   4575  CD  GLU B   3       9.510  -9.010  43.001  1.00  0.00           C  
ATOM   4576  OE1 GLU B   3       8.409  -9.447  43.230  1.00  0.00           O  
ATOM   4577  OE2 GLU B   3      10.083  -8.239  43.736  1.00  0.00           O  
ATOM   4578  H   GLU B   3       7.351  -9.279  41.902  1.00  0.00           H  
ATOM   4579  HA  GLU B   3       8.761  -8.948  39.453  1.00  0.00           H  
ATOM   4580 1HB  GLU B   3       8.903 -11.117  41.587  1.00  0.00           H  
ATOM   4581 2HB  GLU B   3      10.052 -10.967  40.265  1.00  0.00           H  
ATOM   4582 1HG  GLU B   3      11.145  -9.928  42.005  1.00  0.00           H  
ATOM   4583 2HG  GLU B   3      10.438  -8.566  41.139  1.00  0.00           H  
ATOM   4584  N   GLU B   4       6.665 -11.485  39.570  1.00  0.00           N  
ATOM   4585  CA  GLU B   4       5.971 -12.431  38.720  1.00  0.00           C  
ATOM   4586  C   GLU B   4       5.246 -11.672  37.615  1.00  0.00           C  
ATOM   4587  O   GLU B   4       5.280 -12.089  36.453  1.00  0.00           O  
ATOM   4588  CB  GLU B   4       4.978 -13.271  39.516  1.00  0.00           C  
ATOM   4589  CG  GLU B   4       5.587 -14.233  40.540  1.00  0.00           C  
ATOM   4590  CD  GLU B   4       5.900 -13.602  41.878  1.00  0.00           C  
ATOM   4591  OE1 GLU B   4       6.227 -12.433  41.940  1.00  0.00           O  
ATOM   4592  OE2 GLU B   4       5.727 -14.276  42.870  1.00  0.00           O  
ATOM   4593  H   GLU B   4       6.412 -11.394  40.550  1.00  0.00           H  
ATOM   4594  HA  GLU B   4       6.703 -13.097  38.261  1.00  0.00           H  
ATOM   4595 1HB  GLU B   4       4.294 -12.607  40.045  1.00  0.00           H  
ATOM   4596 2HB  GLU B   4       4.377 -13.861  38.824  1.00  0.00           H  
ATOM   4597 1HG  GLU B   4       4.906 -15.066  40.690  1.00  0.00           H  
ATOM   4598 2HG  GLU B   4       6.511 -14.631  40.120  1.00  0.00           H  
ATOM   4599  N   ALA B   5       4.601 -10.542  37.968  1.00  0.00           N  
ATOM   4600  CA  ALA B   5       3.939  -9.711  36.974  1.00  0.00           C  
ATOM   4601  C   ALA B   5       4.971  -9.201  35.977  1.00  0.00           C  
ATOM   4602  O   ALA B   5       4.685  -9.093  34.786  1.00  0.00           O  
ATOM   4603  CB  ALA B   5       3.210  -8.550  37.625  1.00  0.00           C  
ATOM   4604  H   ALA B   5       4.527 -10.281  38.957  1.00  0.00           H  
ATOM   4605  HA  ALA B   5       3.224 -10.329  36.440  1.00  0.00           H  
ATOM   4606 1HB  ALA B   5       2.713  -7.955  36.861  1.00  0.00           H  
ATOM   4607 2HB  ALA B   5       2.470  -8.934  38.328  1.00  0.00           H  
ATOM   4608 3HB  ALA B   5       3.920  -7.926  38.159  1.00  0.00           H  
ATOM   4609  N   LYS B   6       6.177  -8.889  36.451  1.00  0.00           N  
ATOM   4610  CA  LYS B   6       7.233  -8.416  35.572  1.00  0.00           C  
ATOM   4611  C   LYS B   6       7.591  -9.482  34.542  1.00  0.00           C  
ATOM   4612  O   LYS B   6       7.699  -9.175  33.348  1.00  0.00           O  
ATOM   4613  CB  LYS B   6       8.449  -7.972  36.395  1.00  0.00           C  
ATOM   4614  CG  LYS B   6       9.606  -7.322  35.619  1.00  0.00           C  
ATOM   4615  CD  LYS B   6      10.666  -6.747  36.601  1.00  0.00           C  
ATOM   4616  CE  LYS B   6      11.826  -6.076  35.869  1.00  0.00           C  
ATOM   4617  NZ  LYS B   6      12.788  -5.395  36.820  1.00  0.00           N  
ATOM   4618  H   LYS B   6       6.326  -8.919  37.465  1.00  0.00           H  
ATOM   4619  HA  LYS B   6       6.852  -7.578  35.018  1.00  0.00           H  
ATOM   4620 1HB  LYS B   6       8.122  -7.324  37.197  1.00  0.00           H  
ATOM   4621 2HB  LYS B   6       8.878  -8.845  36.864  1.00  0.00           H  
ATOM   4622 1HG  LYS B   6      10.078  -8.073  34.978  1.00  0.00           H  
ATOM   4623 2HG  LYS B   6       9.228  -6.522  34.989  1.00  0.00           H  
ATOM   4624 1HD  LYS B   6      10.210  -6.019  37.266  1.00  0.00           H  
ATOM   4625 2HD  LYS B   6      11.066  -7.559  37.211  1.00  0.00           H  
ATOM   4626 1HE  LYS B   6      12.367  -6.839  35.313  1.00  0.00           H  
ATOM   4627 2HE  LYS B   6      11.437  -5.337  35.169  1.00  0.00           H  
ATOM   4628 1HZ  LYS B   6      13.540  -4.981  36.291  1.00  0.00           H  
ATOM   4629 2HZ  LYS B   6      12.316  -4.632  37.354  1.00  0.00           H  
ATOM   4630 3HZ  LYS B   6      13.169  -6.063  37.469  1.00  0.00           H  
ATOM   4631  N   GLU B   7       7.746 -10.733  34.983  1.00  0.00           N  
ATOM   4632  CA  GLU B   7       8.038 -11.804  34.037  1.00  0.00           C  
ATOM   4633  C   GLU B   7       6.875 -12.054  33.081  1.00  0.00           C  
ATOM   4634  O   GLU B   7       7.097 -12.280  31.889  1.00  0.00           O  
ATOM   4635  CB  GLU B   7       8.406 -13.094  34.769  1.00  0.00           C  
ATOM   4636  CG  GLU B   7       9.778 -13.064  35.425  1.00  0.00           C  
ATOM   4637  CD  GLU B   7      10.871 -12.909  34.389  1.00  0.00           C  
ATOM   4638  OE1 GLU B   7      10.769 -13.553  33.364  1.00  0.00           O  
ATOM   4639  OE2 GLU B   7      11.783 -12.151  34.602  1.00  0.00           O  
ATOM   4640  H   GLU B   7       7.705 -10.916  35.991  1.00  0.00           H  
ATOM   4641  HA  GLU B   7       8.899 -11.503  33.441  1.00  0.00           H  
ATOM   4642 1HB  GLU B   7       7.667 -13.286  35.552  1.00  0.00           H  
ATOM   4643 2HB  GLU B   7       8.373 -13.932  34.074  1.00  0.00           H  
ATOM   4644 1HG  GLU B   7       9.821 -12.223  36.120  1.00  0.00           H  
ATOM   4645 2HG  GLU B   7       9.931 -13.983  35.989  1.00  0.00           H  
ATOM   4646  N   GLU B   8       5.634 -11.960  33.574  1.00  0.00           N  
ATOM   4647  CA  GLU B   8       4.487 -12.172  32.703  1.00  0.00           C  
ATOM   4648  C   GLU B   8       4.424 -11.043  31.682  1.00  0.00           C  
ATOM   4649  O   GLU B   8       4.135 -11.278  30.508  1.00  0.00           O  
ATOM   4650  CB  GLU B   8       3.192 -12.257  33.515  1.00  0.00           C  
ATOM   4651  CG  GLU B   8       1.909 -12.556  32.708  1.00  0.00           C  
ATOM   4652  CD  GLU B   8       1.877 -13.930  32.056  1.00  0.00           C  
ATOM   4653  OE1 GLU B   8       2.668 -14.780  32.411  1.00  0.00           O  
ATOM   4654  OE2 GLU B   8       1.023 -14.144  31.229  1.00  0.00           O  
ATOM   4655  H   GLU B   8       5.496 -11.802  34.577  1.00  0.00           H  
ATOM   4656  HA  GLU B   8       4.621 -13.111  32.170  1.00  0.00           H  
ATOM   4657 1HB  GLU B   8       3.299 -13.034  34.273  1.00  0.00           H  
ATOM   4658 2HB  GLU B   8       3.047 -11.326  34.044  1.00  0.00           H  
ATOM   4659 1HG  GLU B   8       1.053 -12.461  33.371  1.00  0.00           H  
ATOM   4660 2HG  GLU B   8       1.811 -11.802  31.932  1.00  0.00           H  
ATOM   4661  N   SER B   9       4.724  -9.815  32.121  1.00  0.00           N  
ATOM   4662  CA  SER B   9       4.697  -8.659  31.249  1.00  0.00           C  
ATOM   4663  C   SER B   9       5.712  -8.830  30.133  1.00  0.00           C  
ATOM   4664  O   SER B   9       5.425  -8.529  28.968  1.00  0.00           O  
ATOM   4665  CB  SER B   9       5.019  -7.397  32.033  1.00  0.00           C  
ATOM   4666  OG  SER B   9       4.031  -7.118  32.992  1.00  0.00           O  
ATOM   4667  H   SER B   9       4.924  -9.678  33.107  1.00  0.00           H  
ATOM   4668  HA  SER B   9       3.707  -8.585  30.820  1.00  0.00           H  
ATOM   4669 1HB  SER B   9       5.980  -7.504  32.523  1.00  0.00           H  
ATOM   4670 2HB  SER B   9       5.103  -6.567  31.342  1.00  0.00           H  
ATOM   4671  HG  SER B   9       4.175  -7.769  33.718  1.00  0.00           H  
ATOM   4672  N   ARG B  10       6.897  -9.341  30.486  1.00  0.00           N  
ATOM   4673  CA  ARG B  10       7.943  -9.606  29.516  1.00  0.00           C  
ATOM   4674  C   ARG B  10       7.442 -10.615  28.485  1.00  0.00           C  
ATOM   4675  O   ARG B  10       7.547 -10.376  27.283  1.00  0.00           O  
ATOM   4676  CB  ARG B  10       9.195 -10.131  30.208  1.00  0.00           C  
ATOM   4677  CG  ARG B  10      10.381 -10.395  29.296  1.00  0.00           C  
ATOM   4678  CD  ARG B  10      11.574 -10.934  30.050  1.00  0.00           C  
ATOM   4679  NE  ARG B  10      11.361 -12.284  30.622  1.00  0.00           N  
ATOM   4680  CZ  ARG B  10      11.398 -13.443  29.935  1.00  0.00           C  
ATOM   4681  NH1 ARG B  10      11.603 -13.474  28.624  1.00  0.00           N  
ATOM   4682  NH2 ARG B  10      11.232 -14.556  30.619  1.00  0.00           N  
ATOM   4683  H   ARG B  10       7.088  -9.499  31.481  1.00  0.00           H  
ATOM   4684  HA  ARG B  10       8.192  -8.679  29.005  1.00  0.00           H  
ATOM   4685 1HB  ARG B  10       9.506  -9.428  30.979  1.00  0.00           H  
ATOM   4686 2HB  ARG B  10       8.963 -11.068  30.707  1.00  0.00           H  
ATOM   4687 1HG  ARG B  10      10.095 -11.113  28.523  1.00  0.00           H  
ATOM   4688 2HG  ARG B  10      10.677  -9.462  28.818  1.00  0.00           H  
ATOM   4689 1HD  ARG B  10      12.435 -10.974  29.387  1.00  0.00           H  
ATOM   4690 2HD  ARG B  10      11.795 -10.258  30.877  1.00  0.00           H  
ATOM   4691  HE  ARG B  10      11.214 -12.382  31.647  1.00  0.00           H  
ATOM   4692 1HH1 ARG B  10      11.729 -12.609  28.098  1.00  0.00           H  
ATOM   4693 2HH1 ARG B  10      11.626 -14.355  28.132  1.00  0.00           H  
ATOM   4694 1HH2 ARG B  10      11.087 -14.473  31.640  1.00  0.00           H  
ATOM   4695 2HH2 ARG B  10      11.254 -15.454  30.164  1.00  0.00           H  
ATOM   4696  N   LYS B  11       6.840 -11.720  28.952  1.00  0.00           N  
ATOM   4697  CA  LYS B  11       6.338 -12.751  28.047  1.00  0.00           C  
ATOM   4698  C   LYS B  11       5.307 -12.182  27.079  1.00  0.00           C  
ATOM   4699  O   LYS B  11       5.333 -12.514  25.890  1.00  0.00           O  
ATOM   4700  CB  LYS B  11       5.713 -13.894  28.854  1.00  0.00           C  
ATOM   4701  CG  LYS B  11       6.711 -14.769  29.610  1.00  0.00           C  
ATOM   4702  CD  LYS B  11       5.987 -15.829  30.445  1.00  0.00           C  
ATOM   4703  CE  LYS B  11       6.960 -16.673  31.250  1.00  0.00           C  
ATOM   4704  NZ  LYS B  11       6.247 -17.617  32.155  1.00  0.00           N  
ATOM   4705  H   LYS B  11       6.780 -11.862  29.967  1.00  0.00           H  
ATOM   4706  HA  LYS B  11       7.172 -13.138  27.468  1.00  0.00           H  
ATOM   4707 1HB  LYS B  11       5.017 -13.483  29.583  1.00  0.00           H  
ATOM   4708 2HB  LYS B  11       5.141 -14.533  28.185  1.00  0.00           H  
ATOM   4709 1HG  LYS B  11       7.370 -15.262  28.895  1.00  0.00           H  
ATOM   4710 2HG  LYS B  11       7.321 -14.149  30.262  1.00  0.00           H  
ATOM   4711 1HD  LYS B  11       5.291 -15.339  31.134  1.00  0.00           H  
ATOM   4712 2HD  LYS B  11       5.415 -16.479  29.788  1.00  0.00           H  
ATOM   4713 1HE  LYS B  11       7.582 -17.245  30.564  1.00  0.00           H  
ATOM   4714 2HE  LYS B  11       7.596 -16.018  31.848  1.00  0.00           H  
ATOM   4715 1HZ  LYS B  11       6.918 -18.165  32.674  1.00  0.00           H  
ATOM   4716 2HZ  LYS B  11       5.679 -17.074  32.800  1.00  0.00           H  
ATOM   4717 3HZ  LYS B  11       5.654 -18.232  31.617  1.00  0.00           H  
ATOM   4718  N   ILE B  12       4.427 -11.300  27.567  1.00  0.00           N  
ATOM   4719  CA  ILE B  12       3.425 -10.678  26.719  1.00  0.00           C  
ATOM   4720  C   ILE B  12       4.111  -9.807  25.666  1.00  0.00           C  
ATOM   4721  O   ILE B  12       3.795  -9.878  24.480  1.00  0.00           O  
ATOM   4722  CB  ILE B  12       2.438  -9.829  27.561  1.00  0.00           C  
ATOM   4723  CG1 ILE B  12       1.582 -10.769  28.474  1.00  0.00           C  
ATOM   4724  CG2 ILE B  12       1.514  -8.985  26.611  1.00  0.00           C  
ATOM   4725  CD1 ILE B  12       0.826 -10.056  29.602  1.00  0.00           C  
ATOM   4726  H   ILE B  12       4.437 -11.115  28.576  1.00  0.00           H  
ATOM   4727  HA  ILE B  12       2.865 -11.460  26.210  1.00  0.00           H  
ATOM   4728  HB  ILE B  12       2.995  -9.171  28.213  1.00  0.00           H  
ATOM   4729 1HG1 ILE B  12       0.851 -11.275  27.843  1.00  0.00           H  
ATOM   4730 2HG1 ILE B  12       2.228 -11.526  28.918  1.00  0.00           H  
ATOM   4731 1HG2 ILE B  12       0.817  -8.398  27.185  1.00  0.00           H  
ATOM   4732 2HG2 ILE B  12       2.110  -8.315  25.999  1.00  0.00           H  
ATOM   4733 3HG2 ILE B  12       0.951  -9.659  25.960  1.00  0.00           H  
ATOM   4734 1HD1 ILE B  12       0.255 -10.794  30.169  1.00  0.00           H  
ATOM   4735 2HD1 ILE B  12       1.542  -9.582  30.261  1.00  0.00           H  
ATOM   4736 3HD1 ILE B  12       0.153  -9.312  29.202  1.00  0.00           H  
ATOM   4737  N   ALA B  13       5.065  -8.970  26.098  1.00  0.00           N  
ATOM   4738  CA  ALA B  13       5.759  -8.105  25.149  1.00  0.00           C  
ATOM   4739  C   ALA B  13       6.520  -8.915  24.092  1.00  0.00           C  
ATOM   4740  O   ALA B  13       6.562  -8.512  22.918  1.00  0.00           O  
ATOM   4741  CB  ALA B  13       6.746  -7.219  25.902  1.00  0.00           C  
ATOM   4742  H   ALA B  13       5.280  -8.917  27.094  1.00  0.00           H  
ATOM   4743  HA  ALA B  13       5.029  -7.486  24.651  1.00  0.00           H  
ATOM   4744 1HB  ALA B  13       7.247  -6.558  25.198  1.00  0.00           H  
ATOM   4745 2HB  ALA B  13       6.203  -6.630  26.642  1.00  0.00           H  
ATOM   4746 3HB  ALA B  13       7.480  -7.850  26.404  1.00  0.00           H  
ATOM   4747  N   ASP B  14       7.099 -10.054  24.464  1.00  0.00           N  
ATOM   4748  CA  ASP B  14       7.826 -10.876  23.507  1.00  0.00           C  
ATOM   4749  C   ASP B  14       6.911 -11.646  22.549  1.00  0.00           C  
ATOM   4750  O   ASP B  14       7.242 -11.807  21.373  1.00  0.00           O  
ATOM   4751  CB  ASP B  14       8.740 -11.878  24.224  1.00  0.00           C  
ATOM   4752  CG  ASP B  14       9.985 -11.271  24.916  1.00  0.00           C  
ATOM   4753  OD1 ASP B  14      10.338 -10.141  24.662  1.00  0.00           O  
ATOM   4754  OD2 ASP B  14      10.597 -11.988  25.682  1.00  0.00           O  
ATOM   4755  H   ASP B  14       7.092 -10.309  25.459  1.00  0.00           H  
ATOM   4756  HA  ASP B  14       8.456 -10.217  22.911  1.00  0.00           H  
ATOM   4757 1HB  ASP B  14       8.148 -12.389  24.989  1.00  0.00           H  
ATOM   4758 2HB  ASP B  14       9.068 -12.635  23.515  1.00  0.00           H  
ATOM   4759  N   HIS B  15       5.722 -12.135  23.034  1.00  0.00           N  
ATOM   4760  CA  HIS B  15       4.856 -12.958  22.194  1.00  0.00           C  
ATOM   4761  C   HIS B  15       3.892 -12.103  21.409  1.00  0.00           C  
ATOM   4762  O   HIS B  15       3.535 -12.545  20.268  1.00  0.00           O  
ATOM   4763  CB  HIS B  15       4.091 -13.892  23.146  1.00  0.00           C  
ATOM   4764  CG  HIS B  15       3.226 -14.872  22.409  1.00  0.00           C  
ATOM   4765  ND1 HIS B  15       3.679 -15.937  21.631  1.00  0.00           N  
ATOM   4766  CD2 HIS B  15       1.840 -14.814  22.431  1.00  0.00           C  
ATOM   4767  CE1 HIS B  15       2.500 -16.453  21.238  1.00  0.00           C  
ATOM   4768  NE2 HIS B  15       1.359 -15.846  21.666  1.00  0.00           N  
ATOM   4769  H   HIS B  15       5.445 -11.924  23.982  1.00  0.00           H  
ATOM   4770  HA  HIS B  15       5.496 -13.471  21.456  1.00  0.00           H  
ATOM   4771 1HB  HIS B  15       4.801 -14.441  23.766  1.00  0.00           H  
ATOM   4772 2HB  HIS B  15       3.442 -13.317  23.836  1.00  0.00           H  
ATOM   4773  HD2 HIS B  15       1.245 -14.073  22.965  1.00  0.00           H  
ATOM   4774  HE1 HIS B  15       2.367 -17.325  20.599  1.00  0.00           H  
ATOM   4775  HE2 HIS B  15       0.417 -16.132  21.440  1.00  0.00           H  
ATOM   4776  N   GLY B  16       3.307 -11.036  21.911  1.00  0.00           N  
ATOM   4777  CA  GLY B  16       2.305 -10.284  21.173  1.00  0.00           C  
ATOM   4778  C   GLY B  16       2.939  -9.468  20.052  1.00  0.00           C  
ATOM   4779  O   GLY B  16       4.055  -8.972  20.183  1.00  0.00           O  
ATOM   4780  H   GLY B  16       3.579 -10.708  22.841  1.00  0.00           H  
ATOM   4781 1HA  GLY B  16       1.562 -10.966  20.760  1.00  0.00           H  
ATOM   4782 2HA  GLY B  16       1.779  -9.620  21.864  1.00  0.00           H  
ATOM   4783  N   HIS B  17       2.224  -9.315  18.955  1.00  0.00           N  
ATOM   4784  CA  HIS B  17       2.612  -8.411  17.876  1.00  0.00           C  
ATOM   4785  C   HIS B  17       1.531  -7.392  17.608  1.00  0.00           C  
ATOM   4786  O   HIS B  17       1.669  -6.436  16.928  1.00  0.00           O  
ATOM   4787  CB  HIS B  17       2.839  -9.291  16.636  1.00  0.00           C  
ATOM   4788  CG  HIS B  17       3.338  -8.503  15.460  1.00  0.00           C  
ATOM   4789  ND1 HIS B  17       4.606  -7.940  15.336  1.00  0.00           N  
ATOM   4790  CD2 HIS B  17       2.558  -8.248  14.342  1.00  0.00           C  
ATOM   4791  CE1 HIS B  17       4.491  -7.378  14.119  1.00  0.00           C  
ATOM   4792  NE2 HIS B  17       3.308  -7.511  13.461  1.00  0.00           N  
ATOM   4793  H   HIS B  17       1.370  -9.846  18.857  1.00  0.00           H  
ATOM   4794  HA  HIS B  17       3.499  -7.849  18.214  1.00  0.00           H  
ATOM   4795 1HB  HIS B  17       3.562 -10.073  16.871  1.00  0.00           H  
ATOM   4796 2HB  HIS B  17       1.903  -9.801  16.330  1.00  0.00           H  
ATOM   4797  HD2 HIS B  17       1.529  -8.578  14.197  1.00  0.00           H  
ATOM   4798  HE1 HIS B  17       5.268  -6.818  13.599  1.00  0.00           H  
ATOM   4799  HE2 HIS B  17       3.094  -7.136  12.548  1.00  0.00           H  
ATOM   4800  N   ASP B  18       0.430  -7.738  18.308  1.00  0.00           N  
ATOM   4801  CA  ASP B  18      -0.773  -6.922  18.266  1.00  0.00           C  
ATOM   4802  C   ASP B  18      -0.772  -5.935  19.404  1.00  0.00           C  
ATOM   4803  O   ASP B  18      -0.955  -6.319  20.560  1.00  0.00           O  
ATOM   4804  CB  ASP B  18      -2.067  -7.723  18.359  1.00  0.00           C  
ATOM   4805  CG  ASP B  18      -3.321  -6.774  18.317  1.00  0.00           C  
ATOM   4806  OD1 ASP B  18      -3.142  -5.557  18.207  1.00  0.00           O  
ATOM   4807  OD2 ASP B  18      -4.408  -7.252  18.465  1.00  0.00           O  
ATOM   4808  H   ASP B  18       0.472  -8.589  18.854  1.00  0.00           H  
ATOM   4809  HA  ASP B  18      -0.783  -6.365  17.333  1.00  0.00           H  
ATOM   4810 1HB  ASP B  18      -2.129  -8.416  17.525  1.00  0.00           H  
ATOM   4811 2HB  ASP B  18      -2.077  -8.309  19.276  1.00  0.00           H  
ATOM   4812  N   GLY B  19      -0.528  -4.673  19.101  1.00  0.00           N  
ATOM   4813  CA  GLY B  19      -0.450  -3.656  20.130  1.00  0.00           C  
ATOM   4814  C   GLY B  19      -1.737  -3.555  20.956  1.00  0.00           C  
ATOM   4815  O   GLY B  19      -1.681  -3.232  22.143  1.00  0.00           O  
ATOM   4816  H   GLY B  19      -0.387  -4.430  18.130  1.00  0.00           H  
ATOM   4817 1HA  GLY B  19       0.390  -3.871  20.787  1.00  0.00           H  
ATOM   4818 2HA  GLY B  19      -0.242  -2.696  19.660  1.00  0.00           H  
ATOM   4819  N   HIS B  20      -2.907  -3.840  20.367  1.00  0.00           N  
ATOM   4820  CA  HIS B  20      -4.136  -3.717  21.141  1.00  0.00           C  
ATOM   4821  C   HIS B  20      -4.232  -4.814  22.180  1.00  0.00           C  
ATOM   4822  O   HIS B  20      -4.391  -4.541  23.378  1.00  0.00           O  
ATOM   4823  CB  HIS B  20      -5.365  -3.771  20.234  1.00  0.00           C  
ATOM   4824  CG  HIS B  20      -6.653  -3.581  20.966  1.00  0.00           C  
ATOM   4825  ND1 HIS B  20      -7.337  -4.619  21.578  1.00  0.00           N  
ATOM   4826  CD2 HIS B  20      -7.382  -2.465  21.193  1.00  0.00           C  
ATOM   4827  CE1 HIS B  20      -8.424  -4.138  22.152  1.00  0.00           C  
ATOM   4828  NE2 HIS B  20      -8.472  -2.840  21.924  1.00  0.00           N  
ATOM   4829  H   HIS B  20      -2.968  -4.161  19.387  1.00  0.00           H  
ATOM   4830  HA  HIS B  20      -4.141  -2.762  21.668  1.00  0.00           H  
ATOM   4831 1HB  HIS B  20      -5.285  -3.005  19.464  1.00  0.00           H  
ATOM   4832 2HB  HIS B  20      -5.395  -4.739  19.724  1.00  0.00           H  
ATOM   4833  HD2 HIS B  20      -7.148  -1.453  20.856  1.00  0.00           H  
ATOM   4834  HE1 HIS B  20      -9.165  -4.712  22.707  1.00  0.00           H  
ATOM   4835  HE2 HIS B  20      -9.217  -2.206  22.245  1.00  0.00           H  
ATOM   4836  N   LYS B  21      -4.105  -6.060  21.732  1.00  0.00           N  
ATOM   4837  CA  LYS B  21      -4.222  -7.182  22.635  1.00  0.00           C  
ATOM   4838  C   LYS B  21      -3.100  -7.176  23.665  1.00  0.00           C  
ATOM   4839  O   LYS B  21      -3.352  -7.391  24.849  1.00  0.00           O  
ATOM   4840  CB  LYS B  21      -4.229  -8.493  21.853  1.00  0.00           C  
ATOM   4841  CG  LYS B  21      -4.400  -9.773  22.692  1.00  0.00           C  
ATOM   4842  CD  LYS B  21      -5.765  -9.786  23.404  1.00  0.00           C  
ATOM   4843  CE  LYS B  21      -6.204 -11.199  23.814  1.00  0.00           C  
ATOM   4844  NZ  LYS B  21      -5.273 -11.833  24.791  1.00  0.00           N  
ATOM   4845  H   LYS B  21      -3.979  -6.221  20.735  1.00  0.00           H  
ATOM   4846  HA  LYS B  21      -5.169  -7.088  23.164  1.00  0.00           H  
ATOM   4847 1HB  LYS B  21      -5.029  -8.460  21.108  1.00  0.00           H  
ATOM   4848 2HB  LYS B  21      -3.294  -8.585  21.307  1.00  0.00           H  
ATOM   4849 1HG  LYS B  21      -4.324 -10.639  22.037  1.00  0.00           H  
ATOM   4850 2HG  LYS B  21      -3.605  -9.831  23.444  1.00  0.00           H  
ATOM   4851 1HD  LYS B  21      -5.681  -9.190  24.319  1.00  0.00           H  
ATOM   4852 2HD  LYS B  21      -6.526  -9.340  22.766  1.00  0.00           H  
ATOM   4853 1HE  LYS B  21      -7.192 -11.138  24.262  1.00  0.00           H  
ATOM   4854 2HE  LYS B  21      -6.257 -11.822  22.923  1.00  0.00           H  
ATOM   4855 1HZ  LYS B  21      -5.600 -12.749  25.036  1.00  0.00           H  
ATOM   4856 2HZ  LYS B  21      -4.342 -11.910  24.398  1.00  0.00           H  
ATOM   4857 3HZ  LYS B  21      -5.213 -11.257  25.657  1.00  0.00           H  
ATOM   4858  N   ALA B  22      -1.858  -6.884  23.246  1.00  0.00           N  
ATOM   4859  CA  ALA B  22      -0.768  -6.894  24.211  1.00  0.00           C  
ATOM   4860  C   ALA B  22      -1.045  -5.901  25.329  1.00  0.00           C  
ATOM   4861  O   ALA B  22      -0.870  -6.229  26.508  1.00  0.00           O  
ATOM   4862  CB  ALA B  22       0.541  -6.547  23.524  1.00  0.00           C  
ATOM   4863  H   ALA B  22      -1.656  -6.701  22.260  1.00  0.00           H  
ATOM   4864  HA  ALA B  22      -0.698  -7.890  24.641  1.00  0.00           H  
ATOM   4865 1HB  ALA B  22       1.353  -6.570  24.248  1.00  0.00           H  
ATOM   4866 2HB  ALA B  22       0.737  -7.268  22.730  1.00  0.00           H  
ATOM   4867 3HB  ALA B  22       0.464  -5.547  23.089  1.00  0.00           H  
ATOM   4868  N   VAL B  23      -1.559  -4.720  24.988  1.00  0.00           N  
ATOM   4869  CA  VAL B  23      -1.903  -3.748  26.003  1.00  0.00           C  
ATOM   4870  C   VAL B  23      -3.031  -4.249  26.874  1.00  0.00           C  
ATOM   4871  O   VAL B  23      -2.975  -4.086  28.088  1.00  0.00           O  
ATOM   4872  CB  VAL B  23      -2.257  -2.403  25.382  1.00  0.00           C  
ATOM   4873  CG1 VAL B  23      -2.829  -1.437  26.430  1.00  0.00           C  
ATOM   4874  CG2 VAL B  23      -1.017  -1.827  24.819  1.00  0.00           C  
ATOM   4875  H   VAL B  23      -1.666  -4.469  23.997  1.00  0.00           H  
ATOM   4876  HA  VAL B  23      -1.026  -3.598  26.635  1.00  0.00           H  
ATOM   4877  HB  VAL B  23      -2.998  -2.558  24.590  1.00  0.00           H  
ATOM   4878 1HG1 VAL B  23      -3.057  -0.489  25.947  1.00  0.00           H  
ATOM   4879 2HG1 VAL B  23      -3.743  -1.841  26.863  1.00  0.00           H  
ATOM   4880 3HG1 VAL B  23      -2.097  -1.276  27.225  1.00  0.00           H  
ATOM   4881 1HG2 VAL B  23      -1.239  -0.891  24.344  1.00  0.00           H  
ATOM   4882 2HG2 VAL B  23      -0.312  -1.677  25.627  1.00  0.00           H  
ATOM   4883 3HG2 VAL B  23      -0.583  -2.496  24.093  1.00  0.00           H  
ATOM   4884  N   ALA B  24      -4.082  -4.815  26.273  1.00  0.00           N  
ATOM   4885  CA  ALA B  24      -5.208  -5.297  27.058  1.00  0.00           C  
ATOM   4886  C   ALA B  24      -4.773  -6.342  28.087  1.00  0.00           C  
ATOM   4887  O   ALA B  24      -5.253  -6.323  29.228  1.00  0.00           O  
ATOM   4888  CB  ALA B  24      -6.256  -5.890  26.136  1.00  0.00           C  
ATOM   4889  H   ALA B  24      -4.108  -4.882  25.250  1.00  0.00           H  
ATOM   4890  HA  ALA B  24      -5.632  -4.448  27.593  1.00  0.00           H  
ATOM   4891 1HB  ALA B  24      -7.106  -6.226  26.722  1.00  0.00           H  
ATOM   4892 2HB  ALA B  24      -6.577  -5.136  25.415  1.00  0.00           H  
ATOM   4893 3HB  ALA B  24      -5.821  -6.736  25.606  1.00  0.00           H  
ATOM   4894  N   ASP B  25      -3.847  -7.233  27.707  1.00  0.00           N  
ATOM   4895  CA  ASP B  25      -3.381  -8.248  28.640  1.00  0.00           C  
ATOM   4896  C   ASP B  25      -2.497  -7.639  29.723  1.00  0.00           C  
ATOM   4897  O   ASP B  25      -2.629  -7.992  30.901  1.00  0.00           O  
ATOM   4898  CB  ASP B  25      -2.625  -9.363  27.916  1.00  0.00           C  
ATOM   4899  CG  ASP B  25      -3.511 -10.348  27.058  1.00  0.00           C  
ATOM   4900  OD1 ASP B  25      -4.741 -10.426  27.191  1.00  0.00           O  
ATOM   4901  OD2 ASP B  25      -2.931 -11.065  26.277  1.00  0.00           O  
ATOM   4902  H   ASP B  25      -3.529  -7.235  26.731  1.00  0.00           H  
ATOM   4903  HA  ASP B  25      -4.244  -8.687  29.128  1.00  0.00           H  
ATOM   4904 1HB  ASP B  25      -1.889  -8.899  27.248  1.00  0.00           H  
ATOM   4905 2HB  ASP B  25      -2.077  -9.951  28.642  1.00  0.00           H  
ATOM   4906  N   LEU B  26      -1.624  -6.694  29.355  1.00  0.00           N  
ATOM   4907  CA  LEU B  26      -0.776  -6.054  30.351  1.00  0.00           C  
ATOM   4908  C   LEU B  26      -1.609  -5.249  31.324  1.00  0.00           C  
ATOM   4909  O   LEU B  26      -1.331  -5.243  32.523  1.00  0.00           O  
ATOM   4910  CB  LEU B  26       0.233  -5.112  29.691  1.00  0.00           C  
ATOM   4911  CG  LEU B  26       1.331  -5.759  28.857  1.00  0.00           C  
ATOM   4912  CD1 LEU B  26       2.075  -4.692  28.121  1.00  0.00           C  
ATOM   4913  CD2 LEU B  26       2.262  -6.536  29.737  1.00  0.00           C  
ATOM   4914  H   LEU B  26      -1.522  -6.449  28.365  1.00  0.00           H  
ATOM   4915  HA  LEU B  26      -0.267  -6.824  30.918  1.00  0.00           H  
ATOM   4916 1HB  LEU B  26      -0.319  -4.436  29.038  1.00  0.00           H  
ATOM   4917 2HB  LEU B  26       0.710  -4.517  30.471  1.00  0.00           H  
ATOM   4918  HG  LEU B  26       0.898  -6.413  28.139  1.00  0.00           H  
ATOM   4919 1HD1 LEU B  26       2.854  -5.147  27.508  1.00  0.00           H  
ATOM   4920 2HD1 LEU B  26       1.376  -4.160  27.484  1.00  0.00           H  
ATOM   4921 3HD1 LEU B  26       2.526  -4.000  28.829  1.00  0.00           H  
ATOM   4922 1HD2 LEU B  26       3.042  -6.979  29.120  1.00  0.00           H  
ATOM   4923 2HD2 LEU B  26       2.701  -5.890  30.465  1.00  0.00           H  
ATOM   4924 3HD2 LEU B  26       1.731  -7.312  30.245  1.00  0.00           H  
ATOM   4925  N   GLN B  27      -2.650  -4.592  30.817  1.00  0.00           N  
ATOM   4926  CA  GLN B  27      -3.501  -3.781  31.651  1.00  0.00           C  
ATOM   4927  C   GLN B  27      -4.256  -4.658  32.636  1.00  0.00           C  
ATOM   4928  O   GLN B  27      -4.304  -4.343  33.826  1.00  0.00           O  
ATOM   4929  CB  GLN B  27      -4.431  -2.966  30.752  1.00  0.00           C  
ATOM   4930  CG  GLN B  27      -5.326  -1.991  31.438  1.00  0.00           C  
ATOM   4931  CD  GLN B  27      -4.555  -0.924  32.187  1.00  0.00           C  
ATOM   4932  OE1 GLN B  27      -3.357  -0.696  31.940  1.00  0.00           O  
ATOM   4933  NE2 GLN B  27      -5.229  -0.261  33.102  1.00  0.00           N  
ATOM   4934  H   GLN B  27      -2.825  -4.623  29.813  1.00  0.00           H  
ATOM   4935  HA  GLN B  27      -2.870  -3.104  32.219  1.00  0.00           H  
ATOM   4936 1HB  GLN B  27      -3.827  -2.412  30.031  1.00  0.00           H  
ATOM   4937 2HB  GLN B  27      -5.058  -3.648  30.177  1.00  0.00           H  
ATOM   4938 1HG  GLN B  27      -5.936  -1.529  30.684  1.00  0.00           H
[truncated: 702,027 more chars]
