# Supplementary material for: Computational design of mechanically coupled axle-rotor protein assemblies
Source: Science. Author manuscript; Available in PMC 2023 Dec 11. (PMC10712554; doi:10.1126/science.abm1183)
Supplement: Data S5 [file NIHMS1871500-supplement-Data_S5.zip › pdbs/C3-C1_3.pdb]

ATOM      1  N   SER A   1       7.515   9.065  44.081  1.00  0.00           N  
ATOM      2  CA  SER A   1       7.668   8.107  43.002  1.00  0.00           C  
ATOM      3  C   SER A   1       6.503   8.101  42.006  1.00  0.00           C  
ATOM      4  O   SER A   1       6.722   7.850  40.817  1.00  0.00           O  
ATOM      5  CB  SER A   1       7.888   6.747  43.597  1.00  0.00           C  
ATOM      6  OG  SER A   1       6.789   6.331  44.344  1.00  0.00           O  
ATOM      7 1H   SER A   1       8.327   9.029  44.677  1.00  0.00           H  
ATOM      8 2H   SER A   1       7.461   9.979  43.643  1.00  0.00           H  
ATOM      9 3H   SER A   1       6.689   8.876  44.617  1.00  0.00           H  
ATOM     10  HA  SER A   1       8.568   8.369  42.450  1.00  0.00           H  
ATOM     11 1HB  SER A   1       8.089   6.024  42.808  1.00  0.00           H  
ATOM     12 2HB  SER A   1       8.767   6.785  44.233  1.00  0.00           H  
ATOM     13  HG  SER A   1       7.150   5.579  44.886  1.00  0.00           H  
ATOM     14  N   ILE A   2       5.275   8.416  42.450  1.00  0.00           N  
ATOM     15  CA  ILE A   2       4.158   8.411  41.506  1.00  0.00           C  
ATOM     16  C   ILE A   2       4.267   9.584  40.549  1.00  0.00           C  
ATOM     17  O   ILE A   2       4.061   9.416  39.343  1.00  0.00           O  
ATOM     18  CB  ILE A   2       2.784   8.439  42.213  1.00  0.00           C  
ATOM     19  CG1 ILE A   2       2.599   7.125  43.001  1.00  0.00           C  
ATOM     20  CG2 ILE A   2       1.648   8.568  41.135  1.00  0.00           C  
ATOM     21  CD1 ILE A   2       1.454   7.122  43.923  1.00  0.00           C  
ATOM     22  H   ILE A   2       5.107   8.629  43.419  1.00  0.00           H  
ATOM     23  HA  ILE A   2       4.202   7.504  40.915  1.00  0.00           H  
ATOM     24  HB  ILE A   2       2.737   9.275  42.914  1.00  0.00           H  
ATOM     25 1HG1 ILE A   2       2.456   6.318  42.307  1.00  0.00           H  
ATOM     26 2HG1 ILE A   2       3.498   6.938  43.580  1.00  0.00           H  
ATOM     27 1HG2 ILE A   2       0.667   8.589  41.600  1.00  0.00           H  
ATOM     28 2HG2 ILE A   2       1.768   9.498  40.575  1.00  0.00           H  
ATOM     29 3HG2 ILE A   2       1.700   7.727  40.445  1.00  0.00           H  
ATOM     30 1HD1 ILE A   2       1.382   6.171  44.434  1.00  0.00           H  
ATOM     31 2HD1 ILE A   2       1.566   7.919  44.652  1.00  0.00           H  
ATOM     32 3HD1 ILE A   2       0.581   7.277  43.363  1.00  0.00           H  
ATOM     33  N   GLU A   3       4.538  10.768  41.084  1.00  0.00           N  
ATOM     34  CA  GLU A   3       4.663  11.983  40.296  1.00  0.00           C  
ATOM     35  C   GLU A   3       5.832  11.886  39.312  1.00  0.00           C  
ATOM     36  O   GLU A   3       5.729  12.351  38.169  1.00  0.00           O  
ATOM     37  CB  GLU A   3       4.820  13.172  41.240  1.00  0.00           C  
ATOM     38  CG  GLU A   3       3.558  13.438  42.096  1.00  0.00           C  
ATOM     39  CD  GLU A   3       3.435  12.494  43.294  1.00  0.00           C  
ATOM     40  OE1 GLU A   3       4.354  11.730  43.515  1.00  0.00           O  
ATOM     41  OE2 GLU A   3       2.433  12.530  43.962  1.00  0.00           O1-
ATOM     42  H   GLU A   3       4.674  10.836  42.094  1.00  0.00           H  
ATOM     43  HA  GLU A   3       3.746  12.114  39.723  1.00  0.00           H  
ATOM     44 1HB  GLU A   3       5.665  12.996  41.910  1.00  0.00           H  
ATOM     45 2HB  GLU A   3       5.040  14.071  40.665  1.00  0.00           H  
ATOM     46 1HG  GLU A   3       3.582  14.466  42.456  1.00  0.00           H  
ATOM     47 2HG  GLU A   3       2.680  13.323  41.461  1.00  0.00           H  
ATOM     48  N   GLU A   4       6.933  11.272  39.738  1.00  0.00           N  
ATOM     49  CA  GLU A   4       8.065  11.095  38.855  1.00  0.00           C  
ATOM     50  C   GLU A   4       7.670  10.139  37.728  1.00  0.00           C  
ATOM     51  O   GLU A   4       8.003  10.386  36.563  1.00  0.00           O  
ATOM     52  CB  GLU A   4       9.271  10.573  39.631  1.00  0.00           C  
ATOM     53  CG  GLU A   4       9.837  11.566  40.664  1.00  0.00           C  
ATOM     54  CD  GLU A   4       9.049  11.591  41.960  1.00  0.00           C  
ATOM     55  OE1 GLU A   4       8.120  10.813  42.071  1.00  0.00           O  
ATOM     56  OE2 GLU A   4       9.369  12.357  42.829  1.00  0.00           O1-
ATOM     57  H   GLU A   4       6.998  10.959  40.707  1.00  0.00           H  
ATOM     58  HA  GLU A   4       8.320  12.057  38.415  1.00  0.00           H  
ATOM     59 1HB  GLU A   4       9.002   9.652  40.148  1.00  0.00           H  
ATOM     60 2HB  GLU A   4      10.073  10.332  38.934  1.00  0.00           H  
ATOM     61 1HG  GLU A   4      10.869  11.294  40.884  1.00  0.00           H  
ATOM     62 2HG  GLU A   4       9.839  12.565  40.227  1.00  0.00           H  
ATOM     63  N   ALA A   5       6.944   9.054  38.062  1.00  0.00           N  
ATOM     64  CA  ALA A   5       6.483   8.134  37.039  1.00  0.00           C  
ATOM     65  C   ALA A   5       5.556   8.852  36.070  1.00  0.00           C  
ATOM     66  O   ALA A   5       5.602   8.596  34.867  1.00  0.00           O  
ATOM     67  CB  ALA A   5       5.773   6.943  37.662  1.00  0.00           C  
ATOM     68  H   ALA A   5       6.744   8.841  39.042  1.00  0.00           H  
ATOM     69  HA  ALA A   5       7.347   7.787  36.483  1.00  0.00           H  
ATOM     70 1HB  ALA A   5       5.453   6.257  36.880  1.00  0.00           H  
ATOM     71 2HB  ALA A   5       6.457   6.429  38.340  1.00  0.00           H  
ATOM     72 3HB  ALA A   5       4.909   7.290  38.218  1.00  0.00           H  
ATOM     73  N   GLU A   6       4.708   9.764  36.563  1.00  0.00           N  
ATOM     74  CA  GLU A   6       3.828  10.485  35.660  1.00  0.00           C  
ATOM     75  C   GLU A   6       4.609  11.296  34.644  1.00  0.00           C  
ATOM     76  O   GLU A   6       4.289  11.260  33.449  1.00  0.00           O  
ATOM     77  CB  GLU A   6       2.856  11.392  36.412  1.00  0.00           C  
ATOM     78  CG  GLU A   6       1.854  12.122  35.489  1.00  0.00           C  
ATOM     79  CD  GLU A   6       0.808  12.902  36.219  1.00  0.00           C  
ATOM     80  OE1 GLU A   6       0.813  12.897  37.423  1.00  0.00           O  
ATOM     81  OE2 GLU A   6      -0.010  13.501  35.567  1.00  0.00           O1-
ATOM     82  H   GLU A   6       4.640   9.894  37.578  1.00  0.00           H  
ATOM     83  HA  GLU A   6       3.258   9.754  35.108  1.00  0.00           H  
ATOM     84 1HB  GLU A   6       2.320  10.817  37.158  1.00  0.00           H  
ATOM     85 2HB  GLU A   6       3.421  12.156  36.943  1.00  0.00           H  
ATOM     86 1HG  GLU A   6       2.414  12.817  34.862  1.00  0.00           H  
ATOM     87 2HG  GLU A   6       1.375  11.406  34.832  1.00  0.00           H  
ATOM     88  N   GLU A   7       5.644  12.011  35.091  1.00  0.00           N  
ATOM     89  CA  GLU A   7       6.436  12.783  34.142  1.00  0.00           C  
ATOM     90  C   GLU A   7       7.193  11.886  33.171  1.00  0.00           C  
ATOM     91  O   GLU A   7       7.258  12.192  31.975  1.00  0.00           O  
ATOM     92  CB  GLU A   7       7.398  13.720  34.864  1.00  0.00           C  
ATOM     93  CG  GLU A   7       6.719  14.908  35.526  1.00  0.00           C  
ATOM     94  CD  GLU A   7       6.068  15.806  34.491  1.00  0.00           C  
ATOM     95  OE1 GLU A   7       6.678  16.009  33.458  1.00  0.00           O  
ATOM     96  OE2 GLU A   7       4.978  16.272  34.713  1.00  0.00           O1-
ATOM     97  H   GLU A   7       5.835  12.043  36.100  1.00  0.00           H  
ATOM     98  HA  GLU A   7       5.750  13.397  33.559  1.00  0.00           H  
ATOM     99 1HB  GLU A   7       7.928  13.162  35.640  1.00  0.00           H  
ATOM    100 2HB  GLU A   7       8.140  14.095  34.161  1.00  0.00           H  
ATOM    101 1HG  GLU A   7       5.954  14.539  36.213  1.00  0.00           H  
ATOM    102 2HG  GLU A   7       7.451  15.473  36.101  1.00  0.00           H  
ATOM    103  N   GLU A   8       7.713  10.750  33.646  1.00  0.00           N  
ATOM    104  CA  GLU A   8       8.437   9.860  32.749  1.00  0.00           C  
ATOM    105  C   GLU A   8       7.455   9.272  31.739  1.00  0.00           C  
ATOM    106  O   GLU A   8       7.781   9.143  30.558  1.00  0.00           O  
ATOM    107  CB  GLU A   8       9.156   8.760  33.533  1.00  0.00           C  
ATOM    108  CG  GLU A   8      10.035   7.805  32.693  1.00  0.00           C  
ATOM    109  CD  GLU A   8      11.227   8.472  32.022  1.00  0.00           C  
ATOM    110  OE1 GLU A   8      11.566   9.584  32.376  1.00  0.00           O  
ATOM    111  OE2 GLU A   8      11.826   7.847  31.180  1.00  0.00           O1-
ATOM    112  H   GLU A   8       7.660  10.540  34.649  1.00  0.00           H  
ATOM    113  HA  GLU A   8       9.182  10.440  32.209  1.00  0.00           H  
ATOM    114 1HB  GLU A   8       9.792   9.218  34.289  1.00  0.00           H  
ATOM    115 2HB  GLU A   8       8.422   8.169  34.064  1.00  0.00           H  
ATOM    116 1HG  GLU A   8      10.395   7.006  33.338  1.00  0.00           H  
ATOM    117 2HG  GLU A   8       9.414   7.353  31.925  1.00  0.00           H  
ATOM    118  N   SER A   9       6.243   8.941  32.196  1.00  0.00           N  
ATOM    119  CA  SER A   9       5.226   8.366  31.336  1.00  0.00           C  
ATOM    120  C   SER A   9       4.856   9.344  30.234  1.00  0.00           C  
ATOM    121  O   SER A   9       4.712   8.957  29.069  1.00  0.00           O  
ATOM    122  CB  SER A   9       3.978   8.032  32.142  1.00  0.00           C  
ATOM    123  OG  SER A   9       4.220   7.017  33.084  1.00  0.00           O  
ATOM    124  H   SER A   9       6.041   9.046  33.185  1.00  0.00           H  
ATOM    125  HA  SER A   9       5.628   7.465  30.892  1.00  0.00           H  
ATOM    126 1HB  SER A   9       3.624   8.922  32.653  1.00  0.00           H  
ATOM    127 2HB  SER A   9       3.194   7.722  31.463  1.00  0.00           H  
ATOM    128  HG  SER A   9       4.728   7.448  33.811  1.00  0.00           H  
ATOM    129  N   ARG A  10       4.732  10.626  30.601  1.00  0.00           N  
ATOM    130  CA  ARG A  10       4.425  11.673  29.646  1.00  0.00           C  
ATOM    131  C   ARG A  10       5.522  11.740  28.589  1.00  0.00           C  
ATOM    132  O   ARG A  10       5.230  11.738  27.392  1.00  0.00           O  
ATOM    133  CB  ARG A  10       4.283  13.015  30.355  1.00  0.00           C  
ATOM    134  CG  ARG A  10       3.880  14.184  29.469  1.00  0.00           C  
ATOM    135  CD  ARG A  10       3.791  15.478  30.243  1.00  0.00           C  
ATOM    136  NE  ARG A  10       5.098  15.967  30.736  1.00  0.00           N  
ATOM    137  CZ  ARG A  10       6.028  16.597  29.992  1.00  0.00           C  
ATOM    138  NH1 ARG A  10       5.854  16.816  28.696  1.00  0.00           N1+
ATOM    139  NH2 ARG A  10       7.120  16.999  30.606  1.00  0.00           N  
ATOM    140  H   ARG A  10       4.800  10.863  31.596  1.00  0.00           H  
ATOM    141  HA  ARG A  10       3.481  11.438  29.159  1.00  0.00           H  
ATOM    142 1HB  ARG A  10       3.550  12.925  31.156  1.00  0.00           H  
ATOM    143 2HB  ARG A  10       5.231  13.275  30.820  1.00  0.00           H  
ATOM    144 1HG  ARG A  10       4.608  14.300  28.662  1.00  0.00           H  
ATOM    145 2HG  ARG A  10       2.902  13.981  29.034  1.00  0.00           H  
ATOM    146 1HD  ARG A  10       3.345  16.250  29.619  1.00  0.00           H  
ATOM    147 2HD  ARG A  10       3.152  15.315  31.114  1.00  0.00           H  
ATOM    148  HE  ARG A  10       5.333  15.865  31.744  1.00  0.00           H  
ATOM    149 1HH1 ARG A  10       5.005  16.504  28.232  1.00  0.00           H  
ATOM    150 2HH1 ARG A  10       6.564  17.293  28.159  1.00  0.00           H  
ATOM    151 1HH2 ARG A  10       7.195  16.808  31.621  1.00  0.00           H  
ATOM    152 2HH2 ARG A  10       7.850  17.481  30.107  1.00  0.00           H  
ATOM    153  N   LYS A  11       6.787  11.753  29.028  1.00  0.00           N  
ATOM    154  CA  LYS A  11       7.913  11.830  28.104  1.00  0.00           C  
ATOM    155  C   LYS A  11       7.912  10.655  27.130  1.00  0.00           C  
ATOM    156  O   LYS A  11       8.153  10.853  25.934  1.00  0.00           O  
ATOM    157  CB  LYS A  11       9.224  11.857  28.887  1.00  0.00           C  
ATOM    158  CG  LYS A  11       9.488  13.154  29.651  1.00  0.00           C  
ATOM    159  CD  LYS A  11      10.754  13.037  30.502  1.00  0.00           C  
ATOM    160  CE  LYS A  11      10.996  14.282  31.333  1.00  0.00           C  
ATOM    161  NZ  LYS A  11      12.144  14.101  32.266  1.00  0.00           N1+
ATOM    162  H   LYS A  11       6.965  11.756  30.039  1.00  0.00           H  
ATOM    163  HA  LYS A  11       7.822  12.750  27.530  1.00  0.00           H  
ATOM    164 1HB  LYS A  11       9.226  11.043  29.612  1.00  0.00           H  
ATOM    165 2HB  LYS A  11      10.055  11.686  28.207  1.00  0.00           H  
ATOM    166 1HG  LYS A  11       9.612  13.969  28.938  1.00  0.00           H  
ATOM    167 2HG  LYS A  11       8.640  13.387  30.289  1.00  0.00           H  
ATOM    168 1HD  LYS A  11      10.662  12.176  31.173  1.00  0.00           H  
ATOM    169 2HD  LYS A  11      11.612  12.874  29.855  1.00  0.00           H  
ATOM    170 1HE  LYS A  11      11.208  15.118  30.669  1.00  0.00           H  
ATOM    171 2HE  LYS A  11      10.098  14.509  31.914  1.00  0.00           H  
ATOM    172 1HZ  LYS A  11      12.283  14.943  32.807  1.00  0.00           H  
ATOM    173 2HZ  LYS A  11      11.928  13.327  32.889  1.00  0.00           H  
ATOM    174 3HZ  LYS A  11      12.983  13.893  31.744  1.00  0.00           H  
ATOM    175  N   ILE A  12       7.607   9.453  27.616  1.00  0.00           N  
ATOM    176  CA  ILE A  12       7.535   8.268  26.773  1.00  0.00           C  
ATOM    177  C   ILE A  12       6.441   8.441  25.735  1.00  0.00           C  
ATOM    178  O   ILE A  12       6.635   8.194  24.544  1.00  0.00           O  
ATOM    179  CB  ILE A  12       7.310   6.989  27.606  1.00  0.00           C  
ATOM    180  CG1 ILE A  12       8.553   6.706  28.505  1.00  0.00           C  
ATOM    181  CG2 ILE A  12       7.025   5.779  26.650  1.00  0.00           C  
ATOM    182  CD1 ILE A  12       8.315   5.692  29.632  1.00  0.00           C  
ATOM    183  H   ILE A  12       7.454   9.360  28.631  1.00  0.00           H  
ATOM    184  HA  ILE A  12       8.496   8.172  26.246  1.00  0.00           H  
ATOM    185  HB  ILE A  12       6.461   7.143  28.271  1.00  0.00           H  
ATOM    186 1HG1 ILE A  12       9.345   6.313  27.863  1.00  0.00           H  
ATOM    187 2HG1 ILE A  12       8.904   7.636  28.944  1.00  0.00           H  
ATOM    188 1HG2 ILE A  12       6.868   4.878  27.214  1.00  0.00           H  
ATOM    189 2HG2 ILE A  12       6.141   5.966  26.046  1.00  0.00           H  
ATOM    190 3HG2 ILE A  12       7.883   5.634  25.990  1.00  0.00           H  
ATOM    191 1HD1 ILE A  12       9.243   5.554  30.189  1.00  0.00           H  
ATOM    192 2HD1 ILE A  12       7.558   6.084  30.301  1.00  0.00           H  
ATOM    193 3HD1 ILE A  12       7.990   4.744  29.235  1.00  0.00           H  
ATOM    194  N   ALA A  13       5.243   8.841  26.173  1.00  0.00           N  
ATOM    195  CA  ALA A  13       4.139   9.039  25.246  1.00  0.00           C  
ATOM    196  C   ALA A  13       4.460  10.080  24.166  1.00  0.00           C  
ATOM    197  O   ALA A  13       4.091   9.918  23.006  1.00  0.00           O  
ATOM    198  CB  ALA A  13       2.891   9.446  25.996  1.00  0.00           C  
ATOM    199  H   ALA A  13       5.100   9.016  27.176  1.00  0.00           H  
ATOM    200  HA  ALA A  13       3.961   8.082  24.740  1.00  0.00           H  
ATOM    201 1HB  ALA A  13       2.063   9.558  25.300  1.00  0.00           H  
ATOM    202 2HB  ALA A  13       2.651   8.690  26.742  1.00  0.00           H  
ATOM    203 3HB  ALA A  13       3.082  10.402  26.495  1.00  0.00           H  
ATOM    204  N   ASP A  14       5.155  11.161  24.548  1.00  0.00           N  
ATOM    205  CA  ASP A  14       5.499  12.200  23.582  1.00  0.00           C  
ATOM    206  C   ASP A  14       6.616  11.787  22.620  1.00  0.00           C  
ATOM    207  O   ASP A  14       6.582  12.147  21.439  1.00  0.00           O  
ATOM    208  CB  ASP A  14       5.925  13.491  24.296  1.00  0.00           C  
ATOM    209  CG  ASP A  14       4.785  14.281  24.985  1.00  0.00           C  
ATOM    210  OD1 ASP A  14       3.627  14.032  24.726  1.00  0.00           O  
ATOM    211  OD2 ASP A  14       5.108  15.167  25.750  1.00  0.00           O1-
ATOM    212  H   ASP A  14       5.381  11.287  25.537  1.00  0.00           H  
ATOM    213  HA  ASP A  14       4.611  12.416  22.994  1.00  0.00           H  
ATOM    214 1HB  ASP A  14       6.659  13.228  25.065  1.00  0.00           H  
ATOM    215 2HB  ASP A  14       6.427  14.145  23.586  1.00  0.00           H  
ATOM    216  N   LYS A  15       7.611  11.048  23.114  1.00  0.00           N  
ATOM    217  CA  LYS A  15       8.746  10.642  22.292  1.00  0.00           C  
ATOM    218  C   LYS A  15       8.547   9.372  21.458  1.00  0.00           C  
ATOM    219  O   LYS A  15       9.074   9.283  20.348  1.00  0.00           O  
ATOM    220  CB  LYS A  15       9.980  10.457  23.167  1.00  0.00           C  
ATOM    221  CG  LYS A  15      10.547  11.745  23.745  1.00  0.00           C  
ATOM    222  CD  LYS A  15      11.773  11.459  24.608  1.00  0.00           C  
ATOM    223  CE  LYS A  15      12.382  12.736  25.173  1.00  0.00           C  
ATOM    224  NZ  LYS A  15      13.579  12.452  26.022  1.00  0.00           N1+
ATOM    225  H   LYS A  15       7.616  10.812  24.109  1.00  0.00           H  
ATOM    226  HA  LYS A  15       8.943  11.452  21.592  1.00  0.00           H  
ATOM    227 1HB  LYS A  15       9.725   9.799  24.002  1.00  0.00           H  
ATOM    228 2HB  LYS A  15      10.761   9.967  22.591  1.00  0.00           H  
ATOM    229 1HG  LYS A  15      10.814  12.422  22.935  1.00  0.00           H  
ATOM    230 2HG  LYS A  15       9.782  12.225  24.359  1.00  0.00           H  
ATOM    231 1HD  LYS A  15      11.473  10.817  25.439  1.00  0.00           H  
ATOM    232 2HD  LYS A  15      12.521  10.936  24.015  1.00  0.00           H  
ATOM    233 1HE  LYS A  15      12.677  13.384  24.348  1.00  0.00           H  
ATOM    234 2HE  LYS A  15      11.633  13.250  25.776  1.00  0.00           H  
ATOM    235 1HZ  LYS A  15      13.954  13.322  26.378  1.00  0.00           H  
ATOM    236 2HZ  LYS A  15      13.309  11.859  26.795  1.00  0.00           H  
ATOM    237 3HZ  LYS A  15      14.284  11.984  25.470  1.00  0.00           H  
ATOM    238  N   GLY A  16       7.858   8.361  21.986  1.00  0.00           N  
ATOM    239  CA  GLY A  16       7.700   7.122  21.246  1.00  0.00           C  
ATOM    240  C   GLY A  16       6.696   7.273  20.111  1.00  0.00           C  
ATOM    241  O   GLY A  16       5.693   7.966  20.242  1.00  0.00           O  
ATOM    242  H   GLY A  16       7.432   8.438  22.909  1.00  0.00           H  
ATOM    243 1HA  GLY A  16       8.664   6.808  20.848  1.00  0.00           H  
ATOM    244 2HA  GLY A  16       7.361   6.343  21.929  1.00  0.00           H  
ATOM    245  N   SER A  17       6.934   6.551  19.015  1.00  0.00           N  
ATOM    246  CA  SER A  17       6.017   6.522  17.881  1.00  0.00           C  
ATOM    247  C   SER A  17       5.673   5.074  17.672  1.00  0.00           C  
ATOM    248  O   SER A  17       4.731   4.704  16.964  1.00  0.00           O  
ATOM    249  CB  SER A  17       6.669   7.100  16.647  1.00  0.00           C  
ATOM    250  OG  SER A  17       7.779   6.324  16.256  1.00  0.00           O  
ATOM    251  H   SER A  17       7.771   5.992  18.942  1.00  0.00           H  
ATOM    252  HA  SER A  17       5.106   7.078  18.122  1.00  0.00           H  
ATOM    253 1HB  SER A  17       5.941   7.132  15.833  1.00  0.00           H  
ATOM    254 2HB  SER A  17       6.985   8.119  16.846  1.00  0.00           H  
ATOM    255  HG  SER A  17       8.172   6.786  15.508  1.00  0.00           H  
ATOM    256  N   ASP A  18       6.485   4.256  18.326  1.00  0.00           N  
ATOM    257  CA  ASP A  18       6.381   2.807  18.281  1.00  0.00           C  
ATOM    258  C   ASP A  18       5.533   2.319  19.420  1.00  0.00           C  
ATOM    259  O   ASP A  18       5.955   2.364  20.579  1.00  0.00           O  
ATOM    260  CB  ASP A  18       7.721   2.093  18.376  1.00  0.00           C  
ATOM    261  CG  ASP A  18       7.532   0.533  18.301  1.00  0.00           C  
ATOM    262  OD1 ASP A  18       6.393   0.073  18.148  1.00  0.00           O  
ATOM    263  OD2 ASP A  18       8.494  -0.170  18.466  1.00  0.00           O1-
ATOM    264  H   ASP A  18       7.205   4.704  18.878  1.00  0.00           H  
ATOM    265  HA  ASP A  18       5.897   2.516  17.350  1.00  0.00           H  
ATOM    266 1HB  ASP A  18       8.368   2.415  17.560  1.00  0.00           H  
ATOM    267 2HB  ASP A  18       8.208   2.349  19.309  1.00  0.00           H  
ATOM    268  N   GLY A  19       4.323   1.893  19.118  1.00  0.00           N  
ATOM    269  CA  GLY A  19       3.410   1.469  20.152  1.00  0.00           C  
ATOM    270  C   GLY A  19       3.970   0.310  20.980  1.00  0.00           C  
ATOM    271  O   GLY A  19       3.676   0.213  22.170  1.00  0.00           O  
ATOM    272  H   GLY A  19       4.044   1.868  18.148  1.00  0.00           H  
ATOM    273 1HA  GLY A  19       3.199   2.317  20.805  1.00  0.00           H  
ATOM    274 2HA  GLY A  19       2.463   1.178  19.698  1.00  0.00           H  
ATOM    275  N   HIS A  20       4.794  -0.567  20.393  1.00  0.00           N  
ATOM    276  CA  HIS A  20       5.297  -1.694  21.166  1.00  0.00           C  
ATOM    277  C   HIS A  20       6.296  -1.237  22.205  1.00  0.00           C  
ATOM    278  O   HIS A  20       6.144  -1.525  23.398  1.00  0.00           O  
ATOM    279  CB  HIS A  20       5.957  -2.737  20.258  1.00  0.00           C  
ATOM    280  CG  HIS A  20       6.432  -3.957  21.000  1.00  0.00           C  
ATOM    281  CD2 HIS A  20       5.824  -5.147  21.235  1.00  0.00           C  
ATOM    282  ND1 HIS A  20       7.674  -4.037  21.611  1.00  0.00           N  
ATOM    283  CE1 HIS A  20       7.795  -5.215  22.193  1.00  0.00           C  
ATOM    284  NE2 HIS A  20       6.692  -5.902  21.975  1.00  0.00           N  
ATOM    285  H   HIS A  20       5.098  -0.466  19.411  1.00  0.00           H  
ATOM    286  HA  HIS A  20       4.473  -2.177  21.693  1.00  0.00           H  
ATOM    287 1HB  HIS A  20       5.254  -3.048  19.488  1.00  0.00           H  
ATOM    288 2HB  HIS A  20       6.816  -2.288  19.750  1.00  0.00           H  
ATOM    289  HD2 HIS A  20       4.827  -5.449  20.903  1.00  0.00           H  
ATOM    290  HE1 HIS A  20       8.660  -5.568  22.753  1.00  0.00           H  
ATOM    291  HE2 HIS A  20       6.513  -6.861  22.312  1.00  0.00           H  
ATOM    292  N   LYS A  21       7.310  -0.504  21.760  1.00  0.00           N  
ATOM    293  CA  LYS A  21       8.342  -0.050  22.659  1.00  0.00           C  
ATOM    294  C   LYS A  21       7.772   0.911  23.691  1.00  0.00           C  
ATOM    295  O   LYS A  21       8.085   0.794  24.877  1.00  0.00           O  
ATOM    296  CB  LYS A  21       9.472   0.607  21.875  1.00  0.00           C  
ATOM    297  CG  LYS A  21      10.687   1.060  22.705  1.00  0.00           C  
ATOM    298  CD  LYS A  21      11.383  -0.137  23.372  1.00  0.00           C  
ATOM    299  CE  LYS A  21      12.844   0.158  23.743  1.00  0.00           C  
ATOM    300  NZ  LYS A  21      12.978   1.254  24.747  1.00  0.00           N1+
ATOM    301  H   LYS A  21       7.384  -0.313  20.764  1.00  0.00           H  
ATOM    302  HA  LYS A  21       8.738  -0.919  23.181  1.00  0.00           H  
ATOM    303 1HB  LYS A  21       9.819  -0.082  21.100  1.00  0.00           H  
ATOM    304 2HB  LYS A  21       9.080   1.483  21.370  1.00  0.00           H  
ATOM    305 1HG  LYS A  21      11.389   1.575  22.053  1.00  0.00           H  
ATOM    306 2HG  LYS A  21      10.358   1.756  23.486  1.00  0.00           H  
ATOM    307 1HD  LYS A  21      10.852  -0.370  24.302  1.00  0.00           H  
ATOM    308 2HD  LYS A  21      11.339  -1.009  22.719  1.00  0.00           H  
ATOM    309 1HE  LYS A  21      13.286  -0.748  24.153  1.00  0.00           H  
ATOM    310 2HE  LYS A  21      13.388   0.439  22.842  1.00  0.00           H  
ATOM    311 1HZ  LYS A  21      13.946   1.407  24.967  1.00  0.00           H  
ATOM    312 2HZ  LYS A  21      12.580   2.116  24.391  1.00  0.00           H  
ATOM    313 3HZ  LYS A  21      12.472   0.999  25.621  1.00  0.00           H  
ATOM    314  N   ALA A  22       6.897   1.841  23.279  1.00  0.00           N  
ATOM    315  CA  ALA A  22       6.359   2.781  24.249  1.00  0.00           C  
ATOM    316  C   ALA A  22       5.650   2.038  25.373  1.00  0.00           C  
ATOM    317  O   ALA A  22       5.851   2.345  26.547  1.00  0.00           O  
ATOM    318  CB  ALA A  22       5.404   3.744  23.573  1.00  0.00           C  
ATOM    319  H   ALA A  22       6.628   1.926  22.291  1.00  0.00           H  
ATOM    320  HA  ALA A  22       7.193   3.338  24.681  1.00  0.00           H  
ATOM    321 1HB  ALA A  22       5.019   4.455  24.300  1.00  0.00           H  
ATOM    322 2HB  ALA A  22       5.930   4.275  22.780  1.00  0.00           H  
ATOM    323 3HB  ALA A  22       4.578   3.178  23.140  1.00  0.00           H  
ATOM    324  N   VAL A  23       4.883   1.000  25.022  1.00  0.00           N  
ATOM    325  CA  VAL A  23       4.217   0.217  26.042  1.00  0.00           C  
ATOM    326  C   VAL A  23       5.221  -0.526  26.896  1.00  0.00           C  
ATOM    327  O   VAL A  23       5.065  -0.557  28.115  1.00  0.00           O  
ATOM    328  CB  VAL A  23       3.223  -0.761  25.413  1.00  0.00           C  
ATOM    329  CG1 VAL A  23       2.671  -1.744  26.456  1.00  0.00           C  
ATOM    330  CG2 VAL A  23       2.102   0.037  24.857  1.00  0.00           C  
ATOM    331  H   VAL A  23       4.718   0.794  24.033  1.00  0.00           H  
ATOM    332  HA  VAL A  23       3.655   0.891  26.678  1.00  0.00           H  
ATOM    333  HB  VAL A  23       3.720  -1.324  24.617  1.00  0.00           H  
ATOM    334 1HG1 VAL A  23       1.961  -2.409  25.970  1.00  0.00           H  
ATOM    335 2HG1 VAL A  23       3.480  -2.337  26.879  1.00  0.00           H  
ATOM    336 3HG1 VAL A  23       2.172  -1.193  27.257  1.00  0.00           H  
ATOM    337 1HG2 VAL A  23       1.396  -0.621  24.380  1.00  0.00           H  
ATOM    338 2HG2 VAL A  23       1.626   0.573  25.669  1.00  0.00           H  
ATOM    339 3HG2 VAL A  23       2.465   0.748  24.137  1.00  0.00           H  
ATOM    340  N   ALA A  24       6.237  -1.147  26.287  1.00  0.00           N  
ATOM    341  CA  ALA A  24       7.219  -1.890  27.061  1.00  0.00           C  
ATOM    342  C   ALA A  24       7.914  -0.995  28.089  1.00  0.00           C  
ATOM    343  O   ALA A  24       8.139  -1.430  29.230  1.00  0.00           O  
ATOM    344  CB  ALA A  24       8.255  -2.488  26.126  1.00  0.00           C  
ATOM    345  H   ALA A  24       6.299  -1.132  25.264  1.00  0.00           H  
ATOM    346  HA  ALA A  24       6.705  -2.688  27.588  1.00  0.00           H  
ATOM    347 1HB  ALA A  24       8.977  -3.062  26.701  1.00  0.00           H  
ATOM    348 2HB  ALA A  24       7.756  -3.136  25.404  1.00  0.00           H  
ATOM    349 3HB  ALA A  24       8.763  -1.681  25.603  1.00  0.00           H  
ATOM    350  N   ASP A  25       8.217   0.254  27.719  1.00  0.00           N  
ATOM    351  CA  ASP A  25       8.865   1.163  28.652  1.00  0.00           C  
ATOM    352  C   ASP A  25       7.899   1.617  29.741  1.00  0.00           C  
ATOM    353  O   ASP A  25       8.275   1.671  30.917  1.00  0.00           O  
ATOM    354  CB  ASP A  25       9.446   2.381  27.932  1.00  0.00           C  
ATOM    355  CG  ASP A  25      10.727   2.114  27.046  1.00  0.00           C  
ATOM    356  OD1 ASP A  25      11.388   1.068  27.129  1.00  0.00           O  
ATOM    357  OD2 ASP A  25      11.066   2.995  26.294  1.00  0.00           O1-
ATOM    358  H   ASP A  25       8.051   0.536  26.745  1.00  0.00           H  
ATOM    359  HA  ASP A  25       9.679   0.633  29.133  1.00  0.00           H  
ATOM    360 1HB  ASP A  25       8.668   2.798  27.283  1.00  0.00           H  
ATOM    361 2HB  ASP A  25       9.693   3.141  28.666  1.00  0.00           H  
ATOM    362  N   LEU A  26       6.644   1.903  29.380  1.00  0.00           N  
ATOM    363  CA  LEU A  26       5.668   2.311  30.381  1.00  0.00           C  
ATOM    364  C   LEU A  26       5.397   1.182  31.353  1.00  0.00           C  
ATOM    365  O   LEU A  26       5.254   1.420  32.552  1.00  0.00           O  
ATOM    366  CB  LEU A  26       4.344   2.715  29.729  1.00  0.00           C  
ATOM    367  CG  LEU A  26       4.345   3.997  28.902  1.00  0.00           C  
ATOM    368  CD1 LEU A  26       3.042   4.106  28.171  1.00  0.00           C  
ATOM    369  CD2 LEU A  26       4.552   5.188  29.791  1.00  0.00           C  
ATOM    370  H   LEU A  26       6.377   1.876  28.390  1.00  0.00           H  
ATOM    371  HA  LEU A  26       6.082   3.137  30.947  1.00  0.00           H  
ATOM    372 1HB  LEU A  26       4.034   1.900  29.074  1.00  0.00           H  
ATOM    373 2HB  LEU A  26       3.594   2.824  30.515  1.00  0.00           H  
ATOM    374  HG  LEU A  26       5.125   3.957  28.182  1.00  0.00           H  
ATOM    375 1HD1 LEU A  26       3.038   5.012  27.563  1.00  0.00           H  
ATOM    376 2HD1 LEU A  26       2.933   3.238  27.527  1.00  0.00           H  
ATOM    377 3HD1 LEU A  26       2.218   4.141  28.882  1.00  0.00           H  
ATOM    378 1HD2 LEU A  26       4.539   6.090  29.182  1.00  0.00           H  
ATOM    379 2HD2 LEU A  26       3.774   5.235  30.520  1.00  0.00           H  
ATOM    380 3HD2 LEU A  26       5.491   5.116  30.294  1.00  0.00           H  
ATOM    381  N   GLN A  27       5.349  -0.049  30.851  1.00  0.00           N  
ATOM    382  CA  GLN A  27       5.080  -1.189  31.694  1.00  0.00           C  
ATOM    383  C   GLN A  27       6.229  -1.402  32.668  1.00  0.00           C  
ATOM    384  O   GLN A  27       5.994  -1.601  33.860  1.00  0.00           O  
ATOM    385  CB  GLN A  27       4.820  -2.413  30.813  1.00  0.00           C  
ATOM    386  CG  GLN A  27       4.400  -3.668  31.527  1.00  0.00           C  
ATOM    387  CD  GLN A  27       3.078  -3.510  32.272  1.00  0.00           C  
ATOM    388  NE2 GLN A  27       2.798  -4.438  33.165  1.00  0.00           N  
ATOM    389  OE1 GLN A  27       2.309  -2.555  32.039  1.00  0.00           O  
ATOM    390  H   GLN A  27       5.456  -0.188  29.845  1.00  0.00           H  
ATOM    391  HA  GLN A  27       4.185  -0.974  32.271  1.00  0.00           H  
ATOM    392 1HB  GLN A  27       4.045  -2.166  30.085  1.00  0.00           H  
ATOM    393 2HB  GLN A  27       5.723  -2.637  30.244  1.00  0.00           H  
ATOM    394 1HG  GLN A  27       4.305  -4.444  30.788  1.00  0.00           H  
ATOM    395 2HG  GLN A  27       5.164  -3.935  32.247  1.00  0.00           H  
ATOM    396 1HE2 GLN A  27       1.956  -4.361  33.717  1.00  0.00           H  
ATOM    397 2HE2 GLN A  27       3.405  -5.233  33.305  1.00  0.00           H  
ATOM    398  N   ARG A  28       7.479  -1.278  32.204  1.00  0.00           N  
ATOM    399  CA  ARG A  28       8.613  -1.428  33.108  1.00  0.00           C  
ATOM    400  C   ARG A  28       8.524  -0.386  34.221  1.00  0.00           C  
ATOM    401  O   ARG A  28       8.783  -0.683  35.394  1.00  0.00           O  
ATOM    402  CB  ARG A  28       9.920  -1.301  32.355  1.00  0.00           C  
ATOM    403  CG  ARG A  28      11.183  -1.581  33.175  1.00  0.00           C  
ATOM    404  CD  ARG A  28      12.395  -1.653  32.299  1.00  0.00           C  
ATOM    405  NE  ARG A  28      12.675  -0.370  31.638  1.00  0.00           N  
ATOM    406  CZ  ARG A  28      12.447  -0.071  30.327  1.00  0.00           C  
ATOM    407  NH1 ARG A  28      11.904  -0.928  29.488  1.00  0.00           N1+
ATOM    408  NH2 ARG A  28      12.750   1.113  29.852  1.00  0.00           N  
ATOM    409  H   ARG A  28       7.649  -1.133  31.203  1.00  0.00           H  
ATOM    410  HA  ARG A  28       8.574  -2.418  33.554  1.00  0.00           H  
ATOM    411 1HB  ARG A  28       9.907  -1.985  31.508  1.00  0.00           H  
ATOM    412 2HB  ARG A  28       9.990  -0.290  31.952  1.00  0.00           H  
ATOM    413 1HG  ARG A  28      11.327  -0.773  33.893  1.00  0.00           H  
ATOM    414 2HG  ARG A  28      11.073  -2.527  33.708  1.00  0.00           H  
ATOM    415 1HD  ARG A  28      13.257  -1.905  32.920  1.00  0.00           H  
ATOM    416 2HD  ARG A  28      12.265  -2.423  31.546  1.00  0.00           H  
ATOM    417  HE  ARG A  28      13.092   0.355  32.210  1.00  0.00           H  
ATOM    418 1HH1 ARG A  28      11.632  -1.852  29.783  1.00  0.00           H  
ATOM    419 2HH1 ARG A  28      11.734  -0.609  28.518  1.00  0.00           H  
ATOM    420 1HH2 ARG A  28      13.159   1.823  30.438  1.00  0.00           H  
ATOM    421 2HH2 ARG A  28      12.534   1.288  28.862  1.00  0.00           H  
ATOM    422  N   LEU A  29       8.147   0.842  33.847  1.00  0.00           N  
ATOM    423  CA  LEU A  29       7.982   1.933  34.790  1.00  0.00           C  
ATOM    424  C   LEU A  29       6.884   1.612  35.809  1.00  0.00           C  
ATOM    425  O   LEU A  29       7.081   1.829  37.007  1.00  0.00           O  
ATOM    426  CB  LEU A  29       7.654   3.219  34.011  1.00  0.00           C  
ATOM    427  CG  LEU A  29       7.403   4.519  34.781  1.00  0.00           C  
ATOM    428  CD1 LEU A  29       8.643   4.922  35.583  1.00  0.00           C  
ATOM    429  CD2 LEU A  29       7.020   5.590  33.748  1.00  0.00           C  
ATOM    430  H   LEU A  29       8.004   1.033  32.850  1.00  0.00           H  
ATOM    431  HA  LEU A  29       8.923   2.062  35.319  1.00  0.00           H  
ATOM    432 1HB  LEU A  29       8.465   3.401  33.307  1.00  0.00           H  
ATOM    433 2HB  LEU A  29       6.768   3.039  33.434  1.00  0.00           H  
ATOM    434  HG  LEU A  29       6.577   4.381  35.480  1.00  0.00           H  
ATOM    435 1HD1 LEU A  29       8.454   5.842  36.113  1.00  0.00           H  
ATOM    436 2HD1 LEU A  29       8.886   4.146  36.308  1.00  0.00           H  
ATOM    437 3HD1 LEU A  29       9.483   5.064  34.906  1.00  0.00           H  
ATOM    438 1HD2 LEU A  29       6.813   6.519  34.249  1.00  0.00           H  
ATOM    439 2HD2 LEU A  29       7.835   5.730  33.041  1.00  0.00           H  
ATOM    440 3HD2 LEU A  29       6.130   5.264  33.208  1.00  0.00           H  
ATOM    441  N   ASN A  30       5.739   1.085  35.342  1.00  0.00           N  
ATOM    442  CA  ASN A  30       4.616   0.735  36.216  1.00  0.00           C  
ATOM    443  C   ASN A  30       5.016  -0.344  37.222  1.00  0.00           C  
ATOM    444  O   ASN A  30       4.607  -0.301  38.391  1.00  0.00           O  
ATOM    445  CB  ASN A  30       3.453   0.242  35.373  1.00  0.00           C  
ATOM    446  CG  ASN A  30       2.830   1.349  34.586  1.00  0.00           C  
ATOM    447  ND2 ASN A  30       2.140   1.016  33.525  1.00  0.00           N  
ATOM    448  OD1 ASN A  30       2.990   2.527  34.940  1.00  0.00           O  
ATOM    449  H   ASN A  30       5.626   0.996  34.329  1.00  0.00           H  
ATOM    450  HA  ASN A  30       4.316   1.621  36.773  1.00  0.00           H  
ATOM    451 1HB  ASN A  30       3.800  -0.526  34.685  1.00  0.00           H  
ATOM    452 2HB  ASN A  30       2.698  -0.211  36.013  1.00  0.00           H  
ATOM    453 1HD2 ASN A  30       1.711   1.743  32.961  1.00  0.00           H  
ATOM    454 2HD2 ASN A  30       2.047   0.055  33.257  1.00  0.00           H  
ATOM    455  N   ILE A  31       5.843  -1.283  36.781  1.00  0.00           N  
ATOM    456  CA  ILE A  31       6.362  -2.356  37.612  1.00  0.00           C  
ATOM    457  C   ILE A  31       7.255  -1.794  38.705  1.00  0.00           C  
ATOM    458  O   ILE A  31       7.126  -2.168  39.870  1.00  0.00           O  
ATOM    459  CB  ILE A  31       7.089  -3.393  36.756  1.00  0.00           C  
ATOM    460  CG1 ILE A  31       6.047  -4.108  35.855  1.00  0.00           C  
ATOM    461  CG2 ILE A  31       7.867  -4.396  37.649  1.00  0.00           C  
ATOM    462  CD1 ILE A  31       6.637  -4.881  34.721  1.00  0.00           C  
ATOM    463  H   ILE A  31       6.083  -1.261  35.779  1.00  0.00           H  
ATOM    464  HA  ILE A  31       5.512  -2.850  38.095  1.00  0.00           H  
ATOM    465  HB  ILE A  31       7.789  -2.881  36.101  1.00  0.00           H  
ATOM    466 1HG1 ILE A  31       5.490  -4.809  36.480  1.00  0.00           H  
ATOM    467 2HG1 ILE A  31       5.346  -3.381  35.454  1.00  0.00           H  
ATOM    468 1HG2 ILE A  31       8.389  -5.111  37.033  1.00  0.00           H  
ATOM    469 2HG2 ILE A  31       8.602  -3.880  38.264  1.00  0.00           H  
ATOM    470 3HG2 ILE A  31       7.168  -4.922  38.297  1.00  0.00           H  
ATOM    471 1HD1 ILE A  31       5.839  -5.365  34.165  1.00  0.00           H  
ATOM    472 2HD1 ILE A  31       7.173  -4.208  34.066  1.00  0.00           H  
ATOM    473 3HD1 ILE A  31       7.305  -5.605  35.095  1.00  0.00           H  
ATOM    474  N   LYS A  32       8.176  -0.899  38.322  1.00  0.00           N  
ATOM    475  CA  LYS A  32       9.070  -0.293  39.296  1.00  0.00           C  
ATOM    476  C   LYS A  32       8.281   0.596  40.262  1.00  0.00           C  
ATOM    477  O   LYS A  32       8.623   0.681  41.448  1.00  0.00           O  
ATOM    478  CB  LYS A  32      10.180   0.492  38.589  1.00  0.00           C  
ATOM    479  CG  LYS A  32      11.273   1.120  39.520  1.00  0.00           C  
ATOM    480  CD  LYS A  32      12.032   0.066  40.389  1.00  0.00           C  
ATOM    481  CE  LYS A  32      12.848  -0.940  39.552  1.00  0.00           C  
ATOM    482  NZ  LYS A  32      13.639  -1.873  40.422  1.00  0.00           N1+
ATOM    483  H   LYS A  32       8.274  -0.673  37.328  1.00  0.00           H  
ATOM    484  HA  LYS A  32       9.520  -1.094  39.871  1.00  0.00           H  
ATOM    485 1HB  LYS A  32      10.658  -0.147  37.850  1.00  0.00           H  
ATOM    486 2HB  LYS A  32       9.719   1.315  38.036  1.00  0.00           H  
ATOM    487 1HG  LYS A  32      11.999   1.645  38.902  1.00  0.00           H  
ATOM    488 2HG  LYS A  32      10.805   1.844  40.187  1.00  0.00           H  
ATOM    489 1HD  LYS A  32      12.726   0.598  41.038  1.00  0.00           H  
ATOM    490 2HD  LYS A  32      11.340  -0.477  41.033  1.00  0.00           H  
ATOM    491 1HE  LYS A  32      12.171  -1.536  38.945  1.00  0.00           H  
ATOM    492 2HE  LYS A  32      13.531  -0.399  38.899  1.00  0.00           H  
ATOM    493 1HZ  LYS A  32      14.152  -2.527  39.855  1.00  0.00           H  
ATOM    494 2HZ  LYS A  32      14.280  -1.353  40.997  1.00  0.00           H  
ATOM    495 3HZ  LYS A  32      12.979  -2.394  41.038  1.00  0.00           H  
ATOM    496  N   LEU A  33       7.236   1.274  39.770  1.00  0.00           N  
ATOM    497  CA  LEU A  33       6.424   2.088  40.654  1.00  0.00           C  
ATOM    498  C   LEU A  33       5.761   1.179  41.680  1.00  0.00           C  
ATOM    499  O   LEU A  33       5.748   1.502  42.870  1.00  0.00           O  
ATOM    500  CB  LEU A  33       5.356   2.886  39.881  1.00  0.00           C  
ATOM    501  CG  LEU A  33       4.408   3.802  40.742  1.00  0.00           C  
ATOM    502  CD1 LEU A  33       5.235   4.838  41.499  1.00  0.00           C  
ATOM    503  CD2 LEU A  33       3.384   4.500  39.816  1.00  0.00           C  
ATOM    504  H   LEU A  33       7.031   1.242  38.770  1.00  0.00           H  
ATOM    505  HA  LEU A  33       7.085   2.778  41.165  1.00  0.00           H  
ATOM    506 1HB  LEU A  33       5.859   3.508  39.139  1.00  0.00           H  
ATOM    507 2HB  LEU A  33       4.726   2.174  39.349  1.00  0.00           H  
ATOM    508  HG  LEU A  33       3.881   3.196  41.470  1.00  0.00           H  
ATOM    509 1HD1 LEU A  33       4.593   5.445  42.086  1.00  0.00           H  
ATOM    510 2HD1 LEU A  33       5.940   4.359  42.167  1.00  0.00           H  
ATOM    511 3HD1 LEU A  33       5.775   5.457  40.787  1.00  0.00           H  
ATOM    512 1HD2 LEU A  33       2.722   5.129  40.395  1.00  0.00           H  
ATOM    513 2HD2 LEU A  33       3.909   5.112  39.088  1.00  0.00           H  
ATOM    514 3HD2 LEU A  33       2.794   3.746  39.294  1.00  0.00           H  
ATOM    515  N   ALA A  34       5.226   0.027  41.237  1.00  0.00           N  
ATOM    516  CA  ALA A  34       4.592  -0.903  42.156  1.00  0.00           C  
ATOM    517  C   ALA A  34       5.570  -1.348  43.234  1.00  0.00           C  
ATOM    518  O   ALA A  34       5.199  -1.418  44.409  1.00  0.00           O  
ATOM    519  CB  ALA A  34       4.088  -2.120  41.400  1.00  0.00           C  
ATOM    520  H   ALA A  34       5.213  -0.173  40.233  1.00  0.00           H  
ATOM    521  HA  ALA A  34       3.755  -0.396  42.634  1.00  0.00           H  
ATOM    522 1HB  ALA A  34       3.612  -2.792  42.079  1.00  0.00           H  
ATOM    523 2HB  ALA A  34       3.378  -1.808  40.635  1.00  0.00           H  
ATOM    524 3HB  ALA A  34       4.922  -2.625  40.926  1.00  0.00           H  
ATOM    525  N   GLU A  35       6.830  -1.608  42.844  1.00  0.00           N  
ATOM    526  CA  GLU A  35       7.856  -2.005  43.803  1.00  0.00           C  
ATOM    527  C   GLU A  35       8.087  -0.915  44.832  1.00  0.00           C  
ATOM    528  O   GLU A  35       8.155  -1.197  46.032  1.00  0.00           O  
ATOM    529  CB  GLU A  35       9.174  -2.333  43.104  1.00  0.00           C  
ATOM    530  CG  GLU A  35      10.286  -2.830  44.046  1.00  0.00           C  
ATOM    531  CD  GLU A  35      11.584  -3.110  43.325  1.00  0.00           C  
ATOM    532  OE1 GLU A  35      11.605  -3.023  42.116  1.00  0.00           O  
ATOM    533  OE2 GLU A  35      12.554  -3.401  43.975  1.00  0.00           O1-
ATOM    534  H   GLU A  35       7.050  -1.586  41.842  1.00  0.00           H  
ATOM    535  HA  GLU A  35       7.526  -2.888  44.338  1.00  0.00           H  
ATOM    536 1HB  GLU A  35       9.000  -3.090  42.338  1.00  0.00           H  
ATOM    537 2HB  GLU A  35       9.544  -1.444  42.600  1.00  0.00           H  
ATOM    538 1HG  GLU A  35      10.469  -2.082  44.817  1.00  0.00           H  
ATOM    539 2HG  GLU A  35       9.946  -3.742  44.538  1.00  0.00           H  
ATOM    540  N   ASP A  36       8.201   0.338  44.380  1.00  0.00           N  
ATOM    541  CA  ASP A  36       8.432   1.431  45.315  1.00  0.00           C  
ATOM    542  C   ASP A  36       7.232   1.620  46.249  1.00  0.00           C  
ATOM    543  O   ASP A  36       7.407   1.891  47.443  1.00  0.00           O  
ATOM    544  CB  ASP A  36       8.723   2.735  44.570  1.00  0.00           C  
ATOM    545  CG  ASP A  36       9.242   3.825  45.508  1.00  0.00           C  
ATOM    546  OD1 ASP A  36      10.351   3.672  46.006  1.00  0.00           O  
ATOM    547  OD2 ASP A  36       8.560   4.809  45.709  1.00  0.00           O1-
ATOM    548  H   ASP A  36       8.189   0.513  43.369  1.00  0.00           H  
ATOM    549  HA  ASP A  36       9.302   1.183  45.917  1.00  0.00           H  
ATOM    550 1HB  ASP A  36       9.457   2.548  43.784  1.00  0.00           H  
ATOM    551 2HB  ASP A  36       7.805   3.085  44.083  1.00  0.00           H  
ATOM    552  N   LEU A  37       6.013   1.480  45.730  1.00  0.00           N  
ATOM    553  CA  LEU A  37       4.850   1.634  46.584  1.00  0.00           C  
ATOM    554  C   LEU A  37       4.779   0.509  47.612  1.00  0.00           C  
ATOM    555  O   LEU A  37       4.423   0.758  48.768  1.00  0.00           O  
ATOM    556  CB  LEU A  37       3.584   1.751  45.730  1.00  0.00           C  
ATOM    557  CG  LEU A  37       3.492   3.077  44.887  1.00  0.00           C  
ATOM    558  CD1 LEU A  37       2.323   3.002  43.939  1.00  0.00           C  
ATOM    559  CD2 LEU A  37       3.331   4.296  45.806  1.00  0.00           C  
ATOM    560  H   LEU A  37       5.905   1.308  44.726  1.00  0.00           H  
ATOM    561  HA  LEU A  37       4.970   2.549  47.145  1.00  0.00           H  
ATOM    562 1HB  LEU A  37       3.566   0.909  45.034  1.00  0.00           H  
ATOM    563 2HB  LEU A  37       2.711   1.690  46.377  1.00  0.00           H  
ATOM    564  HG  LEU A  37       4.405   3.188  44.298  1.00  0.00           H  
ATOM    565 1HD1 LEU A  37       2.305   3.914  43.362  1.00  0.00           H  
ATOM    566 2HD1 LEU A  37       2.447   2.148  43.271  1.00  0.00           H  
ATOM    567 3HD1 LEU A  37       1.392   2.899  44.496  1.00  0.00           H  
ATOM    568 1HD2 LEU A  37       3.282   5.181  45.202  1.00  0.00           H  
ATOM    569 2HD2 LEU A  37       2.414   4.191  46.380  1.00  0.00           H  
ATOM    570 3HD2 LEU A  37       4.165   4.401  46.480  1.00  0.00           H  
ATOM    571  N   LEU A  38       5.149  -0.719  47.223  1.00  0.00           N  
ATOM    572  CA  LEU A  38       5.179  -1.818  48.178  1.00  0.00           C  
ATOM    573  C   LEU A  38       6.240  -1.534  49.238  1.00  0.00           C  
ATOM    574  O   LEU A  38       6.026  -1.815  50.423  1.00  0.00           O  
ATOM    575  CB  LEU A  38       5.443  -3.161  47.485  1.00  0.00           C  
ATOM    576  CG  LEU A  38       5.497  -4.436  48.414  1.00  0.00           C  
ATOM    577  CD1 LEU A  38       4.188  -4.608  49.179  1.00  0.00           C  
ATOM    578  CD2 LEU A  38       5.750  -5.668  47.553  1.00  0.00           C  
ATOM    579  H   LEU A  38       5.367  -0.899  46.237  1.00  0.00           H  
ATOM    580  HA  LEU A  38       4.208  -1.858  48.660  1.00  0.00           H  
ATOM    581 1HB  LEU A  38       4.671  -3.315  46.739  1.00  0.00           H  
ATOM    582 2HB  LEU A  38       6.400  -3.088  46.961  1.00  0.00           H  
ATOM    583  HG  LEU A  38       6.305  -4.328  49.143  1.00  0.00           H  
ATOM    584 1HD1 LEU A  38       4.271  -5.500  49.797  1.00  0.00           H  
ATOM    585 2HD1 LEU A  38       4.004  -3.752  49.824  1.00  0.00           H  
ATOM    586 3HD1 LEU A  38       3.360  -4.727  48.492  1.00  0.00           H  
ATOM    587 1HD2 LEU A  38       5.797  -6.552  48.192  1.00  0.00           H  
ATOM    588 2HD2 LEU A  38       4.939  -5.784  46.834  1.00  0.00           H  
ATOM    589 3HD2 LEU A  38       6.695  -5.552  47.023  1.00  0.00           H  
ATOM    590  N   ARG A  39       7.403  -1.010  48.811  1.00  0.00           N  
ATOM    591  CA  ARG A  39       8.483  -0.653  49.718  1.00  0.00           C  
ATOM    592  C   ARG A  39       7.974   0.333  50.765  1.00  0.00           C  
ATOM    593  O   ARG A  39       8.253   0.167  51.951  1.00  0.00           O  
ATOM    594  CB  ARG A  39       9.652  -0.036  48.959  1.00  0.00           C  
ATOM    595  CG  ARG A  39      10.869   0.325  49.790  1.00  0.00           C  
ATOM    596  CD  ARG A  39      11.913   1.033  48.968  1.00  0.00           C  
ATOM    597  NE  ARG A  39      11.483   2.379  48.504  1.00  0.00           N  
ATOM    598  CZ  ARG A  39      11.490   3.512  49.246  1.00  0.00           C  
ATOM    599  NH1 ARG A  39      11.875   3.510  50.514  1.00  0.00           N1+
ATOM    600  NH2 ARG A  39      11.104   4.631  48.664  1.00  0.00           N  
ATOM    601  H   ARG A  39       7.545  -0.872  47.805  1.00  0.00           H  
ATOM    602  HA  ARG A  39       8.826  -1.557  50.223  1.00  0.00           H  
ATOM    603 1HB  ARG A  39       9.965  -0.712  48.166  1.00  0.00           H  
ATOM    604 2HB  ARG A  39       9.329   0.875  48.488  1.00  0.00           H  
ATOM    605 1HG  ARG A  39      10.569   0.976  50.611  1.00  0.00           H  
ATOM    606 2HG  ARG A  39      11.310  -0.586  50.196  1.00  0.00           H  
ATOM    607 1HD  ARG A  39      12.828   1.141  49.545  1.00  0.00           H  
ATOM    608 2HD  ARG A  39      12.123   0.431  48.081  1.00  0.00           H  
ATOM    609  HE  ARG A  39      11.165   2.498  47.519  1.00  0.00           H  
ATOM    610 1HH1 ARG A  39      12.165   2.653  50.958  1.00  0.00           H  
ATOM    611 2HH1 ARG A  39      11.869   4.372  51.048  1.00  0.00           H  
ATOM    612 1HH2 ARG A  39      10.811   4.586  47.666  1.00  0.00           H  
ATOM    613 2HH2 ARG A  39      11.092   5.501  49.168  1.00  0.00           H  
ATOM    614  N   HIS A  40       7.221   1.353  50.317  1.00  0.00           N  
ATOM    615  CA  HIS A  40       6.633   2.372  51.189  1.00  0.00           C  
ATOM    616  C   HIS A  40       5.755   1.714  52.250  1.00  0.00           C  
ATOM    617  O   HIS A  40       5.864   2.028  53.444  1.00  0.00           O  
ATOM    618  CB  HIS A  40       5.789   3.360  50.375  1.00  0.00           C  
ATOM    619  CG  HIS A  40       5.190   4.468  51.166  1.00  0.00           C  
ATOM    620  CD2 HIS A  40       3.933   4.656  51.629  1.00  0.00           C  
ATOM    621  ND1 HIS A  40       5.919   5.561  51.579  1.00  0.00           N  
ATOM    622  CE1 HIS A  40       5.129   6.378  52.256  1.00  0.00           C  
ATOM    623  NE2 HIS A  40       3.925   5.859  52.294  1.00  0.00           N  
ATOM    624  H   HIS A  40       7.094   1.454  49.305  1.00  0.00           H  
ATOM    625  HA  HIS A  40       7.425   2.924  51.695  1.00  0.00           H  
ATOM    626 1HB  HIS A  40       6.400   3.790  49.579  1.00  0.00           H  
ATOM    627 2HB  HIS A  40       4.976   2.834  49.901  1.00  0.00           H  
ATOM    628  HD2 HIS A  40       3.088   3.985  51.489  1.00  0.00           H  
ATOM    629  HE1 HIS A  40       5.417   7.326  52.706  1.00  0.00           H  
ATOM    630  HE2 HIS A  40       3.119   6.314  52.766  1.00  0.00           H  
ATOM    631  N   VAL A  41       4.890   0.791  51.820  1.00  0.00           N  
ATOM    632  CA  VAL A  41       4.010   0.109  52.756  1.00  0.00           C  
ATOM    633  C   VAL A  41       4.833  -0.645  53.792  1.00  0.00           C  
ATOM    634  O   VAL A  41       4.542  -0.565  54.989  1.00  0.00           O  
ATOM    635  CB  VAL A  41       3.099  -0.896  52.014  1.00  0.00           C  
ATOM    636  CG1 VAL A  41       2.321  -1.772  53.006  1.00  0.00           C  
ATOM    637  CG2 VAL A  41       2.153  -0.146  51.135  1.00  0.00           C  
ATOM    638  H   VAL A  41       4.828   0.611  50.811  1.00  0.00           H  
ATOM    639  HA  VAL A  41       3.395   0.854  53.262  1.00  0.00           H  
ATOM    640  HB  VAL A  41       3.720  -1.551  51.406  1.00  0.00           H  
ATOM    641 1HG1 VAL A  41       1.702  -2.473  52.458  1.00  0.00           H  
ATOM    642 2HG1 VAL A  41       3.011  -2.332  53.634  1.00  0.00           H  
ATOM    643 3HG1 VAL A  41       1.688  -1.143  53.634  1.00  0.00           H  
ATOM    644 1HG2 VAL A  41       1.529  -0.843  50.588  1.00  0.00           H  
ATOM    645 2HG2 VAL A  41       1.544   0.484  51.755  1.00  0.00           H  
ATOM    646 3HG2 VAL A  41       2.700   0.461  50.433  1.00  0.00           H  
ATOM    647  N   GLU A  42       5.859  -1.375  53.341  1.00  0.00           N  
ATOM    648  CA  GLU A  42       6.703  -2.119  54.260  1.00  0.00           C  
ATOM    649  C   GLU A  42       7.484  -1.215  55.221  1.00  0.00           C  
ATOM    650  O   GLU A  42       7.626  -1.565  56.395  1.00  0.00           O  
ATOM    651  CB  GLU A  42       7.648  -3.022  53.474  1.00  0.00           C  
ATOM    652  CG  GLU A  42       6.962  -4.228  52.813  1.00  0.00           C  
ATOM    653  CD  GLU A  42       6.489  -5.230  53.840  1.00  0.00           C  
ATOM    654  OE1 GLU A  42       7.274  -5.547  54.697  1.00  0.00           O  
ATOM    655  OE2 GLU A  42       5.367  -5.684  53.786  1.00  0.00           O1-
ATOM    656  H   GLU A  42       6.032  -1.429  52.332  1.00  0.00           H  
ATOM    657  HA  GLU A  42       6.057  -2.762  54.858  1.00  0.00           H  
ATOM    658 1HB  GLU A  42       8.132  -2.435  52.690  1.00  0.00           H  
ATOM    659 2HB  GLU A  42       8.429  -3.393  54.135  1.00  0.00           H  
ATOM    660 1HG  GLU A  42       6.103  -3.875  52.233  1.00  0.00           H  
ATOM    661 2HG  GLU A  42       7.657  -4.705  52.125  1.00  0.00           H  
ATOM    662  N   GLU A  43       7.979  -0.055  54.752  1.00  0.00           N  
ATOM    663  CA  GLU A  43       8.690   0.858  55.648  1.00  0.00           C  
ATOM    664  C   GLU A  43       7.752   1.321  56.754  1.00  0.00           C  
ATOM    665  O   GLU A  43       8.135   1.363  57.932  1.00  0.00           O  
ATOM    666  CB  GLU A  43       9.263   2.079  54.911  1.00  0.00           C  
ATOM    667  CG  GLU A  43      10.094   3.023  55.834  1.00  0.00           C  
ATOM    668  CD  GLU A  43      10.722   4.221  55.129  1.00  0.00           C  
ATOM    669  OE1 GLU A  43      10.537   4.376  53.950  1.00  0.00           O  
ATOM    670  OE2 GLU A  43      11.392   4.990  55.800  1.00  0.00           O1-
ATOM    671  H   GLU A  43       7.901   0.159  53.755  1.00  0.00           H  
ATOM    672  HA  GLU A  43       9.517   0.316  56.108  1.00  0.00           H  
ATOM    673 1HB  GLU A  43       9.900   1.745  54.091  1.00  0.00           H  
ATOM    674 2HB  GLU A  43       8.444   2.657  54.475  1.00  0.00           H  
ATOM    675 1HG  GLU A  43       9.447   3.397  56.627  1.00  0.00           H  
ATOM    676 2HG  GLU A  43      10.883   2.435  56.302  1.00  0.00           H  
ATOM    677  N   LEU A  44       6.510   1.668  56.385  1.00  0.00           N  
ATOM    678  CA  LEU A  44       5.546   2.090  57.383  1.00  0.00           C  
ATOM    679  C   LEU A  44       5.241   0.956  58.341  1.00  0.00           C  
ATOM    680  O   LEU A  44       5.113   1.187  59.543  1.00  0.00           O  
ATOM    681  CB  LEU A  44       4.254   2.582  56.742  1.00  0.00           C  
ATOM    682  CG  LEU A  44       4.314   3.911  55.951  1.00  0.00           C  
ATOM    683  CD1 LEU A  44       2.961   4.116  55.299  1.00  0.00           C  
ATOM    684  CD2 LEU A  44       4.673   5.084  56.882  1.00  0.00           C  
ATOM    685  H   LEU A  44       6.255   1.661  55.390  1.00  0.00           H  
ATOM    686  HA  LEU A  44       5.987   2.888  57.966  1.00  0.00           H  
ATOM    687 1HB  LEU A  44       3.918   1.809  56.047  1.00  0.00           H  
ATOM    688 2HB  LEU A  44       3.503   2.685  57.519  1.00  0.00           H  
ATOM    689  HG  LEU A  44       5.061   3.844  55.157  1.00  0.00           H  
ATOM    690 1HD1 LEU A  44       2.959   5.039  54.725  1.00  0.00           H  
ATOM    691 2HD1 LEU A  44       2.759   3.277  54.640  1.00  0.00           H  
ATOM    692 3HD1 LEU A  44       2.195   4.172  56.061  1.00  0.00           H  
ATOM    693 1HD2 LEU A  44       4.684   6.006  56.300  1.00  0.00           H  
ATOM    694 2HD2 LEU A  44       3.940   5.160  57.667  1.00  0.00           H  
ATOM    695 3HD2 LEU A  44       5.650   4.939  57.323  1.00  0.00           H  
ATOM    696  N   GLN A  45       5.166  -0.277  57.837  1.00  0.00           N  
ATOM    697  CA  GLN A  45       4.901  -1.385  58.728  1.00  0.00           C  
ATOM    698  C   GLN A  45       6.011  -1.558  59.748  1.00  0.00           C  
ATOM    699  O   GLN A  45       5.722  -1.789  60.924  1.00  0.00           O  
ATOM    700  CB  GLN A  45       4.720  -2.673  57.935  1.00  0.00           C  
ATOM    701  CG  GLN A  45       4.389  -3.876  58.770  1.00  0.00           C  
ATOM    702  CD  GLN A  45       3.104  -3.698  59.503  1.00  0.00           C  
ATOM    703  NE2 GLN A  45       3.037  -4.263  60.688  1.00  0.00           N  
ATOM    704  OE1 GLN A  45       2.173  -3.042  59.011  1.00  0.00           O  
ATOM    705  H   GLN A  45       5.215  -0.420  56.823  1.00  0.00           H  
ATOM    706  HA  GLN A  45       3.977  -1.168  59.261  1.00  0.00           H  
ATOM    707 1HB  GLN A  45       3.939  -2.528  57.192  1.00  0.00           H  
ATOM    708 2HB  GLN A  45       5.636  -2.894  57.395  1.00  0.00           H  
ATOM    709 1HG  GLN A  45       4.322  -4.736  58.118  1.00  0.00           H  
ATOM    710 2HG  GLN A  45       5.181  -4.033  59.502  1.00  0.00           H  
ATOM    711 1HE2 GLN A  45       2.201  -4.160  61.246  1.00  0.00           H  
ATOM    712 2HE2 GLN A  45       3.814  -4.772  61.052  1.00  0.00           H  
ATOM    713  N   GLU A  46       7.273  -1.429  59.333  1.00  0.00           N  
ATOM    714  CA  GLU A  46       8.349  -1.565  60.303  1.00  0.00           C  
ATOM    715  C   GLU A  46       8.289  -0.449  61.337  1.00  0.00           C  
ATOM    716  O   GLU A  46       8.569  -0.678  62.517  1.00  0.00           O  
ATOM    717  CB  GLU A  46       9.708  -1.619  59.632  1.00  0.00           C  
ATOM    718  CG  GLU A  46       9.934  -2.902  58.862  1.00  0.00           C  
ATOM    719  CD  GLU A  46      11.300  -3.009  58.299  1.00  0.00           C  
ATOM    720  OE1 GLU A  46      12.020  -2.039  58.360  1.00  0.00           O  
ATOM    721  OE2 GLU A  46      11.636  -4.063  57.807  1.00  0.00           O1-
ATOM    722  H   GLU A  46       7.473  -1.293  58.335  1.00  0.00           H  
ATOM    723  HA  GLU A  46       8.211  -2.506  60.827  1.00  0.00           H  
ATOM    724 1HB  GLU A  46       9.801  -0.787  58.932  1.00  0.00           H  
ATOM    725 2HB  GLU A  46      10.492  -1.519  60.382  1.00  0.00           H  
ATOM    726 1HG  GLU A  46       9.759  -3.744  59.533  1.00  0.00           H  
ATOM    727 2HG  GLU A  46       9.202  -2.957  58.058  1.00  0.00           H  
ATOM    728  N   LEU A  47       7.910   0.756  60.902  1.00  0.00           N  
ATOM    729  CA  LEU A  47       7.774   1.885  61.808  1.00  0.00           C  
ATOM    730  C   LEU A  47       6.692   1.576  62.845  1.00  0.00           C  
ATOM    731  O   LEU A  47       6.879   1.847  64.036  1.00  0.00           O  
ATOM    732  CB  LEU A  47       7.414   3.152  61.010  1.00  0.00           C  
ATOM    733  CG  LEU A  47       7.221   4.485  61.779  1.00  0.00           C  
ATOM    734  CD1 LEU A  47       8.524   4.889  62.503  1.00  0.00           C  
ATOM    735  CD2 LEU A  47       6.778   5.556  60.759  1.00  0.00           C  
ATOM    736  H   LEU A  47       7.773   0.895  59.895  1.00  0.00           H  
ATOM    737  HA  LEU A  47       8.724   2.027  62.316  1.00  0.00           H  
ATOM    738 1HB  LEU A  47       8.182   3.305  60.253  1.00  0.00           H  
ATOM    739 2HB  LEU A  47       6.484   2.963  60.496  1.00  0.00           H  
ATOM    740  HG  LEU A  47       6.442   4.364  62.536  1.00  0.00           H  
ATOM    741 1HD1 LEU A  47       8.367   5.827  63.034  1.00  0.00           H  
ATOM    742 2HD1 LEU A  47       8.808   4.122  63.226  1.00  0.00           H  
ATOM    743 3HD1 LEU A  47       9.324   5.013  61.776  1.00  0.00           H  
ATOM    744 1HD2 LEU A  47       6.616   6.506  61.269  1.00  0.00           H  
ATOM    745 2HD2 LEU A  47       7.547   5.676  59.999  1.00  0.00           H  
ATOM    746 3HD2 LEU A  47       5.847   5.234  60.283  1.00  0.00           H  
ATOM    747  N   ASN A  48       5.563   1.011  62.393  1.00  0.00           N  
ATOM    748  CA  ASN A  48       4.452   0.659  63.273  1.00  0.00           C  
ATOM    749  C   ASN A  48       4.860  -0.414  64.282  1.00  0.00           C  
ATOM    750  O   ASN A  48       4.473  -0.349  65.456  1.00  0.00           O  
ATOM    751  CB  ASN A  48       3.285   0.190  62.430  1.00  0.00           C  
ATOM    752  CG  ASN A  48       2.706   1.329  61.688  1.00  0.00           C  
ATOM    753  ND2 ASN A  48       2.083   1.073  60.572  1.00  0.00           N  
ATOM    754  OD1 ASN A  48       2.861   2.480  62.127  1.00  0.00           O  
ATOM    755  H   ASN A  48       5.460   0.885  61.381  1.00  0.00           H  
ATOM    756  HA  ASN A  48       4.160   1.544  63.834  1.00  0.00           H  
ATOM    757 1HB  ASN A  48       3.621  -0.560  61.717  1.00  0.00           H  
ATOM    758 2HB  ASN A  48       2.521  -0.268  63.057  1.00  0.00           H  
ATOM    759 1HD2 ASN A  48       1.723   1.841  60.020  1.00  0.00           H  
ATOM    760 2HD2 ASN A  48       1.992   0.134  60.241  1.00  0.00           H  
ATOM    761  N   ILE A  49       5.684  -1.368  63.843  1.00  0.00           N  
ATOM    762  CA  ILE A  49       6.185  -2.402  64.733  1.00  0.00           C  
ATOM    763  C   ILE A  49       7.085  -1.764  65.775  1.00  0.00           C  
ATOM    764  O   ILE A  49       6.999  -2.107  66.957  1.00  0.00           O  
ATOM    765  CB  ILE A  49       6.950  -3.510  63.977  1.00  0.00           C  
ATOM    766  CG1 ILE A  49       5.940  -4.309  63.104  1.00  0.00           C  
ATOM    767  CG2 ILE A  49       7.687  -4.438  65.001  1.00  0.00           C  
ATOM    768  CD1 ILE A  49       6.572  -5.238  62.065  1.00  0.00           C  
ATOM    769  H   ILE A  49       5.906  -1.392  62.841  1.00  0.00           H  
ATOM    770  HA  ILE A  49       5.344  -2.860  65.242  1.00  0.00           H  
ATOM    771  HB  ILE A  49       7.677  -3.060  63.307  1.00  0.00           H  
ATOM    772 1HG1 ILE A  49       5.312  -4.904  63.763  1.00  0.00           H  
ATOM    773 2HG1 ILE A  49       5.307  -3.599  62.580  1.00  0.00           H  
ATOM    774 1HG2 ILE A  49       8.218  -5.214  64.472  1.00  0.00           H  
ATOM    775 2HG2 ILE A  49       8.406  -3.866  65.591  1.00  0.00           H  
ATOM    776 3HG2 ILE A  49       6.956  -4.892  65.671  1.00  0.00           H  
ATOM    777 1HD1 ILE A  49       5.784  -5.742  61.508  1.00  0.00           H  
ATOM    778 2HD1 ILE A  49       7.181  -4.655  61.376  1.00  0.00           H  
ATOM    779 3HD1 ILE A  49       7.190  -5.985  62.550  1.00  0.00           H  
ATOM    780  N   ASP A  50       7.979  -0.869  65.341  1.00  0.00           N  
ATOM    781  CA  ASP A  50       8.886  -0.221  66.266  1.00  0.00           C  
ATOM    782  C   ASP A  50       8.100   0.595  67.290  1.00  0.00           C  
ATOM    783  O   ASP A  50       8.439   0.587  68.476  1.00  0.00           O  
ATOM    784  CB  ASP A  50       9.844   0.703  65.516  1.00  0.00           C  
ATOM    785  CG  ASP A  50      11.053   1.059  66.338  1.00  0.00           C  
ATOM    786  OD1 ASP A  50      11.815   0.145  66.544  1.00  0.00           O  
ATOM    787  OD2 ASP A  50      11.250   2.202  66.721  1.00  0.00           O1-
ATOM    788  H   ASP A  50       8.052  -0.664  64.341  1.00  0.00           H  
ATOM    789  HA  ASP A  50       9.460  -0.985  66.788  1.00  0.00           H  
ATOM    790 1HB  ASP A  50      10.166   0.219  64.593  1.00  0.00           H  
ATOM    791 2HB  ASP A  50       9.319   1.622  65.233  1.00  0.00           H  
ATOM    792  N   LEU A  51       7.015   1.253  66.851  1.00  0.00           N  
ATOM    793  CA  LEU A  51       6.196   2.019  67.771  1.00  0.00           C  
ATOM    794  C   LEU A  51       5.573   1.090  68.789  1.00  0.00           C  
ATOM    795  O   LEU A  51       5.580   1.391  69.979  1.00  0.00           O  
ATOM    796  CB  LEU A  51       5.121   2.829  67.031  1.00  0.00           C  
ATOM    797  CG  LEU A  51       4.126   3.681  67.915  1.00  0.00           C  
ATOM    798  CD1 LEU A  51       4.888   4.685  68.792  1.00  0.00           C  
ATOM    799  CD2 LEU A  51       3.173   4.433  66.980  1.00  0.00           C  
ATOM    800  H   LEU A  51       6.807   1.270  65.850  1.00  0.00           H  
ATOM    801  HA  LEU A  51       6.853   2.715  68.289  1.00  0.00           H  
ATOM    802 1HB  LEU A  51       5.624   3.499  66.332  1.00  0.00           H  
ATOM    803 2HB  LEU A  51       4.523   2.129  66.446  1.00  0.00           H  
ATOM    804  HG  LEU A  51       3.558   3.023  68.567  1.00  0.00           H  
ATOM    805 1HD1 LEU A  51       4.175   5.261  69.383  1.00  0.00           H  
ATOM    806 2HD1 LEU A  51       5.561   4.163  69.471  1.00  0.00           H  
ATOM    807 3HD1 LEU A  51       5.466   5.362  68.163  1.00  0.00           H  
ATOM    808 1HD2 LEU A  51       2.484   5.026  67.565  1.00  0.00           H  
ATOM    809 2HD2 LEU A  51       3.747   5.095  66.328  1.00  0.00           H  
ATOM    810 3HD2 LEU A  51       2.618   3.719  66.370  1.00  0.00           H  
ATOM    811  N   ALA A  52       5.051  -0.058  68.348  1.00  0.00           N  
ATOM    812  CA  ALA A  52       4.469  -1.000  69.291  1.00  0.00           C  
ATOM    813  C   ALA A  52       5.492  -1.427  70.337  1.00  0.00           C  
ATOM    814  O   ALA A  52       5.172  -1.488  71.531  1.00  0.00           O  
ATOM    815  CB  ALA A  52       3.975  -2.219  68.553  1.00  0.00           C  
ATOM    816  H   ALA A  52       5.019  -0.252  67.341  1.00  0.00           H  
ATOM    817  HA  ALA A  52       3.642  -0.515  69.800  1.00  0.00           H  
ATOM    818 1HB  ALA A  52       3.548  -2.917  69.249  1.00  0.00           H  
ATOM    819 2HB  ALA A  52       3.230  -1.920  67.817  1.00  0.00           H  
ATOM    820 3HB  ALA A  52       4.808  -2.695  68.046  1.00  0.00           H  
ATOM    821  N   ARG A  53       6.741  -1.672  69.903  1.00  0.00           N  
ATOM    822  CA  ARG A  53       7.791  -2.049  70.842  1.00  0.00           C  
ATOM    823  C   ARG A  53       8.015  -0.912  71.847  1.00  0.00           C  
ATOM    824  O   ARG A  53       8.125  -1.160  73.055  1.00  0.00           O  
ATOM    825  CB  ARG A  53       9.099  -2.384  70.109  1.00  0.00           C  
ATOM    826  CG  ARG A  53       9.051  -3.680  69.273  1.00  0.00           C  
ATOM    827  CD  ARG A  53      10.331  -3.969  68.466  1.00  0.00           C  
ATOM    828  NE  ARG A  53      11.511  -4.344  69.300  1.00  0.00           N  
ATOM    829  CZ  ARG A  53      11.743  -5.609  69.787  1.00  0.00           C  
ATOM    830  NH1 ARG A  53      10.891  -6.584  69.571  1.00  0.00           N1+
ATOM    831  NH2 ARG A  53      12.827  -5.881  70.488  1.00  0.00           N  
ATOM    832  H   ARG A  53       6.929  -1.647  68.895  1.00  0.00           H  
ATOM    833  HA  ARG A  53       7.467  -2.935  71.385  1.00  0.00           H  
ATOM    834 1HB  ARG A  53       9.361  -1.572  69.438  1.00  0.00           H  
ATOM    835 2HB  ARG A  53       9.908  -2.485  70.831  1.00  0.00           H  
ATOM    836 1HG  ARG A  53       8.868  -4.516  69.943  1.00  0.00           H  
ATOM    837 2HG  ARG A  53       8.225  -3.610  68.568  1.00  0.00           H  
ATOM    838 1HD  ARG A  53      10.143  -4.766  67.750  1.00  0.00           H  
ATOM    839 2HD  ARG A  53      10.595  -3.064  67.914  1.00  0.00           H  
ATOM    840  HE  ARG A  53      12.249  -3.615  69.470  1.00  0.00           H  
ATOM    841 1HH1 ARG A  53      10.048  -6.425  69.046  1.00  0.00           H  
ATOM    842 2HH1 ARG A  53      11.103  -7.507  69.946  1.00  0.00           H  
ATOM    843 1HH2 ARG A  53      13.524  -5.146  70.683  1.00  0.00           H  
ATOM    844 2HH2 ARG A  53      12.989  -6.816  70.839  1.00  0.00           H  
ATOM    845  N   GLN A  54       8.040   0.342  71.364  1.00  0.00           N  
ATOM    846  CA  GLN A  54       8.222   1.484  72.254  1.00  0.00           C  
ATOM    847  C   GLN A  54       7.060   1.660  73.226  1.00  0.00           C  
ATOM    848  O   GLN A  54       7.291   1.940  74.402  1.00  0.00           O  
ATOM    849  CB  GLN A  54       8.430   2.781  71.467  1.00  0.00           C  
ATOM    850  CG  GLN A  54       9.758   2.847  70.754  1.00  0.00           C  
ATOM    851  CD  GLN A  54       9.980   4.126  69.949  1.00  0.00           C  
ATOM    852  NE2 GLN A  54      11.144   4.718  70.196  1.00  0.00           N  
ATOM    853  OE1 GLN A  54       9.153   4.582  69.149  1.00  0.00           O  
ATOM    854  H   GLN A  54       7.991   0.482  70.347  1.00  0.00           H  
ATOM    855  HA  GLN A  54       9.121   1.305  72.841  1.00  0.00           H  
ATOM    856 1HB  GLN A  54       7.642   2.876  70.721  1.00  0.00           H  
ATOM    857 2HB  GLN A  54       8.353   3.636  72.137  1.00  0.00           H  
ATOM    858 1HG  GLN A  54      10.553   2.765  71.491  1.00  0.00           H  
ATOM    859 2HG  GLN A  54       9.819   2.008  70.060  1.00  0.00           H  
ATOM    860 1HE2 GLN A  54      11.428   5.573  69.705  1.00  0.00           H  
ATOM    861 2HE2 GLN A  54      11.759   4.313  70.868  1.00  0.00           H  
ATOM    862  N   LEU A  55       5.823   1.476  72.759  1.00  0.00           N  
ATOM    863  CA  LEU A  55       4.665   1.639  73.625  1.00  0.00           C  
ATOM    864  C   LEU A  55       4.689   0.601  74.729  1.00  0.00           C  
ATOM    865  O   LEU A  55       4.402   0.910  75.892  1.00  0.00           O  
ATOM    866  CB  LEU A  55       3.371   1.462  72.816  1.00  0.00           C  
ATOM    867  CG  LEU A  55       3.019   2.555  71.770  1.00  0.00           C  
ATOM    868  CD1 LEU A  55       1.857   2.038  70.922  1.00  0.00           C  
ATOM    869  CD2 LEU A  55       2.635   3.880  72.463  1.00  0.00           C  
ATOM    870  H   LEU A  55       5.698   1.272  71.767  1.00  0.00           H  
ATOM    871  HA  LEU A  55       4.703   2.622  74.078  1.00  0.00           H  
ATOM    872 1HB  LEU A  55       3.443   0.516  72.279  1.00  0.00           H  
ATOM    873 2HB  LEU A  55       2.539   1.391  73.514  1.00  0.00           H  
ATOM    874  HG  LEU A  55       3.869   2.727  71.123  1.00  0.00           H  
ATOM    875 1HD1 LEU A  55       1.612   2.761  70.179  1.00  0.00           H  
ATOM    876 2HD1 LEU A  55       2.143   1.117  70.434  1.00  0.00           H  
ATOM    877 3HD1 LEU A  55       0.986   1.859  71.554  1.00  0.00           H  
ATOM    878 1HD2 LEU A  55       2.381   4.624  71.708  1.00  0.00           H  
ATOM    879 2HD2 LEU A  55       1.774   3.711  73.109  1.00  0.00           H  
ATOM    880 3HD2 LEU A  55       3.465   4.248  73.058  1.00  0.00           H  
ATOM    881  N   LEU A  56       5.071  -0.631  74.380  1.00  0.00           N  
ATOM    882  CA  LEU A  56       5.137  -1.695  75.358  1.00  0.00           C  
ATOM    883  C   LEU A  56       6.229  -1.388  76.373  1.00  0.00           C  
ATOM    884  O   LEU A  56       6.049  -1.641  77.571  1.00  0.00           O  
ATOM    885  CB  LEU A  56       5.355  -3.041  74.660  1.00  0.00           C  
ATOM    886  CG  LEU A  56       5.391  -4.301  75.552  1.00  0.00           C  
ATOM    887  CD1 LEU A  56       4.073  -4.446  76.363  1.00  0.00           C  
ATOM    888  CD2 LEU A  56       5.573  -5.519  74.661  1.00  0.00           C  
ATOM    889  H   LEU A  56       5.264  -0.841  73.394  1.00  0.00           H  
ATOM    890  HA  LEU A  56       4.183  -1.721  75.876  1.00  0.00           H  
ATOM    891 1HB  LEU A  56       4.577  -3.168  73.916  1.00  0.00           H  
ATOM    892 2HB  LEU A  56       6.310  -2.987  74.129  1.00  0.00           H  
ATOM    893  HG  LEU A  56       6.225  -4.230  76.240  1.00  0.00           H  
ATOM    894 1HD1 LEU A  56       4.125  -5.353  76.967  1.00  0.00           H  
ATOM    895 2HD1 LEU A  56       3.934  -3.594  77.024  1.00  0.00           H  
ATOM    896 3HD1 LEU A  56       3.229  -4.518  75.680  1.00  0.00           H  
ATOM    897 1HD2 LEU A  56       5.614  -6.423  75.280  1.00  0.00           H  
ATOM    898 2HD2 LEU A  56       4.736  -5.594  73.965  1.00  0.00           H  
ATOM    899 3HD2 LEU A  56       6.503  -5.421  74.102  1.00  0.00           H  
ATOM    900  N   ARG A  57       7.372  -0.862  75.909  1.00  0.00           N  
ATOM    901  CA  ARG A  57       8.448  -0.473  76.803  1.00  0.00           C  
ATOM    902  C   ARG A  57       7.997   0.620  77.771  1.00  0.00           C  
ATOM    903  O   ARG A  57       8.363   0.586  78.941  1.00  0.00           O  
ATOM    904  CB  ARG A  57       9.666   0.013  76.031  1.00  0.00           C  
ATOM    905  CG  ARG A  57      10.855   0.513  76.882  1.00  0.00           C  
ATOM    906  CD  ARG A  57      11.509  -0.567  77.698  1.00  0.00           C  
ATOM    907  NE  ARG A  57      12.618  -0.029  78.494  1.00  0.00           N  
ATOM    908  CZ  ARG A  57      13.892   0.151  78.055  1.00  0.00           C  
ATOM    909  NH1 ARG A  57      14.240  -0.158  76.816  1.00  0.00           N1+
ATOM    910  NH2 ARG A  57      14.796   0.650  78.884  1.00  0.00           N  
ATOM    911  H   ARG A  57       7.505  -0.757  74.895  1.00  0.00           H  
ATOM    912  HA  ARG A  57       8.732  -1.354  77.381  1.00  0.00           H  
ATOM    913 1HB  ARG A  57      10.025  -0.786  75.385  1.00  0.00           H  
ATOM    914 2HB  ARG A  57       9.371   0.836  75.390  1.00  0.00           H  
ATOM    915 1HG  ARG A  57      11.603   0.933  76.215  1.00  0.00           H  
ATOM    916 2HG  ARG A  57      10.522   1.292  77.570  1.00  0.00           H  
ATOM    917 1HD  ARG A  57      10.783  -0.988  78.398  1.00  0.00           H  
ATOM    918 2HD  ARG A  57      11.885  -1.361  77.056  1.00  0.00           H  
ATOM    919  HE  ARG A  57      12.416   0.226  79.481  1.00  0.00           H  
ATOM    920 1HH1 ARG A  57      13.561  -0.537  76.175  1.00  0.00           H  
ATOM    921 2HH1 ARG A  57      15.192  -0.016  76.507  1.00  0.00           H  
ATOM    922 1HH2 ARG A  57      14.523   0.892  79.835  1.00  0.00           H  
ATOM    923 2HH2 ARG A  57      15.746   0.794  78.578  1.00  0.00           H  
ATOM    924  N   LEU A  58       7.204   1.599  77.292  1.00  0.00           N  
ATOM    925  CA  LEU A  58       6.774   2.654  78.209  1.00  0.00           C  
ATOM    926  C   LEU A  58       5.901   2.030  79.293  1.00  0.00           C  
ATOM    927  O   LEU A  58       6.029   2.392  80.475  1.00  0.00           O  
ATOM    928  CB  LEU A  58       5.955   3.733  77.475  1.00  0.00           C  
ATOM    929  CG  LEU A  58       6.708   4.584  76.403  1.00  0.00           C  
ATOM    930  CD1 LEU A  58       5.695   5.566  75.772  1.00  0.00           C  
ATOM    931  CD2 LEU A  58       7.932   5.272  76.993  1.00  0.00           C  
ATOM    932  H   LEU A  58       6.993   1.634  76.294  1.00  0.00           H  
ATOM    933  HA  LEU A  58       7.634   3.092  78.687  1.00  0.00           H  
ATOM    934 1HB  LEU A  58       5.122   3.244  76.973  1.00  0.00           H  
ATOM    935 2HB  LEU A  58       5.552   4.422  78.217  1.00  0.00           H  
ATOM    936  HG  LEU A  58       7.041   3.941  75.615  1.00  0.00           H  
ATOM    937 1HD1 LEU A  58       6.184   6.145  74.989  1.00  0.00           H  
ATOM    938 2HD1 LEU A  58       4.864   5.013  75.341  1.00  0.00           H  
ATOM    939 3HD1 LEU A  58       5.317   6.255  76.541  1.00  0.00           H  
ATOM    940 1HD2 LEU A  58       8.427   5.849  76.216  1.00  0.00           H  
ATOM    941 2HD2 LEU A  58       7.636   5.924  77.781  1.00  0.00           H  
ATOM    942 3HD2 LEU A  58       8.630   4.540  77.380  1.00  0.00           H  
ATOM    943  N   VAL A  59       5.064   1.056  78.926  1.00  0.00           N  
ATOM    944  CA  VAL A  59       4.236   0.372  79.905  1.00  0.00           C  
ATOM    945  C   VAL A  59       5.121  -0.343  80.913  1.00  0.00           C  
ATOM    946  O   VAL A  59       4.852  -0.293  82.112  1.00  0.00           O  
ATOM    947  CB  VAL A  59       3.276  -0.644  79.255  1.00  0.00           C  
ATOM    948  CG1 VAL A  59       2.571  -1.480  80.331  1.00  0.00           C  
ATOM    949  CG2 VAL A  59       2.258   0.087  78.425  1.00  0.00           C  
ATOM    950  H   VAL A  59       4.978   0.838  77.922  1.00  0.00           H  
ATOM    951  HA  VAL A  59       3.644   1.124  80.436  1.00  0.00           H  
ATOM    952  HB  VAL A  59       3.846  -1.318  78.627  1.00  0.00           H  
ATOM    953 1HG1 VAL A  59       1.917  -2.196  79.850  1.00  0.00           H  
ATOM    954 2HG1 VAL A  59       3.300  -2.024  80.928  1.00  0.00           H  
ATOM    955 3HG1 VAL A  59       1.988  -0.827  80.981  1.00  0.00           H  
ATOM    956 1HG2 VAL A  59       1.592  -0.625  77.949  1.00  0.00           H  
ATOM    957 2HG2 VAL A  59       1.695   0.741  79.063  1.00  0.00           H  
ATOM    958 3HG2 VAL A  59       2.755   0.669  77.663  1.00  0.00           H  
ATOM    959  N   GLU A  60       6.147  -1.056  80.425  1.00  0.00           N  
ATOM    960  CA  GLU A  60       7.053  -1.769  81.311  1.00  0.00           C  
ATOM    961  C   GLU A  60       7.717  -0.828  82.310  1.00  0.00           C  
ATOM    962  O   GLU A  60       7.842  -1.176  83.489  1.00  0.00           O  
ATOM    963  CB  GLU A  60       8.144  -2.491  80.534  1.00  0.00           C  
ATOM    964  CG  GLU A  60       9.032  -3.407  81.413  1.00  0.00           C  
ATOM    965  CD  GLU A  60      10.074  -4.176  80.651  1.00  0.00           C  
ATOM    966  OE1 GLU A  60      10.146  -4.045  79.455  1.00  0.00           O  
ATOM    967  OE2 GLU A  60      10.810  -4.900  81.284  1.00  0.00           O1-
ATOM    968  H   GLU A  60       6.276  -1.117  79.410  1.00  0.00           H  
ATOM    969  HA  GLU A  60       6.475  -2.510  81.863  1.00  0.00           H  
ATOM    970 1HB  GLU A  60       7.696  -3.028  79.730  1.00  0.00           H  
ATOM    971 2HB  GLU A  60       8.804  -1.750  80.086  1.00  0.00           H  
ATOM    972 1HG  GLU A  60       9.540  -2.795  82.149  1.00  0.00           H  
ATOM    973 2HG  GLU A  60       8.392  -4.105  81.948  1.00  0.00           H  
ATOM    974  N   GLU A  61       8.147   0.360  81.855  1.00  0.00           N  
ATOM    975  CA  GLU A  61       8.785   1.296  82.773  1.00  0.00           C  
ATOM    976  C   GLU A  61       7.796   1.780  83.831  1.00  0.00           C  
ATOM    977  O   GLU A  61       8.148   1.851  85.017  1.00  0.00           O  
ATOM    978  CB  GLU A  61       9.375   2.495  82.020  1.00  0.00           C  
ATOM    979  CG  GLU A  61      10.598   2.180  81.145  1.00  0.00           C  
ATOM    980  CD  GLU A  61      11.769   1.662  81.945  1.00  0.00           C  
ATOM    981  OE1 GLU A  61      12.051   2.212  82.977  1.00  0.00           O  
ATOM    982  OE2 GLU A  61      12.387   0.689  81.530  1.00  0.00           O1-
ATOM    983  H   GLU A  61       8.078   0.568  80.853  1.00  0.00           H  
ATOM    984  HA  GLU A  61       9.594   0.777  83.282  1.00  0.00           H  
ATOM    985 1HB  GLU A  61       8.608   2.919  81.370  1.00  0.00           H  
ATOM    986 2HB  GLU A  61       9.663   3.263  82.732  1.00  0.00           H  
ATOM    987 1HG  GLU A  61      10.319   1.433  80.405  1.00  0.00           H  
ATOM    988 2HG  GLU A  61      10.892   3.085  80.615  1.00  0.00           H  
ATOM    989  N   LEU A  62       6.538   2.039  83.438  1.00  0.00           N  
ATOM    990  CA  LEU A  62       5.540   2.463  84.413  1.00  0.00           C  
ATOM    991  C   LEU A  62       5.289   1.347  85.411  1.00  0.00           C  
ATOM    992  O   LEU A  62       5.155   1.602  86.608  1.00  0.00           O  
ATOM    993  CB  LEU A  62       4.201   2.806  83.752  1.00  0.00           C  
ATOM    994  CG  LEU A  62       4.134   4.040  82.847  1.00  0.00           C  
ATOM    995  CD1 LEU A  62       2.774   4.068  82.190  1.00  0.00           C  
ATOM    996  CD2 LEU A  62       4.390   5.314  83.648  1.00  0.00           C  
ATOM    997  H   LEU A  62       6.305   2.000  82.437  1.00  0.00           H  
ATOM    998  HA  LEU A  62       5.927   3.319  84.959  1.00  0.00           H  
ATOM    999 1HB  LEU A  62       3.904   1.947  83.146  1.00  0.00           H  
ATOM   1000 2HB  LEU A  62       3.459   2.931  84.538  1.00  0.00           H  
ATOM   1001  HG  LEU A  62       4.868   3.953  82.066  1.00  0.00           H  
ATOM   1002 1HD1 LEU A  62       2.711   4.916  81.525  1.00  0.00           H  
ATOM   1003 2HD1 LEU A  62       2.641   3.152  81.623  1.00  0.00           H  
ATOM   1004 3HD1 LEU A  62       1.997   4.143  82.949  1.00  0.00           H  
ATOM   1005 1HD2 LEU A  62       4.326   6.176  82.986  1.00  0.00           H  
ATOM   1006 2HD2 LEU A  62       3.659   5.410  84.430  1.00  0.00           H  
ATOM   1007 3HD2 LEU A  62       5.371   5.282  84.088  1.00  0.00           H  
ATOM   1008  N   GLN A  63       5.268   0.105  84.920  1.00  0.00           N  
ATOM   1009  CA  GLN A  63       5.016  -1.044  85.765  1.00  0.00           C  
ATOM   1010  C   GLN A  63       6.112  -1.221  86.806  1.00  0.00           C  
ATOM   1011  O   GLN A  63       5.807  -1.449  87.979  1.00  0.00           O  
ATOM   1012  CB  GLN A  63       4.876  -2.284  84.869  1.00  0.00           C  
ATOM   1013  CG  GLN A  63       4.528  -3.566  85.550  1.00  0.00           C  
ATOM   1014  CD  GLN A  63       3.196  -3.503  86.237  1.00  0.00           C  
ATOM   1015  NE2 GLN A  63       2.975  -4.430  87.138  1.00  0.00           N  
ATOM   1016  OE1 GLN A  63       2.362  -2.620  85.957  1.00  0.00           O  
ATOM   1017  H   GLN A  63       5.353  -0.028  83.909  1.00  0.00           H  
ATOM   1018  HA  GLN A  63       4.081  -0.874  86.289  1.00  0.00           H  
ATOM   1019 1HB  GLN A  63       4.131  -2.087  84.098  1.00  0.00           H  
ATOM   1020 2HB  GLN A  63       5.818  -2.450  84.358  1.00  0.00           H  
ATOM   1021 1HG  GLN A  63       4.499  -4.336  84.797  1.00  0.00           H  
ATOM   1022 2HG  GLN A  63       5.288  -3.798  86.293  1.00  0.00           H  
ATOM   1023 1HE2 GLN A  63       2.127  -4.415  87.674  1.00  0.00           H  
ATOM   1024 2HE2 GLN A  63       3.656  -5.153  87.312  1.00  0.00           H  
ATOM   1025  N   LYS A  64       7.381  -1.087  86.410  1.00  0.00           N  
ATOM   1026  CA  LYS A  64       8.464  -1.211  87.380  1.00  0.00           C  
ATOM   1027  C   LYS A  64       8.357  -0.129  88.446  1.00  0.00           C  
ATOM   1028  O   LYS A  64       8.573  -0.383  89.639  1.00  0.00           O  
ATOM   1029  CB  LYS A  64       9.819  -1.122  86.690  1.00  0.00           C  
ATOM   1030  CG  LYS A  64      10.179  -2.345  85.855  1.00  0.00           C  
ATOM   1031  CD  LYS A  64      11.618  -2.279  85.332  1.00  0.00           C  
ATOM   1032  CE  LYS A  64      11.747  -1.235  84.224  1.00  0.00           C  
ATOM   1033  NZ  LYS A  64      13.068  -1.263  83.553  1.00  0.00           N1+
ATOM   1034  H   LYS A  64       7.582  -0.938  85.415  1.00  0.00           H  
ATOM   1035  HA  LYS A  64       8.379  -2.178  87.871  1.00  0.00           H  
ATOM   1036 1HB  LYS A  64       9.806  -0.250  86.035  1.00  0.00           H  
ATOM   1037 2HB  LYS A  64      10.598  -0.968  87.433  1.00  0.00           H  
ATOM   1038 1HG  LYS A  64      10.059  -3.241  86.465  1.00  0.00           H  
ATOM   1039 2HG  LYS A  64       9.496  -2.415  85.010  1.00  0.00           H  
ATOM   1040 1HD  LYS A  64      12.298  -2.028  86.145  1.00  0.00           H  
ATOM   1041 2HD  LYS A  64      11.898  -3.254  84.930  1.00  0.00           H  
ATOM   1042 1HE  LYS A  64      10.974  -1.415  83.481  1.00  0.00           H  
ATOM   1043 2HE  LYS A  64      11.607  -0.241  84.642  1.00  0.00           H  
ATOM   1044 1HZ  LYS A  64      13.030  -0.526  82.822  1.00  0.00           H  
ATOM   1045 2HZ  LYS A  64      13.807  -1.065  84.210  1.00  0.00           H  
ATOM   1046 3HZ  LYS A  64      13.220  -2.162  83.123  1.00  0.00           H  
ATOM   1047  N   LEU A  65       7.994   1.081  88.009  1.00  0.00           N  
ATOM   1048  CA  LEU A  65       7.854   2.221  88.891  1.00  0.00           C  
ATOM   1049  C   LEU A  65       6.731   1.954  89.910  1.00  0.00           C  
ATOM   1050  O   LEU A  65       6.900   2.212  91.107  1.00  0.00           O  
ATOM   1051  CB  LEU A  65       7.543   3.461  88.024  1.00  0.00           C  
ATOM   1052  CG  LEU A  65       7.428   4.825  88.684  1.00  0.00           C  
ATOM   1053  CD1 LEU A  65       8.762   5.238  89.302  1.00  0.00           C  
ATOM   1054  CD2 LEU A  65       6.952   5.848  87.618  1.00  0.00           C  
ATOM   1055  H   LEU A  65       7.869   1.227  87.001  1.00  0.00           H  
ATOM   1056  HA  LEU A  65       8.791   2.356  89.422  1.00  0.00           H  
ATOM   1057 1HB  LEU A  65       8.304   3.529  87.247  1.00  0.00           H  
ATOM   1058 2HB  LEU A  65       6.599   3.291  87.534  1.00  0.00           H  
ATOM   1059  HG  LEU A  65       6.712   4.760  89.479  1.00  0.00           H  
ATOM   1060 1HD1 LEU A  65       8.665   6.213  89.771  1.00  0.00           H  
ATOM   1061 2HD1 LEU A  65       9.069   4.514  90.055  1.00  0.00           H  
ATOM   1062 3HD1 LEU A  65       9.518   5.292  88.520  1.00  0.00           H  
ATOM   1063 1HD2 LEU A  65       6.834   6.829  88.071  1.00  0.00           H  
ATOM   1064 2HD2 LEU A  65       7.680   5.905  86.819  1.00  0.00           H  
ATOM   1065 3HD2 LEU A  65       5.992   5.526  87.211  1.00  0.00           H  
ATOM   1066  N   ASN A  66       5.599   1.403  89.441  1.00  0.00           N  
ATOM   1067  CA  ASN A  66       4.449   1.095  90.295  1.00  0.00           C  
ATOM   1068  C   ASN A  66       4.773   0.047  91.350  1.00  0.00           C  
ATOM   1069  O   ASN A  66       4.372   0.176  92.514  1.00  0.00           O  
ATOM   1070  CB  ASN A  66       3.318   0.560  89.442  1.00  0.00           C  
ATOM   1071  CG  ASN A  66       2.733   1.588  88.607  1.00  0.00           C  
ATOM   1072  ND2 ASN A  66       2.092   1.197  87.538  1.00  0.00           N  
ATOM   1073  OD1 ASN A  66       2.871   2.778  88.922  1.00  0.00           O  
ATOM   1074  H   ASN A  66       5.514   1.268  88.430  1.00  0.00           H  
ATOM   1075  HA  ASN A  66       4.140   2.007  90.807  1.00  0.00           H  
ATOM   1076 1HB  ASN A  66       3.691  -0.235  88.798  1.00  0.00           H  
ATOM   1077 2HB  ASN A  66       2.544   0.130  90.076  1.00  0.00           H  
ATOM   1078 1HD2 ASN A  66       1.675   1.889  86.929  1.00  0.00           H  
ATOM   1079 2HD2 ASN A  66       2.021   0.224  87.308  1.00  0.00           H  
ATOM   1080  N   ILE A  67       5.537  -0.965  90.954  1.00  0.00           N  
ATOM   1081  CA  ILE A  67       5.929  -2.028  91.861  1.00  0.00           C  
ATOM   1082  C   ILE A  67       6.818  -1.449  92.947  1.00  0.00           C  
ATOM   1083  O   ILE A  67       6.638  -1.752  94.134  1.00  0.00           O  
ATOM   1084  CB  ILE A  67       6.634  -3.162  91.103  1.00  0.00           C  
ATOM   1085  CG1 ILE A  67       5.606  -3.847  90.169  1.00  0.00           C  
ATOM   1086  CG2 ILE A  67       7.210  -4.181  92.104  1.00  0.00           C  
ATOM   1087  CD1 ILE A  67       6.215  -4.753  89.147  1.00  0.00           C  
ATOM   1088  H   ILE A  67       5.797  -1.021  89.961  1.00  0.00           H  
ATOM   1089  HA  ILE A  67       5.034  -2.432  92.331  1.00  0.00           H  
ATOM   1090  HB  ILE A  67       7.433  -2.746  90.485  1.00  0.00           H  
ATOM   1091 1HG1 ILE A  67       4.921  -4.433  90.781  1.00  0.00           H  
ATOM   1092 2HG1 ILE A  67       5.031  -3.087  89.651  1.00  0.00           H  
ATOM   1093 1HG2 ILE A  67       7.706  -4.982  91.586  1.00  0.00           H  
ATOM   1094 2HG2 ILE A  67       7.932  -3.706  92.765  1.00  0.00           H  
ATOM   1095 3HG2 ILE A  67       6.393  -4.580  92.686  1.00  0.00           H  
ATOM   1096 1HD1 ILE A  67       5.434  -5.194  88.542  1.00  0.00           H  
ATOM   1097 2HD1 ILE A  67       6.888  -4.183  88.507  1.00  0.00           H  
ATOM   1098 3HD1 ILE A  67       6.752  -5.510  89.646  1.00  0.00           H  
ATOM   1099  N   ASP A  68       7.794  -0.628  92.541  1.00  0.00           N  
ATOM   1100  CA  ASP A  68       8.701   0.001  93.481  1.00  0.00           C  
ATOM   1101  C   ASP A  68       7.934   0.924  94.441  1.00  0.00           C  
ATOM   1102  O   ASP A  68       8.248   0.972  95.631  1.00  0.00           O  
ATOM   1103  CB  ASP A  68       9.782   0.763  92.708  1.00  0.00           C  
ATOM   1104  CG  ASP A  68      10.959   1.214  93.558  1.00  0.00           C  
ATOM   1105  OD1 ASP A  68      11.601   0.362  94.155  1.00  0.00           O  
ATOM   1106  OD2 ASP A  68      11.232   2.397  93.607  1.00  0.00           O1-
ATOM   1107  H   ASP A  68       7.925  -0.448  91.540  1.00  0.00           H  
ATOM   1108  HA  ASP A  68       9.185  -0.779  94.064  1.00  0.00           H  
ATOM   1109 1HB  ASP A  68      10.150   0.132  91.896  1.00  0.00           H  
ATOM   1110 2HB  ASP A  68       9.327   1.642  92.241  1.00  0.00           H  
ATOM   1111  N   LEU A  69       6.888   1.613  93.954  1.00  0.00           N  
ATOM   1112  CA  LEU A  69       6.112   2.477  94.833  1.00  0.00           C  
ATOM   1113  C   LEU A  69       5.418   1.664  95.915  1.00  0.00           C  
ATOM   1114  O   LEU A  69       5.415   2.063  97.087  1.00  0.00           O  
ATOM   1115  CB  LEU A  69       5.052   3.270  94.067  1.00  0.00           C  
ATOM   1116  CG  LEU A  69       4.179   4.262  94.938  1.00  0.00           C  
ATOM   1117  CD1 LEU A  69       5.079   5.333  95.644  1.00  0.00           C  
ATOM   1118  CD2 LEU A  69       3.112   4.938  94.041  1.00  0.00           C  
ATOM   1119  H   LEU A  69       6.702   1.600  92.947  1.00  0.00           H  
ATOM   1120  HA  LEU A  69       6.805   3.165  95.305  1.00  0.00           H  
ATOM   1121 1HB  LEU A  69       5.528   3.780  93.263  1.00  0.00           H  
ATOM   1122 2HB  LEU A  69       4.361   2.551  93.624  1.00  0.00           H  
ATOM   1123  HG  LEU A  69       3.689   3.692  95.712  1.00  0.00           H  
ATOM   1124 1HD1 LEU A  69       4.469   5.964  96.242  1.00  0.00           H  
ATOM   1125 2HD1 LEU A  69       5.805   4.859  96.296  1.00  0.00           H  
ATOM   1126 3HD1 LEU A  69       5.602   5.938  94.921  1.00  0.00           H  
ATOM   1127 1HD2 LEU A  69       2.493   5.597  94.635  1.00  0.00           H  
ATOM   1128 2HD2 LEU A  69       3.596   5.513  93.274  1.00  0.00           H  
ATOM   1129 3HD2 LEU A  69       2.483   4.175  93.579  1.00  0.00           H  
ATOM   1130  N   VAL A  70       4.828   0.521  95.538  1.00  0.00           N  
ATOM   1131  CA  VAL A  70       4.169  -0.324  96.527  1.00  0.00           C  
ATOM   1132  C   VAL A  70       5.194  -0.815  97.545  1.00  0.00           C  
ATOM   1133  O   VAL A  70       4.903  -0.833  98.746  1.00  0.00           O  
ATOM   1134  CB  VAL A  70       3.438  -1.521  95.884  1.00  0.00           C  
ATOM   1135  CG1 VAL A  70       2.943  -2.502  96.990  1.00  0.00           C  
ATOM   1136  CG2 VAL A  70       2.241  -0.999  95.068  1.00  0.00           C  
ATOM   1137  H   VAL A  70       4.814   0.277  94.539  1.00  0.00           H  
ATOM   1138  HA  VAL A  70       3.424   0.277  97.046  1.00  0.00           H  
ATOM   1139  HB  VAL A  70       4.128  -2.061  95.227  1.00  0.00           H  
ATOM   1140 1HG1 VAL A  70       2.438  -3.324  96.536  1.00  0.00           H  
ATOM   1141 2HG1 VAL A  70       3.781  -2.887  97.565  1.00  0.00           H  
ATOM   1142 3HG1 VAL A  70       2.256  -1.989  97.661  1.00  0.00           H  
ATOM   1143 1HG2 VAL A  70       1.718  -1.836  94.603  1.00  0.00           H  
ATOM   1144 2HG2 VAL A  70       1.556  -0.466  95.727  1.00  0.00           H  
ATOM   1145 3HG2 VAL A  70       2.597  -0.321  94.294  1.00  0.00           H  
ATOM   1146  N   ARG A  71       6.374  -1.238  97.069  1.00  0.00           N  
ATOM   1147  CA  ARG A  71       7.440  -1.701  97.945  1.00  0.00           C  
ATOM   1148  C   ARG A  71       7.787  -0.650  98.974  1.00  0.00           C  
ATOM   1149  O   ARG A  71       7.806  -0.941 100.172  1.00  0.00           O  
ATOM   1150  CB  ARG A  71       8.676  -2.049  97.124  1.00  0.00           C  
ATOM   1151  CG  ARG A  71       9.855  -2.606  97.894  1.00  0.00           C  
ATOM   1152  CD  ARG A  71      11.050  -2.807  97.003  1.00  0.00           C  
ATOM   1153  NE  ARG A  71      11.645  -1.535  96.501  1.00  0.00           N  
ATOM   1154  CZ  ARG A  71      12.492  -0.731  97.191  1.00  0.00           C  
ATOM   1155  NH1 ARG A  71      12.869  -1.003  98.429  1.00  0.00           N1+
ATOM   1156  NH2 ARG A  71      12.957   0.350  96.588  1.00  0.00           N  
ATOM   1157  H   ARG A  71       6.524  -1.249  96.055  1.00  0.00           H  
ATOM   1158  HA  ARG A  71       7.105  -2.569  98.489  1.00  0.00           H  
ATOM   1159 1HB  ARG A  71       8.408  -2.758  96.344  1.00  0.00           H  
ATOM   1160 2HB  ARG A  71       9.032  -1.157  96.630  1.00  0.00           H  
ATOM   1161 1HG  ARG A  71      10.135  -1.912  98.687  1.00  0.00           H  
ATOM   1162 2HG  ARG A  71       9.587  -3.566  98.335  1.00  0.00           H  
ATOM   1163 1HD  ARG A  71      11.817  -3.353  97.552  1.00  0.00           H  
ATOM   1164 2HD  ARG A  71      10.744  -3.395  96.137  1.00  0.00           H  
ATOM   1165  HE  ARG A  71      11.424  -1.213  95.537  1.00  0.00           H  
ATOM   1166 1HH1 ARG A  71      12.524  -1.824  98.945  1.00  0.00           H  
ATOM   1167 2HH1 ARG A  71      13.496  -0.381  98.916  1.00  0.00           H  
ATOM   1168 1HH2 ARG A  71      12.646   0.542  95.617  1.00  0.00           H  
ATOM   1169 2HH2 ARG A  71      13.590   0.969  97.059  1.00  0.00           H  
ATOM   1170  N   LYS A  72       8.039   0.575  98.521  1.00  0.00           N  
ATOM   1171  CA  LYS A  72       8.377   1.654  99.431  1.00  0.00           C  
ATOM   1172  C   LYS A  72       7.236   1.938 100.388  1.00  0.00           C  
ATOM   1173  O   LYS A  72       7.434   2.024 101.596  1.00  0.00           O  
ATOM   1174  CB  LYS A  72       8.701   2.895  98.626  1.00  0.00           C  
ATOM   1175  CG  LYS A  72      10.009   2.824  97.893  1.00  0.00           C  
ATOM   1176  CD  LYS A  72      10.161   4.013  97.006  1.00  0.00           C  
ATOM   1177  CE  LYS A  72      11.484   4.029  96.297  1.00  0.00           C  
ATOM   1178  NZ  LYS A  72      11.514   5.079  95.262  1.00  0.00           N1+
ATOM   1179  H   LYS A  72       8.007   0.749  97.511  1.00  0.00           H  
ATOM   1180  HA  LYS A  72       9.252   1.357 100.010  1.00  0.00           H  
ATOM   1181 1HB  LYS A  72       7.913   3.060  97.887  1.00  0.00           H  
ATOM   1182 2HB  LYS A  72       8.725   3.760  99.278  1.00  0.00           H  
ATOM   1183 1HG  LYS A  72      10.830   2.796  98.610  1.00  0.00           H  
ATOM   1184 2HG  LYS A  72      10.045   1.918  97.287  1.00  0.00           H  
ATOM   1185 1HD  LYS A  72       9.365   3.996  96.252  1.00  0.00           H  
ATOM   1186 2HD  LYS A  72      10.066   4.914  97.588  1.00  0.00           H  
ATOM   1187 1HE  LYS A  72      12.271   4.232  97.019  1.00  0.00           H  
ATOM   1188 2HE  LYS A  72      11.668   3.061  95.848  1.00  0.00           H  
ATOM   1189 1HZ  LYS A  72      11.332   6.002  95.699  1.00  0.00           H  
ATOM   1190 2HZ  LYS A  72      12.408   5.077  94.800  1.00  0.00           H  
ATOM   1191 3HZ  LYS A  72      10.783   4.896  94.582  1.00  0.00           H  
ATOM   1192  N   THR A  73       6.008   1.960  99.886  1.00  0.00           N  
ATOM   1193  CA  THR A  73       4.869   2.259 100.734  1.00  0.00           C  
ATOM   1194  C   THR A  73       4.830   1.269 101.896  1.00  0.00           C  
ATOM   1195  O   THR A  73       4.603   1.662 103.040  1.00  0.00           O  
ATOM   1196  CB  THR A  73       3.555   2.211  99.921  1.00  0.00           C  
ATOM   1197  CG2 THR A  73       2.360   2.565 100.819  1.00  0.00           C  
ATOM   1198  OG1 THR A  73       3.624   3.173  98.853  1.00  0.00           O  
ATOM   1199  H   THR A  73       5.861   1.848  98.882  1.00  0.00           H  
ATOM   1200  HA  THR A  73       4.989   3.260 101.141  1.00  0.00           H  
ATOM   1201  HB  THR A  73       3.418   1.216  99.501  1.00  0.00           H  
ATOM   1202  HG1 THR A  73       4.295   2.869  98.199  1.00  0.00           H  
ATOM   1203 1HG2 THR A  73       1.448   2.540 100.227  1.00  0.00           H  
ATOM   1204 2HG2 THR A  73       2.281   1.850 101.635  1.00  0.00           H  
ATOM   1205 3HG2 THR A  73       2.498   3.558 101.226  1.00  0.00           H  
ATOM   1206  N   SER A  74       5.037  -0.021 101.596  1.00  0.00           N  
ATOM   1207  CA  SER A  74       5.072  -1.071 102.611  1.00  0.00           C  
ATOM   1208  C   SER A  74       6.264  -0.917 103.586  1.00  0.00           C  
ATOM   1209  O   SER A  74       6.085  -0.981 104.804  1.00  0.00           O  
ATOM   1210  CB  SER A  74       5.144  -2.430 101.923  1.00  0.00           C  
ATOM   1211  OG  SER A  74       5.131  -3.499 102.847  1.00  0.00           O  
ATOM   1212  H   SER A  74       5.146  -0.280 100.611  1.00  0.00           H  
ATOM   1213  HA  SER A  74       4.153  -1.017 103.188  1.00  0.00           H  
ATOM   1214 1HB  SER A  74       4.298  -2.526 101.242  1.00  0.00           H  
ATOM   1215 2HB  SER A  74       6.046  -2.483 101.316  1.00  0.00           H  
ATOM   1216  HG  SER A  74       6.037  -3.590 103.245  1.00  0.00           H  
ATOM   1217  N   GLU A  75       7.487  -0.720 103.054  1.00  0.00           N  
ATOM   1218  CA  GLU A  75       8.694  -0.616 103.887  1.00  0.00           C  
ATOM   1219  C   GLU A  75       8.745   0.617 104.804  1.00  0.00           C  
ATOM   1220  O   GLU A  75       9.254   0.546 105.926  1.00  0.00           O  
ATOM   1221  CB  GLU A  75       9.960  -0.575 103.011  1.00  0.00           C  
ATOM   1222  CG  GLU A  75      10.312  -1.869 102.266  1.00  0.00           C  
ATOM   1223  CD  GLU A  75      11.572  -1.724 101.449  1.00  0.00           C  
ATOM   1224  OE1 GLU A  75      12.208  -0.695 101.580  1.00  0.00           O  
ATOM   1225  OE2 GLU A  75      11.887  -2.614 100.683  1.00  0.00           O1-
ATOM   1226  H   GLU A  75       7.579  -0.672 102.036  1.00  0.00           H  
ATOM   1227  HA  GLU A  75       8.736  -1.503 104.516  1.00  0.00           H  
ATOM   1228 1HB  GLU A  75       9.836   0.206 102.257  1.00  0.00           H  
ATOM   1229 2HB  GLU A  75      10.815  -0.298 103.625  1.00  0.00           H  
ATOM   1230 1HG  GLU A  75      10.451  -2.665 102.989  1.00  0.00           H  
ATOM   1231 2HG  GLU A  75       9.485  -2.147 101.620  1.00  0.00           H  
ATOM   1232  N   LEU A  76       8.259   1.745 104.307  1.00  0.00           N  
ATOM   1233  CA  LEU A  76       8.290   3.012 105.013  1.00  0.00           C  
ATOM   1234  C   LEU A  76       7.253   3.127 106.113  1.00  0.00           C  
ATOM   1235  O   LEU A  76       6.091   2.786 105.927  1.00  0.00           O  
ATOM   1236  CB  LEU A  76       8.034   4.126 103.995  1.00  0.00           C  
ATOM   1237  CG  LEU A  76       9.092   4.354 102.877  1.00  0.00           C  
ATOM   1238  CD1 LEU A  76       8.513   5.336 101.850  1.00  0.00           C  
ATOM   1239  CD2 LEU A  76      10.358   4.921 103.480  1.00  0.00           C  
ATOM   1240  H   LEU A  76       7.865   1.727 103.364  1.00  0.00           H  
ATOM   1241  HA  LEU A  76       9.272   3.121 105.466  1.00  0.00           H  
ATOM   1242 1HB  LEU A  76       7.108   3.867 103.491  1.00  0.00           H  
ATOM   1243 2HB  LEU A  76       7.885   5.062 104.530  1.00  0.00           H  
ATOM   1244  HG  LEU A  76       9.324   3.416 102.373  1.00  0.00           H  
ATOM   1245 1HD1 LEU A  76       9.242   5.512 101.063  1.00  0.00           H  
ATOM   1246 2HD1 LEU A  76       7.613   4.910 101.413  1.00  0.00           H  
ATOM   1247 3HD1 LEU A  76       8.271   6.271 102.337  1.00  0.00           H  
ATOM   1248 1HD2 LEU A  76      11.086   5.095 102.689  1.00  0.00           H  
ATOM   1249 2HD2 LEU A  76      10.131   5.860 103.981  1.00  0.00           H  
ATOM   1250 3HD2 LEU A  76      10.777   4.223 104.197  1.00  0.00           H  
ATOM   1251  N   THR A  77       7.639   3.741 107.228  1.00  0.00           N  
ATOM   1252  CA  THR A  77       6.679   3.985 108.296  1.00  0.00           C  
ATOM   1253  C   THR A  77       6.324   5.466 108.401  1.00  0.00           C  
ATOM   1254  O   THR A  77       5.299   5.829 108.979  1.00  0.00           O  
ATOM   1255  CB  THR A  77       7.240   3.478 109.632  1.00  0.00           C  
ATOM   1256  CG2 THR A  77       7.567   1.990 109.496  1.00  0.00           C  
ATOM   1257  OG1 THR A  77       8.445   4.198 109.950  1.00  0.00           O  
ATOM   1258  H   THR A  77       8.609   3.987 107.364  1.00  0.00           H  
ATOM   1259  HA  THR A  77       5.764   3.436 108.077  1.00  0.00           H  
ATOM   1260  HB  THR A  77       6.507   3.624 110.427  1.00  0.00           H  
ATOM   1261  HG1 THR A  77       8.217   5.068 110.302  1.00  0.00           H  
ATOM   1262 1HG2 THR A  77       7.970   1.620 110.436  1.00  0.00           H  
ATOM   1263 2HG2 THR A  77       6.657   1.443 109.249  1.00  0.00           H  
ATOM   1264 3HG2 THR A  77       8.302   1.838 108.706  1.00  0.00           H  
ATOM   1265  N   ASP A  78       7.163   6.332 107.835  1.00  0.00           N  
ATOM   1266  CA  ASP A  78       6.923   7.767 107.870  1.00  0.00           C  
ATOM   1267  C   ASP A  78       5.971   8.183 106.763  1.00  0.00           C  
ATOM   1268  O   ASP A  78       6.304   8.064 105.577  1.00  0.00           O  
ATOM   1269  CB  ASP A  78       8.221   8.555 107.763  1.00  0.00           C  
ATOM   1270  CG  ASP A  78       7.980  10.045 107.849  1.00  0.00           C  
ATOM   1271  OD1 ASP A  78       7.555  10.508 108.878  1.00  0.00           O  
ATOM   1272  OD2 ASP A  78       8.192  10.718 106.849  1.00  0.00           O1-
ATOM   1273  H   ASP A  78       8.003   5.994 107.398  1.00  0.00           H  
ATOM   1274  HA  ASP A  78       6.458   8.013 108.827  1.00  0.00           H  
ATOM   1275 1HB  ASP A  78       8.892   8.263 108.573  1.00  0.00           H  
ATOM   1276 2HB  ASP A  78       8.719   8.317 106.827  1.00  0.00           H  
ATOM   1277  N   GLU A  79       4.809   8.691 107.150  1.00  0.00           N  
ATOM   1278  CA  GLU A  79       3.777   9.051 106.188  1.00  0.00           C  
ATOM   1279  C   GLU A  79       4.223  10.157 105.238  1.00  0.00           C  
ATOM   1280  O   GLU A  79       3.869  10.138 104.056  1.00  0.00           O  
ATOM   1281  CB  GLU A  79       2.508   9.492 106.920  1.00  0.00           C  
ATOM   1282  CG  GLU A  79       1.324   9.764 106.011  1.00  0.00           C  
ATOM   1283  CD  GLU A  79       0.828   8.516 105.317  1.00  0.00           C  
ATOM   1284  OE1 GLU A  79       1.048   7.457 105.859  1.00  0.00           O  
ATOM   1285  OE2 GLU A  79       0.262   8.625 104.235  1.00  0.00           O1-
ATOM   1286  H   GLU A  79       4.626   8.771 108.143  1.00  0.00           H  
ATOM   1287  HA  GLU A  79       3.542   8.167 105.595  1.00  0.00           H  
ATOM   1288 1HB  GLU A  79       2.213   8.726 107.639  1.00  0.00           H  
ATOM   1289 2HB  GLU A  79       2.710  10.405 107.479  1.00  0.00           H  
ATOM   1290 1HG  GLU A  79       0.515  10.190 106.601  1.00  0.00           H  
ATOM   1291 2HG  GLU A  79       1.618  10.494 105.274  1.00  0.00           H  
ATOM   1292  N   LYS A  80       4.983  11.137 105.733  1.00  0.00           N  
ATOM   1293  CA  LYS A  80       5.406  12.218 104.855  1.00  0.00           C  
ATOM   1294  C   LYS A  80       6.294  11.668 103.753  1.00  0.00           C  
ATOM   1295  O   LYS A  80       6.106  12.009 102.581  1.00  0.00           O  
ATOM   1296  CB  LYS A  80       6.120  13.336 105.613  1.00  0.00           C  
ATOM   1297  CG  LYS A  80       6.524  14.522 104.715  1.00  0.00           C  
ATOM   1298  CD  LYS A  80       7.144  15.668 105.513  1.00  0.00           C  
ATOM   1299  CE  LYS A  80       7.549  16.820 104.593  1.00  0.00           C  
ATOM   1300  NZ  LYS A  80       8.154  17.959 105.349  1.00  0.00           N1+
ATOM   1301  H   LYS A  80       5.278  11.113 106.704  1.00  0.00           H  
ATOM   1302  HA  LYS A  80       4.521  12.644 104.384  1.00  0.00           H  
ATOM   1303 1HB  LYS A  80       5.475  13.708 106.407  1.00  0.00           H  
ATOM   1304 2HB  LYS A  80       7.023  12.935 106.082  1.00  0.00           H  
ATOM   1305 1HG  LYS A  80       7.253  14.184 103.974  1.00  0.00           H  
ATOM   1306 2HG  LYS A  80       5.646  14.889 104.184  1.00  0.00           H  
ATOM   1307 1HD  LYS A  80       6.424  16.032 106.249  1.00  0.00           H  
ATOM   1308 2HD  LYS A  80       8.025  15.304 106.042  1.00  0.00           H  
ATOM   1309 1HE  LYS A  80       8.272  16.454 103.865  1.00  0.00           H  
ATOM   1310 2HE  LYS A  80       6.666  17.177 104.063  1.00  0.00           H  
ATOM   1311 1HZ  LYS A  80       8.406  18.696 104.703  1.00  0.00           H  
ATOM   1312 2HZ  LYS A  80       7.486  18.315 106.019  1.00  0.00           H  
ATOM   1313 3HZ  LYS A  80       8.981  17.643 105.835  1.00  0.00           H  
ATOM   1314  N   THR A  81       7.246  10.802 104.125  1.00  0.00           N  
ATOM   1315  CA  THR A  81       8.158  10.201 103.166  1.00  0.00           C  
ATOM   1316  C   THR A  81       7.371   9.433 102.114  1.00  0.00           C  
ATOM   1317  O   THR A  81       7.675   9.533 100.921  1.00  0.00           O  
ATOM   1318  CB  THR A  81       9.163   9.254 103.849  1.00  0.00           C  
ATOM   1319  CG2 THR A  81      10.127   8.691 102.798  1.00  0.00           C  
ATOM   1320  OG1 THR A  81       9.931   9.982 104.813  1.00  0.00           O  
ATOM   1321  H   THR A  81       7.382  10.605 105.126  1.00  0.00           H  
ATOM   1322  HA  THR A  81       8.712  10.997 102.669  1.00  0.00           H  
ATOM   1323  HB  THR A  81       8.629   8.439 104.342  1.00  0.00           H  
ATOM   1324  HG1 THR A  81       9.345  10.253 105.560  1.00  0.00           H  
ATOM   1325 1HG2 THR A  81      10.843   8.038 103.284  1.00  0.00           H  
ATOM   1326 2HG2 THR A  81       9.592   8.134 102.042  1.00  0.00           H  
ATOM   1327 3HG2 THR A  81      10.657   9.514 102.322  1.00  0.00           H  
ATOM   1328  N   ILE A  82       6.360   8.665 102.538  1.00  0.00           N  
ATOM   1329  CA  ILE A  82       5.568   7.904 101.583  1.00  0.00           C  
ATOM   1330  C   ILE A  82       4.890   8.839 100.596  1.00  0.00           C  
ATOM   1331  O   ILE A  82       4.909   8.582  99.395  1.00  0.00           O  
ATOM   1332  CB  ILE A  82       4.486   7.048 102.267  1.00  0.00           C  
ATOM   1333  CG1 ILE A  82       5.147   5.945 103.079  1.00  0.00           C  
ATOM   1334  CG2 ILE A  82       3.540   6.447 101.188  1.00  0.00           C  
ATOM   1335  CD1 ILE A  82       4.236   5.225 104.045  1.00  0.00           C  
ATOM   1336  H   ILE A  82       6.179   8.596 103.547  1.00  0.00           H  
ATOM   1337  HA  ILE A  82       6.236   7.248 101.024  1.00  0.00           H  
ATOM   1338  HB  ILE A  82       3.908   7.670 102.958  1.00  0.00           H  
ATOM   1339 1HG1 ILE A  82       5.540   5.213 102.396  1.00  0.00           H  
ATOM   1340 2HG1 ILE A  82       5.967   6.373 103.645  1.00  0.00           H  
ATOM   1341 1HG2 ILE A  82       2.775   5.856 101.662  1.00  0.00           H  
ATOM   1342 2HG2 ILE A  82       3.051   7.234 100.631  1.00  0.00           H  
ATOM   1343 3HG2 ILE A  82       4.110   5.818 100.497  1.00  0.00           H  
ATOM   1344 1HD1 ILE A  82       4.804   4.460 104.569  1.00  0.00           H  
ATOM   1345 2HD1 ILE A  82       3.836   5.933 104.770  1.00  0.00           H  
ATOM   1346 3HD1 ILE A  82       3.417   4.749 103.520  1.00  0.00           H  
ATOM   1347  N   ARG A  83       4.260   9.902 101.106  1.00  0.00           N  
ATOM   1348  CA  ARG A  83       3.565  10.836 100.233  1.00  0.00           C  
ATOM   1349  C   ARG A  83       4.519  11.480  99.226  1.00  0.00           C  
ATOM   1350  O   ARG A  83       4.146  11.669  98.057  1.00  0.00           O  
ATOM   1351  CB  ARG A  83       2.853  11.883 101.063  1.00  0.00           C  
ATOM   1352  CG  ARG A  83       1.656  11.329 101.849  1.00  0.00           C  
ATOM   1353  CD  ARG A  83       1.020  12.352 102.694  1.00  0.00           C  
ATOM   1354  NE  ARG A  83      -0.028  11.787 103.553  1.00  0.00           N  
ATOM   1355  CZ  ARG A  83      -0.816  12.519 104.384  1.00  0.00           C  
ATOM   1356  NH1 ARG A  83      -0.697  13.837 104.424  1.00  0.00           N1+
ATOM   1357  NH2 ARG A  83      -1.706  11.922 105.167  1.00  0.00           N  
ATOM   1358  H   ARG A  83       4.248  10.045 102.121  1.00  0.00           H  
ATOM   1359  HA  ARG A  83       2.811  10.285  99.684  1.00  0.00           H  
ATOM   1360 1HB  ARG A  83       3.554  12.311 101.783  1.00  0.00           H  
ATOM   1361 2HB  ARG A  83       2.500  12.690 100.424  1.00  0.00           H  
ATOM   1362 1HG  ARG A  83       0.907  10.958 101.150  1.00  0.00           H  
ATOM   1363 2HG  ARG A  83       1.975  10.507 102.491  1.00  0.00           H  
ATOM   1364 1HD  ARG A  83       1.779  12.805 103.335  1.00  0.00           H  
ATOM   1365 2HD  ARG A  83       0.571  13.111 102.056  1.00  0.00           H  
ATOM   1366  HE  ARG A  83      -0.128  10.749 103.569  1.00  0.00           H  
ATOM   1367 1HH1 ARG A  83      -0.025  14.306 103.837  1.00  0.00           H  
ATOM   1368 2HH1 ARG A  83      -1.283  14.380 105.044  1.00  0.00           H  
ATOM   1369 1HH2 ARG A  83      -1.801  10.910 105.159  1.00  0.00           H  
ATOM   1370 2HH2 ARG A  83      -2.286  12.472 105.782  1.00  0.00           H  
ATOM   1371  N   GLU A  84       5.744  11.805  99.653  1.00  0.00           N  
ATOM   1372  CA  GLU A  84       6.724  12.375  98.740  1.00  0.00           C  
ATOM   1373  C   GLU A  84       7.131  11.366  97.661  1.00  0.00           C  
ATOM   1374  O   GLU A  84       7.297  11.744  96.499  1.00  0.00           O  
ATOM   1375  CB  GLU A  84       7.949  12.889  99.492  1.00  0.00           C  
ATOM   1376  CG  GLU A  84       7.678  14.135 100.342  1.00  0.00           C  
ATOM   1377  CD  GLU A  84       7.228  15.299  99.500  1.00  0.00           C  
ATOM   1378  OE1 GLU A  84       7.845  15.543  98.488  1.00  0.00           O  
ATOM   1379  OE2 GLU A  84       6.270  15.940  99.852  1.00  0.00           O1-
ATOM   1380  H   GLU A  84       5.972  11.696 100.648  1.00  0.00           H  
ATOM   1381  HA  GLU A  84       6.259  13.226  98.238  1.00  0.00           H  
ATOM   1382 1HB  GLU A  84       8.315  12.102 100.158  1.00  0.00           H  
ATOM   1383 2HB  GLU A  84       8.745  13.118  98.785  1.00  0.00           H  
ATOM   1384 1HG  GLU A  84       6.900  13.909 101.067  1.00  0.00           H  
ATOM   1385 2HG  GLU A  84       8.580  14.403 100.889  1.00  0.00           H  
ATOM   1386  N   GLU A  85       7.256  10.080  98.023  1.00  0.00           N  
ATOM   1387  CA  GLU A  85       7.585   9.068  97.023  1.00  0.00           C  
ATOM   1388  C   GLU A  85       6.452   8.939  96.002  1.00  0.00           C  
ATOM   1389  O   GLU A  85       6.712   8.780  94.809  1.00  0.00           O  
ATOM   1390  CB  GLU A  85       7.893   7.710  97.664  1.00  0.00           C  
ATOM   1391  CG  GLU A  85       9.209   7.653  98.470  1.00  0.00           C  
ATOM   1392  CD  GLU A  85      10.447   7.929  97.609  1.00  0.00           C  
ATOM   1393  OE1 GLU A  85      10.470   7.524  96.461  1.00  0.00           O  
ATOM   1394  OE2 GLU A  85      11.371   8.566  98.088  1.00  0.00           O1-
ATOM   1395  H   GLU A  85       7.184   9.826  99.016  1.00  0.00           H  
ATOM   1396  HA  GLU A  85       8.479   9.396  96.489  1.00  0.00           H  
ATOM   1397 1HB  GLU A  85       7.078   7.445  98.345  1.00  0.00           H  
ATOM   1398 2HB  GLU A  85       7.934   6.942  96.895  1.00  0.00           H  
ATOM   1399 1HG  GLU A  85       9.165   8.402  99.255  1.00  0.00           H  
ATOM   1400 2HG  GLU A  85       9.295   6.684  98.944  1.00  0.00           H  
ATOM   1401  N   ILE A  86       5.200   9.057  96.468  1.00  0.00           N  
ATOM   1402  CA  ILE A  86       4.043   8.981  95.577  1.00  0.00           C  
ATOM   1403  C   ILE A  86       4.108  10.142  94.586  1.00  0.00           C  
ATOM   1404  O   ILE A  86       3.885   9.939  93.384  1.00  0.00           O  
ATOM   1405  CB  ILE A  86       2.702   9.011  96.348  1.00  0.00           C  
ATOM   1406  CG1 ILE A  86       2.554   7.714  97.186  1.00  0.00           C  
ATOM   1407  CG2 ILE A  86       1.536   9.106  95.341  1.00  0.00           C  
ATOM   1408  CD1 ILE A  86       1.465   7.739  98.181  1.00  0.00           C  
ATOM   1409  H   ILE A  86       5.070   9.132  97.486  1.00  0.00           H  
ATOM   1410  HA  ILE A  86       4.092   8.052  95.013  1.00  0.00           H  
ATOM   1411  HB  ILE A  86       2.683   9.859  97.020  1.00  0.00           H  
ATOM   1412 1HG1 ILE A  86       2.356   6.892  96.519  1.00  0.00           H  
ATOM   1413 2HG1 ILE A  86       3.481   7.526  97.708  1.00  0.00           H  
ATOM   1414 1HG2 ILE A  86       0.587   9.131  95.848  1.00  0.00           H  
ATOM   1415 2HG2 ILE A  86       1.616  10.010  94.737  1.00  0.00           H  
ATOM   1416 3HG2 ILE A  86       1.577   8.241  94.697  1.00  0.00           H  
ATOM   1417 1HD1 ILE A  86       1.431   6.787  98.711  1.00  0.00           H  
ATOM   1418 2HD1 ILE A  86       1.623   8.537  98.888  1.00  0.00           H  
ATOM   1419 3HD1 ILE A  86       0.560   7.893  97.666  1.00  0.00           H  
ATOM   1420  N   ARG A  87       4.398  11.355  95.085  1.00  0.00           N  
ATOM   1421  CA  ARG A  87       4.537  12.528  94.227  1.00  0.00           C  
ATOM   1422  C   ARG A  87       5.590  12.307  93.153  1.00  0.00           C  
ATOM   1423  O   ARG A  87       5.342  12.602  91.979  1.00  0.00           O  
ATOM   1424  CB  ARG A  87       4.926  13.773  95.027  1.00  0.00           C  
ATOM   1425  CG  ARG A  87       5.141  15.049  94.173  1.00  0.00           C  
ATOM   1426  CD  ARG A  87       5.569  16.252  94.985  1.00  0.00           C  
ATOM   1427  NE  ARG A  87       6.877  16.081  95.673  1.00  0.00           N  
ATOM   1428  CZ  ARG A  87       8.116  16.183  95.119  1.00  0.00           C  
ATOM   1429  NH1 ARG A  87       8.318  16.438  93.837  1.00  0.00           N1+
ATOM   1430  NH2 ARG A  87       9.152  16.022  95.922  1.00  0.00           N  
ATOM   1431  H   ARG A  87       4.508  11.457  96.101  1.00  0.00           H  
ATOM   1432  HA  ARG A  87       3.580  12.714  93.743  1.00  0.00           H  
ATOM   1433 1HB  ARG A  87       4.159  13.980  95.773  1.00  0.00           H  
ATOM   1434 2HB  ARG A  87       5.850  13.584  95.562  1.00  0.00           H  
ATOM   1435 1HG  ARG A  87       5.922  14.863  93.435  1.00  0.00           H  
ATOM   1436 2HG  ARG A  87       4.217  15.298  93.652  1.00  0.00           H  
ATOM   1437 1HD  ARG A  87       5.641  17.117  94.323  1.00  0.00           H  
ATOM   1438 2HD  ARG A  87       4.816  16.447  95.747  1.00  0.00           H  
ATOM   1439  HE  ARG A  87       6.871  15.906  96.695  1.00  0.00           H  
ATOM   1440 1HH1 ARG A  87       7.548  16.567  93.167  1.00  0.00           H  
ATOM   1441 2HH1 ARG A  87       9.257  16.501  93.477  1.00  0.00           H  
ATOM   1442 1HH2 ARG A  87       8.965  15.825  96.918  1.00  0.00           H  
ATOM   1443 2HH2 ARG A  87      10.091  16.087  95.571  1.00  0.00           H  
ATOM   1444  N   LYS A  88       6.766  11.790  93.545  1.00  0.00           N  
ATOM   1445  CA  LYS A  88       7.821  11.551  92.567  1.00  0.00           C  
ATOM   1446  C   LYS A  88       7.353  10.568  91.500  1.00  0.00           C  
ATOM   1447  O   LYS A  88       7.649  10.770  90.316  1.00  0.00           O  
ATOM   1448  CB  LYS A  88       9.099  11.073  93.247  1.00  0.00           C  
ATOM   1449  CG  LYS A  88       9.825  12.189  94.025  1.00  0.00           C  
ATOM   1450  CD  LYS A  88      11.220  11.764  94.502  1.00  0.00           C  
ATOM   1451  CE  LYS A  88      11.135  10.780  95.659  1.00  0.00           C  
ATOM   1452  NZ  LYS A  88      12.469  10.472  96.252  1.00  0.00           N1+
ATOM   1453  H   LYS A  88       6.926  11.599  94.540  1.00  0.00           H  
ATOM   1454  HA  LYS A  88       8.040  12.495  92.071  1.00  0.00           H  
ATOM   1455 1HB  LYS A  88       8.843  10.275  93.948  1.00  0.00           H  
ATOM   1456 2HB  LYS A  88       9.780  10.659  92.506  1.00  0.00           H  
ATOM   1457 1HG  LYS A  88       9.918  13.065  93.380  1.00  0.00           H  
ATOM   1458 2HG  LYS A  88       9.222  12.468  94.889  1.00  0.00           H  
ATOM   1459 1HD  LYS A  88      11.762  11.298  93.679  1.00  0.00           H  
ATOM   1460 2HD  LYS A  88      11.774  12.645  94.826  1.00  0.00           H  
ATOM   1461 1HE  LYS A  88      10.490  11.193  96.435  1.00  0.00           H  
ATOM   1462 2HE  LYS A  88      10.703   9.850  95.302  1.00  0.00           H  
ATOM   1463 1HZ  LYS A  88      12.311   9.793  97.024  1.00  0.00           H  
ATOM   1464 2HZ  LYS A  88      13.069  10.060  95.559  1.00  0.00           H  
ATOM   1465 3HZ  LYS A  88      12.892  11.306  96.615  1.00  0.00           H  
ATOM   1466  N   VAL A  89       6.608   9.530  91.888  1.00  0.00           N  
ATOM   1467  CA  VAL A  89       6.064   8.592  90.920  1.00  0.00           C  
ATOM   1468  C   VAL A  89       5.130   9.265  89.953  1.00  0.00           C  
ATOM   1469  O   VAL A  89       5.189   8.993  88.759  1.00  0.00           O  
ATOM   1470  CB  VAL A  89       5.358   7.419  91.596  1.00  0.00           C  
ATOM   1471  CG1 VAL A  89       4.556   6.580  90.568  1.00  0.00           C  
ATOM   1472  CG2 VAL A  89       6.415   6.576  92.223  1.00  0.00           C  
ATOM   1473  H   VAL A  89       6.459   9.379  92.896  1.00  0.00           H  
ATOM   1474  HA  VAL A  89       6.902   8.185  90.349  1.00  0.00           H  
ATOM   1475  HB  VAL A  89       4.670   7.782  92.357  1.00  0.00           H  
ATOM   1476 1HG1 VAL A  89       4.088   5.737  91.056  1.00  0.00           H  
ATOM   1477 2HG1 VAL A  89       3.783   7.187  90.111  1.00  0.00           H  
ATOM   1478 3HG1 VAL A  89       5.192   6.227  89.811  1.00  0.00           H  
ATOM   1479 1HG2 VAL A  89       5.964   5.766  92.699  1.00  0.00           H  
ATOM   1480 2HG2 VAL A  89       7.087   6.217  91.470  1.00  0.00           H  
ATOM   1481 3HG2 VAL A  89       6.971   7.159  92.948  1.00  0.00           H  
ATOM   1482  N   LYS A  90       4.224  10.102  90.442  1.00  0.00           N  
ATOM   1483  CA  LYS A  90       3.325  10.778  89.525  1.00  0.00           C  
ATOM   1484  C   LYS A  90       4.103  11.606  88.505  1.00  0.00           C  
ATOM   1485  O   LYS A  90       3.795  11.565  87.306  1.00  0.00           O  
ATOM   1486  CB  LYS A  90       2.326  11.637  90.296  1.00  0.00           C  
ATOM   1487  CG  LYS A  90       1.265  12.322  89.431  1.00  0.00           C  
ATOM   1488  CD  LYS A  90       0.260  13.078  90.301  1.00  0.00           C  
ATOM   1489  CE  LYS A  90      -0.795  13.794  89.461  1.00  0.00           C  
ATOM   1490  NZ  LYS A  90      -1.779  14.530  90.314  1.00  0.00           N1+
ATOM   1491  H   LYS A  90       4.157  10.238  91.457  1.00  0.00           H  
ATOM   1492  HA  LYS A  90       2.785  10.038  88.955  1.00  0.00           H  
ATOM   1493 1HB  LYS A  90       1.828  11.026  91.043  1.00  0.00           H  
ATOM   1494 2HB  LYS A  90       2.874  12.414  90.833  1.00  0.00           H  
ATOM   1495 1HG  LYS A  90       1.747  13.025  88.747  1.00  0.00           H  
ATOM   1496 2HG  LYS A  90       0.740  11.568  88.841  1.00  0.00           H  
ATOM   1497 1HD  LYS A  90      -0.237  12.375  90.974  1.00  0.00           H  
ATOM   1498 2HD  LYS A  90       0.792  13.815  90.902  1.00  0.00           H  
ATOM   1499 1HE  LYS A  90      -0.302  14.503  88.799  1.00  0.00           H  
ATOM   1500 2HE  LYS A  90      -1.331  13.060  88.857  1.00  0.00           H  
ATOM   1501 1HZ  LYS A  90      -2.460  14.991  89.726  1.00  0.00           H  
ATOM   1502 2HZ  LYS A  90      -2.252  13.878  90.926  1.00  0.00           H  
ATOM   1503 3HZ  LYS A  90      -1.295  15.221  90.871  1.00  0.00           H  
ATOM   1504  N   GLU A  91       5.115  12.345  88.967  1.00  0.00           N  
ATOM   1505  CA  GLU A  91       5.918  13.170  88.074  1.00  0.00           C  
ATOM   1506  C   GLU A  91       6.706  12.328  87.062  1.00  0.00           C  
ATOM   1507  O   GLU A  91       6.770  12.673  85.874  1.00  0.00           O  
ATOM   1508  CB  GLU A  91       6.877  14.024  88.899  1.00  0.00           C  
ATOM   1509  CG  GLU A  91       6.199  15.106  89.739  1.00  0.00           C  
ATOM   1510  CD  GLU A  91       7.161  15.800  90.644  1.00  0.00           C  
ATOM   1511  OE1 GLU A  91       8.326  15.474  90.573  1.00  0.00           O  
ATOM   1512  OE2 GLU A  91       6.742  16.620  91.437  1.00  0.00           O1-
ATOM   1513  H   GLU A  91       5.309  12.355  89.976  1.00  0.00           H  
ATOM   1514  HA  GLU A  91       5.247  13.828  87.524  1.00  0.00           H  
ATOM   1515 1HB  GLU A  91       7.433  13.377  89.580  1.00  0.00           H  
ATOM   1516 2HB  GLU A  91       7.598  14.503  88.240  1.00  0.00           H  
ATOM   1517 1HG  GLU A  91       5.747  15.840  89.073  1.00  0.00           H  
ATOM   1518 2HG  GLU A  91       5.404  14.656  90.333  1.00  0.00           H  
ATOM   1519  N   LYS A  92       7.258  11.195  87.515  1.00  0.00           N  
ATOM   1520  CA  LYS A  92       8.013  10.306  86.648  1.00  0.00           C  
ATOM   1521  C   LYS A  92       7.078   9.610  85.671  1.00  0.00           C  
ATOM   1522  O   LYS A  92       7.446   9.380  84.519  1.00  0.00           O  
ATOM   1523  CB  LYS A  92       8.826   9.299  87.470  1.00  0.00           C  
ATOM   1524  CG  LYS A  92       9.741   8.329  86.654  1.00  0.00           C  
ATOM   1525  CD  LYS A  92      10.813   9.049  85.782  1.00  0.00           C  
ATOM   1526  CE  LYS A  92      11.850   9.825  86.614  1.00  0.00           C  
ATOM   1527  NZ  LYS A  92      12.930  10.409  85.750  1.00  0.00           N1+
ATOM   1528  H   LYS A  92       7.203  10.981  88.516  1.00  0.00           H  
ATOM   1529  HA  LYS A  92       8.704  10.917  86.071  1.00  0.00           H  
ATOM   1530 1HB  LYS A  92       9.434   9.834  88.193  1.00  0.00           H  
ATOM   1531 2HB  LYS A  92       8.138   8.694  88.047  1.00  0.00           H  
ATOM   1532 1HG  LYS A  92      10.239   7.650  87.342  1.00  0.00           H  
ATOM   1533 2HG  LYS A  92       9.116   7.742  85.994  1.00  0.00           H  
ATOM   1534 1HD  LYS A  92      11.346   8.295  85.203  1.00  0.00           H  
ATOM   1535 2HD  LYS A  92      10.342   9.728  85.069  1.00  0.00           H  
ATOM   1536 1HE  LYS A  92      11.356  10.641  87.134  1.00  0.00           H  
ATOM   1537 2HE  LYS A  92      12.301   9.156  87.342  1.00  0.00           H  
ATOM   1538 1HZ  LYS A  92      13.588  10.918  86.314  1.00  0.00           H  
ATOM   1539 2HZ  LYS A  92      13.411   9.677  85.253  1.00  0.00           H  
ATOM   1540 3HZ  LYS A  92      12.493  11.058  85.061  1.00  0.00           H  
ATOM   1541  N   SER A  93       5.879   9.250  86.126  1.00  0.00           N  
ATOM   1542  CA  SER A  93       4.912   8.589  85.272  1.00  0.00           C  
ATOM   1543  C   SER A  93       4.555   9.524  84.125  1.00  0.00           C  
ATOM   1544  O   SER A  93       4.479   9.095  82.971  1.00  0.00           O  
ATOM   1545  CB  SER A  93       3.667   8.229  86.064  1.00  0.00           C  
ATOM   1546  OG  SER A  93       3.947   7.261  87.047  1.00  0.00           O  
ATOM   1547  H   SER A  93       5.645   9.417  87.098  1.00  0.00           H  
ATOM   1548  HA  SER A  93       5.363   7.687  84.870  1.00  0.00           H  
ATOM   1549 1HB  SER A  93       3.263   9.120  86.537  1.00  0.00           H  
ATOM   1550 2HB  SER A  93       2.913   7.857  85.383  1.00  0.00           H  
ATOM   1551  HG  SER A  93       4.423   7.745  87.761  1.00  0.00           H  
ATOM   1552  N   LYS A  94       4.368  10.817  84.443  1.00  0.00           N  
ATOM   1553  CA  LYS A  94       4.070  11.826  83.436  1.00  0.00           C  
ATOM   1554  C   LYS A  94       5.200  11.907  82.411  1.00  0.00           C  
ATOM   1555  O   LYS A  94       4.937  11.980  81.214  1.00  0.00           O  
ATOM   1556  CB  LYS A  94       3.833  13.186  84.100  1.00  0.00           C  
ATOM   1557  CG  LYS A  94       3.451  14.327  83.151  1.00  0.00           C  
ATOM   1558  CD  LYS A  94       3.166  15.606  83.944  1.00  0.00           C  
ATOM   1559  CE  LYS A  94       2.793  16.766  83.038  1.00  0.00           C  
ATOM   1560  NZ  LYS A  94       2.522  18.013  83.816  1.00  0.00           N1+
ATOM   1561  H   LYS A  94       4.385  11.094  85.429  1.00  0.00           H  
ATOM   1562  HA  LYS A  94       3.161  11.534  82.913  1.00  0.00           H  
ATOM   1563 1HB  LYS A  94       3.047  13.087  84.852  1.00  0.00           H  
ATOM   1564 2HB  LYS A  94       4.735  13.487  84.627  1.00  0.00           H  
ATOM   1565 1HG  LYS A  94       4.273  14.515  82.457  1.00  0.00           H  
ATOM   1566 2HG  LYS A  94       2.568  14.046  82.577  1.00  0.00           H  
ATOM   1567 1HD  LYS A  94       2.349  15.421  84.643  1.00  0.00           H  
ATOM   1568 2HD  LYS A  94       4.054  15.875  84.519  1.00  0.00           H  
ATOM   1569 1HE  LYS A  94       3.608  16.954  82.341  1.00  0.00           H  
ATOM   1570 2HE  LYS A  94       1.899  16.502  82.475  1.00  0.00           H  
ATOM   1571 1HZ  LYS A  94       2.273  18.760  83.182  1.00  0.00           H  
ATOM   1572 2HZ  LYS A  94       1.758  17.851  84.459  1.00  0.00           H  
ATOM   1573 3HZ  LYS A  94       3.348  18.275  84.336  1.00  0.00           H  
ATOM   1574  N   GLU A  95       6.463  11.916  82.879  1.00  0.00           N  
ATOM   1575  CA  GLU A  95       7.617  11.945  81.977  1.00  0.00           C  
ATOM   1576  C   GLU A  95       7.649  10.733  81.036  1.00  0.00           C  
ATOM   1577  O   GLU A  95       7.950  10.877  79.849  1.00  0.00           O  
ATOM   1578  CB  GLU A  95       8.935  11.974  82.765  1.00  0.00           C  
ATOM   1579  CG  GLU A  95      10.205  12.063  81.886  1.00  0.00           C  
ATOM   1580  CD  GLU A  95      11.489  12.037  82.682  1.00  0.00           C  
ATOM   1581  OE1 GLU A  95      11.424  12.037  83.891  1.00  0.00           O  
ATOM   1582  OE2 GLU A  95      12.535  12.005  82.085  1.00  0.00           O1-
ATOM   1583  H   GLU A  95       6.613  11.941  83.892  1.00  0.00           H  
ATOM   1584  HA  GLU A  95       7.552  12.847  81.374  1.00  0.00           H  
ATOM   1585 1HB  GLU A  95       8.928  12.814  83.462  1.00  0.00           H  
ATOM   1586 2HB  GLU A  95       9.014  11.066  83.357  1.00  0.00           H  
ATOM   1587 1HG  GLU A  95      10.223  11.226  81.192  1.00  0.00           H  
ATOM   1588 2HG  GLU A  95      10.166  12.981  81.301  1.00  0.00           H  
ATOM   1589  N   ILE A  96       7.361   9.537  81.577  1.00  0.00           N  
ATOM   1590  CA  ILE A  96       7.365   8.291  80.808  1.00  0.00           C  
ATOM   1591  C   ILE A  96       6.293   8.230  79.719  1.00  0.00           C  
ATOM   1592  O   ILE A  96       6.593   7.821  78.607  1.00  0.00           O  
ATOM   1593  CB  ILE A  96       7.217   7.053  81.736  1.00  0.00           C  
ATOM   1594  CG1 ILE A  96       8.483   6.901  82.620  1.00  0.00           C  
ATOM   1595  CG2 ILE A  96       6.975   5.736  80.885  1.00  0.00           C  
ATOM   1596  CD1 ILE A  96       8.319   5.930  83.789  1.00  0.00           C  
ATOM   1597  H   ILE A  96       7.184   9.508  82.587  1.00  0.00           H  
ATOM   1598  HA  ILE A  96       8.335   8.217  80.316  1.00  0.00           H  
ATOM   1599  HB  ILE A  96       6.381   7.215  82.405  1.00  0.00           H  
ATOM   1600 1HG1 ILE A  96       9.301   6.541  81.994  1.00  0.00           H  
ATOM   1601 2HG1 ILE A  96       8.760   7.874  83.016  1.00  0.00           H  
ATOM   1602 1HG2 ILE A  96       6.872   4.879  81.532  1.00  0.00           H  
ATOM   1603 2HG2 ILE A  96       6.069   5.822  80.289  1.00  0.00           H  
ATOM   1604 3HG2 ILE A  96       7.822   5.569  80.220  1.00  0.00           H  
ATOM   1605 1HD1 ILE A  96       9.250   5.881  84.351  1.00  0.00           H  
ATOM   1606 2HD1 ILE A  96       7.526   6.294  84.437  1.00  0.00           H  
ATOM   1607 3HD1 ILE A  96       8.070   4.940  83.438  1.00  0.00           H  
ATOM   1608  N   VAL A  97       5.052   8.581  80.044  1.00  0.00           N  
ATOM   1609  CA  VAL A  97       3.967   8.511  79.064  1.00  0.00           C  
ATOM   1610  C   VAL A  97       4.173   9.467  77.884  1.00  0.00           C  
ATOM   1611  O   VAL A  97       4.491   9.038  76.780  1.00  0.00           O  
ATOM   1612  CB  VAL A  97       2.616   8.826  79.740  1.00  0.00           C  
ATOM   1613  CG1 VAL A  97       1.499   8.900  78.705  1.00  0.00           C  
ATOM   1614  CG2 VAL A  97       2.275   7.733  80.753  1.00  0.00           C  
ATOM   1615  OXT VAL A  97       3.753  10.614  77.962  1.00  0.00           O1-
ATOM   1616  H   VAL A  97       4.870   8.910  80.998  1.00  0.00           H  
ATOM   1617  HA  VAL A  97       3.937   7.494  78.679  1.00  0.00           H  
ATOM   1618  HB  VAL A  97       2.696   9.801  80.239  1.00  0.00           H  
ATOM   1619 1HG1 VAL A  97       0.597   9.144  79.203  1.00  0.00           H  
ATOM   1620 2HG1 VAL A  97       1.682   9.657  77.963  1.00  0.00           H  
ATOM   1621 3HG1 VAL A  97       1.416   7.949  78.233  1.00  0.00           H  
ATOM   1622 1HG2 VAL A  97       1.329   7.966  81.233  1.00  0.00           H  
ATOM   1623 2HG2 VAL A  97       2.198   6.789  80.226  1.00  0.00           H  
ATOM   1624 3HG2 VAL A  97       3.054   7.672  81.501  1.00  0.00           H  
ATOM   1625  N   VAL B   1      -4.057  22.659  54.919  1.00  0.00           N  
ATOM   1626  CA  VAL B   1      -3.985  22.436  56.354  1.00  0.00           C  
ATOM   1627  C   VAL B   1      -2.803  21.486  56.658  1.00  0.00           C  
ATOM   1628  O   VAL B   1      -2.344  21.379  57.802  1.00  0.00           O  
ATOM   1629  CB  VAL B   1      -5.315  21.853  56.890  1.00  0.00           C  
ATOM   1630  CG1 VAL B   1      -5.201  21.534  58.349  1.00  0.00           C  
ATOM   1631  CG2 VAL B   1      -6.465  22.852  56.671  1.00  0.00           C  
ATOM   1632 1H   VAL B   1      -4.322  23.632  54.719  1.00  0.00           H  
ATOM   1633 2H   VAL B   1      -3.117  22.496  54.543  1.00  0.00           H  
ATOM   1634 3H   VAL B   1      -4.715  22.043  54.475  1.00  0.00           H  
ATOM   1635  HA  VAL B   1      -3.811  23.397  56.857  1.00  0.00           H  
ATOM   1636  HB  VAL B   1      -5.537  20.942  56.361  1.00  0.00           H  
ATOM   1637 1HG1 VAL B   1      -6.142  21.155  58.670  1.00  0.00           H  
ATOM   1638 2HG1 VAL B   1      -4.445  20.812  58.539  1.00  0.00           H  
ATOM   1639 3HG1 VAL B   1      -4.963  22.437  58.872  1.00  0.00           H  
ATOM   1640 1HG2 VAL B   1      -7.404  22.413  57.036  1.00  0.00           H  
ATOM   1641 2HG2 VAL B   1      -6.268  23.779  57.204  1.00  0.00           H  
ATOM   1642 3HG2 VAL B   1      -6.567  23.072  55.603  1.00  0.00           H  
ATOM   1643  N   GLU B   2      -2.289  20.801  55.616  1.00  0.00           N  
ATOM   1644  CA  GLU B   2      -1.205  19.835  55.807  1.00  0.00           C  
ATOM   1645  C   GLU B   2       0.098  20.440  56.369  1.00  0.00           C  
ATOM   1646  O   GLU B   2       0.754  19.772  57.175  1.00  0.00           O  
ATOM   1647  CB  GLU B   2      -0.932  19.126  54.465  1.00  0.00           C  
ATOM   1648  CG  GLU B   2      -2.079  18.218  53.994  1.00  0.00           C  
ATOM   1649  CD  GLU B   2      -3.203  18.987  53.303  1.00  0.00           C  
ATOM   1650  OE1 GLU B   2      -3.100  20.191  53.188  1.00  0.00           O  
ATOM   1651  OE2 GLU B   2      -4.159  18.373  52.909  1.00  0.00           O1-
ATOM   1652  H   GLU B   2      -2.672  20.905  54.676  1.00  0.00           H  
ATOM   1653  HA  GLU B   2      -1.553  19.097  56.507  1.00  0.00           H  
ATOM   1654 1HB  GLU B   2      -0.761  19.859  53.689  1.00  0.00           H  
ATOM   1655 2HB  GLU B   2      -0.023  18.507  54.545  1.00  0.00           H  
ATOM   1656 1HG  GLU B   2      -1.686  17.487  53.283  1.00  0.00           H  
ATOM   1657 2HG  GLU B   2      -2.490  17.674  54.847  1.00  0.00           H  
ATOM   1658  N   GLU B   3       0.493  21.664  55.992  1.00  0.00           N  
ATOM   1659  CA  GLU B   3       1.721  22.241  56.547  1.00  0.00           C  
ATOM   1660  C   GLU B   3       1.585  22.459  58.041  1.00  0.00           C  
ATOM   1661  O   GLU B   3       2.508  22.154  58.802  1.00  0.00           O  
ATOM   1662  CB  GLU B   3       2.156  23.540  55.848  1.00  0.00           C  
ATOM   1663  CG  GLU B   3       2.745  23.326  54.465  1.00  0.00           C  
ATOM   1664  CD  GLU B   3       3.182  24.611  53.742  1.00  0.00           C  
ATOM   1665  OE1 GLU B   3       2.377  25.530  53.580  1.00  0.00           O  
ATOM   1666  OE2 GLU B   3       4.324  24.659  53.319  1.00  0.00           O1-
ATOM   1667  H   GLU B   3      -0.062  22.179  55.311  1.00  0.00           H  
ATOM   1668  HA  GLU B   3       2.530  21.516  56.396  1.00  0.00           H  
ATOM   1669 1HB  GLU B   3       1.303  24.202  55.740  1.00  0.00           H  
ATOM   1670 2HB  GLU B   3       2.903  24.064  56.472  1.00  0.00           H  
ATOM   1671 1HG  GLU B   3       3.627  22.682  54.577  1.00  0.00           H  
ATOM   1672 2HG  GLU B   3       2.020  22.785  53.854  1.00  0.00           H  
ATOM   1673  N   LEU B   4       0.414  22.918  58.475  1.00  0.00           N  
ATOM   1674  CA  LEU B   4       0.196  23.112  59.897  1.00  0.00           C  
ATOM   1675  C   LEU B   4       0.318  21.783  60.623  1.00  0.00           C  
ATOM   1676  O   LEU B   4       0.944  21.702  61.684  1.00  0.00           O  
ATOM   1677  CB  LEU B   4      -1.198  23.648  60.169  1.00  0.00           C  
ATOM   1678  CG  LEU B   4      -1.541  23.936  61.637  1.00  0.00           C  
ATOM   1679  CD1 LEU B   4      -0.672  25.102  62.202  1.00  0.00           C  
ATOM   1680  CD2 LEU B   4      -2.966  24.180  61.715  1.00  0.00           C  
ATOM   1681  H   LEU B   4      -0.290  23.213  57.784  1.00  0.00           H  
ATOM   1682  HA  LEU B   4       0.954  23.787  60.268  1.00  0.00           H  
ATOM   1683 1HB  LEU B   4      -1.320  24.567  59.604  1.00  0.00           H  
ATOM   1684 2HB  LEU B   4      -1.927  22.928  59.794  1.00  0.00           H  
ATOM   1685  HG  LEU B   4      -1.309  23.069  62.245  1.00  0.00           H  
ATOM   1686 1HD1 LEU B   4      -0.933  25.277  63.247  1.00  0.00           H  
ATOM   1687 2HD1 LEU B   4       0.378  24.846  62.140  1.00  0.00           H  
ATOM   1688 3HD1 LEU B   4      -0.856  26.010  61.640  1.00  0.00           H  
ATOM   1689 1HD2 LEU B   4      -3.198  24.368  62.724  1.00  0.00           H  
ATOM   1690 2HD2 LEU B   4      -3.243  25.025  61.123  1.00  0.00           H  
ATOM   1691 3HD2 LEU B   4      -3.495  23.302  61.353  1.00  0.00           H  
ATOM   1692  N   LEU B   5      -0.294  20.739  60.063  1.00  0.00           N  
ATOM   1693  CA  LEU B   5      -0.251  19.417  60.670  1.00  0.00           C  
ATOM   1694  C   LEU B   5       1.172  18.876  60.734  1.00  0.00           C  
ATOM   1695  O   LEU B   5       1.566  18.315  61.757  1.00  0.00           O  
ATOM   1696  CB  LEU B   5      -1.206  18.480  59.914  1.00  0.00           C  
ATOM   1697  CG  LEU B   5      -1.313  17.002  60.371  1.00  0.00           C  
ATOM   1698  CD1 LEU B   5      -1.720  16.903  61.807  1.00  0.00           C  
ATOM   1699  CD2 LEU B   5      -2.391  16.341  59.515  1.00  0.00           C  
ATOM   1700  H   LEU B   5      -0.832  20.883  59.203  1.00  0.00           H  
ATOM   1701  HA  LEU B   5      -0.607  19.515  61.688  1.00  0.00           H  
ATOM   1702 1HB  LEU B   5      -2.205  18.916  59.949  1.00  0.00           H  
ATOM   1703 2HB  LEU B   5      -0.888  18.466  58.874  1.00  0.00           H  
ATOM   1704  HG  LEU B   5      -0.355  16.501  60.239  1.00  0.00           H  
ATOM   1705 1HD1 LEU B   5      -1.814  15.858  62.078  1.00  0.00           H  
ATOM   1706 2HD1 LEU B   5      -0.981  17.369  62.449  1.00  0.00           H  
ATOM   1707 3HD1 LEU B   5      -2.669  17.392  61.911  1.00  0.00           H  
ATOM   1708 1HD2 LEU B   5      -2.515  15.298  59.793  1.00  0.00           H  
ATOM   1709 2HD2 LEU B   5      -3.343  16.865  59.666  1.00  0.00           H  
ATOM   1710 3HD2 LEU B   5      -2.100  16.402  58.468  1.00  0.00           H  
ATOM   1711  N   LEU B   6       1.954  19.035  59.662  1.00  0.00           N  
ATOM   1712  CA  LEU B   6       3.328  18.560  59.692  1.00  0.00           C  
ATOM   1713  C   LEU B   6       4.126  19.296  60.770  1.00  0.00           C  
ATOM   1714  O   LEU B   6       4.898  18.663  61.497  1.00  0.00           O  
ATOM   1715  CB  LEU B   6       3.995  18.806  58.349  1.00  0.00           C  
ATOM   1716  CG  LEU B   6       3.543  17.988  57.122  1.00  0.00           C  
ATOM   1717  CD1 LEU B   6       4.183  18.611  55.881  1.00  0.00           C  
ATOM   1718  CD2 LEU B   6       3.977  16.559  57.251  1.00  0.00           C  
ATOM   1719  H   LEU B   6       1.576  19.465  58.812  1.00  0.00           H  
ATOM   1720  HA  LEU B   6       3.325  17.501  59.930  1.00  0.00           H  
ATOM   1721 1HB  LEU B   6       3.802  19.838  58.102  1.00  0.00           H  
ATOM   1722 2HB  LEU B   6       5.065  18.662  58.473  1.00  0.00           H  
ATOM   1723  HG  LEU B   6       2.466  18.028  57.023  1.00  0.00           H  
ATOM   1724 1HD1 LEU B   6       3.886  18.061  54.988  1.00  0.00           H  
ATOM   1725 2HD1 LEU B   6       3.865  19.643  55.780  1.00  0.00           H  
ATOM   1726 3HD1 LEU B   6       5.263  18.581  55.974  1.00  0.00           H  
ATOM   1727 1HD2 LEU B   6       3.662  16.008  56.364  1.00  0.00           H  
ATOM   1728 2HD2 LEU B   6       5.059  16.527  57.330  1.00  0.00           H  
ATOM   1729 3HD2 LEU B   6       3.526  16.108  58.130  1.00  0.00           H  
ATOM   1730  N   LEU B   7       3.917  20.621  60.908  1.00  0.00           N  
ATOM   1731  CA  LEU B   7       4.604  21.375  61.950  1.00  0.00           C  
ATOM   1732  C   LEU B   7       4.149  20.921  63.324  1.00  0.00           C  
ATOM   1733  O   LEU B   7       4.965  20.857  64.240  1.00  0.00           O  
ATOM   1734  CB  LEU B   7       4.361  22.884  61.840  1.00  0.00           C  
ATOM   1735  CG  LEU B   7       4.984  23.644  60.642  1.00  0.00           C  
ATOM   1736  CD1 LEU B   7       4.451  25.055  60.662  1.00  0.00           C  
ATOM   1737  CD2 LEU B   7       6.517  23.650  60.736  1.00  0.00           C  
ATOM   1738  H   LEU B   7       3.298  21.109  60.254  1.00  0.00           H  
ATOM   1739  HA  LEU B   7       5.666  21.176  61.870  1.00  0.00           H  
ATOM   1740 1HB  LEU B   7       3.282  23.048  61.806  1.00  0.00           H  
ATOM   1741 2HB  LEU B   7       4.744  23.342  62.745  1.00  0.00           H  
ATOM   1742  HG  LEU B   7       4.673  23.178  59.710  1.00  0.00           H  
ATOM   1743 1HD1 LEU B   7       4.851  25.615  59.817  1.00  0.00           H  
ATOM   1744 2HD1 LEU B   7       3.371  25.010  60.596  1.00  0.00           H  
ATOM   1745 3HD1 LEU B   7       4.739  25.535  61.590  1.00  0.00           H  
ATOM   1746 1HD2 LEU B   7       6.934  24.200  59.900  1.00  0.00           H  
ATOM   1747 2HD2 LEU B   7       6.820  24.123  61.659  1.00  0.00           H  
ATOM   1748 3HD2 LEU B   7       6.889  22.638  60.708  1.00  0.00           H  
ATOM   1749  N   ALA B   8       2.848  20.632  63.486  1.00  0.00           N  
ATOM   1750  CA  ALA B   8       2.323  20.154  64.760  1.00  0.00           C  
ATOM   1751  C   ALA B   8       2.973  18.841  65.138  1.00  0.00           C  
ATOM   1752  O   ALA B   8       3.336  18.633  66.300  1.00  0.00           O  
ATOM   1753  CB  ALA B   8       0.828  19.991  64.676  1.00  0.00           C  
ATOM   1754  H   ALA B   8       2.199  20.794  62.708  1.00  0.00           H  
ATOM   1755  HA  ALA B   8       2.563  20.873  65.529  1.00  0.00           H  
ATOM   1756 1HB  ALA B   8       0.456  19.663  65.625  1.00  0.00           H  
ATOM   1757 2HB  ALA B   8       0.370  20.947  64.418  1.00  0.00           H  
ATOM   1758 3HB  ALA B   8       0.585  19.260  63.916  1.00  0.00           H  
ATOM   1759  N   ARG B   9       3.161  17.965  64.152  1.00  0.00           N  
ATOM   1760  CA  ARG B   9       3.833  16.708  64.395  1.00  0.00           C  
ATOM   1761  C   ARG B   9       5.291  16.985  64.743  1.00  0.00           C  
ATOM   1762  O   ARG B   9       5.819  16.423  65.700  1.00  0.00           O  
ATOM   1763  CB  ARG B   9       3.722  15.814  63.183  1.00  0.00           C  
ATOM   1764  CG  ARG B   9       2.350  15.281  62.941  1.00  0.00           C  
ATOM   1765  CD  ARG B   9       2.269  14.556  61.680  1.00  0.00           C  
ATOM   1766  NE  ARG B   9       0.934  14.081  61.441  1.00  0.00           N  
ATOM   1767  CZ  ARG B   9       0.486  13.589  60.271  1.00  0.00           C  
ATOM   1768  NH1 ARG B   9       1.290  13.500  59.234  1.00  0.00           N1+
ATOM   1769  NH2 ARG B   9      -0.763  13.195  60.164  1.00  0.00           N  
ATOM   1770  H   ARG B   9       2.775  18.172  63.226  1.00  0.00           H  
ATOM   1771  HA  ARG B   9       3.350  16.212  65.232  1.00  0.00           H  
ATOM   1772 1HB  ARG B   9       4.022  16.364  62.298  1.00  0.00           H  
ATOM   1773 2HB  ARG B   9       4.386  14.969  63.295  1.00  0.00           H  
ATOM   1774 1HG  ARG B   9       2.103  14.594  63.737  1.00  0.00           H  
ATOM   1775 2HG  ARG B   9       1.627  16.093  62.928  1.00  0.00           H  
ATOM   1776 1HD  ARG B   9       2.549  15.231  60.871  1.00  0.00           H  
ATOM   1777 2HD  ARG B   9       2.946  13.702  61.705  1.00  0.00           H  
ATOM   1778  HE  ARG B   9       0.281  14.125  62.216  1.00  0.00           H  
ATOM   1779 1HH1 ARG B   9       2.250  13.784  59.319  1.00  0.00           H  
ATOM   1780 2HH1 ARG B   9       0.943  13.130  58.356  1.00  0.00           H  
ATOM   1781 1HH2 ARG B   9      -1.380  13.260  60.954  1.00  0.00           H  
ATOM   1782 2HH2 ARG B   9      -1.122  12.826  59.266  1.00  0.00           H  
ATOM   1783  N   ALA B  10       5.943  17.911  64.028  1.00  0.00           N  
ATOM   1784  CA  ALA B  10       7.332  18.221  64.325  1.00  0.00           C  
ATOM   1785  C   ALA B  10       7.456  18.726  65.751  1.00  0.00           C  
ATOM   1786  O   ALA B  10       8.411  18.383  66.455  1.00  0.00           O  
ATOM   1787  CB  ALA B  10       7.877  19.256  63.359  1.00  0.00           C  
ATOM   1788  H   ALA B  10       5.485  18.352  63.227  1.00  0.00           H  
ATOM   1789  HA  ALA B  10       7.905  17.302  64.233  1.00  0.00           H  
ATOM   1790 1HB  ALA B  10       8.917  19.446  63.595  1.00  0.00           H  
ATOM   1791 2HB  ALA B  10       7.788  18.897  62.340  1.00  0.00           H  
ATOM   1792 3HB  ALA B  10       7.311  20.174  63.459  1.00  0.00           H  
ATOM   1793  N   ALA B  11       6.486  19.550  66.175  1.00  0.00           N  
ATOM   1794  CA  ALA B  11       6.429  20.098  67.521  1.00  0.00           C  
ATOM   1795  C   ALA B  11       6.285  18.949  68.528  1.00  0.00           C  
ATOM   1796  O   ALA B  11       7.012  18.864  69.529  1.00  0.00           O  
ATOM   1797  CB  ALA B  11       5.276  21.091  67.599  1.00  0.00           C  
ATOM   1798  H   ALA B  11       5.771  19.838  65.508  1.00  0.00           H  
ATOM   1799  HA  ALA B  11       7.356  20.625  67.726  1.00  0.00           H  
ATOM   1800 1HB  ALA B  11       5.216  21.516  68.567  1.00  0.00           H  
ATOM   1801 2HB  ALA B  11       5.432  21.881  66.865  1.00  0.00           H  
ATOM   1802 3HB  ALA B  11       4.348  20.588  67.387  1.00  0.00           H  
ATOM   1803  N   HIS B  12       5.417  17.981  68.210  1.00  0.00           N  
ATOM   1804  CA  HIS B  12       5.232  16.802  69.048  1.00  0.00           C  
ATOM   1805  C   HIS B  12       6.535  16.032  69.230  1.00  0.00           C  
ATOM   1806  O   HIS B  12       6.978  15.774  70.353  1.00  0.00           O  
ATOM   1807  CB  HIS B  12       4.181  15.868  68.420  1.00  0.00           C  
ATOM   1808  CG  HIS B  12       4.060  14.529  69.063  1.00  0.00           C  
ATOM   1809  CD2 HIS B  12       4.610  13.341  68.711  1.00  0.00           C  
ATOM   1810  ND1 HIS B  12       3.330  14.295  70.206  1.00  0.00           N  
ATOM   1811  CE1 HIS B  12       3.455  13.018  70.543  1.00  0.00           C  
ATOM   1812  NE2 HIS B  12       4.221  12.421  69.647  1.00  0.00           N  
ATOM   1813  H   HIS B  12       4.804  18.110  67.400  1.00  0.00           H  
ATOM   1814  HA  HIS B  12       4.879  17.110  70.030  1.00  0.00           H  
ATOM   1815 1HB  HIS B  12       3.208  16.360  68.459  1.00  0.00           H  
ATOM   1816 2HB  HIS B  12       4.401  15.700  67.398  1.00  0.00           H  
ATOM   1817  HD2 HIS B  12       5.251  13.161  67.851  1.00  0.00           H  
ATOM   1818  HE1 HIS B  12       3.001  12.538  71.409  1.00  0.00           H  
ATOM   1819  HE2 HIS B  12       4.488  11.446  69.649  1.00  0.00           H  
ATOM   1820  N   TYR B  13       7.182  15.690  68.122  1.00  0.00           N  
ATOM   1821  CA  TYR B  13       8.396  14.888  68.179  1.00  0.00           C  
ATOM   1822  C   TYR B  13       9.556  15.613  68.861  1.00  0.00           C  
ATOM   1823  O   TYR B  13      10.279  15.010  69.666  1.00  0.00           O  
ATOM   1824  CB  TYR B  13       8.806  14.460  66.768  1.00  0.00           C  
ATOM   1825  CG  TYR B  13       7.906  13.404  66.165  1.00  0.00           C  
ATOM   1826  CD1 TYR B  13       6.979  13.754  65.194  1.00  0.00           C  
ATOM   1827  CD2 TYR B  13       8.008  12.086  66.584  1.00  0.00           C  
ATOM   1828  CE1 TYR B  13       6.158  12.789  64.644  1.00  0.00           C  
ATOM   1829  CE2 TYR B  13       7.186  11.121  66.033  1.00  0.00           C  
ATOM   1830  CZ  TYR B  13       6.264  11.469  65.067  1.00  0.00           C  
ATOM   1831  OH  TYR B  13       5.446  10.509  64.519  1.00  0.00           O  
ATOM   1832  H   TYR B  13       6.782  15.969  67.223  1.00  0.00           H  
ATOM   1833  HA  TYR B  13       8.174  13.999  68.766  1.00  0.00           H  
ATOM   1834 1HB  TYR B  13       8.800  15.329  66.108  1.00  0.00           H  
ATOM   1835 2HB  TYR B  13       9.823  14.070  66.787  1.00  0.00           H  
ATOM   1836  HD1 TYR B  13       6.900  14.790  64.865  1.00  0.00           H  
ATOM   1837  HD2 TYR B  13       8.735  11.811  67.348  1.00  0.00           H  
ATOM   1838  HE1 TYR B  13       5.430  13.064  63.881  1.00  0.00           H  
ATOM   1839  HE2 TYR B  13       7.265  10.085  66.363  1.00  0.00           H  
ATOM   1840  HH  TYR B  13       5.644   9.657  64.915  1.00  0.00           H  
ATOM   1841  N   SER B  14       9.704  16.916  68.575  1.00  0.00           N  
ATOM   1842  CA  SER B  14      10.770  17.739  69.130  1.00  0.00           C  
ATOM   1843  C   SER B  14      10.541  18.263  70.555  1.00  0.00           C  
ATOM   1844  O   SER B  14      11.510  18.654  71.212  1.00  0.00           O  
ATOM   1845  CB  SER B  14      11.038  18.912  68.208  1.00  0.00           C  
ATOM   1846  OG  SER B  14       9.936  19.769  68.133  1.00  0.00           O  
ATOM   1847  H   SER B  14       9.073  17.354  67.903  1.00  0.00           H  
ATOM   1848  HA  SER B  14      11.673  17.125  69.151  1.00  0.00           H  
ATOM   1849 1HB  SER B  14      11.897  19.466  68.578  1.00  0.00           H  
ATOM   1850 2HB  SER B  14      11.279  18.552  67.218  1.00  0.00           H  
ATOM   1851  HG  SER B  14       9.341  19.353  67.475  1.00  0.00           H  
ATOM   1852  N   GLY B  15       9.300  18.223  71.071  1.00  0.00           N  
ATOM   1853  CA  GLY B  15       9.029  18.727  72.417  1.00  0.00           C  
ATOM   1854  C   GLY B  15       8.912  20.251  72.440  1.00  0.00           C  
ATOM   1855  O   GLY B  15       9.300  20.906  73.412  1.00  0.00           O  
ATOM   1856  H   GLY B  15       8.502  17.932  70.501  1.00  0.00           H  
ATOM   1857 1HA  GLY B  15       8.096  18.285  72.771  1.00  0.00           H  
ATOM   1858 2HA  GLY B  15       9.817  18.402  73.092  1.00  0.00           H  
ATOM   1859  N   THR B  16       8.422  20.805  71.338  1.00  0.00           N  
ATOM   1860  CA  THR B  16       8.267  22.243  71.137  1.00  0.00           C  
ATOM   1861  C   THR B  16       6.833  22.580  70.722  1.00  0.00           C  
ATOM   1862  O   THR B  16       5.941  21.728  70.785  1.00  0.00           O  
ATOM   1863  CB  THR B  16       9.289  22.778  70.102  1.00  0.00           C  
ATOM   1864  CG2 THR B  16      10.712  22.425  70.492  1.00  0.00           C  
ATOM   1865  OG1 THR B  16       9.018  22.245  68.801  1.00  0.00           O  
ATOM   1866  H   THR B  16       8.085  20.172  70.608  1.00  0.00           H  
ATOM   1867  HA  THR B  16       8.460  22.754  72.080  1.00  0.00           H  
ATOM   1868  HB  THR B  16       9.210  23.857  70.056  1.00  0.00           H  
ATOM   1869  HG1 THR B  16       9.263  21.300  68.782  1.00  0.00           H  
ATOM   1870 1HG2 THR B  16      11.398  22.833  69.755  1.00  0.00           H  
ATOM   1871 2HG2 THR B  16      10.932  22.846  71.471  1.00  0.00           H  
ATOM   1872 3HG2 THR B  16      10.824  21.343  70.530  1.00  0.00           H  
ATOM   1873  N   THR B  17       6.577  23.851  70.425  1.00  0.00           N  
ATOM   1874  CA  THR B  17       5.268  24.319  69.965  1.00  0.00           C  
ATOM   1875  C   THR B  17       5.286  24.558  68.459  1.00  0.00           C  
ATOM   1876  O   THR B  17       6.363  24.586  67.855  1.00  0.00           O  
ATOM   1877  CB  THR B  17       4.895  25.637  70.650  1.00  0.00           C  
ATOM   1878  CG2 THR B  17       4.884  25.511  72.166  1.00  0.00           C  
ATOM   1879  OG1 THR B  17       5.846  26.640  70.251  1.00  0.00           O  
ATOM   1880  H   THR B  17       7.342  24.531  70.490  1.00  0.00           H  
ATOM   1881  HA  THR B  17       4.516  23.560  70.192  1.00  0.00           H  
ATOM   1882  HB  THR B  17       3.906  25.940  70.318  1.00  0.00           H  
ATOM   1883  HG1 THR B  17       6.724  26.403  70.650  1.00  0.00           H  
ATOM   1884 1HG2 THR B  17       4.614  26.468  72.611  1.00  0.00           H  
ATOM   1885 2HG2 THR B  17       4.157  24.753  72.458  1.00  0.00           H  
ATOM   1886 3HG2 THR B  17       5.875  25.216  72.513  1.00  0.00           H  
ATOM   1887  N   VAL B  18       4.124  24.745  67.836  1.00  0.00           N  
ATOM   1888  CA  VAL B  18       4.089  25.056  66.407  1.00  0.00           C  
ATOM   1889  C   VAL B  18       4.746  26.379  66.073  1.00  0.00           C  
ATOM   1890  O   VAL B  18       5.505  26.477  65.122  1.00  0.00           O  
ATOM   1891  CB  VAL B  18       2.701  24.974  65.810  1.00  0.00           C  
ATOM   1892  CG1 VAL B  18       2.705  25.510  64.367  1.00  0.00           C  
ATOM   1893  CG2 VAL B  18       2.307  23.563  65.779  1.00  0.00           C  
ATOM   1894  H   VAL B  18       3.261  24.704  68.373  1.00  0.00           H  
ATOM   1895  HA  VAL B  18       4.675  24.270  65.906  1.00  0.00           H  
ATOM   1896  HB  VAL B  18       2.009  25.549  66.412  1.00  0.00           H  
ATOM   1897 1HG1 VAL B  18       1.712  25.430  63.954  1.00  0.00           H  
ATOM   1898 2HG1 VAL B  18       3.006  26.548  64.350  1.00  0.00           H  
ATOM   1899 3HG1 VAL B  18       3.393  24.936  63.769  1.00  0.00           H  
ATOM   1900 1HG2 VAL B  18       1.309  23.460  65.351  1.00  0.00           H  
ATOM   1901 2HG2 VAL B  18       3.028  23.032  65.163  1.00  0.00           H  
ATOM   1902 3HG2 VAL B  18       2.322  23.162  66.783  1.00  0.00           H  
ATOM   1903  N   GLU B  19       4.455  27.431  66.845  1.00  0.00           N  
ATOM   1904  CA  GLU B  19       5.110  28.697  66.536  1.00  0.00           C  
ATOM   1905  C   GLU B  19       6.620  28.489  66.466  1.00  0.00           C  
ATOM   1906  O   GLU B  19       7.279  28.987  65.543  1.00  0.00           O  
ATOM   1907  CB  GLU B  19       4.802  29.749  67.596  1.00  0.00           C  
ATOM   1908  CG  GLU B  19       5.479  31.092  67.344  1.00  0.00           C  
ATOM   1909  CD  GLU B  19       5.189  32.092  68.408  1.00  0.00           C  
ATOM   1910  OE1 GLU B  19       4.360  31.818  69.237  1.00  0.00           O  
ATOM   1911  OE2 GLU B  19       5.828  33.132  68.419  1.00  0.00           O1-
ATOM   1912  H   GLU B  19       3.815  27.352  67.618  1.00  0.00           H  
ATOM   1913  HA  GLU B  19       4.760  29.048  65.565  1.00  0.00           H  
ATOM   1914 1HB  GLU B  19       3.726  29.917  67.637  1.00  0.00           H  
ATOM   1915 2HB  GLU B  19       5.119  29.385  68.575  1.00  0.00           H  
ATOM   1916 1HG  GLU B  19       6.554  30.946  67.295  1.00  0.00           H  
ATOM   1917 2HG  GLU B  19       5.148  31.478  66.379  1.00  0.00           H  
ATOM   1918  N   GLU B  20       7.171  27.743  67.436  1.00  0.00           N  
ATOM   1919  CA  GLU B  20       8.593  27.445  67.424  1.00  0.00           C  
ATOM   1920  C   GLU B  20       8.991  26.572  66.232  1.00  0.00           C  
ATOM   1921  O   GLU B  20      10.030  26.816  65.625  1.00  0.00           O  
ATOM   1922  CB  GLU B  20       8.982  26.755  68.724  1.00  0.00           C  
ATOM   1923  CG  GLU B  20       8.972  27.665  69.937  1.00  0.00           C  
ATOM   1924  CD  GLU B  20       9.064  26.905  71.202  1.00  0.00           C  
ATOM   1925  OE1 GLU B  20       8.405  25.880  71.273  1.00  0.00           O  
ATOM   1926  OE2 GLU B  20       9.771  27.308  72.090  1.00  0.00           O1-
ATOM   1927  H   GLU B  20       6.589  27.391  68.198  1.00  0.00           H  
ATOM   1928  HA  GLU B  20       9.135  28.385  67.354  1.00  0.00           H  
ATOM   1929 1HB  GLU B  20       8.295  25.938  68.910  1.00  0.00           H  
ATOM   1930 2HB  GLU B  20       9.979  26.326  68.625  1.00  0.00           H  
ATOM   1931 1HG  GLU B  20       9.817  28.350  69.872  1.00  0.00           H  
ATOM   1932 2HG  GLU B  20       8.057  28.256  69.930  1.00  0.00           H  
ATOM   1933  N   ALA B  21       8.174  25.573  65.870  1.00  0.00           N  
ATOM   1934  CA  ALA B  21       8.496  24.704  64.740  1.00  0.00           C  
ATOM   1935  C   ALA B  21       8.609  25.525  63.454  1.00  0.00           C  
ATOM   1936  O   ALA B  21       9.536  25.348  62.659  1.00  0.00           O  
ATOM   1937  CB  ALA B  21       7.414  23.627  64.601  1.00  0.00           C  
ATOM   1938  H   ALA B  21       7.356  25.369  66.451  1.00  0.00           H  
ATOM   1939  HA  ALA B  21       9.458  24.234  64.934  1.00  0.00           H  
ATOM   1940 1HB  ALA B  21       7.628  22.960  63.785  1.00  0.00           H  
ATOM   1941 2HB  ALA B  21       7.357  23.054  65.528  1.00  0.00           H  
ATOM   1942 3HB  ALA B  21       6.464  24.106  64.415  1.00  0.00           H  
ATOM   1943  N   TYR B  22       7.685  26.457  63.271  1.00  0.00           N  
ATOM   1944  CA  TYR B  22       7.677  27.334  62.114  1.00  0.00           C  
ATOM   1945  C   TYR B  22       8.933  28.179  62.054  1.00  0.00           C  
ATOM   1946  O   TYR B  22       9.663  28.174  61.053  1.00  0.00           O  
ATOM   1947  CB  TYR B  22       6.459  28.232  62.199  1.00  0.00           C  
ATOM   1948  CG  TYR B  22       6.351  29.316  61.184  1.00  0.00           C  
ATOM   1949  CD1 TYR B  22       5.828  29.093  59.935  1.00  0.00           C  
ATOM   1950  CD2 TYR B  22       6.752  30.587  61.550  1.00  0.00           C  
ATOM   1951  CE1 TYR B  22       5.688  30.164  59.074  1.00  0.00           C  
ATOM   1952  CE2 TYR B  22       6.615  31.629  60.708  1.00  0.00           C  
ATOM   1953  CZ  TYR B  22       6.071  31.435  59.482  1.00  0.00           C  
ATOM   1954  OH  TYR B  22       5.901  32.506  58.650  1.00  0.00           O  
ATOM   1955  H   TYR B  22       6.939  26.535  63.967  1.00  0.00           H  
ATOM   1956  HA  TYR B  22       7.629  26.725  61.214  1.00  0.00           H  
ATOM   1957 1HB  TYR B  22       5.573  27.623  62.128  1.00  0.00           H  
ATOM   1958 2HB  TYR B  22       6.428  28.695  63.181  1.00  0.00           H  
ATOM   1959  HD1 TYR B  22       5.506  28.097  59.638  1.00  0.00           H  
ATOM   1960  HD2 TYR B  22       7.154  30.751  62.524  1.00  0.00           H  
ATOM   1961  HE1 TYR B  22       5.259  30.025  58.087  1.00  0.00           H  
ATOM   1962  HE2 TYR B  22       6.919  32.626  61.019  1.00  0.00           H  
ATOM   1963  HH  TYR B  22       5.056  32.398  58.169  1.00  0.00           H  
ATOM   1964  N   LYS B  23       9.189  28.899  63.150  1.00  0.00           N  
ATOM   1965  CA  LYS B  23      10.326  29.793  63.232  1.00  0.00           C  
ATOM   1966  C   LYS B  23      11.639  29.054  63.112  1.00  0.00           C  
ATOM   1967  O   LYS B  23      12.575  29.557  62.486  1.00  0.00           O  
ATOM   1968  CB  LYS B  23      10.251  30.631  64.509  1.00  0.00           C  
ATOM   1969  CG  LYS B  23       9.147  31.682  64.435  1.00  0.00           C  
ATOM   1970  CD  LYS B  23       8.990  32.529  65.680  1.00  0.00           C  
ATOM   1971  CE  LYS B  23       7.940  33.625  65.414  1.00  0.00           C  
ATOM   1972  NZ  LYS B  23       7.603  34.434  66.619  1.00  0.00           N1+
ATOM   1973  H   LYS B  23       8.538  28.833  63.941  1.00  0.00           H  
ATOM   1974  HA  LYS B  23      10.268  30.479  62.392  1.00  0.00           H  
ATOM   1975 1HB  LYS B  23      10.041  29.975  65.358  1.00  0.00           H  
ATOM   1976 2HB  LYS B  23      11.203  31.125  64.689  1.00  0.00           H  
ATOM   1977 1HG  LYS B  23       9.297  32.319  63.565  1.00  0.00           H  
ATOM   1978 2HG  LYS B  23       8.214  31.157  64.322  1.00  0.00           H  
ATOM   1979 1HD  LYS B  23       8.661  31.905  66.513  1.00  0.00           H  
ATOM   1980 2HD  LYS B  23       9.939  32.993  65.940  1.00  0.00           H  
ATOM   1981 1HE  LYS B  23       8.346  34.292  64.657  1.00  0.00           H  
ATOM   1982 2HE  LYS B  23       7.027  33.169  65.030  1.00  0.00           H  
ATOM   1983 1HZ  LYS B  23       6.929  35.138  66.366  1.00  0.00           H  
ATOM   1984 2HZ  LYS B  23       7.170  33.829  67.339  1.00  0.00           H  
ATOM   1985 3HZ  LYS B  23       8.426  34.876  66.991  1.00  0.00           H  
ATOM   1986  N   LEU B  24      11.718  27.858  63.684  1.00  0.00           N  
ATOM   1987  CA  LEU B  24      12.933  27.094  63.609  1.00  0.00           C  
ATOM   1988  C   LEU B  24      13.184  26.671  62.168  1.00  0.00           C  
ATOM   1989  O   LEU B  24      14.287  26.866  61.662  1.00  0.00           O  
ATOM   1990  CB  LEU B  24      12.865  25.887  64.551  1.00  0.00           C  
ATOM   1991  CG  LEU B  24      14.110  24.974  64.618  1.00  0.00           C  
ATOM   1992  CD1 LEU B  24      15.349  25.760  65.075  1.00  0.00           C  
ATOM   1993  CD2 LEU B  24      13.856  23.858  65.591  1.00  0.00           C  
ATOM   1994  H   LEU B  24      10.934  27.488  64.218  1.00  0.00           H  
ATOM   1995  HA  LEU B  24      13.744  27.740  63.927  1.00  0.00           H  
ATOM   1996 1HB  LEU B  24      12.655  26.251  65.556  1.00  0.00           H  
ATOM   1997 2HB  LEU B  24      12.018  25.270  64.237  1.00  0.00           H  
ATOM   1998  HG  LEU B  24      14.295  24.563  63.644  1.00  0.00           H  
ATOM   1999 1HD1 LEU B  24      16.204  25.086  65.119  1.00  0.00           H  
ATOM   2000 2HD1 LEU B  24      15.575  26.565  64.380  1.00  0.00           H  
ATOM   2001 3HD1 LEU B  24      15.171  26.178  66.063  1.00  0.00           H  
ATOM   2002 1HD2 LEU B  24      14.735  23.238  65.623  1.00  0.00           H  
ATOM   2003 2HD2 LEU B  24      13.669  24.272  66.583  1.00  0.00           H  
ATOM   2004 3HD2 LEU B  24      12.995  23.278  65.274  1.00  0.00           H  
ATOM   2005  N   ALA B  25      12.165  26.183  61.445  1.00  0.00           N  
ATOM   2006  CA  ALA B  25      12.426  25.805  60.058  1.00  0.00           C  
ATOM   2007  C   ALA B  25      12.956  27.016  59.278  1.00  0.00           C  
ATOM   2008  O   ALA B  25      13.852  26.890  58.427  1.00  0.00           O  
ATOM   2009  CB  ALA B  25      11.171  25.275  59.382  1.00  0.00           C  
ATOM   2010  H   ALA B  25      11.240  26.031  61.870  1.00  0.00           H  
ATOM   2011  HA  ALA B  25      13.189  25.031  60.058  1.00  0.00           H  
ATOM   2012 1HB  ALA B  25      11.403  24.996  58.353  1.00  0.00           H  
ATOM   2013 2HB  ALA B  25      10.806  24.426  59.901  1.00  0.00           H  
ATOM   2014 3HB  ALA B  25      10.408  26.058  59.387  1.00  0.00           H  
ATOM   2015  N   LEU B  26      12.412  28.211  59.559  1.00  0.00           N  
ATOM   2016  CA  LEU B  26      12.881  29.389  58.843  1.00  0.00           C  
ATOM   2017  C   LEU B  26      14.337  29.714  59.174  1.00  0.00           C  
ATOM   2018  O   LEU B  26      15.130  29.993  58.269  1.00  0.00           O  
ATOM   2019  CB  LEU B  26      12.004  30.597  59.190  1.00  0.00           C  
ATOM   2020  CG  LEU B  26      10.538  30.568  58.691  1.00  0.00           C  
ATOM   2021  CD1 LEU B  26       9.805  31.731  59.300  1.00  0.00           C  
ATOM   2022  CD2 LEU B  26      10.476  30.646  57.170  1.00  0.00           C  
ATOM   2023  H   LEU B  26      11.635  28.270  60.229  1.00  0.00           H  
ATOM   2024  HA  LEU B  26      12.824  29.181  57.781  1.00  0.00           H  
ATOM   2025 1HB  LEU B  26      11.973  30.692  60.273  1.00  0.00           H  
ATOM   2026 2HB  LEU B  26      12.477  31.490  58.787  1.00  0.00           H  
ATOM   2027  HG  LEU B  26      10.053  29.650  59.021  1.00  0.00           H  
ATOM   2028 1HD1 LEU B  26       8.786  31.710  58.957  1.00  0.00           H  
ATOM   2029 2HD1 LEU B  26       9.827  31.658  60.383  1.00  0.00           H  
ATOM   2030 3HD1 LEU B  26      10.267  32.664  58.990  1.00  0.00           H  
ATOM   2031 1HD2 LEU B  26       9.431  30.634  56.859  1.00  0.00           H  
ATOM   2032 2HD2 LEU B  26      10.946  31.569  56.831  1.00  0.00           H  
ATOM   2033 3HD2 LEU B  26      10.984  29.798  56.724  1.00  0.00           H  
ATOM   2034  N   LYS B  27      14.706  29.619  60.459  1.00  0.00           N  
ATOM   2035  CA  LYS B  27      16.077  29.872  60.916  1.00  0.00           C  
ATOM   2036  C   LYS B  27      17.073  28.858  60.367  1.00  0.00           C  
ATOM   2037  O   LYS B  27      18.208  29.204  60.034  1.00  0.00           O  
ATOM   2038  CB  LYS B  27      16.150  29.880  62.443  1.00  0.00           C  
ATOM   2039  CG  LYS B  27      15.502  31.091  63.105  1.00  0.00           C  
ATOM   2040  CD  LYS B  27      15.584  31.000  64.623  1.00  0.00           C  
ATOM   2041  CE  LYS B  27      14.922  32.201  65.290  1.00  0.00           C  
ATOM   2042  NZ  LYS B  27      14.977  32.113  66.779  1.00  0.00           N1+
ATOM   2043  H   LYS B  27      13.980  29.416  61.154  1.00  0.00           H  
ATOM   2044  HA  LYS B  27      16.375  30.854  60.553  1.00  0.00           H  
ATOM   2045 1HB  LYS B  27      15.649  28.989  62.823  1.00  0.00           H  
ATOM   2046 2HB  LYS B  27      17.190  29.830  62.757  1.00  0.00           H  
ATOM   2047 1HG  LYS B  27      16.015  31.994  62.774  1.00  0.00           H  
ATOM   2048 2HG  LYS B  27      14.462  31.162  62.802  1.00  0.00           H  
ATOM   2049 1HD  LYS B  27      15.081  30.089  64.954  1.00  0.00           H  
ATOM   2050 2HD  LYS B  27      16.628  30.952  64.930  1.00  0.00           H  
ATOM   2051 1HE  LYS B  27      15.427  33.111  64.970  1.00  0.00           H  
ATOM   2052 2HE  LYS B  27      13.876  32.247  64.978  1.00  0.00           H  
ATOM   2053 1HZ  LYS B  27      14.528  32.924  67.183  1.00  0.00           H  
ATOM   2054 2HZ  LYS B  27      14.501  31.277  67.087  1.00  0.00           H  
ATOM   2055 3HZ  LYS B  27      15.941  32.080  67.081  1.00  0.00           H  
ATOM   2056  N   LEU B  28      16.638  27.601  60.271  1.00  0.00           N  
ATOM   2057  CA  LEU B  28      17.478  26.520  59.787  1.00  0.00           C  
ATOM   2058  C   LEU B  28      17.579  26.558  58.253  1.00  0.00           C  
ATOM   2059  O   LEU B  28      18.572  26.101  57.668  1.00  0.00           O  
ATOM   2060  CB  LEU B  28      16.900  25.173  60.249  1.00  0.00           C  
ATOM   2061  CG  LEU B  28      16.827  24.881  61.793  1.00  0.00           C  
ATOM   2062  CD1 LEU B  28      16.223  23.503  61.975  1.00  0.00           C  
ATOM   2063  CD2 LEU B  28      18.151  24.999  62.469  1.00  0.00           C  
ATOM   2064  H   LEU B  28      15.697  27.393  60.609  1.00  0.00           H  
ATOM   2065  HA  LEU B  28      18.479  26.649  60.186  1.00  0.00           H  
ATOM   2066 1HB  LEU B  28      15.878  25.157  59.913  1.00  0.00           H  
ATOM   2067 2HB  LEU B  28      17.416  24.373  59.767  1.00  0.00           H  
ATOM   2068  HG  LEU B  28      16.173  25.588  62.249  1.00  0.00           H  
ATOM   2069 1HD1 LEU B  28      16.133  23.295  63.029  1.00  0.00           H  
ATOM   2070 2HD1 LEU B  28      15.243  23.479  61.517  1.00  0.00           H  
ATOM   2071 3HD1 LEU B  28      16.859  22.757  61.515  1.00  0.00           H  
ATOM   2072 1HD2 LEU B  28      18.039  24.788  63.530  1.00  0.00           H  
ATOM   2073 2HD2 LEU B  28      18.802  24.319  62.053  1.00  0.00           H  
ATOM   2074 3HD2 LEU B  28      18.549  26.002  62.349  1.00  0.00           H  
ATOM   2075  N   GLY B  29      16.569  27.136  57.586  1.00  0.00           N  
ATOM   2076  CA  GLY B  29      16.563  27.221  56.135  1.00  0.00           C  
ATOM   2077  C   GLY B  29      16.111  25.917  55.511  1.00  0.00           C  
ATOM   2078  O   GLY B  29      16.654  25.486  54.490  1.00  0.00           O  
ATOM   2079  H   GLY B  29      15.741  27.475  58.079  1.00  0.00           H  
ATOM   2080 1HA  GLY B  29      15.892  28.026  55.834  1.00  0.00           H  
ATOM   2081 2HA  GLY B  29      17.559  27.480  55.780  1.00  0.00           H  
ATOM   2082  N   ILE B  30      15.143  25.267  56.148  1.00  0.00           N  
ATOM   2083  CA  ILE B  30      14.651  23.976  55.679  1.00  0.00           C  
ATOM   2084  C   ILE B  30      13.143  23.985  55.440  1.00  0.00           C  
ATOM   2085  O   ILE B  30      12.439  24.912  55.852  1.00  0.00           O  
ATOM   2086  CB  ILE B  30      15.017  22.890  56.702  1.00  0.00           C  
ATOM   2087  CG1 ILE B  30      14.294  23.180  58.021  1.00  0.00           C  
ATOM   2088  CG2 ILE B  30      16.547  22.842  56.883  1.00  0.00           C  
ATOM   2089  CD1 ILE B  30      14.435  22.136  59.042  1.00  0.00           C  
ATOM   2090  H   ILE B  30      14.729  25.716  56.973  1.00  0.00           H  
ATOM   2091  HA  ILE B  30      15.136  23.732  54.733  1.00  0.00           H  
ATOM   2092  HB  ILE B  30      14.677  21.935  56.339  1.00  0.00           H  
ATOM   2093 1HG1 ILE B  30      14.638  24.115  58.412  1.00  0.00           H  
ATOM   2094 2HG1 ILE B  30      13.227  23.264  57.817  1.00  0.00           H  
ATOM   2095 1HG2 ILE B  30      16.831  22.066  57.577  1.00  0.00           H  
ATOM   2096 2HG2 ILE B  30      17.005  22.635  55.914  1.00  0.00           H  
ATOM   2097 3HG2 ILE B  30      16.904  23.798  57.250  1.00  0.00           H  
ATOM   2098 1HD1 ILE B  30      13.862  22.414  59.911  1.00  0.00           H  
ATOM   2099 2HD1 ILE B  30      14.065  21.207  58.638  1.00  0.00           H  
ATOM   2100 3HD1 ILE B  30      15.469  22.023  59.320  1.00  0.00           H  
ATOM   2101  N   SER B  31      12.647  22.964  54.752  1.00  0.00           N  
ATOM   2102  CA  SER B  31      11.213  22.842  54.490  1.00  0.00           C  
ATOM   2103  C   SER B  31      10.464  22.312  55.706  1.00  0.00           C  
ATOM   2104  O   SER B  31      11.067  21.857  56.684  1.00  0.00           O  
ATOM   2105  CB  SER B  31      10.940  21.925  53.310  1.00  0.00           C  
ATOM   2106  OG  SER B  31      11.217  20.591  53.623  1.00  0.00           O  
ATOM   2107  H   SER B  31      13.290  22.230  54.419  1.00  0.00           H  
ATOM   2108  HA  SER B  31      10.822  23.834  54.253  1.00  0.00           H  
ATOM   2109 1HB  SER B  31       9.899  22.015  53.003  1.00  0.00           H  
ATOM   2110 2HB  SER B  31      11.559  22.232  52.471  1.00  0.00           H  
ATOM   2111  HG  SER B  31      11.086  20.099  52.804  1.00  0.00           H  
ATOM   2112  N   VAL B  32       9.134  22.357  55.637  1.00  0.00           N  
ATOM   2113  CA  VAL B  32       8.303  21.829  56.710  1.00  0.00           C  
ATOM   2114  C   VAL B  32       8.525  20.319  56.859  1.00  0.00           C  
ATOM   2115  O   VAL B  32       8.607  19.806  57.986  1.00  0.00           O  
ATOM   2116  CB  VAL B  32       6.817  22.152  56.455  1.00  0.00           C  
ATOM   2117  CG1 VAL B  32       5.960  21.450  57.453  1.00  0.00           C  
ATOM   2118  CG2 VAL B  32       6.584  23.660  56.553  1.00  0.00           C  
ATOM   2119  H   VAL B  32       8.699  22.741  54.808  1.00  0.00           H  
ATOM   2120  HA  VAL B  32       8.603  22.314  57.638  1.00  0.00           H  
ATOM   2121  HB  VAL B  32       6.536  21.793  55.457  1.00  0.00           H  
ATOM   2122 1HG1 VAL B  32       4.917  21.686  57.255  1.00  0.00           H  
ATOM   2123 2HG1 VAL B  32       6.114  20.392  57.371  1.00  0.00           H  
ATOM   2124 3HG1 VAL B  32       6.219  21.773  58.453  1.00  0.00           H  
ATOM   2125 1HG2 VAL B  32       5.530  23.880  56.363  1.00  0.00           H  
ATOM   2126 2HG2 VAL B  32       6.851  24.007  57.544  1.00  0.00           H  
ATOM   2127 3HG2 VAL B  32       7.194  24.174  55.815  1.00  0.00           H  
ATOM   2128  N   GLU B  33       8.587  19.600  55.739  1.00  0.00           N  
ATOM   2129  CA  GLU B  33       8.811  18.165  55.756  1.00  0.00           C  
ATOM   2130  C   GLU B  33      10.185  17.846  56.352  1.00  0.00           C  
ATOM   2131  O   GLU B  33      10.320  16.906  57.139  1.00  0.00           O  
ATOM   2132  CB  GLU B  33       8.696  17.606  54.340  1.00  0.00           C  
ATOM   2133  CG  GLU B  33       7.292  17.711  53.731  1.00  0.00           C  
ATOM   2134  CD  GLU B  33       6.968  19.115  53.235  1.00  0.00           C  
ATOM   2135  OE1 GLU B  33       7.861  19.943  53.243  1.00  0.00           O  
ATOM   2136  OE2 GLU B  33       5.853  19.358  52.859  1.00  0.00           O1-
ATOM   2137  H   GLU B  33       8.490  20.072  54.834  1.00  0.00           H  
ATOM   2138  HA  GLU B  33       8.043  17.705  56.388  1.00  0.00           H  
ATOM   2139 1HB  GLU B  33       9.392  18.133  53.686  1.00  0.00           H  
ATOM   2140 2HB  GLU B  33       8.982  16.555  54.340  1.00  0.00           H  
ATOM   2141 1HG  GLU B  33       7.218  17.019  52.892  1.00  0.00           H  
ATOM   2142 2HG  GLU B  33       6.565  17.404  54.474  1.00  0.00           H  
ATOM   2143  N   GLU B  34      11.204  18.640  55.985  1.00  0.00           N  
ATOM   2144  CA  GLU B  34      12.544  18.437  56.524  1.00  0.00           C  
ATOM   2145  C   GLU B  34      12.561  18.658  58.027  1.00  0.00           C  
ATOM   2146  O   GLU B  34      13.215  17.903  58.751  1.00  0.00           O  
ATOM   2147  CB  GLU B  34      13.555  19.330  55.818  1.00  0.00           C  
ATOM   2148  CG  GLU B  34      13.858  18.886  54.390  1.00  0.00           C  
ATOM   2149  CD  GLU B  34      14.720  19.842  53.596  1.00  0.00           C  
ATOM   2150  OE1 GLU B  34      14.668  21.038  53.829  1.00  0.00           O  
ATOM   2151  OE2 GLU B  34      15.441  19.371  52.751  1.00  0.00           O1-
ATOM   2152  H   GLU B  34      11.038  19.377  55.299  1.00  0.00           H  
ATOM   2153  HA  GLU B  34      12.832  17.404  56.335  1.00  0.00           H  
ATOM   2154 1HB  GLU B  34      13.154  20.336  55.776  1.00  0.00           H  
ATOM   2155 2HB  GLU B  34      14.487  19.362  56.382  1.00  0.00           H  
ATOM   2156 1HG  GLU B  34      14.368  17.924  54.440  1.00  0.00           H  
ATOM   2157 2HG  GLU B  34      12.922  18.730  53.866  1.00  0.00           H  
ATOM   2158  N   LEU B  35      11.815  19.662  58.512  1.00  0.00           N  
ATOM   2159  CA  LEU B  35      11.771  19.902  59.942  1.00  0.00           C  
ATOM   2160  C   LEU B  35      11.190  18.698  60.639  1.00  0.00           C  
ATOM   2161  O   LEU B  35      11.700  18.285  61.680  1.00  0.00           O  
ATOM   2162  CB  LEU B  35      10.897  21.094  60.315  1.00  0.00           C  
ATOM   2163  CG  LEU B  35      10.848  21.415  61.845  1.00  0.00           C  
ATOM   2164  CD1 LEU B  35      12.214  21.865  62.352  1.00  0.00           C  
ATOM   2165  CD2 LEU B  35       9.840  22.411  62.098  1.00  0.00           C  
ATOM   2166  H   LEU B  35      11.346  20.305  57.865  1.00  0.00           H  
ATOM   2167  HA  LEU B  35      12.785  20.045  60.289  1.00  0.00           H  
ATOM   2168 1HB  LEU B  35      11.265  21.971  59.785  1.00  0.00           H  
ATOM   2169 2HB  LEU B  35       9.880  20.898  59.976  1.00  0.00           H  
ATOM   2170  HG  LEU B  35      10.590  20.519  62.390  1.00  0.00           H  
ATOM   2171 1HD1 LEU B  35      12.141  22.060  63.417  1.00  0.00           H  
ATOM   2172 2HD1 LEU B  35      12.951  21.093  62.185  1.00  0.00           H  
ATOM   2173 3HD1 LEU B  35      12.517  22.777  61.841  1.00  0.00           H  
ATOM   2174 1HD2 LEU B  35       9.817  22.603  63.156  1.00  0.00           H  
ATOM   2175 2HD2 LEU B  35      10.079  23.300  61.580  1.00  0.00           H  
ATOM   2176 3HD2 LEU B  35       8.877  22.045  61.765  1.00  0.00           H  
ATOM   2177  N   LEU B  36      10.104  18.142  60.091  1.00  0.00           N  
ATOM   2178  CA  LEU B  36       9.489  16.978  60.698  1.00  0.00           C  
ATOM   2179  C   LEU B  36      10.458  15.804  60.743  1.00  0.00           C  
ATOM   2180  O   LEU B  36      10.530  15.112  61.761  1.00  0.00           O  
ATOM   2181  CB  LEU B  36       8.193  16.606  59.966  1.00  0.00           C  
ATOM   2182  CG  LEU B  36       7.429  15.342  60.479  1.00  0.00           C  
ATOM   2183  CD1 LEU B  36       7.065  15.499  61.909  1.00  0.00           C  
ATOM   2184  CD2 LEU B  36       6.156  15.191  59.679  1.00  0.00           C  
ATOM   2185  H   LEU B  36       9.682  18.571  59.259  1.00  0.00           H  
ATOM   2186  HA  LEU B  36       9.245  17.240  61.717  1.00  0.00           H  
ATOM   2187 1HB  LEU B  36       7.512  17.459  60.022  1.00  0.00           H  
ATOM   2188 2HB  LEU B  36       8.434  16.441  58.916  1.00  0.00           H  
ATOM   2189  HG  LEU B  36       8.054  14.456  60.366  1.00  0.00           H  
ATOM   2190 1HD1 LEU B  36       6.519  14.625  62.229  1.00  0.00           H  
ATOM   2191 2HD1 LEU B  36       7.948  15.605  62.523  1.00  0.00           H  
ATOM   2192 3HD1 LEU B  36       6.446  16.371  61.994  1.00  0.00           H  
ATOM   2193 1HD2 LEU B  36       5.604  14.317  60.025  1.00  0.00           H  
ATOM   2194 2HD2 LEU B  36       5.540  16.086  59.813  1.00  0.00           H  
ATOM   2195 3HD2 LEU B  36       6.407  15.069  58.629  1.00  0.00           H  
ATOM   2196  N   LEU B  37      11.201  15.559  59.659  1.00  0.00           N  
ATOM   2197  CA  LEU B  37      12.152  14.457  59.686  1.00  0.00           C  
ATOM   2198  C   LEU B  37      13.225  14.697  60.754  1.00  0.00           C  
ATOM   2199  O   LEU B  37      13.572  13.766  61.491  1.00  0.00           O  
ATOM   2200  CB  LEU B  37      12.839  14.317  58.330  1.00  0.00           C  
ATOM   2201  CG  LEU B  37      12.014  13.834  57.120  1.00  0.00           C  
ATOM   2202  CD1 LEU B  37      12.875  13.994  55.853  1.00  0.00           C  
ATOM   2203  CD2 LEU B  37      11.615  12.384  57.288  1.00  0.00           C  
ATOM   2204  H   LEU B  37      11.066  16.124  58.814  1.00  0.00           H  
ATOM   2205  HA  LEU B  37      11.622  13.547  59.936  1.00  0.00           H  
ATOM   2206 1HB  LEU B  37      13.198  15.297  58.072  1.00  0.00           H  
ATOM   2207 2HB  LEU B  37      13.685  13.644  58.449  1.00  0.00           H  
ATOM   2208  HG  LEU B  37      11.121  14.452  57.018  1.00  0.00           H  
ATOM   2209 1HD1 LEU B  37      12.306  13.671  54.983  1.00  0.00           H  
ATOM   2210 2HD1 LEU B  37      13.155  15.040  55.731  1.00  0.00           H  
ATOM   2211 3HD1 LEU B  37      13.776  13.386  55.940  1.00  0.00           H  
ATOM   2212 1HD2 LEU B  37      11.043  12.067  56.417  1.00  0.00           H  
ATOM   2213 2HD2 LEU B  37      12.515  11.784  57.369  1.00  0.00           H  
ATOM   2214 3HD2 LEU B  37      11.006  12.261  58.178  1.00  0.00           H  
ATOM   2215  N   LEU B  38      13.716  15.944  60.886  1.00  0.00           N  
ATOM   2216  CA  LEU B  38      14.701  16.251  61.919  1.00  0.00           C  
ATOM   2217  C   LEU B  38      14.103  16.085  63.307  1.00  0.00           C  
ATOM   2218  O   LEU B  38      14.795  15.638  64.219  1.00  0.00           O  
ATOM   2219  CB  LEU B  38      15.241  17.678  61.811  1.00  0.00           C  
ATOM   2220  CG  LEU B  38      16.149  18.034  60.619  1.00  0.00           C  
ATOM   2221  CD1 LEU B  38      16.366  19.516  60.637  1.00  0.00           C  
ATOM   2222  CD2 LEU B  38      17.504  17.300  60.725  1.00  0.00           C  
ATOM   2223  H   LEU B  38      13.421  16.675  60.228  1.00  0.00           H  
ATOM   2224  HA  LEU B  38      15.521  15.548  61.823  1.00  0.00           H  
ATOM   2225 1HB  LEU B  38      14.386  18.356  61.785  1.00  0.00           H  
ATOM   2226 2HB  LEU B  38      15.806  17.882  62.713  1.00  0.00           H  
ATOM   2227  HG  LEU B  38      15.652  17.773  59.688  1.00  0.00           H  
ATOM   2228 1HD1 LEU B  38      16.988  19.803  59.793  1.00  0.00           H  
ATOM   2229 2HD1 LEU B  38      15.406  20.005  60.568  1.00  0.00           H  
ATOM   2230 3HD1 LEU B  38      16.849  19.798  61.565  1.00  0.00           H  
ATOM   2231 1HD2 LEU B  38      18.139  17.579  59.890  1.00  0.00           H  
ATOM   2232 2HD2 LEU B  38      17.992  17.574  61.651  1.00  0.00           H  
ATOM   2233 3HD2 LEU B  38      17.350  16.231  60.703  1.00  0.00           H  
ATOM   2234  N   ALA B  39      12.834  16.482  63.484  1.00  0.00           N  
ATOM   2235  CA  ALA B  39      12.159  16.338  64.767  1.00  0.00           C  
ATOM   2236  C   ALA B  39      12.059  14.879  65.146  1.00  0.00           C  
ATOM   2237  O   ALA B  39      12.310  14.520  66.301  1.00  0.00           O  
ATOM   2238  CB  ALA B  39      10.788  16.961  64.699  1.00  0.00           C  
ATOM   2239  H   ALA B  39      12.344  16.929  62.709  1.00  0.00           H  
ATOM   2240  HA  ALA B  39      12.737  16.831  65.528  1.00  0.00           H  
ATOM   2241 1HB  ALA B  39      10.307  16.870  65.656  1.00  0.00           H  
ATOM   2242 2HB  ALA B  39      10.880  18.016  64.440  1.00  0.00           H  
ATOM   2243 3HB  ALA B  39      10.199  16.454  63.944  1.00  0.00           H  
ATOM   2244  N   ARG B  40      11.743  14.027  64.171  1.00  0.00           N  
ATOM   2245  CA  ARG B  40      11.680  12.600  64.405  1.00  0.00           C  
ATOM   2246  C   ARG B  40      13.071  12.065  64.742  1.00  0.00           C  
ATOM   2247  O   ARG B  40      13.208  11.198  65.611  1.00  0.00           O  
ATOM   2248  CB  ARG B  40      11.094  11.891  63.201  1.00  0.00           C  
ATOM   2249  CG  ARG B  40       9.614  12.120  62.996  1.00  0.00           C  
ATOM   2250  CD  ARG B  40       9.142  11.590  61.703  1.00  0.00           C  
ATOM   2251  NE  ARG B  40       9.267  10.130  61.627  1.00  0.00           N  
ATOM   2252  CZ  ARG B  40       9.194   9.400  60.490  1.00  0.00           C  
ATOM   2253  NH1 ARG B  40       8.993   9.993  59.329  1.00  0.00           N1+
ATOM   2254  NH2 ARG B  40       9.330   8.085  60.544  1.00  0.00           N  
ATOM   2255  H   ARG B  40      11.492  14.401  63.249  1.00  0.00           H  
ATOM   2256  HA  ARG B  40      11.020  12.419  65.253  1.00  0.00           H  
ATOM   2257 1HB  ARG B  40      11.602  12.221  62.300  1.00  0.00           H  
ATOM   2258 2HB  ARG B  40      11.251  10.824  63.301  1.00  0.00           H  
ATOM   2259 1HG  ARG B  40       9.076  11.606  63.782  1.00  0.00           H  
ATOM   2260 2HG  ARG B  40       9.391  13.186  63.041  1.00  0.00           H  
ATOM   2261 1HD  ARG B  40       8.092  11.857  61.574  1.00  0.00           H  
ATOM   2262 2HD  ARG B  40       9.736  12.038  60.906  1.00  0.00           H  
ATOM   2263  HE  ARG B  40       9.416   9.628  62.494  1.00  0.00           H  
ATOM   2264 1HH1 ARG B  40       8.887  10.996  59.280  1.00  0.00           H  
ATOM   2265 2HH1 ARG B  40       8.936   9.443  58.484  1.00  0.00           H  
ATOM   2266 1HH2 ARG B  40       9.486   7.628  61.434  1.00  0.00           H  
ATOM   2267 2HH2 ARG B  40       9.276   7.533  59.700  1.00  0.00           H  
ATOM   2268  N   ALA B  41      14.104  12.570  64.044  1.00  0.00           N  
ATOM   2269  CA  ALA B  41      15.474  12.153  64.295  1.00  0.00           C  
ATOM   2270  C   ALA B  41      15.884  12.530  65.702  1.00  0.00           C  
ATOM   2271  O   ALA B  41      16.545  11.754  66.393  1.00  0.00           O  
ATOM   2272  CB  ALA B  41      16.426  12.791  63.300  1.00  0.00           C  
ATOM   2273  H   ALA B  41      13.913  13.229  63.285  1.00  0.00           H  
ATOM   2274  HA  ALA B  41      15.516  11.073  64.200  1.00  0.00           H  
ATOM   2275 1HB  ALA B  41      17.430  12.442  63.500  1.00  0.00           H  
ATOM   2276 2HB  ALA B  41      16.137  12.529  62.290  1.00  0.00           H  
ATOM   2277 3HB  ALA B  41      16.394  13.866  63.404  1.00  0.00           H  
ATOM   2278  N   ALA B  42      15.499  13.736  66.129  1.00  0.00           N  
ATOM   2279  CA  ALA B  42      15.786  14.241  67.461  1.00  0.00           C  
ATOM   2280  C   ALA B  42      15.090  13.355  68.501  1.00  0.00           C  
ATOM   2281  O   ALA B  42      15.669  12.938  69.520  1.00  0.00           O  
ATOM   2282  CB  ALA B  42      15.324  15.690  67.539  1.00  0.00           C  
ATOM   2283  H   ALA B  42      15.015  14.351  65.475  1.00  0.00           H  
ATOM   2284  HA  ALA B  42      16.856  14.208  67.629  1.00  0.00           H  
ATOM   2285 1HB  ALA B  42      15.533  16.089  68.494  1.00  0.00           H  
ATOM   2286 2HB  ALA B  42      15.843  16.273  66.782  1.00  0.00           H  
ATOM   2287 3HB  ALA B  42      14.258  15.745  67.362  1.00  0.00           H  
ATOM   2288  N   HIS B  43      13.857  12.966  68.185  1.00  0.00           N  
ATOM   2289  CA  HIS B  43      13.040  12.140  69.051  1.00  0.00           C  
ATOM   2290  C   HIS B  43      13.707  10.784  69.297  1.00  0.00           C  
ATOM   2291  O   HIS B  43      13.820  10.343  70.447  1.00  0.00           O  
ATOM   2292  CB  HIS B  43      11.663  11.946  68.414  1.00  0.00           C  
ATOM   2293  CG  HIS B  43      10.651  11.319  69.257  1.00  0.00           C  
ATOM   2294  CD2 HIS B  43      10.145  10.067  69.275  1.00  0.00           C  
ATOM   2295  ND1 HIS B  43       9.994  12.020  70.240  1.00  0.00           N  
ATOM   2296  CE1 HIS B  43       9.117  11.228  70.829  1.00  0.00           C  
ATOM   2297  NE2 HIS B  43       9.186  10.034  70.262  1.00  0.00           N  
ATOM   2298  H   HIS B  43      13.425  13.351  67.342  1.00  0.00           H  
ATOM   2299  HA  HIS B  43      12.909  12.635  70.010  1.00  0.00           H  
ATOM   2300 1HB  HIS B  43      11.287  12.912  68.101  1.00  0.00           H  
ATOM   2301 2HB  HIS B  43      11.754  11.336  67.533  1.00  0.00           H  
ATOM   2302  HD1 HIS B  43       9.972  13.047  70.279  1.00  0.00           H  
ATOM   2303  HD2 HIS B  43      10.356   9.174  68.681  1.00  0.00           H  
ATOM   2304  HE1 HIS B  43       8.488  11.601  71.638  1.00  0.00           H  
ATOM   2305  N   GLN B  44      14.160  10.131  68.215  1.00  0.00           N  
ATOM   2306  CA  GLN B  44      14.808   8.825  68.322  1.00  0.00           C  
ATOM   2307  C   GLN B  44      16.248   8.899  68.837  1.00  0.00           C  
ATOM   2308  O   GLN B  44      16.709   7.982  69.516  1.00  0.00           O  
ATOM   2309  CB  GLN B  44      14.747   8.082  66.981  1.00  0.00           C  
ATOM   2310  CG  GLN B  44      13.326   7.670  66.501  1.00  0.00           C  
ATOM   2311  CD  GLN B  44      12.556   6.658  67.424  1.00  0.00           C  
ATOM   2312  NE2 GLN B  44      11.954   5.654  66.792  1.00  0.00           N  
ATOM   2313  OE1 GLN B  44      12.506   6.776  68.668  1.00  0.00           O  
ATOM   2314  H   GLN B  44      14.008  10.552  67.293  1.00  0.00           H  
ATOM   2315  HA  GLN B  44      14.264   8.257  69.053  1.00  0.00           H  
ATOM   2316 1HB  GLN B  44      15.159   8.726  66.205  1.00  0.00           H  
ATOM   2317 2HB  GLN B  44      15.369   7.193  67.024  1.00  0.00           H  
ATOM   2318 1HG  GLN B  44      12.725   8.578  66.429  1.00  0.00           H  
ATOM   2319 2HG  GLN B  44      13.422   7.214  65.512  1.00  0.00           H  
ATOM   2320 1HE2 GLN B  44      11.434   4.951  67.304  1.00  0.00           H  
ATOM   2321 2HE2 GLN B  44      12.027   5.560  65.781  1.00  0.00           H  
ATOM   2322  N   SER B  45      16.962   9.983  68.524  1.00  0.00           N  
ATOM   2323  CA  SER B  45      18.335  10.147  68.981  1.00  0.00           C  
ATOM   2324  C   SER B  45      18.471  10.672  70.417  1.00  0.00           C  
ATOM   2325  O   SER B  45      19.528  10.497  71.027  1.00  0.00           O  
ATOM   2326  CB  SER B  45      19.097  11.051  68.033  1.00  0.00           C  
ATOM   2327  OG  SER B  45      18.569  12.338  68.012  1.00  0.00           O  
ATOM   2328  H   SER B  45      16.565  10.702  67.922  1.00  0.00           H  
ATOM   2329  HA  SER B  45      18.808   9.165  68.945  1.00  0.00           H  
ATOM   2330 1HB  SER B  45      20.133  11.097  68.351  1.00  0.00           H  
ATOM   2331 2HB  SER B  45      19.072  10.638  67.038  1.00  0.00           H  
ATOM   2332  HG  SER B  45      17.831  12.286  67.370  1.00  0.00           H  
ATOM   2333  N   GLY B  46      17.403  11.244  70.997  1.00  0.00           N  
ATOM   2334  CA  GLY B  46      17.480  11.774  72.357  1.00  0.00           C  
ATOM   2335  C   GLY B  46      18.124  13.157  72.379  1.00  0.00           C  
ATOM   2336  O   GLY B  46      18.823  13.521  73.329  1.00  0.00           O  
ATOM   2337  H   GLY B  46      16.551  11.419  70.462  1.00  0.00           H  
ATOM   2338 1HA  GLY B  46      16.474  11.834  72.771  1.00  0.00           H  
ATOM   2339 2HA  GLY B  46      18.050  11.090  72.982  1.00  0.00           H  
ATOM   2340  N   THR B  47      17.924  13.898  71.294  1.00  0.00           N  
ATOM   2341  CA  THR B  47      18.488  15.230  71.105  1.00  0.00           C  
ATOM   2342  C   THR B  47      17.393  16.227  70.719  1.00  0.00           C  
ATOM   2343  O   THR B  47      16.205  15.892  70.720  1.00  0.00           O  
ATOM   2344  CB  THR B  47      19.632  15.213  70.054  1.00  0.00           C  
ATOM   2345  CG2 THR B  47      20.705  14.197  70.412  1.00  0.00           C  
ATOM   2346  OG1 THR B  47      19.123  14.905  68.749  1.00  0.00           O  
ATOM   2347  H   THR B  47      17.289  13.532  70.580  1.00  0.00           H  
ATOM   2348  HA  THR B  47      18.918  15.569  72.046  1.00  0.00           H  
ATOM   2349  HB  THR B  47      20.091  16.195  70.026  1.00  0.00           H  
ATOM   2350  HG1 THR B  47      18.844  13.969  68.721  1.00  0.00           H  
ATOM   2351 1HG2 THR B  47      21.495  14.232  69.666  1.00  0.00           H  
ATOM   2352 2HG2 THR B  47      21.115  14.434  71.392  1.00  0.00           H  
ATOM   2353 3HG2 THR B  47      20.272  13.199  70.432  1.00  0.00           H  
ATOM   2354  N   THR B  48      17.771  17.478  70.493  1.00  0.00           N  
ATOM   2355  CA  THR B  48      16.841  18.518  70.053  1.00  0.00           C  
ATOM   2356  C   THR B  48      16.944  18.698  68.543  1.00  0.00           C  
ATOM   2357  O   THR B  48      17.884  18.197  67.925  1.00  0.00           O  
ATOM   2358  CB  THR B  48      17.170  19.857  70.720  1.00  0.00           C  
ATOM   2359  CG2 THR B  48      17.126  19.767  72.240  1.00  0.00           C  
ATOM   2360  OG1 THR B  48      18.479  20.266  70.293  1.00  0.00           O  
ATOM   2361  H   THR B  48      18.762  17.717  70.595  1.00  0.00           H  
ATOM   2362  HA  THR B  48      15.823  18.220  70.305  1.00  0.00           H  
ATOM   2363  HB  THR B  48      16.447  20.599  70.393  1.00  0.00           H  
ATOM   2364  HG1 THR B  48      19.137  19.637  70.688  1.00  0.00           H  
ATOM   2365 1HG2 THR B  48      17.364  20.740  72.670  1.00  0.00           H  
ATOM   2366 2HG2 THR B  48      16.128  19.462  72.555  1.00  0.00           H  
ATOM   2367 3HG2 THR B  48      17.855  19.032  72.581  1.00  0.00           H  
ATOM   2368  N   VAL B  49      16.005  19.427  67.933  1.00  0.00           N  
ATOM   2369  CA  VAL B  49      16.122  19.671  66.495  1.00  0.00           C  
ATOM   2370  C   VAL B  49      17.332  20.510  66.139  1.00  0.00           C  
ATOM   2371  O   VAL B  49      18.025  20.211  65.171  1.00  0.00           O  
ATOM   2372  CB  VAL B  49      14.876  20.293  65.894  1.00  0.00           C  
ATOM   2373  CG1 VAL B  49      15.160  20.720  64.446  1.00  0.00           C  
ATOM   2374  CG2 VAL B  49      13.829  19.276  65.879  1.00  0.00           C  
ATOM   2375  H   VAL B  49      15.239  19.808  68.472  1.00  0.00           H  
ATOM   2376  HA  VAL B  49      16.236  18.702  66.013  1.00  0.00           H  
ATOM   2377  HB  VAL B  49      14.567  21.148  66.478  1.00  0.00           H  
ATOM   2378 1HG1 VAL B  49      14.273  21.133  64.031  1.00  0.00           H  
ATOM   2379 2HG1 VAL B  49      15.940  21.468  64.405  1.00  0.00           H  
ATOM   2380 3HG1 VAL B  49      15.466  19.861  63.868  1.00  0.00           H  
ATOM   2381 1HG2 VAL B  49      12.915  19.681  65.438  1.00  0.00           H  
ATOM   2382 2HG2 VAL B  49      14.191  18.447  65.278  1.00  0.00           H  
ATOM   2383 3HG2 VAL B  49      13.634  18.941  66.888  1.00  0.00           H  
ATOM   2384  N   GLU B  50      17.609  21.575  66.888  1.00  0.00           N  
ATOM   2385  CA  GLU B  50      18.789  22.359  66.549  1.00  0.00           C  
ATOM   2386  C   GLU B  50      20.003  21.442  66.463  1.00  0.00           C  
ATOM   2387  O   GLU B  50      20.799  21.542  65.519  1.00  0.00           O  
ATOM   2388  CB  GLU B  50      19.055  23.436  67.594  1.00  0.00           C  
ATOM   2389  CG  GLU B  50      20.296  24.272  67.309  1.00  0.00           C  
ATOM   2390  CD  GLU B  50      20.558  25.296  68.355  1.00  0.00           C  
ATOM   2391  OE1 GLU B  50      19.732  25.461  69.216  1.00  0.00           O  
ATOM   2392  OE2 GLU B  50      21.616  25.903  68.317  1.00  0.00           O1-
ATOM   2393  H   GLU B  50      17.024  21.827  67.671  1.00  0.00           H  
ATOM   2394  HA  GLU B  50      18.635  22.828  65.576  1.00  0.00           H  
ATOM   2395 1HB  GLU B  50      18.199  24.109  67.647  1.00  0.00           H  
ATOM   2396 2HB  GLU B  50      19.172  22.971  68.575  1.00  0.00           H  
ATOM   2397 1HG  GLU B  50      21.159  23.615  67.253  1.00  0.00           H  
ATOM   2398 2HG  GLU B  50      20.180  24.758  66.341  1.00  0.00           H  
ATOM   2399  N   GLU B  51      20.139  20.537  67.444  1.00  0.00           N  
ATOM   2400  CA  GLU B  51      21.231  19.582  67.428  1.00  0.00           C  
ATOM   2401  C   GLU B  51      21.133  18.617  66.246  1.00  0.00           C  
ATOM   2402  O   GLU B  51      22.149  18.325  65.624  1.00  0.00           O  
ATOM   2403  CB  GLU B  51      21.247  18.802  68.736  1.00  0.00           C  
ATOM   2404  CG  GLU B  51      21.699  19.609  69.941  1.00  0.00           C  
ATOM   2405  CD  GLU B  51      21.423  18.912  71.217  1.00  0.00           C  
ATOM   2406  OE1 GLU B  51      20.344  18.351  71.310  1.00  0.00           O  
ATOM   2407  OE2 GLU B  51      22.252  18.910  72.092  1.00  0.00           O1-
ATOM   2408  H   GLU B  51      19.472  20.527  68.218  1.00  0.00           H  
ATOM   2409  HA  GLU B  51      22.164  20.135  67.342  1.00  0.00           H  
ATOM   2410 1HB  GLU B  51      20.249  18.430  68.937  1.00  0.00           H  
ATOM   2411 2HB  GLU B  51      21.903  17.938  68.637  1.00  0.00           H  
ATOM   2412 1HG  GLU B  51      22.771  19.790  69.861  1.00  0.00           H  
ATOM   2413 2HG  GLU B  51      21.194  20.575  69.933  1.00  0.00           H  
ATOM   2414  N   ALA B  52      19.928  18.139  65.907  1.00  0.00           N  
ATOM   2415  CA  ALA B  52      19.765  17.214  64.787  1.00  0.00           C  
ATOM   2416  C   ALA B  52      20.231  17.861  63.480  1.00  0.00           C  
ATOM   2417  O   ALA B  52      20.927  17.242  62.671  1.00  0.00           O  
ATOM   2418  CB  ALA B  52      18.295  16.796  64.680  1.00  0.00           C  
ATOM   2419  H   ALA B  52      19.125  18.363  66.502  1.00  0.00           H  
ATOM   2420  HA  ALA B  52      20.382  16.338  64.977  1.00  0.00           H  
ATOM   2421 1HB  ALA B  52      18.142  16.101  63.874  1.00  0.00           H  
ATOM   2422 2HB  ALA B  52      17.990  16.333  65.617  1.00  0.00           H  
ATOM   2423 3HB  ALA B  52      17.689  17.673  64.497  1.00  0.00           H  
ATOM   2424  N   TYR B  53      19.878  19.122  63.288  1.00  0.00           N  
ATOM   2425  CA  TYR B  53      20.266  19.862  62.099  1.00  0.00           C  
ATOM   2426  C   TYR B  53      21.772  19.971  61.997  1.00  0.00           C  
ATOM   2427  O   TYR B  53      22.382  19.590  60.987  1.00  0.00           O  
ATOM   2428  CB  TYR B  53      19.662  21.249  62.166  1.00  0.00           C  
ATOM   2429  CG  TYR B  53      20.034  22.201  61.075  1.00  0.00           C  
ATOM   2430  CD1 TYR B  53      19.371  22.202  59.867  1.00  0.00           C  
ATOM   2431  CD2 TYR B  53      21.030  23.133  61.317  1.00  0.00           C  
ATOM   2432  CE1 TYR B  53      19.691  23.153  58.930  1.00  0.00           C  
ATOM   2433  CE2 TYR B  53      21.340  24.068  60.389  1.00  0.00           C  
ATOM   2434  CZ  TYR B  53      20.666  24.096  59.209  1.00  0.00           C  
ATOM   2435  OH  TYR B  53      20.955  25.069  58.295  1.00  0.00           O  
ATOM   2436  H   TYR B  53      19.286  19.568  63.995  1.00  0.00           H  
ATOM   2437  HA  TYR B  53      19.898  19.335  61.221  1.00  0.00           H  
ATOM   2438 1HB  TYR B  53      18.586  21.164  62.184  1.00  0.00           H  
ATOM   2439 2HB  TYR B  53      19.941  21.709  63.112  1.00  0.00           H  
ATOM   2440  HD1 TYR B  53      18.588  21.481  59.667  1.00  0.00           H  
ATOM   2441  HD2 TYR B  53      21.545  23.134  62.259  1.00  0.00           H  
ATOM   2442  HE1 TYR B  53      19.165  23.187  57.981  1.00  0.00           H  
ATOM   2443  HE2 TYR B  53      22.110  24.810  60.596  1.00  0.00           H  
ATOM   2444  HH  TYR B  53      20.121  25.332  57.837  1.00  0.00           H  
ATOM   2445  N   LYS B  54      22.372  20.493  63.070  1.00  0.00           N  
ATOM   2446  CA  LYS B  54      23.801  20.709  63.127  1.00  0.00           C  
ATOM   2447  C   LYS B  54      24.575  19.412  63.027  1.00  0.00           C  
ATOM   2448  O   LYS B  54      25.632  19.374  62.395  1.00  0.00           O  
ATOM   2449  CB  LYS B  54      24.157  21.506  64.380  1.00  0.00           C  
ATOM   2450  CG  LYS B  54      23.705  22.961  64.272  1.00  0.00           C  
ATOM   2451  CD  LYS B  54      23.986  23.799  65.503  1.00  0.00           C  
ATOM   2452  CE  LYS B  54      23.598  25.262  65.223  1.00  0.00           C  
ATOM   2453  NZ  LYS B  54      23.718  26.149  66.419  1.00  0.00           N1+
ATOM   2454  H   LYS B  54      21.789  20.770  63.868  1.00  0.00           H  
ATOM   2455  HA  LYS B  54      24.079  21.315  62.268  1.00  0.00           H  
ATOM   2456 1HB  LYS B  54      23.666  21.056  65.246  1.00  0.00           H  
ATOM   2457 2HB  LYS B  54      25.233  21.479  64.547  1.00  0.00           H  
ATOM   2458 1HG  LYS B  54      24.161  23.423  63.397  1.00  0.00           H  
ATOM   2459 2HG  LYS B  54      22.631  22.959  64.140  1.00  0.00           H  
ATOM   2460 1HD  LYS B  54      23.401  23.422  66.344  1.00  0.00           H  
ATOM   2461 2HD  LYS B  54      25.042  23.747  65.759  1.00  0.00           H  
ATOM   2462 1HE  LYS B  54      24.264  25.638  64.449  1.00  0.00           H  
ATOM   2463 2HE  LYS B  54      22.571  25.303  64.856  1.00  0.00           H  
ATOM   2464 1HZ  LYS B  54      23.469  27.089  66.160  1.00  0.00           H  
ATOM   2465 2HZ  LYS B  54      23.062  25.842  67.158  1.00  0.00           H  
ATOM   2466 3HZ  LYS B  54      24.660  26.138  66.773  1.00  0.00           H  
ATOM   2467  N   LEU B  55      24.053  18.345  63.625  1.00  0.00           N  
ATOM   2468  CA  LEU B  55      24.723  17.071  63.571  1.00  0.00           C  
ATOM   2469  C   LEU B  55      24.725  16.557  62.140  1.00  0.00           C  
ATOM   2470  O   LEU B  55      25.778  16.167  61.636  1.00  0.00           O  
ATOM   2471  CB  LEU B  55      24.059  16.075  64.534  1.00  0.00           C  
ATOM   2472  CG  LEU B  55      24.670  14.654  64.622  1.00  0.00           C  
ATOM   2473  CD1 LEU B  55      26.139  14.713  65.068  1.00  0.00           C  
ATOM   2474  CD2 LEU B  55      23.887  13.835  65.620  1.00  0.00           C  
ATOM   2475  H   LEU B  55      23.195  18.427  64.165  1.00  0.00           H  
ATOM   2476  HA  LEU B  55      25.748  17.227  63.886  1.00  0.00           H  
ATOM   2477 1HB  LEU B  55      24.069  16.509  65.532  1.00  0.00           H  
ATOM   2478 2HB  LEU B  55      23.015  15.966  64.229  1.00  0.00           H  
ATOM   2479  HG  LEU B  55      24.616  14.189  63.655  1.00  0.00           H  
ATOM   2480 1HD1 LEU B  55      26.538  13.700  65.127  1.00  0.00           H  
ATOM   2481 2HD1 LEU B  55      26.734  15.282  64.359  1.00  0.00           H  
ATOM   2482 3HD1 LEU B  55      26.203  15.182  66.048  1.00  0.00           H  
ATOM   2483 1HD2 LEU B  55      24.327  12.853  65.668  1.00  0.00           H  
ATOM   2484 2HD2 LEU B  55      23.943  14.304  66.604  1.00  0.00           H  
ATOM   2485 3HD2 LEU B  55      22.848  13.768  65.313  1.00  0.00           H  
ATOM   2486  N   ALA B  56      23.597  16.632  61.419  1.00  0.00           N  
ATOM   2487  CA  ALA B  56      23.633  16.155  60.038  1.00  0.00           C  
ATOM   2488  C   ALA B  56      24.694  16.933  59.246  1.00  0.00           C  
ATOM   2489  O   ALA B  56      25.415  16.366  58.408  1.00  0.00           O  
ATOM   2490  CB  ALA B  56      22.279  16.311  59.362  1.00  0.00           C  
ATOM   2491  H   ALA B  56      22.723  16.970  61.845  1.00  0.00           H  
ATOM   2492  HA  ALA B  56      23.909  15.104  60.052  1.00  0.00           H  
ATOM   2493 1HB  ALA B  56      22.339  15.939  58.338  1.00  0.00           H  
ATOM   2494 2HB  ALA B  56      21.538  15.764  59.888  1.00  0.00           H  
ATOM   2495 3HB  ALA B  56      22.005  17.369  59.351  1.00  0.00           H  
ATOM   2496  N   LEU B  57      24.809  18.245  59.505  1.00  0.00           N  
ATOM   2497  CA  LEU B  57      25.799  19.021  58.774  1.00  0.00           C  
ATOM   2498  C   LEU B  57      27.228  18.593  59.117  1.00  0.00           C  
ATOM   2499  O   LEU B  57      28.057  18.428  58.217  1.00  0.00           O  
ATOM   2500  CB  LEU B  57      25.618  20.514  59.077  1.00  0.00           C  
ATOM   2501  CG  LEU B  57      24.317  21.185  58.544  1.00  0.00           C  
ATOM   2502  CD1 LEU B  57      24.224  22.580  59.107  1.00  0.00           C  
ATOM   2503  CD2 LEU B  57      24.316  21.236  57.021  1.00  0.00           C  
ATOM   2504  H   LEU B  57      24.163  18.691  60.166  1.00  0.00           H  
ATOM   2505  HA  LEU B  57      25.652  18.840  57.715  1.00  0.00           H  
ATOM   2506 1HB  LEU B  57      25.630  20.644  60.158  1.00  0.00           H  
ATOM   2507 2HB  LEU B  57      26.468  21.054  58.664  1.00  0.00           H  
ATOM   2508  HG  LEU B  57      23.447  20.622  58.884  1.00  0.00           H  
ATOM   2509 1HD1 LEU B  57      23.319  23.040  58.739  1.00  0.00           H  
ATOM   2510 2HD1 LEU B  57      24.198  22.540  60.192  1.00  0.00           H  
ATOM   2511 3HD1 LEU B  57      25.080  23.167  58.786  1.00  0.00           H  
ATOM   2512 1HD2 LEU B  57      23.398  21.719  56.684  1.00  0.00           H  
ATOM   2513 2HD2 LEU B  57      25.176  21.810  56.674  1.00  0.00           H  
ATOM   2514 3HD2 LEU B  57      24.359  20.236  56.605  1.00  0.00           H  
ATOM   2515  N   LYS B  58      27.500  18.348  60.407  1.00  0.00           N  
ATOM   2516  CA  LYS B  58      28.818  17.899  60.874  1.00  0.00           C  
ATOM   2517  C   LYS B  58      29.189  16.521  60.338  1.00  0.00           C  
ATOM   2518  O   LYS B  58      30.347  16.262  60.006  1.00  0.00           O  
ATOM   2519  CB  LYS B  58      28.883  17.876  62.402  1.00  0.00           C  
ATOM   2520  CG  LYS B  58      28.913  19.251  63.070  1.00  0.00           C  
ATOM   2521  CD  LYS B  58      28.936  19.122  64.594  1.00  0.00           C  
ATOM   2522  CE  LYS B  58      28.943  20.489  65.276  1.00  0.00           C  
ATOM   2523  NZ  LYS B  58      28.947  20.369  66.768  1.00  0.00           N1+
ATOM   2524  H   LYS B  58      26.769  18.541  61.099  1.00  0.00           H  
ATOM   2525  HA  LYS B  58      29.562  18.605  60.507  1.00  0.00           H  
ATOM   2526 1HB  LYS B  58      28.009  17.346  62.780  1.00  0.00           H  
ATOM   2527 2HB  LYS B  58      29.763  17.321  62.719  1.00  0.00           H  
ATOM   2528 1HG  LYS B  58      29.807  19.783  62.745  1.00  0.00           H  
ATOM   2529 2HG  LYS B  58      28.046  19.827  62.766  1.00  0.00           H  
ATOM   2530 1HD  LYS B  58      28.051  18.570  64.918  1.00  0.00           H  
ATOM   2531 2HD  LYS B  58      29.822  18.569  64.899  1.00  0.00           H  
ATOM   2532 1HE  LYS B  58      29.828  21.041  64.964  1.00  0.00           H  
ATOM   2533 2HE  LYS B  58      28.053  21.043  64.970  1.00  0.00           H  
ATOM   2534 1HZ  LYS B  58      28.949  21.291  67.183  1.00  0.00           H  
ATOM   2535 2HZ  LYS B  58      28.123  19.868  67.070  1.00  0.00           H  
ATOM   2536 3HZ  LYS B  58      29.772  19.866  67.065  1.00  0.00           H  
ATOM   2537  N   LEU B  59      28.192  15.638  60.252  1.00  0.00           N  
ATOM   2538  CA  LEU B  59      28.390  14.278  59.781  1.00  0.00           C  
ATOM   2539  C   LEU B  59      28.499  14.243  58.248  1.00  0.00           C  
ATOM   2540  O   LEU B  59      29.135  13.346  57.673  1.00  0.00           O  
ATOM   2541  CB  LEU B  59      27.222  13.398  60.253  1.00  0.00           C  
ATOM   2542  CG  LEU B  59      27.020  13.194  61.800  1.00  0.00           C  
ATOM   2543  CD1 LEU B  59      25.807  12.310  61.998  1.00  0.00           C  
ATOM   2544  CD2 LEU B  59      28.227  12.630  62.473  1.00  0.00           C  
ATOM   2545  H   LEU B  59      27.271  15.923  60.589  1.00  0.00           H  
ATOM   2546  HA  LEU B  59      29.324  13.900  60.185  1.00  0.00           H  
ATOM   2547 1HB  LEU B  59      26.325  13.889  59.917  1.00  0.00           H  
ATOM   2548 2HB  LEU B  59      27.270  12.444  59.779  1.00  0.00           H  
ATOM   2549  HG  LEU B  59      26.814  14.139  62.249  1.00  0.00           H  
ATOM   2550 1HD1 LEU B  59      25.633  12.187  63.055  1.00  0.00           H  
ATOM   2551 2HD1 LEU B  59      24.944  12.778  61.542  1.00  0.00           H  
ATOM   2552 3HD1 LEU B  59      25.977  11.339  61.547  1.00  0.00           H  
ATOM   2553 1HD2 LEU B  59      28.029  12.513  63.537  1.00  0.00           H  
ATOM   2554 2HD2 LEU B  59      28.442  11.707  62.062  1.00  0.00           H  
ATOM   2555 3HD2 LEU B  59      29.078  13.292  62.344  1.00  0.00           H  
ATOM   2556  N   GLY B  60      27.915  15.241  57.569  1.00  0.00           N  
ATOM   2557  CA  GLY B  60      27.956  15.301  56.117  1.00  0.00           C  
ATOM   2558  C   GLY B  60      26.903  14.403  55.503  1.00  0.00           C  
ATOM   2559  O   GLY B  60      27.149  13.754  54.483  1.00  0.00           O  
ATOM   2560  H   GLY B  60      27.363  15.953  58.052  1.00  0.00           H  
ATOM   2561 1HA  GLY B  60      27.791  16.332  55.804  1.00  0.00           H  
ATOM   2562 2HA  GLY B  60      28.945  15.010  55.768  1.00  0.00           H  
ATOM   2563  N   ILE B  61      25.742  14.334  56.147  1.00  0.00           N  
ATOM   2564  CA  ILE B  61      24.665  13.467  55.685  1.00  0.00           C  
ATOM   2565  C   ILE B  61      23.365  14.242  55.458  1.00  0.00           C  
ATOM   2566  O   ILE B  61      23.230  15.392  55.881  1.00  0.00           O  
ATOM   2567  CB  ILE B  61      24.448  12.342  56.708  1.00  0.00           C  
ATOM   2568  CG1 ILE B  61      23.974  12.949  58.032  1.00  0.00           C  
ATOM   2569  CG2 ILE B  61      25.755  11.540  56.880  1.00  0.00           C  
ATOM   2570  CD1 ILE B  61      23.593  11.969  59.058  1.00  0.00           C  
ATOM   2571  H   ILE B  61      25.614  14.931  56.971  1.00  0.00           H  
ATOM   2572  HA  ILE B  61      24.951  13.016  54.736  1.00  0.00           H  
ATOM   2573  HB  ILE B  61      23.678  11.683  56.350  1.00  0.00           H  
ATOM   2574 1HG1 ILE B  61      24.735  13.597  58.414  1.00  0.00           H  
ATOM   2575 2HG1 ILE B  61      23.082  13.544  57.836  1.00  0.00           H  
ATOM   2576 1HG2 ILE B  61      25.624  10.724  57.573  1.00  0.00           H  
ATOM   2577 2HG2 ILE B  61      26.045  11.136  55.909  1.00  0.00           H  
ATOM   2578 3HG2 ILE B  61      26.543  12.192  57.243  1.00  0.00           H  
ATOM   2579 1HD1 ILE B  61      23.238  12.493  59.930  1.00  0.00           H  
ATOM   2580 2HD1 ILE B  61      22.811  11.340  58.663  1.00  0.00           H  
ATOM   2581 3HD1 ILE B  61      24.443  11.366  59.329  1.00  0.00           H  
ATOM   2582  N   SER B  62      22.417  13.619  54.769  1.00  0.00           N  
ATOM   2583  CA  SER B  62      21.118  14.239  54.506  1.00  0.00           C  
ATOM   2584  C   SER B  62      20.198  14.156  55.718  1.00  0.00           C  
ATOM   2585  O   SER B  62      20.488  13.455  56.696  1.00  0.00           O  
ATOM   2586  CB  SER B  62      20.430  13.587  53.317  1.00  0.00           C  
ATOM   2587  OG  SER B  62      19.973  12.297  53.623  1.00  0.00           O  
ATOM   2588  H   SER B  62      22.603  12.662  54.427  1.00  0.00           H  
ATOM   2589  HA  SER B  62      21.286  15.294  54.275  1.00  0.00           H  
ATOM   2590 1HB  SER B  62      19.599  14.199  52.986  1.00  0.00           H  
ATOM   2591 2HB  SER B  62      21.144  13.528  52.494  1.00  0.00           H  
ATOM   2592  HG  SER B  62      19.743  11.896  52.773  1.00  0.00           H  
ATOM   2593  N   VAL B  63      19.078  14.871  55.658  1.00  0.00           N  
ATOM   2594  CA  VAL B  63      18.084  14.836  56.723  1.00  0.00           C  
ATOM   2595  C   VAL B  63      17.529  13.415  56.898  1.00  0.00           C  
ATOM   2596  O   VAL B  63      17.344  12.945  58.021  1.00  0.00           O  
ATOM   2597  CB  VAL B  63      16.959  15.857  56.468  1.00  0.00           C  
ATOM   2598  CG1 VAL B  63      15.862  15.679  57.476  1.00  0.00           C  
ATOM   2599  CG2 VAL B  63      17.509  17.282  56.555  1.00  0.00           C  
ATOM   2600  H   VAL B  63      18.908  15.438  54.835  1.00  0.00           H  
ATOM   2601  HA  VAL B  63      18.591  15.116  57.657  1.00  0.00           H  
ATOM   2602  HB  VAL B  63      16.534  15.688  55.479  1.00  0.00           H  
ATOM   2603 1HG1 VAL B  63      15.071  16.402  57.282  1.00  0.00           H  
ATOM   2604 2HG1 VAL B  63      15.465  14.684  57.400  1.00  0.00           H  
ATOM   2605 3HG1 VAL B  63      16.252  15.829  58.472  1.00  0.00           H  
ATOM   2606 1HG2 VAL B  63      16.706  17.999  56.367  1.00  0.00           H  
ATOM   2607 2HG2 VAL B  63      17.918  17.453  57.545  1.00  0.00           H  
ATOM   2608 3HG2 VAL B  63      18.293  17.421  55.815  1.00  0.00           H  
ATOM   2609  N   LYS B  64      17.225  12.747  55.773  1.00  0.00           N  
ATOM   2610  CA  LYS B  64      16.713  11.382  55.841  1.00  0.00           C  
ATOM   2611  C   LYS B  64      17.766  10.449  56.426  1.00  0.00           C  
ATOM   2612  O   LYS B  64      17.428   9.572  57.231  1.00  0.00           O  
ATOM   2613  CB  LYS B  64      16.294  10.879  54.458  1.00  0.00           C  
ATOM   2614  CG  LYS B  64      15.747   9.419  54.419  1.00  0.00           C  
ATOM   2615  CD  LYS B  64      14.404   9.250  55.148  1.00  0.00           C  
ATOM   2616  CE  LYS B  64      13.863   7.814  54.973  1.00  0.00           C  
ATOM   2617  NZ  LYS B  64      12.540   7.624  55.639  1.00  0.00           N1+
ATOM   2618  H   LYS B  64      17.379  13.192  54.883  1.00  0.00           H  
ATOM   2619  HA  LYS B  64      15.847  11.377  56.499  1.00  0.00           H  
ATOM   2620 1HB  LYS B  64      15.525  11.536  54.055  1.00  0.00           H  
ATOM   2621 2HB  LYS B  64      17.151  10.927  53.784  1.00  0.00           H  
ATOM   2622 1HG  LYS B  64      15.616   9.122  53.380  1.00  0.00           H  
ATOM   2623 2HG  LYS B  64      16.475   8.742  54.870  1.00  0.00           H  
ATOM   2624 1HD  LYS B  64      14.545   9.429  56.217  1.00  0.00           H  
ATOM   2625 2HD  LYS B  64      13.677   9.967  54.767  1.00  0.00           H  
ATOM   2626 1HE  LYS B  64      13.759   7.595  53.913  1.00  0.00           H  
ATOM   2627 2HE  LYS B  64      14.576   7.116  55.409  1.00  0.00           H  
ATOM   2628 1HZ  LYS B  64      12.193   6.646  55.525  1.00  0.00           H  
ATOM   2629 2HZ  LYS B  64      12.633   7.812  56.622  1.00  0.00           H  
ATOM   2630 3HZ  LYS B  64      11.866   8.253  55.239  1.00  0.00           H  
ATOM   2631  N   GLU B  65      19.032  10.612  56.026  1.00  0.00           N  
ATOM   2632  CA  GLU B  65      20.092   9.768  56.559  1.00  0.00           C  
ATOM   2633  C   GLU B  65      20.221   9.955  58.061  1.00  0.00           C  
ATOM   2634  O   GLU B  65      20.419   8.977  58.785  1.00  0.00           O  
ATOM   2635  CB  GLU B  65      21.404  10.034  55.839  1.00  0.00           C  
ATOM   2636  CG  GLU B  65      21.428   9.495  54.411  1.00  0.00           C  
ATOM   2637  CD  GLU B  65      22.637   9.897  53.598  1.00  0.00           C  
ATOM   2638  OE1 GLU B  65      23.190  10.958  53.824  1.00  0.00           O  
ATOM   2639  OE2 GLU B  65      23.014   9.133  52.745  1.00  0.00           O1-
ATOM   2640  H   GLU B  65      19.254  11.323  55.328  1.00  0.00           H  
ATOM   2641  HA  GLU B  65      19.822   8.731  56.374  1.00  0.00           H  
ATOM   2642 1HB  GLU B  65      21.557  11.104  55.793  1.00  0.00           H  
ATOM   2643 2HB  GLU B  65      22.233   9.597  56.397  1.00  0.00           H  
ATOM   2644 1HG  GLU B  65      21.392   8.405  54.460  1.00  0.00           H  
ATOM   2645 2HG  GLU B  65      20.529   9.823  53.900  1.00  0.00           H  
ATOM   2646  N   LEU B  66      20.076  11.197  58.546  1.00  0.00           N  
ATOM   2647  CA  LEU B  66      20.157  11.421  59.976  1.00  0.00           C  
ATOM   2648  C   LEU B  66      19.047  10.672  60.675  1.00  0.00           C  
ATOM   2649  O   LEU B  66      19.281  10.056  61.713  1.00  0.00           O  
ATOM   2650  CB  LEU B  66      20.000  12.886  60.356  1.00  0.00           C  
ATOM   2651  CG  LEU B  66      20.131  13.180  61.885  1.00  0.00           C  
ATOM   2652  CD1 LEU B  66      21.547  12.885  62.379  1.00  0.00           C  
ATOM   2653  CD2 LEU B  66      19.755  14.538  62.147  1.00  0.00           C  
ATOM   2654  H   LEU B  66      19.985  11.988  57.900  1.00  0.00           H  
ATOM   2655  HA  LEU B  66      21.106  11.032  60.323  1.00  0.00           H  
ATOM   2656 1HB  LEU B  66      20.753  13.461  59.823  1.00  0.00           H  
ATOM   2657 2HB  LEU B  66      19.018  13.227  60.027  1.00  0.00           H  
ATOM   2658  HG  LEU B  66      19.469  12.527  62.434  1.00  0.00           H  
ATOM   2659 1HD1 LEU B  66      21.591  13.085  63.444  1.00  0.00           H  
ATOM   2660 2HD1 LEU B  66      21.801  11.850  62.205  1.00  0.00           H  
ATOM   2661 3HD1 LEU B  66      22.261  13.527  61.865  1.00  0.00           H  
ATOM   2662 1HD2 LEU B  66      19.842  14.713  63.205  1.00  0.00           H  
ATOM   2663 2HD2 LEU B  66      20.402  15.190  61.624  1.00  0.00           H  
ATOM   2664 3HD2 LEU B  66      18.734  14.703  61.825  1.00  0.00           H  
ATOM   2665  N   LEU B  67      17.827  10.738  60.127  1.00  0.00           N  
ATOM   2666  CA  LEU B  67      16.707  10.037  60.731  1.00  0.00           C  
ATOM   2667  C   LEU B  67      16.950   8.537  60.770  1.00  0.00           C  
ATOM   2668  O   LEU B  67      16.636   7.894  61.777  1.00  0.00           O  
ATOM   2669  CB  LEU B  67      15.401  10.358  59.991  1.00  0.00           C  
ATOM   2670  CG  LEU B  67      14.103   9.642  60.501  1.00  0.00           C  
ATOM   2671  CD1 LEU B  67      13.843   9.962  61.931  1.00  0.00           C  
ATOM   2672  CD2 LEU B  67      12.936  10.134  59.681  1.00  0.00           C  
ATOM   2673  H   LEU B  67      17.676  11.327  59.300  1.00  0.00           H  
ATOM   2674  HA  LEU B  67      16.621  10.380  61.750  1.00  0.00           H  
ATOM   2675 1HB  LEU B  67      15.234  11.438  60.044  1.00  0.00           H  
ATOM   2676 2HB  LEU B  67      15.532  10.092  58.943  1.00  0.00           H  
ATOM   2677  HG  LEU B  67      14.210   8.560  60.394  1.00  0.00           H  
ATOM   2678 1HD1 LEU B  67      12.930   9.471  62.253  1.00  0.00           H  
ATOM   2679 2HD1 LEU B  67      14.659   9.620  62.556  1.00  0.00           H  
ATOM   2680 3HD1 LEU B  67      13.735  11.027  62.007  1.00  0.00           H  
ATOM   2681 1HD2 LEU B  67      12.031   9.646  60.019  1.00  0.00           H  
ATOM   2682 2HD2 LEU B  67      12.837  11.216  59.807  1.00  0.00           H  
ATOM   2683 3HD2 LEU B  67      13.110   9.897  58.638  1.00  0.00           H  
ATOM   2684  N   LEU B  68      17.486   7.965  59.688  1.00  0.00           N  
ATOM   2685  CA  LEU B  68      17.769   6.538  59.686  1.00  0.00           C  
ATOM   2686  C   LEU B  68      18.816   6.195  60.754  1.00  0.00           C  
ATOM   2687  O   LEU B  68      18.653   5.205  61.474  1.00  0.00           O  
ATOM   2688  CB  LEU B  68      18.307   6.118  58.323  1.00  0.00           C  
ATOM   2689  CG  LEU B  68      17.354   6.138  57.112  1.00  0.00           C  
ATOM   2690  CD1 LEU B  68      18.182   5.927  55.850  1.00  0.00           C  
ATOM   2691  CD2 LEU B  68      16.334   5.041  57.222  1.00  0.00           C  
ATOM   2692  H   LEU B  68      17.663   8.536  58.856  1.00  0.00           H  
ATOM   2693  HA  LEU B  68      16.855   6.002  59.918  1.00  0.00           H  
ATOM   2694 1HB  LEU B  68      19.110   6.793  58.087  1.00  0.00           H  
ATOM   2695 2HB  LEU B  68      18.705   5.111  58.416  1.00  0.00           H  
ATOM   2696  HG  LEU B  68      16.855   7.102  57.053  1.00  0.00           H  
ATOM   2697 1HD1 LEU B  68      17.535   5.939  54.975  1.00  0.00           H  
ATOM   2698 2HD1 LEU B  68      18.919   6.711  55.753  1.00  0.00           H  
ATOM   2699 3HD1 LEU B  68      18.691   4.969  55.906  1.00  0.00           H  
ATOM   2700 1HD2 LEU B  68      15.685   5.062  56.350  1.00  0.00           H  
ATOM   2701 2HD2 LEU B  68      16.851   4.087  57.259  1.00  0.00           H  
ATOM   2702 3HD2 LEU B  68      15.731   5.170  58.116  1.00  0.00           H  
ATOM   2703  N   LEU B  69      19.861   7.030  60.901  1.00  0.00           N  
ATOM   2704  CA  LEU B  69      20.862   6.791  61.937  1.00  0.00           C  
ATOM   2705  C   LEU B  69      20.259   6.941  63.323  1.00  0.00           C  
ATOM   2706  O   LEU B  69      20.630   6.205  64.230  1.00  0.00           O  
ATOM   2707  CB  LEU B  69      22.052   7.746  61.837  1.00  0.00           C  
ATOM   2708  CG  LEU B  69      23.016   7.593  60.646  1.00  0.00           C  
ATOM   2709  CD1 LEU B  69      23.961   8.756  60.673  1.00  0.00           C  
ATOM   2710  CD2 LEU B  69      23.807   6.267  60.745  1.00  0.00           C  
ATOM   2711  H   LEU B  69      19.975   7.817  60.252  1.00  0.00           H  
ATOM   2712  HA  LEU B  69      21.214   5.769  61.836  1.00  0.00           H  
ATOM   2713 1HB  LEU B  69      21.661   8.765  61.815  1.00  0.00           H  
ATOM   2714 2HB  LEU B  69      22.640   7.628  62.739  1.00  0.00           H  
ATOM   2715  HG  LEU B  69      22.456   7.627  59.714  1.00  0.00           H  
ATOM   2716 1HD1 LEU B  69      24.644   8.691  59.830  1.00  0.00           H  
ATOM   2717 2HD1 LEU B  69      23.386   9.669  60.610  1.00  0.00           H  
ATOM   2718 3HD1 LEU B  69      24.518   8.745  61.602  1.00  0.00           H  
ATOM   2719 1HD2 LEU B  69      24.496   6.189  59.909  1.00  0.00           H  
ATOM   2720 2HD2 LEU B  69      24.368   6.249  61.671  1.00  0.00           H  
ATOM   2721 3HD2 LEU B  69      23.130   5.425  60.719  1.00  0.00           H  
ATOM   2722  N   ALA B  70      19.360   7.924  63.502  1.00  0.00           N  
ATOM   2723  CA  ALA B  70      18.700   8.136  64.785  1.00  0.00           C  
ATOM   2724  C   ALA B  70      17.877   6.926  65.149  1.00  0.00           C  
ATOM   2725  O   ALA B  70      17.901   6.483  66.305  1.00  0.00           O  
ATOM   2726  CB  ALA B  70      17.817   9.355  64.710  1.00  0.00           C  
ATOM   2727  H   ALA B  70      19.163   8.558  62.729  1.00  0.00           H  
ATOM   2728  HA  ALA B  70      19.440   8.274  65.550  1.00  0.00           H  
ATOM   2729 1HB  ALA B  70      17.341   9.504  65.666  1.00  0.00           H  
ATOM   2730 2HB  ALA B  70      18.420  10.229  64.461  1.00  0.00           H  
ATOM   2731 3HB  ALA B  70      17.065   9.207  63.949  1.00  0.00           H  
ATOM   2732  N   GLN B  71      17.198   6.346  64.164  1.00  0.00           N  
ATOM   2733  CA  GLN B  71      16.430   5.149  64.405  1.00  0.00           C  
ATOM   2734  C   GLN B  71      17.388   4.003  64.743  1.00  0.00           C  
ATOM   2735  O   GLN B  71      17.121   3.223  65.658  1.00  0.00           O  
ATOM   2736  CB  GLN B  71      15.579   4.818  63.178  1.00  0.00           C  
ATOM   2737  CG  GLN B  71      14.628   3.646  63.345  1.00  0.00           C  
ATOM   2738  CD  GLN B  71      13.557   3.855  64.330  1.00  0.00           C  
ATOM   2739  NE2 GLN B  71      13.449   2.898  65.238  1.00  0.00           N  
ATOM   2740  OE1 GLN B  71      12.808   4.854  64.275  1.00  0.00           O  
ATOM   2741  H   GLN B  71      17.168   6.795  63.241  1.00  0.00           H  
ATOM   2742  HA  GLN B  71      15.775   5.318  65.256  1.00  0.00           H  
ATOM   2743 1HB  GLN B  71      14.996   5.696  62.903  1.00  0.00           H  
ATOM   2744 2HB  GLN B  71      16.234   4.604  62.336  1.00  0.00           H  
ATOM   2745 1HG  GLN B  71      14.180   3.407  62.383  1.00  0.00           H  
ATOM   2746 2HG  GLN B  71      15.190   2.802  63.720  1.00  0.00           H  
ATOM   2747 1HE2 GLN B  71      12.715   2.905  65.956  1.00  0.00           H  
ATOM   2748 2HE2 GLN B  71      14.085   2.102  65.240  1.00  0.00           H  
ATOM   2749  N   ALA B  72      18.526   3.920  64.032  1.00  0.00           N  
ATOM   2750  CA  ALA B  72      19.498   2.865  64.290  1.00  0.00           C  
ATOM   2751  C   ALA B  72      20.025   2.989  65.703  1.00  0.00           C  
ATOM   2752  O   ALA B  72      20.238   1.981  66.381  1.00  0.00           O  
ATOM   2753  CB  ALA B  72      20.651   2.929  63.302  1.00  0.00           C  
ATOM   2754  H   ALA B  72      18.683   4.565  63.255  1.00  0.00           H  
ATOM   2755  HA  ALA B  72      18.990   1.913  64.193  1.00  0.00           H  
ATOM   2756 1HB  ALA B  72      21.343   2.119  63.508  1.00  0.00           H  
ATOM   2757 2HB  ALA B  72      20.275   2.845  62.290  1.00  0.00           H  
ATOM   2758 3HB  ALA B  72      21.167   3.873  63.406  1.00  0.00           H  
ATOM   2759  N   ALA B  73      20.260   4.227  66.144  1.00  0.00           N  
ATOM   2760  CA  ALA B  73      20.737   4.517  67.484  1.00  0.00           C  
ATOM   2761  C   ALA B  73      19.693   4.056  68.512  1.00  0.00           C  
ATOM   2762  O   ALA B  73      20.005   3.380  69.507  1.00  0.00           O  
ATOM   2763  CB  ALA B  73      21.036   6.007  67.587  1.00  0.00           C  
ATOM   2764  H   ALA B  73      20.133   5.001  65.494  1.00  0.00           H  
ATOM   2765  HA  ALA B  73      21.661   3.970  67.654  1.00  0.00           H  
ATOM   2766 1HB  ALA B  73      21.400   6.245  68.554  1.00  0.00           H  
ATOM   2767 2HB  ALA B  73      21.779   6.279  66.841  1.00  0.00           H  
ATOM   2768 3HB  ALA B  73      20.129   6.570  67.410  1.00  0.00           H  
ATOM   2769  N   ARG B  74      18.411   4.337  68.228  1.00  0.00           N  
ATOM   2770  CA  ARG B  74      17.338   3.933  69.127  1.00  0.00           C  
ATOM   2771  C   ARG B  74      17.248   2.413  69.298  1.00  0.00           C  
ATOM   2772  O   ARG B  74      17.064   1.929  70.419  1.00  0.00           O  
ATOM   2773  CB  ARG B  74      15.990   4.472  68.633  1.00  0.00           C  
ATOM   2774  CG  ARG B  74      14.740   4.064  69.449  1.00  0.00           C  
ATOM   2775  CD  ARG B  74      14.730   4.609  70.853  1.00  0.00           C  
ATOM   2776  NE  ARG B  74      14.492   6.071  70.909  1.00  0.00           N  
ATOM   2777  CZ  ARG B  74      14.814   6.864  71.976  1.00  0.00           C  
ATOM   2778  NH1 ARG B  74      15.385   6.324  73.042  1.00  0.00           N1+
ATOM   2779  NH2 ARG B  74      14.569   8.176  71.987  1.00  0.00           N  
ATOM   2780  H   ARG B  74      18.195   4.927  67.419  1.00  0.00           H  
ATOM   2781  HA  ARG B  74      17.550   4.379  70.095  1.00  0.00           H  
ATOM   2782 1HB  ARG B  74      16.033   5.557  68.622  1.00  0.00           H  
ATOM   2783 2HB  ARG B  74      15.820   4.147  67.611  1.00  0.00           H  
ATOM   2784 1HG  ARG B  74      13.860   4.440  68.939  1.00  0.00           H  
ATOM   2785 2HG  ARG B  74      14.674   2.977  69.504  1.00  0.00           H  
ATOM   2786 1HD  ARG B  74      13.933   4.119  71.406  1.00  0.00           H  
ATOM   2787 2HD  ARG B  74      15.673   4.390  71.333  1.00  0.00           H  
ATOM   2788  HE  ARG B  74      14.016   6.507  70.103  1.00  0.00           H  
ATOM   2789 1HH1 ARG B  74      15.585   5.338  73.070  1.00  0.00           H  
ATOM   2790 2HH1 ARG B  74      15.623   6.905  73.831  1.00  0.00           H  
ATOM   2791 1HH2 ARG B  74      14.132   8.671  71.196  1.00  0.00           H  
ATOM   2792 2HH2 ARG B  74      14.822   8.724  72.786  1.00  0.00           H  
ATOM   2793  N   ASN B  75      17.433   1.656  68.209  1.00  0.00           N  
ATOM   2794  CA  ASN B  75      17.335   0.195  68.279  1.00  0.00           C  
ATOM   2795  C   ASN B  75      18.641  -0.438  68.778  1.00  0.00           C  
ATOM   2796  O   ASN B  75      18.624  -1.458  69.467  1.00  0.00           O  
ATOM   2797  CB  ASN B  75      16.950  -0.371  66.924  1.00  0.00           C  
ATOM   2798  CG  ASN B  75      15.555  -0.004  66.517  1.00  0.00           C  
ATOM   2799  ND2 ASN B  75      14.524  -0.530  67.162  1.00  0.00           N  
ATOM   2800  OD1 ASN B  75      15.443   0.793  65.569  1.00  0.00           O  
ATOM   2801  H   ASN B  75      17.541   2.131  67.304  1.00  0.00           H  
ATOM   2802  HA  ASN B  75      16.554  -0.064  68.997  1.00  0.00           H  
ATOM   2803 1HB  ASN B  75      17.625   0.023  66.171  1.00  0.00           H  
ATOM   2804 2HB  ASN B  75      17.050  -1.446  66.928  1.00  0.00           H  
ATOM   2805 1HD2 ASN B  75      13.570  -0.266  66.901  1.00  0.00           H  
ATOM   2806 2HD2 ASN B  75      14.643  -1.205  67.927  1.00  0.00           H  
ATOM   2807  N   SER B  76      19.783   0.173  68.454  1.00  0.00           N  
ATOM   2808  CA  SER B  76      21.075  -0.344  68.885  1.00  0.00           C  
ATOM   2809  C   SER B  76      21.451   0.024  70.327  1.00  0.00           C  
ATOM   2810  O   SER B  76      22.308  -0.638  70.918  1.00  0.00           O  
ATOM   2811  CB  SER B  76      22.166   0.117  67.939  1.00  0.00           C  
ATOM   2812  OG  SER B  76      22.310   1.500  67.962  1.00  0.00           O  
ATOM   2813  H   SER B  76      19.771   0.996  67.857  1.00  0.00           H  
ATOM   2814  HA  SER B  76      21.028  -1.433  68.825  1.00  0.00           H  
ATOM   2815 1HB  SER B  76      23.106  -0.343  68.228  1.00  0.00           H  
ATOM   2816 2HB  SER B  76      21.937  -0.200  66.933  1.00  0.00           H  
ATOM   2817  HG  SER B  76      21.624   1.825  67.342  1.00  0.00           H  
ATOM   2818  N   GLY B  77      20.780   1.022  70.931  1.00  0.00           N  
ATOM   2819  CA  GLY B  77      21.100   1.429  72.299  1.00  0.00           C  
ATOM   2820  C   GLY B  77      22.337   2.320  72.334  1.00  0.00           C  
ATOM   2821  O   GLY B  77      23.127   2.280  73.282  1.00  0.00           O  
ATOM   2822  H   GLY B  77      20.106   1.585  70.411  1.00  0.00           H  
ATOM   2823 1HA  GLY B  77      20.249   1.967  72.715  1.00  0.00           H  
ATOM   2824 2HA  GLY B  77      21.258   0.545  72.915  1.00  0.00           H  
ATOM   2825  N   THR B  78      22.523   3.081  71.260  1.00  0.00           N  
ATOM   2826  CA  THR B  78      23.669   3.966  71.082  1.00  0.00           C  
ATOM   2827  C   THR B  78      23.209   5.378  70.717  1.00  0.00           C  
ATOM   2828  O   THR B  78      22.013   5.680  70.746  1.00  0.00           O  
ATOM   2829  CB  THR B  78      24.658   3.405  70.023  1.00  0.00           C  
ATOM   2830  CG2 THR B  78      25.094   1.989  70.358  1.00  0.00           C  
ATOM   2831  OG1 THR B  78      24.067   3.408  68.717  1.00  0.00           O  
ATOM   2832  H   THR B  78      21.784   3.084  70.552  1.00  0.00           H  
ATOM   2833  HA  THR B  78      24.211   4.036  72.024  1.00  0.00           H  
ATOM   2834  HB  THR B  78      25.541   4.033  70.005  1.00  0.00           H  
ATOM   2835  HG1 THR B  78      23.351   2.747  68.684  1.00  0.00           H  
ATOM   2836 1HG2 THR B  78      25.799   1.643  69.607  1.00  0.00           H  
ATOM   2837 2HG2 THR B  78      25.566   1.978  71.339  1.00  0.00           H  
ATOM   2838 3HG2 THR B  78      24.227   1.332  70.367  1.00  0.00           H  
ATOM   2839  N   THR B  79      24.158   6.275  70.482  1.00  0.00           N  
ATOM   2840  CA  THR B  79      23.867   7.641  70.047  1.00  0.00           C  
ATOM   2841  C   THR B  79      24.057   7.746  68.538  1.00  0.00           C  
ATOM   2842  O   THR B  79      24.625   6.842  67.926  1.00  0.00           O  
ATOM   2843  CB  THR B  79      24.811   8.639  70.725  1.00  0.00           C  
ATOM   2844  CG2 THR B  79      24.718   8.575  72.242  1.00  0.00           C  
ATOM   2845  OG1 THR B  79      26.154   8.349  70.305  1.00  0.00           O  
ATOM   2846  H   THR B  79      25.137   5.987  70.572  1.00  0.00           H  
ATOM   2847  HA  THR B  79      22.833   7.886  70.291  1.00  0.00           H  
ATOM   2848  HB  THR B  79      24.550   9.644  70.401  1.00  0.00           H  
ATOM   2849  HG1 THR B  79      26.414   7.477  70.701  1.00  0.00           H  
ATOM   2850 1HG2 THR B  79      25.403   9.301  72.681  1.00  0.00           H  
ATOM   2851 2HG2 THR B  79      23.698   8.802  72.552  1.00  0.00           H  
ATOM   2852 3HG2 THR B  79      24.987   7.573  72.579  1.00  0.00           H  
ATOM   2853  N   VAL B  80      23.613   8.845  67.924  1.00  0.00           N  
ATOM   2854  CA  VAL B  80      23.846   9.001  66.490  1.00  0.00           C  
ATOM   2855  C   VAL B  80      25.313   9.124  66.141  1.00  0.00           C  
ATOM   2856  O   VAL B  80      25.768   8.519  65.176  1.00  0.00           O  
ATOM   2857  CB  VAL B  80      23.076  10.159  65.887  1.00  0.00           C  
ATOM   2858  CG1 VAL B  80      23.546  10.401  64.447  1.00  0.00           C  
ATOM   2859  CG2 VAL B  80      21.658   9.786  65.857  1.00  0.00           C  
ATOM   2860  H   VAL B  80      23.138   9.558  68.460  1.00  0.00           H  
ATOM   2861  HA  VAL B  80      23.464   8.105  66.003  1.00  0.00           H  
ATOM   2862  HB  VAL B  80      23.223  11.053  66.478  1.00  0.00           H  
ATOM   2863 1HG1 VAL B  80      22.982  11.200  64.031  1.00  0.00           H  
ATOM   2864 2HG1 VAL B  80      24.594  10.669  64.420  1.00  0.00           H  
ATOM   2865 3HG1 VAL B  80      23.396   9.507  63.861  1.00  0.00           H  
ATOM   2866 1HG2 VAL B  80      21.067  10.591  65.416  1.00  0.00           H  
ATOM   2867 2HG2 VAL B  80      21.565   8.887  65.251  1.00  0.00           H  
ATOM   2868 3HG2 VAL B  80      21.315   9.584  66.863  1.00  0.00           H  
ATOM   2869  N   GLU B  81      26.082   9.905  66.896  1.00  0.00           N  
ATOM   2870  CA  GLU B  81      27.497   9.991  66.558  1.00  0.00           C  
ATOM   2871  C   GLU B  81      28.085   8.587  66.473  1.00  0.00           C  
ATOM   2872  O   GLU B  81      28.826   8.273  65.531  1.00  0.00           O  
ATOM   2873  CB  GLU B  81      28.266  10.787  67.605  1.00  0.00           C  
ATOM   2874  CG  GLU B  81      29.756  10.889  67.320  1.00  0.00           C  
ATOM   2875  CD  GLU B  81      30.495  11.642  68.364  1.00  0.00           C  
ATOM   2876  OE1 GLU B  81      29.864  12.200  69.224  1.00  0.00           O  
ATOM   2877  OE2 GLU B  81      31.714  11.635  68.325  1.00  0.00           O1-
ATOM   2878  H   GLU B  81      25.700  10.415  67.677  1.00  0.00           H  
ATOM   2879  HA  GLU B  81      27.600  10.474  65.586  1.00  0.00           H  
ATOM   2880 1HB  GLU B  81      27.862  11.798  67.660  1.00  0.00           H  
ATOM   2881 2HB  GLU B  81      28.135  10.324  68.585  1.00  0.00           H  
ATOM   2882 1HG  GLU B  81      30.173   9.888  67.263  1.00  0.00           H  
ATOM   2883 2HG  GLU B  81      29.899  11.368  66.351  1.00  0.00           H  
ATOM   2884  N   GLU B  82      27.745   7.738  67.454  1.00  0.00           N  
ATOM   2885  CA  GLU B  82      28.211   6.363  67.440  1.00  0.00           C  
ATOM   2886  C   GLU B  82      27.641   5.573  66.260  1.00  0.00           C  
ATOM   2887  O   GLU B  82      28.376   4.809  65.641  1.00  0.00           O  
ATOM   2888  CB  GLU B  82      27.835   5.688  68.753  1.00  0.00           C  
ATOM   2889  CG  GLU B  82      28.632   6.170  69.954  1.00  0.00           C  
ATOM   2890  CD  GLU B  82      28.043   5.714  71.233  1.00  0.00           C  
ATOM   2891  OE1 GLU B  82      26.827   5.763  71.321  1.00  0.00           O  
ATOM   2892  OE2 GLU B  82      28.760   5.314  72.114  1.00  0.00           O1-
ATOM   2893  H   GLU B  82      27.162   8.065  68.226  1.00  0.00           H  
ATOM   2894  HA  GLU B  82      29.295   6.373  67.355  1.00  0.00           H  
ATOM   2895 1HB  GLU B  82      26.786   5.867  68.953  1.00  0.00           H  
ATOM   2896 2HB  GLU B  82      27.972   4.611  68.662  1.00  0.00           H  
ATOM   2897 1HG  GLU B  82      29.650   5.789  69.879  1.00  0.00           H  
ATOM   2898 2HG  GLU B  82      28.678   7.259  69.939  1.00  0.00           H  
ATOM   2899  N   ALA B  83      26.358   5.763  65.919  1.00  0.00           N  
ATOM   2900  CA  ALA B  83      25.754   5.042  64.799  1.00  0.00           C  
ATOM   2901  C   ALA B  83      26.479   5.372  63.492  1.00  0.00           C  
ATOM   2902  O   ALA B  83      26.770   4.491  62.679  1.00  0.00           O  
ATOM   2903  CB  ALA B  83      24.270   5.410  64.692  1.00  0.00           C  
ATOM   2904  H   ALA B  83      25.775   6.361  66.510  1.00  0.00           H  
ATOM   2905  HA  ALA B  83      25.852   3.975  64.989  1.00  0.00           H  
ATOM   2906 1HB  ALA B  83      23.795   4.879  63.885  1.00  0.00           H  
ATOM   2907 2HB  ALA B  83      23.770   5.160  65.630  1.00  0.00           H  
ATOM   2908 3HB  ALA B  83      24.181   6.471  64.508  1.00  0.00           H  
ATOM   2909  N   TYR B  84      26.804   6.640  63.302  1.00  0.00           N  
ATOM   2910  CA  TYR B  84      27.507   7.091  62.114  1.00  0.00           C  
ATOM   2911  C   TYR B  84      28.863   6.423  62.007  1.00  0.00           C  
ATOM   2912  O   TYR B  84      29.193   5.789  60.994  1.00  0.00           O  
ATOM   2913  CB  TYR B  84      27.681   8.595  62.194  1.00  0.00           C  
ATOM   2914  CG  TYR B  84      28.477   9.243  61.110  1.00  0.00           C  
ATOM   2915  CD1 TYR B  84      27.903   9.586  59.905  1.00  0.00           C  
ATOM   2916  CD2 TYR B  84      29.805   9.551  61.357  1.00  0.00           C  
ATOM   2917  CE1 TYR B  84      28.655  10.258  58.975  1.00  0.00           C  
ATOM   2918  CE2 TYR B  84      30.542  10.215  60.434  1.00  0.00           C  
ATOM   2919  CZ  TYR B  84      29.973  10.585  59.256  1.00  0.00           C  
ATOM   2920  OH  TYR B  84      30.708  11.291  58.348  1.00  0.00           O  
ATOM   2921  H   TYR B  84      26.518   7.319  64.011  1.00  0.00           H  
ATOM   2922  HA  TYR B  84      26.921   6.827  61.236  1.00  0.00           H  
ATOM   2923 1HB  TYR B  84      26.707   9.062  62.218  1.00  0.00           H  
ATOM   2924 2HB  TYR B  84      28.154   8.843  63.140  1.00  0.00           H  
ATOM   2925  HD1 TYR B  84      26.864   9.354  59.703  1.00  0.00           H  
ATOM   2926  HD2 TYR B  84      30.250   9.287  62.297  1.00  0.00           H  
ATOM   2927  HE1 TYR B  84      28.218  10.559  58.027  1.00  0.00           H  
ATOM   2928  HE2 TYR B  84      31.579  10.471  60.644  1.00  0.00           H  
ATOM   2929  HH  TYR B  84      30.113  11.922  57.876  1.00  0.00           H  
ATOM   2930  N   LYS B  85      29.643   6.563  63.080  1.00  0.00           N  
ATOM   2931  CA  LYS B  85      30.985   6.023  63.138  1.00  0.00           C  
ATOM   2932  C   LYS B  85      30.995   4.512  63.030  1.00  0.00           C  
ATOM   2933  O   LYS B  85      31.890   3.947  62.399  1.00  0.00           O  
ATOM   2934  CB  LYS B  85      31.691   6.527  64.394  1.00  0.00           C  
ATOM   2935  CG  LYS B  85      32.036   8.013  64.287  1.00  0.00           C  
ATOM   2936  CD  LYS B  85      32.695   8.599  65.520  1.00  0.00           C  
ATOM   2937  CE  LYS B  85      33.100  10.059  65.237  1.00  0.00           C  
ATOM   2938  NZ  LYS B  85      33.644  10.770  66.432  1.00  0.00           N1+
ATOM   2939  H   LYS B  85      29.282   7.095  63.879  1.00  0.00           H  
ATOM   2940  HA  LYS B  85      31.533   6.408  62.282  1.00  0.00           H  
ATOM   2941 1HB  LYS B  85      31.038   6.385  65.259  1.00  0.00           H  
ATOM   2942 2HB  LYS B  85      32.606   5.961  64.561  1.00  0.00           H  
ATOM   2943 1HG  LYS B  85      32.665   8.184  63.415  1.00  0.00           H  
ATOM   2944 2HG  LYS B  85      31.108   8.552  64.152  1.00  0.00           H  
ATOM   2945 1HD  LYS B  85      31.994   8.572  66.357  1.00  0.00           H  
ATOM   2946 2HD  LYS B  85      33.579   8.022  65.785  1.00  0.00           H  
ATOM   2947 1HE  LYS B  85      33.868  10.044  64.468  1.00  0.00           H  
ATOM   2948 2HE  LYS B  85      32.235  10.610  64.863  1.00  0.00           H  
ATOM   2949 1HZ  LYS B  85      33.904  11.706  66.170  1.00  0.00           H  
ATOM   2950 2HZ  LYS B  85      32.920  10.840  67.169  1.00  0.00           H  
ATOM   2951 3HZ  LYS B  85      34.450  10.288  66.793  1.00  0.00           H  
ATOM   2952  N   LEU B  86      30.003   3.851  63.621  1.00  0.00           N  
ATOM   2953  CA  LEU B  86      29.939   2.413  63.560  1.00  0.00           C  
ATOM   2954  C   LEU B  86      29.688   1.969  62.126  1.00  0.00           C  
ATOM   2955  O   LEU B  86      30.392   1.090  61.629  1.00  0.00           O  
ATOM   2956  CB  LEU B  86      28.864   1.886  64.520  1.00  0.00           C  
ATOM   2957  CG  LEU B  86      28.673   0.352  64.610  1.00  0.00           C  
ATOM   2958  CD1 LEU B  86      29.973  -0.342  65.040  1.00  0.00           C  
ATOM   2959  CD2 LEU B  86      27.598   0.053  65.630  1.00  0.00           C  
ATOM   2960  H   LEU B  86      29.305   4.354  64.165  1.00  0.00           H  
ATOM   2961  HA  LEU B  86      30.902   2.031  63.878  1.00  0.00           H  
ATOM   2962 1HB  LEU B  86      29.090   2.257  65.519  1.00  0.00           H  
ATOM   2963 2HB  LEU B  86      27.908   2.318  64.213  1.00  0.00           H  
ATOM   2964  HG  LEU B  86      28.374  -0.028  63.646  1.00  0.00           H  
ATOM   2965 1HD1 LEU B  86      29.803  -1.418  65.106  1.00  0.00           H  
ATOM   2966 2HD1 LEU B  86      30.764  -0.158  64.319  1.00  0.00           H  
ATOM   2967 3HD1 LEU B  86      30.280   0.034  66.014  1.00  0.00           H  
ATOM   2968 1HD2 LEU B  86      27.480  -1.013  65.689  1.00  0.00           H  
ATOM   2969 2HD2 LEU B  86      27.904   0.435  66.606  1.00  0.00           H  
ATOM   2970 3HD2 LEU B  86      26.663   0.522  65.339  1.00  0.00           H  
ATOM   2971  N   ALA B  87      28.761   2.612  61.401  1.00  0.00           N  
ATOM   2972  CA  ALA B  87      28.560   2.188  60.016  1.00  0.00           C  
ATOM   2973  C   ALA B  87      29.875   2.326  59.235  1.00  0.00           C  
ATOM   2974  O   ALA B  87      30.221   1.473  58.401  1.00  0.00           O  
ATOM   2975  CB  ALA B  87      27.479   3.012  59.335  1.00  0.00           C  
ATOM   2976  H   ALA B  87      28.182   3.348  61.827  1.00  0.00           H  
ATOM   2977  HA  ALA B  87      28.267   1.141  60.023  1.00  0.00           H  
ATOM   2978 1HB  ALA B  87      27.351   2.666  58.308  1.00  0.00           H  
ATOM   2979 2HB  ALA B  87      26.560   2.915  59.851  1.00  0.00           H  
ATOM   2980 3HB  ALA B  87      27.781   4.063  59.331  1.00  0.00           H  
ATOM   2981  N   LEU B  88      30.632   3.401  59.504  1.00  0.00           N  
ATOM   2982  CA  LEU B  88      31.882   3.580  58.781  1.00  0.00           C  
ATOM   2983  C   LEU B  88      32.895   2.483  59.121  1.00  0.00           C  
ATOM   2984  O   LEU B  88      33.538   1.935  58.219  1.00  0.00           O  
ATOM   2985  CB  LEU B  88      32.474   4.960  59.105  1.00  0.00           C  
ATOM   2986  CG  LEU B  88      31.681   6.201  58.583  1.00  0.00           C  
ATOM   2987  CD1 LEU B  88      32.293   7.451  59.165  1.00  0.00           C  
ATOM   2988  CD2 LEU B  88      31.711   6.266  57.062  1.00  0.00           C  
ATOM   2989  H   LEU B  88      30.291   4.109  60.164  1.00  0.00           H  
ATOM   2990  HA  LEU B  88      31.670   3.511  57.720  1.00  0.00           H  
ATOM   2991 1HB  LEU B  88      32.549   5.052  60.185  1.00  0.00           H  
ATOM   2992 2HB  LEU B  88      33.479   5.006  58.691  1.00  0.00           H  
ATOM   2993  HG  LEU B  88      30.646   6.142  58.919  1.00  0.00           H  
ATOM   2994 1HD1 LEU B  88      31.737   8.305  58.807  1.00  0.00           H  
ATOM   2995 2HD1 LEU B  88      32.247   7.415  60.249  1.00  0.00           H  
ATOM   2996 3HD1 LEU B  88      33.328   7.537  58.848  1.00  0.00           H  
ATOM   2997 1HD2 LEU B  88      31.156   7.147  56.735  1.00  0.00           H  
ATOM   2998 2HD2 LEU B  88      32.743   6.340  56.719  1.00  0.00           H  
ATOM   2999 3HD2 LEU B  88      31.250   5.384  56.632  1.00  0.00           H  
ATOM   3000  N   LYS B  89      32.991   2.116  60.407  1.00  0.00           N  
ATOM   3001  CA  LYS B  89      33.895   1.055  60.874  1.00  0.00           C  
ATOM   3002  C   LYS B  89      33.522  -0.318  60.326  1.00  0.00           C  
ATOM   3003  O   LYS B  89      34.393  -1.124  59.992  1.00  0.00           O  
ATOM   3004  CB  LYS B  89      33.925   0.991  62.401  1.00  0.00           C  
ATOM   3005  CG  LYS B  89      34.644   2.154  63.076  1.00  0.00           C  
ATOM   3006  CD  LYS B  89      34.595   2.027  64.596  1.00  0.00           C  
ATOM   3007  CE  LYS B  89      35.296   3.199  65.277  1.00  0.00           C  
ATOM   3008  NZ  LYS B  89      35.242   3.093  66.767  1.00  0.00           N1+
ATOM   3009  H   LYS B  89      32.450   2.646  61.099  1.00  0.00           H  
ATOM   3010  HA  LYS B  89      34.897   1.289  60.519  1.00  0.00           H  
ATOM   3011 1HB  LYS B  89      32.900   0.977  62.770  1.00  0.00           H  
ATOM   3012 2HB  LYS B  89      34.398   0.063  62.715  1.00  0.00           H  
ATOM   3013 1HG  LYS B  89      35.685   2.161  62.752  1.00  0.00           H  
ATOM   3014 2HG  LYS B  89      34.189   3.092  62.775  1.00  0.00           H  
ATOM   3015 1HD  LYS B  89      33.551   2.002  64.918  1.00  0.00           H  
ATOM   3016 2HD  LYS B  89      35.075   1.098  64.900  1.00  0.00           H  
ATOM   3017 1HE  LYS B  89      36.337   3.224  64.962  1.00  0.00           H  
ATOM   3018 2HE  LYS B  89      34.809   4.127  64.972  1.00  0.00           H  
ATOM   3019 1HZ  LYS B  89      35.714   3.886  67.179  1.00  0.00           H  
ATOM   3020 2HZ  LYS B  89      34.279   3.080  67.072  1.00  0.00           H  
ATOM   3021 3HZ  LYS B  89      35.699   2.241  67.062  1.00  0.00           H  
ATOM   3022  N   LEU B  90      32.217  -0.576  60.231  1.00  0.00           N  
ATOM   3023  CA  LEU B  90      31.705  -1.846  59.740  1.00  0.00           C  
ATOM   3024  C   LEU B  90      31.803  -1.909  58.207  1.00  0.00           C  
ATOM   3025  O   LEU B  90      31.885  -3.000  57.619  1.00  0.00           O  
ATOM   3026  CB  LEU B  90      30.249  -2.024  60.197  1.00  0.00           C  
ATOM   3027  CG  LEU B  90      29.961  -2.126  61.740  1.00  0.00           C  
ATOM   3028  CD1 LEU B  90      28.472  -2.256  61.930  1.00  0.00           C  
ATOM   3029  CD2 LEU B  90      30.683  -3.261  62.386  1.00  0.00           C  
ATOM   3030  H   LEU B  90      31.562   0.130  60.573  1.00  0.00           H  
ATOM   3031  HA  LEU B  90      32.317  -2.647  60.141  1.00  0.00           H  
ATOM   3032 1HB  LEU B  90      29.731  -1.137  59.881  1.00  0.00           H  
ATOM   3033 2HB  LEU B  90      29.807  -2.863  59.698  1.00  0.00           H  
ATOM   3034  HG  LEU B  90      30.278  -1.221  62.214  1.00  0.00           H  
ATOM   3035 1HD1 LEU B  90      28.256  -2.296  62.984  1.00  0.00           H  
ATOM   3036 2HD1 LEU B  90      27.979  -1.398  61.494  1.00  0.00           H  
ATOM   3037 3HD1 LEU B  90      28.117  -3.165  61.454  1.00  0.00           H  
ATOM   3038 1HD2 LEU B  90      30.445  -3.282  63.448  1.00  0.00           H  
ATOM   3039 2HD2 LEU B  90      30.378  -4.152  61.944  1.00  0.00           H  
ATOM   3040 3HD2 LEU B  90      31.755  -3.143  62.266  1.00  0.00           H  
ATOM   3041  N   GLY B  91      31.841  -0.740  57.546  1.00  0.00           N  
ATOM   3042  CA  GLY B  91      31.941  -0.676  56.095  1.00  0.00           C  
ATOM   3043  C   GLY B  91      30.594  -0.896  55.445  1.00  0.00           C  
ATOM   3044  O   GLY B  91      30.496  -1.547  54.402  1.00  0.00           O  
ATOM   3045  H   GLY B  91      31.728   0.146  58.043  1.00  0.00           H  
ATOM   3046 1HA  GLY B  91      32.333   0.302  55.814  1.00  0.00           H  
ATOM   3047 2HA  GLY B  91      32.651  -1.424  55.746  1.00  0.00           H  
ATOM   3048  N   ILE B  92      29.548  -0.388  56.086  1.00  0.00           N  
ATOM   3049  CA  ILE B  92      28.187  -0.576  55.605  1.00  0.00           C  
ATOM   3050  C   ILE B  92      27.453   0.753  55.413  1.00  0.00           C  
ATOM   3051  O   ILE B  92      27.917   1.807  55.853  1.00  0.00           O  
ATOM   3052  CB  ILE B  92      27.429  -1.466  56.598  1.00  0.00           C  
ATOM   3053  CG1 ILE B  92      27.325  -0.737  57.937  1.00  0.00           C  
ATOM   3054  CG2 ILE B  92      28.153  -2.828  56.736  1.00  0.00           C  
ATOM   3055  CD1 ILE B  92      26.504  -1.412  58.941  1.00  0.00           C  
ATOM   3056  H   ILE B  92      29.725   0.168  56.930  1.00  0.00           H  
ATOM   3057  HA  ILE B  92      28.217  -1.084  54.641  1.00  0.00           H  
ATOM   3058  HB  ILE B  92      26.435  -1.635  56.231  1.00  0.00           H  
ATOM   3059 1HG1 ILE B  92      28.307  -0.570  58.323  1.00  0.00           H  
ATOM   3060 2HG1 ILE B  92      26.856   0.233  57.764  1.00  0.00           H  
ATOM   3061 1HG2 ILE B  92      27.623  -3.484  57.409  1.00  0.00           H  
ATOM   3062 2HG2 ILE B  92      28.201  -3.298  55.752  1.00  0.00           H  
ATOM   3063 3HG2 ILE B  92      29.160  -2.678  57.107  1.00  0.00           H  
ATOM   3064 1HD1 ILE B  92      26.462  -0.803  59.829  1.00  0.00           H  
ATOM   3065 2HD1 ILE B  92      25.512  -1.554  58.546  1.00  0.00           H  
ATOM   3066 3HD1 ILE B  92      26.936  -2.367  59.186  1.00  0.00           H  
ATOM   3067  N   SER B  93      26.317   0.702  54.729  1.00  0.00           N  
ATOM   3068  CA  SER B  93      25.498   1.893  54.503  1.00  0.00           C  
ATOM   3069  C   SER B  93      24.663   2.252  55.725  1.00  0.00           C  
ATOM   3070  O   SER B  93      24.585   1.494  56.698  1.00  0.00           O  
ATOM   3071  CB  SER B  93      24.556   1.707  53.328  1.00  0.00           C  
ATOM   3072  OG  SER B  93      23.530   0.809  53.635  1.00  0.00           O  
ATOM   3073  H   SER B  93      25.997  -0.210  54.370  1.00  0.00           H  
ATOM   3074  HA  SER B  93      26.164   2.728  54.287  1.00  0.00           H  
ATOM   3075 1HB  SER B  93      24.125   2.667  53.049  1.00  0.00           H  
ATOM   3076 2HB  SER B  93      25.117   1.338  52.476  1.00  0.00           H  
ATOM   3077  HG  SER B  93      22.991   0.748  52.837  1.00  0.00           H  
ATOM   3078  N   VAL B  94      24.024   3.422  55.664  1.00  0.00           N  
ATOM   3079  CA  VAL B  94      23.141   3.865  56.732  1.00  0.00           C  
ATOM   3080  C   VAL B  94      21.949   2.909  56.865  1.00  0.00           C  
ATOM   3081  O   VAL B  94      21.558   2.554  57.984  1.00  0.00           O  
ATOM   3082  CB  VAL B  94      22.657   5.310  56.471  1.00  0.00           C  
ATOM   3083  CG1 VAL B  94      21.600   5.690  57.469  1.00  0.00           C  
ATOM   3084  CG2 VAL B  94      23.838   6.280  56.571  1.00  0.00           C  
ATOM   3085  H   VAL B  94      24.137   3.993  54.840  1.00  0.00           H  
ATOM   3086  HA  VAL B  94      23.699   3.854  57.668  1.00  0.00           H  
ATOM   3087  HB  VAL B  94      22.211   5.370  55.472  1.00  0.00           H  
ATOM   3088 1HG1 VAL B  94      21.270   6.707  57.270  1.00  0.00           H  
ATOM   3089 2HG1 VAL B  94      20.765   5.016  57.380  1.00  0.00           H  
ATOM   3090 3HG1 VAL B  94      22.001   5.630  58.472  1.00  0.00           H  
ATOM   3091 1HG2 VAL B  94      23.493   7.299  56.380  1.00  0.00           H  
ATOM   3092 2HG2 VAL B  94      24.270   6.226  57.564  1.00  0.00           H  
ATOM   3093 3HG2 VAL B  94      24.594   6.015  55.836  1.00  0.00           H  
ATOM   3094  N   GLU B  95      21.364   2.505  55.735  1.00  0.00           N  
ATOM   3095  CA  GLU B  95      20.237   1.585  55.749  1.00  0.00           C  
ATOM   3096  C   GLU B  95      20.665   0.231  56.320  1.00  0.00           C  
ATOM   3097  O   GLU B  95      19.923  -0.377  57.098  1.00  0.00           O  
ATOM   3098  CB  GLU B  95      19.697   1.417  54.327  1.00  0.00           C  
ATOM   3099  CG  GLU B  95      19.063   2.684  53.737  1.00  0.00           C  
ATOM   3100  CD  GLU B  95      20.098   3.689  53.246  1.00  0.00           C  
ATOM   3101  OE1 GLU B  95      21.268   3.355  53.262  1.00  0.00           O  
ATOM   3102  OE2 GLU B  95      19.725   4.764  52.859  1.00  0.00           O1-
ATOM   3103  H   GLU B  95      21.710   2.850  54.838  1.00  0.00           H  
ATOM   3104  HA  GLU B  95      19.454   2.000  56.381  1.00  0.00           H  
ATOM   3105 1HB  GLU B  95      20.501   1.099  53.665  1.00  0.00           H  
ATOM   3106 2HB  GLU B  95      18.939   0.635  54.321  1.00  0.00           H  
ATOM   3107 1HG  GLU B  95      18.430   2.397  52.898  1.00  0.00           H  
ATOM   3108 2HG  GLU B  95      18.427   3.142  54.488  1.00  0.00           H  
ATOM   3109  N   GLU B  96      21.863  -0.237  55.955  1.00  0.00           N  
ATOM   3110  CA  GLU B  96      22.375  -1.502  56.476  1.00  0.00           C  
ATOM   3111  C   GLU B  96      22.577  -1.436  57.979  1.00  0.00           C  
ATOM   3112  O   GLU B  96      22.250  -2.393  58.684  1.00  0.00           O  
ATOM   3113  CB  GLU B  96      23.645  -1.906  55.752  1.00  0.00           C  
ATOM   3114  CG  GLU B  96      23.394  -2.381  54.326  1.00  0.00           C  
ATOM   3115  CD  GLU B  96      24.638  -2.621  53.509  1.00  0.00           C  
ATOM   3116  OE1 GLU B  96      25.648  -1.978  53.741  1.00  0.00           O  
ATOM   3117  OE2 GLU B  96      24.580  -3.459  52.642  1.00  0.00           O1-
ATOM   3118  H   GLU B  96      22.418   0.295  55.281  1.00  0.00           H  
ATOM   3119  HA  GLU B  96      21.630  -2.274  56.280  1.00  0.00           H  
ATOM   3120 1HB  GLU B  96      24.303  -1.045  55.710  1.00  0.00           H  
ATOM   3121 2HB  GLU B  96      24.157  -2.693  56.304  1.00  0.00           H  
ATOM   3122 1HG  GLU B  96      22.835  -3.311  54.381  1.00  0.00           H  
ATOM   3123 2HG  GLU B  96      22.764  -1.651  53.823  1.00  0.00           H  
ATOM   3124  N   LEU B  97      23.080  -0.299  58.484  1.00  0.00           N  
ATOM   3125  CA  LEU B  97      23.270  -0.160  59.915  1.00  0.00           C  
ATOM   3126  C   LEU B  97      21.938  -0.257  60.606  1.00  0.00           C  
ATOM   3127  O   LEU B  97      21.821  -0.904  61.647  1.00  0.00           O  
ATOM   3128  CB  LEU B  97      23.857   1.184  60.313  1.00  0.00           C  
ATOM   3129  CG  LEU B  97      24.116   1.352  61.850  1.00  0.00           C  
ATOM   3130  CD1 LEU B  97      25.202   0.380  62.328  1.00  0.00           C  
ATOM   3131  CD2 LEU B  97      24.465   2.716  62.134  1.00  0.00           C  
ATOM   3132  H   LEU B  97      23.399   0.441  57.850  1.00  0.00           H  
ATOM   3133  HA  LEU B  97      23.896  -0.973  60.253  1.00  0.00           H  
ATOM   3134 1HB  LEU B  97      24.797   1.314  59.780  1.00  0.00           H  
ATOM   3135 2HB  LEU B  97      23.176   1.975  59.988  1.00  0.00           H  
ATOM   3136  HG  LEU B  97      23.213   1.112  62.398  1.00  0.00           H  
ATOM   3137 1HD1 LEU B  97      25.343   0.516  63.392  1.00  0.00           H  
ATOM   3138 2HD1 LEU B  97      24.908  -0.644  62.142  1.00  0.00           H  
ATOM   3139 3HD1 LEU B  97      26.140   0.588  61.813  1.00  0.00           H  
ATOM   3140 1HD2 LEU B  97      24.627   2.811  63.195  1.00  0.00           H  
ATOM   3141 2HD2 LEU B  97      25.348   2.965  61.615  1.00  0.00           H  
ATOM   3142 3HD2 LEU B  97      23.662   3.375  61.821  1.00  0.00           H  
ATOM   3143  N   LEU B  98      20.932   0.419  60.050  1.00  0.00           N  
ATOM   3144  CA  LEU B  98      19.618   0.386  60.635  1.00  0.00           C  
ATOM   3145  C   LEU B  98      19.064  -1.031  60.671  1.00  0.00           C  
ATOM   3146  O   LEU B  98      18.491  -1.434  61.683  1.00  0.00           O  
ATOM   3147  CB  LEU B  98      18.687   1.338  59.886  1.00  0.00           C  
ATOM   3148  CG  LEU B  98      17.240   1.373  60.358  1.00  0.00           C  
ATOM   3149  CD1 LEU B  98      17.178   1.752  61.781  1.00  0.00           C  
ATOM   3150  CD2 LEU B  98      16.484   2.399  59.546  1.00  0.00           C  
ATOM   3151  H   LEU B  98      21.103   0.997  59.220  1.00  0.00           H  
ATOM   3152  HA  LEU B  98      19.718   0.724  61.655  1.00  0.00           H  
ATOM   3153 1HB  LEU B  98      19.094   2.349  59.961  1.00  0.00           H  
ATOM   3154 2HB  LEU B  98      18.688   1.057  58.836  1.00  0.00           H  
ATOM   3155  HG  LEU B  98      16.791   0.393  60.232  1.00  0.00           H  
ATOM   3156 1HD1 LEU B  98      16.168   1.780  62.070  1.00  0.00           H  
ATOM   3157 2HD1 LEU B  98      17.691   1.039  62.406  1.00  0.00           H  
ATOM   3158 3HD1 LEU B  98      17.623   2.724  61.887  1.00  0.00           H  
ATOM   3159 1HD2 LEU B  98      15.446   2.443  59.872  1.00  0.00           H  
ATOM   3160 2HD2 LEU B  98      16.951   3.377  59.690  1.00  0.00           H  
ATOM   3161 3HD2 LEU B  98      16.526   2.122  58.496  1.00  0.00           H  
ATOM   3162  N   LEU B  99      19.225  -1.791  59.583  1.00  0.00           N  
ATOM   3163  CA  LEU B  99      18.731  -3.160  59.599  1.00  0.00           C  
ATOM   3164  C   LEU B  99      19.466  -3.983  60.672  1.00  0.00           C  
ATOM   3165  O   LEU B  99      18.824  -4.766  61.386  1.00  0.00           O  
ATOM   3166  CB  LEU B  99      18.945  -3.812  58.226  1.00  0.00           C  
ATOM   3167  CG  LEU B  99      18.110  -3.324  57.032  1.00  0.00           C  
ATOM   3168  CD1 LEU B  99      18.666  -3.979  55.766  1.00  0.00           C  
ATOM   3169  CD2 LEU B  99      16.667  -3.708  57.198  1.00  0.00           C  
ATOM   3170  H   LEU B  99      19.649  -1.392  58.743  1.00  0.00           H  
ATOM   3171  HA  LEU B  99      17.681  -3.148  59.843  1.00  0.00           H  
ATOM   3172 1HB  LEU B  99      19.982  -3.655  57.951  1.00  0.00           H  
ATOM   3173 2HB  LEU B  99      18.754  -4.868  58.326  1.00  0.00           H  
ATOM   3174  HG  LEU B  99      18.196  -2.244  56.941  1.00  0.00           H  
ATOM   3175 1HD1 LEU B  99      18.096  -3.650  54.893  1.00  0.00           H  
ATOM   3176 2HD1 LEU B  99      19.705  -3.698  55.635  1.00  0.00           H  
ATOM   3177 3HD1 LEU B  99      18.586  -5.062  55.851  1.00  0.00           H  
ATOM   3178 1HD2 LEU B  99      16.103  -3.359  56.331  1.00  0.00           H  
ATOM   3179 2HD2 LEU B  99      16.588  -4.788  57.264  1.00  0.00           H  
ATOM   3180 3HD2 LEU B  99      16.251  -3.255  58.091  1.00  0.00           H  
ATOM   3181  N   LEU B 100      20.787  -3.778  60.837  1.00  0.00           N  
ATOM   3182  CA  LEU B 100      21.525  -4.491  61.881  1.00  0.00           C  
ATOM   3183  C   LEU B 100      21.038  -4.086  63.260  1.00  0.00           C  
ATOM   3184  O   LEU B 100      20.942  -4.937  64.144  1.00  0.00           O  
ATOM   3185  CB  LEU B 100      23.031  -4.200  61.836  1.00  0.00           C  
ATOM   3186  CG  LEU B 100      23.867  -4.759  60.680  1.00  0.00           C  
ATOM   3187  CD1 LEU B 100      25.228  -4.134  60.747  1.00  0.00           C  
ATOM   3188  CD2 LEU B 100      24.004  -6.265  60.816  1.00  0.00           C  
ATOM   3189  H   LEU B 100      21.282  -3.156  60.189  1.00  0.00           H  
ATOM   3190  HA  LEU B 100      21.350  -5.553  61.754  1.00  0.00           H  
ATOM   3191 1HB  LEU B 100      23.162  -3.121  61.838  1.00  0.00           H  
ATOM   3192 2HB  LEU B 100      23.456  -4.594  62.751  1.00  0.00           H  
ATOM   3193  HG  LEU B 100      23.405  -4.502  59.729  1.00  0.00           H  
ATOM   3194 1HD1 LEU B 100      25.837  -4.505  59.934  1.00  0.00           H  
ATOM   3195 2HD1 LEU B 100      25.122  -3.065  60.666  1.00  0.00           H  
ATOM   3196 3HD1 LEU B 100      25.694  -4.376  61.695  1.00  0.00           H  
ATOM   3197 1HD2 LEU B 100      24.614  -6.654  60.005  1.00  0.00           H  
ATOM   3198 2HD2 LEU B 100      24.474  -6.492  61.763  1.00  0.00           H  
ATOM   3199 3HD2 LEU B 100      23.042  -6.719  60.781  1.00  0.00           H  
ATOM   3200  N   ALA B 101      20.761  -2.791  63.463  1.00  0.00           N  
ATOM   3201  CA  ALA B 101      20.262  -2.286  64.736  1.00  0.00           C  
ATOM   3202  C   ALA B 101      18.935  -2.923  65.090  1.00  0.00           C  
ATOM   3203  O   ALA B 101      18.718  -3.322  66.235  1.00  0.00           O  
ATOM   3204  CB  ALA B 101      20.126  -0.789  64.678  1.00  0.00           C  
ATOM   3205  H   ALA B 101      20.941  -2.127  62.702  1.00  0.00           H  
ATOM   3206  HA  ALA B 101      20.968  -2.552  65.515  1.00  0.00           H  
ATOM   3207 1HB  ALA B 101      19.783  -0.422  65.627  1.00  0.00           H  
ATOM   3208 2HB  ALA B 101      21.092  -0.341  64.443  1.00  0.00           H  
ATOM   3209 3HB  ALA B 101      19.412  -0.525  63.906  1.00  0.00           H  
ATOM   3210  N   LYS B 102      18.063  -3.066  64.086  1.00  0.00           N  
ATOM   3211  CA  LYS B 102      16.781  -3.708  64.300  1.00  0.00           C  
ATOM   3212  C   LYS B 102      17.007  -5.168  64.662  1.00  0.00           C  
ATOM   3213  O   LYS B 102      16.396  -5.670  65.612  1.00  0.00           O  
ATOM   3214  CB  LYS B 102      15.917  -3.563  63.044  1.00  0.00           C  
ATOM   3215  CG  LYS B 102      15.390  -2.148  62.804  1.00  0.00           C  
ATOM   3216  CD  LYS B 102      14.675  -2.021  61.446  1.00  0.00           C  
ATOM   3217  CE  LYS B 102      14.083  -0.632  61.273  1.00  0.00           C  
ATOM   3218  NZ  LYS B 102      13.623  -0.364  59.861  1.00  0.00           N1+
ATOM   3219  H   LYS B 102      18.288  -2.661  63.172  1.00  0.00           H  
ATOM   3220  HA  LYS B 102      16.277  -3.220  65.131  1.00  0.00           H  
ATOM   3221 1HB  LYS B 102      16.492  -3.860  62.169  1.00  0.00           H  
ATOM   3222 2HB  LYS B 102      15.061  -4.221  63.121  1.00  0.00           H  
ATOM   3223 1HG  LYS B 102      14.698  -1.879  63.605  1.00  0.00           H  
ATOM   3224 2HG  LYS B 102      16.223  -1.445  62.830  1.00  0.00           H  
ATOM   3225 1HD  LYS B 102      15.396  -2.194  60.643  1.00  0.00           H  
ATOM   3226 2HD  LYS B 102      13.883  -2.766  61.366  1.00  0.00           H  
ATOM   3227 1HE  LYS B 102      13.226  -0.537  61.940  1.00  0.00           H  
ATOM   3228 2HE  LYS B 102      14.814   0.091  61.552  1.00  0.00           H  
ATOM   3229 1HZ  LYS B 102      13.239   0.562  59.800  1.00  0.00           H  
ATOM   3230 2HZ  LYS B 102      14.401  -0.442  59.222  1.00  0.00           H  
ATOM   3231 3HZ  LYS B 102      12.912  -1.023  59.546  1.00  0.00           H  
ATOM   3232  N   ALA B 103      17.917  -5.846  63.947  1.00  0.00           N  
ATOM   3233  CA  ALA B 103      18.219  -7.242  64.215  1.00  0.00           C  
ATOM   3234  C   ALA B 103      18.754  -7.414  65.626  1.00  0.00           C  
ATOM   3235  O   ALA B 103      18.410  -8.372  66.314  1.00  0.00           O  
ATOM   3236  CB  ALA B 103      19.220  -7.782  63.211  1.00  0.00           C  
ATOM   3237  H   ALA B 103      18.378  -5.383  63.155  1.00  0.00           H  
ATOM   3238  HA  ALA B 103      17.287  -7.805  64.134  1.00  0.00           H  
ATOM   3239 1HB  ALA B 103      19.403  -8.829  63.422  1.00  0.00           H  
ATOM   3240 2HB  ALA B 103      18.836  -7.669  62.203  1.00  0.00           H  
ATOM   3241 3HB  ALA B 103      20.148  -7.228  63.298  1.00  0.00           H  
ATOM   3242  N   ALA B 104      19.614  -6.470  66.048  1.00  0.00           N  
ATOM   3243  CA  ALA B 104      20.213  -6.475  67.377  1.00  0.00           C  
ATOM   3244  C   ALA B 104      19.116  -6.326  68.441  1.00  0.00           C  
ATOM   3245  O   ALA B 104      19.071  -7.067  69.438  1.00  0.00           O  
ATOM   3246  CB  ALA B 104      21.237  -5.344  67.452  1.00  0.00           C  
ATOM   3247  H   ALA B 104      19.896  -5.746  65.392  1.00  0.00           H  
ATOM   3248  HA  ALA B 104      20.726  -7.416  67.528  1.00  0.00           H  
ATOM   3249 1HB  ALA B 104      21.700  -5.333  68.407  1.00  0.00           H  
ATOM   3250 2HB  ALA B 104      21.994  -5.490  66.685  1.00  0.00           H  
ATOM   3251 3HB  ALA B 104      20.742  -4.397  67.291  1.00  0.00           H  
ATOM   3252  N   ASP B 105      18.150  -5.443  68.191  1.00  0.00           N  
ATOM   3253  CA  ASP B 105      17.046  -5.233  69.118  1.00  0.00           C  
ATOM   3254  C   ASP B 105      16.219  -6.523  69.258  1.00  0.00           C  
ATOM   3255  O   ASP B 105      16.022  -7.036  70.364  1.00  0.00           O  
ATOM   3256  CB  ASP B 105      16.189  -4.032  68.656  1.00  0.00           C  
ATOM   3257  CG  ASP B 105      15.069  -3.610  69.634  1.00  0.00           C  
ATOM   3258  OD1 ASP B 105      14.985  -4.188  70.685  1.00  0.00           O  
ATOM   3259  OD2 ASP B 105      14.308  -2.697  69.338  1.00  0.00           O1-
ATOM   3260  H   ASP B 105      18.241  -4.825  67.378  1.00  0.00           H  
ATOM   3261  HA  ASP B 105      17.465  -4.990  70.094  1.00  0.00           H  
ATOM   3262 1HB  ASP B 105      16.850  -3.183  68.498  1.00  0.00           H  
ATOM   3263 2HB  ASP B 105      15.739  -4.270  67.690  1.00  0.00           H  
ATOM   3264  N   PHE B 106      15.771  -7.089  68.130  1.00  0.00           N  
ATOM   3265  CA  PHE B 106      14.954  -8.306  68.174  1.00  0.00           C  
ATOM   3266  C   PHE B 106      15.702  -9.492  68.795  1.00  0.00           C  
ATOM   3267  O   PHE B 106      15.143 -10.221  69.616  1.00  0.00           O  
ATOM   3268  CB  PHE B 106      14.486  -8.708  66.772  1.00  0.00           C  
ATOM   3269  CG  PHE B 106      13.350  -7.922  66.202  1.00  0.00           C  
ATOM   3270  CD1 PHE B 106      13.565  -7.010  65.184  1.00  0.00           C  
ATOM   3271  CD2 PHE B 106      12.060  -8.097  66.671  1.00  0.00           C  
ATOM   3272  CE1 PHE B 106      12.527  -6.283  64.653  1.00  0.00           C  
ATOM   3273  CE2 PHE B 106      11.013  -7.377  66.140  1.00  0.00           C  
ATOM   3274  CZ  PHE B 106      11.250  -6.466  65.130  1.00  0.00           C  
ATOM   3275  H   PHE B 106      15.988  -6.641  67.236  1.00  0.00           H  
ATOM   3276  HA  PHE B 106      14.077  -8.100  68.786  1.00  0.00           H  
ATOM   3277 1HB  PHE B 106      15.320  -8.595  66.089  1.00  0.00           H  
ATOM   3278 2HB  PHE B 106      14.204  -9.749  66.779  1.00  0.00           H  
ATOM   3279  HD1 PHE B 106      14.569  -6.873  64.801  1.00  0.00           H  
ATOM   3280  HD2 PHE B 106      11.878  -8.810  67.463  1.00  0.00           H  
ATOM   3281  HE1 PHE B 106      12.719  -5.563  63.856  1.00  0.00           H  
ATOM   3282  HE2 PHE B 106      10.001  -7.525  66.516  1.00  0.00           H  
ATOM   3283  HZ  PHE B 106      10.431  -5.893  64.709  1.00  0.00           H  
ATOM   3284  N   SER B 107      16.987  -9.651  68.443  1.00  0.00           N  
ATOM   3285  CA  SER B 107      17.814 -10.735  68.958  1.00  0.00           C  
ATOM   3286  C   SER B 107      18.348 -10.545  70.386  1.00  0.00           C  
ATOM   3287  O   SER B 107      18.742 -11.533  71.012  1.00  0.00           O  
ATOM   3288  CB  SER B 107      18.983 -10.980  68.024  1.00  0.00           C  
ATOM   3289  OG  SER B 107      19.839  -9.878  67.972  1.00  0.00           O  
ATOM   3290  H   SER B 107      17.411  -9.022  67.764  1.00  0.00           H  
ATOM   3291  HA  SER B 107      17.199 -11.635  68.958  1.00  0.00           H  
ATOM   3292 1HB  SER B 107      19.538 -11.845  68.372  1.00  0.00           H  
ATOM   3293 2HB  SER B 107      18.619 -11.195  67.032  1.00  0.00           H  
ATOM   3294  HG  SER B 107      19.422  -9.272  67.326  1.00  0.00           H  
ATOM   3295  N   GLY B 108      18.315  -9.319  70.936  1.00  0.00           N  
ATOM   3296  CA  GLY B 108      18.824  -9.090  72.287  1.00  0.00           C  
ATOM   3297  C   GLY B 108      20.350  -9.003  72.315  1.00  0.00           C  
ATOM   3298  O   GLY B 108      20.992  -9.417  73.284  1.00  0.00           O  
ATOM   3299  H   GLY B 108      18.021  -8.503  70.394  1.00  0.00           H  
ATOM   3300 1HA  GLY B 108      18.399  -8.158  72.662  1.00  0.00           H  
ATOM   3301 2HA  GLY B 108      18.483  -9.888  72.942  1.00  0.00           H  
ATOM   3302  N   THR B 109      20.922  -8.509  71.223  1.00  0.00           N  
ATOM   3303  CA  THR B 109      22.364  -8.383  71.042  1.00  0.00           C  
ATOM   3304  C   THR B 109      22.734  -6.950  70.648  1.00  0.00           C  
ATOM   3305  O   THR B 109      21.882  -6.059  70.632  1.00  0.00           O  
ATOM   3306  CB  THR B 109      22.895  -9.407  70.004  1.00  0.00           C  
ATOM   3307  CG2 THR B 109      22.517 -10.828  70.380  1.00  0.00           C  
ATOM   3308  OG1 THR B 109      22.384  -9.121  68.692  1.00  0.00           O  
ATOM   3309  H   THR B 109      20.306  -8.149  70.490  1.00  0.00           H  
ATOM   3310  HA  THR B 109      22.858  -8.595  71.990  1.00  0.00           H  
ATOM   3311  HB  THR B 109      23.979  -9.341  69.976  1.00  0.00           H  
ATOM   3312  HG1 THR B 109      21.429  -9.332  68.658  1.00  0.00           H  
ATOM   3313 1HG2 THR B 109      22.926 -11.516  69.644  1.00  0.00           H  
ATOM   3314 2HG2 THR B 109      22.920 -11.061  71.364  1.00  0.00           H  
ATOM   3315 3HG2 THR B 109      21.433 -10.925  70.400  1.00  0.00           H  
ATOM   3316  N   THR B 110      24.020  -6.700  70.430  1.00  0.00           N  
ATOM   3317  CA  THR B 110      24.494  -5.392  69.982  1.00  0.00           C  
ATOM   3318  C   THR B 110      24.700  -5.406  68.472  1.00  0.00           C  
ATOM   3319  O   THR B 110      24.711  -6.472  67.858  1.00  0.00           O  
ATOM   3320  CB  THR B 110      25.833  -5.037  70.641  1.00  0.00           C  
ATOM   3321  CG2 THR B 110      25.745  -5.030  72.158  1.00  0.00           C  
ATOM   3322  OG1 THR B 110      26.813  -5.993  70.212  1.00  0.00           O  
ATOM   3323  H   THR B 110      24.698  -7.459  70.543  1.00  0.00           H  
ATOM   3324  HA  THR B 110      23.751  -4.634  70.228  1.00  0.00           H  
ATOM   3325  HB  THR B 110      26.137  -4.050  70.306  1.00  0.00           H  
ATOM   3326  HG1 THR B 110      26.579  -6.869  70.614  1.00  0.00           H  
ATOM   3327 1HG2 THR B 110      26.717  -4.771  72.580  1.00  0.00           H  
ATOM   3328 2HG2 THR B 110      25.003  -4.296  72.474  1.00  0.00           H  
ATOM   3329 3HG2 THR B 110      25.450  -6.019  72.510  1.00  0.00           H  
ATOM   3330  N   VAL B 111      24.899  -4.232  67.868  1.00  0.00           N  
ATOM   3331  CA  VAL B 111      25.168  -4.198  66.434  1.00  0.00           C  
ATOM   3332  C   VAL B 111      26.491  -4.847  66.066  1.00  0.00           C  
ATOM   3333  O   VAL B 111      26.560  -5.589  65.085  1.00  0.00           O  
ATOM   3334  CB  VAL B 111      25.108  -2.780  65.881  1.00  0.00           C  
ATOM   3335  CG1 VAL B 111      25.630  -2.759  64.455  1.00  0.00           C  
ATOM   3336  CG2 VAL B 111      23.689  -2.368  65.864  1.00  0.00           C  
ATOM   3337  H   VAL B 111      24.866  -3.386  68.414  1.00  0.00           H  
ATOM   3338  HA  VAL B 111      24.376  -4.744  65.937  1.00  0.00           H  
ATOM   3339  HB  VAL B 111      25.693  -2.112  66.498  1.00  0.00           H  
ATOM   3340 1HG1 VAL B 111      25.555  -1.765  64.073  1.00  0.00           H  
ATOM   3341 2HG1 VAL B 111      26.666  -3.067  64.419  1.00  0.00           H  
ATOM   3342 3HG1 VAL B 111      25.045  -3.423  63.852  1.00  0.00           H  
ATOM   3343 1HG2 VAL B 111      23.597  -1.358  65.460  1.00  0.00           H  
ATOM   3344 2HG2 VAL B 111      23.145  -3.066  65.232  1.00  0.00           H  
ATOM   3345 3HG2 VAL B 111      23.286  -2.399  66.871  1.00  0.00           H  
ATOM   3346  N   GLU B 112      27.552  -4.601  66.824  1.00  0.00           N  
ATOM   3347  CA  GLU B 112      28.808  -5.255  66.481  1.00  0.00           C  
ATOM   3348  C   GLU B 112      28.589  -6.761  66.395  1.00  0.00           C  
ATOM   3349  O   GLU B 112      29.062  -7.409  65.448  1.00  0.00           O  
ATOM   3350  CB  GLU B 112      29.881  -4.966  67.525  1.00  0.00           C  
ATOM   3351  CG  GLU B 112      31.216  -5.639  67.239  1.00  0.00           C  
ATOM   3352  CD  GLU B 112      32.242  -5.361  68.280  1.00  0.00           C  
ATOM   3353  OE1 GLU B 112      31.978  -4.571  69.150  1.00  0.00           O  
ATOM   3354  OE2 GLU B 112      33.298  -5.969  68.226  1.00  0.00           O1-
ATOM   3355  H   GLU B 112      27.491  -3.979  67.617  1.00  0.00           H  
ATOM   3356  HA  GLU B 112      29.141  -4.893  65.508  1.00  0.00           H  
ATOM   3357 1HB  GLU B 112      30.050  -3.890  67.581  1.00  0.00           H  
ATOM   3358 2HB  GLU B 112      29.536  -5.298  68.505  1.00  0.00           H  
ATOM   3359 1HG  GLU B 112      31.064  -6.712  67.191  1.00  0.00           H  
ATOM   3360 2HG  GLU B 112      31.582  -5.307  66.266  1.00  0.00           H  
ATOM   3361  N   GLU B 113      27.864  -7.318  67.374  1.00  0.00           N  
ATOM   3362  CA  GLU B 113      27.542  -8.735  67.376  1.00  0.00           C  
ATOM   3363  C   GLU B 113      26.644  -9.127  66.203  1.00  0.00           C  
ATOM   3364  O   GLU B 113      26.850 -10.171  65.599  1.00  0.00           O  
ATOM   3365  CB  GLU B 113      26.877  -9.113  68.691  1.00  0.00           C  
ATOM   3366  CG  GLU B 113      27.802  -9.107  69.893  1.00  0.00           C  
ATOM   3367  CD  GLU B 113      27.056  -9.198  71.173  1.00  0.00           C  
ATOM   3368  OE1 GLU B 113      26.034  -8.536  71.261  1.00  0.00           O  
ATOM   3369  OE2 GLU B 113      27.469  -9.907  72.055  1.00  0.00           O1-
ATOM   3370  H   GLU B 113      27.531  -6.734  68.147  1.00  0.00           H  
ATOM   3371  HA  GLU B 113      28.478  -9.290  67.286  1.00  0.00           H  
ATOM   3372 1HB  GLU B 113      26.068  -8.417  68.889  1.00  0.00           H  
ATOM   3373 2HB  GLU B 113      26.438 -10.105  68.605  1.00  0.00           H  
ATOM   3374 1HG  GLU B 113      28.481  -9.955  69.817  1.00  0.00           H  
ATOM   3375 2HG  GLU B 113      28.397  -8.196  69.879  1.00  0.00           H  
ATOM   3376  N   ALA B 114      25.646  -8.298  65.869  1.00  0.00           N  
ATOM   3377  CA  ALA B 114      24.737  -8.603  64.766  1.00  0.00           C  
ATOM   3378  C   ALA B 114      25.508  -8.731  63.447  1.00  0.00           C  
ATOM   3379  O   ALA B 114      25.294  -9.663  62.663  1.00  0.00           O  
ATOM   3380  CB  ALA B 114      23.676  -7.495  64.682  1.00  0.00           C  
ATOM   3381  H   ALA B 114      25.477  -7.475  66.452  1.00  0.00           H  
ATOM   3382  HA  ALA B 114      24.254  -9.558  64.973  1.00  0.00           H  
ATOM   3383 1HB  ALA B 114      22.966  -7.669  63.906  1.00  0.00           H  
ATOM   3384 2HB  ALA B 114      23.150  -7.441  65.636  1.00  0.00           H  
ATOM   3385 3HB  ALA B 114      24.166  -6.553  64.488  1.00  0.00           H  
ATOM   3386  N   TYR B 115      26.445  -7.808  63.231  1.00  0.00           N  
ATOM   3387  CA  TYR B 115      27.279  -7.785  62.037  1.00  0.00           C  
ATOM   3388  C   TYR B 115      28.127  -9.039  61.945  1.00  0.00           C  
ATOM   3389  O   TYR B 115      28.073  -9.785  60.955  1.00  0.00           O  
ATOM   3390  CB  TYR B 115      28.174  -6.553  62.107  1.00  0.00           C  
ATOM   3391  CG  TYR B 115      29.195  -6.350  61.017  1.00  0.00           C  
ATOM   3392  CD1 TYR B 115      28.867  -5.728  59.827  1.00  0.00           C  
ATOM   3393  CD2 TYR B 115      30.502  -6.746  61.247  1.00  0.00           C  
ATOM   3394  CE1 TYR B 115      29.854  -5.485  58.901  1.00  0.00           C  
ATOM   3395  CE2 TYR B 115      31.471  -6.507  60.324  1.00  0.00           C  
ATOM   3396  CZ  TYR B 115      31.160  -5.864  59.166  1.00  0.00           C  
ATOM   3397  OH  TYR B 115      32.150  -5.591  58.262  1.00  0.00           O  
ATOM   3398  H   TYR B 115      26.550  -7.065  63.927  1.00  0.00           H  
ATOM   3399  HA  TYR B 115      26.641  -7.738  61.159  1.00  0.00           H  
ATOM   3400 1HB  TYR B 115      27.548  -5.672  62.138  1.00  0.00           H  
ATOM   3401 2HB  TYR B 115      28.710  -6.567  63.052  1.00  0.00           H  
ATOM   3402  HD1 TYR B 115      27.855  -5.410  59.633  1.00  0.00           H  
ATOM   3403  HD2 TYR B 115      30.761  -7.226  62.169  1.00  0.00           H  
ATOM   3404  HE1 TYR B 115      29.620  -4.977  57.969  1.00  0.00           H  
ATOM   3405  HE2 TYR B 115      32.499  -6.807  60.522  1.00  0.00           H  
ATOM   3406  HH  TYR B 115      31.952  -4.732  57.814  1.00  0.00           H  
ATOM   3407  N   LYS B 116      28.893  -9.282  63.012  1.00  0.00           N  
ATOM   3408  CA  LYS B 116      29.791 -10.415  63.074  1.00  0.00           C  
ATOM   3409  C   LYS B 116      29.062 -11.739  63.018  1.00  0.00           C  
ATOM   3410  O   LYS B 116      29.554 -12.684  62.399  1.00  0.00           O  
ATOM   3411  CB  LYS B 116      30.686 -10.304  64.306  1.00  0.00           C  
ATOM   3412  CG  LYS B 116      31.722  -9.194  64.160  1.00  0.00           C  
ATOM   3413  CD  LYS B 116      32.612  -9.016  65.372  1.00  0.00           C  
ATOM   3414  CE  LYS B 116      33.680  -7.950  65.078  1.00  0.00           C  
ATOM   3415  NZ  LYS B 116      34.529  -7.623  66.262  1.00  0.00           N1+
ATOM   3416  H   LYS B 116      28.867  -8.620  63.795  1.00  0.00           H  
ATOM   3417  HA  LYS B 116      30.439 -10.370  62.203  1.00  0.00           H  
ATOM   3418 1HB  LYS B 116      30.070 -10.084  65.181  1.00  0.00           H  
ATOM   3419 2HB  LYS B 116      31.199 -11.247  64.480  1.00  0.00           H  
ATOM   3420 1HG  LYS B 116      32.329  -9.373  63.273  1.00  0.00           H  
ATOM   3421 2HG  LYS B 116      31.186  -8.264  64.030  1.00  0.00           H  
ATOM   3422 1HD  LYS B 116      32.010  -8.701  66.225  1.00  0.00           H  
ATOM   3423 2HD  LYS B 116      33.100  -9.957  65.616  1.00  0.00           H  
ATOM   3424 1HE  LYS B 116      34.324  -8.333  64.289  1.00  0.00           H  
ATOM   3425 2HE  LYS B 116      33.197  -7.036  64.727  1.00  0.00           H  
ATOM   3426 1HZ  LYS B 116      35.215  -6.936  65.999  1.00  0.00           H  
ATOM   3427 2HZ  LYS B 116      33.948  -7.215  67.017  1.00  0.00           H  
ATOM   3428 3HZ  LYS B 116      34.994  -8.448  66.599  1.00  0.00           H  
ATOM   3429  N   LEU B 117      27.888 -11.825  63.642  1.00  0.00           N  
ATOM   3430  CA  LEU B 117      27.142 -13.055  63.627  1.00  0.00           C  
ATOM   3431  C   LEU B 117      26.706 -13.371  62.208  1.00  0.00           C  
ATOM   3432  O   LEU B 117      26.912 -14.488  61.740  1.00  0.00           O  
ATOM   3433  CB  LEU B 117      25.933 -12.970  64.572  1.00  0.00           C  
ATOM   3434  CG  LEU B 117      25.024 -14.222  64.675  1.00  0.00           C  
ATOM   3435  CD1 LEU B 117      25.816 -15.438  65.183  1.00  0.00           C  
ATOM   3436  CD2 LEU B 117      23.886 -13.939  65.619  1.00  0.00           C  
ATOM   3437  H   LEU B 117      27.522 -11.034  64.168  1.00  0.00           H  
ATOM   3438  HA  LEU B 117      27.802 -13.844  63.974  1.00  0.00           H  
ATOM   3439 1HB  LEU B 117      26.297 -12.736  65.570  1.00  0.00           H  
ATOM   3440 2HB  LEU B 117      25.310 -12.134  64.239  1.00  0.00           H  
ATOM   3441  HG  LEU B 117      24.631 -14.448  63.704  1.00  0.00           H  
ATOM   3442 1HD1 LEU B 117      25.148 -16.296  65.248  1.00  0.00           H  
ATOM   3443 2HD1 LEU B 117      26.631 -15.678  64.504  1.00  0.00           H  
ATOM   3444 3HD1 LEU B 117      26.220 -15.222  66.169  1.00  0.00           H  
ATOM   3445 1HD2 LEU B 117      23.266 -14.822  65.675  1.00  0.00           H  
ATOM   3446 2HD2 LEU B 117      24.280 -13.709  66.610  1.00  0.00           H  
ATOM   3447 3HD2 LEU B 117      23.307 -13.093  65.252  1.00  0.00           H  
ATOM   3448  N   ALA B 118      26.173 -12.395  61.463  1.00  0.00           N  
ATOM   3449  CA  ALA B 118      25.770 -12.729  60.098  1.00  0.00           C  
ATOM   3450  C   ALA B 118      26.967 -13.249  59.296  1.00  0.00           C  
ATOM   3451  O   ALA B 118      26.848 -14.192  58.493  1.00  0.00           O  
ATOM   3452  CB  ALA B 118      25.186 -11.520  59.402  1.00  0.00           C  
ATOM   3453  H   ALA B 118      26.005 -11.459  61.856  1.00  0.00           H  
ATOM   3454  HA  ALA B 118      25.026 -13.515  60.154  1.00  0.00           H  
ATOM   3455 1HB  ALA B 118      24.875 -11.784  58.392  1.00  0.00           H  
ATOM   3456 2HB  ALA B 118      24.348 -11.179  59.950  1.00  0.00           H  
ATOM   3457 3HB  ALA B 118      25.939 -10.730  59.356  1.00  0.00           H  
ATOM   3458  N   LEU B 119      28.141 -12.646  59.510  1.00  0.00           N  
ATOM   3459  CA  LEU B 119      29.306 -13.094  58.766  1.00  0.00           C  
ATOM   3460  C   LEU B 119      29.696 -14.526  59.146  1.00  0.00           C  
ATOM   3461  O   LEU B 119      29.989 -15.341  58.262  1.00  0.00           O  
ATOM   3462  CB  LEU B 119      30.468 -12.127  59.024  1.00  0.00           C  
ATOM   3463  CG  LEU B 119      30.300 -10.677  58.449  1.00  0.00           C  
ATOM   3464  CD1 LEU B 119      31.412  -9.799  58.984  1.00  0.00           C  
ATOM   3465  CD2 LEU B 119      30.337 -10.693  56.924  1.00  0.00           C  
ATOM   3466  H   LEU B 119      28.195 -11.842  60.147  1.00  0.00           H  
ATOM   3467  HA  LEU B 119      29.050 -13.094  57.712  1.00  0.00           H  
ATOM   3468 1HB  LEU B 119      30.608 -12.040  60.100  1.00  0.00           H  
ATOM   3469 2HB  LEU B 119      31.373 -12.557  58.597  1.00  0.00           H  
ATOM   3470  HG  LEU B 119      29.349 -10.260  58.780  1.00  0.00           H  
ATOM   3471 1HD1 LEU B 119      31.286  -8.794  58.592  1.00  0.00           H  
ATOM   3472 2HD1 LEU B 119      31.367  -9.773  60.068  1.00  0.00           H  
ATOM   3473 3HD1 LEU B 119      32.376 -10.190  58.670  1.00  0.00           H  
ATOM   3474 1HD2 LEU B 119      30.224  -9.672  56.556  1.00  0.00           H  
ATOM   3475 2HD2 LEU B 119      31.290 -11.097  56.586  1.00  0.00           H  
ATOM   3476 3HD2 LEU B 119      29.528 -11.298  56.529  1.00  0.00           H  
ATOM   3477  N   LYS B 120      29.638 -14.851  60.445  1.00  0.00           N  
ATOM   3478  CA  LYS B 120      29.951 -16.198  60.947  1.00  0.00           C  
ATOM   3479  C   LYS B 120      28.956 -17.252  60.481  1.00  0.00           C  
ATOM   3480  O   LYS B 120      29.331 -18.382  60.171  1.00  0.00           O  
ATOM   3481  CB  LYS B 120      30.003 -16.213  62.473  1.00  0.00           C  
ATOM   3482  CG  LYS B 120      31.207 -15.506  63.076  1.00  0.00           C  
ATOM   3483  CD  LYS B 120      31.147 -15.523  64.600  1.00  0.00           C  
ATOM   3484  CE  LYS B 120      32.335 -14.791  65.213  1.00  0.00           C  
ATOM   3485  NZ  LYS B 120      32.273 -14.777  66.708  1.00  0.00           N1+
ATOM   3486  H   LYS B 120      29.426 -14.110  61.119  1.00  0.00           H  
ATOM   3487  HA  LYS B 120      30.926 -16.481  60.562  1.00  0.00           H  
ATOM   3488 1HB  LYS B 120      29.105 -15.734  62.861  1.00  0.00           H  
ATOM   3489 2HB  LYS B 120      30.000 -17.244  62.821  1.00  0.00           H  
ATOM   3490 1HG  LYS B 120      32.114 -16.016  62.752  1.00  0.00           H  
ATOM   3491 2HG  LYS B 120      31.249 -14.481  62.720  1.00  0.00           H  
ATOM   3492 1HD  LYS B 120      30.225 -15.037  64.927  1.00  0.00           H  
ATOM   3493 2HD  LYS B 120      31.144 -16.552  64.953  1.00  0.00           H  
ATOM   3494 1HE  LYS B 120      33.255 -15.284  64.903  1.00  0.00           H  
ATOM   3495 2HE  LYS B 120      32.344 -13.762  64.850  1.00  0.00           H  
ATOM   3496 1HZ  LYS B 120      33.075 -14.284  67.075  1.00  0.00           H  
ATOM   3497 2HZ  LYS B 120      31.427 -14.312  67.008  1.00  0.00           H  
ATOM   3498 3HZ  LYS B 120      32.275 -15.725  67.057  1.00  0.00           H  
ATOM   3499  N   LEU B 121      27.676 -16.873  60.435  1.00  0.00           N  
ATOM   3500  CA  LEU B 121      26.613 -17.764  60.024  1.00  0.00           C  
ATOM   3501  C   LEU B 121      26.676 -17.993  58.513  1.00  0.00           C  
ATOM   3502  O   LEU B 121      26.283 -19.053  58.004  1.00  0.00           O  
ATOM   3503  CB  LEU B 121      25.253 -17.167  60.403  1.00  0.00           C  
ATOM   3504  CG  LEU B 121      24.914 -16.989  61.925  1.00  0.00           C  
ATOM   3505  CD1 LEU B 121      23.540 -16.363  62.018  1.00  0.00           C  
ATOM   3506  CD2 LEU B 121      24.999 -18.270  62.681  1.00  0.00           C  
ATOM   3507  H   LEU B 121      27.441 -15.928  60.751  1.00  0.00           H  
ATOM   3508  HA  LEU B 121      26.748 -18.724  60.509  1.00  0.00           H  
ATOM   3509 1HB  LEU B 121      25.236 -16.170  59.990  1.00  0.00           H  
ATOM   3510 2HB  LEU B 121      24.474 -17.725  59.939  1.00  0.00           H  
ATOM   3511  HG  LEU B 121      25.608 -16.317  62.363  1.00  0.00           H  
ATOM   3512 1HD1 LEU B 121      23.301 -16.206  63.055  1.00  0.00           H  
ATOM   3513 2HD1 LEU B 121      23.542 -15.413  61.500  1.00  0.00           H  
ATOM   3514 3HD1 LEU B 121      22.801 -17.018  61.575  1.00  0.00           H  
ATOM   3515 1HD2 LEU B 121      24.753 -18.094  63.723  1.00  0.00           H  
ATOM   3516 2HD2 LEU B 121      24.327 -18.945  62.283  1.00  0.00           H  
ATOM   3517 3HD2 LEU B 121      26.003 -18.678  62.621  1.00  0.00           H  
ATOM   3518  N   GLY B 122      27.182 -17.010  57.774  1.00  0.00           N  
ATOM   3519  CA  GLY B 122      27.246 -17.148  56.331  1.00  0.00           C  
ATOM   3520  C   GLY B 122      25.914 -16.767  55.699  1.00  0.00           C  
ATOM   3521  O   GLY B 122      25.457 -17.410  54.748  1.00  0.00           O  
ATOM   3522  H   GLY B 122      27.481 -16.128  58.196  1.00  0.00           H  
ATOM   3523 1HA  GLY B 122      28.050 -16.507  55.954  1.00  0.00           H  
ATOM   3524 2HA  GLY B 122      27.498 -18.169  56.071  1.00  0.00           H  
ATOM   3525  N   ILE B 123      25.278 -15.738  56.261  1.00  0.00           N  
ATOM   3526  CA  ILE B 123      23.995 -15.267  55.772  1.00  0.00           C  
ATOM   3527  C   ILE B 123      24.112 -13.822  55.358  1.00  0.00           C  
ATOM   3528  O   ILE B 123      25.094 -13.148  55.689  1.00  0.00           O  
ATOM   3529  CB  ILE B 123      22.888 -15.434  56.833  1.00  0.00           C  
ATOM   3530  CG1 ILE B 123      23.246 -14.576  58.050  1.00  0.00           C  
ATOM   3531  CG2 ILE B 123      22.740 -16.921  57.206  1.00  0.00           C  
ATOM   3532  CD1 ILE B 123      22.204 -14.476  59.082  1.00  0.00           C  
ATOM   3533  H   ILE B 123      25.731 -15.250  57.047  1.00  0.00           H  
ATOM   3534  HA  ILE B 123      23.728 -15.842  54.900  1.00  0.00           H  
ATOM   3535  HB  ILE B 123      21.946 -15.069  56.421  1.00  0.00           H  
ATOM   3536 1HG1 ILE B 123      24.143 -14.962  58.487  1.00  0.00           H  
ATOM   3537 2HG1 ILE B 123      23.435 -13.567  57.700  1.00  0.00           H  
ATOM   3538 1HG2 ILE B 123      21.950 -17.056  57.930  1.00  0.00           H  
ATOM   3539 2HG2 ILE B 123      22.479 -17.490  56.305  1.00  0.00           H  
ATOM   3540 3HG2 ILE B 123      23.675 -17.294  57.608  1.00  0.00           H  
ATOM   3541 1HD1 ILE B 123      22.560 -13.824  59.862  1.00  0.00           H  
ATOM   3542 2HD1 ILE B 123      21.324 -14.062  58.623  1.00  0.00           H  
ATOM   3543 3HD1 ILE B 123      21.991 -15.451  59.492  1.00  0.00           H  
ATOM   3544  N   SER B 124      23.122 -13.329  54.625  1.00  0.00           N  
ATOM   3545  CA  SER B 124      23.174 -11.951  54.194  1.00  0.00           C  
ATOM   3546  C   SER B 124      22.515 -10.997  55.185  1.00  0.00           C  
ATOM   3547  O   SER B 124      21.923 -11.408  56.200  1.00  0.00           O  
ATOM   3548  CB  SER B 124      22.562 -11.827  52.800  1.00  0.00           C  
ATOM   3549  OG  SER B 124      21.202 -12.203  52.780  1.00  0.00           O  
ATOM   3550  OXT SER B 124      23.017  -9.876  55.211  1.00  0.00           O1-
ATOM   3551  H   SER B 124      22.334 -13.913  54.337  1.00  0.00           H  
ATOM   3552  HA  SER B 124      24.212 -11.658  54.113  1.00  0.00           H  
ATOM   3553 1HB  SER B 124      22.650 -10.798  52.423  1.00  0.00           H  
ATOM   3554 2HB  SER B 124      23.126 -12.461  52.116  1.00  0.00           H  
ATOM   3555  HG  SER B 124      21.191 -13.147  53.022  1.00  0.00           H  
ATOM   3556  N   VAL B 125      21.651  -7.816  54.919  1.00  0.00           N  
ATOM   3557  CA  VAL B 125      21.422  -7.767  56.354  1.00  0.00           C  
ATOM   3558  C   VAL B 125      20.009  -8.315  56.658  1.00  0.00           C  
ATOM   3559  O   VAL B 125      19.686  -8.659  57.802  1.00  0.00           O  
ATOM   3560  CB  VAL B 125      21.582  -6.324  56.890  1.00  0.00           C  
ATOM   3561  CG1 VAL B 125      21.250  -6.263  58.349  1.00  0.00           C  
ATOM   3562  CG2 VAL B 125      23.023  -5.827  56.671  1.00  0.00           C  
ATOM   3563 1H   VAL B 125      22.626  -8.073  54.719  1.00  0.00           H  
ATOM   3564 2H   VAL B 125      21.041  -8.548  54.543  1.00  0.00           H  
ATOM   3565 3H   VAL B 125      21.447  -6.938  54.475  1.00  0.00           H  
ATOM   3566  HA  VAL B 125      22.168  -8.399  56.857  1.00  0.00           H  
ATOM   3567  HB  VAL B 125      20.905  -5.676  56.361  1.00  0.00           H  
ATOM   3568 1HG1 VAL B 125      21.391  -5.258  58.670  1.00  0.00           H  
ATOM   3569 2HG1 VAL B 125      20.247  -6.557  58.539  1.00  0.00           H  
ATOM   3570 3HG1 VAL B 125      21.913  -6.920  58.872  1.00  0.00           H  
ATOM   3571 1HG2 VAL B 125      23.112  -4.794  57.036  1.00  0.00           H  
ATOM   3572 2HG2 VAL B 125      23.727  -6.461  57.204  1.00  0.00           H  
ATOM   3573 3HG2 VAL B 125      23.264  -5.848  55.603  1.00  0.00           H  
ATOM   3574  N   GLU B 126      19.159  -8.418  55.616  1.00  0.00           N  
ATOM   3575  CA  GLU B 126      17.780  -8.874  55.807  1.00  0.00           C  
ATOM   3576  C   GLU B 126      17.653 -10.305  56.369  1.00  0.00           C  
ATOM   3577  O   GLU B 126      16.746 -10.539  57.175  1.00  0.00           O  
ATOM   3578  CB  GLU B 126      17.030  -8.756  54.465  1.00  0.00           C  
ATOM   3579  CG  GLU B 126      16.817  -7.308  53.994  1.00  0.00           C  
ATOM   3580  CD  GLU B 126      18.044  -6.719  53.303  1.00  0.00           C  
ATOM   3581  OE1 GLU B 126      19.036  -7.411  53.188  1.00  0.00           O  
ATOM   3582  OE2 GLU B 126      17.991  -5.584  52.909  1.00  0.00           O1-
ATOM   3583  H   GLU B 126      19.441  -8.138  54.676  1.00  0.00           H  
ATOM   3584  HA  GLU B 126      17.315  -8.203  56.507  1.00  0.00           H  
ATOM   3585 1HB  GLU B 126      17.579  -9.270  53.689  1.00  0.00           H  
ATOM   3586 2HB  GLU B 126      16.039  -9.234  54.545  1.00  0.00           H  
ATOM   3587 1HG  GLU B 126      15.987  -7.283  53.283  1.00  0.00           H  
ATOM   3588 2HG  GLU B 126      16.552  -6.680  54.847  1.00  0.00           H  
ATOM   3589  N   GLU B 127      18.515 -11.259  55.992  1.00  0.00           N  
ATOM   3590  CA  GLU B 127      18.401 -12.611  56.547  1.00  0.00           C  
ATOM   3591  C   GLU B 127      18.658 -12.602  58.041  1.00  0.00           C  
ATOM   3592  O   GLU B 127      17.932 -13.249  58.802  1.00  0.00           O  
ATOM   3593  CB  GLU B 127      19.308 -13.637  55.848  1.00  0.00           C  
ATOM   3594  CG  GLU B 127      18.828 -14.041  54.465  1.00  0.00           C  
ATOM   3595  CD  GLU B 127      19.722 -15.061  53.742  1.00  0.00           C  
ATOM   3596  OE1 GLU B 127      20.921 -14.823  53.580  1.00  0.00           O  
ATOM   3597  OE2 GLU B 127      19.194 -16.074  53.319  1.00  0.00           O1-
ATOM   3598  H   GLU B 127      19.238 -11.035  55.311  1.00  0.00           H  
ATOM   3599  HA  GLU B 127      17.369 -12.949  56.396  1.00  0.00           H  
ATOM   3600 1HB  GLU B 127      20.308 -13.229  55.740  1.00  0.00           H  
ATOM   3601 2HB  GLU B 127      19.389 -14.546  56.472  1.00  0.00           H  
ATOM   3602 1HG  GLU B 127      17.830 -14.482  54.577  1.00  0.00           H  
ATOM   3603 2HG  GLU B 127      18.722 -13.142  53.854  1.00  0.00           H  
ATOM   3604  N   LEU B 128      19.641 -11.817  58.475  1.00  0.00           N  
ATOM   3605  CA  LEU B 128      19.918 -11.725  59.897  1.00  0.00           C  
ATOM   3606  C   LEU B 128      18.705 -11.167  60.623  1.00  0.00           C  
ATOM   3607  O   LEU B 128      18.323 -11.668  61.684  1.00  0.00           O  
ATOM   3608  CB  LEU B 128      21.079 -10.786  60.169  1.00  0.00           C  
ATOM   3609  CG  LEU B 128      21.500 -10.634  61.637  1.00  0.00           C  
ATOM   3610  CD1 LEU B 128      22.075 -11.969  62.202  1.00  0.00           C  
ATOM   3611  CD2 LEU B 128      22.423  -9.521  61.715  1.00  0.00           C  
ATOM   3612  H   LEU B 128      20.248 -11.356  57.784  1.00  0.00           H  
ATOM   3613  HA  LEU B 128      20.123 -12.720  60.268  1.00  0.00           H  
ATOM   3614 1HB  LEU B 128      21.935 -11.141  59.604  1.00  0.00           H  
ATOM   3615 2HB  LEU B 128      20.820  -9.795  59.794  1.00  0.00           H  
ATOM   3616  HG  LEU B 128      20.633 -10.401  62.245  1.00  0.00           H  
ATOM   3617 1HD1 LEU B 128      22.357 -11.831  63.247  1.00  0.00           H  
ATOM   3618 2HD1 LEU B 128      21.328 -12.750  62.140  1.00  0.00           H  
ATOM   3619 3HD1 LEU B 128      22.953 -12.263  61.640  1.00  0.00           H  
ATOM   3620 1HD2 LEU B 128      22.702  -9.414  62.724  1.00  0.00           H  
ATOM   3621 2HD2 LEU B 128      23.294  -9.704  61.123  1.00  0.00           H  
ATOM   3622 3HD2 LEU B 128      21.928  -8.625  61.353  1.00  0.00           H  
ATOM   3623  N   LEU B 129      18.107 -10.115  60.063  1.00  0.00           N  
ATOM   3624  CA  LEU B 129      16.941  -9.491  60.670  1.00  0.00           C  
ATOM   3625  C   LEU B 129      15.761 -10.453  60.734  1.00  0.00           C  
ATOM   3626  O   LEU B 129      15.078 -10.514  61.757  1.00  0.00           O  
ATOM   3627  CB  LEU B 129      16.607  -8.196  59.914  1.00  0.00           C  
ATOM   3628  CG  LEU B 129      15.381  -7.364  60.371  1.00  0.00           C  
ATOM   3629  CD1 LEU B 129      15.498  -6.962  61.807  1.00  0.00           C  
ATOM   3630  CD2 LEU B 129      15.347  -6.100  59.515  1.00  0.00           C  
ATOM   3631  H   LEU B 129      18.501  -9.721  59.203  1.00  0.00           H  
ATOM   3632  HA  LEU B 129      17.204  -9.231  61.688  1.00  0.00           H  
ATOM   3633 1HB  LEU B 129      17.485  -7.548  59.949  1.00  0.00           H  
ATOM   3634 2HB  LEU B 129      16.436  -8.464  58.874  1.00  0.00           H  
ATOM   3635  HG  LEU B 129      14.468  -7.943  60.239  1.00  0.00           H  
ATOM   3636 1HD1 LEU B 129      14.640  -6.358  62.078  1.00  0.00           H  
ATOM   3637 2HD1 LEU B 129      15.533  -7.835  62.449  1.00  0.00           H  
ATOM   3638 3HD1 LEU B 129      16.396  -6.385  61.911  1.00  0.00           H  
ATOM   3639 1HD2 LEU B 129      14.506  -5.471  59.793  1.00  0.00           H  
ATOM   3640 2HD2 LEU B 129      16.277  -5.538  59.666  1.00  0.00           H  
ATOM   3641 3HD2 LEU B 129      15.255  -6.383  58.468  1.00  0.00           H  
ATOM   3642  N   LEU B 130      15.508 -11.210  59.662  1.00  0.00           N  
ATOM   3643  CA  LEU B 130      14.410 -12.162  59.692  1.00  0.00           C  
ATOM   3644  C   LEU B 130      14.648 -13.221  60.770  1.00  0.00           C  
ATOM   3645  O   LEU B 130      13.713 -13.573  61.497  1.00  0.00           O  
ATOM   3646  CB  LEU B 130      14.290 -12.863  58.349  1.00  0.00           C  
ATOM   3647  CG  LEU B 130      13.806 -12.062  57.122  1.00  0.00           C  
ATOM   3648  CD1 LEU B 130      14.026 -12.928  55.881  1.00  0.00           C  
ATOM   3649  CD2 LEU B 130      12.352 -11.724  57.251  1.00  0.00           C  
ATOM   3650  H   LEU B 130      16.069 -11.097  58.812  1.00  0.00           H  
ATOM   3651  HA  LEU B 130      13.494 -11.630  59.930  1.00  0.00           H  
ATOM   3652 1HB  LEU B 130      15.279 -13.212  58.102  1.00  0.00           H  
ATOM   3653 2HB  LEU B 130      13.629 -13.717  58.473  1.00  0.00           H  
ATOM   3654  HG  LEU B 130      14.379 -11.149  57.023  1.00  0.00           H  
ATOM   3655 1HD1 LEU B 130      13.698 -12.396  54.988  1.00  0.00           H  
ATOM   3656 2HD1 LEU B 130      15.079 -13.169  55.780  1.00  0.00           H  
ATOM   3657 3HD1 LEU B 130      13.460 -13.849  55.974  1.00  0.00           H  
ATOM   3658 1HD2 LEU B 130      12.032 -11.175  56.364  1.00  0.00           H  
ATOM   3659 2HD2 LEU B 130      11.783 -12.645  57.330  1.00  0.00           H  
ATOM   3660 3HD2 LEU B 130      12.186 -11.108  58.130  1.00  0.00           H  
ATOM   3661  N   LEU B 131      15.900 -13.703  60.908  1.00  0.00           N  
ATOM   3662  CA  LEU B 131      16.209 -14.675  61.950  1.00  0.00           C  
ATOM   3663  C   LEU B 131      16.044 -14.054  63.324  1.00  0.00           C  
ATOM   3664  O   LEU B 131      15.580 -14.728  64.240  1.00  0.00           O  
ATOM   3665  CB  LEU B 131      17.638 -15.219  61.840  1.00  0.00           C  
ATOM   3666  CG  LEU B 131      17.985 -16.138  60.642  1.00  0.00           C  
ATOM   3667  CD1 LEU B 131      19.473 -16.382  60.662  1.00  0.00           C  
ATOM   3668  CD2 LEU B 131      17.223 -17.469  60.736  1.00  0.00           C  
ATOM   3669  H   LEU B 131      16.632 -13.411  60.254  1.00  0.00           H  
ATOM   3670  HA  LEU B 131      15.506 -15.495  61.870  1.00  0.00           H  
ATOM   3671 1HB  LEU B 131      18.319 -14.366  61.806  1.00  0.00           H  
ATOM   3672 2HB  LEU B 131      17.843 -15.780  62.745  1.00  0.00           H  
ATOM   3673  HG  LEU B 131      17.736 -15.636  59.710  1.00  0.00           H  
ATOM   3674 1HD1 LEU B 131      19.758 -17.008  59.817  1.00  0.00           H  
ATOM   3675 2HD1 LEU B 131      19.974 -15.425  60.596  1.00  0.00           H  
ATOM   3676 3HD1 LEU B 131      19.745 -16.872  61.590  1.00  0.00           H  
ATOM   3677 1HD2 LEU B 131      17.491 -18.105  59.900  1.00  0.00           H  
ATOM   3678 2HD2 LEU B 131      17.481 -17.968  61.659  1.00  0.00           H  
ATOM   3679 3HD2 LEU B 131      16.160 -17.285  60.708  1.00  0.00           H  
ATOM   3680  N   ALA B 132      16.444 -12.782  63.486  1.00  0.00           N  
ATOM   3681  CA  ALA B 132      16.292 -12.089  64.760  1.00  0.00           C  
ATOM   3682  C   ALA B 132      14.830 -11.995  65.138  1.00  0.00           C  
ATOM   3683  O   ALA B 132      14.468 -12.206  66.300  1.00  0.00           O  
ATOM   3684  CB  ALA B 132      16.899 -10.713  64.676  1.00  0.00           C  
ATOM   3685  H   ALA B 132      16.908 -12.302  62.708  1.00  0.00           H  
ATOM   3686  HA  ALA B 132      16.795 -12.656  65.529  1.00  0.00           H  
ATOM   3687 1HB  ALA B 132      16.800 -10.226  65.625  1.00  0.00           H  
ATOM   3688 2HB  ALA B 132      17.955 -10.794  64.418  1.00  0.00           H  
ATOM   3689 3HB  ALA B 132      16.387 -10.136  63.916  1.00  0.00           H  
ATOM   3690  N   ARG B 133      13.978 -11.720  64.152  1.00  0.00           N  
ATOM   3691  CA  ARG B 133      12.554 -11.673  64.395  1.00  0.00           C  
ATOM   3692  C   ARG B 133      12.064 -13.075  64.743  1.00  0.00           C  
ATOM   3693  O   ARG B 133      11.313 -13.251  65.700  1.00  0.00           O  
ATOM   3694  CB  ARG B 133      11.834 -11.131  63.183  1.00  0.00           C  
ATOM   3695  CG  ARG B 133      12.059  -9.675  62.941  1.00  0.00           C  
ATOM   3696  CD  ARG B 133      11.472  -9.243  61.680  1.00  0.00           C  
ATOM   3697  NE  ARG B 133      11.728  -7.849  61.441  1.00  0.00           N  
ATOM   3698  CZ  ARG B 133      11.525  -7.215  60.271  1.00  0.00           C  
ATOM   3699  NH1 ARG B 133      11.047  -7.867  59.234  1.00  0.00           N1+
ATOM   3700  NH2 ARG B 133      11.809  -5.937  60.164  1.00  0.00           N  
ATOM   3701  H   ARG B 133      14.350 -11.489  63.226  1.00  0.00           H  
ATOM   3702  HA  ARG B 133      12.365 -11.007  65.232  1.00  0.00           H  
ATOM   3703 1HB  ARG B 133      12.161 -11.665  62.298  1.00  0.00           H  
ATOM   3704 2HB  ARG B 133      10.771 -11.283  63.295  1.00  0.00           H  
ATOM   3705 1HG  ARG B 133      11.588  -9.119  63.737  1.00  0.00           H  
ATOM   3706 2HG  ARG B 133      13.123  -9.455  62.928  1.00  0.00           H  
ATOM   3707 1HD  ARG B 133      11.916  -9.823  60.871  1.00  0.00           H  
ATOM   3708 2HD  ARG B 133      10.394  -9.402  61.705  1.00  0.00           H  
ATOM   3709  HE  ARG B 133      12.092  -7.306  62.216  1.00  0.00           H  
ATOM   3710 1HH1 ARG B 133      10.812  -8.840  59.319  1.00  0.00           H  
ATOM   3711 2HH1 ARG B 133      10.899  -7.381  58.356  1.00  0.00           H  
ATOM   3712 1HH2 ARG B 133      12.174  -5.435  60.954  1.00  0.00           H  
ATOM   3713 2HH2 ARG B 133      11.669  -5.442  59.266  1.00  0.00           H  
ATOM   3714  N   ALA B 134      12.540 -14.102  64.028  1.00  0.00           N  
ATOM   3715  CA  ALA B 134      12.114 -15.460  64.325  1.00  0.00           C  
ATOM   3716  C   ALA B 134      12.489 -15.820  65.751  1.00  0.00           C  
ATOM   3717  O   ALA B 134      11.715 -16.476  66.455  1.00  0.00           O  
ATOM   3718  CB  ALA B 134      12.738 -16.450  63.359  1.00  0.00           C  
ATOM   3719  H   ALA B 134      13.151 -13.926  63.227  1.00  0.00           H  
ATOM   3720  HA  ALA B 134      11.032 -15.497  64.233  1.00  0.00           H  
ATOM   3721 1HB  ALA B 134      12.383 -17.445  63.595  1.00  0.00           H  
ATOM   3722 2HB  ALA B 134      12.471 -16.193  62.340  1.00  0.00           H  
ATOM   3723 3HB  ALA B 134      13.816 -16.419  63.459  1.00  0.00           H  
ATOM   3724  N   ALA B 135      13.687 -15.392  66.175  1.00  0.00           N  
ATOM   3725  CA  ALA B 135      14.191 -15.617  67.521  1.00  0.00           C  
ATOM   3726  C   ALA B 135      13.267 -14.918  68.528  1.00  0.00           C  
ATOM   3727  O   ALA B 135      12.831 -15.505  69.529  1.00  0.00           O  
ATOM   3728  CB  ALA B 135      15.628 -15.115  67.599  1.00  0.00           C  
ATOM   3729  H   ALA B 135      14.295 -14.917  65.508  1.00  0.00           H  
ATOM   3730  HA  ALA B 135      14.183 -16.683  67.726  1.00  0.00           H  
ATOM   3731 1HB  ALA B 135      16.025 -15.275  68.567  1.00  0.00           H  
ATOM   3732 2HB  ALA B 135      16.233 -15.645  66.865  1.00  0.00           H  
ATOM   3733 3HB  ALA B 135      15.655 -14.059  67.387  1.00  0.00           H  
ATOM   3734  N   HIS B 136      12.863 -13.682  68.210  1.00  0.00           N  
ATOM   3735  CA  HIS B 136      11.935 -12.932  69.048  1.00  0.00           C  
ATOM   3736  C   HIS B 136      10.616 -13.676  69.230  1.00  0.00           C  
ATOM   3737  O   HIS B 136      10.172 -13.931  70.353  1.00  0.00           O  
ATOM   3738  CB  HIS B 136      11.651 -11.555  68.420  1.00  0.00           C  
ATOM   3739  CG  HIS B 136      10.552 -10.781  69.063  1.00  0.00           C  
ATOM   3740  CD2 HIS B 136       9.249 -10.663  68.711  1.00  0.00           C  
ATOM   3741  ND1 HIS B 136      10.715 -10.031  70.206  1.00  0.00           N  
ATOM   3742  CE1 HIS B 136       9.546  -9.501  70.543  1.00  0.00           C  
ATOM   3743  NE2 HIS B 136       8.647  -9.866  69.647  1.00  0.00           N  
ATOM   3744  H   HIS B 136      13.282 -13.215  67.400  1.00  0.00           H  
ATOM   3745  HA  HIS B 136      12.378 -12.781  70.030  1.00  0.00           H  
ATOM   3746 1HB  HIS B 136      12.564 -10.958  68.459  1.00  0.00           H  
ATOM   3747 2HB  HIS B 136      11.396 -11.661  67.398  1.00  0.00           H  
ATOM   3748  HD2 HIS B 136       8.772 -11.128  67.851  1.00  0.00           H  
ATOM   3749  HE1 HIS B 136       9.358  -8.868  71.409  1.00  0.00           H  
ATOM   3750  HE2 HIS B 136       7.669  -9.610  69.649  1.00  0.00           H  
ATOM   3751  N   TYR B 137       9.998 -14.065  68.122  1.00  0.00           N  
ATOM   3752  CA  TYR B 137       8.695 -14.715  68.179  1.00  0.00           C  
ATOM   3753  C   TYR B 137       8.743 -16.082  68.861  1.00  0.00           C  
ATOM   3754  O   TYR B 137       7.859 -16.407  69.666  1.00  0.00           O  
ATOM   3755  CB  TYR B 137       8.120 -14.856  66.768  1.00  0.00           C  
ATOM   3756  CG  TYR B 137       7.655 -13.549  66.165  1.00  0.00           C  
ATOM   3757  CD1 TYR B 137       8.422 -12.921  65.194  1.00  0.00           C  
ATOM   3758  CD2 TYR B 137       6.463 -12.978  66.584  1.00  0.00           C  
ATOM   3759  CE1 TYR B 137       7.997 -11.728  64.644  1.00  0.00           C  
ATOM   3760  CE2 TYR B 137       6.038 -11.784  66.033  1.00  0.00           C  
ATOM   3761  CZ  TYR B 137       6.801 -11.160  65.067  1.00  0.00           C  
ATOM   3762  OH  TYR B 137       6.378  -9.971  64.519  1.00  0.00           O  
ATOM   3763  H   TYR B 137      10.438 -13.858  67.223  1.00  0.00           H  
ATOM   3764  HA  TYR B 137       8.036 -14.078  68.766  1.00  0.00           H  
ATOM   3765 1HB  TYR B 137       8.875 -15.286  66.108  1.00  0.00           H  
ATOM   3766 2HB  TYR B 137       7.274 -15.542  66.787  1.00  0.00           H  
ATOM   3767  HD1 TYR B 137       9.359 -13.370  64.865  1.00  0.00           H  
ATOM   3768  HD2 TYR B 137       5.861 -13.470  67.348  1.00  0.00           H  
ATOM   3769  HE1 TYR B 137       8.599 -11.235  63.881  1.00  0.00           H  
ATOM   3770  HE2 TYR B 137       5.101 -11.334  66.363  1.00  0.00           H  
ATOM   3771  HH  TYR B 137       5.541  -9.716  64.915  1.00  0.00           H  
ATOM   3772  N   SER B 138       9.798 -16.862  68.575  1.00  0.00           N  
ATOM   3773  CA  SER B 138       9.977 -18.196  69.130  1.00  0.00           C  
ATOM   3774  C   SER B 138      10.546 -18.261  70.555  1.00  0.00           C  
ATOM   3775  O   SER B 138      10.400 -19.295  71.212  1.00  0.00           O  
ATOM   3776  CB  SER B 138      10.860 -19.016  68.208  1.00  0.00           C  
ATOM   3777  OG  SER B 138      12.152 -18.490  68.133  1.00  0.00           O  
ATOM   3778  H   SER B 138      10.492 -16.535  67.903  1.00  0.00           H  
ATOM   3779  HA  SER B 138       8.994 -18.671  69.151  1.00  0.00           H  
ATOM   3780 1HB  SER B 138      10.910 -20.036  68.578  1.00  0.00           H  
ATOM   3781 2HB  SER B 138      10.427 -19.044  67.218  1.00  0.00           H  
ATOM   3782  HG  SER B 138      12.090 -17.766  67.475  1.00  0.00           H  
ATOM   3783  N   GLY B 139      11.132 -17.166  71.071  1.00  0.00           N  
ATOM   3784  CA  GLY B 139      11.704 -17.183  72.417  1.00  0.00           C  
ATOM   3785  C   GLY B 139      13.082 -17.844  72.440  1.00  0.00           C  
ATOM   3786  O   GLY B 139      13.455 -18.507  73.412  1.00  0.00           O  
ATOM   3787  H   GLY B 139      11.278 -16.329  70.501  1.00  0.00           H  
ATOM   3788 1HA  GLY B 139      11.787 -16.154  72.771  1.00  0.00           H  
ATOM   3789 2HA  GLY B 139      11.028 -17.703  73.092  1.00  0.00           H  
ATOM   3790  N   THR B 140      13.807 -17.696  71.338  1.00  0.00           N  
ATOM   3791  CA  THR B 140      15.130 -18.281  71.137  1.00  0.00           C  
ATOM   3792  C   THR B 140      16.138 -17.208  70.722  1.00  0.00           C  
ATOM   3793  O   THR B 140      15.847 -16.010  70.785  1.00  0.00           O  
ATOM   3794  CB  THR B 140      15.081 -19.434  70.102  1.00  0.00           C  
ATOM   3795  CG2 THR B 140      14.065 -20.489  70.492  1.00  0.00           C  
ATOM   3796  OG1 THR B 140      14.756 -18.932  68.801  1.00  0.00           O  
ATOM   3797  H   THR B 140      13.427 -17.088  70.608  1.00  0.00           H  
ATOM   3798  HA  THR B 140      15.475 -18.704  72.080  1.00  0.00           H  
ATOM   3799  HB  THR B 140      16.056 -19.904  70.056  1.00  0.00           H  
ATOM   3800  HG1 THR B 140      13.815 -18.672  68.782  1.00  0.00           H  
ATOM   3801 1HG2 THR B 140      14.075 -21.287  69.755  1.00  0.00           H  
ATOM   3802 2HG2 THR B 140      14.320 -20.890  71.471  1.00  0.00           H  
ATOM   3803 3HG2 THR B 140      13.072 -20.045  70.530  1.00  0.00           H  
ATOM   3804  N   THR B 141      17.367 -17.621  70.425  1.00  0.00           N  
ATOM   3805  CA  THR B 141      18.426 -16.722  69.965  1.00  0.00           C  
ATOM   3806  C   THR B 141      18.624 -16.857  68.459  1.00  0.00           C  
ATOM   3807  O   THR B 141      18.111 -17.803  67.855  1.00  0.00           O  
ATOM   3808  CB  THR B 141      19.755 -17.058  70.650  1.00  0.00           C  
ATOM   3809  CG2 THR B 141      19.651 -16.985  72.166  1.00  0.00           C  
ATOM   3810  OG1 THR B 141      20.148 -18.383  70.251  1.00  0.00           O  
ATOM   3811  H   THR B 141      17.574 -18.624  70.490  1.00  0.00           H  
ATOM   3812  HA  THR B 141      18.145 -15.691  70.192  1.00  0.00           H  
ATOM   3813  HB  THR B 141      20.512 -16.352  70.318  1.00  0.00           H  
ATOM   3814  HG1 THR B 141      19.504 -19.024  70.650  1.00  0.00           H  
ATOM   3815 1HG2 THR B 141      20.615 -17.230  72.611  1.00  0.00           H  
ATOM   3816 2HG2 THR B 141      19.358 -15.977  72.458  1.00  0.00           H  
ATOM   3817 3HG2 THR B 141      18.900 -17.696  72.513  1.00  0.00           H  
ATOM   3818  N   VAL B 142      19.368 -15.944  67.836  1.00  0.00           N  
ATOM   3819  CA  VAL B 142      19.655 -16.069  66.407  1.00  0.00           C  
ATOM   3820  C   VAL B 142      20.471 -17.300  66.073  1.00  0.00           C  
ATOM   3821  O   VAL B 142      20.177 -18.006  65.122  1.00  0.00           O  
ATOM   3822  CB  VAL B 142      20.278 -14.826  65.810  1.00  0.00           C  
ATOM   3823  CG1 VAL B 142      20.740 -15.097  64.367  1.00  0.00           C  
ATOM   3824  CG2 VAL B 142      19.253 -13.779  65.779  1.00  0.00           C  
ATOM   3825  H   VAL B 142      19.764 -15.176  68.373  1.00  0.00           H  
ATOM   3826  HA  VAL B 142      18.681 -16.184  65.906  1.00  0.00           H  
ATOM   3827  HB  VAL B 142      21.122 -14.514  66.412  1.00  0.00           H  
ATOM   3828 1HG1 VAL B 142      21.167 -14.197  63.954  1.00  0.00           H  
ATOM   3829 2HG1 VAL B 142      21.488 -15.877  64.350  1.00  0.00           H  
ATOM   3830 3HG1 VAL B 142      19.899 -15.407  63.769  1.00  0.00           H  
ATOM   3831 1HG2 VAL B 142      19.662 -12.863  65.351  1.00  0.00           H  
ATOM   3832 2HG2 VAL B 142      18.433 -14.138  65.163  1.00  0.00           H  
ATOM   3833 3HG2 VAL B 142      18.898 -13.592  66.783  1.00  0.00           H  
ATOM   3834  N   GLU B 143      21.528 -17.574  66.845  1.00  0.00           N  
ATOM   3835  CA  GLU B 143      22.298 -18.774  66.536  1.00  0.00           C  
ATOM   3836  C   GLU B 143      21.362 -19.978  66.466  1.00  0.00           C  
ATOM   3837  O   GLU B 143      21.464 -20.797  65.543  1.00  0.00           O  
ATOM   3838  CB  GLU B 143      23.362 -19.034  67.596  1.00  0.00           C  
ATOM   3839  CG  GLU B 143      24.187 -20.291  67.344  1.00  0.00           C  
ATOM   3840  CD  GLU B 143      25.198 -20.540  68.408  1.00  0.00           C  
ATOM   3841  OE1 GLU B 143      25.375 -19.685  69.237  1.00  0.00           O  
ATOM   3842  OE2 GLU B 143      25.779 -21.613  68.419  1.00  0.00           O1-
ATOM   3843  H   GLU B 143      21.780 -16.979  67.618  1.00  0.00           H  
ATOM   3844  HA  GLU B 143      22.776 -18.647  65.565  1.00  0.00           H  
ATOM   3845 1HB  GLU B 143      24.046 -18.185  67.637  1.00  0.00           H  
ATOM   3846 2HB  GLU B 143      22.888 -19.125  68.575  1.00  0.00           H  
ATOM   3847 1HG  GLU B 143      23.523 -21.149  67.295  1.00  0.00           H  
ATOM   3848 2HG  GLU B 143      24.687 -20.198  66.379  1.00  0.00           H  
ATOM   3849  N   GLU B 144      20.441 -20.082  67.436  1.00  0.00           N  
ATOM   3850  CA  GLU B 144      19.471 -21.164  67.424  1.00  0.00           C  
ATOM   3851  C   GLU B 144      18.516 -21.072  66.232  1.00  0.00           C  
ATOM   3852  O   GLU B 144      18.208 -22.094  65.625  1.00  0.00           O  
ATOM   3853  CB  GLU B 144      18.680 -21.156  68.724  1.00  0.00           C  
ATOM   3854  CG  GLU B 144      19.472 -21.602  69.937  1.00  0.00           C  
ATOM   3855  CD  GLU B 144      18.768 -21.302  71.202  1.00  0.00           C  
ATOM   3856  OE1 GLU B 144      18.210 -20.219  71.273  1.00  0.00           O  
ATOM   3857  OE2 GLU B 144      18.764 -22.116  72.090  1.00  0.00           O1-
ATOM   3858  H   GLU B 144      20.427 -19.402  68.198  1.00  0.00           H  
ATOM   3859  HA  GLU B 144      20.014 -22.104  67.354  1.00  0.00           H  
ATOM   3860 1HB  GLU B 144      18.316 -20.153  68.910  1.00  0.00           H  
ATOM   3861 2HB  GLU B 144      17.809 -21.805  68.625  1.00  0.00           H  
ATOM   3862 1HG  GLU B 144      19.643 -22.677  69.872  1.00  0.00           H  
ATOM   3863 2HG  GLU B 144      20.441 -21.106  69.930  1.00  0.00           H  
ATOM   3864  N   ALA B 145      18.060 -19.865  65.870  1.00  0.00           N  
ATOM   3865  CA  ALA B 145      17.146 -19.710  64.740  1.00  0.00           C  
ATOM   3866  C   ALA B 145      17.801 -20.218  63.454  1.00  0.00           C  
ATOM   3867  O   ALA B 145      17.184 -20.933  62.659  1.00  0.00           O  
ATOM   3868  CB  ALA B 145      16.754 -18.234  64.601  1.00  0.00           C  
ATOM   3869  H   ALA B 145      18.292 -19.055  66.451  1.00  0.00           H  
ATOM   3870  HA  ALA B 145      16.258 -20.308  64.934  1.00  0.00           H  
ATOM   3871 1HB  ALA B 145      16.069 -18.086  63.785  1.00  0.00           H  
ATOM   3872 2HB  ALA B 145      16.287 -17.899  65.528  1.00  0.00           H  
ATOM   3873 3HB  ALA B 145      17.644 -17.651  64.415  1.00  0.00           H  
ATOM   3874  N   TYR B 146      19.070 -19.883  63.271  1.00  0.00           N  
ATOM   3875  CA  TYR B 146      19.834 -20.315  62.114  1.00  0.00           C  
ATOM   3876  C   TYR B 146      19.937 -21.826  62.054  1.00  0.00           C  
ATOM   3877  O   TYR B 146      19.568 -22.455  61.053  1.00  0.00           O  
ATOM   3878  CB  TYR B 146      21.220 -19.710  62.199  1.00  0.00           C  
ATOM   3879  CG  TYR B 146      22.213 -20.158  61.184  1.00  0.00           C  
ATOM   3880  CD1 TYR B 146      22.282 -19.594  59.935  1.00  0.00           C  
ATOM   3881  CD2 TYR B 146      23.113 -21.141  61.550  1.00  0.00           C  
ATOM   3882  CE1 TYR B 146      23.278 -20.008  59.074  1.00  0.00           C  
ATOM   3883  CE2 TYR B 146      24.084 -21.543  60.708  1.00  0.00           C  
ATOM   3884  CZ  TYR B 146      24.188 -20.975  59.482  1.00  0.00           C  
ATOM   3885  OH  TYR B 146      25.200 -21.363  58.650  1.00  0.00           O  
ATOM   3886  H   TYR B 146      19.510 -19.277  63.967  1.00  0.00           H  
ATOM   3887  HA  TYR B 146      19.330 -19.969  61.214  1.00  0.00           H  
ATOM   3888 1HB  TYR B 146      21.136 -18.638  62.128  1.00  0.00           H  
ATOM   3889 2HB  TYR B 146      21.636 -19.914  63.181  1.00  0.00           H  
ATOM   3890  HD1 TYR B 146      21.579 -18.817  59.638  1.00  0.00           H  
ATOM   3891  HD2 TYR B 146      23.054 -21.571  62.524  1.00  0.00           H  
ATOM   3892  HE1 TYR B 146      23.372 -19.567  58.087  1.00  0.00           H  
ATOM   3893  HE2 TYR B 146      24.796 -22.306  61.019  1.00  0.00           H  
ATOM   3894  HH  TYR B 146      25.529 -20.577  58.169  1.00  0.00           H  
ATOM   3895  N   LYS B 147      20.433 -22.407  63.150  1.00  0.00           N  
ATOM   3896  CA  LYS B 147      20.638 -23.839  63.232  1.00  0.00           C  
ATOM   3897  C   LYS B 147      19.342 -24.607  63.112  1.00  0.00           C  
ATOM   3898  O   LYS B 147      19.309 -25.669  62.486  1.00  0.00           O  
ATOM   3899  CB  LYS B 147      21.402 -24.193  64.509  1.00  0.00           C  
ATOM   3900  CG  LYS B 147      22.864 -23.763  64.435  1.00  0.00           C  
ATOM   3901  CD  LYS B 147      23.676 -24.051  65.680  1.00  0.00           C  
ATOM   3902  CE  LYS B 147      25.150 -23.689  65.414  1.00  0.00           C  
ATOM   3903  NZ  LYS B 147      26.019 -23.801  66.619  1.00  0.00           N1+
ATOM   3904  H   LYS B 147      20.701 -21.811  63.941  1.00  0.00           H  
ATOM   3905  HA  LYS B 147      21.262 -24.132  62.392  1.00  0.00           H  
ATOM   3906 1HB  LYS B 147      20.938 -23.683  65.358  1.00  0.00           H  
ATOM   3907 2HB  LYS B 147      21.354 -25.264  64.689  1.00  0.00           H  
ATOM   3908 1HG  LYS B 147      23.341 -24.211  63.565  1.00  0.00           H  
ATOM   3909 2HG  LYS B 147      22.876 -22.692  64.322  1.00  0.00           H  
ATOM   3910 1HD  LYS B 147      23.300 -23.453  66.513  1.00  0.00           H  
ATOM   3911 2HD  LYS B 147      23.603 -25.104  65.940  1.00  0.00           H  
ATOM   3912 1HE  LYS B 147      25.525 -24.374  64.657  1.00  0.00           H  
ATOM   3913 2HE  LYS B 147      25.212 -22.670  65.030  1.00  0.00           H  
ATOM   3914 1HZ  LYS B 147      26.966 -23.570  66.366  1.00  0.00           H  
ATOM   3915 2HZ  LYS B 147      25.712 -23.124  67.339  1.00  0.00           H  
ATOM   3916 3HZ  LYS B 147      25.991 -24.735  66.991  1.00  0.00           H  
ATOM   3917  N   LEU B 148      18.267 -24.077  63.684  1.00  0.00           N  
ATOM   3918  CA  LEU B 148      16.998 -24.748  63.609  1.00  0.00           C  
ATOM   3919  C   LEU B 148      16.506 -24.753  62.168  1.00  0.00           C  
ATOM   3920  O   LEU B 148      16.123 -25.806  61.662  1.00  0.00           O  
ATOM   3921  CB  LEU B 148      15.986 -24.084  64.551  1.00  0.00           C  
ATOM   3922  CG  LEU B 148      14.573 -24.706  64.618  1.00  0.00           C  
ATOM   3923  CD1 LEU B 148      14.634 -26.173  65.075  1.00  0.00           C  
ATOM   3924  CD2 LEU B 148      13.734 -23.929  65.591  1.00  0.00           C  
ATOM   3925  H   LEU B 148      18.338 -23.213  64.218  1.00  0.00           H  
ATOM   3926  HA  LEU B 148      17.151 -25.772  63.927  1.00  0.00           H  
ATOM   3927 1HB  LEU B 148      16.406 -24.085  65.556  1.00  0.00           H  
ATOM   3928 2HB  LEU B 148      15.876 -23.043  64.237  1.00  0.00           H  
ATOM   3929  HG  LEU B 148      14.125 -24.661  63.644  1.00  0.00           H  
ATOM   3930 1HD1 LEU B 148      13.623 -26.576  65.119  1.00  0.00           H  
ATOM   3931 2HD1 LEU B 148      15.218 -26.770  64.380  1.00  0.00           H  
ATOM   3932 3HD1 LEU B 148      15.086 -26.228  66.063  1.00  0.00           H  
ATOM   3933 1HD2 LEU B 148      12.757 -24.380  65.623  1.00  0.00           H  
ATOM   3934 2HD2 LEU B 148      14.185 -23.974  66.583  1.00  0.00           H  
ATOM   3935 3HD2 LEU B 148      13.662 -22.893  65.274  1.00  0.00           H  
ATOM   3936  N   ALA B 149      16.593 -23.627  61.445  1.00  0.00           N  
ATOM   3937  CA  ALA B 149      16.135 -23.664  60.058  1.00  0.00           C  
ATOM   3938  C   ALA B 149      16.919 -24.729  59.278  1.00  0.00           C  
ATOM   3939  O   ALA B 149      16.361 -25.441  58.427  1.00  0.00           O  
ATOM   3940  CB  ALA B 149      16.303 -22.312  59.382  1.00  0.00           C  
ATOM   3941  H   ALA B 149      16.924 -22.750  61.870  1.00  0.00           H  
ATOM   3942  HA  ALA B 149      15.083 -23.937  60.058  1.00  0.00           H  
ATOM   3943 1HB  ALA B 149      15.946 -22.373  58.353  1.00  0.00           H  
ATOM   3944 2HB  ALA B 149      15.750 -21.571  59.901  1.00  0.00           H  
ATOM   3945 3HB  ALA B 149      17.363 -22.042  59.387  1.00  0.00           H  
ATOM   3946  N   LEU B 150      18.226 -24.854  59.559  1.00  0.00           N  
ATOM   3947  CA  LEU B 150      19.011 -25.850  58.843  1.00  0.00           C  
ATOM   3948  C   LEU B 150      18.565 -27.274  59.174  1.00  0.00           C  
ATOM   3949  O   LEU B 150      18.410 -28.099  58.269  1.00  0.00           O  
ATOM   3950  CB  LEU B 150      20.496 -25.694  59.190  1.00  0.00           C  
ATOM   3951  CG  LEU B 150      21.204 -24.410  58.691  1.00  0.00           C  
ATOM   3952  CD1 LEU B 150      22.577 -24.357  59.300  1.00  0.00           C  
ATOM   3953  CD2 LEU B 150      21.302 -24.395  57.170  1.00  0.00           C  
ATOM   3954  H   LEU B 150      18.665 -24.212  60.229  1.00  0.00           H  
ATOM   3955  HA  LEU B 150      18.859 -25.697  57.781  1.00  0.00           H  
ATOM   3956 1HB  LEU B 150      20.594 -25.715  60.273  1.00  0.00           H  
ATOM   3957 2HB  LEU B 150      21.033 -26.551  58.787  1.00  0.00           H  
ATOM   3958  HG  LEU B 150      20.651 -23.531  59.021  1.00  0.00           H  
ATOM   3959 1HD1 LEU B 150      23.069 -23.464  58.957  1.00  0.00           H  
ATOM   3960 2HD1 LEU B 150      22.503 -24.340  60.383  1.00  0.00           H  
ATOM   3961 3HD1 LEU B 150      23.154 -25.223  58.990  1.00  0.00           H  
ATOM   3962 1HD2 LEU B 150      21.815 -23.484  56.859  1.00  0.00           H  
ATOM   3963 2HD2 LEU B 150      21.867 -25.264  56.831  1.00  0.00           H  
ATOM   3964 3HD2 LEU B 150      20.314 -24.411  56.724  1.00  0.00           H  
ATOM   3965  N   LYS B 151      18.298 -27.545  60.459  1.00  0.00           N  
ATOM   3966  CA  LYS B 151      17.832 -28.859  60.916  1.00  0.00           C  
ATOM   3967  C   LYS B 151      16.455 -29.215  60.367  1.00  0.00           C  
ATOM   3968  O   LYS B 151      16.187 -30.371  60.034  1.00  0.00           O  
ATOM   3969  CB  LYS B 151      17.802 -28.926  62.443  1.00  0.00           C  
ATOM   3970  CG  LYS B 151      19.175 -28.971  63.105  1.00  0.00           C  
ATOM   3971  CD  LYS B 151      19.055 -28.996  64.623  1.00  0.00           C  
ATOM   3972  CE  LYS B 151      20.426 -29.023  65.290  1.00  0.00           C  
ATOM   3973  NZ  LYS B 151      20.322 -29.028  66.779  1.00  0.00           N1+
ATOM   3974  H   LYS B 151      18.485 -26.815  61.154  1.00  0.00           H  
ATOM   3975  HA  LYS B 151      18.532 -29.608  60.553  1.00  0.00           H  
ATOM   3976 1HB  LYS B 151      17.280 -28.047  62.823  1.00  0.00           H  
ATOM   3977 2HB  LYS B 151      17.238 -29.802  62.757  1.00  0.00           H  
ATOM   3978 1HG  LYS B 151      19.700 -29.867  62.774  1.00  0.00           H  
ATOM   3979 2HG  LYS B 151      19.756 -28.105  62.802  1.00  0.00           H  
ATOM   3980 1HD  LYS B 151      18.518 -28.105  64.954  1.00  0.00           H  
ATOM   3981 2HD  LYS B 151      18.492 -29.876  64.930  1.00  0.00           H  
ATOM   3982 1HE  LYS B 151      20.962 -29.915  64.970  1.00  0.00           H  
ATOM   3983 2HE  LYS B 151      20.989 -28.141  64.978  1.00  0.00           H  
ATOM   3984 1HZ  LYS B 151      21.249 -29.043  67.183  1.00  0.00           H  
ATOM   3985 2HZ  LYS B 151      19.837 -28.197  67.087  1.00  0.00           H  
ATOM   3986 3HZ  LYS B 151      19.812 -29.846  67.081  1.00  0.00           H  
ATOM   3987  N   LEU B 152      15.584 -28.209  60.271  1.00  0.00           N  
ATOM   3988  CA  LEU B 152      14.228 -28.397  59.787  1.00  0.00           C  
ATOM   3989  C   LEU B 152      14.211 -28.502  58.253  1.00  0.00           C  
ATOM   3990  O   LEU B 152      13.318 -29.134  57.668  1.00  0.00           O  
ATOM   3991  CB  LEU B 152      13.350 -27.223  60.249  1.00  0.00           C  
ATOM   3992  CG  LEU B 152      13.134 -27.013  61.793  1.00  0.00           C  
ATOM   3993  CD1 LEU B 152      12.243 -25.801  61.975  1.00  0.00           C  
ATOM   3994  CD2 LEU B 152      12.574 -28.219  62.469  1.00  0.00           C  
ATOM   3995  H   LEU B 152      15.875 -27.290  60.609  1.00  0.00           H  
ATOM   3996  HA  LEU B 152      13.839 -29.328  60.186  1.00  0.00           H  
ATOM   3997 1HB  LEU B 152      13.848 -26.329  59.913  1.00  0.00           H  
ATOM   3998 2HB  LEU B 152      12.400 -27.269  59.767  1.00  0.00           H  
ATOM   3999  HG  LEU B 152      14.073 -26.800  62.249  1.00  0.00           H  
ATOM   4000 1HD1 LEU B 152      12.107 -25.619  63.029  1.00  0.00           H  
ATOM   4001 2HD1 LEU B 152      12.711 -24.940  61.517  1.00  0.00           H  
ATOM   4002 3HD1 LEU B 152      11.279 -25.979  61.515  1.00  0.00           H  
ATOM   4003 1HD2 LEU B 152      12.447 -28.016  63.530  1.00  0.00           H  
ATOM   4004 2HD2 LEU B 152      11.660 -28.442  62.053  1.00  0.00           H  
ATOM   4005 3HD2 LEU B 152      13.244 -29.065  62.349  1.00  0.00           H  
ATOM   4006  N   GLY B 153      15.216 -27.917  57.586  1.00  0.00           N  
ATOM   4007  CA  GLY B 153      15.292 -27.954  56.135  1.00  0.00           C  
ATOM   4008  C   GLY B 153      14.389 -26.911  55.511  1.00  0.00           C  
ATOM   4009  O   GLY B 153      13.745 -27.166  54.490  1.00  0.00           O  
ATOM   4010  H   GLY B 153      15.924 -27.369  58.079  1.00  0.00           H  
ATOM   4011 1HA  GLY B 153      16.325 -27.775  55.834  1.00  0.00           H  
ATOM   4012 2HA  GLY B 153      15.019 -28.947  55.780  1.00  0.00           H  
ATOM   4013  N   ILE B 154      14.310 -25.747  56.148  1.00  0.00           N  
ATOM   4014  CA  ILE B 154      13.438 -24.676  55.679  1.00  0.00           C  
ATOM   4015  C   ILE B 154      14.200 -23.374  55.440  1.00  0.00           C  
ATOM   4016  O   ILE B 154      15.355 -23.229  55.852  1.00  0.00           O  
ATOM   4017  CB  ILE B 154      12.314 -24.450  56.702  1.00  0.00           C  
ATOM   4018  CG1 ILE B 154      12.927 -23.969  58.021  1.00  0.00           C  
ATOM   4019  CG2 ILE B 154      11.508 -25.751  56.883  1.00  0.00           C  
ATOM   4020  CD1 ILE B 154      11.953 -23.569  59.042  1.00  0.00           C  
ATOM   4021  H   ILE B 154      14.906 -25.614  56.973  1.00  0.00           H  
ATOM   4022  HA  ILE B 154      12.984 -24.974  54.733  1.00  0.00           H  
ATOM   4023  HB  ILE B 154      11.658 -23.678  56.339  1.00  0.00           H  
ATOM   4024 1HG1 ILE B 154      13.565 -24.735  58.412  1.00  0.00           H  
ATOM   4025 2HG1 ILE B 154      13.534 -23.087  57.817  1.00  0.00           H  
ATOM   4026 1HG2 ILE B 154      10.694 -25.609  57.577  1.00  0.00           H  
ATOM   4027 2HG2 ILE B 154      11.100 -26.045  55.914  1.00  0.00           H  
ATOM   4028 3HG2 ILE B 154      12.158 -26.539  57.250  1.00  0.00           H  
ATOM   4029 1HD1 ILE B 154      12.479 -23.212  59.911  1.00  0.00           H  
ATOM   4030 2HD1 ILE B 154      11.334 -22.784  58.638  1.00  0.00           H  
ATOM   4031 3HD1 ILE B 154      11.338 -24.408  59.320  1.00  0.00           H  
ATOM   4032  N   SER B 155      13.565 -22.434  54.752  1.00  0.00           N  
ATOM   4033  CA  SER B 155      14.176 -21.132  54.490  1.00  0.00           C  
ATOM   4034  C   SER B 155      14.091 -20.218  55.706  1.00  0.00           C  
ATOM   4035  O   SER B 155      13.395 -20.513  56.684  1.00  0.00           O  
ATOM   4036  CB  SER B 155      13.517 -20.437  53.310  1.00  0.00           C  
ATOM   4037  OG  SER B 155      12.224 -20.009  53.623  1.00  0.00           O  
ATOM   4038  H   SER B 155      12.607 -22.625  54.419  1.00  0.00           H  
ATOM   4039  HA  SER B 155      15.230 -21.289  54.253  1.00  0.00           H  
ATOM   4040 1HB  SER B 155      14.116 -19.580  53.003  1.00  0.00           H  
ATOM   4041 2HB  SER B 155      13.474 -21.127  52.471  1.00  0.00           H  
ATOM   4042  HG  SER B 155      11.863 -19.650  52.804  1.00  0.00           H  
ATOM   4043  N   VAL B 156      14.795 -19.089  55.637  1.00  0.00           N  
ATOM   4044  CA  VAL B 156      14.753 -18.105  56.710  1.00  0.00           C  
ATOM   4045  C   VAL B 156      13.334 -17.542  56.859  1.00  0.00           C  
ATOM   4046  O   VAL B 156      12.849 -17.357  57.986  1.00  0.00           O  
ATOM   4047  CB  VAL B 156      15.775 -16.980  56.455  1.00  0.00           C  
ATOM   4048  CG1 VAL B 156      15.596 -15.886  57.453  1.00  0.00           C  
ATOM   4049  CG2 VAL B 156      17.199 -17.532  56.553  1.00  0.00           C  
ATOM   4050  H   VAL B 156      15.345 -18.904  54.808  1.00  0.00           H  
ATOM   4051  HA  VAL B 156      15.023 -18.607  57.638  1.00  0.00           H  
ATOM   4052  HB  VAL B 156      15.605 -16.557  55.457  1.00  0.00           H  
ATOM   4053 1HG1 VAL B 156      16.322 -15.101  57.255  1.00  0.00           H  
ATOM   4054 2HG1 VAL B 156      14.603 -15.491  57.371  1.00  0.00           H  
ATOM   4055 3HG1 VAL B 156      15.747 -16.273  58.453  1.00  0.00           H  
ATOM   4056 1HG2 VAL B 156      17.916 -16.729  56.363  1.00  0.00           H  
ATOM   4057 2HG2 VAL B 156      17.366 -17.937  57.544  1.00  0.00           H  
ATOM   4058 3HG2 VAL B 156      17.338 -18.317  55.815  1.00  0.00           H  
ATOM   4059  N   GLU B 157      12.680 -17.236  55.739  1.00  0.00           N  
ATOM   4060  CA  GLU B 157      11.325 -16.713  55.756  1.00  0.00           C  
ATOM   4061  C   GLU B 157      10.362 -17.743  56.352  1.00  0.00           C  
ATOM   4062  O   GLU B 157       9.481 -17.391  57.139  1.00  0.00           O  
ATOM   4063  CB  GLU B 157      10.900 -16.334  54.340  1.00  0.00           C  
ATOM   4064  CG  GLU B 157      11.693 -15.170  53.731  1.00  0.00           C  
ATOM   4065  CD  GLU B 157      13.070 -15.592  53.235  1.00  0.00           C  
ATOM   4066  OE1 GLU B 157      13.340 -16.779  53.243  1.00  0.00           O  
ATOM   4067  OE2 GLU B 157      13.838 -14.748  52.859  1.00  0.00           O1-
ATOM   4068  H   GLU B 157      13.138 -17.388  54.834  1.00  0.00           H  
ATOM   4069  HA  GLU B 157      11.312 -15.818  56.388  1.00  0.00           H  
ATOM   4070 1HB  GLU B 157      11.007 -17.200  53.686  1.00  0.00           H  
ATOM   4071 2HB  GLU B 157       9.846 -16.056  54.340  1.00  0.00           H  
ATOM   4072 1HG  GLU B 157      11.130 -14.760  52.892  1.00  0.00           H  
ATOM   4073 2HG  GLU B 157      11.790 -14.388  54.474  1.00  0.00           H  
ATOM   4074  N   GLU B 158      10.541 -19.022  55.985  1.00  0.00           N  
ATOM   4075  CA  GLU B 158       9.695 -20.082  56.524  1.00  0.00           C  
ATOM   4076  C   GLU B 158       9.878 -20.207  58.027  1.00  0.00           C  
ATOM   4077  O   GLU B 158       8.898 -20.396  58.751  1.00  0.00           O  
ATOM   4078  CB  GLU B 158       9.963 -21.404  55.818  1.00  0.00           C  
ATOM   4079  CG  GLU B 158       9.427 -21.445  54.390  1.00  0.00           C  
ATOM   4080  CD  GLU B 158       9.824 -22.669  53.596  1.00  0.00           C  
ATOM   4081  OE1 GLU B 158      10.885 -23.222  53.829  1.00  0.00           O  
ATOM   4082  OE2 GLU B 158       9.055 -23.058  52.751  1.00  0.00           O1-
ATOM   4083  H   GLU B 158      11.262 -19.248  55.299  1.00  0.00           H  
ATOM   4084  HA  GLU B 158       8.657 -19.815  56.335  1.00  0.00           H  
ATOM   4085 1HB  GLU B 158      11.034 -21.560  55.776  1.00  0.00           H  
ATOM   4086 2HB  GLU B 158       9.524 -22.227  56.382  1.00  0.00           H  
ATOM   4087 1HG  GLU B 158       8.339 -21.405  54.440  1.00  0.00           H  
ATOM   4088 2HG  GLU B 158       9.760 -20.556  53.866  1.00  0.00           H  
ATOM   4089  N   LEU B 159      11.120 -20.063  58.512  1.00  0.00           N  
ATOM   4090  CA  LEU B 159      11.350 -20.145  59.942  1.00  0.00           C  
ATOM   4091  C   LEU B 159      10.598 -19.040  60.639  1.00  0.00           C  
ATOM   4092  O   LEU B 159       9.986 -19.275  61.680  1.00  0.00           O  
ATOM   4093  CB  LEU B 159      12.819 -19.984  60.315  1.00  0.00           C  
ATOM   4094  CG  LEU B 159      13.122 -20.102  61.845  1.00  0.00           C  
ATOM   4095  CD1 LEU B 159      12.829 -21.510  62.352  1.00  0.00           C  
ATOM   4096  CD2 LEU B 159      14.488 -19.727  62.098  1.00  0.00           C  
ATOM   4097  H   LEU B 159      11.912 -19.979  57.865  1.00  0.00           H  
ATOM   4098  HA  LEU B 159      10.967 -21.095  60.289  1.00  0.00           H  
ATOM   4099 1HB  LEU B 159      13.395 -20.741  59.785  1.00  0.00           H  
ATOM   4100 2HB  LEU B 159      13.158 -19.005  59.976  1.00  0.00           H  
ATOM   4101  HG  LEU B 159      12.475 -19.431  62.390  1.00  0.00           H  
ATOM   4102 1HD1 LEU B 159      13.034 -21.544  63.417  1.00  0.00           H  
ATOM   4103 2HD1 LEU B 159      11.792 -21.762  62.185  1.00  0.00           H  
ATOM   4104 3HD1 LEU B 159      13.467 -22.228  61.841  1.00  0.00           H  
ATOM   4105 1HD2 LEU B 159      14.666 -19.803  63.156  1.00  0.00           H  
ATOM   4106 2HD2 LEU B 159      15.139 -20.379  61.580  1.00  0.00           H  
ATOM   4107 3HD2 LEU B 159      14.653 -18.710  61.765  1.00  0.00           H  
ATOM   4108  N   LEU B 160      10.660 -17.821  60.091  1.00  0.00           N  
ATOM   4109  CA  LEU B 160       9.958 -16.707  60.698  1.00  0.00           C  
ATOM   4110  C   LEU B 160       8.458 -16.959  60.743  1.00  0.00           C  
ATOM   4111  O   LEU B 160       7.822 -16.675  61.761  1.00  0.00           O  
ATOM   4112  CB  LEU B 160      10.284 -15.398  59.966  1.00  0.00           C  
ATOM   4113  CG  LEU B 160       9.573 -14.105  60.479  1.00  0.00           C  
ATOM   4114  CD1 LEU B 160       9.890 -13.867  61.909  1.00  0.00           C  
ATOM   4115  CD2 LEU B 160      10.078 -12.926  59.679  1.00  0.00           C  
ATOM   4116  H   LEU B 160      11.242 -17.670  59.259  1.00  0.00           H  
ATOM   4117  HA  LEU B 160      10.308 -16.626  61.717  1.00  0.00           H  
ATOM   4118 1HB  LEU B 160      11.364 -15.235  60.022  1.00  0.00           H  
ATOM   4119 2HB  LEU B 160      10.021 -15.525  58.916  1.00  0.00           H  
ATOM   4120  HG  LEU B 160       8.492 -14.202  60.366  1.00  0.00           H  
ATOM   4121 1HD1 LEU B 160       9.406 -12.958  62.229  1.00  0.00           H  
ATOM   4122 2HD1 LEU B 160       9.540 -14.686  62.523  1.00  0.00           H  
ATOM   4123 3HD1 LEU B 160      10.955 -13.768  61.994  1.00  0.00           H  
ATOM   4124 1HD2 LEU B 160       9.597 -12.012  60.025  1.00  0.00           H  
ATOM   4125 2HD2 LEU B 160      11.161 -12.841  59.813  1.00  0.00           H  
ATOM   4126 3HD2 LEU B 160       9.847 -13.084  58.629  1.00  0.00           H  
ATOM   4127  N   LEU B 161       7.874 -17.479  59.659  1.00  0.00           N  
ATOM   4128  CA  LEU B 161       6.444 -17.752  59.686  1.00  0.00           C  
ATOM   4129  C   LEU B 161       6.115 -18.802  60.754  1.00  0.00           C  
ATOM   4130  O   LEU B 161       5.136 -18.636  61.491  1.00  0.00           O  
ATOM   4131  CB  LEU B 161       5.979 -18.277  58.330  1.00  0.00           C  
ATOM   4132  CG  LEU B 161       5.974 -17.321  57.120  1.00  0.00           C  
ATOM   4133  CD1 LEU B 161       5.682 -18.147  55.853  1.00  0.00           C  
ATOM   4134  CD2 LEU B 161       4.917 -16.251  57.288  1.00  0.00           C  
ATOM   4135  H   LEU B 161       8.431 -17.645  58.814  1.00  0.00           H  
ATOM   4136  HA  LEU B 161       5.921 -16.838  59.936  1.00  0.00           H  
ATOM   4137 1HB  LEU B 161       6.649 -19.078  58.072  1.00  0.00           H  
ATOM   4138 2HB  LEU B 161       4.973 -18.674  58.449  1.00  0.00           H  
ATOM   4139  HG  LEU B 161       6.955 -16.857  57.018  1.00  0.00           H  
ATOM   4140 1HD1 LEU B 161       5.687 -17.493  54.983  1.00  0.00           H  
ATOM   4141 2HD1 LEU B 161       6.447 -18.913  55.731  1.00  0.00           H  
ATOM   4142 3HD1 LEU B 161       4.705 -18.623  55.940  1.00  0.00           H  
ATOM   4143 1HD2 LEU B 161       4.929 -15.598  56.417  1.00  0.00           H  
ATOM   4144 2HD2 LEU B 161       3.947 -16.730  57.369  1.00  0.00           H  
ATOM   4145 3HD2 LEU B 161       5.115 -15.662  58.178  1.00  0.00           H  
ATOM   4146  N   LEU B 162       6.950 -19.850  60.886  1.00  0.00           N  
ATOM   4147  CA  LEU B 162       6.723 -20.857  61.919  1.00  0.00           C  
ATOM   4148  C   LEU B 162       6.878 -20.256  63.307  1.00  0.00           C  
ATOM   4149  O   LEU B 162       6.146 -20.632  64.219  1.00  0.00           O  
ATOM   4150  CB  LEU B 162       7.689 -22.038  61.811  1.00  0.00           C  
ATOM   4151  CG  LEU B 162       7.544 -23.002  60.619  1.00  0.00           C  
ATOM   4152  CD1 LEU B 162       8.718 -23.931  60.637  1.00  0.00           C  
ATOM   4153  CD2 LEU B 162       6.230 -23.808  60.725  1.00  0.00           C  
ATOM   4154  H   LEU B 162       7.730 -19.961  60.228  1.00  0.00           H  
ATOM   4155  HA  LEU B 162       5.704 -21.215  61.823  1.00  0.00           H  
ATOM   4156 1HB  LEU B 162       8.704 -21.637  61.785  1.00  0.00           H  
ATOM   4157 2HB  LEU B 162       7.583 -22.629  62.713  1.00  0.00           H  
ATOM   4158  HG  LEU B 162       7.566 -22.442  59.688  1.00  0.00           H  
ATOM   4159 1HD1 LEU B 162       8.656 -24.614  59.793  1.00  0.00           H  
ATOM   4160 2HD1 LEU B 162       9.622 -23.345  60.568  1.00  0.00           H  
ATOM   4161 3HD1 LEU B 162       8.721 -24.490  61.565  1.00  0.00           H  
ATOM   4162 1HD2 LEU B 162       6.154 -24.498  59.890  1.00  0.00           H  
ATOM   4163 2HD2 LEU B 162       6.224 -24.368  61.651  1.00  0.00           H  
ATOM   4164 3HD2 LEU B 162       5.382 -23.141  60.703  1.00  0.00           H  
ATOM   4165  N   ALA B 163       7.857 -19.356  63.484  1.00  0.00           N  
ATOM   4166  CA  ALA B 163       8.069 -18.699  64.767  1.00  0.00           C  
ATOM   4167  C   ALA B 163       6.856 -17.883  65.146  1.00  0.00           C  
ATOM   4168  O   ALA B 163       6.420 -17.921  66.301  1.00  0.00           O  
ATOM   4169  CB  ALA B 163       9.295 -17.823  64.699  1.00  0.00           C  
ATOM   4170  H   ALA B 163       8.489 -19.155  62.709  1.00  0.00           H  
ATOM   4171  HA  ALA B 163       8.208 -19.446  65.528  1.00  0.00           H  
ATOM   4172 1HB  ALA B 163       9.456 -17.361  65.656  1.00  0.00           H  
ATOM   4173 2HB  ALA B 163      10.162 -18.430  64.440  1.00  0.00           H  
ATOM   4174 3HB  ALA B 163       9.150 -17.059  63.944  1.00  0.00           H  
ATOM   4175  N   ARG B 164       6.276 -17.184  64.171  1.00  0.00           N  
ATOM   4176  CA  ARG B 164       5.072 -16.415  64.405  1.00  0.00           C  
ATOM   4177  C   ARG B 164       3.913 -17.352  64.742  1.00  0.00           C  
ATOM   4178  O   ARG B 164       3.094 -17.037  65.611  1.00  0.00           O  
ATOM   4179  CB  ARG B 164       4.751 -15.553  63.201  1.00  0.00           C  
ATOM   4180  CG  ARG B 164       5.689 -14.385  62.996  1.00  0.00           C  
ATOM   4181  CD  ARG B 164       5.466 -13.712  61.703  1.00  0.00           C  
ATOM   4182  NE  ARG B 164       4.139 -13.090  61.627  1.00  0.00           N  
ATOM   4183  CZ  ARG B 164       3.544 -12.663  60.490  1.00  0.00           C  
ATOM   4184  NH1 ARG B 164       4.158 -12.785  59.329  1.00  0.00           N1+
ATOM   4185  NH2 ARG B 164       2.337 -12.123  60.544  1.00  0.00           N  
ATOM   4186  H   ARG B 164       6.726 -17.153  63.249  1.00  0.00           H  
ATOM   4187  HA  ARG B 164       5.245 -15.753  65.253  1.00  0.00           H  
ATOM   4188 1HB  ARG B 164       4.783 -16.159  62.300  1.00  0.00           H  
ATOM   4189 2HB  ARG B 164       3.748 -15.156  63.301  1.00  0.00           H  
ATOM   4190 1HG  ARG B 164       5.513 -13.663  63.782  1.00  0.00           H  
ATOM   4191 2HG  ARG B 164       6.723 -14.726  63.041  1.00  0.00           H  
ATOM   4192 1HD  ARG B 164       6.222 -12.936  61.574  1.00  0.00           H  
ATOM   4193 2HD  ARG B 164       5.557 -14.450  60.906  1.00  0.00           H  
ATOM   4194  HE  ARG B 164       3.630 -12.968  62.494  1.00  0.00           H  
ATOM   4195 1HH1 ARG B 164       5.079 -13.195  59.280  1.00  0.00           H  
ATOM   4196 2HH1 ARG B 164       3.710 -12.461  58.484  1.00  0.00           H  
ATOM   4197 1HH2 ARG B 164       1.863 -12.029  61.434  1.00  0.00           H  
ATOM   4198 2HH2 ARG B 164       1.886 -11.800  59.700  1.00  0.00           H  
ATOM   4199  N   ALA B 165       3.834 -18.499  64.044  1.00  0.00           N  
ATOM   4200  CA  ALA B 165       2.788 -19.477  64.295  1.00  0.00           C  
ATOM   4201  C   ALA B 165       2.909 -20.020  65.702  1.00  0.00           C  
ATOM   4202  O   ALA B 165       1.907 -20.205  66.393  1.00  0.00           O  
ATOM   4203  CB  ALA B 165       2.864 -20.621  63.300  1.00  0.00           C  
ATOM   4204  H   ALA B 165       4.500 -18.663  63.285  1.00  0.00           H  
ATOM   4205  HA  ALA B 165       1.832 -18.974  64.200  1.00  0.00           H  
ATOM   4206 1HB  ALA B 165       2.060 -21.315  63.500  1.00  0.00           H  
ATOM   4207 2HB  ALA B 165       2.782 -20.239  62.290  1.00  0.00           H  
ATOM   4208 3HB  ALA B 165       3.812 -21.131  63.404  1.00  0.00           H  
ATOM   4209  N   ALA B 166       4.146 -20.291  66.129  1.00  0.00           N  
ATOM   4210  CA  ALA B 166       4.440 -20.791  67.461  1.00  0.00           C  
ATOM   4211  C   ALA B 166       4.021 -19.746  68.501  1.00  0.00           C  
ATOM   4212  O   ALA B 166       3.370 -20.039  69.520  1.00  0.00           O  
ATOM   4213  CB  ALA B 166       5.926 -21.116  67.539  1.00  0.00           C  
ATOM   4214  H   ALA B 166       4.921 -20.179  65.475  1.00  0.00           H  
ATOM   4215  HA  ALA B 166       3.877 -21.702  67.629  1.00  0.00           H  
ATOM   4216 1HB  ALA B 166       6.167 -21.496  68.494  1.00  0.00           H  
ATOM   4217 2HB  ALA B 166       6.171 -21.857  66.782  1.00  0.00           H  
ATOM   4218 3HB  ALA B 166       6.507 -20.220  67.362  1.00  0.00           H  
ATOM   4219  N   HIS B 167       4.300 -18.483  68.185  1.00  0.00           N  
ATOM   4220  CA  HIS B 167       3.993 -17.363  69.051  1.00  0.00           C  
ATOM   4221  C   HIS B 167       2.486 -17.263  69.297  1.00  0.00           C  
ATOM   4222  O   HIS B 167       2.047 -17.140  70.447  1.00  0.00           O  
ATOM   4223  CB  HIS B 167       4.514 -16.073  68.414  1.00  0.00           C  
ATOM   4224  CG  HIS B 167       4.477 -14.884  69.257  1.00  0.00           C  
ATOM   4225  CD2 HIS B 167       3.645 -13.819  69.275  1.00  0.00           C  
ATOM   4226  ND1 HIS B 167       5.412 -14.665  70.240  1.00  0.00           N  
ATOM   4227  CE1 HIS B 167       5.165 -13.509  70.829  1.00  0.00           C  
ATOM   4228  NE2 HIS B 167       4.097 -12.972  70.262  1.00  0.00           N  
ATOM   4229  H   HIS B 167       4.850 -18.302  67.342  1.00  0.00           H  
ATOM   4230  HA  HIS B 167       4.488 -17.497  70.010  1.00  0.00           H  
ATOM   4231 1HB  HIS B 167       5.538 -16.230  68.101  1.00  0.00           H  
ATOM   4232 2HB  HIS B 167       3.941 -15.847  67.533  1.00  0.00           H  
ATOM   4233  HD1 HIS B 167       6.313 -15.160  70.279  1.00  0.00           H  
ATOM   4234  HD2 HIS B 167       2.766 -13.556  68.681  1.00  0.00           H  
ATOM   4235  HE1 HIS B 167       5.803 -13.152  71.638  1.00  0.00           H  
ATOM   4236  N   GLN B 168       1.693 -17.328  68.215  1.00  0.00           N  
ATOM   4237  CA  GLN B 168       0.238 -17.236  68.322  1.00  0.00           C  
ATOM   4238  C   GLN B 168      -0.417 -18.521  68.837  1.00  0.00           C  
ATOM   4239  O   GLN B 168      -1.442 -18.462  69.516  1.00  0.00           O  
ATOM   4240  CB  GLN B 168      -0.375 -16.812  66.981  1.00  0.00           C  
ATOM   4241  CG  GLN B 168      -0.021 -15.376  66.501  1.00  0.00           C  
ATOM   4242  CD  GLN B 168      -0.512 -14.203  67.424  1.00  0.00           C  
ATOM   4243  NE2 GLN B 168      -1.081 -13.179  66.792  1.00  0.00           N  
ATOM   4244  OE1 GLN B 168      -0.385 -14.218  68.668  1.00  0.00           O  
ATOM   4245  H   GLN B 168       2.134 -17.407  67.293  1.00  0.00           H  
ATOM   4246  HA  GLN B 168       0.019 -16.481  69.053  1.00  0.00           H  
ATOM   4247 1HB  GLN B 168      -0.023 -17.491  66.205  1.00  0.00           H  
ATOM   4248 2HB  GLN B 168      -1.455 -16.906  67.024  1.00  0.00           H  
ATOM   4249 1HG  GLN B 168       1.067 -15.309  66.429  1.00  0.00           H  
ATOM   4250 2HG  GLN B 168      -0.464 -15.230  65.512  1.00  0.00           H  
ATOM   4251 1HE2 GLN B 168      -1.429 -12.378  67.304  1.00  0.00           H  
ATOM   4252 2HE2 GLN B 168      -1.198 -13.196  65.781  1.00  0.00           H  
ATOM   4253  N   SER B 169       0.165 -19.682  68.524  1.00  0.00           N  
ATOM   4254  CA  SER B 169      -0.379 -20.952  68.981  1.00  0.00           C  
ATOM   4255  C   SER B 169       0.007 -21.332  70.417  1.00  0.00           C  
ATOM   4256  O   SER B 169      -0.673 -22.160  71.027  1.00  0.00           O  
ATOM   4257  CB  SER B 169       0.022 -22.064  68.033  1.00  0.00           C  
ATOM   4258  OG  SER B 169       1.401 -22.250  68.012  1.00  0.00           O  
ATOM   4259  H   SER B 169       0.985 -19.697  67.922  1.00  0.00           H  
ATOM   4260  HA  SER B 169      -1.467 -20.871  68.945  1.00  0.00           H  
ATOM   4261 1HB  SER B 169      -0.456 -22.984  68.351  1.00  0.00           H  
ATOM   4262 2HB  SER B 169      -0.323 -21.836  67.038  1.00  0.00           H  
ATOM   4263  HG  SER B 169       1.724 -21.585  67.370  1.00  0.00           H  
ATOM   4264  N   GLY B 170       1.036 -20.693  70.997  1.00  0.00           N  
ATOM   4265  CA  GLY B 170       1.457 -21.026  72.357  1.00  0.00           C  
ATOM   4266  C   GLY B 170       2.333 -22.275  72.379  1.00  0.00           C  
ATOM   4267  O   GLY B 170       2.299 -23.062  73.329  1.00  0.00           O  
ATOM   4268  H   GLY B 170       1.614 -20.043  70.462  1.00  0.00           H  
ATOM   4269 1HA  GLY B 170       2.011 -20.184  72.771  1.00  0.00           H  
ATOM   4270 2HA  GLY B 170       0.579 -21.177  72.982  1.00  0.00           H  
ATOM   4271  N   THR B 171       3.074 -22.472  71.294  1.00  0.00           N  
ATOM   4272  CA  THR B 171       3.946 -23.626  71.105  1.00  0.00           C  
ATOM   4273  C   THR B 171       5.357 -23.176  70.719  1.00  0.00           C  
ATOM   4274  O   THR B 171       5.660 -21.980  70.720  1.00  0.00           O  
ATOM   4275  CB  THR B 171       3.359 -24.608  70.054  1.00  0.00           C  
ATOM   4276  CG2 THR B 171       1.942 -25.030  70.412  1.00  0.00           C  
ATOM   4277  OG1 THR B 171       3.347 -24.014  68.749  1.00  0.00           O  
ATOM   4278  H   THR B 171       3.074 -21.739  70.580  1.00  0.00           H  
ATOM   4279  HA  THR B 171       4.024 -24.168  72.046  1.00  0.00           H  
ATOM   4280  HB  THR B 171       3.980 -25.497  70.026  1.00  0.00           H  
ATOM   4281  HG1 THR B 171       2.676 -23.304  68.721  1.00  0.00           H  
ATOM   4282 1HG2 THR B 171       1.578 -25.731  69.666  1.00  0.00           H  
ATOM   4283 2HG2 THR B 171       1.942 -25.503  71.392  1.00  0.00           H  
ATOM   4284 3HG2 THR B 171       1.294 -24.155  70.432  1.00  0.00           H  
ATOM   4285  N   THR B 172       6.251 -24.129  70.493  1.00  0.00           N  
ATOM   4286  CA  THR B 172       7.616 -23.844  70.053  1.00  0.00           C  
ATOM   4287  C   THR B 172       7.721 -24.023  68.543  1.00  0.00           C  
ATOM   4288  O   THR B 172       6.817 -24.587  67.925  1.00  0.00           O  
ATOM   4289  CB  THR B 172       8.612 -24.798  70.720  1.00  0.00           C  
ATOM   4290  CG2 THR B 172       8.556 -24.715  72.240  1.00  0.00           C  
ATOM   4291  OG1 THR B 172       8.311 -26.136  70.293  1.00  0.00           O  
ATOM   4292  H   THR B 172       5.962 -25.107  70.595  1.00  0.00           H  
ATOM   4293  HA  THR B 172       7.868 -22.813  70.305  1.00  0.00           H  
ATOM   4294  HB  THR B 172       9.616 -24.543  70.393  1.00  0.00           H  
ATOM   4295  HG1 THR B 172       7.438 -26.392  70.688  1.00  0.00           H  
ATOM   4296 1HG2 THR B 172       9.279 -25.407  72.670  1.00  0.00           H  
ATOM   4297 2HG2 THR B 172       8.791 -23.698  72.555  1.00  0.00           H  
ATOM   4298 3HG2 THR B 172       7.554 -24.979  72.581  1.00  0.00           H  
ATOM   4299  N   VAL B 173       8.822 -23.575  67.933  1.00  0.00           N  
ATOM   4300  CA  VAL B 173       8.974 -23.798  66.495  1.00  0.00           C  
ATOM   4301  C   VAL B 173       9.096 -25.265  66.139  1.00  0.00           C  
ATOM   4302  O   VAL B 173       8.491 -25.715  65.171  1.00  0.00           O  
ATOM   4303  CB  VAL B 173      10.136 -23.030  65.894  1.00  0.00           C  
ATOM   4304  CG1 VAL B 173      10.364 -23.489  64.446  1.00  0.00           C  
ATOM   4305  CG2 VAL B 173       9.779 -21.614  65.879  1.00  0.00           C  
ATOM   4306  H   VAL B 173       9.535 -23.102  68.472  1.00  0.00           H  
ATOM   4307  HA  VAL B 173       8.079 -23.412  66.013  1.00  0.00           H  
ATOM   4308  HB  VAL B 173      11.031 -23.190  66.478  1.00  0.00           H  
ATOM   4309 1HG1 VAL B 173      11.165 -22.928  64.031  1.00  0.00           H  
ATOM   4310 2HG1 VAL B 173      10.622 -24.539  64.405  1.00  0.00           H  
ATOM   4311 3HG1 VAL B 173       9.467 -23.324  63.868  1.00  0.00           H  
ATOM   4312 1HG2 VAL B 173      10.587 -21.026  65.438  1.00  0.00           H  
ATOM   4313 2HG2 VAL B 173       8.880 -21.514  65.278  1.00  0.00           H  
ATOM   4314 3HG2 VAL B 173       9.587 -21.278  66.888  1.00  0.00           H  
ATOM   4315  N   GLU B 174       9.880 -26.037  66.888  1.00  0.00           N  
ATOM   4316  CA  GLU B 174       9.969 -27.451  66.549  1.00  0.00           C  
ATOM   4317  C   GLU B 174       8.568 -28.044  66.463  1.00  0.00           C  
ATOM   4318  O   GLU B 174       8.256 -28.784  65.519  1.00  0.00           O  
ATOM   4319  CB  GLU B 174      10.768 -28.220  67.594  1.00  0.00           C  
ATOM   4320  CG  GLU B 174      10.872 -29.712  67.309  1.00  0.00           C  
ATOM   4321  CD  GLU B 174      11.628 -30.452  68.355  1.00  0.00           C  
ATOM   4322  OE1 GLU B 174      12.183 -29.819  69.216  1.00  0.00           O  
ATOM   4323  OE2 GLU B 174      11.625 -31.671  68.317  1.00  0.00           O1-
ATOM   4324  H   GLU B 174      10.390 -25.656  67.671  1.00  0.00           H  
ATOM   4325  HA  GLU B 174      10.452 -27.552  65.576  1.00  0.00           H  
ATOM   4326 1HB  GLU B 174      11.779 -27.815  67.647  1.00  0.00           H  
ATOM   4327 2HB  GLU B 174      10.308 -28.089  68.575  1.00  0.00           H  
ATOM   4328 1HG  GLU B 174       9.872 -30.132  67.253  1.00  0.00           H  
ATOM   4329 2HG  GLU B 174      11.351 -29.855  66.341  1.00  0.00           H  
ATOM   4330  N   GLU B 175       7.716 -27.709  67.444  1.00  0.00           N  
ATOM   4331  CA  GLU B 175       6.343 -28.178  67.428  1.00  0.00           C  
ATOM   4332  C   GLU B 175       5.556 -27.611  66.246  1.00  0.00           C  
ATOM   4333  O   GLU B 175       4.795 -28.344  65.624  1.00  0.00           O  
ATOM   4334  CB  GLU B 175       5.660 -27.802  68.736  1.00  0.00           C  
ATOM   4335  CG  GLU B 175       6.132 -28.597  69.941  1.00  0.00           C  
ATOM   4336  CD  GLU B 175       5.666 -28.009  71.217  1.00  0.00           C  
ATOM   4337  OE1 GLU B 175       5.721 -26.794  71.310  1.00  0.00           O  
ATOM   4338  OE2 GLU B 175       5.251 -28.726  72.092  1.00  0.00           O1-
ATOM   4339  H   GLU B 175       8.041 -27.127  68.218  1.00  0.00           H  
ATOM   4340  HA  GLU B 175       6.356 -29.262  67.342  1.00  0.00           H  
ATOM   4341 1HB  GLU B 175       5.836 -26.752  68.937  1.00  0.00           H  
ATOM   4342 2HB  GLU B 175       4.583 -27.938  68.637  1.00  0.00           H  
ATOM   4343 1HG  GLU B 175       5.753 -29.615  69.861  1.00  0.00           H  
ATOM   4344 2HG  GLU B 175       7.221 -28.641  69.933  1.00  0.00           H  
ATOM   4345  N   ALA B 176       5.745 -26.328  65.907  1.00  0.00           N  
ATOM   4346  CA  ALA B 176       5.026 -25.724  64.787  1.00  0.00           C  
ATOM   4347  C   ALA B 176       5.352 -26.451  63.480  1.00  0.00           C  
ATOM   4348  O   ALA B 176       4.469 -26.744  62.671  1.00  0.00           O  
ATOM   4349  CB  ALA B 176       5.399 -24.242  64.680  1.00  0.00           C  
ATOM   4350  H   ALA B 176       6.341 -25.744  66.502  1.00  0.00           H  
ATOM   4351  HA  ALA B 176       3.958 -25.820  64.977  1.00  0.00           H  
ATOM   4352 1HB  ALA B 176       4.873 -23.763  63.874  1.00  0.00           H  
ATOM   4353 2HB  ALA B 176       5.149 -23.746  65.617  1.00  0.00           H  
ATOM   4354 3HB  ALA B 176       6.461 -24.156  64.497  1.00  0.00           H  
ATOM   4355  N   TYR B 177       6.621 -26.776  63.288  1.00  0.00           N  
ATOM   4356  CA  TYR B 177       7.068 -27.482  62.099  1.00  0.00           C  
ATOM   4357  C   TYR B 177       6.410 -28.841  61.997  1.00  0.00           C  
ATOM   4358  O   TYR B 177       5.774 -29.178  60.987  1.00  0.00           O  
ATOM   4359  CB  TYR B 177       8.572 -27.653  62.166  1.00  0.00           C  
ATOM   4360  CG  TYR B 177       9.209 -28.450  61.075  1.00  0.00           C  
ATOM   4361  CD1 TYR B 177       9.542 -27.877  59.867  1.00  0.00           C  
ATOM   4362  CD2 TYR B 177       9.519 -29.779  61.317  1.00  0.00           C  
ATOM   4363  CE1 TYR B 177      10.206 -28.629  58.930  1.00  0.00           C  
ATOM   4364  CE2 TYR B 177      10.173 -30.515  60.389  1.00  0.00           C  
ATOM   4365  CZ  TYR B 177      10.535 -29.946  59.209  1.00  0.00           C  
ATOM   4366  OH  TYR B 177      11.233 -30.682  58.295  1.00  0.00           O  
ATOM   4367  H   TYR B 177       7.303 -26.486  63.995  1.00  0.00           H  
ATOM   4368  HA  TYR B 177       6.796 -26.899  61.221  1.00  0.00           H  
ATOM   4369 1HB  TYR B 177       9.036 -26.678  62.184  1.00  0.00           H  
ATOM   4370 2HB  TYR B 177       8.830 -28.124  63.112  1.00  0.00           H  
ATOM   4371  HD1 TYR B 177       9.309 -26.838  59.667  1.00  0.00           H  
ATOM   4372  HD2 TYR B 177       9.262 -30.226  62.259  1.00  0.00           H  
ATOM   4373  HE1 TYR B 177      10.498 -28.191  57.981  1.00  0.00           H  
ATOM   4374  HE2 TYR B 177      10.431 -31.553  60.596  1.00  0.00           H  
ATOM   4375  HH  TYR B 177      11.878 -30.092  57.837  1.00  0.00           H  
ATOM   4376  N   LYS B 178       6.562 -29.621  63.070  1.00  0.00           N  
ATOM   4377  CA  LYS B 178       6.034 -30.967  63.127  1.00  0.00           C  
ATOM   4378  C   LYS B 178       4.524 -30.988  63.027  1.00  0.00           C  
ATOM   4379  O   LYS B 178       3.962 -31.885  62.395  1.00  0.00           O  
ATOM   4380  CB  LYS B 178       6.546 -31.674  64.380  1.00  0.00           C  
ATOM   4381  CG  LYS B 178       8.032 -32.010  64.272  1.00  0.00           C  
ATOM   4382  CD  LYS B 178       8.617 -32.672  65.503  1.00  0.00           C  
ATOM   4383  CE  LYS B 178      10.079 -33.068  65.223  1.00  0.00           C  
ATOM   4384  NZ  LYS B 178      10.786 -33.615  66.419  1.00  0.00           N1+
ATOM   4385  H   LYS B 178       7.093 -29.255  63.868  1.00  0.00           H  
ATOM   4386  HA  LYS B 178       6.420 -31.510  62.268  1.00  0.00           H  
ATOM   4387 1HB  LYS B 178       6.402 -31.023  65.246  1.00  0.00           H  
ATOM   4388 2HB  LYS B 178       5.985 -32.592  64.547  1.00  0.00           H  
ATOM   4389 1HG  LYS B 178       8.205 -32.636  63.397  1.00  0.00           H  
ATOM   4390 2HG  LYS B 178       8.568 -31.078  64.140  1.00  0.00           H  
ATOM   4391 1HD  LYS B 178       8.584 -31.977  66.344  1.00  0.00           H  
ATOM   4392 2HD  LYS B 178       8.045 -33.561  65.759  1.00  0.00           H  
ATOM   4393 1HE  LYS B 178      10.071 -33.832  64.449  1.00  0.00           H  
ATOM   4394 2HE  LYS B 178      10.627 -32.199  64.856  1.00  0.00           H  
ATOM   4395 1HZ  LYS B 178      11.725 -33.870  66.160  1.00  0.00           H  
ATOM   4396 2HZ  LYS B 178      10.849 -32.893  67.158  1.00  0.00           H  
ATOM   4397 3HZ  LYS B 178      10.307 -34.425  66.773  1.00  0.00           H  
ATOM   4398  N   LEU B 179       3.860 -30.003  63.625  1.00  0.00           N  
ATOM   4399  CA  LEU B 179       2.423 -29.946  63.571  1.00  0.00           C  
ATOM   4400  C   LEU B 179       1.976 -29.691  62.140  1.00  0.00           C  
ATOM   4401  O   LEU B 179       1.113 -30.408  61.636  1.00  0.00           O  
ATOM   4402  CB  LEU B 179       1.892 -28.873  64.534  1.00  0.00           C  
ATOM   4403  CG  LEU B 179       0.356 -28.692  64.622  1.00  0.00           C  
ATOM   4404  CD1 LEU B 179      -0.328 -29.994  65.068  1.00  0.00           C  
ATOM   4405  CD2 LEU B 179       0.038 -27.604  65.620  1.00  0.00           C  
ATOM   4406  H   LEU B 179       4.361 -29.301  64.165  1.00  0.00           H  
ATOM   4407  HA  LEU B 179       2.045 -30.912  63.886  1.00  0.00           H  
ATOM   4408 1HB  LEU B 179       2.263 -29.099  65.532  1.00  0.00           H  
ATOM   4409 2HB  LEU B 179       2.319 -27.914  64.229  1.00  0.00           H  
ATOM   4410  HG  LEU B 179      -0.020 -28.412  63.655  1.00  0.00           H  
ATOM   4411 1HD1 LEU B 179      -1.404 -29.832  65.127  1.00  0.00           H  
ATOM   4412 2HD1 LEU B 179      -0.133 -30.793  64.359  1.00  0.00           H  
ATOM   4413 3HD1 LEU B 179       0.047 -30.283  66.048  1.00  0.00           H  
ATOM   4414 1HD2 LEU B 179      -1.033 -27.494  65.668  1.00  0.00           H  
ATOM   4415 2HD2 LEU B 179       0.417 -27.887  66.604  1.00  0.00           H  
ATOM   4416 3HD2 LEU B 179       0.499 -26.671  65.313  1.00  0.00           H  
ATOM   4417  N   ALA B 180       2.606 -28.751  61.419  1.00  0.00           N  
ATOM   4418  CA  ALA B 180       2.174 -28.544  60.038  1.00  0.00           C  
ATOM   4419  C   ALA B 180       2.317 -29.852  59.246  1.00  0.00           C  
ATOM   4420  O   ALA B 180       1.466 -30.193  58.408  1.00  0.00           O  
ATOM   4421  CB  ALA B 180       2.987 -27.450  59.362  1.00  0.00           C  
ATOM   4422  H   ALA B 180       3.335 -28.163  61.845  1.00  0.00           H  
ATOM   4423  HA  ALA B 180       1.126 -28.258  60.052  1.00  0.00           H  
ATOM   4424 1HB  ALA B 180       2.634 -27.316  58.338  1.00  0.00           H  
ATOM   4425 2HB  ALA B 180       2.883 -26.535  59.888  1.00  0.00           H  
ATOM   4426 3HB  ALA B 180       4.040 -27.742  59.351  1.00  0.00           H  
ATOM   4427  N   LEU B 181       3.396 -30.608  59.505  1.00  0.00           N  
ATOM   4428  CA  LEU B 181       3.573 -31.853  58.774  1.00  0.00           C  
ATOM   4429  C   LEU B 181       2.488 -32.876  59.117  1.00  0.00           C  
ATOM   4430  O   LEU B 181       1.931 -33.512  58.217  1.00  0.00           O  
ATOM   4431  CB  LEU B 181       4.957 -32.443  59.077  1.00  0.00           C  
ATOM   4432  CG  LEU B 181       6.188 -31.652  58.544  1.00  0.00           C  
ATOM   4433  CD1 LEU B 181       7.443 -32.268  59.107  1.00  0.00           C  
ATOM   4434  CD2 LEU B 181       6.233 -31.677  57.021  1.00  0.00           C  
ATOM   4435  H   LEU B 181       4.106 -30.272  60.166  1.00  0.00           H  
ATOM   4436  HA  LEU B 181       3.491 -31.635  57.715  1.00  0.00           H  
ATOM   4437 1HB  LEU B 181       5.063 -32.518  60.158  1.00  0.00           H  
ATOM   4438 2HB  LEU B 181       4.999 -33.449  58.664  1.00  0.00           H  
ATOM   4439  HG  LEU B 181       6.136 -30.617  58.884  1.00  0.00           H  
ATOM   4440 1HD1 LEU B 181       8.294 -31.715  58.739  1.00  0.00           H  
ATOM   4441 2HD1 LEU B 181       7.421 -32.226  60.192  1.00  0.00           H  
ATOM   4442 3HD1 LEU B 181       7.523 -33.303  58.786  1.00  0.00           H  
ATOM   4443 1HD2 LEU B 181       7.110 -31.123  56.684  1.00  0.00           H  
ATOM   4444 2HD2 LEU B 181       6.300 -32.708  56.674  1.00  0.00           H  
ATOM   4445 3HD2 LEU B 181       5.346 -31.213  56.605  1.00  0.00           H  
ATOM   4446  N   LYS B 182       2.140 -32.990  60.407  1.00  0.00           N  
ATOM   4447  CA  LYS B 182       1.092 -33.907  60.874  1.00  0.00           C  
ATOM   4448  C   LYS B 182      -0.287 -33.538  60.338  1.00  0.00           C  
ATOM   4449  O   LYS B 182      -1.091 -34.412  60.006  1.00  0.00           O  
ATOM   4450  CB  LYS B 182       1.040 -33.951  62.402  1.00  0.00           C  
ATOM   4451  CG  LYS B 182       2.215 -34.665  63.070  1.00  0.00           C  
ATOM   4452  CD  LYS B 182       2.093 -34.620  64.594  1.00  0.00           C  
ATOM   4453  CE  LYS B 182       3.273 -35.310  65.276  1.00  0.00           C  
ATOM   4454  NZ  LYS B 182       3.167 -35.253  66.768  1.00  0.00           N1+
ATOM   4455  H   LYS B 182       2.672 -32.453  61.099  1.00  0.00           H  
ATOM   4456  HA  LYS B 182       1.331 -34.904  60.507  1.00  0.00           H  
ATOM   4457 1HB  LYS B 182       1.018 -32.930  62.780  1.00  0.00           H  
ATOM   4458 2HB  LYS B 182       0.118 -34.436  62.719  1.00  0.00           H  
ATOM   4459 1HG  LYS B 182       2.229 -35.705  62.745  1.00  0.00           H  
ATOM   4460 2HG  LYS B 182       3.148 -34.202  62.766  1.00  0.00           H  
ATOM   4461 1HD  LYS B 182       2.056 -33.578  64.918  1.00  0.00           H  
ATOM   4462 2HD  LYS B 182       1.170 -35.111  64.899  1.00  0.00           H  
ATOM   4463 1HE  LYS B 182       3.308 -36.352  64.964  1.00  0.00           H  
ATOM   4464 2HE  LYS B 182       4.197 -34.816  64.970  1.00  0.00           H  
ATOM   4465 1HZ  LYS B 182       3.963 -35.716  67.183  1.00  0.00           H  
ATOM   4466 2HZ  LYS B 182       3.145 -34.289  67.070  1.00  0.00           H  
ATOM   4467 3HZ  LYS B 182       2.319 -35.716  67.065  1.00  0.00           H  
ATOM   4468  N   LEU B 183      -0.553 -32.234  60.252  1.00  0.00           N  
ATOM   4469  CA  LEU B 183      -1.830 -31.725  59.781  1.00  0.00           C  
ATOM   4470  C   LEU B 183      -1.915 -31.802  58.248  1.00  0.00           C  
ATOM   4471  O   LEU B 183      -3.010 -31.905  57.673  1.00  0.00           O  
ATOM   4472  CB  LEU B 183      -2.009 -30.274  60.253  1.00  0.00           C  
ATOM   4473  CG  LEU B 183      -2.083 -29.997  61.800  1.00  0.00           C  
ATOM   4474  CD1 LEU B 183      -2.243 -28.504  61.998  1.00  0.00           C  
ATOM   4475  CD2 LEU B 183      -3.176 -30.760  62.473  1.00  0.00           C  
ATOM   4476  H   LEU B 183       0.154 -31.578  60.589  1.00  0.00           H  
ATOM   4477  HA  LEU B 183      -2.624 -32.345  60.185  1.00  0.00           H  
ATOM   4478 1HB  LEU B 183      -1.134 -29.743  59.917  1.00  0.00           H  
ATOM   4479 2HB  LEU B 183      -2.859 -29.839  59.779  1.00  0.00           H  
ATOM   4480  HG  LEU B 183      -1.162 -30.292  62.249  1.00  0.00           H  
ATOM   4481 1HD1 LEU B 183      -2.262 -28.292  63.055  1.00  0.00           H  
ATOM   4482 2HD1 LEU B 183      -1.406 -27.991  61.542  1.00  0.00           H  
ATOM   4483 3HD1 LEU B 183      -3.168 -28.167  61.547  1.00  0.00           H  
ATOM   4484 1HD2 LEU B 183      -3.178 -30.530  63.537  1.00  0.00           H  
ATOM   4485 2HD2 LEU B 183      -4.082 -30.485  62.062  1.00  0.00           H  
ATOM   4486 3HD2 LEU B 183      -3.028 -31.828  62.344  1.00  0.00           H  
ATOM   4487  N   GLY B 184      -0.758 -31.795  57.569  1.00  0.00           N  
ATOM   4488  CA  GLY B 184      -0.727 -31.861  56.117  1.00  0.00           C  
ATOM   4489  C   GLY B 184      -0.978 -30.500  55.503  1.00  0.00           C  
ATOM   4490  O   GLY B 184      -1.663 -30.389  54.483  1.00  0.00           O  
ATOM   4491  H   GLY B 184       0.134 -31.674  58.052  1.00  0.00           H  
ATOM   4492 1HA  GLY B 184       0.249 -32.234  55.804  1.00  0.00           H  
ATOM   4493 2HA  GLY B 184      -1.473 -32.573  55.768  1.00  0.00           H  
ATOM   4494  N   ILE B 185      -0.457 -29.460  56.147  1.00  0.00           N  
ATOM   4495  CA  ILE B 185      -0.669 -28.094  55.685  1.00  0.00           C  
ATOM   4496  C   ILE B 185       0.652 -27.356  55.458  1.00  0.00           C  
ATOM   4497  O   ILE B 185       1.715 -27.814  55.881  1.00  0.00           O  
ATOM   4498  CB  ILE B 185      -1.536 -27.343  56.708  1.00  0.00           C  
ATOM   4499  CG1 ILE B 185      -0.773 -27.237  58.032  1.00  0.00           C  
ATOM   4500  CG2 ILE B 185      -2.884 -28.075  56.880  1.00  0.00           C  
ATOM   4501  CD1 ILE B 185      -1.431 -26.416  59.058  1.00  0.00           C  
ATOM   4502  H   ILE B 185       0.123 -29.648  56.971  1.00  0.00           H  
ATOM   4503  HA  ILE B 185      -1.204 -28.116  54.736  1.00  0.00           H  
ATOM   4504  HB  ILE B 185      -1.721 -26.348  56.350  1.00  0.00           H  
ATOM   4505 1HG1 ILE B 185      -0.592 -28.220  58.414  1.00  0.00           H  
ATOM   4506 2HG1 ILE B 185       0.189 -26.762  57.836  1.00  0.00           H  
ATOM   4507 1HG2 ILE B 185      -3.525 -27.553  57.573  1.00  0.00           H  
ATOM   4508 2HG2 ILE B 185      -3.379 -28.123  55.909  1.00  0.00           H  
ATOM   4509 3HG2 ILE B 185      -2.712 -29.083  57.243  1.00  0.00           H  
ATOM   4510 1HD1 ILE B 185      -0.800 -26.371  59.930  1.00  0.00           H  
ATOM   4511 2HD1 ILE B 185      -1.585 -25.425  58.663  1.00  0.00           H  
ATOM   4512 3HD1 ILE B 185      -2.379 -26.851  59.329  1.00  0.00           H  
ATOM   4513  N   SER B 186       0.585 -26.223  54.769  1.00  0.00           N  
ATOM   4514  CA  SER B 186       1.773 -25.408  54.506  1.00  0.00           C  
ATOM   4515  C   SER B 186       2.161 -24.570  55.718  1.00  0.00           C  
ATOM   4516  O   SER B 186       1.409 -24.471  56.696  1.00  0.00           O  
ATOM   4517  CB  SER B 186       1.551 -24.487  53.317  1.00  0.00           C  
ATOM   4518  OG  SER B 186       0.663 -23.446  53.623  1.00  0.00           O  
ATOM   4519  H   SER B 186      -0.336 -25.906  54.427  1.00  0.00           H  
ATOM   4520  HA  SER B 186       2.602 -26.081  54.275  1.00  0.00           H  
ATOM   4521 1HB  SER B 186       2.497 -24.073  52.986  1.00  0.00           H  
ATOM   4522 2HB  SER B 186       1.144 -25.075  52.494  1.00  0.00           H  
ATOM   4523  HG  SER B 186       0.430 -23.046  52.773  1.00  0.00           H  
ATOM   4524  N   VAL B 187       3.340 -23.958  55.658  1.00  0.00           N  
ATOM   4525  CA  VAL B 187       3.806 -23.079  56.723  1.00  0.00           C  
ATOM   4526  C   VAL B 187       2.853 -21.889  56.898  1.00  0.00           C  
ATOM   4527  O   VAL B 187       2.539 -21.493  58.021  1.00  0.00           O  
ATOM   4528  CB  VAL B 187       5.253 -22.615  56.468  1.00  0.00           C  
ATOM   4529  CG1 VAL B 187       5.647 -21.577  57.476  1.00  0.00           C  
ATOM   4530  CG2 VAL B 187       6.212 -23.805  56.555  1.00  0.00           C  
ATOM   4531  H   VAL B 187       3.916 -24.094  54.835  1.00  0.00           H  
ATOM   4532  HA  VAL B 187       3.795 -23.658  57.657  1.00  0.00           H  
ATOM   4533  HB  VAL B 187       5.319 -22.163  55.479  1.00  0.00           H  
ATOM   4534 1HG1 VAL B 187       6.669 -21.253  57.282  1.00  0.00           H  
ATOM   4535 2HG1 VAL B 187       4.984 -20.735  57.400  1.00  0.00           H  
ATOM   4536 3HG1 VAL B 187       5.583 -21.989  58.472  1.00  0.00           H  
ATOM   4537 1HG2 VAL B 187       7.235 -23.467  56.367  1.00  0.00           H  
ATOM   4538 2HG2 VAL B 187       6.156 -24.244  57.545  1.00  0.00           H  
ATOM   4539 3HG2 VAL B 187       5.940 -24.553  55.815  1.00  0.00           H  
ATOM   4540  N   LYS B 188       2.427 -21.291  55.773  1.00  0.00           N  
ATOM   4541  CA  LYS B 188       1.500 -20.165  55.841  1.00  0.00           C  
ATOM   4542  C   LYS B 188       0.166 -20.610  56.426  1.00  0.00           C  
ATOM   4543  O   LYS B 188      -0.424 -19.879  57.231  1.00  0.00           O  
ATOM   4544  CB  LYS B 188       1.274 -19.551  54.458  1.00  0.00           C  
ATOM   4545  CG  LYS B 188       0.284 -18.347  54.419  1.00  0.00           C  
ATOM   4546  CD  LYS B 188       0.809 -17.099  55.148  1.00  0.00           C  
ATOM   4547  CE  LYS B 188      -0.164 -15.912  54.973  1.00  0.00           C  
ATOM   4548  NZ  LYS B 188       0.333 -14.672  55.639  1.00  0.00           N1+
ATOM   4549  H   LYS B 188       2.736 -21.647  54.883  1.00  0.00           H  
ATOM   4550  HA  LYS B 188       1.929 -19.412  56.499  1.00  0.00           H  
ATOM   4551 1HB  LYS B 188       2.228 -19.213  54.055  1.00  0.00           H  
ATOM   4552 2HB  LYS B 188       0.887 -20.317  53.784  1.00  0.00           H  
ATOM   4553 1HG  LYS B 188       0.092 -18.085  53.380  1.00  0.00           H  
ATOM   4554 2HG  LYS B 188      -0.667 -18.638  54.870  1.00  0.00           H  
ATOM   4555 1HD  LYS B 188       0.893 -17.311  56.217  1.00  0.00           H  
ATOM   4556 2HD  LYS B 188       1.794 -16.828  54.767  1.00  0.00           H  
ATOM   4557 1HE  LYS B 188      -0.302 -15.713  53.913  1.00  0.00           H  
ATOM   4558 2HE  LYS B 188      -1.125 -16.181  55.409  1.00  0.00           H  
ATOM   4559 1HZ  LYS B 188      -0.341 -13.883  55.525  1.00  0.00           H  
ATOM   4560 2HZ  LYS B 188       0.449 -14.847  56.622  1.00  0.00           H  
ATOM   4561 3HZ  LYS B 188       1.215 -14.403  55.239  1.00  0.00           H  
ATOM   4562  N   GLU B 189      -0.326 -21.788  56.026  1.00  0.00           N  
ATOM   4563  CA  GLU B 189      -1.586 -22.284  56.559  1.00  0.00           C  
ATOM   4564  C   GLU B 189      -1.490 -22.490  58.061  1.00  0.00           C  
ATOM   4565  O   GLU B 189      -2.435 -22.172  58.785  1.00  0.00           O  
ATOM   4566  CB  GLU B 189      -2.013 -23.553  55.839  1.00  0.00           C  
ATOM   4567  CG  GLU B 189      -2.491 -23.305  54.411  1.00  0.00           C  
ATOM   4568  CD  GLU B 189      -2.747 -24.553  53.598  1.00  0.00           C  
ATOM   4569  OE1 GLU B 189      -2.105 -25.563  53.824  1.00  0.00           O  
ATOM   4570  OE2 GLU B 189      -3.598 -24.497  52.745  1.00  0.00           O1-
ATOM   4571  H   GLU B 189       0.179 -22.336  55.328  1.00  0.00           H  
ATOM   4572  HA  GLU B 189      -2.350 -21.532  56.374  1.00  0.00           H  
ATOM   4573 1HB  GLU B 189      -1.162 -24.221  55.793  1.00  0.00           H  
ATOM   4574 2HB  GLU B 189      -2.805 -24.052  56.397  1.00  0.00           H  
ATOM   4575 1HG  GLU B 189      -3.417 -22.729  54.460  1.00  0.00           H  
ATOM   4576 2HG  GLU B 189      -1.757 -22.690  53.900  1.00  0.00           H  
ATOM   4577  N   LEU B 190      -0.341 -22.985  58.546  1.00  0.00           N  
ATOM   4578  CA  LEU B 190      -0.188 -23.167  59.976  1.00  0.00           C  
ATOM   4579  C   LEU B 190      -0.282 -21.831  60.675  1.00  0.00           C  
ATOM   4580  O   LEU B 190      -0.931 -21.726  61.713  1.00  0.00           O  
ATOM   4581  CB  LEU B 190       1.160 -23.764  60.356  1.00  0.00           C  
ATOM   4582  CG  LEU B 190       1.348 -24.024  61.885  1.00  0.00           C  
ATOM   4583  CD1 LEU B 190       0.385 -25.103  62.379  1.00  0.00           C  
ATOM   4584  CD2 LEU B 190       2.713 -24.378  62.147  1.00  0.00           C  
ATOM   4585  H   LEU B 190       0.389 -23.301  57.900  1.00  0.00           H  
ATOM   4586  HA  LEU B 190      -0.998 -23.794  60.323  1.00  0.00           H  
ATOM   4587 1HB  LEU B 190       1.281 -24.704  59.823  1.00  0.00           H  
ATOM   4588 2HB  LEU B 190       1.946 -23.083  60.027  1.00  0.00           H  
ATOM   4589  HG  LEU B 190       1.115 -23.124  62.434  1.00  0.00           H  
ATOM   4590 1HD1 LEU B 190       0.536 -25.240  63.444  1.00  0.00           H  
ATOM   4591 2HD1 LEU B 190      -0.638 -24.805  62.205  1.00  0.00           H  
ATOM   4592 3HD1 LEU B 190       0.585 -26.042  61.865  1.00  0.00           H  
ATOM   4593 1HD2 LEU B 190       2.821 -24.540  63.205  1.00  0.00           H  
ATOM   4594 2HD2 LEU B 190       2.954 -25.263  61.624  1.00  0.00           H  
ATOM   4595 3HD2 LEU B 190       3.366 -23.576  61.825  1.00  0.00           H  
ATOM   4596  N   LEU B 191       0.386 -20.808  60.127  1.00  0.00           N  
ATOM   4597  CA  LEU B 191       0.339 -19.487  60.731  1.00  0.00           C  
ATOM   4598  C   LEU B 191      -1.082 -18.948  60.770  1.00  0.00           C  
ATOM   4599  O   LEU B 191      -1.481 -18.354  61.777  1.00  0.00           O  
ATOM   4600  CB  LEU B 191       1.270 -18.517  59.991  1.00  0.00           C  
ATOM   4601  CG  LEU B 191       1.299 -17.035  60.501  1.00  0.00           C  
ATOM   4602  CD1 LEU B 191       1.706 -16.969  61.931  1.00  0.00           C  
ATOM   4603  CD2 LEU B 191       2.308 -16.270  59.681  1.00  0.00           C  
ATOM   4604  H   LEU B 191       0.971 -20.972  59.300  1.00  0.00           H  
ATOM   4605  HA  LEU B 191       0.679 -19.584  61.750  1.00  0.00           H  
ATOM   4606 1HB  LEU B 191       2.289 -18.912  60.044  1.00  0.00           H  
ATOM   4607 2HB  LEU B 191       0.974 -18.497  58.943  1.00  0.00           H  
ATOM   4608  HG  LEU B 191       0.308 -16.587  60.394  1.00  0.00           H  
ATOM   4609 1HD1 LEU B 191       1.737 -15.933  62.253  1.00  0.00           H  
ATOM   4610 2HD1 LEU B 191       1.002 -17.505  62.556  1.00  0.00           H  
ATOM   4611 3HD1 LEU B 191       2.682 -17.408  62.007  1.00  0.00           H  
ATOM   4612 1HD2 LEU B 191       2.339 -15.242  60.019  1.00  0.00           H  
ATOM   4613 2HD2 LEU B 191       3.294 -16.725  59.807  1.00  0.00           H  
ATOM   4614 3HD2 LEU B 191       2.016 -16.302  58.638  1.00  0.00           H  
ATOM   4615  N   LEU B 192      -1.845 -19.125  59.688  1.00  0.00           N  
ATOM   4616  CA  LEU B 192      -3.223 -18.657  59.686  1.00  0.00           C  
ATOM   4617  C   LEU B 192      -4.043 -19.392  60.754  1.00  0.00           C  
ATOM   4618  O   LEU B 192      -4.819 -18.757  61.474  1.00  0.00           O  
ATOM   4619  CB  LEU B 192      -3.855 -18.913  58.323  1.00  0.00           C  
ATOM   4620  CG  LEU B 192      -3.361 -18.098  57.112  1.00  0.00           C  
ATOM   4621  CD1 LEU B 192      -3.958 -18.710  55.850  1.00  0.00           C  
ATOM   4622  CD2 LEU B 192      -3.802 -16.666  57.222  1.00  0.00           C  
ATOM   4623  H   LEU B 192      -1.439 -19.564  58.856  1.00  0.00           H  
ATOM   4624  HA  LEU B 192      -3.230 -17.598  59.918  1.00  0.00           H  
ATOM   4625 1HB  LEU B 192      -3.672 -19.947  58.087  1.00  0.00           H  
ATOM   4626 2HB  LEU B 192      -4.927 -18.754  58.416  1.00  0.00           H  
ATOM   4627  HG  LEU B 192      -2.277 -18.148  57.053  1.00  0.00           H  
ATOM   4628 1HD1 LEU B 192      -3.624 -18.155  54.975  1.00  0.00           H  
ATOM   4629 2HD1 LEU B 192      -3.647 -19.740  55.753  1.00  0.00           H  
ATOM   4630 3HD1 LEU B 192      -5.042 -18.671  55.906  1.00  0.00           H  
ATOM   4631 1HD2 LEU B 192      -3.459 -16.114  56.350  1.00  0.00           H  
ATOM   4632 2HD2 LEU B 192      -4.886 -16.637  57.259  1.00  0.00           H  
ATOM   4633 3HD2 LEU B 192      -3.388 -16.208  58.116  1.00  0.00           H  
ATOM   4634  N   LEU B 193      -3.842 -20.716  60.901  1.00  0.00           N  
ATOM   4635  CA  LEU B 193      -4.550 -21.463  61.937  1.00  0.00           C  
ATOM   4636  C   LEU B 193      -4.118 -21.015  63.323  1.00  0.00           C  
ATOM   4637  O   LEU B 193      -4.941 -20.968  64.230  1.00  0.00           O  
ATOM   4638  CB  LEU B 193      -4.318 -22.971  61.837  1.00  0.00           C  
ATOM   4639  CG  LEU B 193      -4.932 -23.729  60.646  1.00  0.00           C  
ATOM   4640  CD1 LEU B 193      -4.397 -25.129  60.673  1.00  0.00           C  
ATOM   4641  CD2 LEU B 193      -6.476 -23.752  60.745  1.00  0.00           C  
ATOM   4642  H   LEU B 193      -3.218 -21.207  60.252  1.00  0.00           H  
ATOM   4643  HA  LEU B 193      -5.611 -21.256  61.836  1.00  0.00           H  
ATOM   4644 1HB  LEU B 193      -3.240 -23.142  61.815  1.00  0.00           H  
ATOM   4645 2HB  LEU B 193      -4.714 -23.421  62.739  1.00  0.00           H  
ATOM   4646  HG  LEU B 193      -4.623 -23.261  59.714  1.00  0.00           H  
ATOM   4647 1HD1 LEU B 193      -4.795 -25.688  59.830  1.00  0.00           H  
ATOM   4648 2HD1 LEU B 193      -3.320 -25.087  60.610  1.00  0.00           H  
ATOM   4649 3HD1 LEU B 193      -4.685 -25.606  61.602  1.00  0.00           H  
ATOM   4650 1HD2 LEU B 193      -6.888 -24.308  59.909  1.00  0.00           H  
ATOM   4651 2HD2 LEU B 193      -6.772 -24.228  61.671  1.00  0.00           H  
ATOM   4652 3HD2 LEU B 193      -6.867 -22.744  60.719  1.00  0.00           H  
ATOM   4653  N   ALA B 194      -2.817 -20.729  63.502  1.00  0.00           N  
ATOM   4654  CA  ALA B 194      -2.304 -20.262  64.785  1.00  0.00           C  
ATOM   4655  C   ALA B 194      -2.941 -18.945  65.149  1.00  0.00           C  
ATOM   4656  O   ALA B 194      -3.336 -18.744  66.305  1.00  0.00           O  
ATOM   4657  CB  ALA B 194      -0.807 -20.108  64.710  1.00  0.00           C  
ATOM   4658  H   ALA B 194      -2.170 -20.874  62.729  1.00  0.00           H  
ATOM   4659  HA  ALA B 194      -2.554 -20.972  65.550  1.00  0.00           H  
ATOM   4660 1HB  ALA B 194      -0.440 -19.770  65.666  1.00  0.00           H  
ATOM   4661 2HB  ALA B 194      -0.351 -21.067  64.461  1.00  0.00           H  
ATOM   4662 3HB  ALA B 194      -0.559 -19.382  63.949  1.00  0.00           H  
ATOM   4663  N   GLN B 195      -3.103 -18.067  64.164  1.00  0.00           N  
ATOM   4664  CA  GLN B 195      -3.756 -16.804  64.405  1.00  0.00           C  
ATOM   4665  C   GLN B 195      -5.227 -17.060  64.743  1.00  0.00           C  
ATOM   4666  O   GLN B 195      -5.769 -16.439  65.658  1.00  0.00           O  
ATOM   4667  CB  GLN B 195      -3.617 -15.901  63.178  1.00  0.00           C  
ATOM   4668  CG  GLN B 195      -4.157 -14.491  63.345  1.00  0.00           C  
ATOM   4669  CD  GLN B 195      -3.440 -13.668  64.330  1.00  0.00           C  
ATOM   4670  NE2 GLN B 195      -4.215 -13.096  65.238  1.00  0.00           N  
ATOM   4671  OE1 GLN B 195      -2.200 -13.519  64.275  1.00  0.00           O  
ATOM   4672  H   GLN B 195      -2.699 -18.265  63.241  1.00  0.00           H  
ATOM   4673  HA  GLN B 195      -3.282 -16.320  65.256  1.00  0.00           H  
ATOM   4674 1HB  GLN B 195      -2.565 -15.835  62.903  1.00  0.00           H  
ATOM   4675 2HB  GLN B 195      -4.129 -16.361  62.336  1.00  0.00           H  
ATOM   4676 1HG  GLN B 195      -4.140 -13.983  62.383  1.00  0.00           H  
ATOM   4677 2HG  GLN B 195      -5.168 -14.556  63.720  1.00  0.00           H  
ATOM   4678 1HE2 GLN B 195      -3.842 -12.464  65.956  1.00  0.00           H  
ATOM   4679 2HE2 GLN B 195      -5.222 -13.249  65.240  1.00  0.00           H  
ATOM   4680  N   ALA B 196      -5.869 -18.004  64.032  1.00  0.00           N  
ATOM   4681  CA  ALA B 196      -7.268 -18.318  64.290  1.00  0.00           C  
ATOM   4682  C   ALA B 196      -7.424 -18.837  65.703  1.00  0.00           C  
ATOM   4683  O   ALA B 196      -8.404 -18.517  66.381  1.00  0.00           O  
ATOM   4684  CB  ALA B 196      -7.789 -19.349  63.302  1.00  0.00           C  
ATOM   4685  H   ALA B 196      -5.388 -18.463  63.255  1.00  0.00           H  
ATOM   4686  HA  ALA B 196      -7.838 -17.402  64.193  1.00  0.00           H  
ATOM   4687 1HB  ALA B 196      -8.837 -19.543  63.508  1.00  0.00           H  
ATOM   4688 2HB  ALA B 196      -7.674 -18.981  62.290  1.00  0.00           H  
ATOM   4689 3HB  ALA B 196      -7.229 -20.268  63.406  1.00  0.00           H  
ATOM   4690  N   ALA B 197      -6.470 -19.659  66.144  1.00  0.00           N  
ATOM   4691  CA  ALA B 197      -6.457 -20.218  67.484  1.00  0.00           C  
ATOM   4692  C   ALA B 197      -6.334 -19.083  68.512  1.00  0.00           C  
ATOM   4693  O   ALA B 197      -7.075 -19.015  69.507  1.00  0.00           O  
ATOM   4694  CB  ALA B 197      -5.315 -21.221  67.587  1.00  0.00           C  
ATOM   4695  H   ALA B 197      -5.735 -19.936  65.494  1.00  0.00           H  
ATOM   4696  HA  ALA B 197      -7.392 -20.744  67.654  1.00  0.00           H  
ATOM   4697 1HB  ALA B 197      -5.292 -21.655  68.554  1.00  0.00           H  
ATOM   4698 2HB  ALA B 197      -5.452 -22.000  66.841  1.00  0.00           H  
ATOM   4699 3HB  ALA B 197      -4.374 -20.718  67.410  1.00  0.00           H  
ATOM   4700  N   ARG B 198      -5.450 -18.113  68.228  1.00  0.00           N  
ATOM   4701  CA  ARG B 198      -5.263 -16.982  69.127  1.00  0.00           C  
ATOM   4702  C   ARG B 198      -6.535 -16.144  69.298  1.00  0.00           C  
ATOM   4703  O   ARG B 198      -6.861 -15.743  70.419  1.00  0.00           O  
ATOM   4704  CB  ARG B 198      -4.122 -16.084  68.633  1.00  0.00           C  
ATOM   4705  CG  ARG B 198      -3.850 -14.798  69.449  1.00  0.00           C  
ATOM   4706  CD  ARG B 198      -3.373 -15.061  70.853  1.00  0.00           C  
ATOM   4707  NE  ARG B 198      -1.988 -15.586  70.909  1.00  0.00           N  
ATOM   4708  CZ  ARG B 198      -1.463 -16.261  71.976  1.00  0.00           C  
ATOM   4709  NH1 ARG B 198      -2.216 -16.486  73.042  1.00  0.00           N1+
ATOM   4710  NH2 ARG B 198      -0.204 -16.705  71.987  1.00  0.00           N  
ATOM   4711  H   ARG B 198      -4.830 -18.220  67.419  1.00  0.00           H  
ATOM   4712  HA  ARG B 198      -4.983 -17.388  70.095  1.00  0.00           H  
ATOM   4713 1HB  ARG B 198      -3.204 -16.663  68.622  1.00  0.00           H  
ATOM   4714 2HB  ARG B 198      -4.318 -15.774  67.611  1.00  0.00           H  
ATOM   4715 1HG  ARG B 198      -3.085 -14.223  68.939  1.00  0.00           H  
ATOM   4716 2HG  ARG B 198      -4.759 -14.197  69.504  1.00  0.00           H  
ATOM   4717 1HD  ARG B 198      -3.399 -14.126  71.406  1.00  0.00           H  
ATOM   4718 2HD  ARG B 198      -4.035 -15.768  71.333  1.00  0.00           H  
ATOM   4719  HE  ARG B 198      -1.373 -15.391  70.103  1.00  0.00           H  
ATOM   4720 1HH1 ARG B 198      -3.170 -16.165  73.070  1.00  0.00           H  
ATOM   4721 2HH1 ARG B 198      -1.832 -16.982  73.831  1.00  0.00           H  
ATOM   4722 1HH2 ARG B 198       0.443 -16.575  71.196  1.00  0.00           H  
ATOM   4723 2HH2 ARG B 198       0.144 -17.199  72.786  1.00  0.00           H  
ATOM   4724  N   ASN B 199      -7.282 -15.925  68.209  1.00  0.00           N  
ATOM   4725  CA  ASN B 199      -8.498 -15.110  68.279  1.00  0.00           C  
ATOM   4726  C   ASN B 199      -9.700 -15.924  68.778  1.00  0.00           C  
ATOM   4727  O   ASN B 199     -10.575 -15.400  69.467  1.00  0.00           O  
ATOM   4728  CB  ASN B 199      -8.796 -14.494  66.924  1.00  0.00           C  
ATOM   4729  CG  ASN B 199      -7.781 -13.469  66.517  1.00  0.00           C  
ATOM   4730  ND2 ASN B 199      -7.721 -12.313  67.162  1.00  0.00           N  
ATOM   4731  OD1 ASN B 199      -7.035 -13.771  65.569  1.00  0.00           O  
ATOM   4732  H   ASN B 199      -6.925 -16.257  67.304  1.00  0.00           H  
ATOM   4733  HA  ASN B 199      -8.333 -14.305  68.997  1.00  0.00           H  
ATOM   4734 1HB  ASN B 199      -8.792 -15.275  66.171  1.00  0.00           H  
ATOM   4735 2HB  ASN B 199      -9.778 -14.043  66.928  1.00  0.00           H  
ATOM   4736 1HD2 ASN B 199      -7.015 -11.619  66.901  1.00  0.00           H  
ATOM   4737 2HD2 ASN B 199      -8.365 -12.079  67.927  1.00  0.00           H  
ATOM   4738  N   SER B 200      -9.742 -17.219  68.454  1.00  0.00           N  
ATOM   4739  CA  SER B 200     -10.835 -18.079  68.885  1.00  0.00           C  
ATOM   4740  C   SER B 200     -10.705 -18.589  70.327  1.00  0.00           C  
ATOM   4741  O   SER B 200     -11.707 -19.000  70.918  1.00  0.00           O  
ATOM   4742  CB  SER B 200     -10.982 -19.255  67.939  1.00  0.00           C  
ATOM   4743  OG  SER B 200      -9.856 -20.071  67.962  1.00  0.00           O  
ATOM   4744  H   SER B 200      -9.023 -17.621  67.857  1.00  0.00           H  
ATOM   4745  HA  SER B 200     -11.755 -17.495  68.825  1.00  0.00           H  
ATOM   4746 1HB  SER B 200     -11.850 -19.838  68.228  1.00  0.00           H  
ATOM   4747 2HB  SER B 200     -11.142 -18.897  66.933  1.00  0.00           H  
ATOM   4748  HG  SER B 200      -9.232 -19.640  67.342  1.00  0.00           H  
ATOM   4749  N   GLY B 201      -9.505 -18.507  70.931  1.00  0.00           N  
ATOM   4750  CA  GLY B 201      -9.313 -18.988  72.299  1.00  0.00           C  
ATOM   4751  C   GLY B 201      -9.160 -20.505  72.334  1.00  0.00           C  
ATOM   4752  O   GLY B 201      -9.589 -21.168  73.282  1.00  0.00           O  
ATOM   4753  H   GLY B 201      -8.680 -18.204  70.411  1.00  0.00           H  
ATOM   4754 1HA  GLY B 201      -8.421 -18.520  72.715  1.00  0.00           H  
ATOM   4755 2HA  GLY B 201     -10.157 -18.683  72.915  1.00  0.00           H  
ATOM   4756  N   THR B 202      -8.593 -21.046  71.260  1.00  0.00           N  
ATOM   4757  CA  THR B 202      -8.400 -22.482  71.082  1.00  0.00           C  
ATOM   4758  C   THR B 202      -6.947 -22.789  70.717  1.00  0.00           C  
ATOM   4759  O   THR B 202      -6.088 -21.903  70.746  1.00  0.00           O  
ATOM   4760  CB  THR B 202      -9.381 -23.057  70.023  1.00  0.00           C  
ATOM   4761  CG2 THR B 202     -10.825 -22.726  70.358  1.00  0.00           C  
ATOM   4762  OG1 THR B 202      -9.082 -22.546  68.717  1.00  0.00           O  
ATOM   4763  H   THR B 202      -8.221 -20.407  70.552  1.00  0.00           H  
ATOM   4764  HA  THR B 202      -8.610 -22.986  72.024  1.00  0.00           H  
ATOM   4765  HB  THR B 202      -9.278 -24.135  70.005  1.00  0.00           H  
ATOM   4766  HG1 THR B 202      -9.297 -21.596  68.684  1.00  0.00           H  
ATOM   4767 1HG2 THR B 202     -11.476 -23.164  69.607  1.00  0.00           H  
ATOM   4768 2HG2 THR B 202     -11.070 -23.130  71.339  1.00  0.00           H  
ATOM   4769 3HG2 THR B 202     -10.960 -21.647  70.367  1.00  0.00           H  
ATOM   4770  N   THR B 203      -6.644 -24.059  70.482  1.00  0.00           N  
ATOM   4771  CA  THR B 203      -5.316 -24.490  70.047  1.00  0.00           C  
ATOM   4772  C   THR B 203      -5.321 -24.707  68.538  1.00  0.00           C  
ATOM   4773  O   THR B 203      -6.388 -24.747  67.926  1.00  0.00           O  
ATOM   4774  CB  THR B 203      -4.923 -25.806  70.725  1.00  0.00           C  
ATOM   4775  CG2 THR B 203      -4.933 -25.694  72.242  1.00  0.00           C  
ATOM   4776  OG1 THR B 203      -5.846 -26.825  70.305  1.00  0.00           O  
ATOM   4777  H   THR B 203      -7.383 -24.763  70.572  1.00  0.00           H  
ATOM   4778  HA  THR B 203      -4.587 -23.716  70.291  1.00  0.00           H  
ATOM   4779  HB  THR B 203      -3.924 -26.083  70.401  1.00  0.00           H  
ATOM   4780  HG1 THR B 203      -6.731 -26.614  70.701  1.00  0.00           H  
ATOM   4781 1HG2 THR B 203      -4.647 -26.650  72.681  1.00  0.00           H  
ATOM   4782 2HG2 THR B 203      -4.227 -24.924  72.552  1.00  0.00           H  
ATOM   4783 3HG2 THR B 203      -5.935 -25.426  72.579  1.00  0.00           H  
ATOM   4784  N   VAL B 204      -4.147 -24.872  67.924  1.00  0.00           N  
ATOM   4785  CA  VAL B 204      -4.128 -25.152  66.490  1.00  0.00           C  
ATOM   4786  C   VAL B 204      -4.755 -26.484  66.141  1.00  0.00           C  
ATOM   4787  O   VAL B 204      -5.507 -26.575  65.176  1.00  0.00           O  
ATOM   4788  CB  VAL B 204      -2.740 -25.064  65.887  1.00  0.00           C  
ATOM   4789  CG1 VAL B 204      -2.765 -25.592  64.447  1.00  0.00           C  
ATOM   4790  CG2 VAL B 204      -2.354 -23.650  65.857  1.00  0.00           C  
ATOM   4791  H   VAL B 204      -3.292 -24.817  68.460  1.00  0.00           H  
ATOM   4792  HA  VAL B 204      -4.712 -24.373  66.003  1.00  0.00           H  
ATOM   4793  HB  VAL B 204      -2.039 -25.638  66.478  1.00  0.00           H  
ATOM   4794 1HG1 VAL B 204      -1.791 -25.503  64.031  1.00  0.00           H  
ATOM   4795 2HG1 VAL B 204      -3.058 -26.634  64.420  1.00  0.00           H  
ATOM   4796 3HG1 VAL B 204      -3.465 -25.015  63.861  1.00  0.00           H  
ATOM   4797 1HG2 VAL B 204      -1.362 -23.540  65.416  1.00  0.00           H  
ATOM   4798 2HG2 VAL B 204      -3.086 -23.119  65.251  1.00  0.00           H  
ATOM   4799 3HG2 VAL B 204      -2.357 -23.251  66.863  1.00  0.00           H  
ATOM   4800  N   GLU B 205      -4.463 -27.540  66.896  1.00  0.00           N  
ATOM   4801  CA  GLU B 205      -5.096 -28.809  66.558  1.00  0.00           C  
ATOM   4802  C   GLU B 205      -6.606 -28.616  66.473  1.00  0.00           C  
ATOM   4803  O   GLU B 205      -7.248 -29.101  65.531  1.00  0.00           O  
ATOM   4804  CB  GLU B 205      -4.791 -29.873  67.605  1.00  0.00           C  
ATOM   4805  CG  GLU B 205      -5.448 -31.214  67.320  1.00  0.00           C  
ATOM   4806  CD  GLU B 205      -5.165 -32.231  68.364  1.00  0.00           C  
ATOM   4807  OE1 GLU B 205      -4.367 -31.963  69.224  1.00  0.00           O  
ATOM   4808  OE2 GLU B 205      -5.781 -33.283  68.325  1.00  0.00           O1-
ATOM   4809  H   GLU B 205      -3.830 -27.465  67.677  1.00  0.00           H  
ATOM   4810  HA  GLU B 205      -4.730 -29.140  65.586  1.00  0.00           H  
ATOM   4811 1HB  GLU B 205      -3.713 -30.028  67.660  1.00  0.00           H  
ATOM   4812 2HB  GLU B 205      -5.126 -29.528  68.585  1.00  0.00           H  
ATOM   4813 1HG  GLU B 205      -6.524 -31.075  67.263  1.00  0.00           H  
ATOM   4814 2HG  GLU B 205      -5.105 -31.577  66.351  1.00  0.00           H  
ATOM   4815  N   GLU B 206      -7.172 -27.897  67.454  1.00  0.00           N  
ATOM   4816  CA  GLU B 206      -8.595 -27.613  67.440  1.00  0.00           C  
ATOM   4817  C   GLU B 206      -8.994 -26.725  66.260  1.00  0.00           C  
ATOM   4818  O   GLU B 206     -10.024 -26.979  65.641  1.00  0.00           O  
ATOM   4819  CB  GLU B 206      -8.991 -26.950  68.753  1.00  0.00           C  
ATOM   4820  CG  GLU B 206      -8.973 -27.881  69.954  1.00  0.00           C  
ATOM   4821  CD  GLU B 206      -9.073 -27.143  71.233  1.00  0.00           C  
ATOM   4822  OE1 GLU B 206      -8.423 -26.114  71.321  1.00  0.00           O  
ATOM   4823  OE2 GLU B 206      -9.778 -27.564  72.114  1.00  0.00           O1-
ATOM   4824  H   GLU B 206      -6.597 -27.556  68.226  1.00  0.00           H  
ATOM   4825  HA  GLU B 206      -9.129 -28.556  67.355  1.00  0.00           H  
ATOM   4826 1HB  GLU B 206      -8.312 -26.130  68.953  1.00  0.00           H  
ATOM   4827 2HB  GLU B 206      -9.993 -26.530  68.662  1.00  0.00           H  
ATOM   4828 1HG  GLU B 206      -9.812 -28.572  69.879  1.00  0.00           H  
ATOM   4829 2HG  GLU B 206      -8.053 -28.465  69.939  1.00  0.00           H  
ATOM   4830  N   ALA B 207      -8.188 -25.708  65.919  1.00  0.00           N  
ATOM   4831  CA  ALA B 207      -8.511 -24.825  64.799  1.00  0.00           C  
ATOM   4832  C   ALA B 207      -8.588 -25.618  63.492  1.00  0.00           C  
ATOM   4833  O   ALA B 207      -9.495 -25.429  62.679  1.00  0.00           O  
ATOM   4834  CB  ALA B 207      -7.450 -23.723  64.692  1.00  0.00           C  
ATOM   4835  H   ALA B 207      -7.379 -25.502  66.510  1.00  0.00           H  
ATOM   4836  HA  ALA B 207      -9.483 -24.376  64.989  1.00  0.00           H  
ATOM   4837 1HB  ALA B 207      -7.673 -23.047  63.885  1.00  0.00           H  
ATOM   4838 2HB  ALA B 207      -7.416 -23.166  65.630  1.00  0.00           H  
ATOM   4839 3HB  ALA B 207      -6.486 -24.177  64.508  1.00  0.00           H  
ATOM   4840  N   TYR B 208      -7.652 -26.533  63.302  1.00  0.00           N  
ATOM   4841  CA  TYR B 208      -7.613 -27.367  62.114  1.00  0.00           C  
ATOM   4842  C   TYR B 208      -8.869 -28.207  62.007  1.00  0.00           C  
ATOM   4843  O   TYR B 208      -9.583 -28.176  60.994  1.00  0.00           O  
ATOM   4844  CB  TYR B 208      -6.397 -28.270  62.194  1.00  0.00           C  
ATOM   4845  CG  TYR B 208      -6.234 -29.283  61.110  1.00  0.00           C  
ATOM   4846  CD1 TYR B 208      -5.649 -28.957  59.905  1.00  0.00           C  
ATOM   4847  CD2 TYR B 208      -6.631 -30.587  61.357  1.00  0.00           C  
ATOM   4848  CE1 TYR B 208      -5.444 -29.945  58.975  1.00  0.00           C  
ATOM   4849  CE2 TYR B 208      -6.425 -31.557  60.434  1.00  0.00           C  
ATOM   4850  CZ  TYR B 208      -5.819 -31.250  59.256  1.00  0.00           C  
ATOM   4851  OH  TYR B 208      -5.576 -32.239  58.348  1.00  0.00           O  
ATOM   4852  H   TYR B 208      -6.920 -26.625  64.011  1.00  0.00           H  
ATOM   4853  HA  TYR B 208      -7.548 -26.728  61.236  1.00  0.00           H  
ATOM   4854 1HB  TYR B 208      -5.506 -27.660  62.218  1.00  0.00           H  
ATOM   4855 2HB  TYR B 208      -6.419 -28.803  63.140  1.00  0.00           H  
ATOM   4856  HD1 TYR B 208      -5.331 -27.942  59.703  1.00  0.00           H  
ATOM   4857  HD2 TYR B 208      -7.082 -30.841  62.297  1.00  0.00           H  
ATOM   4858  HE1 TYR B 208      -4.964 -29.717  58.027  1.00  0.00           H  
ATOM   4859  HE2 TYR B 208      -6.721 -32.584  60.644  1.00  0.00           H  
ATOM   4860  HH  TYR B 208      -4.732 -32.039  57.876  1.00  0.00           H  
ATOM   4861  N   LYS B 209      -9.138 -28.953  63.080  1.00  0.00           N  
ATOM   4862  CA  LYS B 209     -10.276 -29.845  63.138  1.00  0.00           C  
ATOM   4863  C   LYS B 209     -11.590 -29.098  63.030  1.00  0.00           C  
ATOM   4864  O   LYS B 209     -12.527 -29.591  62.399  1.00  0.00           O  
ATOM   4865  CB  LYS B 209     -10.193 -30.709  64.394  1.00  0.00           C  
ATOM   4866  CG  LYS B 209      -9.078 -31.751  64.287  1.00  0.00           C  
ATOM   4867  CD  LYS B 209      -8.901 -32.614  65.520  1.00  0.00           C  
ATOM   4868  CE  LYS B 209      -7.839 -33.694  65.237  1.00  0.00           C  
ATOM   4869  NZ  LYS B 209      -7.495 -34.521  66.432  1.00  0.00           N1+
ATOM   4870  H   LYS B 209      -8.497 -28.907  63.879  1.00  0.00           H  
ATOM   4871  HA  LYS B 209     -10.217 -30.512  62.282  1.00  0.00           H  
ATOM   4872 1HB  LYS B 209      -9.990 -30.072  65.259  1.00  0.00           H  
ATOM   4873 2HB  LYS B 209     -11.141 -31.218  64.561  1.00  0.00           H  
ATOM   4874 1HG  LYS B 209      -9.245 -32.381  63.415  1.00  0.00           H  
ATOM   4875 2HG  LYS B 209      -8.148 -31.216  64.152  1.00  0.00           H  
ATOM   4876 1HD  LYS B 209      -8.573 -31.994  66.357  1.00  0.00           H  
ATOM   4877 2HD  LYS B 209      -9.842 -33.091  65.785  1.00  0.00           H  
ATOM   4878 1HE  LYS B 209      -8.236 -34.353  64.468  1.00  0.00           H  
ATOM   4879 2HE  LYS B 209      -6.929 -33.221  64.863  1.00  0.00           H  
ATOM   4880 1HZ  LYS B 209      -6.814 -35.215  66.170  1.00  0.00           H  
ATOM   4881 2HZ  LYS B 209      -7.072 -33.929  67.169  1.00  0.00           H  
ATOM   4882 3HZ  LYS B 209      -8.315 -34.979  66.793  1.00  0.00           H  
ATOM   4883  N   LEU B 210     -11.667 -27.909  63.621  1.00  0.00           N  
ATOM   4884  CA  LEU B 210     -12.880 -27.135  63.560  1.00  0.00           C  
ATOM   4885  C   LEU B 210     -13.139 -26.695  62.126  1.00  0.00           C  
ATOM   4886  O   LEU B 210     -14.252 -26.865  61.629  1.00  0.00           O  
ATOM   4887  CB  LEU B 210     -12.799 -25.940  64.520  1.00  0.00           C  
ATOM   4888  CG  LEU B 210     -14.032 -25.007  64.610  1.00  0.00           C  
ATOM   4889  CD1 LEU B 210     -15.283 -25.786  65.040  1.00  0.00           C  
ATOM   4890  CD2 LEU B 210     -13.753 -23.928  65.630  1.00  0.00           C  
ATOM   4891  H   LEU B 210     -10.882 -27.555  64.165  1.00  0.00           H  
ATOM   4892  HA  LEU B 210     -13.692 -27.778  63.878  1.00  0.00           H  
ATOM   4893 1HB  LEU B 210     -12.590 -26.321  65.519  1.00  0.00           H  
ATOM   4894 2HB  LEU B 210     -11.947 -25.328  64.213  1.00  0.00           H  
ATOM   4895  HG  LEU B 210     -14.212 -24.559  63.646  1.00  0.00           H  
ATOM   4896 1HD1 LEU B 210     -16.129 -25.101  65.106  1.00  0.00           H  
ATOM   4897 2HD1 LEU B 210     -15.519 -26.564  64.319  1.00  0.00           H  
ATOM   4898 3HD1 LEU B 210     -15.111 -26.241  66.014  1.00  0.00           H  
ATOM   4899 1HD2 LEU B 210     -14.618 -23.292  65.689  1.00  0.00           H  
ATOM   4900 2HD2 LEU B 210     -13.575 -24.383  66.606  1.00  0.00           H  
ATOM   4901 3HD2 LEU B 210     -12.880 -23.352  65.339  1.00  0.00           H  
ATOM   4902  N   ALA B 211     -12.118 -26.214  61.401  1.00  0.00           N  
ATOM   4903  CA  ALA B 211     -12.385 -25.828  60.016  1.00  0.00           C  
ATOM   4904  C   ALA B 211     -12.923 -27.036  59.235  1.00  0.00           C  
ATOM   4905  O   ALA B 211     -13.835 -26.909  58.401  1.00  0.00           O  
ATOM   4906  CB  ALA B 211     -11.131 -25.304  59.335  1.00  0.00           C  
ATOM   4907  H   ALA B 211     -11.191 -26.080  61.827  1.00  0.00           H  
ATOM   4908  HA  ALA B 211     -13.145 -25.050  60.023  1.00  0.00           H  
ATOM   4909 1HB  ALA B 211     -11.367 -25.020  58.308  1.00  0.00           H  
ATOM   4910 2HB  ALA B 211     -10.756 -24.459  59.851  1.00  0.00           H  
ATOM   4911 3HB  ALA B 211     -10.372 -26.090  59.331  1.00  0.00           H  
ATOM   4912  N   LEU B 212     -12.371 -28.228  59.504  1.00  0.00           N  
ATOM   4913  CA  LEU B 212     -12.840 -29.401  58.781  1.00  0.00           C  
ATOM   4914  C   LEU B 212     -14.297 -29.730  59.121  1.00  0.00           C  
ATOM   4915  O   LEU B 212     -15.093 -30.012  58.219  1.00  0.00           O  
ATOM   4916  CB  LEU B 212     -11.942 -30.603  59.105  1.00  0.00           C  
ATOM   4917  CG  LEU B 212     -10.471 -30.537  58.583  1.00  0.00           C  
ATOM   4918  CD1 LEU B 212      -9.694 -31.692  59.165  1.00  0.00           C  
ATOM   4919  CD2 LEU B 212     -10.429 -30.596  57.062  1.00  0.00           C  
ATOM   4920  H   LEU B 212     -11.587 -28.288  60.164  1.00  0.00           H  
ATOM   4921  HA  LEU B 212     -12.794 -29.182  57.720  1.00  0.00           H  
ATOM   4922 1HB  LEU B 212     -11.899 -30.714  60.185  1.00  0.00           H  
ATOM   4923 2HB  LEU B 212     -12.404 -31.497  58.691  1.00  0.00           H  
ATOM   4924  HG  LEU B 212     -10.004 -29.611  58.919  1.00  0.00           H  
ATOM   4925 1HD1 LEU B 212      -8.676 -31.638  58.807  1.00  0.00           H  
ATOM   4926 2HD1 LEU B 212      -9.702 -31.634  60.249  1.00  0.00           H  
ATOM   4927 3HD1 LEU B 212     -10.137 -32.632  58.848  1.00  0.00           H  
ATOM   4928 1HD2 LEU B 212      -9.389 -30.555  56.735  1.00  0.00           H  
ATOM   4929 2HD2 LEU B 212     -10.881 -31.526  56.719  1.00  0.00           H  
ATOM   4930 3HD2 LEU B 212     -10.963 -29.755  56.632  1.00  0.00           H  
ATOM   4931  N   LYS B 213     -14.663 -29.629  60.407  1.00  0.00           N  
ATOM   4932  CA  LYS B 213     -16.034 -29.881  60.874  1.00  0.00           C  
ATOM   4933  C   LYS B 213     -17.036 -28.872  60.326  1.00  0.00           C  
ATOM   4934  O   LYS B 213     -18.170 -29.223  59.992  1.00  0.00           O  
ATOM   4935  CB  LYS B 213     -16.104 -29.876  62.401  1.00  0.00           C  
ATOM   4936  CG  LYS B 213     -15.457 -31.079  63.076  1.00  0.00           C  
ATOM   4937  CD  LYS B 213     -15.542 -30.973  64.596  1.00  0.00           C  
ATOM   4938  CE  LYS B 213     -14.878 -32.166  65.277  1.00  0.00           C
[truncated: 463,892 more chars]
