# Supplementary material for: Computational design of mechanically coupled axle-rotor protein assemblies
Source: Science. Author manuscript; Available in PMC 2023 Dec 11. (PMC10712554; doi:10.1126/science.abm1183)
Supplement: Data S5 [file NIHMS1871500-supplement-Data_S5.zip › pdbs/pD3.pdb]

ATOM      1  N   SER A   1       3.822  11.816  52.776  1.00  0.00           N  
ATOM      2  CA  SER A   1       3.825  10.969  51.594  1.00  0.00           C  
ATOM      3  C   SER A   1       2.444  10.795  50.958  1.00  0.00           C  
ATOM      4  O   SER A   1       2.327  10.780  49.727  1.00  0.00           O  
ATOM      5  CB  SER A   1       4.415   9.639  51.966  1.00  0.00           C  
ATOM      6  OG  SER A   1       5.742   9.814  52.365  1.00  0.00           O  
ATOM      7 1H   SER A   1       4.437  12.599  52.618  1.00  0.00           H  
ATOM      8 2H   SER A   1       2.899  12.156  52.997  1.00  0.00           H  
ATOM      9 3H   SER A   1       4.175  11.271  53.551  1.00  0.00           H  
ATOM     10  HA  SER A   1       4.476  11.433  50.852  1.00  0.00           H  
ATOM     11 1HB  SER A   1       3.832   9.183  52.770  1.00  0.00           H  
ATOM     12 2HB  SER A   1       4.383   8.978  51.106  1.00  0.00           H  
ATOM     13  HG  SER A   1       6.088   8.940  52.572  1.00  0.00           H  
ATOM     14  N   GLU A   2       1.398  10.691  51.780  1.00  0.00           N  
ATOM     15  CA  GLU A   2       0.035  10.486  51.284  1.00  0.00           C  
ATOM     16  C   GLU A   2      -0.455  11.597  50.343  1.00  0.00           C  
ATOM     17  O   GLU A   2      -1.189  11.327  49.390  1.00  0.00           O  
ATOM     18  CB  GLU A   2      -0.894  10.299  52.491  1.00  0.00           C  
ATOM     19  CG  GLU A   2      -0.637   8.971  53.272  1.00  0.00           C  
ATOM     20  CD  GLU A   2       0.558   9.020  54.227  1.00  0.00           C  
ATOM     21  OE1 GLU A   2       1.170  10.076  54.336  1.00  0.00           O  
ATOM     22  OE2 GLU A   2       0.857   8.009  54.830  1.00  0.00           O  
ATOM     23  H   GLU A   2       1.528  10.697  52.794  1.00  0.00           H  
ATOM     24  HA  GLU A   2       0.017   9.561  50.723  1.00  0.00           H  
ATOM     25 1HB  GLU A   2      -0.771  11.131  53.185  1.00  0.00           H  
ATOM     26 2HB  GLU A   2      -1.931  10.298  52.158  1.00  0.00           H  
ATOM     27 1HG  GLU A   2      -1.530   8.729  53.850  1.00  0.00           H  
ATOM     28 2HG  GLU A   2      -0.479   8.169  52.550  1.00  0.00           H  
ATOM     29  N   TYR A   3      -0.042  12.840  50.598  1.00  0.00           N  
ATOM     30  CA  TYR A   3      -0.418  13.975  49.759  1.00  0.00           C  
ATOM     31  C   TYR A   3       0.093  13.790  48.326  1.00  0.00           C  
ATOM     32  O   TYR A   3      -0.658  13.962  47.357  1.00  0.00           O  
ATOM     33  CB  TYR A   3       0.090  15.277  50.368  1.00  0.00           C  
ATOM     34  CG  TYR A   3      -0.263  16.491  49.570  1.00  0.00           C  
ATOM     35  CD1 TYR A   3      -1.561  16.973  49.608  1.00  0.00           C  
ATOM     36  CD2 TYR A   3       0.694  17.141  48.824  1.00  0.00           C  
ATOM     37  CE1 TYR A   3      -1.900  18.094  48.893  1.00  0.00           C  
ATOM     38  CE2 TYR A   3       0.351  18.267  48.116  1.00  0.00           C  
ATOM     39  CZ  TYR A   3      -0.937  18.743  48.145  1.00  0.00           C  
ATOM     40  OH  TYR A   3      -1.271  19.873  47.433  1.00  0.00           O  
ATOM     41  H   TYR A   3       0.526  12.996  51.415  1.00  0.00           H  
ATOM     42  HA  TYR A   3      -1.506  14.021  49.712  1.00  0.00           H  
ATOM     43 1HB  TYR A   3      -0.322  15.395  51.369  1.00  0.00           H  
ATOM     44 2HB  TYR A   3       1.175  15.235  50.462  1.00  0.00           H  
ATOM     45  HD1 TYR A   3      -2.316  16.460  50.203  1.00  0.00           H  
ATOM     46  HD2 TYR A   3       1.721  16.767  48.794  1.00  0.00           H  
ATOM     47  HE1 TYR A   3      -2.922  18.470  48.921  1.00  0.00           H  
ATOM     48  HE2 TYR A   3       1.103  18.787  47.528  1.00  0.00           H  
ATOM     49  HH  TYR A   3      -2.206  20.060  47.549  1.00  0.00           H  
ATOM     50  N   GLU A   4       1.381  13.440  48.197  1.00  0.00           N  
ATOM     51  CA  GLU A   4       1.997  13.221  46.892  1.00  0.00           C  
ATOM     52  C   GLU A   4       1.340  12.049  46.179  1.00  0.00           C  
ATOM     53  O   GLU A   4       1.139  12.093  44.959  1.00  0.00           O  
ATOM     54  CB  GLU A   4       3.499  12.960  47.040  1.00  0.00           C  
ATOM     55  CG  GLU A   4       4.335  14.178  47.456  1.00  0.00           C  
ATOM     56  CD  GLU A   4       4.340  15.255  46.401  1.00  0.00           C  
ATOM     57  OE1 GLU A   4       4.447  14.923  45.250  1.00  0.00           O  
ATOM     58  OE2 GLU A   4       4.234  16.417  46.733  1.00  0.00           O  
ATOM     59  H   GLU A   4       1.938  13.340  49.031  1.00  0.00           H  
ATOM     60  HA  GLU A   4       1.852  14.112  46.286  1.00  0.00           H  
ATOM     61 1HB  GLU A   4       3.654  12.180  47.789  1.00  0.00           H  
ATOM     62 2HB  GLU A   4       3.896  12.583  46.097  1.00  0.00           H  
ATOM     63 1HG  GLU A   4       3.923  14.590  48.377  1.00  0.00           H  
ATOM     64 2HG  GLU A   4       5.357  13.857  47.654  1.00  0.00           H  
ATOM     65  N   ILE A   5       0.953  11.022  46.941  1.00  0.00           N  
ATOM     66  CA  ILE A   5       0.282   9.880  46.348  1.00  0.00           C  
ATOM     67  C   ILE A   5      -1.035  10.306  45.752  1.00  0.00           C  
ATOM     68  O   ILE A   5      -1.352   9.912  44.627  1.00  0.00           O  
ATOM     69  CB  ILE A   5       0.015   8.759  47.352  1.00  0.00           C  
ATOM     70  CG1 ILE A   5       1.302   8.155  47.780  1.00  0.00           C  
ATOM     71  CG2 ILE A   5      -0.853   7.708  46.703  1.00  0.00           C  
ATOM     72  CD1 ILE A   5       1.233   7.268  48.967  1.00  0.00           C  
ATOM     73  H   ILE A   5       1.190  11.034  47.940  1.00  0.00           H  
ATOM     74  HA  ILE A   5       0.905   9.484  45.550  1.00  0.00           H  
ATOM     75  HB  ILE A   5      -0.481   9.157  48.232  1.00  0.00           H  
ATOM     76 1HG1 ILE A   5       1.669   7.562  46.960  1.00  0.00           H  
ATOM     77 2HG1 ILE A   5       2.010   8.950  47.992  1.00  0.00           H  
ATOM     78 1HG2 ILE A   5      -1.010   6.950  47.416  1.00  0.00           H  
ATOM     79 2HG2 ILE A   5      -1.815   8.110  46.404  1.00  0.00           H  
ATOM     80 3HG2 ILE A   5      -0.349   7.295  45.825  1.00  0.00           H  
ATOM     81 1HD1 ILE A   5       2.220   6.901  49.146  1.00  0.00           H  
ATOM     82 2HD1 ILE A   5       0.899   7.812  49.824  1.00  0.00           H  
ATOM     83 3HD1 ILE A   5       0.573   6.434  48.804  1.00  0.00           H  
ATOM     84  N   ARG A   6      -1.825  11.079  46.503  1.00  0.00           N  
ATOM     85  CA  ARG A   6      -3.104  11.503  45.979  1.00  0.00           C  
ATOM     86  C   ARG A   6      -2.927  12.306  44.702  1.00  0.00           C  
ATOM     87  O   ARG A   6      -3.689  12.108  43.751  1.00  0.00           O  
ATOM     88  CB  ARG A   6      -3.874  12.336  46.995  1.00  0.00           C  
ATOM     89  CG  ARG A   6      -5.256  12.863  46.518  1.00  0.00           C  
ATOM     90  CD  ARG A   6      -6.259  11.756  46.320  1.00  0.00           C  
ATOM     91  NE  ARG A   6      -7.545  12.259  45.834  1.00  0.00           N  
ATOM     92  CZ  ARG A   6      -8.549  12.750  46.605  1.00  0.00           C  
ATOM     93  NH1 ARG A   6      -8.429  12.828  47.920  1.00  0.00           N  
ATOM     94  NH2 ARG A   6      -9.665  13.157  46.021  1.00  0.00           N  
ATOM     95  H   ARG A   6      -1.536  11.330  47.457  1.00  0.00           H  
ATOM     96  HA  ARG A   6      -3.679  10.610  45.753  1.00  0.00           H  
ATOM     97 1HB  ARG A   6      -4.028  11.747  47.899  1.00  0.00           H  
ATOM     98 2HB  ARG A   6      -3.268  13.201  47.277  1.00  0.00           H  
ATOM     99 1HG  ARG A   6      -5.646  13.551  47.263  1.00  0.00           H  
ATOM    100 2HG  ARG A   6      -5.151  13.393  45.570  1.00  0.00           H  
ATOM    101 1HD  ARG A   6      -5.886  11.065  45.567  1.00  0.00           H  
ATOM    102 2HD  ARG A   6      -6.418  11.218  47.250  1.00  0.00           H  
ATOM    103  HE  ARG A   6      -7.714  12.213  44.811  1.00  0.00           H  
ATOM    104 1HH1 ARG A   6      -7.584  12.521  48.374  1.00  0.00           H  
ATOM    105 2HH1 ARG A   6      -9.189  13.196  48.476  1.00  0.00           H  
ATOM    106 1HH2 ARG A   6      -9.752  13.096  45.008  1.00  0.00           H  
ATOM    107 2HH2 ARG A   6     -10.424  13.528  46.572  1.00  0.00           H  
ATOM    108  N   LYS A   7      -1.935  13.207  44.656  1.00  0.00           N  
ATOM    109  CA  LYS A   7      -1.735  13.970  43.434  1.00  0.00           C  
ATOM    110  C   LYS A   7      -1.417  13.054  42.259  1.00  0.00           C  
ATOM    111  O   LYS A   7      -1.965  13.236  41.166  1.00  0.00           O  
ATOM    112  CB  LYS A   7      -0.596  14.978  43.570  1.00  0.00           C  
ATOM    113  CG  LYS A   7      -0.880  16.205  44.438  1.00  0.00           C  
ATOM    114  CD  LYS A   7       0.232  17.266  44.269  1.00  0.00           C  
ATOM    115  CE  LYS A   7       1.513  16.847  44.974  1.00  0.00           C  
ATOM    116  NZ  LYS A   7       2.604  17.879  44.890  1.00  0.00           N  
ATOM    117  H   LYS A   7      -1.352  13.369  45.487  1.00  0.00           H  
ATOM    118  HA  LYS A   7      -2.657  14.504  43.206  1.00  0.00           H  
ATOM    119 1HB  LYS A   7       0.259  14.456  43.996  1.00  0.00           H  
ATOM    120 2HB  LYS A   7      -0.305  15.323  42.580  1.00  0.00           H  
ATOM    121 1HG  LYS A   7      -1.840  16.638  44.156  1.00  0.00           H  
ATOM    122 2HG  LYS A   7      -0.933  15.903  45.488  1.00  0.00           H  
ATOM    123 1HD  LYS A   7       0.439  17.426  43.211  1.00  0.00           H  
ATOM    124 2HD  LYS A   7      -0.106  18.209  44.703  1.00  0.00           H  
ATOM    125 1HE  LYS A   7       1.280  16.669  46.010  1.00  0.00           H  
ATOM    126 2HE  LYS A   7       1.894  15.927  44.544  1.00  0.00           H  
ATOM    127 1HZ  LYS A   7       3.402  17.484  45.431  1.00  0.00           H  
ATOM    128 2HZ  LYS A   7       2.870  18.022  43.930  1.00  0.00           H  
ATOM    129 3HZ  LYS A   7       2.334  18.762  45.289  1.00  0.00           H  
ATOM    130  N   ALA A   8      -0.528  12.073  42.477  1.00  0.00           N  
ATOM    131  CA  ALA A   8      -0.147  11.147  41.421  1.00  0.00           C  
ATOM    132  C   ALA A   8      -1.351  10.334  40.935  1.00  0.00           C  
ATOM    133  O   ALA A   8      -1.502  10.106  39.730  1.00  0.00           O  
ATOM    134  CB  ALA A   8       0.965  10.244  41.915  1.00  0.00           C  
ATOM    135  H   ALA A   8      -0.075  11.999  43.396  1.00  0.00           H  
ATOM    136  HA  ALA A   8       0.225  11.733  40.581  1.00  0.00           H  
ATOM    137 1HB  ALA A   8       1.802  10.861  42.233  1.00  0.00           H  
ATOM    138 2HB  ALA A   8       0.603   9.658  42.763  1.00  0.00           H  
ATOM    139 3HB  ALA A   8       1.287   9.590  41.116  1.00  0.00           H  
ATOM    140  N   LEU A   9      -2.226   9.913  41.855  1.00  0.00           N  
ATOM    141  CA  LEU A   9      -3.416   9.178  41.450  1.00  0.00           C  
ATOM    142  C   LEU A   9      -4.357  10.037  40.626  1.00  0.00           C  
ATOM    143  O   LEU A   9      -4.935   9.548  39.650  1.00  0.00           O  
ATOM    144  CB  LEU A   9      -4.170   8.642  42.660  1.00  0.00           C  
ATOM    145  CG  LEU A   9      -3.514   7.508  43.429  1.00  0.00           C  
ATOM    146  CD1 LEU A   9      -4.257   7.293  44.673  1.00  0.00           C  
ATOM    147  CD2 LEU A   9      -3.553   6.222  42.635  1.00  0.00           C  
ATOM    148  H   LEU A   9      -2.028  10.074  42.849  1.00  0.00           H  
ATOM    149  HA  LEU A   9      -3.098   8.350  40.825  1.00  0.00           H  
ATOM    150 1HB  LEU A   9      -4.307   9.473  43.355  1.00  0.00           H  
ATOM    151 2HB  LEU A   9      -5.157   8.307  42.335  1.00  0.00           H  
ATOM    152  HG  LEU A   9      -2.482   7.769  43.667  1.00  0.00           H  
ATOM    153 1HD1 LEU A   9      -3.781   6.483  45.205  1.00  0.00           H  
ATOM    154 2HD1 LEU A   9      -4.236   8.197  45.279  1.00  0.00           H  
ATOM    155 3HD1 LEU A   9      -5.290   7.030  44.450  1.00  0.00           H  
ATOM    156 1HD2 LEU A   9      -3.102   5.460  43.247  1.00  0.00           H  
ATOM    157 2HD2 LEU A   9      -4.588   5.949  42.415  1.00  0.00           H  
ATOM    158 3HD2 LEU A   9      -3.005   6.315  41.705  1.00  0.00           H  
ATOM    159  N   GLU A  10      -4.519  11.312  40.996  1.00  0.00           N  
ATOM    160  CA  GLU A  10      -5.400  12.162  40.213  1.00  0.00           C  
ATOM    161  C   GLU A  10      -4.807  12.386  38.816  1.00  0.00           C  
ATOM    162  O   GLU A  10      -5.552  12.403  37.828  1.00  0.00           O  
ATOM    163  CB  GLU A  10      -5.667  13.492  40.927  1.00  0.00           C  
ATOM    164  CG  GLU A  10      -6.523  13.373  42.224  1.00  0.00           C  
ATOM    165  CD  GLU A  10      -7.898  12.777  41.986  1.00  0.00           C  
ATOM    166  OE1 GLU A  10      -8.488  13.081  40.980  1.00  0.00           O  
ATOM    167  OE2 GLU A  10      -8.368  12.011  42.827  1.00  0.00           O  
ATOM    168  H   GLU A  10      -4.076  11.662  41.853  1.00  0.00           H  
ATOM    169  HA  GLU A  10      -6.353  11.653  40.091  1.00  0.00           H  
ATOM    170 1HB  GLU A  10      -4.711  13.944  41.205  1.00  0.00           H  
ATOM    171 2HB  GLU A  10      -6.169  14.178  40.248  1.00  0.00           H  
ATOM    172 1HG  GLU A  10      -5.995  12.738  42.930  1.00  0.00           H  
ATOM    173 2HG  GLU A  10      -6.627  14.357  42.675  1.00  0.00           H  
ATOM    174  N   GLU A  11      -3.467  12.526  38.721  1.00  0.00           N  
ATOM    175  CA  GLU A  11      -2.810  12.686  37.425  1.00  0.00           C  
ATOM    176  C   GLU A  11      -3.083  11.458  36.568  1.00  0.00           C  
ATOM    177  O   GLU A  11      -3.377  11.577  35.374  1.00  0.00           O  
ATOM    178  CB  GLU A  11      -1.288  12.858  37.550  1.00  0.00           C  
ATOM    179  CG  GLU A  11      -0.578  13.155  36.196  1.00  0.00           C  
ATOM    180  CD  GLU A  11       0.947  13.210  36.280  1.00  0.00           C  
ATOM    181  OE1 GLU A  11       1.476  13.132  37.357  1.00  0.00           O  
ATOM    182  OE2 GLU A  11       1.578  13.307  35.245  1.00  0.00           O  
ATOM    183  H   GLU A  11      -2.907  12.566  39.580  1.00  0.00           H  
ATOM    184  HA  GLU A  11      -3.228  13.560  36.926  1.00  0.00           H  
ATOM    185 1HB  GLU A  11      -1.067  13.667  38.247  1.00  0.00           H  
ATOM    186 2HB  GLU A  11      -0.853  11.947  37.958  1.00  0.00           H  
ATOM    187 1HG  GLU A  11      -0.865  12.420  35.472  1.00  0.00           H  
ATOM    188 2HG  GLU A  11      -0.939  14.116  35.835  1.00  0.00           H  
ATOM    189  N   LEU A  12      -2.992  10.272  37.185  1.00  0.00           N  
ATOM    190  CA  LEU A  12      -3.201   9.022  36.483  1.00  0.00           C  
ATOM    191  C   LEU A  12      -4.618   8.937  35.945  1.00  0.00           C  
ATOM    192  O   LEU A  12      -4.819   8.524  34.801  1.00  0.00           O  
ATOM    193  CB  LEU A  12      -2.947   7.837  37.432  1.00  0.00           C  
ATOM    194  CG  LEU A  12      -3.051   6.431  36.842  1.00  0.00           C  
ATOM    195  CD1 LEU A  12      -2.037   6.257  35.745  1.00  0.00           C  
ATOM    196  CD2 LEU A  12      -2.781   5.425  37.922  1.00  0.00           C  
ATOM    197  H   LEU A  12      -2.689  10.248  38.164  1.00  0.00           H  
ATOM    198  HA  LEU A  12      -2.508   8.993  35.650  1.00  0.00           H  
ATOM    199 1HB  LEU A  12      -1.986   7.952  37.904  1.00  0.00           H  
ATOM    200 2HB  LEU A  12      -3.693   7.890  38.219  1.00  0.00           H  
ATOM    201  HG  LEU A  12      -4.048   6.272  36.424  1.00  0.00           H  
ATOM    202 1HD1 LEU A  12      -2.125   5.263  35.368  1.00  0.00           H  
ATOM    203 2HD1 LEU A  12      -2.206   6.952  34.931  1.00  0.00           H  
ATOM    204 3HD1 LEU A  12      -1.044   6.400  36.142  1.00  0.00           H  
ATOM    205 1HD2 LEU A  12      -2.853   4.424  37.493  1.00  0.00           H  
ATOM    206 2HD2 LEU A  12      -1.779   5.580  38.324  1.00  0.00           H  
ATOM    207 3HD2 LEU A  12      -3.516   5.539  38.722  1.00  0.00           H  
ATOM    208  N   LYS A  13      -5.610   9.301  36.761  1.00  0.00           N  
ATOM    209  CA  LYS A  13      -6.992   9.277  36.305  1.00  0.00           C  
ATOM    210  C   LYS A  13      -7.213  10.254  35.150  1.00  0.00           C  
ATOM    211  O   LYS A  13      -7.942   9.938  34.202  1.00  0.00           O  
ATOM    212  CB  LYS A  13      -7.939   9.554  37.461  1.00  0.00           C  
ATOM    213  CG  LYS A  13      -8.015   8.386  38.442  1.00  0.00           C  
ATOM    214  CD  LYS A  13      -9.105   8.558  39.484  1.00  0.00           C  
ATOM    215  CE  LYS A  13      -8.757   9.644  40.481  1.00  0.00           C  
ATOM    216  NZ  LYS A  13      -9.695   9.666  41.626  1.00  0.00           N  
ATOM    217  H   LYS A  13      -5.387   9.577  37.723  1.00  0.00           H  
ATOM    218  HA  LYS A  13      -7.210   8.275  35.939  1.00  0.00           H  
ATOM    219 1HB  LYS A  13      -7.585  10.437  37.998  1.00  0.00           H  
ATOM    220 2HB  LYS A  13      -8.937   9.765  37.085  1.00  0.00           H  
ATOM    221 1HG  LYS A  13      -8.205   7.468  37.886  1.00  0.00           H  
ATOM    222 2HG  LYS A  13      -7.056   8.279  38.948  1.00  0.00           H  
ATOM    223 1HD  LYS A  13     -10.046   8.807  38.998  1.00  0.00           H  
ATOM    224 2HD  LYS A  13      -9.233   7.620  40.034  1.00  0.00           H  
ATOM    225 1HE  LYS A  13      -7.746   9.480  40.857  1.00  0.00           H  
ATOM    226 2HE  LYS A  13      -8.799  10.613  39.991  1.00  0.00           H  
ATOM    227 1HZ  LYS A  13      -9.388  10.432  42.259  1.00  0.00           H  
ATOM    228 2HZ  LYS A  13     -10.633   9.835  41.313  1.00  0.00           H  
ATOM    229 3HZ  LYS A  13      -9.648   8.745  42.117  1.00  0.00           H  
ATOM    230  N   ALA A  14      -6.605  11.446  35.225  1.00  0.00           N  
ATOM    231  CA  ALA A  14      -6.731  12.407  34.138  1.00  0.00           C  
ATOM    232  C   ALA A  14      -6.123  11.839  32.856  1.00  0.00           C  
ATOM    233  O   ALA A  14      -6.703  11.968  31.769  1.00  0.00           O  
ATOM    234  CB  ALA A  14      -6.038  13.702  34.505  1.00  0.00           C  
ATOM    235  H   ALA A  14      -6.076  11.699  36.069  1.00  0.00           H  
ATOM    236  HA  ALA A  14      -7.790  12.593  33.966  1.00  0.00           H  
ATOM    237 1HB  ALA A  14      -6.482  14.104  35.414  1.00  0.00           H  
ATOM    238 2HB  ALA A  14      -4.979  13.505  34.678  1.00  0.00           H  
ATOM    239 3HB  ALA A  14      -6.148  14.417  33.696  1.00  0.00           H  
ATOM    240  N   ALA A  15      -4.955  11.191  32.997  1.00  0.00           N  
ATOM    241  CA  ALA A  15      -4.271  10.550  31.889  1.00  0.00           C  
ATOM    242  C   ALA A  15      -5.118   9.423  31.325  1.00  0.00           C  
ATOM    243  O   ALA A  15      -5.133   9.197  30.113  1.00  0.00           O  
ATOM    244  CB  ALA A  15      -2.921  10.017  32.335  1.00  0.00           C  
ATOM    245  H   ALA A  15      -4.504  11.171  33.917  1.00  0.00           H  
ATOM    246  HA  ALA A  15      -4.123  11.293  31.106  1.00  0.00           H  
ATOM    247 1HB  ALA A  15      -2.330  10.846  32.722  1.00  0.00           H  
ATOM    248 2HB  ALA A  15      -3.061   9.276  33.119  1.00  0.00           H  
ATOM    249 3HB  ALA A  15      -2.407   9.561  31.493  1.00  0.00           H  
ATOM    250  N   THR A  16      -5.817   8.708  32.210  1.00  0.00           N  
ATOM    251  CA  THR A  16      -6.660   7.593  31.819  1.00  0.00           C  
ATOM    252  C   THR A  16      -7.755   8.129  30.920  1.00  0.00           C  
ATOM    253  O   THR A  16      -8.051   7.535  29.879  1.00  0.00           O  
ATOM    254  CB  THR A  16      -7.284   6.881  33.049  1.00  0.00           C  
ATOM    255  OG1 THR A  16      -6.237   6.396  33.908  1.00  0.00           O  
ATOM    256  CG2 THR A  16      -8.113   5.673  32.587  1.00  0.00           C  
ATOM    257  H   THR A  16      -5.696   8.919  33.200  1.00  0.00           H  
ATOM    258  HA  THR A  16      -6.072   6.876  31.250  1.00  0.00           H  
ATOM    259  HB  THR A  16      -7.919   7.563  33.596  1.00  0.00           H  
ATOM    260  HG1 THR A  16      -5.795   7.167  34.332  1.00  0.00           H  
ATOM    261 1HG2 THR A  16      -8.536   5.172  33.458  1.00  0.00           H  
ATOM    262 2HG2 THR A  16      -8.923   6.002  31.936  1.00  0.00           H  
ATOM    263 3HG2 THR A  16      -7.471   4.978  32.044  1.00  0.00           H  
ATOM    264  N   ALA A  17      -8.374   9.248  31.324  1.00  0.00           N  
ATOM    265  CA  ALA A  17      -9.420   9.854  30.518  1.00  0.00           C  
ATOM    266  C   ALA A  17      -8.897  10.267  29.139  1.00  0.00           C  
ATOM    267  O   ALA A  17      -9.576  10.029  28.132  1.00  0.00           O  
ATOM    268  CB  ALA A  17      -9.991  11.061  31.236  1.00  0.00           C  
ATOM    269  H   ALA A  17      -8.127   9.646  32.238  1.00  0.00           H  
ATOM    270  HA  ALA A  17     -10.206   9.116  30.376  1.00  0.00           H  
ATOM    271 1HB  ALA A  17     -10.378  10.751  32.206  1.00  0.00           H  
ATOM    272 2HB  ALA A  17      -9.206  11.801  31.382  1.00  0.00           H  
ATOM    273 3HB  ALA A  17     -10.791  11.493  30.643  1.00  0.00           H  
ATOM    274  N   GLU A  18      -7.687  10.855  29.075  1.00  0.00           N  
ATOM    275  CA  GLU A  18      -7.105  11.233  27.785  1.00  0.00           C  
ATOM    276  C   GLU A  18      -6.887  10.012  26.913  1.00  0.00           C  
ATOM    277  O   GLU A  18      -7.183  10.028  25.714  1.00  0.00           O  
ATOM    278  CB  GLU A  18      -5.774  11.974  27.937  1.00  0.00           C  
ATOM    279  CG  GLU A  18      -5.151  12.398  26.584  1.00  0.00           C  
ATOM    280  CD  GLU A  18      -3.886  13.191  26.712  1.00  0.00           C  
ATOM    281  OE1 GLU A  18      -3.453  13.418  27.814  1.00  0.00           O  
ATOM    282  OE2 GLU A  18      -3.351  13.577  25.699  1.00  0.00           O  
ATOM    283  H   GLU A  18      -7.191  11.078  29.948  1.00  0.00           H  
ATOM    284  HA  GLU A  18      -7.804  11.888  27.273  1.00  0.00           H  
ATOM    285 1HB  GLU A  18      -5.922  12.865  28.546  1.00  0.00           H  
ATOM    286 2HB  GLU A  18      -5.058  11.336  28.456  1.00  0.00           H  
ATOM    287 1HG  GLU A  18      -4.926  11.502  26.014  1.00  0.00           H  
ATOM    288 2HG  GLU A  18      -5.881  12.970  26.020  1.00  0.00           H  
ATOM    289  N   LEU A  19      -6.372   8.945  27.515  1.00  0.00           N  
ATOM    290  CA  LEU A  19      -6.108   7.725  26.791  1.00  0.00           C  
ATOM    291  C   LEU A  19      -7.391   7.119  26.250  1.00  0.00           C  
ATOM    292  O   LEU A  19      -7.424   6.705  25.089  1.00  0.00           O  
ATOM    293  CB  LEU A  19      -5.355   6.739  27.702  1.00  0.00           C  
ATOM    294  CG  LEU A  19      -5.002   5.358  27.121  1.00  0.00           C  
ATOM    295  CD1 LEU A  19      -4.139   5.493  25.861  1.00  0.00           C  
ATOM    296  CD2 LEU A  19      -4.233   4.544  28.219  1.00  0.00           C  
ATOM    297  H   LEU A  19      -6.108   9.006  28.503  1.00  0.00           H  
ATOM    298  HA  LEU A  19      -5.478   7.976  25.945  1.00  0.00           H  
ATOM    299 1HB  LEU A  19      -4.448   7.212  28.055  1.00  0.00           H  
ATOM    300 2HB  LEU A  19      -5.983   6.562  28.575  1.00  0.00           H  
ATOM    301  HG  LEU A  19      -5.916   4.850  26.843  1.00  0.00           H  
ATOM    302 1HD1 LEU A  19      -3.933   4.509  25.481  1.00  0.00           H  
ATOM    303 2HD1 LEU A  19      -4.663   6.053  25.092  1.00  0.00           H  
ATOM    304 3HD1 LEU A  19      -3.213   5.988  26.097  1.00  0.00           H  
ATOM    305 1HD2 LEU A  19      -3.976   3.554  27.854  1.00  0.00           H  
ATOM    306 2HD2 LEU A  19      -3.317   5.073  28.488  1.00  0.00           H  
ATOM    307 3HD2 LEU A  19      -4.863   4.444  29.106  1.00  0.00           H  
ATOM    308  N   LYS A  20      -8.454   7.072  27.057  1.00  0.00           N  
ATOM    309  CA  LYS A  20      -9.710   6.501  26.596  1.00  0.00           C  
ATOM    310  C   LYS A  20     -10.298   7.343  25.456  1.00  0.00           C  
ATOM    311  O   LYS A  20     -10.833   6.788  24.486  1.00  0.00           O  
ATOM    312  CB  LYS A  20     -10.700   6.378  27.756  1.00  0.00           C  
ATOM    313  CG  LYS A  20     -12.053   5.694  27.421  1.00  0.00           C  
ATOM    314  CD  LYS A  20     -11.890   4.193  27.075  1.00  0.00           C  
ATOM    315  CE  LYS A  20     -13.257   3.513  26.924  1.00  0.00           C  
ATOM    316  NZ  LYS A  20     -13.150   2.057  26.548  1.00  0.00           N  
ATOM    317  H   LYS A  20      -8.368   7.401  28.024  1.00  0.00           H  
ATOM    318  HA  LYS A  20      -9.503   5.506  26.211  1.00  0.00           H  
ATOM    319 1HB  LYS A  20     -10.228   5.820  28.568  1.00  0.00           H  
ATOM    320 2HB  LYS A  20     -10.914   7.379  28.144  1.00  0.00           H  
ATOM    321 1HG  LYS A  20     -12.716   5.789  28.280  1.00  0.00           H  
ATOM    322 2HG  LYS A  20     -12.517   6.204  26.576  1.00  0.00           H  
ATOM    323 1HD  LYS A  20     -11.354   4.089  26.130  1.00  0.00           H  
ATOM    324 2HD  LYS A  20     -11.321   3.686  27.857  1.00  0.00           H  
ATOM    325 1HE  LYS A  20     -13.798   3.592  27.865  1.00  0.00           H  
ATOM    326 2HE  LYS A  20     -13.821   4.032  26.149  1.00  0.00           H  
ATOM    327 1HZ  LYS A  20     -14.074   1.669  26.460  1.00  0.00           H  
ATOM    328 2HZ  LYS A  20     -12.668   1.967  25.670  1.00  0.00           H  
ATOM    329 3HZ  LYS A  20     -12.638   1.508  27.268  1.00  0.00           H  
ATOM    330  N   ARG A  21     -10.213   8.676  25.570  1.00  0.00           N  
ATOM    331  CA  ARG A  21     -10.710   9.557  24.523  1.00  0.00           C  
ATOM    332  C   ARG A  21      -9.933   9.316  23.230  1.00  0.00           C  
ATOM    333  O   ARG A  21     -10.530   9.210  22.151  1.00  0.00           O  
ATOM    334  CB  ARG A  21     -10.606  11.013  24.951  1.00  0.00           C  
ATOM    335  CG  ARG A  21     -11.196  12.022  23.968  1.00  0.00           C  
ATOM    336  CD  ARG A  21     -11.252  13.415  24.532  1.00  0.00           C  
ATOM    337  NE  ARG A  21      -9.915  13.992  24.791  1.00  0.00           N  
ATOM    338  CZ  ARG A  21      -9.340  14.203  26.010  1.00  0.00           C  
ATOM    339  NH1 ARG A  21      -9.957  13.874  27.135  1.00  0.00           N  
ATOM    340  NH2 ARG A  21      -8.136  14.755  26.063  1.00  0.00           N  
ATOM    341  H   ARG A  21      -9.814   9.093  26.418  1.00  0.00           H  
ATOM    342  HA  ARG A  21     -11.759   9.325  24.346  1.00  0.00           H  
ATOM    343 1HB  ARG A  21     -11.106  11.140  25.909  1.00  0.00           H  
ATOM    344 2HB  ARG A  21      -9.556  11.263  25.101  1.00  0.00           H  
ATOM    345 1HG  ARG A  21     -10.579  12.049  23.069  1.00  0.00           H  
ATOM    346 2HG  ARG A  21     -12.208  11.717  23.701  1.00  0.00           H  
ATOM    347 1HD  ARG A  21     -11.757  14.058  23.810  1.00  0.00           H  
ATOM    348 2HD  ARG A  21     -11.823  13.410  25.453  1.00  0.00           H  
ATOM    349  HE  ARG A  21      -9.379  14.276  23.978  1.00  0.00           H  
ATOM    350 1HH1 ARG A  21     -10.872  13.451  27.112  1.00  0.00           H  
ATOM    351 2HH1 ARG A  21      -9.509  14.042  28.025  1.00  0.00           H  
ATOM    352 1HH2 ARG A  21      -7.655  15.006  25.208  1.00  0.00           H  
ATOM    353 2HH2 ARG A  21      -7.688  14.921  26.953  1.00  0.00           H  
ATOM    354  N   ALA A  22      -8.599   9.236  23.342  1.00  0.00           N  
ATOM    355  CA  ALA A  22      -7.729   8.976  22.208  1.00  0.00           C  
ATOM    356  C   ALA A  22      -8.038   7.623  21.583  1.00  0.00           C  
ATOM    357  O   ALA A  22      -7.938   7.464  20.363  1.00  0.00           O  
ATOM    358  CB  ALA A  22      -6.281   9.023  22.643  1.00  0.00           C  
ATOM    359  H   ALA A  22      -8.162   9.382  24.258  1.00  0.00           H  
ATOM    360  HA  ALA A  22      -7.908   9.748  21.462  1.00  0.00           H  
ATOM    361 1HB  ALA A  22      -6.078  10.003  23.074  1.00  0.00           H  
ATOM    362 2HB  ALA A  22      -6.102   8.254  23.395  1.00  0.00           H  
ATOM    363 3HB  ALA A  22      -5.632   8.856  21.787  1.00  0.00           H  
ATOM    364  N   THR A  23      -8.392   6.646  22.422  1.00  0.00           N  
ATOM    365  CA  THR A  23      -8.707   5.298  21.978  1.00  0.00           C  
ATOM    366  C   THR A  23      -9.929   5.360  21.082  1.00  0.00           C  
ATOM    367  O   THR A  23      -9.957   4.720  20.026  1.00  0.00           O  
ATOM    368  CB  THR A  23      -8.966   4.355  23.175  1.00  0.00           C  
ATOM    369  OG1 THR A  23      -7.814   4.343  24.012  1.00  0.00           O  
ATOM    370  CG2 THR A  23      -9.183   2.928  22.675  1.00  0.00           C  
ATOM    371  H   THR A  23      -8.376   6.843  23.422  1.00  0.00           H  
ATOM    372  HA  THR A  23      -7.878   4.910  21.392  1.00  0.00           H  
ATOM    373  HB  THR A  23      -9.829   4.682  23.736  1.00  0.00           H  
ATOM    374  HG1 THR A  23      -7.761   5.195  24.488  1.00  0.00           H  
ATOM    375 1HG2 THR A  23      -9.339   2.271  23.529  1.00  0.00           H  
ATOM    376 2HG2 THR A  23     -10.056   2.887  22.023  1.00  0.00           H  
ATOM    377 3HG2 THR A  23      -8.301   2.601  22.121  1.00  0.00           H  
ATOM    378  N   ALA A  24     -10.954   6.111  21.505  1.00  0.00           N  
ATOM    379  CA  ALA A  24     -12.146   6.276  20.684  1.00  0.00           C  
ATOM    380  C   ALA A  24     -11.798   6.926  19.335  1.00  0.00           C  
ATOM    381  O   ALA A  24     -12.327   6.515  18.295  1.00  0.00           O  
ATOM    382  CB  ALA A  24     -13.172   7.115  21.420  1.00  0.00           C  
ATOM    383  H   ALA A  24     -10.899   6.538  22.439  1.00  0.00           H  
ATOM    384  HA  ALA A  24     -12.562   5.290  20.489  1.00  0.00           H  
ATOM    385 1HB  ALA A  24     -13.419   6.632  22.365  1.00  0.00           H  
ATOM    386 2HB  ALA A  24     -12.756   8.103  21.618  1.00  0.00           H  
ATOM    387 3HB  ALA A  24     -14.066   7.213  20.813  1.00  0.00           H  
ATOM    388  N   SER A  25     -10.887   7.914  19.340  1.00  0.00           N  
ATOM    389  CA  SER A  25     -10.463   8.546  18.092  1.00  0.00           C  
ATOM    390  C   SER A  25      -9.734   7.545  17.194  1.00  0.00           C  
ATOM    391  O   SER A  25      -9.949   7.529  15.973  1.00  0.00           O  
ATOM    392  CB  SER A  25      -9.566   9.744  18.356  1.00  0.00           C  
ATOM    393  OG  SER A  25     -10.267  10.781  18.985  1.00  0.00           O  
ATOM    394  H   SER A  25     -10.538   8.271  20.238  1.00  0.00           H  
ATOM    395  HA  SER A  25     -11.351   8.893  17.567  1.00  0.00           H  
ATOM    396 1HB  SER A  25      -8.739   9.435  18.986  1.00  0.00           H  
ATOM    397 2HB  SER A  25      -9.144  10.099  17.420  1.00  0.00           H  
ATOM    398  HG  SER A  25     -10.790  11.195  18.298  1.00  0.00           H  
ATOM    399  N   LEU A  26      -8.889   6.696  17.801  1.00  0.00           N  
ATOM    400  CA  LEU A  26      -8.152   5.680  17.065  1.00  0.00           C  
ATOM    401  C   LEU A  26      -9.143   4.705  16.430  1.00  0.00           C  
ATOM    402  O   LEU A  26      -8.990   4.322  15.264  1.00  0.00           O  
ATOM    403  CB  LEU A  26      -7.149   4.951  17.981  1.00  0.00           C  
ATOM    404  CG  LEU A  26      -6.255   3.837  17.331  1.00  0.00           C  
ATOM    405  CD1 LEU A  26      -5.396   4.421  16.192  1.00  0.00           C  
ATOM    406  CD2 LEU A  26      -5.344   3.233  18.432  1.00  0.00           C  
ATOM    407  H   LEU A  26      -8.713   6.817  18.802  1.00  0.00           H  
ATOM    408  HA  LEU A  26      -7.587   6.183  16.294  1.00  0.00           H  
ATOM    409 1HB  LEU A  26      -6.490   5.698  18.427  1.00  0.00           H  
ATOM    410 2HB  LEU A  26      -7.709   4.485  18.789  1.00  0.00           H  
ATOM    411  HG  LEU A  26      -6.888   3.068  16.909  1.00  0.00           H  
ATOM    412 1HD1 LEU A  26      -4.796   3.640  15.764  1.00  0.00           H  
ATOM    413 2HD1 LEU A  26      -6.025   4.834  15.411  1.00  0.00           H  
ATOM    414 3HD1 LEU A  26      -4.749   5.202  16.588  1.00  0.00           H  
ATOM    415 1HD2 LEU A  26      -4.707   2.454  18.029  1.00  0.00           H  
ATOM    416 2HD2 LEU A  26      -4.725   4.013  18.827  1.00  0.00           H  
ATOM    417 3HD2 LEU A  26      -5.958   2.816  19.233  1.00  0.00           H  
ATOM    418  N   ARG A  27     -10.171   4.305  17.181  1.00  0.00           N  
ATOM    419  CA  ARG A  27     -11.192   3.434  16.630  1.00  0.00           C  
ATOM    420  C   ARG A  27     -11.867   4.072  15.421  1.00  0.00           C  
ATOM    421  O   ARG A  27     -12.025   3.415  14.392  1.00  0.00           O  
ATOM    422  CB  ARG A  27     -12.248   3.099  17.672  1.00  0.00           C  
ATOM    423  CG  ARG A  27     -13.411   2.245  17.156  1.00  0.00           C  
ATOM    424  CD  ARG A  27     -14.426   1.961  18.217  1.00  0.00           C  
ATOM    425  NE  ARG A  27     -15.006   3.186  18.799  1.00  0.00           N  
ATOM    426  CZ  ARG A  27     -15.969   3.972  18.244  1.00  0.00           C  
ATOM    427  NH1 ARG A  27     -16.501   3.697  17.060  1.00  0.00           N  
ATOM    428  NH2 ARG A  27     -16.386   5.041  18.913  1.00  0.00           N  
ATOM    429  H   ARG A  27     -10.223   4.598  18.161  1.00  0.00           H  
ATOM    430  HA  ARG A  27     -10.717   2.505  16.317  1.00  0.00           H  
ATOM    431 1HB  ARG A  27     -11.782   2.578  18.507  1.00  0.00           H  
ATOM    432 2HB  ARG A  27     -12.665   4.020  18.062  1.00  0.00           H  
ATOM    433 1HG  ARG A  27     -13.915   2.762  16.340  1.00  0.00           H  
ATOM    434 2HG  ARG A  27     -13.030   1.294  16.788  1.00  0.00           H  
ATOM    435 1HD  ARG A  27     -15.235   1.367  17.787  1.00  0.00           H  
ATOM    436 2HD  ARG A  27     -13.954   1.397  19.019  1.00  0.00           H  
ATOM    437  HE  ARG A  27     -14.661   3.456  19.710  1.00  0.00           H  
ATOM    438 1HH1 ARG A  27     -16.210   2.876  16.503  1.00  0.00           H  
ATOM    439 2HH1 ARG A  27     -17.209   4.299  16.672  1.00  0.00           H  
ATOM    440 1HH2 ARG A  27     -15.997   5.257  19.821  1.00  0.00           H  
ATOM    441 2HH2 ARG A  27     -17.098   5.639  18.522  1.00  0.00           H  
ATOM    442  N   ALA A  28     -12.256   5.349  15.530  1.00  0.00           N  
ATOM    443  CA  ALA A  28     -12.943   6.012  14.427  1.00  0.00           C  
ATOM    444  C   ALA A  28     -12.099   6.060  13.145  1.00  0.00           C  
ATOM    445  O   ALA A  28     -12.628   5.816  12.049  1.00  0.00           O  
ATOM    446  CB  ALA A  28     -13.315   7.419  14.845  1.00  0.00           C  
ATOM    447  H   ALA A  28     -12.124   5.843  16.420  1.00  0.00           H  
ATOM    448  HA  ALA A  28     -13.851   5.447  14.214  1.00  0.00           H  
ATOM    449 1HB  ALA A  28     -13.937   7.373  15.739  1.00  0.00           H  
ATOM    450 2HB  ALA A  28     -12.407   7.982  15.063  1.00  0.00           H  
ATOM    451 3HB  ALA A  28     -13.862   7.905  14.042  1.00  0.00           H  
ATOM    452  N   ILE A  29     -10.792   6.344  13.273  1.00  0.00           N  
ATOM    453  CA  ILE A  29      -9.926   6.351  12.094  1.00  0.00           C  
ATOM    454  C   ILE A  29      -9.742   4.937  11.549  1.00  0.00           C  
ATOM    455  O   ILE A  29      -9.610   4.763  10.337  1.00  0.00           O  
ATOM    456  CB  ILE A  29      -8.571   7.100  12.317  1.00  0.00           C  
ATOM    457  CG1 ILE A  29      -7.771   7.291  10.955  1.00  0.00           C  
ATOM    458  CG2 ILE A  29      -7.717   6.443  13.347  1.00  0.00           C  
ATOM    459  CD1 ILE A  29      -8.428   8.178   9.909  1.00  0.00           C  
ATOM    460  H   ILE A  29     -10.428   6.594  14.201  1.00  0.00           H  
ATOM    461  HA  ILE A  29     -10.450   6.916  11.333  1.00  0.00           H  
ATOM    462  HB  ILE A  29      -8.802   8.101  12.677  1.00  0.00           H  
ATOM    463 1HG1 ILE A  29      -6.802   7.726  11.196  1.00  0.00           H  
ATOM    464 2HG1 ILE A  29      -7.604   6.320  10.498  1.00  0.00           H  
ATOM    465 1HG2 ILE A  29      -6.817   7.027  13.503  1.00  0.00           H  
ATOM    466 2HG2 ILE A  29      -8.285   6.415  14.237  1.00  0.00           H  
ATOM    467 3HG2 ILE A  29      -7.443   5.448  13.066  1.00  0.00           H  
ATOM    468 1HD1 ILE A  29      -7.777   8.241   9.034  1.00  0.00           H  
ATOM    469 2HD1 ILE A  29      -9.381   7.768   9.602  1.00  0.00           H  
ATOM    470 3HD1 ILE A  29      -8.579   9.175  10.318  1.00  0.00           H  
ATOM    471  N   THR A  30      -9.714   3.936  12.430  1.00  0.00           N  
ATOM    472  CA  THR A  30      -9.583   2.540  12.023  1.00  0.00           C  
ATOM    473  C   THR A  30     -10.783   2.138  11.177  1.00  0.00           C  
ATOM    474  O   THR A  30     -10.630   1.452  10.157  1.00  0.00           O  
ATOM    475  CB  THR A  30      -9.460   1.611  13.249  1.00  0.00           C  
ATOM    476  OG1 THR A  30      -8.330   2.013  14.017  1.00  0.00           O  
ATOM    477  CG2 THR A  30      -9.223   0.161  12.791  1.00  0.00           C  
ATOM    478  H   THR A  30      -9.751   4.159  13.428  1.00  0.00           H  
ATOM    479  HA  THR A  30      -8.703   2.429  11.403  1.00  0.00           H  
ATOM    480  HB  THR A  30     -10.355   1.663  13.856  1.00  0.00           H  
ATOM    481  HG1 THR A  30      -8.549   2.844  14.504  1.00  0.00           H  
ATOM    482 1HG2 THR A  30      -9.116  -0.474  13.669  1.00  0.00           H  
ATOM    483 2HG2 THR A  30     -10.065  -0.188  12.196  1.00  0.00           H  
ATOM    484 3HG2 THR A  30      -8.312   0.113  12.194  1.00  0.00           H  
ATOM    485  N   GLU A  31     -11.981   2.534  11.606  1.00  0.00           N  
ATOM    486  CA  GLU A  31     -13.191   2.231  10.861  1.00  0.00           C  
ATOM    487  C   GLU A  31     -13.145   2.886   9.470  1.00  0.00           C  
ATOM    488  O   GLU A  31     -13.504   2.246   8.472  1.00  0.00           O  
ATOM    489  CB  GLU A  31     -14.408   2.672  11.676  1.00  0.00           C  
ATOM    490  CG  GLU A  31     -14.637   1.808  12.936  1.00  0.00           C  
ATOM    491  CD  GLU A  31     -15.712   2.333  13.861  1.00  0.00           C  
ATOM    492  OE1 GLU A  31     -16.277   3.361  13.570  1.00  0.00           O  
ATOM    493  OE2 GLU A  31     -15.956   1.709  14.876  1.00  0.00           O  
ATOM    494  H   GLU A  31     -12.043   3.031  12.503  1.00  0.00           H  
ATOM    495  HA  GLU A  31     -13.248   1.151  10.722  1.00  0.00           H  
ATOM    496 1HB  GLU A  31     -14.283   3.710  11.987  1.00  0.00           H  
ATOM    497 2HB  GLU A  31     -15.296   2.614  11.064  1.00  0.00           H  
ATOM    498 1HG  GLU A  31     -14.911   0.802  12.615  1.00  0.00           H  
ATOM    499 2HG  GLU A  31     -13.705   1.733  13.485  1.00  0.00           H  
ATOM    500  N   GLU A  32     -12.632   4.133   9.396  1.00  0.00           N  
ATOM    501  CA  GLU A  32     -12.483   4.819   8.112  1.00  0.00           C  
ATOM    502  C   GLU A  32     -11.423   4.117   7.261  1.00  0.00           C  
ATOM    503  O   GLU A  32     -11.608   3.950   6.055  1.00  0.00           O  
ATOM    504  CB  GLU A  32     -12.115   6.291   8.312  1.00  0.00           C  
ATOM    505  CG  GLU A  32     -11.969   7.129   7.013  1.00  0.00           C  
ATOM    506  CD  GLU A  32     -13.251   7.298   6.182  1.00  0.00           C  
ATOM    507  OE1 GLU A  32     -14.337   7.043   6.672  1.00  0.00           O  
ATOM    508  OE2 GLU A  32     -13.127   7.712   5.054  1.00  0.00           O  
ATOM    509  H   GLU A  32     -12.408   4.629  10.266  1.00  0.00           H  
ATOM    510  HA  GLU A  32     -13.427   4.768   7.578  1.00  0.00           H  
ATOM    511 1HB  GLU A  32     -12.867   6.766   8.942  1.00  0.00           H  
ATOM    512 2HB  GLU A  32     -11.172   6.346   8.843  1.00  0.00           H  
ATOM    513 1HG  GLU A  32     -11.605   8.116   7.288  1.00  0.00           H  
ATOM    514 2HG  GLU A  32     -11.207   6.665   6.384  1.00  0.00           H  
ATOM    515  N   LEU A  33     -10.321   3.662   7.873  1.00  0.00           N  
ATOM    516  CA  LEU A  33      -9.300   2.950   7.115  1.00  0.00           C  
ATOM    517  C   LEU A  33      -9.872   1.747   6.428  1.00  0.00           C  
ATOM    518  O   LEU A  33      -9.632   1.543   5.236  1.00  0.00           O  
ATOM    519  CB  LEU A  33      -8.166   2.428   8.026  1.00  0.00           C  
ATOM    520  CG  LEU A  33      -7.122   1.441   7.349  1.00  0.00           C  
ATOM    521  CD1 LEU A  33      -6.370   2.110   6.258  1.00  0.00           C  
ATOM    522  CD2 LEU A  33      -6.188   0.875   8.415  1.00  0.00           C  
ATOM    523  H   LEU A  33     -10.171   3.866   8.857  1.00  0.00           H  
ATOM    524  HA  LEU A  33      -8.898   3.629   6.370  1.00  0.00           H  
ATOM    525 1HB  LEU A  33      -7.620   3.287   8.414  1.00  0.00           H  
ATOM    526 2HB  LEU A  33      -8.605   1.909   8.861  1.00  0.00           H  
ATOM    527  HG  LEU A  33      -7.660   0.622   6.901  1.00  0.00           H  
ATOM    528 1HD1 LEU A  33      -5.700   1.404   5.806  1.00  0.00           H  
ATOM    529 2HD1 LEU A  33      -7.060   2.456   5.509  1.00  0.00           H  
ATOM    530 3HD1 LEU A  33      -5.808   2.944   6.670  1.00  0.00           H  
ATOM    531 1HD2 LEU A  33      -5.502   0.169   7.960  1.00  0.00           H  
ATOM    532 2HD2 LEU A  33      -5.625   1.672   8.866  1.00  0.00           H  
ATOM    533 3HD2 LEU A  33      -6.770   0.362   9.180  1.00  0.00           H  
ATOM    534  N   LYS A  34     -10.611   0.924   7.169  1.00  0.00           N  
ATOM    535  CA  LYS A  34     -11.170  -0.268   6.571  1.00  0.00           C  
ATOM    536  C   LYS A  34     -12.083   0.091   5.414  1.00  0.00           C  
ATOM    537  O   LYS A  34     -11.952  -0.474   4.329  1.00  0.00           O  
ATOM    538  CB  LYS A  34     -11.928  -1.106   7.601  1.00  0.00           C  
ATOM    539  CG  LYS A  34     -12.539  -2.405   7.033  1.00  0.00           C  
ATOM    540  CD  LYS A  34     -13.240  -3.229   8.117  1.00  0.00           C  
ATOM    541  CE  LYS A  34     -13.914  -4.471   7.522  1.00  0.00           C  
ATOM    542  NZ  LYS A  34     -14.614  -5.287   8.561  1.00  0.00           N  
ATOM    543  H   LYS A  34     -10.763   1.136   8.162  1.00  0.00           H  
ATOM    544  HA  LYS A  34     -10.351  -0.864   6.176  1.00  0.00           H  
ATOM    545 1HB  LYS A  34     -11.249  -1.373   8.413  1.00  0.00           H  
ATOM    546 2HB  LYS A  34     -12.731  -0.505   8.036  1.00  0.00           H  
ATOM    547 1HG  LYS A  34     -13.271  -2.156   6.259  1.00  0.00           H  
ATOM    548 2HG  LYS A  34     -11.752  -3.008   6.576  1.00  0.00           H  
ATOM    549 1HD  LYS A  34     -12.509  -3.551   8.862  1.00  0.00           H  
ATOM    550 2HD  LYS A  34     -13.994  -2.615   8.612  1.00  0.00           H  
ATOM    551 1HE  LYS A  34     -14.641  -4.157   6.775  1.00  0.00           H  
ATOM    552 2HE  LYS A  34     -13.157  -5.093   7.040  1.00  0.00           H  
ATOM    553 1HZ  LYS A  34     -15.043  -6.092   8.126  1.00  0.00           H  
ATOM    554 2HZ  LYS A  34     -13.944  -5.599   9.252  1.00  0.00           H  
ATOM    555 3HZ  LYS A  34     -15.327  -4.729   9.009  1.00  0.00           H  
ATOM    556  N   ARG A  35     -13.009   1.029   5.624  1.00  0.00           N  
ATOM    557  CA  ARG A  35     -13.944   1.369   4.562  1.00  0.00           C  
ATOM    558  C   ARG A  35     -13.273   1.942   3.318  1.00  0.00           C  
ATOM    559  O   ARG A  35     -13.591   1.540   2.190  1.00  0.00           O  
ATOM    560  CB  ARG A  35     -14.943   2.400   5.055  1.00  0.00           C  
ATOM    561  CG  ARG A  35     -15.999   1.906   6.028  1.00  0.00           C  
ATOM    562  CD  ARG A  35     -17.063   2.933   6.201  1.00  0.00           C  
ATOM    563  NE  ARG A  35     -16.530   4.150   6.836  1.00  0.00           N  
ATOM    564  CZ  ARG A  35     -16.467   4.389   8.167  1.00  0.00           C  
ATOM    565  NH1 ARG A  35     -16.924   3.525   9.047  1.00  0.00           N  
ATOM    566  NH2 ARG A  35     -15.927   5.518   8.596  1.00  0.00           N  
ATOM    567  H   ARG A  35     -13.073   1.491   6.541  1.00  0.00           H  
ATOM    568  HA  ARG A  35     -14.478   0.462   4.282  1.00  0.00           H  
ATOM    569 1HB  ARG A  35     -14.393   3.195   5.564  1.00  0.00           H  
ATOM    570 2HB  ARG A  35     -15.449   2.849   4.204  1.00  0.00           H  
ATOM    571 1HG  ARG A  35     -16.450   0.990   5.648  1.00  0.00           H  
ATOM    572 2HG  ARG A  35     -15.541   1.712   6.996  1.00  0.00           H  
ATOM    573 1HD  ARG A  35     -17.455   3.208   5.221  1.00  0.00           H  
ATOM    574 2HD  ARG A  35     -17.871   2.539   6.809  1.00  0.00           H  
ATOM    575  HE  ARG A  35     -16.151   4.873   6.224  1.00  0.00           H  
ATOM    576 1HH1 ARG A  35     -17.336   2.652   8.756  1.00  0.00           H  
ATOM    577 2HH1 ARG A  35     -16.850   3.756  10.030  1.00  0.00           H  
ATOM    578 1HH2 ARG A  35     -15.538   6.193   7.918  1.00  0.00           H  
ATOM    579 2HH2 ARG A  35     -15.858   5.704   9.586  1.00  0.00           H  
ATOM    580  N   LEU A  36     -12.346   2.879   3.519  1.00  0.00           N  
ATOM    581  CA  LEU A  36     -11.676   3.536   2.415  1.00  0.00           C  
ATOM    582  C   LEU A  36     -10.806   2.556   1.662  1.00  0.00           C  
ATOM    583  O   LEU A  36     -10.894   2.452   0.434  1.00  0.00           O  
ATOM    584  CB  LEU A  36     -10.838   4.710   2.957  1.00  0.00           C  
ATOM    585  CG  LEU A  36     -10.188   5.702   1.928  1.00  0.00           C  
ATOM    586  CD1 LEU A  36     -10.040   7.050   2.621  1.00  0.00           C  
ATOM    587  CD2 LEU A  36      -8.807   5.207   1.450  1.00  0.00           C  
ATOM    588  H   LEU A  36     -12.116   3.171   4.473  1.00  0.00           H  
ATOM    589  HA  LEU A  36     -12.431   3.923   1.737  1.00  0.00           H  
ATOM    590 1HB  LEU A  36     -11.476   5.296   3.625  1.00  0.00           H  
ATOM    591 2HB  LEU A  36     -10.033   4.294   3.568  1.00  0.00           H  
ATOM    592  HG  LEU A  36     -10.846   5.823   1.070  1.00  0.00           H  
ATOM    593 1HD1 LEU A  36      -9.613   7.769   1.935  1.00  0.00           H  
ATOM    594 2HD1 LEU A  36     -11.025   7.404   2.950  1.00  0.00           H  
ATOM    595 3HD1 LEU A  36      -9.395   6.949   3.487  1.00  0.00           H  
ATOM    596 1HD2 LEU A  36      -8.382   5.938   0.757  1.00  0.00           H  
ATOM    597 2HD2 LEU A  36      -8.147   5.093   2.294  1.00  0.00           H  
ATOM    598 3HD2 LEU A  36      -8.894   4.265   0.948  1.00  0.00           H  
ATOM    599  N   ALA A  37      -9.935   1.859   2.391  1.00  0.00           N  
ATOM    600  CA  ALA A  37      -9.018   0.921   1.793  1.00  0.00           C  
ATOM    601  C   ALA A  37      -9.747  -0.214   1.094  1.00  0.00           C  
ATOM    602  O   ALA A  37      -9.275  -0.696   0.065  1.00  0.00           O  
ATOM    603  CB  ALA A  37      -8.081   0.383   2.833  1.00  0.00           C  
ATOM    604  H   ALA A  37      -9.900   1.980   3.405  1.00  0.00           H  
ATOM    605  HA  ALA A  37      -8.436   1.459   1.046  1.00  0.00           H  
ATOM    606 1HB  ALA A  37      -7.381  -0.276   2.343  1.00  0.00           H  
ATOM    607 2HB  ALA A  37      -7.547   1.204   3.305  1.00  0.00           H  
ATOM    608 3HB  ALA A  37      -8.652  -0.162   3.587  1.00  0.00           H  
ATOM    609  N   LYS A  38     -10.890  -0.662   1.639  1.00  0.00           N  
ATOM    610  CA  LYS A  38     -11.638  -1.737   1.012  1.00  0.00           C  
ATOM    611  C   LYS A  38     -12.246  -1.250  -0.291  1.00  0.00           C  
ATOM    612  O   LYS A  38     -12.229  -1.978  -1.291  1.00  0.00           O  
ATOM    613  CB  LYS A  38     -12.733  -2.262   1.941  1.00  0.00           C  
ATOM    614  CG  LYS A  38     -13.550  -3.458   1.402  1.00  0.00           C  
ATOM    615  CD  LYS A  38     -12.676  -4.712   1.270  1.00  0.00           C  
ATOM    616  CE  LYS A  38     -13.482  -5.953   0.932  1.00  0.00           C  
ATOM    617  NZ  LYS A  38     -12.595  -7.146   0.797  1.00  0.00           N  
ATOM    618  H   LYS A  38     -11.240  -0.290   2.528  1.00  0.00           H  
ATOM    619  HA  LYS A  38     -10.945  -2.544   0.788  1.00  0.00           H  
ATOM    620 1HB  LYS A  38     -12.282  -2.570   2.884  1.00  0.00           H  
ATOM    621 2HB  LYS A  38     -13.427  -1.450   2.169  1.00  0.00           H  
ATOM    622 1HG  LYS A  38     -14.373  -3.664   2.087  1.00  0.00           H  
ATOM    623 2HG  LYS A  38     -13.969  -3.211   0.427  1.00  0.00           H  
ATOM    624 1HD  LYS A  38     -11.952  -4.576   0.466  1.00  0.00           H  
ATOM    625 2HD  LYS A  38     -12.128  -4.890   2.196  1.00  0.00           H  
ATOM    626 1HE  LYS A  38     -14.204  -6.138   1.724  1.00  0.00           H  
ATOM    627 2HE  LYS A  38     -14.014  -5.799  -0.006  1.00  0.00           H  
ATOM    628 1HZ  LYS A  38     -13.120  -7.968   0.580  1.00  0.00           H  
ATOM    629 2HZ  LYS A  38     -11.900  -6.997   0.075  1.00  0.00           H  
ATOM    630 3HZ  LYS A  38     -12.068  -7.306   1.667  1.00  0.00           H  
ATOM    631  N   ALA A  39     -12.809  -0.031  -0.289  1.00  0.00           N  
ATOM    632  CA  ALA A  39     -13.385   0.521  -1.502  1.00  0.00           C  
ATOM    633  C   ALA A  39     -12.317   0.636  -2.584  1.00  0.00           C  
ATOM    634  O   ALA A  39     -12.586   0.390  -3.772  1.00  0.00           O  
ATOM    635  CB  ALA A  39     -13.988   1.882  -1.217  1.00  0.00           C  
ATOM    636  H   ALA A  39     -12.868   0.514   0.581  1.00  0.00           H  
ATOM    637  HA  ALA A  39     -14.162  -0.158  -1.852  1.00  0.00           H  
ATOM    638 1HB  ALA A  39     -14.432   2.283  -2.124  1.00  0.00           H  
ATOM    639 2HB  ALA A  39     -14.753   1.781  -0.447  1.00  0.00           H  
ATOM    640 3HB  ALA A  39     -13.205   2.552  -0.861  1.00  0.00           H  
ATOM    641  N   LEU A  40     -11.100   1.009  -2.176  1.00  0.00           N  
ATOM    642  CA  LEU A  40     -10.038   1.112  -3.142  1.00  0.00           C  
ATOM    643  C   LEU A  40      -9.611  -0.281  -3.580  1.00  0.00           C  
ATOM    644  O   LEU A  40      -9.399  -0.505  -4.765  1.00  0.00           O  
ATOM    645  CB  LEU A  40      -8.817   1.830  -2.577  1.00  0.00           C  
ATOM    646  CG  LEU A  40      -8.918   3.327  -2.192  1.00  0.00           C  
ATOM    647  CD1 LEU A  40      -7.598   3.715  -1.545  1.00  0.00           C  
ATOM    648  CD2 LEU A  40      -9.190   4.198  -3.400  1.00  0.00           C  
ATOM    649  H   LEU A  40     -10.948   1.264  -1.194  1.00  0.00           H  
ATOM    650  HA  LEU A  40     -10.405   1.644  -4.014  1.00  0.00           H  
ATOM    651 1HB  LEU A  40      -8.460   1.277  -1.706  1.00  0.00           H  
ATOM    652 2HB  LEU A  40      -8.084   1.777  -3.332  1.00  0.00           H  
ATOM    653  HG  LEU A  40      -9.713   3.466  -1.468  1.00  0.00           H  
ATOM    654 1HD1 LEU A  40      -7.632   4.755  -1.243  1.00  0.00           H  
ATOM    655 2HD1 LEU A  40      -7.421   3.091  -0.671  1.00  0.00           H  
ATOM    656 3HD1 LEU A  40      -6.789   3.575  -2.257  1.00  0.00           H  
ATOM    657 1HD2 LEU A  40      -9.228   5.239  -3.093  1.00  0.00           H  
ATOM    658 2HD2 LEU A  40      -8.401   4.065  -4.094  1.00  0.00           H  
ATOM    659 3HD2 LEU A  40     -10.134   3.926  -3.859  1.00  0.00           H  
ATOM    660  N   ALA A  41      -9.546  -1.255  -2.658  1.00  0.00           N  
ATOM    661  CA  ALA A  41      -9.108  -2.599  -3.025  1.00  0.00           C  
ATOM    662  C   ALA A  41      -9.996  -3.164  -4.120  1.00  0.00           C  
ATOM    663  O   ALA A  41      -9.498  -3.837  -5.033  1.00  0.00           O  
ATOM    664  CB  ALA A  41      -9.105  -3.518  -1.817  1.00  0.00           C  
ATOM    665  H   ALA A  41      -9.714  -1.042  -1.675  1.00  0.00           H  
ATOM    666  HA  ALA A  41      -8.098  -2.537  -3.402  1.00  0.00           H  
ATOM    667 1HB  ALA A  41      -8.746  -4.508  -2.104  1.00  0.00           H  
ATOM    668 2HB  ALA A  41      -8.449  -3.102  -1.052  1.00  0.00           H  
ATOM    669 3HB  ALA A  41     -10.115  -3.595  -1.422  1.00  0.00           H  
ATOM    670  N   GLU A  42     -11.306  -2.883  -4.056  1.00  0.00           N  
ATOM    671  CA  GLU A  42     -12.185  -3.345  -5.115  1.00  0.00           C  
ATOM    672  C   GLU A  42     -11.791  -2.709  -6.447  1.00  0.00           C  
ATOM    673  O   GLU A  42     -11.638  -3.412  -7.447  1.00  0.00           O  
ATOM    674  CB  GLU A  42     -13.655  -3.059  -4.821  1.00  0.00           C  
ATOM    675  CG  GLU A  42     -14.600  -3.586  -5.923  1.00  0.00           C  
ATOM    676  CD  GLU A  42     -16.053  -3.386  -5.633  1.00  0.00           C  
ATOM    677  OE1 GLU A  42     -16.374  -2.880  -4.588  1.00  0.00           O  
ATOM    678  OE2 GLU A  42     -16.848  -3.745  -6.467  1.00  0.00           O  
ATOM    679  H   GLU A  42     -11.673  -2.386  -3.233  1.00  0.00           H  
ATOM    680  HA  GLU A  42     -12.076  -4.416  -5.199  1.00  0.00           H  
ATOM    681 1HB  GLU A  42     -13.933  -3.518  -3.873  1.00  0.00           H  
ATOM    682 2HB  GLU A  42     -13.804  -1.981  -4.721  1.00  0.00           H  
ATOM    683 1HG  GLU A  42     -14.368  -3.079  -6.861  1.00  0.00           H  
ATOM    684 2HG  GLU A  42     -14.411  -4.646  -6.068  1.00  0.00           H  
ATOM    685  N   LYS A  43     -11.588  -1.379  -6.464  1.00  0.00           N  
ATOM    686  CA  LYS A  43     -11.207  -0.684  -7.702  1.00  0.00           C  
ATOM    687  C   LYS A  43      -9.872  -1.197  -8.251  1.00  0.00           C  
ATOM    688  O   LYS A  43      -9.677  -1.287  -9.469  1.00  0.00           O  
ATOM    689  CB  LYS A  43     -11.106   0.825  -7.470  1.00  0.00           C  
ATOM    690  CG  LYS A  43     -12.431   1.529  -7.249  1.00  0.00           C  
ATOM    691  CD  LYS A  43     -12.236   3.039  -7.060  1.00  0.00           C  
ATOM    692  CE  LYS A  43     -13.576   3.766  -6.881  1.00  0.00           C  
ATOM    693  NZ  LYS A  43     -14.266   3.333  -5.621  1.00  0.00           N  
ATOM    694  H   LYS A  43     -11.752  -0.845  -5.599  1.00  0.00           H  
ATOM    695  HA  LYS A  43     -11.974  -0.875  -8.450  1.00  0.00           H  
ATOM    696 1HB  LYS A  43     -10.494   1.004  -6.588  1.00  0.00           H  
ATOM    697 2HB  LYS A  43     -10.607   1.291  -8.319  1.00  0.00           H  
ATOM    698 1HG  LYS A  43     -13.087   1.354  -8.105  1.00  0.00           H  
ATOM    699 2HG  LYS A  43     -12.900   1.106  -6.363  1.00  0.00           H  
ATOM    700 1HD  LYS A  43     -11.618   3.214  -6.177  1.00  0.00           H  
ATOM    701 2HD  LYS A  43     -11.726   3.452  -7.928  1.00  0.00           H  
ATOM    702 1HE  LYS A  43     -13.396   4.841  -6.833  1.00  0.00           H  
ATOM    703 2HE  LYS A  43     -14.218   3.558  -7.730  1.00  0.00           H  
ATOM    704 1HZ  LYS A  43     -15.170   3.825  -5.473  1.00  0.00           H  
ATOM    705 2HZ  LYS A  43     -14.449   2.341  -5.652  1.00  0.00           H  
ATOM    706 3HZ  LYS A  43     -13.665   3.544  -4.852  1.00  0.00           H  
ATOM    707  N   MET A  44      -8.950  -1.502  -7.344  1.00  0.00           N  
ATOM    708  CA  MET A  44      -7.618  -1.984  -7.670  1.00  0.00           C  
ATOM    709  C   MET A  44      -7.634  -3.345  -8.368  1.00  0.00           C  
ATOM    710  O   MET A  44      -7.062  -3.485  -9.455  1.00  0.00           O  
ATOM    711  CB  MET A  44      -6.835  -2.077  -6.365  1.00  0.00           C  
ATOM    712  CG  MET A  44      -6.487  -0.746  -5.716  1.00  0.00           C  
ATOM    713  SD  MET A  44      -5.854  -0.961  -4.046  1.00  0.00           S  
ATOM    714  CE  MET A  44      -5.286   0.621  -3.595  1.00  0.00           C  
ATOM    715  H   MET A  44      -9.190  -1.344  -6.363  1.00  0.00           H  
ATOM    716  HA  MET A  44      -7.143  -1.262  -8.335  1.00  0.00           H  
ATOM    717 1HB  MET A  44      -7.396  -2.648  -5.656  1.00  0.00           H  
ATOM    718 2HB  MET A  44      -5.895  -2.608  -6.547  1.00  0.00           H  
ATOM    719 1HG  MET A  44      -5.716  -0.278  -6.309  1.00  0.00           H  
ATOM    720 2HG  MET A  44      -7.323  -0.083  -5.705  1.00  0.00           H  
ATOM    721 1HE  MET A  44      -4.892   0.553  -2.618  1.00  0.00           H  
ATOM    722 2HE  MET A  44      -4.521   0.949  -4.285  1.00  0.00           H  
ATOM    723 3HE  MET A  44      -6.063   1.319  -3.601  1.00  0.00           H  
ATOM    724  N   TYR A  45      -8.319  -4.350  -7.796  1.00  0.00           N  
ATOM    725  CA  TYR A  45      -8.271  -5.651  -8.462  1.00  0.00           C  
ATOM    726  C   TYR A  45      -9.149  -5.612  -9.712  1.00  0.00           C  
ATOM    727  O   TYR A  45      -8.895  -6.361 -10.660  1.00  0.00           O  
ATOM    728  CB  TYR A  45      -8.651  -6.821  -7.543  1.00  0.00           C  
ATOM    729  CG  TYR A  45     -10.085  -7.195  -7.519  1.00  0.00           C  
ATOM    730  CD1 TYR A  45     -10.551  -8.130  -8.434  1.00  0.00           C  
ATOM    731  CD2 TYR A  45     -10.934  -6.637  -6.611  1.00  0.00           C  
ATOM    732  CE1 TYR A  45     -11.874  -8.492  -8.429  1.00  0.00           C  
ATOM    733  CE2 TYR A  45     -12.268  -6.996  -6.604  1.00  0.00           C  
ATOM    734  CZ  TYR A  45     -12.736  -7.918  -7.510  1.00  0.00           C  
ATOM    735  OH  TYR A  45     -14.065  -8.275  -7.511  1.00  0.00           O  
ATOM    736  H   TYR A  45      -8.809  -4.206  -6.904  1.00  0.00           H  
ATOM    737  HA  TYR A  45      -7.246  -5.826  -8.787  1.00  0.00           H  
ATOM    738 1HB  TYR A  45      -8.084  -7.699  -7.829  1.00  0.00           H  
ATOM    739 2HB  TYR A  45      -8.366  -6.577  -6.531  1.00  0.00           H  
ATOM    740  HD1 TYR A  45      -9.866  -8.578  -9.160  1.00  0.00           H  
ATOM    741  HD2 TYR A  45     -10.555  -5.913  -5.901  1.00  0.00           H  
ATOM    742  HE1 TYR A  45     -12.245  -9.222  -9.143  1.00  0.00           H  
ATOM    743  HE2 TYR A  45     -12.950  -6.551  -5.884  1.00  0.00           H  
ATOM    744  HH  TYR A  45     -14.535  -7.774  -6.838  1.00  0.00           H  
ATOM    745  N   LYS A  46     -10.187  -4.755  -9.715  1.00  0.00           N  
ATOM    746  CA  LYS A  46     -11.068  -4.590 -10.861  1.00  0.00           C  
ATOM    747  C   LYS A  46     -10.256  -4.079 -12.045  1.00  0.00           C  
ATOM    748  O   LYS A  46     -10.391  -4.587 -13.167  1.00  0.00           O  
ATOM    749  CB  LYS A  46     -12.192  -3.617 -10.533  1.00  0.00           C  
ATOM    750  CG  LYS A  46     -13.204  -3.377 -11.638  1.00  0.00           C  
ATOM    751  CD  LYS A  46     -14.235  -2.362 -11.172  1.00  0.00           C  
ATOM    752  CE  LYS A  46     -15.250  -2.024 -12.251  1.00  0.00           C  
ATOM    753  NZ  LYS A  46     -16.132  -0.935 -11.806  1.00  0.00           N  
ATOM    754  H   LYS A  46     -10.402  -4.197  -8.882  1.00  0.00           H  
ATOM    755  HA  LYS A  46     -11.494  -5.559 -11.119  1.00  0.00           H  
ATOM    756 1HB  LYS A  46     -12.735  -3.983  -9.662  1.00  0.00           H  
ATOM    757 2HB  LYS A  46     -11.764  -2.658 -10.264  1.00  0.00           H  
ATOM    758 1HG  LYS A  46     -12.701  -2.997 -12.528  1.00  0.00           H  
ATOM    759 2HG  LYS A  46     -13.700  -4.314 -11.889  1.00  0.00           H  
ATOM    760 1HD  LYS A  46     -14.762  -2.754 -10.298  1.00  0.00           H  
ATOM    761 2HD  LYS A  46     -13.723  -1.444 -10.877  1.00  0.00           H  
ATOM    762 1HE  LYS A  46     -14.730  -1.709 -13.158  1.00  0.00           H  
ATOM    763 2HE  LYS A  46     -15.853  -2.903 -12.474  1.00  0.00           H  
ATOM    764 1HZ  LYS A  46     -16.801  -0.701 -12.527  1.00  0.00           H  
ATOM    765 2HZ  LYS A  46     -16.622  -1.217 -10.963  1.00  0.00           H  
ATOM    766 3HZ  LYS A  46     -15.527  -0.139 -11.622  1.00  0.00           H  
ATOM    767  N   ALA A  47      -9.421  -3.051 -11.800  1.00  0.00           N  
ATOM    768  CA  ALA A  47      -8.552  -2.511 -12.831  1.00  0.00           C  
ATOM    769  C   ALA A  47      -7.627  -3.614 -13.319  1.00  0.00           C  
ATOM    770  O   ALA A  47      -7.352  -3.717 -14.516  1.00  0.00           O  
ATOM    771  CB  ALA A  47      -7.764  -1.336 -12.296  1.00  0.00           C  
ATOM    772  H   ALA A  47      -9.413  -2.612 -10.873  1.00  0.00           H  
ATOM    773  HA  ALA A  47      -9.169  -2.185 -13.664  1.00  0.00           H  
ATOM    774 1HB  ALA A  47      -7.136  -0.945 -13.080  1.00  0.00           H  
ATOM    775 2HB  ALA A  47      -8.449  -0.561 -11.955  1.00  0.00           H  
ATOM    776 3HB  ALA A  47      -7.152  -1.667 -11.458  1.00  0.00           H  
ATOM    777  N   GLY A  48      -7.195  -4.469 -12.389  1.00  0.00           N  
ATOM    778  CA  GLY A  48      -6.361  -5.614 -12.692  1.00  0.00           C  
ATOM    779  C   GLY A  48      -7.046  -6.526 -13.686  1.00  0.00           C  
ATOM    780  O   GLY A  48      -6.453  -6.875 -14.713  1.00  0.00           O  
ATOM    781  H   GLY A  48      -7.420  -4.271 -11.409  1.00  0.00           H  
ATOM    782 1HA  GLY A  48      -5.427  -5.266 -13.114  1.00  0.00           H  
ATOM    783 2HA  GLY A  48      -6.144  -6.159 -11.773  1.00  0.00           H  
ATOM    784  N   ASN A  49      -8.295  -6.910 -13.397  1.00  0.00           N  
ATOM    785  CA  ASN A  49      -9.028  -7.789 -14.299  1.00  0.00           C  
ATOM    786  C   ASN A  49      -9.169  -7.165 -15.675  1.00  0.00           C  
ATOM    787  O   ASN A  49      -9.045  -7.860 -16.689  1.00  0.00           O  
ATOM    788  CB  ASN A  49     -10.401  -8.119 -13.750  1.00  0.00           C  
ATOM    789  CG  ASN A  49     -10.387  -9.071 -12.584  1.00  0.00           C  
ATOM    790  OD1 ASN A  49      -9.389  -9.736 -12.277  1.00  0.00           O  
ATOM    791  ND2 ASN A  49     -11.518  -9.167 -11.930  1.00  0.00           N  
ATOM    792  H   ASN A  49      -8.698  -6.608 -12.504  1.00  0.00           H  
ATOM    793  HA  ASN A  49      -8.471  -8.708 -14.433  1.00  0.00           H  
ATOM    794 1HB  ASN A  49     -10.884  -7.194 -13.431  1.00  0.00           H  
ATOM    795 2HB  ASN A  49     -11.014  -8.546 -14.545  1.00  0.00           H  
ATOM    796 1HD2 ASN A  49     -11.607  -9.790 -11.153  1.00  0.00           H  
ATOM    797 2HD2 ASN A  49     -12.306  -8.619 -12.210  1.00  0.00           H  
ATOM    798  N   ALA A  50      -9.412  -5.856 -15.736  1.00  0.00           N  
ATOM    799  CA  ALA A  50      -9.525  -5.228 -17.038  1.00  0.00           C  
ATOM    800  C   ALA A  50      -8.213  -5.341 -17.814  1.00  0.00           C  
ATOM    801  O   ALA A  50      -8.211  -5.690 -19.003  1.00  0.00           O  
ATOM    802  CB  ALA A  50      -9.905  -3.771 -16.876  1.00  0.00           C  
ATOM    803  H   ALA A  50      -9.567  -5.326 -14.870  1.00  0.00           H  
ATOM    804  HA  ALA A  50     -10.300  -5.743 -17.601  1.00  0.00           H  
ATOM    805 1HB  ALA A  50     -10.004  -3.309 -17.854  1.00  0.00           H  
ATOM    806 2HB  ALA A  50     -10.848  -3.703 -16.336  1.00  0.00           H  
ATOM    807 3HB  ALA A  50      -9.133  -3.272 -16.311  1.00  0.00           H  
ATOM    808  N   MET A  51      -7.084  -5.111 -17.139  1.00  0.00           N  
ATOM    809  CA  MET A  51      -5.819  -5.165 -17.850  1.00  0.00           C  
ATOM    810  C   MET A  51      -5.481  -6.599 -18.269  1.00  0.00           C  
ATOM    811  O   MET A  51      -4.944  -6.812 -19.364  1.00  0.00           O  
ATOM    812  CB  MET A  51      -4.728  -4.531 -17.001  1.00  0.00           C  
ATOM    813  CG  MET A  51      -4.939  -3.007 -16.772  1.00  0.00           C  
ATOM    814  SD  MET A  51      -5.214  -2.019 -18.268  1.00  0.00           S  
ATOM    815  CE  MET A  51      -3.737  -2.224 -19.157  1.00  0.00           C  
ATOM    816  H   MET A  51      -7.132  -4.806 -16.158  1.00  0.00           H  
ATOM    817  HA  MET A  51      -5.919  -4.583 -18.761  1.00  0.00           H  
ATOM    818 1HB  MET A  51      -4.742  -4.998 -16.013  1.00  0.00           H  
ATOM    819 2HB  MET A  51      -3.748  -4.717 -17.428  1.00  0.00           H  
ATOM    820 1HG  MET A  51      -5.795  -2.889 -16.144  1.00  0.00           H  
ATOM    821 2HG  MET A  51      -4.116  -2.590 -16.249  1.00  0.00           H  
ATOM    822 1HE  MET A  51      -3.782  -1.652 -20.084  1.00  0.00           H  
ATOM    823 2HE  MET A  51      -2.914  -1.884 -18.560  1.00  0.00           H  
ATOM    824 3HE  MET A  51      -3.614  -3.251 -19.381  1.00  0.00           H  
ATOM    825  N   TYR A  52      -5.866  -7.578 -17.444  1.00  0.00           N  
ATOM    826  CA  TYR A  52      -5.686  -8.998 -17.732  1.00  0.00           C  
ATOM    827  C   TYR A  52      -6.382  -9.349 -19.040  1.00  0.00           C  
ATOM    828  O   TYR A  52      -5.800  -9.966 -19.931  1.00  0.00           O  
ATOM    829  CB  TYR A  52      -6.229  -9.872 -16.595  1.00  0.00           C  
ATOM    830  CG  TYR A  52      -6.217 -11.347 -16.905  1.00  0.00           C  
ATOM    831  CD1 TYR A  52      -5.083 -12.108 -16.719  1.00  0.00           C  
ATOM    832  CD2 TYR A  52      -7.365 -11.935 -17.413  1.00  0.00           C  
ATOM    833  CE1 TYR A  52      -5.098 -13.451 -17.054  1.00  0.00           C  
ATOM    834  CE2 TYR A  52      -7.375 -13.265 -17.739  1.00  0.00           C  
ATOM    835  CZ  TYR A  52      -6.249 -14.022 -17.565  1.00  0.00           C  
ATOM    836  OH  TYR A  52      -6.266 -15.357 -17.908  1.00  0.00           O  
ATOM    837  H   TYR A  52      -6.268  -7.320 -16.537  1.00  0.00           H  
ATOM    838  HA  TYR A  52      -4.617  -9.191 -17.854  1.00  0.00           H  
ATOM    839 1HB  TYR A  52      -5.650  -9.705 -15.689  1.00  0.00           H  
ATOM    840 2HB  TYR A  52      -7.247  -9.586 -16.377  1.00  0.00           H  
ATOM    841  HD1 TYR A  52      -4.183 -11.650 -16.323  1.00  0.00           H  
ATOM    842  HD2 TYR A  52      -8.263 -11.336 -17.563  1.00  0.00           H  
ATOM    843  HE1 TYR A  52      -4.214 -14.056 -16.928  1.00  0.00           H  
ATOM    844  HE2 TYR A  52      -8.279 -13.718 -18.144  1.00  0.00           H  
ATOM    845  HH  TYR A  52      -5.420 -15.756 -17.678  1.00  0.00           H  
ATOM    846  N   ARG A  53      -7.652  -8.938 -19.149  1.00  0.00           N  
ATOM    847  CA  ARG A  53      -8.479  -9.191 -20.325  1.00  0.00           C  
ATOM    848  C   ARG A  53      -7.868  -8.590 -21.595  1.00  0.00           C  
ATOM    849  O   ARG A  53      -7.986  -9.162 -22.679  1.00  0.00           O  
ATOM    850  CB  ARG A  53      -9.878  -8.644 -20.099  1.00  0.00           C  
ATOM    851  CG  ARG A  53     -10.706  -9.430 -19.082  1.00  0.00           C  
ATOM    852  CD  ARG A  53     -11.997  -8.765 -18.785  1.00  0.00           C  
ATOM    853  NE  ARG A  53     -12.774  -9.506 -17.799  1.00  0.00           N  
ATOM    854  CZ  ARG A  53     -13.901  -9.058 -17.202  1.00  0.00           C  
ATOM    855  NH1 ARG A  53     -14.383  -7.864 -17.491  1.00  0.00           N  
ATOM    856  NH2 ARG A  53     -14.526  -9.826 -16.322  1.00  0.00           N  
ATOM    857  H   ARG A  53      -8.071  -8.449 -18.349  1.00  0.00           H  
ATOM    858  HA  ARG A  53      -8.554 -10.270 -20.456  1.00  0.00           H  
ATOM    859 1HB  ARG A  53      -9.808  -7.617 -19.742  1.00  0.00           H  
ATOM    860 2HB  ARG A  53     -10.422  -8.629 -21.041  1.00  0.00           H  
ATOM    861 1HG  ARG A  53     -10.919 -10.418 -19.484  1.00  0.00           H  
ATOM    862 2HG  ARG A  53     -10.150  -9.536 -18.156  1.00  0.00           H  
ATOM    863 1HD  ARG A  53     -11.789  -7.772 -18.384  1.00  0.00           H  
ATOM    864 2HD  ARG A  53     -12.583  -8.681 -19.698  1.00  0.00           H  
ATOM    865  HE  ARG A  53     -12.446 -10.429 -17.546  1.00  0.00           H  
ATOM    866 1HH1 ARG A  53     -13.913  -7.275 -18.160  1.00  0.00           H  
ATOM    867 2HH1 ARG A  53     -15.227  -7.536 -17.041  1.00  0.00           H  
ATOM    868 1HH2 ARG A  53     -14.160 -10.742 -16.099  1.00  0.00           H  
ATOM    869 2HH2 ARG A  53     -15.370  -9.500 -15.873  1.00  0.00           H  
ATOM    870  N   LYS A  54      -7.149  -7.473 -21.449  1.00  0.00           N  
ATOM    871  CA  LYS A  54      -6.494  -6.796 -22.568  1.00  0.00           C  
ATOM    872  C   LYS A  54      -5.133  -7.420 -22.923  1.00  0.00           C  
ATOM    873  O   LYS A  54      -4.432  -6.918 -23.805  1.00  0.00           O  
ATOM    874  CB  LYS A  54      -6.275  -5.314 -22.242  1.00  0.00           C  
ATOM    875  CG  LYS A  54      -7.538  -4.486 -22.091  1.00  0.00           C  
ATOM    876  CD  LYS A  54      -7.199  -3.039 -21.716  1.00  0.00           C  
ATOM    877  CE  LYS A  54      -8.444  -2.201 -21.435  1.00  0.00           C  
ATOM    878  NZ  LYS A  54      -9.282  -1.990 -22.658  1.00  0.00           N  
ATOM    879  H   LYS A  54      -7.138  -7.019 -20.528  1.00  0.00           H  
ATOM    880  HA  LYS A  54      -7.138  -6.879 -23.441  1.00  0.00           H  
ATOM    881 1HB  LYS A  54      -5.720  -5.235 -21.306  1.00  0.00           H  
ATOM    882 2HB  LYS A  54      -5.664  -4.858 -23.019  1.00  0.00           H  
ATOM    883 1HG  LYS A  54      -8.077  -4.505 -23.034  1.00  0.00           H  
ATOM    884 2HG  LYS A  54      -8.171  -4.922 -21.328  1.00  0.00           H  
ATOM    885 1HD  LYS A  54      -6.578  -3.047 -20.822  1.00  0.00           H  
ATOM    886 2HD  LYS A  54      -6.632  -2.576 -22.522  1.00  0.00           H  
ATOM    887 1HE  LYS A  54      -9.043  -2.705 -20.675  1.00  0.00           H  
ATOM    888 2HE  LYS A  54      -8.132  -1.230 -21.049  1.00  0.00           H  
ATOM    889 1HZ  LYS A  54     -10.089  -1.429 -22.421  1.00  0.00           H  
ATOM    890 2HZ  LYS A  54      -8.737  -1.512 -23.364  1.00  0.00           H  
ATOM    891 3HZ  LYS A  54      -9.590  -2.880 -23.017  1.00  0.00           H  
ATOM    892  N   GLY A  55      -4.740  -8.493 -22.222  1.00  0.00           N  
ATOM    893  CA  GLY A  55      -3.479  -9.192 -22.447  1.00  0.00           C  
ATOM    894  C   GLY A  55      -2.313  -8.573 -21.694  1.00  0.00           C  
ATOM    895  O   GLY A  55      -1.153  -8.975 -21.844  1.00  0.00           O  
ATOM    896  H   GLY A  55      -5.352  -8.875 -21.496  1.00  0.00           H  
ATOM    897 1HA  GLY A  55      -3.601 -10.228 -22.136  1.00  0.00           H  
ATOM    898 2HA  GLY A  55      -3.261  -9.205 -23.512  1.00  0.00           H  
ATOM    899  N   GLN A  56      -2.601  -7.563 -20.894  1.00  0.00           N  
ATOM    900  CA  GLN A  56      -1.575  -6.872 -20.157  1.00  0.00           C  
ATOM    901  C   GLN A  56      -1.415  -7.511 -18.811  1.00  0.00           C  
ATOM    902  O   GLN A  56      -1.739  -6.928 -17.771  1.00  0.00           O  
ATOM    903  CB  GLN A  56      -1.917  -5.410 -20.057  1.00  0.00           C  
ATOM    904  CG  GLN A  56      -1.998  -4.725 -21.411  1.00  0.00           C  
ATOM    905  CD  GLN A  56      -0.662  -4.690 -22.067  1.00  0.00           C  
ATOM    906  OE1 GLN A  56       0.267  -4.084 -21.527  1.00  0.00           O  
ATOM    907  NE2 GLN A  56      -0.526  -5.334 -23.217  1.00  0.00           N  
ATOM    908  H   GLN A  56      -3.573  -7.288 -20.750  1.00  0.00           H  
ATOM    909  HA  GLN A  56      -0.628  -6.974 -20.688  1.00  0.00           H  
ATOM    910 1HB  GLN A  56      -2.869  -5.318 -19.567  1.00  0.00           H  
ATOM    911 2HB  GLN A  56      -1.181  -4.925 -19.453  1.00  0.00           H  
ATOM    912 1HG  GLN A  56      -2.687  -5.276 -22.055  1.00  0.00           H  
ATOM    913 2HG  GLN A  56      -2.338  -3.705 -21.291  1.00  0.00           H  
ATOM    914 1HE2 GLN A  56       0.358  -5.339 -23.684  1.00  0.00           H  
ATOM    915 2HE2 GLN A  56      -1.299  -5.825 -23.634  1.00  0.00           H  
ATOM    916  N   TYR A  57      -0.869  -8.709 -18.846  1.00  0.00           N  
ATOM    917  CA  TYR A  57      -0.737  -9.548 -17.674  1.00  0.00           C  
ATOM    918  C   TYR A  57       0.145  -8.883 -16.631  1.00  0.00           C  
ATOM    919  O   TYR A  57      -0.168  -8.932 -15.445  1.00  0.00           O  
ATOM    920  CB  TYR A  57      -0.178 -10.893 -18.104  1.00  0.00           C  
ATOM    921  CG  TYR A  57      -1.070 -11.580 -19.117  1.00  0.00           C  
ATOM    922  CD1 TYR A  57      -0.505 -12.092 -20.264  1.00  0.00           C  
ATOM    923  CD2 TYR A  57      -2.440 -11.645 -18.942  1.00  0.00           C  
ATOM    924  CE1 TYR A  57      -1.297 -12.668 -21.227  1.00  0.00           C  
ATOM    925  CE2 TYR A  57      -3.234 -12.220 -19.899  1.00  0.00           C  
ATOM    926  CZ  TYR A  57      -2.669 -12.728 -21.044  1.00  0.00           C  
ATOM    927  OH  TYR A  57      -3.460 -13.300 -22.021  1.00  0.00           O  
ATOM    928  H   TYR A  57      -0.637  -9.052 -19.787  1.00  0.00           H  
ATOM    929  HA  TYR A  57      -1.717  -9.676 -17.224  1.00  0.00           H  
ATOM    930 1HB  TYR A  57       0.798 -10.747 -18.556  1.00  0.00           H  
ATOM    931 2HB  TYR A  57      -0.055 -11.547 -17.247  1.00  0.00           H  
ATOM    932  HD1 TYR A  57       0.573 -12.037 -20.414  1.00  0.00           H  
ATOM    933  HD2 TYR A  57      -2.894 -11.239 -18.065  1.00  0.00           H  
ATOM    934  HE1 TYR A  57      -0.845 -13.069 -22.133  1.00  0.00           H  
ATOM    935  HE2 TYR A  57      -4.316 -12.260 -19.759  1.00  0.00           H  
ATOM    936  HH  TYR A  57      -2.916 -13.491 -22.792  1.00  0.00           H  
ATOM    937  N   THR A  58       1.222  -8.233 -17.075  1.00  0.00           N  
ATOM    938  CA  THR A  58       2.160  -7.568 -16.169  1.00  0.00           C  
ATOM    939  C   THR A  58       1.475  -6.446 -15.399  1.00  0.00           C  
ATOM    940  O   THR A  58       1.697  -6.267 -14.196  1.00  0.00           O  
ATOM    941  CB  THR A  58       3.376  -7.001 -16.938  1.00  0.00           C  
ATOM    942  OG1 THR A  58       4.097  -8.073 -17.588  1.00  0.00           O  
ATOM    943  CG2 THR A  58       4.316  -6.302 -15.978  1.00  0.00           C  
ATOM    944  H   THR A  58       1.408  -8.227 -18.067  1.00  0.00           H  
ATOM    945  HA  THR A  58       2.521  -8.298 -15.447  1.00  0.00           H  
ATOM    946  HB  THR A  58       3.032  -6.294 -17.692  1.00  0.00           H  
ATOM    947  HG1 THR A  58       4.735  -7.682 -18.201  1.00  0.00           H  
ATOM    948 1HG2 THR A  58       5.163  -5.918 -16.528  1.00  0.00           H  
ATOM    949 2HG2 THR A  58       3.818  -5.473 -15.479  1.00  0.00           H  
ATOM    950 3HG2 THR A  58       4.659  -7.012 -15.238  1.00  0.00           H  
ATOM    951  N   ILE A  59       0.668  -5.663 -16.103  1.00  0.00           N  
ATOM    952  CA  ILE A  59      -0.024  -4.548 -15.488  1.00  0.00           C  
ATOM    953  C   ILE A  59      -1.047  -5.102 -14.506  1.00  0.00           C  
ATOM    954  O   ILE A  59      -1.291  -4.520 -13.440  1.00  0.00           O  
ATOM    955  CB  ILE A  59      -0.663  -3.613 -16.505  1.00  0.00           C  
ATOM    956  CG1 ILE A  59       0.457  -2.967 -17.341  1.00  0.00           C  
ATOM    957  CG2 ILE A  59      -1.422  -2.518 -15.734  1.00  0.00           C  
ATOM    958  CD1 ILE A  59      -0.007  -2.213 -18.552  1.00  0.00           C  
ATOM    959  H   ILE A  59       0.531  -5.868 -17.085  1.00  0.00           H  
ATOM    960  HA  ILE A  59       0.694  -3.970 -14.924  1.00  0.00           H  
ATOM    961  HB  ILE A  59      -1.334  -4.164 -17.162  1.00  0.00           H  
ATOM    962 1HG1 ILE A  59       1.017  -2.304 -16.708  1.00  0.00           H  
ATOM    963 2HG1 ILE A  59       1.124  -3.755 -17.681  1.00  0.00           H  
ATOM    964 1HG2 ILE A  59      -1.868  -1.836 -16.418  1.00  0.00           H  
ATOM    965 2HG2 ILE A  59      -2.201  -2.959 -15.127  1.00  0.00           H  
ATOM    966 3HG2 ILE A  59      -0.731  -1.978 -15.084  1.00  0.00           H  
ATOM    967 1HD1 ILE A  59       0.840  -1.821 -19.087  1.00  0.00           H  
ATOM    968 2HD1 ILE A  59      -0.551  -2.855 -19.214  1.00  0.00           H  
ATOM    969 3HD1 ILE A  59      -0.630  -1.408 -18.249  1.00  0.00           H  
ATOM    970  N   ALA A  60      -1.748  -6.164 -14.916  1.00  0.00           N  
ATOM    971  CA  ALA A  60      -2.722  -6.788 -14.046  1.00  0.00           C  
ATOM    972  C   ALA A  60      -2.038  -7.259 -12.749  1.00  0.00           C  
ATOM    973  O   ALA A  60      -2.560  -7.033 -11.663  1.00  0.00           O  
ATOM    974  CB  ALA A  60      -3.403  -7.922 -14.773  1.00  0.00           C  
ATOM    975  H   ALA A  60      -1.586  -6.556 -15.850  1.00  0.00           H  
ATOM    976  HA  ALA A  60      -3.466  -6.042 -13.792  1.00  0.00           H  
ATOM    977 1HB  ALA A  60      -4.155  -8.346 -14.156  1.00  0.00           H  
ATOM    978 2HB  ALA A  60      -3.857  -7.528 -15.665  1.00  0.00           H  
ATOM    979 3HB  ALA A  60      -2.676  -8.678 -15.041  1.00  0.00           H  
ATOM    980  N   ILE A  61      -0.810  -7.796 -12.848  1.00  0.00           N  
ATOM    981  CA  ILE A  61      -0.022  -8.204 -11.679  1.00  0.00           C  
ATOM    982  C   ILE A  61       0.217  -7.008 -10.765  1.00  0.00           C  
ATOM    983  O   ILE A  61       0.078  -7.111  -9.542  1.00  0.00           O  
ATOM    984  CB  ILE A  61       1.302  -8.899 -12.091  1.00  0.00           C  
ATOM    985  CG1 ILE A  61       0.940 -10.293 -12.728  1.00  0.00           C  
ATOM    986  CG2 ILE A  61       2.306  -8.995 -10.886  1.00  0.00           C  
ATOM    987  CD1 ILE A  61       2.048 -11.003 -13.490  1.00  0.00           C  
ATOM    988  H   ILE A  61      -0.447  -7.991 -13.788  1.00  0.00           H  
ATOM    989  HA  ILE A  61      -0.607  -8.935 -11.121  1.00  0.00           H  
ATOM    990  HB  ILE A  61       1.769  -8.319 -12.873  1.00  0.00           H  
ATOM    991 1HG1 ILE A  61       0.624 -10.954 -11.938  1.00  0.00           H  
ATOM    992 2HG1 ILE A  61       0.111 -10.146 -13.391  1.00  0.00           H  
ATOM    993 1HG2 ILE A  61       3.228  -9.468 -11.208  1.00  0.00           H  
ATOM    994 2HG2 ILE A  61       2.544  -8.000 -10.507  1.00  0.00           H  
ATOM    995 3HG2 ILE A  61       1.869  -9.575 -10.092  1.00  0.00           H  
ATOM    996 1HD1 ILE A  61       1.665 -11.948 -13.878  1.00  0.00           H  
ATOM    997 2HD1 ILE A  61       2.370 -10.380 -14.319  1.00  0.00           H  
ATOM    998 3HD1 ILE A  61       2.889 -11.199 -12.834  1.00  0.00           H  
ATOM    999  N   ILE A  62       0.566  -5.855 -11.335  1.00  0.00           N  
ATOM   1000  CA  ILE A  62       0.764  -4.676 -10.497  1.00  0.00           C  
ATOM   1001  C   ILE A  62      -0.545  -4.402  -9.730  1.00  0.00           C  
ATOM   1002  O   ILE A  62      -0.528  -4.219  -8.510  1.00  0.00           O  
ATOM   1003  CB  ILE A  62       1.124  -3.427 -11.364  1.00  0.00           C  
ATOM   1004  CG1 ILE A  62       2.506  -3.631 -12.012  1.00  0.00           C  
ATOM   1005  CG2 ILE A  62       1.106  -2.131 -10.505  1.00  0.00           C  
ATOM   1006  CD1 ILE A  62       2.869  -2.646 -13.148  1.00  0.00           C  
ATOM   1007  H   ILE A  62       0.741  -5.839 -12.348  1.00  0.00           H  
ATOM   1008  HA  ILE A  62       1.566  -4.876  -9.783  1.00  0.00           H  
ATOM   1009  HB  ILE A  62       0.400  -3.326 -12.163  1.00  0.00           H  
ATOM   1010 1HG1 ILE A  62       3.262  -3.555 -11.234  1.00  0.00           H  
ATOM   1011 2HG1 ILE A  62       2.531  -4.626 -12.418  1.00  0.00           H  
ATOM   1012 1HG2 ILE A  62       1.346  -1.271 -11.120  1.00  0.00           H  
ATOM   1013 2HG2 ILE A  62       0.122  -1.979 -10.065  1.00  0.00           H  
ATOM   1014 3HG2 ILE A  62       1.840  -2.220  -9.714  1.00  0.00           H  
ATOM   1015 1HD1 ILE A  62       3.861  -2.898 -13.533  1.00  0.00           H  
ATOM   1016 2HD1 ILE A  62       2.158  -2.720 -13.946  1.00  0.00           H  
ATOM   1017 3HD1 ILE A  62       2.875  -1.626 -12.790  1.00  0.00           H  
ATOM   1018  N   ALA A  63      -1.675  -4.381 -10.445  1.00  0.00           N  
ATOM   1019  CA  ALA A  63      -2.991  -4.125  -9.849  1.00  0.00           C  
ATOM   1020  C   ALA A  63      -3.455  -5.148  -8.796  1.00  0.00           C  
ATOM   1021  O   ALA A  63      -4.079  -4.773  -7.796  1.00  0.00           O  
ATOM   1022  CB  ALA A  63      -4.009  -4.105 -10.931  1.00  0.00           C  
ATOM   1023  H   ALA A  63      -1.607  -4.537 -11.459  1.00  0.00           H  
ATOM   1024  HA  ALA A  63      -2.944  -3.147  -9.374  1.00  0.00           H  
ATOM   1025 1HB  ALA A  63      -4.972  -3.867 -10.526  1.00  0.00           H  
ATOM   1026 2HB  ALA A  63      -3.741  -3.395 -11.661  1.00  0.00           H  
ATOM   1027 3HB  ALA A  63      -4.021  -5.079 -11.367  1.00  0.00           H  
ATOM   1028  N   TYR A  64      -3.170  -6.439  -9.027  1.00  0.00           N  
ATOM   1029  CA  TYR A  64      -3.607  -7.476  -8.105  1.00  0.00           C  
ATOM   1030  C   TYR A  64      -2.758  -7.465  -6.869  1.00  0.00           C  
ATOM   1031  O   TYR A  64      -3.281  -7.602  -5.762  1.00  0.00           O  
ATOM   1032  CB  TYR A  64      -3.511  -8.859  -8.733  1.00  0.00           C  
ATOM   1033  CG  TYR A  64      -4.427  -9.112  -9.864  1.00  0.00           C  
ATOM   1034  CD1 TYR A  64      -3.902  -9.651 -11.011  1.00  0.00           C  
ATOM   1035  CD2 TYR A  64      -5.766  -8.805  -9.787  1.00  0.00           C  
ATOM   1036  CE1 TYR A  64      -4.692  -9.889 -12.072  1.00  0.00           C  
ATOM   1037  CE2 TYR A  64      -6.561  -9.032 -10.858  1.00  0.00           C  
ATOM   1038  CZ  TYR A  64      -6.022  -9.570 -12.005  1.00  0.00           C  
ATOM   1039  OH  TYR A  64      -6.811  -9.816 -13.084  1.00  0.00           O  
ATOM   1040  H   TYR A  64      -2.704  -6.690  -9.898  1.00  0.00           H  
ATOM   1041  HA  TYR A  64      -4.631  -7.269  -7.803  1.00  0.00           H  
ATOM   1042 1HB  TYR A  64      -2.508  -8.975  -9.110  1.00  0.00           H  
ATOM   1043 2HB  TYR A  64      -3.676  -9.624  -7.974  1.00  0.00           H  
ATOM   1044  HD1 TYR A  64      -2.844  -9.888 -11.065  1.00  0.00           H  
ATOM   1045  HD2 TYR A  64      -6.187  -8.382  -8.888  1.00  0.00           H  
ATOM   1046  HE1 TYR A  64      -4.272 -10.326 -12.977  1.00  0.00           H  
ATOM   1047  HE2 TYR A  64      -7.621  -8.786 -10.805  1.00  0.00           H  
ATOM   1048  HH  TYR A  64      -7.747  -9.703 -12.831  1.00  0.00           H  
ATOM   1049  N   THR A  65      -1.447  -7.277  -7.037  1.00  0.00           N  
ATOM   1050  CA  THR A  65      -0.573  -7.260  -5.885  1.00  0.00           C  
ATOM   1051  C   THR A  65      -0.928  -6.055  -5.026  1.00  0.00           C  
ATOM   1052  O   THR A  65      -0.950  -6.147  -3.797  1.00  0.00           O  
ATOM   1053  CB  THR A  65       0.903  -7.247  -6.306  1.00  0.00           C  
ATOM   1054  OG1 THR A  65       1.137  -6.142  -7.176  1.00  0.00           O  
ATOM   1055  CG2 THR A  65       1.353  -8.524  -6.970  1.00  0.00           C  
ATOM   1056  H   THR A  65      -1.050  -7.175  -7.973  1.00  0.00           H  
ATOM   1057  HA  THR A  65      -0.763  -8.156  -5.304  1.00  0.00           H  
ATOM   1058  HB  THR A  65       1.499  -7.120  -5.430  1.00  0.00           H  
ATOM   1059  HG1 THR A  65       0.699  -6.316  -8.042  1.00  0.00           H  
ATOM   1060 1HG2 THR A  65       2.400  -8.430  -7.221  1.00  0.00           H  
ATOM   1061 2HG2 THR A  65       1.211  -9.367  -6.310  1.00  0.00           H  
ATOM   1062 3HG2 THR A  65       0.783  -8.683  -7.863  1.00  0.00           H  
ATOM   1063  N   LEU A  66      -1.295  -4.951  -5.666  1.00  0.00           N  
ATOM   1064  CA  LEU A  66      -1.747  -3.775  -4.961  1.00  0.00           C  
ATOM   1065  C   LEU A  66      -3.000  -4.034  -4.123  1.00  0.00           C  
ATOM   1066  O   LEU A  66      -3.019  -3.724  -2.921  1.00  0.00           O  
ATOM   1067  CB  LEU A  66      -1.990  -2.673  -5.990  1.00  0.00           C  
ATOM   1068  CG  LEU A  66      -2.669  -1.440  -5.525  1.00  0.00           C  
ATOM   1069  CD1 LEU A  66      -1.927  -0.800  -4.452  1.00  0.00           C  
ATOM   1070  CD2 LEU A  66      -2.823  -0.489  -6.723  1.00  0.00           C  
ATOM   1071  H   LEU A  66      -1.207  -4.896  -6.686  1.00  0.00           H  
ATOM   1072  HA  LEU A  66      -0.944  -3.471  -4.295  1.00  0.00           H  
ATOM   1073 1HB  LEU A  66      -1.040  -2.390  -6.416  1.00  0.00           H  
ATOM   1074 2HB  LEU A  66      -2.588  -3.084  -6.784  1.00  0.00           H  
ATOM   1075  HG  LEU A  66      -3.599  -1.696  -5.174  1.00  0.00           H  
ATOM   1076 1HD1 LEU A  66      -2.424   0.100  -4.135  1.00  0.00           H  
ATOM   1077 2HD1 LEU A  66      -1.813  -1.455  -3.592  1.00  0.00           H  
ATOM   1078 3HD1 LEU A  66      -1.031  -0.585  -4.844  1.00  0.00           H  
ATOM   1079 1HD2 LEU A  66      -3.349   0.420  -6.423  1.00  0.00           H  
ATOM   1080 2HD2 LEU A  66      -1.842  -0.227  -7.117  1.00  0.00           H  
ATOM   1081 3HD2 LEU A  66      -3.400  -0.995  -7.496  1.00  0.00           H  
ATOM   1082  N   ALA A  67      -4.038  -4.620  -4.727  1.00  0.00           N  
ATOM   1083  CA  ALA A  67      -5.269  -4.871  -3.992  1.00  0.00           C  
ATOM   1084  C   ALA A  67      -5.029  -5.763  -2.775  1.00  0.00           C  
ATOM   1085  O   ALA A  67      -5.602  -5.513  -1.706  1.00  0.00           O  
ATOM   1086  CB  ALA A  67      -6.291  -5.526  -4.897  1.00  0.00           C  
ATOM   1087  H   ALA A  67      -3.977  -4.851  -5.726  1.00  0.00           H  
ATOM   1088  HA  ALA A  67      -5.652  -3.915  -3.645  1.00  0.00           H  
ATOM   1089 1HB  ALA A  67      -7.221  -5.682  -4.352  1.00  0.00           H  
ATOM   1090 2HB  ALA A  67      -6.470  -4.891  -5.748  1.00  0.00           H  
ATOM   1091 3HB  ALA A  67      -5.901  -6.486  -5.243  1.00  0.00           H  
ATOM   1092  N   LEU A  68      -4.157  -6.770  -2.956  1.00  0.00           N  
ATOM   1093  CA  LEU A  68      -3.775  -7.756  -1.948  1.00  0.00           C  
ATOM   1094  C   LEU A  68      -2.921  -7.183  -0.819  1.00  0.00           C  
ATOM   1095  O   LEU A  68      -2.990  -7.659   0.328  1.00  0.00           O  
ATOM   1096  CB  LEU A  68      -3.067  -8.912  -2.651  1.00  0.00           C  
ATOM   1097  CG  LEU A  68      -3.966  -9.782  -3.596  1.00  0.00           C  
ATOM   1098  CD1 LEU A  68      -3.080 -10.716  -4.390  1.00  0.00           C  
ATOM   1099  CD2 LEU A  68      -4.966 -10.564  -2.768  1.00  0.00           C  
ATOM   1100  H   LEU A  68      -3.761  -6.892  -3.894  1.00  0.00           H  
ATOM   1101  HA  LEU A  68      -4.676  -8.123  -1.503  1.00  0.00           H  
ATOM   1102 1HB  LEU A  68      -2.253  -8.503  -3.245  1.00  0.00           H  
ATOM   1103 2HB  LEU A  68      -2.646  -9.574  -1.895  1.00  0.00           H  
ATOM   1104  HG  LEU A  68      -4.504  -9.156  -4.299  1.00  0.00           H  
ATOM   1105 1HD1 LEU A  68      -3.690 -11.330  -5.053  1.00  0.00           H  
ATOM   1106 2HD1 LEU A  68      -2.383 -10.129  -4.982  1.00  0.00           H  
ATOM   1107 3HD1 LEU A  68      -2.531 -11.347  -3.717  1.00  0.00           H  
ATOM   1108 1HD2 LEU A  68      -5.565 -11.203  -3.401  1.00  0.00           H  
ATOM   1109 2HD2 LEU A  68      -4.427 -11.160  -2.078  1.00  0.00           H  
ATOM   1110 3HD2 LEU A  68      -5.623  -9.907  -2.218  1.00  0.00           H  
ATOM   1111  N   LEU A  69      -2.104  -6.169  -1.146  1.00  0.00           N  
ATOM   1112  CA  LEU A  69      -1.258  -5.503  -0.172  1.00  0.00           C  
ATOM   1113  C   LEU A  69      -2.141  -4.904   0.887  1.00  0.00           C  
ATOM   1114  O   LEU A  69      -1.811  -4.968   2.088  1.00  0.00           O  
ATOM   1115  CB  LEU A  69      -0.450  -4.366  -0.805  1.00  0.00           C  
ATOM   1116  CG  LEU A  69       0.492  -3.556   0.166  1.00  0.00           C  
ATOM   1117  CD1 LEU A  69       1.590  -4.491   0.763  1.00  0.00           C  
ATOM   1118  CD2 LEU A  69       1.101  -2.336  -0.579  1.00  0.00           C  
ATOM   1119  H   LEU A  69      -2.044  -5.869  -2.123  1.00  0.00           H  
ATOM   1120  HA  LEU A  69      -0.599  -6.240   0.274  1.00  0.00           H  
ATOM   1121 1HB  LEU A  69       0.122  -4.794  -1.587  1.00  0.00           H  
ATOM   1122 2HB  LEU A  69      -1.141  -3.656  -1.252  1.00  0.00           H  
ATOM   1123  HG  LEU A  69      -0.102  -3.185   0.984  1.00  0.00           H  
ATOM   1124 1HD1 LEU A  69       2.211  -3.921   1.452  1.00  0.00           H  
ATOM   1125 2HD1 LEU A  69       1.138  -5.310   1.310  1.00  0.00           H  
ATOM   1126 3HD1 LEU A  69       2.212  -4.892  -0.039  1.00  0.00           H  
ATOM   1127 1HD2 LEU A  69       1.722  -1.760   0.112  1.00  0.00           H  
ATOM   1128 2HD2 LEU A  69       1.711  -2.657  -1.412  1.00  0.00           H  
ATOM   1129 3HD2 LEU A  69       0.298  -1.699  -0.953  1.00  0.00           H  
ATOM   1130  N   ALA A  70      -3.231  -4.273   0.430  1.00  0.00           N  
ATOM   1131  CA  ALA A  70      -4.211  -3.701   1.328  1.00  0.00           C  
ATOM   1132  C   ALA A  70      -5.047  -4.810   1.985  1.00  0.00           C  
ATOM   1133  O   ALA A  70      -4.967  -5.014   3.207  1.00  0.00           O  
ATOM   1134  CB  ALA A  70      -5.124  -2.752   0.567  1.00  0.00           C  
ATOM   1135  H   ALA A  70      -3.347  -4.207  -0.592  1.00  0.00           H  
ATOM   1136  HA  ALA A  70      -3.684  -3.152   2.104  1.00  0.00           H  
ATOM   1137 1HB  ALA A  70      -5.847  -2.316   1.248  1.00  0.00           H  
ATOM   1138 2HB  ALA A  70      -4.530  -1.973   0.114  1.00  0.00           H  
ATOM   1139 3HB  ALA A  70      -5.646  -3.302  -0.216  1.00  0.00           H  
ATOM   1140  N   ASP A  71      -5.738  -5.617   1.147  1.00  0.00           N  
ATOM   1141  CA  ASP A  71      -6.662  -6.679   1.569  1.00  0.00           C  
ATOM   1142  C   ASP A  71      -6.222  -8.067   1.064  1.00  0.00           C  
ATOM   1143  O   ASP A  71      -6.494  -8.417  -0.087  1.00  0.00           O  
ATOM   1144  CB  ASP A  71      -8.074  -6.405   1.045  1.00  0.00           C  
ATOM   1145  CG  ASP A  71      -9.104  -7.443   1.548  1.00  0.00           C  
ATOM   1146  OD1 ASP A  71      -8.702  -8.460   2.099  1.00  0.00           O  
ATOM   1147  OD2 ASP A  71     -10.297  -7.207   1.378  1.00  0.00           O  
ATOM   1148  H   ASP A  71      -5.667  -5.454   0.140  1.00  0.00           H  
ATOM   1149  HA  ASP A  71      -6.725  -6.647   2.647  1.00  0.00           H  
ATOM   1150 1HB  ASP A  71      -8.391  -5.404   1.353  1.00  0.00           H  
ATOM   1151 2HB  ASP A  71      -8.059  -6.422  -0.047  1.00  0.00           H  
ATOM   1152  N   PRO A  72      -5.656  -8.939   1.922  1.00  0.00           N  
ATOM   1153  CA  PRO A  72      -5.059 -10.211   1.565  1.00  0.00           C  
ATOM   1154  C   PRO A  72      -6.092 -11.322   1.442  1.00  0.00           C  
ATOM   1155  O   PRO A  72      -5.737 -12.465   1.136  1.00  0.00           O  
ATOM   1156  CB  PRO A  72      -4.192 -10.507   2.776  1.00  0.00           C  
ATOM   1157  CG  PRO A  72      -5.010  -9.970   3.929  1.00  0.00           C  
ATOM   1158  CD  PRO A  72      -5.703  -8.700   3.372  1.00  0.00           C  
ATOM   1159  HA  PRO A  72      -4.464 -10.098   0.643  1.00  0.00           H  
ATOM   1160 1HB  PRO A  72      -4.027 -11.588   2.856  1.00  0.00           H  
ATOM   1161 2HB  PRO A  72      -3.221 -10.030   2.654  1.00  0.00           H  
ATOM   1162 1HG  PRO A  72      -5.738 -10.730   4.221  1.00  0.00           H  
ATOM   1163 2HG  PRO A  72      -4.395  -9.824   4.811  1.00  0.00           H  
ATOM   1164 1HD  PRO A  72      -6.755  -8.676   3.718  1.00  0.00           H  
ATOM   1165 2HD  PRO A  72      -5.173  -7.790   3.632  1.00  0.00           H  
ATOM   1166  N   ASN A  73      -7.382 -11.001   1.642  1.00  0.00           N  
ATOM   1167  CA  ASN A  73      -8.390 -12.040   1.704  1.00  0.00           C  
ATOM   1168  C   ASN A  73      -9.345 -11.850   0.557  1.00  0.00           C  
ATOM   1169  O   ASN A  73     -10.554 -11.658   0.711  1.00  0.00           O  
ATOM   1170  CB  ASN A  73      -9.156 -11.980   3.011  1.00  0.00           C  
ATOM   1171  CG  ASN A  73      -8.298 -12.154   4.218  1.00  0.00           C  
ATOM   1172  OD1 ASN A  73      -7.630 -13.176   4.418  1.00  0.00           O  
ATOM   1173  ND2 ASN A  73      -8.319 -11.157   5.070  1.00  0.00           N  
ATOM   1174  H   ASN A  73      -7.697 -10.032   1.820  1.00  0.00           H  
ATOM   1175  HA  ASN A  73      -7.918 -13.007   1.596  1.00  0.00           H  
ATOM   1176 1HB  ASN A  73      -9.656 -11.010   3.079  1.00  0.00           H  
ATOM   1177 2HB  ASN A  73      -9.928 -12.748   3.017  1.00  0.00           H  
ATOM   1178 1HD2 ASN A  73      -7.777 -11.199   5.909  1.00  0.00           H  
ATOM   1179 2HD2 ASN A  73      -8.884 -10.347   4.884  1.00  0.00           H  
ATOM   1180  N   ASN A  74      -8.762 -11.957  -0.614  1.00  0.00           N  
ATOM   1181  CA  ASN A  74      -9.445 -11.796  -1.862  1.00  0.00           C  
ATOM   1182  C   ASN A  74      -9.006 -12.925  -2.767  1.00  0.00           C  
ATOM   1183  O   ASN A  74      -7.989 -12.831  -3.464  1.00  0.00           O  
ATOM   1184  CB  ASN A  74      -9.123 -10.427  -2.436  1.00  0.00           C  
ATOM   1185  CG  ASN A  74      -9.869 -10.095  -3.676  1.00  0.00           C  
ATOM   1186  OD1 ASN A  74     -10.300 -10.984  -4.421  1.00  0.00           O  
ATOM   1187  ND2 ASN A  74     -10.039  -8.824  -3.915  1.00  0.00           N  
ATOM   1188  H   ASN A  74      -7.764 -12.136  -0.600  1.00  0.00           H  
ATOM   1189  HA  ASN A  74     -10.521 -11.885  -1.703  1.00  0.00           H  
ATOM   1190 1HB  ASN A  74      -9.340  -9.664  -1.683  1.00  0.00           H  
ATOM   1191 2HB  ASN A  74      -8.058 -10.369  -2.644  1.00  0.00           H  
ATOM   1192 1HD2 ASN A  74     -10.545  -8.529  -4.730  1.00  0.00           H  
ATOM   1193 2HD2 ASN A  74      -9.667  -8.144  -3.280  1.00  0.00           H  
ATOM   1194  N   ALA A  75      -9.764 -14.022  -2.716  1.00  0.00           N  
ATOM   1195  CA  ALA A  75      -9.411 -15.211  -3.469  1.00  0.00           C  
ATOM   1196  C   ALA A  75      -9.400 -14.913  -4.947  1.00  0.00           C  
ATOM   1197  O   ALA A  75      -8.566 -15.454  -5.669  1.00  0.00           O  
ATOM   1198  CB  ALA A  75     -10.358 -16.361  -3.168  1.00  0.00           C  
ATOM   1199  H   ALA A  75     -10.585 -14.021  -2.123  1.00  0.00           H  
ATOM   1200  HA  ALA A  75      -8.405 -15.504  -3.183  1.00  0.00           H  
ATOM   1201 1HB  ALA A  75     -10.048 -17.246  -3.729  1.00  0.00           H  
ATOM   1202 2HB  ALA A  75     -10.339 -16.586  -2.108  1.00  0.00           H  
ATOM   1203 3HB  ALA A  75     -11.370 -16.086  -3.460  1.00  0.00           H  
ATOM   1204  N   GLU A  76     -10.310 -14.045  -5.410  1.00  0.00           N  
ATOM   1205  CA  GLU A  76     -10.356 -13.759  -6.834  1.00  0.00           C  
ATOM   1206  C   GLU A  76      -9.105 -13.020  -7.275  1.00  0.00           C  
ATOM   1207  O   GLU A  76      -8.543 -13.351  -8.318  1.00  0.00           O  
ATOM   1208  CB  GLU A  76     -11.590 -12.928  -7.193  1.00  0.00           C  
ATOM   1209  CG  GLU A  76     -12.920 -13.666  -7.036  1.00  0.00           C  
ATOM   1210  CD  GLU A  76     -13.077 -14.864  -7.946  1.00  0.00           C  
ATOM   1211  OE1 GLU A  76     -12.951 -14.735  -9.143  1.00  0.00           O  
ATOM   1212  OE2 GLU A  76     -13.316 -15.924  -7.425  1.00  0.00           O  
ATOM   1213  H   GLU A  76     -10.976 -13.624  -4.777  1.00  0.00           H  
ATOM   1214  HA  GLU A  76     -10.411 -14.704  -7.374  1.00  0.00           H  
ATOM   1215 1HB  GLU A  76     -11.625 -12.037  -6.564  1.00  0.00           H  
ATOM   1216 2HB  GLU A  76     -11.512 -12.591  -8.227  1.00  0.00           H  
ATOM   1217 1HG  GLU A  76     -13.010 -14.002  -6.004  1.00  0.00           H  
ATOM   1218 2HG  GLU A  76     -13.730 -12.964  -7.230  1.00  0.00           H  
ATOM   1219  N   ALA A  77      -8.626 -12.058  -6.472  1.00  0.00           N  
ATOM   1220  CA  ALA A  77      -7.399 -11.358  -6.834  1.00  0.00           C  
ATOM   1221  C   ALA A  77      -6.218 -12.333  -6.842  1.00  0.00           C  
ATOM   1222  O   ALA A  77      -5.381 -12.253  -7.738  1.00  0.00           O  
ATOM   1223  CB  ALA A  77      -7.137 -10.189  -5.905  1.00  0.00           C  
ATOM   1224  H   ALA A  77      -9.156 -11.790  -5.642  1.00  0.00           H  
ATOM   1225  HA  ALA A  77      -7.515 -10.970  -7.845  1.00  0.00           H  
ATOM   1226 1HB  ALA A  77      -6.227  -9.673  -6.210  1.00  0.00           H  
ATOM   1227 2HB  ALA A  77      -7.976  -9.503  -5.949  1.00  0.00           H  
ATOM   1228 3HB  ALA A  77      -7.029 -10.556  -4.904  1.00  0.00           H  
ATOM   1229  N   TRP A  78      -6.151 -13.272  -5.873  1.00  0.00           N  
ATOM   1230  CA  TRP A  78      -5.042 -14.237  -5.857  1.00  0.00           C  
ATOM   1231  C   TRP A  78      -5.120 -15.167  -7.064  1.00  0.00           C  
ATOM   1232  O   TRP A  78      -4.114 -15.448  -7.716  1.00  0.00           O  
ATOM   1233  CB  TRP A  78      -5.048 -15.100  -4.591  1.00  0.00           C  
ATOM   1234  CG  TRP A  78      -4.499 -14.482  -3.368  1.00  0.00           C  
ATOM   1235  CD1 TRP A  78      -5.188 -14.140  -2.261  1.00  0.00           C  
ATOM   1236  CD2 TRP A  78      -3.127 -14.131  -3.114  1.00  0.00           C  
ATOM   1237  NE1 TRP A  78      -4.347 -13.604  -1.318  1.00  0.00           N  
ATOM   1238  CE2 TRP A  78      -3.077 -13.577  -1.832  1.00  0.00           C  
ATOM   1239  CE3 TRP A  78      -1.959 -14.234  -3.859  1.00  0.00           C  
ATOM   1240  CZ2 TRP A  78      -1.901 -13.106  -1.282  1.00  0.00           C  
ATOM   1241  CZ3 TRP A  78      -0.777 -13.762  -3.314  1.00  0.00           C  
ATOM   1242  CH2 TRP A  78      -0.749 -13.206  -2.054  1.00  0.00           C  
ATOM   1243  H   TRP A  78      -6.854 -13.275  -5.126  1.00  0.00           H  
ATOM   1244  HA  TRP A  78      -4.106 -13.686  -5.898  1.00  0.00           H  
ATOM   1245 1HB  TRP A  78      -6.074 -15.375  -4.371  1.00  0.00           H  
ATOM   1246 2HB  TRP A  78      -4.497 -16.013  -4.776  1.00  0.00           H  
ATOM   1247  HD1 TRP A  78      -6.247 -14.267  -2.147  1.00  0.00           H  
ATOM   1248  HE1 TRP A  78      -4.646 -13.256  -0.378  1.00  0.00           H  
ATOM   1249  HE3 TRP A  78      -1.983 -14.669  -4.855  1.00  0.00           H  
ATOM   1250  HZ2 TRP A  78      -1.865 -12.667  -0.295  1.00  0.00           H  
ATOM   1251  HZ3 TRP A  78       0.129 -13.840  -3.911  1.00  0.00           H  
ATOM   1252  HH2 TRP A  78       0.194 -12.838  -1.653  1.00  0.00           H  
ATOM   1253  N   TYR A  79      -6.326 -15.615  -7.377  1.00  0.00           N  
ATOM   1254  CA  TYR A  79      -6.602 -16.478  -8.504  1.00  0.00           C  
ATOM   1255  C   TYR A  79      -6.178 -15.824  -9.801  1.00  0.00           C  
ATOM   1256  O   TYR A  79      -5.483 -16.446 -10.609  1.00  0.00           O  
ATOM   1257  CB  TYR A  79      -8.078 -16.850  -8.493  1.00  0.00           C  
ATOM   1258  CG  TYR A  79      -8.581 -17.543  -9.690  1.00  0.00           C  
ATOM   1259  CD1 TYR A  79      -8.279 -18.866  -9.942  1.00  0.00           C  
ATOM   1260  CD2 TYR A  79      -9.403 -16.838 -10.543  1.00  0.00           C  
ATOM   1261  CE1 TYR A  79      -8.801 -19.467 -11.068  1.00  0.00           C  
ATOM   1262  CE2 TYR A  79      -9.920 -17.441 -11.647  1.00  0.00           C  
ATOM   1263  CZ  TYR A  79      -9.621 -18.750 -11.912  1.00  0.00           C  
ATOM   1264  OH  TYR A  79     -10.128 -19.355 -13.023  1.00  0.00           O  
ATOM   1265  H   TYR A  79      -7.115 -15.366  -6.779  1.00  0.00           H  
ATOM   1266  HA  TYR A  79      -6.015 -17.389  -8.384  1.00  0.00           H  
ATOM   1267 1HB  TYR A  79      -8.286 -17.475  -7.633  1.00  0.00           H  
ATOM   1268 2HB  TYR A  79      -8.659 -15.948  -8.369  1.00  0.00           H  
ATOM   1269  HD1 TYR A  79      -7.634 -19.423  -9.267  1.00  0.00           H  
ATOM   1270  HD2 TYR A  79      -9.644 -15.791 -10.330  1.00  0.00           H  
ATOM   1271  HE1 TYR A  79      -8.579 -20.493 -11.301  1.00  0.00           H  
ATOM   1272  HE2 TYR A  79     -10.569 -16.878 -12.319  1.00  0.00           H  
ATOM   1273  HH  TYR A  79     -10.610 -18.709 -13.551  1.00  0.00           H  
ATOM   1274  N   ASN A  80      -6.616 -14.582 -10.008  1.00  0.00           N  
ATOM   1275  CA  ASN A  80      -6.281 -13.836 -11.196  1.00  0.00           C  
ATOM   1276  C   ASN A  80      -4.807 -13.416 -11.236  1.00  0.00           C  
ATOM   1277  O   ASN A  80      -4.233 -13.298 -12.321  1.00  0.00           O  
ATOM   1278  CB  ASN A  80      -7.222 -12.697 -11.366  1.00  0.00           C  
ATOM   1279  CG  ASN A  80      -8.580 -13.133 -11.821  1.00  0.00           C  
ATOM   1280  OD1 ASN A  80      -8.766 -14.090 -12.611  1.00  0.00           O  
ATOM   1281  ND2 ASN A  80      -9.570 -12.458 -11.306  1.00  0.00           N  
ATOM   1282  H   ASN A  80      -7.219 -14.145  -9.308  1.00  0.00           H  
ATOM   1283  HA  ASN A  80      -6.447 -14.490 -12.034  1.00  0.00           H  
ATOM   1284 1HB  ASN A  80      -7.296 -12.115 -10.443  1.00  0.00           H  
ATOM   1285 2HB  ASN A  80      -6.827 -12.081 -12.129  1.00  0.00           H  
ATOM   1286 1HD2 ASN A  80     -10.516 -12.685 -11.528  1.00  0.00           H  
ATOM   1287 2HD2 ASN A  80      -9.391 -11.715 -10.661  1.00  0.00           H  
ATOM   1288  N   LEU A  81      -4.168 -13.228 -10.069  1.00  0.00           N  
ATOM   1289  CA  LEU A  81      -2.734 -12.955 -10.026  1.00  0.00           C  
ATOM   1290  C   LEU A  81      -2.076 -14.185 -10.643  1.00  0.00           C  
ATOM   1291  O   LEU A  81      -1.184 -14.082 -11.499  1.00  0.00           O  
ATOM   1292  CB  LEU A  81      -2.260 -12.741  -8.566  1.00  0.00           C  
ATOM   1293  CG  LEU A  81      -0.749 -12.447  -8.298  1.00  0.00           C  
ATOM   1294  CD1 LEU A  81      -0.342 -11.162  -8.949  1.00  0.00           C  
ATOM   1295  CD2 LEU A  81      -0.513 -12.374  -6.787  1.00  0.00           C  
ATOM   1296  H   LEU A  81      -4.698 -13.223  -9.195  1.00  0.00           H  
ATOM   1297  HA  LEU A  81      -2.511 -12.091 -10.637  1.00  0.00           H  
ATOM   1298 1HB  LEU A  81      -2.833 -11.920  -8.147  1.00  0.00           H  
ATOM   1299 2HB  LEU A  81      -2.509 -13.620  -8.003  1.00  0.00           H  
ATOM   1300  HG  LEU A  81      -0.144 -13.249  -8.726  1.00  0.00           H  
ATOM   1301 1HD1 LEU A  81       0.708 -10.994  -8.753  1.00  0.00           H  
ATOM   1302 2HD1 LEU A  81      -0.504 -11.219 -10.009  1.00  0.00           H  
ATOM   1303 3HD1 LEU A  81      -0.916 -10.354  -8.535  1.00  0.00           H  
ATOM   1304 1HD2 LEU A  81       0.532 -12.179  -6.583  1.00  0.00           H  
ATOM   1305 2HD2 LEU A  81      -1.113 -11.578  -6.365  1.00  0.00           H  
ATOM   1306 3HD2 LEU A  81      -0.798 -13.316  -6.348  1.00  0.00           H  
ATOM   1307  N   GLY A  82      -2.575 -15.358 -10.224  1.00  0.00           N  
ATOM   1308  CA  GLY A  82      -2.161 -16.651 -10.722  1.00  0.00           C  
ATOM   1309  C   GLY A  82      -2.368 -16.736 -12.217  1.00  0.00           C  
ATOM   1310  O   GLY A  82      -1.434 -17.075 -12.942  1.00  0.00           O  
ATOM   1311  H   GLY A  82      -3.269 -15.345  -9.470  1.00  0.00           H  
ATOM   1312 1HA  GLY A  82      -1.116 -16.789 -10.496  1.00  0.00           H  
ATOM   1313 2HA  GLY A  82      -2.723 -17.438 -10.214  1.00  0.00           H  
ATOM   1314  N   ASN A  83      -3.575 -16.411 -12.687  1.00  0.00           N  
ATOM   1315  CA  ASN A  83      -3.876 -16.461 -14.110  1.00  0.00           C  
ATOM   1316  C   ASN A  83      -2.976 -15.557 -14.939  1.00  0.00           C  
ATOM   1317  O   ASN A  83      -2.556 -15.954 -16.027  1.00  0.00           O  
ATOM   1318  CB  ASN A  83      -5.306 -16.039 -14.359  1.00  0.00           C  
ATOM   1319  CG  ASN A  83      -6.333 -17.036 -13.974  1.00  0.00           C  
ATOM   1320  OD1 ASN A  83      -6.103 -18.255 -13.999  1.00  0.00           O  
ATOM   1321  ND2 ASN A  83      -7.484 -16.562 -13.595  1.00  0.00           N  
ATOM   1322  H   ASN A  83      -4.307 -16.187 -12.010  1.00  0.00           H  
ATOM   1323  HA  ASN A  83      -3.729 -17.476 -14.459  1.00  0.00           H  
ATOM   1324 1HB  ASN A  83      -5.496 -15.101 -13.880  1.00  0.00           H  
ATOM   1325 2HB  ASN A  83      -5.419 -15.868 -15.414  1.00  0.00           H  
ATOM   1326 1HD2 ASN A  83      -8.207 -17.193 -13.333  1.00  0.00           H  
ATOM   1327 2HD2 ASN A  83      -7.676 -15.564 -13.530  1.00  0.00           H  
ATOM   1328  N   ALA A  84      -2.665 -14.352 -14.456  1.00  0.00           N  
ATOM   1329  CA  ALA A  84      -1.783 -13.480 -15.218  1.00  0.00           C  
ATOM   1330  C   ALA A  84      -0.410 -14.135 -15.357  1.00  0.00           C  
ATOM   1331  O   ALA A  84       0.160 -14.196 -16.452  1.00  0.00           O  
ATOM   1332  CB  ALA A  84      -1.688 -12.125 -14.537  1.00  0.00           C  
ATOM   1333  H   ALA A  84      -3.090 -14.031 -13.579  1.00  0.00           H  
ATOM   1334  HA  ALA A  84      -2.192 -13.353 -16.216  1.00  0.00           H  
ATOM   1335 1HB  ALA A  84      -1.042 -11.471 -15.104  1.00  0.00           H  
ATOM   1336 2HB  ALA A  84      -2.680 -11.686 -14.461  1.00  0.00           H  
ATOM   1337 3HB  ALA A  84      -1.282 -12.264 -13.534  1.00  0.00           H  
ATOM   1338  N   ALA A  85       0.102 -14.690 -14.254  1.00  0.00           N  
ATOM   1339  CA  ALA A  85       1.395 -15.353 -14.297  1.00  0.00           C  
ATOM   1340  C   ALA A  85       1.362 -16.565 -15.227  1.00  0.00           C  
ATOM   1341  O   ALA A  85       2.261 -16.760 -16.052  1.00  0.00           O  
ATOM   1342  CB  ALA A  85       1.787 -15.781 -12.902  1.00  0.00           C  
ATOM   1343  H   ALA A  85      -0.401 -14.606 -13.360  1.00  0.00           H  
ATOM   1344  HA  ALA A  85       2.132 -14.649 -14.680  1.00  0.00           H  
ATOM   1345 1HB  ALA A  85       2.746 -16.258 -12.937  1.00  0.00           H  
ATOM   1346 2HB  ALA A  85       1.830 -14.911 -12.250  1.00  0.00           H  
ATOM   1347 3HB  ALA A  85       1.052 -16.475 -12.522  1.00  0.00           H  
ATOM   1348  N   TYR A  86       0.268 -17.325 -15.157  1.00  0.00           N  
ATOM   1349  CA  TYR A  86       0.066 -18.525 -15.949  1.00  0.00           C  
ATOM   1350  C   TYR A  86       0.151 -18.199 -17.430  1.00  0.00           C  
ATOM   1351  O   TYR A  86       0.884 -18.845 -18.181  1.00  0.00           O  
ATOM   1352  CB  TYR A  86      -1.300 -19.143 -15.630  1.00  0.00           C  
ATOM   1353  CG  TYR A  86      -1.614 -20.390 -16.379  1.00  0.00           C  
ATOM   1354  CD1 TYR A  86      -1.219 -21.622 -15.879  1.00  0.00           C  
ATOM   1355  CD2 TYR A  86      -2.280 -20.306 -17.584  1.00  0.00           C  
ATOM   1356  CE1 TYR A  86      -1.496 -22.769 -16.593  1.00  0.00           C  
ATOM   1357  CE2 TYR A  86      -2.551 -21.438 -18.295  1.00  0.00           C  
ATOM   1358  CZ  TYR A  86      -2.165 -22.666 -17.814  1.00  0.00           C  
ATOM   1359  OH  TYR A  86      -2.443 -23.788 -18.549  1.00  0.00           O  
ATOM   1360  H   TYR A  86      -0.438 -17.090 -14.459  1.00  0.00           H  
ATOM   1361  HA  TYR A  86       0.853 -19.239 -15.711  1.00  0.00           H  
ATOM   1362 1HB  TYR A  86      -1.374 -19.349 -14.570  1.00  0.00           H  
ATOM   1363 2HB  TYR A  86      -2.070 -18.426 -15.862  1.00  0.00           H  
ATOM   1364  HD1 TYR A  86      -0.694 -21.677 -14.930  1.00  0.00           H  
ATOM   1365  HD2 TYR A  86      -2.586 -19.336 -17.973  1.00  0.00           H  
ATOM   1366  HE1 TYR A  86      -1.189 -23.737 -16.214  1.00  0.00           H  
ATOM   1367  HE2 TYR A  86      -3.073 -21.365 -19.249  1.00  0.00           H  
ATOM   1368  HH  TYR A  86      -2.901 -23.536 -19.356  1.00  0.00           H  
ATOM   1369  N   LYS A  87      -0.582 -17.166 -17.860  1.00  0.00           N  
ATOM   1370  CA  LYS A  87      -0.596 -16.779 -19.265  1.00  0.00           C  
ATOM   1371  C   LYS A  87       0.773 -16.294 -19.745  1.00  0.00           C  
ATOM   1372  O   LYS A  87       1.111 -16.459 -20.918  1.00  0.00           O  
ATOM   1373  CB  LYS A  87      -1.679 -15.740 -19.544  1.00  0.00           C  
ATOM   1374  CG  LYS A  87      -3.164 -16.230 -19.352  1.00  0.00           C  
ATOM   1375  CD  LYS A  87      -3.597 -17.369 -20.345  1.00  0.00           C  
ATOM   1376  CE  LYS A  87      -3.852 -16.884 -21.789  1.00  0.00           C  
ATOM   1377  NZ  LYS A  87      -5.224 -16.293 -21.968  1.00  0.00           N  
ATOM   1378  H   LYS A  87      -1.175 -16.666 -17.190  1.00  0.00           H  
ATOM   1379  HA  LYS A  87      -0.818 -17.665 -19.849  1.00  0.00           H  
ATOM   1380 1HB  LYS A  87      -1.530 -14.890 -18.867  1.00  0.00           H  
ATOM   1381 2HB  LYS A  87      -1.558 -15.380 -20.549  1.00  0.00           H  
ATOM   1382 1HG  LYS A  87      -3.277 -16.606 -18.340  1.00  0.00           H  
ATOM   1383 2HG  LYS A  87      -3.828 -15.376 -19.471  1.00  0.00           H  
ATOM   1384 1HD  LYS A  87      -2.873 -18.171 -20.364  1.00  0.00           H  
ATOM   1385 2HD  LYS A  87      -4.531 -17.788 -19.972  1.00  0.00           H  
ATOM   1386 1HE  LYS A  87      -3.117 -16.131 -22.049  1.00  0.00           H  
ATOM   1387 2HE  LYS A  87      -3.743 -17.729 -22.467  1.00  0.00           H  
ATOM   1388 1HZ  LYS A  87      -5.335 -16.001 -22.929  1.00  0.00           H  
ATOM   1389 2HZ  LYS A  87      -5.918 -16.996 -21.751  1.00  0.00           H  
ATOM   1390 3HZ  LYS A  87      -5.372 -15.496 -21.366  1.00  0.00           H  
ATOM   1391  N   LYS A  88       1.597 -15.759 -18.838  1.00  0.00           N  
ATOM   1392  CA  LYS A  88       2.943 -15.327 -19.197  1.00  0.00           C  
ATOM   1393  C   LYS A  88       3.952 -16.485 -19.216  1.00  0.00           C  
ATOM   1394  O   LYS A  88       5.131 -16.271 -19.506  1.00  0.00           O  
ATOM   1395  CB  LYS A  88       3.489 -14.283 -18.221  1.00  0.00           C  
ATOM   1396  CG  LYS A  88       2.820 -12.928 -18.238  1.00  0.00           C  
ATOM   1397  CD  LYS A  88       3.426 -11.974 -17.160  1.00  0.00           C  
ATOM   1398  CE  LYS A  88       4.908 -11.640 -17.470  1.00  0.00           C  
ATOM   1399  NZ  LYS A  88       5.461 -10.579 -16.603  1.00  0.00           N  
ATOM   1400  H   LYS A  88       1.257 -15.579 -17.884  1.00  0.00           H  
ATOM   1401  HA  LYS A  88       2.908 -14.896 -20.196  1.00  0.00           H  
ATOM   1402 1HB  LYS A  88       3.407 -14.673 -17.203  1.00  0.00           H  
ATOM   1403 2HB  LYS A  88       4.541 -14.155 -18.429  1.00  0.00           H  
ATOM   1404 1HG  LYS A  88       2.928 -12.480 -19.223  1.00  0.00           H  
ATOM   1405 2HG  LYS A  88       1.765 -13.068 -18.039  1.00  0.00           H  
ATOM   1406 1HD  LYS A  88       2.852 -11.046 -17.117  1.00  0.00           H  
ATOM   1407 2HD  LYS A  88       3.372 -12.456 -16.181  1.00  0.00           H  
ATOM   1408 1HE  LYS A  88       5.512 -12.527 -17.314  1.00  0.00           H  
ATOM   1409 2HE  LYS A  88       4.993 -11.325 -18.508  1.00  0.00           H  
ATOM   1410 1HZ  LYS A  88       6.424 -10.430 -16.859  1.00  0.00           H  
ATOM   1411 2HZ  LYS A  88       4.935  -9.712 -16.746  1.00  0.00           H  
ATOM   1412 3HZ  LYS A  88       5.422 -10.848 -15.624  1.00  0.00           H  
ATOM   1413  N   GLY A  89       3.515 -17.701 -18.872  1.00  0.00           N  
ATOM   1414  CA  GLY A  89       4.394 -18.863 -18.808  1.00  0.00           C  
ATOM   1415  C   GLY A  89       5.086 -18.985 -17.455  1.00  0.00           C  
ATOM   1416  O   GLY A  89       5.956 -19.842 -17.244  1.00  0.00           O  
ATOM   1417  H   GLY A  89       2.526 -17.851 -18.658  1.00  0.00           H  
ATOM   1418 1HA  GLY A  89       3.802 -19.757 -18.997  1.00  0.00           H  
ATOM   1419 2HA  GLY A  89       5.137 -18.799 -19.599  1.00  0.00           H  
ATOM   1420  N   GLU A  90       4.714 -18.118 -16.520  1.00  0.00           N  
ATOM   1421  CA  GLU A  90       5.306 -18.110 -15.200  1.00  0.00           C  
ATOM   1422  C   GLU A  90       4.496 -19.057 -14.336  1.00  0.00           C  
ATOM   1423  O   GLU A  90       3.756 -18.646 -13.441  1.00  0.00           O  
ATOM   1424  CB  GLU A  90       5.364 -16.677 -14.641  1.00  0.00           C  
ATOM   1425  CG  GLU A  90       6.253 -15.725 -15.463  1.00  0.00           C  
ATOM   1426  CD  GLU A  90       6.355 -14.300 -14.914  1.00  0.00           C  
ATOM   1427  OE1 GLU A  90       5.623 -13.943 -14.028  1.00  0.00           O  
ATOM   1428  OE2 GLU A  90       7.202 -13.570 -15.388  1.00  0.00           O  
ATOM   1429  H   GLU A  90       3.961 -17.457 -16.714  1.00  0.00           H  
ATOM   1430  HA  GLU A  90       6.326 -18.490 -15.259  1.00  0.00           H  
ATOM   1431 1HB  GLU A  90       4.373 -16.254 -14.612  1.00  0.00           H  
ATOM   1432 2HB  GLU A  90       5.750 -16.701 -13.629  1.00  0.00           H  
ATOM   1433 1HG  GLU A  90       7.252 -16.154 -15.514  1.00  0.00           H  
ATOM   1434 2HG  GLU A  90       5.860 -15.685 -16.481  1.00  0.00           H  
ATOM   1435  N   TYR A  91       4.663 -20.343 -14.627  1.00  0.00           N  
ATOM   1436  CA  TYR A  91       3.871 -21.395 -14.015  1.00  0.00           C  
ATOM   1437  C   TYR A  91       4.168 -21.580 -12.535  1.00  0.00           C  
ATOM   1438  O   TYR A  91       3.305 -22.043 -11.797  1.00  0.00           O  
ATOM   1439  CB  TYR A  91       4.055 -22.710 -14.775  1.00  0.00           C  
ATOM   1440  CG  TYR A  91       3.524 -22.628 -16.201  1.00  0.00           C  
ATOM   1441  CD1 TYR A  91       4.364 -22.940 -17.253  1.00  0.00           C  
ATOM   1442  CD2 TYR A  91       2.230 -22.193 -16.464  1.00  0.00           C  
ATOM   1443  CE1 TYR A  91       3.920 -22.832 -18.554  1.00  0.00           C  
ATOM   1444  CE2 TYR A  91       1.796 -22.078 -17.767  1.00  0.00           C  
ATOM   1445  CZ  TYR A  91       2.632 -22.397 -18.807  1.00  0.00           C  
ATOM   1446  OH  TYR A  91       2.195 -22.272 -20.108  1.00  0.00           O  
ATOM   1447  H   TYR A  91       5.319 -20.536 -15.391  1.00  0.00           H  
ATOM   1448  HA  TYR A  91       2.830 -21.104 -14.091  1.00  0.00           H  
ATOM   1449 1HB  TYR A  91       5.114 -22.965 -14.813  1.00  0.00           H  
ATOM   1450 2HB  TYR A  91       3.539 -23.521 -14.259  1.00  0.00           H  
ATOM   1451  HD1 TYR A  91       5.383 -23.272 -17.059  1.00  0.00           H  
ATOM   1452  HD2 TYR A  91       1.564 -21.934 -15.655  1.00  0.00           H  
ATOM   1453  HE1 TYR A  91       4.586 -23.080 -19.380  1.00  0.00           H  
ATOM   1454  HE2 TYR A  91       0.790 -21.727 -17.982  1.00  0.00           H  
ATOM   1455  HH  TYR A  91       1.314 -21.886 -20.113  1.00  0.00           H  
ATOM   1456  N   ASP A  92       5.377 -21.254 -12.078  1.00  0.00           N  
ATOM   1457  CA  ASP A  92       5.693 -21.419 -10.667  1.00  0.00           C  
ATOM   1458  C   ASP A  92       4.992 -20.332  -9.862  1.00  0.00           C  
ATOM   1459  O   ASP A  92       4.415 -20.586  -8.793  1.00  0.00           O  
ATOM   1460  CB  ASP A  92       7.208 -21.366 -10.486  1.00  0.00           C  
ATOM   1461  CG  ASP A  92       7.786 -20.109 -11.096  1.00  0.00           C  
ATOM   1462  OD1 ASP A  92       7.143 -19.578 -12.007  1.00  0.00           O  
ATOM   1463  OD2 ASP A  92       8.826 -19.678 -10.688  1.00  0.00           O  
ATOM   1464  H   ASP A  92       6.100 -20.852 -12.684  1.00  0.00           H  
ATOM   1465  HA  ASP A  92       5.326 -22.387 -10.331  1.00  0.00           H  
ATOM   1466 1HB  ASP A  92       7.453 -21.388  -9.424  1.00  0.00           H  
ATOM   1467 2HB  ASP A  92       7.672 -22.229 -10.953  1.00  0.00           H  
ATOM   1468  N   GLU A  93       5.017 -19.127 -10.418  1.00  0.00           N  
ATOM   1469  CA  GLU A  93       4.373 -17.971  -9.822  1.00  0.00           C  
ATOM   1470  C   GLU A  93       2.859 -18.203  -9.830  1.00  0.00           C  
ATOM   1471  O   GLU A  93       2.158 -17.874  -8.863  1.00  0.00           O  
ATOM   1472  CB  GLU A  93       4.695 -16.720 -10.638  1.00  0.00           C  
ATOM   1473  CG  GLU A  93       6.160 -16.255 -10.646  1.00  0.00           C  
ATOM   1474  CD  GLU A  93       6.699 -15.753  -9.340  1.00  0.00           C  
ATOM   1475  OE1 GLU A  93       5.932 -15.410  -8.485  1.00  0.00           O  
ATOM   1476  OE2 GLU A  93       7.899 -15.692  -9.214  1.00  0.00           O  
ATOM   1477  H   GLU A  93       5.579 -19.045 -11.269  1.00  0.00           H  
ATOM   1478  HA  GLU A  93       4.719 -17.850  -8.794  1.00  0.00           H  
ATOM   1479 1HB  GLU A  93       4.443 -16.915 -11.662  1.00  0.00           H  
ATOM   1480 2HB  GLU A  93       4.075 -15.891 -10.302  1.00  0.00           H  
ATOM   1481 1HG  GLU A  93       6.778 -17.094 -10.972  1.00  0.00           H  
ATOM   1482 2HG  GLU A  93       6.257 -15.468 -11.395  1.00  0.00           H  
ATOM   1483  N   ALA A  94       2.362 -18.816 -10.922  1.00  0.00           N  
ATOM   1484  CA  ALA A  94       0.950 -19.111 -11.055  1.00  0.00           C  
ATOM   1485  C   ALA A  94       0.501 -20.049  -9.956  1.00  0.00           C  
ATOM   1486  O   ALA A  94      -0.506 -19.790  -9.292  1.00  0.00           O  
ATOM   1487  CB  ALA A  94       0.663 -19.717 -12.408  1.00  0.00           C  
ATOM   1488  H   ALA A  94       2.989 -19.027 -11.702  1.00  0.00           H  
ATOM   1489  HA  ALA A  94       0.411 -18.184 -10.965  1.00  0.00           H  
ATOM   1490 1HB  ALA A  94      -0.392 -19.893 -12.501  1.00  0.00           H  
ATOM   1491 2HB  ALA A  94       0.990 -19.031 -13.173  1.00  0.00           H  
ATOM   1492 3HB  ALA A  94       1.196 -20.649 -12.504  1.00  0.00           H  
ATOM   1493  N   ILE A  95       1.318 -21.070  -9.672  1.00  0.00           N  
ATOM   1494  CA  ILE A  95       1.018 -22.026  -8.621  1.00  0.00           C  
ATOM   1495  C   ILE A  95       0.921 -21.385  -7.269  1.00  0.00           C  
ATOM   1496  O   ILE A  95      -0.040 -21.648  -6.550  1.00  0.00           O  
ATOM   1497  CB  ILE A  95       2.076 -23.145  -8.599  1.00  0.00           C  
ATOM   1498  CG1 ILE A  95       1.884 -23.992  -9.841  1.00  0.00           C  
ATOM   1499  CG2 ILE A  95       2.038 -23.949  -7.298  1.00  0.00           C  
ATOM   1500  CD1 ILE A  95       3.010 -24.917 -10.186  1.00  0.00           C  
ATOM   1501  H   ILE A  95       2.130 -21.237 -10.277  1.00  0.00           H  
ATOM   1502  HA  ILE A  95       0.058 -22.477  -8.848  1.00  0.00           H  
ATOM   1503  HB  ILE A  95       3.058 -22.693  -8.690  1.00  0.00           H  
ATOM   1504 1HG1 ILE A  95       0.995 -24.603  -9.703  1.00  0.00           H  
ATOM   1505 2HG1 ILE A  95       1.711 -23.338 -10.650  1.00  0.00           H  
ATOM   1506 1HG2 ILE A  95       2.807 -24.703  -7.317  1.00  0.00           H  
ATOM   1507 2HG2 ILE A  95       2.216 -23.309  -6.438  1.00  0.00           H  
ATOM   1508 3HG2 ILE A  95       1.090 -24.415  -7.190  1.00  0.00           H  
ATOM   1509 1HD1 ILE A  95       2.764 -25.467 -11.087  1.00  0.00           H  
ATOM   1510 2HD1 ILE A  95       3.905 -24.336 -10.361  1.00  0.00           H  
ATOM   1511 3HD1 ILE A  95       3.191 -25.612  -9.395  1.00  0.00           H  
ATOM   1512  N   GLU A  96       1.890 -20.555  -6.896  1.00  0.00           N  
ATOM   1513  CA  GLU A  96       1.802 -19.951  -5.577  1.00  0.00           C  
ATOM   1514  C   GLU A  96       0.520 -19.145  -5.408  1.00  0.00           C  
ATOM   1515  O   GLU A  96      -0.168 -19.257  -4.384  1.00  0.00           O  
ATOM   1516  CB  GLU A  96       2.988 -19.027  -5.313  1.00  0.00           C  
ATOM   1517  CG  GLU A  96       2.964 -18.394  -3.917  1.00  0.00           C  
ATOM   1518  CD  GLU A  96       4.095 -17.462  -3.654  1.00  0.00           C  
ATOM   1519  OE1 GLU A  96       4.416 -16.684  -4.534  1.00  0.00           O  
ATOM   1520  OE2 GLU A  96       4.607 -17.478  -2.561  1.00  0.00           O  
ATOM   1521  H   GLU A  96       2.685 -20.380  -7.524  1.00  0.00           H  
ATOM   1522  HA  GLU A  96       1.805 -20.750  -4.834  1.00  0.00           H  
ATOM   1523 1HB  GLU A  96       3.915 -19.589  -5.420  1.00  0.00           H  
ATOM   1524 2HB  GLU A  96       3.001 -18.228  -6.059  1.00  0.00           H  
ATOM   1525 1HG  GLU A  96       2.038 -17.835  -3.803  1.00  0.00           H  
ATOM   1526 2HG  GLU A  96       2.969 -19.190  -3.173  1.00  0.00           H  
ATOM   1527  N   ALA A  97       0.212 -18.298  -6.391  1.00  0.00           N  
ATOM   1528  CA  ALA A  97      -0.975 -17.467  -6.301  1.00  0.00           C  
ATOM   1529  C   ALA A  97      -2.269 -18.300  -6.298  1.00  0.00           C  
ATOM   1530  O   ALA A  97      -3.196 -18.004  -5.532  1.00  0.00           O  
ATOM   1531  CB  ALA A  97      -0.960 -16.480  -7.428  1.00  0.00           C  
ATOM   1532  H   ALA A  97       0.821 -18.239  -7.219  1.00  0.00           H  
ATOM   1533  HA  ALA A  97      -0.931 -16.924  -5.358  1.00  0.00           H  
ATOM   1534 1HB  ALA A  97      -1.806 -15.831  -7.360  1.00  0.00           H  
ATOM   1535 2HB  ALA A  97      -0.046 -15.891  -7.390  1.00  0.00           H  
ATOM   1536 3HB  ALA A  97      -0.986 -17.042  -8.328  1.00  0.00           H  
ATOM   1537  N   TYR A  98      -2.324 -19.370  -7.114  1.00  0.00           N  
ATOM   1538  CA  TYR A  98      -3.502 -20.228  -7.151  1.00  0.00           C  
ATOM   1539  C   TYR A  98      -3.693 -20.912  -5.808  1.00  0.00           C  
ATOM   1540  O   TYR A  98      -4.822 -21.009  -5.316  1.00  0.00           O  
ATOM   1541  CB  TYR A  98      -3.385 -21.314  -8.234  1.00  0.00           C  
ATOM   1542  CG  TYR A  98      -3.559 -20.886  -9.696  1.00  0.00           C  
ATOM   1543  CD1 TYR A  98      -2.709 -21.428 -10.660  1.00  0.00           C  
ATOM   1544  CD2 TYR A  98      -4.554 -19.995 -10.080  1.00  0.00           C  
ATOM   1545  CE1 TYR A  98      -2.851 -21.081 -11.978  1.00  0.00           C  
ATOM   1546  CE2 TYR A  98      -4.687 -19.648 -11.397  1.00  0.00           C  
ATOM   1547  CZ  TYR A  98      -3.840 -20.185 -12.347  1.00  0.00           C  
ATOM   1548  OH  TYR A  98      -3.992 -19.857 -13.673  1.00  0.00           O  
ATOM   1549  H   TYR A  98      -1.552 -19.567  -7.756  1.00  0.00           H  
ATOM   1550  HA  TYR A  98      -4.376 -19.610  -7.332  1.00  0.00           H  
ATOM   1551 1HB  TYR A  98      -2.395 -21.754  -8.151  1.00  0.00           H  
ATOM   1552 2HB  TYR A  98      -4.106 -22.105  -8.027  1.00  0.00           H  
ATOM   1553  HD1 TYR A  98      -1.933 -22.131 -10.368  1.00  0.00           H  
ATOM   1554  HD2 TYR A  98      -5.230 -19.567  -9.352  1.00  0.00           H  
ATOM   1555  HE1 TYR A  98      -2.191 -21.513 -12.730  1.00  0.00           H  
ATOM   1556  HE2 TYR A  98      -5.469 -18.948 -11.689  1.00  0.00           H  
ATOM   1557  HH  TYR A  98      -4.742 -19.243 -13.778  1.00  0.00           H  
ATOM   1558  N   GLN A  99      -2.593 -21.368  -5.194  1.00  0.00           N  
ATOM   1559  CA  GLN A  99      -2.691 -22.031  -3.907  1.00  0.00           C  
ATOM   1560  C   GLN A  99      -3.236 -21.082  -2.853  1.00  0.00           C  
ATOM   1561  O   GLN A  99      -4.093 -21.481  -2.066  1.00  0.00           O  
ATOM   1562  CB  GLN A  99      -1.326 -22.552  -3.467  1.00  0.00           C  
ATOM   1563  CG  GLN A  99      -0.814 -23.726  -4.264  1.00  0.00           C  
ATOM   1564  CD  GLN A  99       0.618 -24.044  -3.933  1.00  0.00           C  
ATOM   1565  OE1 GLN A  99       1.321 -23.206  -3.360  1.00  0.00           O  
ATOM   1566  NE2 GLN A  99       1.069 -25.240  -4.275  1.00  0.00           N  
ATOM   1567  H   GLN A  99      -1.681 -21.295  -5.659  1.00  0.00           H  
ATOM   1568  HA  GLN A  99      -3.374 -22.871  -4.002  1.00  0.00           H  
ATOM   1569 1HB  GLN A  99      -0.596 -21.746  -3.565  1.00  0.00           H  
ATOM   1570 2HB  GLN A  99      -1.361 -22.835  -2.416  1.00  0.00           H  
ATOM   1571 1HG  GLN A  99      -1.422 -24.600  -4.041  1.00  0.00           H  
ATOM   1572 2HG  GLN A  99      -0.882 -23.494  -5.303  1.00  0.00           H  
ATOM   1573 1HE2 GLN A  99       2.016 -25.492  -4.075  1.00  0.00           H  
ATOM   1574 2HE2 GLN A  99       0.474 -25.901  -4.732  1.00  0.00           H  
ATOM   1575  N   LYS A 100      -2.780 -19.823  -2.853  1.00  0.00           N  
ATOM   1576  CA  LYS A 100      -3.279 -18.862  -1.875  1.00  0.00           C  
ATOM   1577  C   LYS A 100      -4.773 -18.596  -2.075  1.00  0.00           C  
ATOM   1578  O   LYS A 100      -5.524 -18.476  -1.096  1.00  0.00           O  
ATOM   1579  CB  LYS A 100      -2.430 -17.599  -1.899  1.00  0.00           C  
ATOM   1580  CG  LYS A 100      -1.034 -17.869  -1.311  1.00  0.00           C  
ATOM   1581  CD  LYS A 100      -0.131 -16.668  -1.315  1.00  0.00           C  
ATOM   1582  CE  LYS A 100       1.255 -17.033  -0.775  1.00  0.00           C  
ATOM   1583  NZ  LYS A 100       2.185 -15.870  -0.759  1.00  0.00           N  
ATOM   1584  H   LYS A 100      -2.030 -19.559  -3.506  1.00  0.00           H  
ATOM   1585  HA  LYS A 100      -3.161 -19.302  -0.883  1.00  0.00           H  
ATOM   1586 1HB  LYS A 100      -2.313 -17.255  -2.930  1.00  0.00           H  
ATOM   1587 2HB  LYS A 100      -2.914 -16.806  -1.329  1.00  0.00           H  
ATOM   1588 1HG  LYS A 100      -1.153 -18.220  -0.282  1.00  0.00           H  
ATOM   1589 2HG  LYS A 100      -0.559 -18.664  -1.884  1.00  0.00           H  
ATOM   1590 1HD  LYS A 100      -0.019 -16.323  -2.340  1.00  0.00           H  
ATOM   1591 2HD  LYS A 100      -0.565 -15.873  -0.714  1.00  0.00           H  
ATOM   1592 1HE  LYS A 100       1.161 -17.426   0.236  1.00  0.00           H  
ATOM   1593 2HE  LYS A 100       1.674 -17.804  -1.409  1.00  0.00           H  
ATOM   1594 1HZ  LYS A 100       3.096 -16.167  -0.415  1.00  0.00           H  
ATOM   1595 2HZ  LYS A 100       2.283 -15.493  -1.692  1.00  0.00           H  
ATOM   1596 3HZ  LYS A 100       1.813 -15.155  -0.156  1.00  0.00           H  
ATOM   1597  N   ALA A 101      -5.223 -18.521  -3.340  1.00  0.00           N  
ATOM   1598  CA  ALA A 101      -6.646 -18.324  -3.595  1.00  0.00           C  
ATOM   1599  C   ALA A 101      -7.447 -19.477  -3.006  1.00  0.00           C  
ATOM   1600  O   ALA A 101      -8.504 -19.267  -2.403  1.00  0.00           O  
ATOM   1601  CB  ALA A 101      -6.922 -18.248  -5.081  1.00  0.00           C  
ATOM   1602  H   ALA A 101      -4.552 -18.553  -4.118  1.00  0.00           H  
ATOM   1603  HA  ALA A 101      -6.952 -17.400  -3.112  1.00  0.00           H  
ATOM   1604 1HB  ALA A 101      -7.984 -18.085  -5.248  1.00  0.00           H  
ATOM   1605 2HB  ALA A 101      -6.367 -17.449  -5.501  1.00  0.00           H  
ATOM   1606 3HB  ALA A 101      -6.617 -19.178  -5.555  1.00  0.00           H  
ATOM   1607  N   LEU A 102      -6.916 -20.694  -3.170  1.00  0.00           N  
ATOM   1608  CA  LEU A 102      -7.509 -21.909  -2.639  1.00  0.00           C  
ATOM   1609  C   LEU A 102      -7.469 -21.977  -1.116  1.00  0.00           C  
ATOM   1610  O   LEU A 102      -8.372 -22.529  -0.498  1.00  0.00           O  
ATOM   1611  CB  LEU A 102      -6.867 -23.124  -3.302  1.00  0.00           C  
ATOM   1612  CG  LEU A 102      -7.253 -23.340  -4.802  1.00  0.00           C  
ATOM   1613  CD1 LEU A 102      -6.349 -24.365  -5.411  1.00  0.00           C  
ATOM   1614  CD2 LEU A 102      -8.704 -23.844  -4.870  1.00  0.00           C  
ATOM   1615  H   LEU A 102      -6.070 -20.777  -3.744  1.00  0.00           H  
ATOM   1616  HA  LEU A 102      -8.541 -21.895  -2.920  1.00  0.00           H  
ATOM   1617 1HB  LEU A 102      -5.791 -23.012  -3.249  1.00  0.00           H  
ATOM   1618 2HB  LEU A 102      -7.149 -24.018  -2.746  1.00  0.00           H  
ATOM   1619  HG  LEU A 102      -7.145 -22.414  -5.364  1.00  0.00           H  
ATOM   1620 1HD1 LEU A 102      -6.622 -24.526  -6.456  1.00  0.00           H  
ATOM   1621 2HD1 LEU A 102      -5.330 -23.996  -5.354  1.00  0.00           H  
ATOM   1622 3HD1 LEU A 102      -6.433 -25.289  -4.869  1.00  0.00           H  
ATOM   1623 1HD2 LEU A 102      -8.985 -24.054  -5.887  1.00  0.00           H  
ATOM   1624 2HD2 LEU A 102      -8.771 -24.738  -4.301  1.00  0.00           H  
ATOM   1625 3HD2 LEU A 102      -9.392 -23.122  -4.461  1.00  0.00           H  
ATOM   1626  N   GLU A 103      -6.432 -21.443  -0.477  1.00  0.00           N  
ATOM   1627  CA  GLU A 103      -6.443 -21.452   0.982  1.00  0.00           C  
ATOM   1628  C   GLU A 103      -7.642 -20.636   1.479  1.00  0.00           C  
ATOM   1629  O   GLU A 103      -8.326 -21.037   2.424  1.00  0.00           O  
ATOM   1630  CB  GLU A 103      -5.152 -20.865   1.568  1.00  0.00           C  
ATOM   1631  CG  GLU A 103      -3.902 -21.724   1.407  1.00  0.00           C  
ATOM   1632  CD  GLU A 103      -2.660 -21.042   1.931  1.00  0.00           C  
ATOM   1633  OE1 GLU A 103      -2.741 -19.879   2.252  1.00  0.00           O  
ATOM   1634  OE2 GLU A 103      -1.638 -21.682   2.013  1.00  0.00           O  
ATOM   1635  H   GLU A 103      -5.640 -21.075  -1.010  1.00  0.00           H  
ATOM   1636  HA  GLU A 103      -6.554 -22.479   1.326  1.00  0.00           H  
ATOM   1637 1HB  GLU A 103      -4.951 -19.906   1.090  1.00  0.00           H  
ATOM   1638 2HB  GLU A 103      -5.292 -20.673   2.630  1.00  0.00           H  
ATOM   1639 1HG  GLU A 103      -4.048 -22.658   1.946  1.00  0.00           H  
ATOM   1640 2HG  GLU A 103      -3.767 -21.963   0.359  1.00  0.00           H  
ATOM   1641  N   LEU A 104      -7.907 -19.501   0.812  1.00  0.00           N  
ATOM   1642  CA  LEU A 104      -9.054 -18.656   1.142  1.00  0.00           C  
ATOM   1643  C   LEU A 104     -10.388 -19.309   0.757  1.00  0.00           C  
ATOM   1644  O   LEU A 104     -11.372 -19.216   1.496  1.00  0.00           O  
ATOM   1645  CB  LEU A 104      -8.926 -17.326   0.416  1.00  0.00           C  
ATOM   1646  CG  LEU A 104      -7.805 -16.402   0.856  1.00  0.00           C  
ATOM   1647  CD1 LEU A 104      -7.720 -15.323  -0.137  1.00  0.00           C  
ATOM   1648  CD2 LEU A 104      -8.082 -15.815   2.242  1.00  0.00           C  
ATOM   1649  H   LEU A 104      -7.241 -19.212   0.084  1.00  0.00           H  
ATOM   1650  HA  LEU A 104      -9.061 -18.498   2.215  1.00  0.00           H  
ATOM   1651 1HB  LEU A 104      -8.756 -17.545  -0.629  1.00  0.00           H  
ATOM   1652 2HB  LEU A 104      -9.868 -16.791   0.505  1.00  0.00           H  
ATOM   1653  HG  LEU A 104      -6.856 -16.946   0.868  1.00  0.00           H  
ATOM   1654 1HD1 LEU A 104      -6.915 -14.646   0.136  1.00  0.00           H  
ATOM   1655 2HD1 LEU A 104      -7.514 -15.772  -1.097  1.00  0.00           H  
ATOM   1656 3HD1 LEU A 104      -8.658 -14.789  -0.168  1.00  0.00           H  
ATOM   1657 1HD2 LEU A 104      -7.265 -15.141   2.512  1.00  0.00           H  
ATOM   1658 2HD2 LEU A 104      -9.019 -15.260   2.228  1.00  0.00           H  
ATOM   1659 3HD2 LEU A 104      -8.143 -16.601   2.985  1.00  0.00           H  
ATOM   1660  N   ASP A 105     -10.419 -19.973  -0.399  1.00  0.00           N  
ATOM   1661  CA  ASP A 105     -11.602 -20.670  -0.884  1.00  0.00           C  
ATOM   1662  C   ASP A 105     -11.173 -21.956  -1.592  1.00  0.00           C  
ATOM   1663  O   ASP A 105     -10.860 -21.924  -2.786  1.00  0.00           O  
ATOM   1664  CB  ASP A 105     -12.410 -19.812  -1.854  1.00  0.00           C  
ATOM   1665  CG  ASP A 105     -13.726 -20.510  -2.306  1.00  0.00           C  
ATOM   1666  OD1 ASP A 105     -13.869 -21.730  -2.116  1.00  0.00           O  
ATOM   1667  OD2 ASP A 105     -14.581 -19.818  -2.825  1.00  0.00           O  
ATOM   1668  H   ASP A 105      -9.585 -19.960  -0.990  1.00  0.00           H  
ATOM   1669  HA  ASP A 105     -12.246 -20.873  -0.039  1.00  0.00           H  
ATOM   1670 1HB  ASP A 105     -12.656 -18.861  -1.378  1.00  0.00           H  
ATOM   1671 2HB  ASP A 105     -11.800 -19.589  -2.735  1.00  0.00           H  
ATOM   1672  N   PRO A 106     -11.201 -23.113  -0.904  1.00  0.00           N  
ATOM   1673  CA  PRO A 106     -10.721 -24.391  -1.371  1.00  0.00           C  
ATOM   1674  C   PRO A 106     -11.702 -25.150  -2.242  1.00  0.00           C  
ATOM   1675  O   PRO A 106     -11.448 -26.315  -2.560  1.00  0.00           O  
ATOM   1676  CB  PRO A 106     -10.455 -25.129  -0.055  1.00  0.00           C  
ATOM   1677  CG  PRO A 106     -11.521 -24.617   0.877  1.00  0.00           C  
ATOM   1678  CD  PRO A 106     -11.695 -23.143   0.495  1.00  0.00           C  
ATOM   1679  HA  PRO A 106      -9.779 -24.230  -1.913  1.00  0.00           H  
ATOM   1680 1HB  PRO A 106     -10.506 -26.215  -0.213  1.00  0.00           H  
ATOM   1681 2HB  PRO A 106      -9.434 -24.897   0.297  1.00  0.00           H  
ATOM   1682 1HG  PRO A 106     -12.440 -25.202   0.755  1.00  0.00           H  
ATOM   1683 2HG  PRO A 106     -11.195 -24.744   1.920  1.00  0.00           H  
ATOM   1684 1HD  PRO A 106     -12.765 -22.888   0.539  1.00  0.00           H  
ATOM   1685 2HD  PRO A 106     -11.062 -22.497   1.143  1.00  0.00           H  
ATOM   1686  N   ASN A 107     -12.822 -24.530  -2.641  1.00  0.00           N  
ATOM   1687  CA  ASN A 107     -13.764 -25.285  -3.447  1.00  0.00           C  
ATOM   1688  C   ASN A 107     -14.020 -24.547  -4.744  1.00  0.00           C  
ATOM   1689  O   ASN A 107     -15.146 -24.442  -5.232  1.00  0.00           O  
ATOM   1690  CB  ASN A 107     -15.051 -25.496  -2.678  1.00  0.00           C  
ATOM   1691  CG  ASN A 107     -14.856 -26.341  -1.444  1.00  0.00           C  
ATOM   1692  OD1 ASN A 107     -14.560 -27.541  -1.514  1.00  0.00           O  
ATOM   1693  ND2 ASN A 107     -15.039 -25.736  -0.300  1.00  0.00           N  
ATOM   1694  H   ASN A 107     -13.061 -23.549  -2.395  1.00  0.00           H  
ATOM   1695  HA  ASN A 107     -13.336 -26.250  -3.696  1.00  0.00           H  
ATOM   1696 1HB  ASN A 107     -15.435 -24.521  -2.370  1.00  0.00           H  
ATOM   1697 2HB  ASN A 107     -15.800 -25.952  -3.313  1.00  0.00           H  
ATOM   1698 1HD2 ASN A 107     -14.933 -26.242   0.556  1.00  0.00           H  
ATOM   1699 2HD2 ASN A 107     -15.287 -24.769  -0.282  1.00  0.00           H  
ATOM   1700  N   ASN A 108     -12.926 -24.116  -5.344  1.00  0.00           N  
ATOM   1701  CA  ASN A 108     -12.916 -23.430  -6.610  1.00  0.00           C  
ATOM   1702  C   ASN A 108     -12.421 -24.394  -7.673  1.00  0.00           C  
ATOM   1703  O   ASN A 108     -11.215 -24.619  -7.799  1.00  0.00           O  
ATOM   1704  CB  ASN A 108     -12.058 -22.181  -6.486  1.00  0.00           C  
ATOM   1705  CG  ASN A 108     -12.009 -21.331  -7.716  1.00  0.00           C  
ATOM   1706  OD1 ASN A 108     -12.159 -21.833  -8.837  1.00  0.00           O  
ATOM   1707  ND2 ASN A 108     -11.804 -20.049  -7.531  1.00  0.00           N  
ATOM   1708  H   ASN A 108     -12.047 -24.243  -4.859  1.00  0.00           H  
ATOM   1709  HA  ASN A 108     -13.935 -23.137  -6.867  1.00  0.00           H  
ATOM   1710 1HB  ASN A 108     -12.446 -21.572  -5.663  1.00  0.00           H  
ATOM   1711 2HB  ASN A 108     -11.054 -22.464  -6.209  1.00  0.00           H  
ATOM   1712 1HD2 ASN A 108     -11.773 -19.420  -8.315  1.00  0.00           H  
ATOM   1713 2HD2 ASN A 108     -11.688 -19.690  -6.601  1.00  0.00           H  
ATOM   1714  N   ALA A 109     -13.347 -25.016  -8.403  1.00  0.00           N  
ATOM   1715  CA  ALA A 109     -12.953 -26.041  -9.362  1.00  0.00           C  
ATOM   1716  C   ALA A 109     -12.022 -25.487 -10.428  1.00  0.00           C  
ATOM   1717  O   ALA A 109     -11.094 -26.179 -10.856  1.00  0.00           O  
ATOM   1718  CB  ALA A 109     -14.170 -26.659 -10.024  1.00  0.00           C  
ATOM   1719  H   ALA A 109     -14.325 -24.789  -8.260  1.00  0.00           H  
ATOM   1720  HA  ALA A 109     -12.418 -26.812  -8.817  1.00  0.00           H  
ATOM   1721 1HB  ALA A 109     -13.853 -27.449 -10.708  1.00  0.00           H  
ATOM   1722 2HB  ALA A 109     -14.821 -27.078  -9.275  1.00  0.00           H  
ATOM   1723 3HB  ALA A 109     -14.709 -25.896 -10.582  1.00  0.00           H  
ATOM   1724  N   GLU A 110     -12.247 -24.239 -10.856  1.00  0.00           N  
ATOM   1725  CA  GLU A 110     -11.401 -23.672 -11.899  1.00  0.00           C  
ATOM   1726  C   GLU A 110      -9.990 -23.472 -11.378  1.00  0.00           C  
ATOM   1727  O   GLU A 110      -9.028 -23.766 -12.085  1.00  0.00           O  
ATOM   1728  CB  GLU A 110     -11.958 -22.336 -12.391  1.00  0.00           C  
ATOM   1729  CG  GLU A 110     -13.278 -22.426 -13.168  1.00  0.00           C  
ATOM   1730  CD  GLU A 110     -13.181 -23.134 -14.509  1.00  0.00           C  
ATOM   1731  OE1 GLU A 110     -12.343 -22.778 -15.303  1.00  0.00           O  
ATOM   1732  OE2 GLU A 110     -13.954 -24.030 -14.733  1.00  0.00           O  
ATOM   1733  H   GLU A 110     -13.016 -23.708 -10.468  1.00  0.00           H  
ATOM   1734  HA  GLU A 110     -11.367 -24.367 -12.740  1.00  0.00           H  
ATOM   1735 1HB  GLU A 110     -12.109 -21.670 -11.541  1.00  0.00           H  
ATOM   1736 2HB  GLU A 110     -11.222 -21.863 -13.041  1.00  0.00           H  
ATOM   1737 1HG  GLU A 110     -14.004 -22.953 -12.552  1.00  0.00           H  
ATOM   1738 2HG  GLU A 110     -13.651 -21.415 -13.329  1.00  0.00           H  
ATOM   1739  N   ALA A 111      -9.860 -23.005 -10.130  1.00  0.00           N  
ATOM   1740  CA  ALA A 111      -8.542 -22.825  -9.536  1.00  0.00           C  
ATOM   1741  C   ALA A 111      -7.833 -24.159  -9.391  1.00  0.00           C  
ATOM   1742  O   ALA A 111      -6.630 -24.232  -9.634  1.00  0.00           O  
ATOM   1743  CB  ALA A 111      -8.648 -22.133  -8.202  1.00  0.00           C  
ATOM   1744  H   ALA A 111     -10.701 -22.731  -9.621  1.00  0.00           H  
ATOM   1745  HA  ALA A 111      -7.944 -22.215 -10.200  1.00  0.00           H  
ATOM   1746 1HB  ALA A 111      -7.654 -21.994  -7.780  1.00  0.00           H  
ATOM   1747 2HB  ALA A 111      -9.127 -21.173  -8.328  1.00  0.00           H  
ATOM   1748 3HB  ALA A 111      -9.234 -22.741  -7.562  1.00  0.00           H  
ATOM   1749  N   TRP A 112      -8.555 -25.222  -9.012  1.00  0.00           N  
ATOM   1750  CA  TRP A 112      -7.907 -26.523  -8.877  1.00  0.00           C  
ATOM   1751  C   TRP A 112      -7.421 -27.008 -10.230  1.00  0.00           C  
ATOM   1752  O   TRP A 112      -6.295 -27.496 -10.361  1.00  0.00           O  
ATOM   1753  CB  TRP A 112      -8.853 -27.552  -8.263  1.00  0.00           C  
ATOM   1754  CG  TRP A 112      -9.012 -27.427  -6.815  1.00  0.00           C  
ATOM   1755  CD1 TRP A 112     -10.122 -27.044  -6.152  1.00  0.00           C  
ATOM   1756  CD2 TRP A 112      -8.016 -27.682  -5.814  1.00  0.00           C  
ATOM   1757  NE1 TRP A 112      -9.895 -27.054  -4.808  1.00  0.00           N  
ATOM   1758  CE2 TRP A 112      -8.609 -27.432  -4.584  1.00  0.00           C  
ATOM   1759  CE3 TRP A 112      -6.683 -28.090  -5.861  1.00  0.00           C  
ATOM   1760  CZ2 TRP A 112      -7.921 -27.567  -3.401  1.00  0.00           C  
ATOM   1761  CZ3 TRP A 112      -5.992 -28.219  -4.670  1.00  0.00           C  
ATOM   1762  CH2 TRP A 112      -6.591 -27.965  -3.476  1.00  0.00           C  
ATOM   1763  H   TRP A 112      -9.545 -25.099  -8.772  1.00  0.00           H  
ATOM   1764  HA  TRP A 112      -7.049 -26.410  -8.221  1.00  0.00           H  
ATOM   1765 1HB  TRP A 112      -9.837 -27.433  -8.707  1.00  0.00           H  
ATOM   1766 2HB  TRP A 112      -8.507 -28.554  -8.487  1.00  0.00           H  
ATOM   1767  HD1 TRP A 112     -11.046 -26.768  -6.620  1.00  0.00           H  
ATOM   1768  HE1 TRP A 112     -10.566 -26.805  -4.054  1.00  0.00           H  
ATOM   1769  HE3 TRP A 112      -6.196 -28.290  -6.812  1.00  0.00           H  
ATOM   1770  HZ2 TRP A 112      -8.389 -27.361  -2.436  1.00  0.00           H  
ATOM   1771  HZ3 TRP A 112      -4.956 -28.520  -4.703  1.00  0.00           H  
ATOM   1772  HH2 TRP A 112      -6.013 -28.075  -2.560  1.00  0.00           H  
ATOM   1773  N   TYR A 113      -8.257 -26.842 -11.249  1.00  0.00           N  
ATOM   1774  CA  TYR A 113      -7.903 -27.194 -12.603  1.00  0.00           C  
ATOM   1775  C   TYR A 113      -6.679 -26.436 -13.100  1.00  0.00           C  
ATOM   1776  O   TYR A 113      -5.753 -27.054 -13.639  1.00  0.00           O  
ATOM   1777  CB  TYR A 113      -9.108 -27.009 -13.517  1.00  0.00           C  
ATOM   1778  CG  TYR A 113      -8.767 -27.019 -14.947  1.00  0.00           C  
ATOM   1779  CD1 TYR A 113      -8.352 -28.158 -15.574  1.00  0.00           C  
ATOM   1780  CD2 TYR A 113      -8.897 -25.846 -15.647  1.00  0.00           C  
ATOM   1781  CE1 TYR A 113      -8.030 -28.123 -16.901  1.00  0.00           C  
ATOM   1782  CE2 TYR A 113      -8.596 -25.811 -16.971  1.00  0.00           C  
ATOM   1783  CZ  TYR A 113      -8.151 -26.938 -17.592  1.00  0.00           C  
ATOM   1784  OH  TYR A 113      -7.831 -26.896 -18.918  1.00  0.00           O  
ATOM   1785  H   TYR A 113      -9.191 -26.461 -11.073  1.00  0.00           H  
ATOM   1786  HA  TYR A 113      -7.651 -28.250 -12.610  1.00  0.00           H  
ATOM   1787 1HB  TYR A 113      -9.828 -27.802 -13.332  1.00  0.00           H  
ATOM   1788 2HB  TYR A 113      -9.597 -26.066 -13.285  1.00  0.00           H  
ATOM   1789  HD1 TYR A 113      -8.265 -29.072 -15.022  1.00  0.00           H  
ATOM   1790  HD2 TYR A 113      -9.242 -24.938 -15.140  1.00  0.00           H  
ATOM   1791  HE1 TYR A 113      -7.681 -29.021 -17.412  1.00  0.00           H  
ATOM   1792  HE2 TYR A 113      -8.695 -24.880 -17.532  1.00  0.00           H  
ATOM   1793  HH  TYR A 113      -8.379 -26.215 -19.375  1.00  0.00           H  
ATOM   1794  N   ASN A 114      -6.675 -25.108 -12.928  1.00  0.00           N  
ATOM   1795  CA  ASN A 114      -5.573 -24.272 -13.369  1.00  0.00           C  
ATOM   1796  C   ASN A 114      -4.300 -24.531 -12.562  1.00  0.00           C  
ATOM   1797  O   ASN A 114      -3.195 -24.454 -13.113  1.00  0.00           O  
ATOM   1798  CB  ASN A 114      -5.978 -22.829 -13.309  1.00  0.00           C  
ATOM   1799  CG  ASN A 114      -6.950 -22.470 -14.372  1.00  0.00           C  
ATOM   1800  OD1 ASN A 114      -7.007 -23.100 -15.435  1.00  0.00           O  
ATOM   1801  ND2 ASN A 114      -7.731 -21.466 -14.115  1.00  0.00           N  
ATOM   1802  H   ASN A 114      -7.490 -24.667 -12.503  1.00  0.00           H  
ATOM   1803  HA  ASN A 114      -5.354 -24.519 -14.406  1.00  0.00           H  
ATOM   1804 1HB  ASN A 114      -6.393 -22.590 -12.327  1.00  0.00           H  
ATOM   1805 2HB  ASN A 114      -5.106 -22.240 -13.458  1.00  0.00           H  
ATOM   1806 1HD2 ASN A 114      -8.418 -21.180 -14.782  1.00  0.00           H  
ATOM   1807 2HD2 ASN A 114      -7.662 -20.981 -13.246  1.00  0.00           H  
ATOM   1808  N   LEU A 115      -4.443 -24.872 -11.270  1.00  0.00           N  
ATOM   1809  CA  LEU A 115      -3.302 -25.218 -10.439  1.00  0.00           C  
ATOM   1810  C   LEU A 115      -2.697 -26.463 -11.062  1.00  0.00           C  
ATOM   1811  O   LEU A 115      -1.480 -26.545 -11.280  1.00  0.00           O  
ATOM   1812  CB  LEU A 115      -3.753 -25.524  -8.993  1.00  0.00           C  
ATOM   1813  CG  LEU A 115      -2.666 -25.905  -7.961  1.00  0.00           C  
ATOM   1814  CD1 LEU A 115      -1.726 -24.752  -7.756  1.00  0.00           C  
ATOM   1815  CD2 LEU A 115      -3.320 -26.307  -6.649  1.00  0.00           C  
ATOM   1816  H   LEU A 115      -5.369 -24.841 -10.838  1.00  0.00           H  
ATOM   1817  HA  LEU A 115      -2.582 -24.407 -10.466  1.00  0.00           H  
ATOM   1818 1HB  LEU A 115      -4.282 -24.653  -8.612  1.00  0.00           H  
ATOM   1819 2HB  LEU A 115      -4.460 -26.346  -9.027  1.00  0.00           H  
ATOM   1820  HG  LEU A 115      -2.093 -26.739  -8.338  1.00  0.00           H  
ATOM   1821 1HD1 LEU A 115      -0.989 -25.042  -7.039  1.00  0.00           H  
ATOM   1822 2HD1 LEU A 115      -1.240 -24.487  -8.682  1.00  0.00           H  
ATOM   1823 3HD1 LEU A 115      -2.275 -23.902  -7.375  1.00  0.00           H  
ATOM   1824 1HD2 LEU A 115      -2.553 -26.593  -5.926  1.00  0.00           H  
ATOM   1825 2HD2 LEU A 115      -3.884 -25.481  -6.263  1.00  0.00           H  
ATOM   1826 3HD2 LEU A 115      -3.980 -27.148  -6.823  1.00  0.00           H  
ATOM   1827  N   GLY A 116      -3.579 -27.418 -11.392  1.00  0.00           N  
ATOM   1828  CA  GLY A 116      -3.224 -28.666 -12.023  1.00  0.00           C  
ATOM   1829  C   GLY A 116      -2.457 -28.399 -13.301  1.00  0.00           C  
ATOM   1830  O   GLY A 116      -1.379 -28.965 -13.490  1.00  0.00           O  
ATOM   1831  H   GLY A 116      -4.565 -27.284 -11.153  1.00  0.00           H  
ATOM   1832 1HA  GLY A 116      -2.615 -29.242 -11.336  1.00  0.00           H  
ATOM   1833 2HA  GLY A 116      -4.130 -29.239 -12.235  1.00  0.00           H  
ATOM   1834  N   ASN A 117      -2.998 -27.530 -14.174  1.00  0.00           N  
ATOM   1835  CA  ASN A 117      -2.330 -27.205 -15.426  1.00  0.00           C  
ATOM   1836  C   ASN A 117      -0.952 -26.599 -15.227  1.00  0.00           C  
ATOM   1837  O   ASN A 117      -0.022 -26.936 -15.957  1.00  0.00           O  
ATOM   1838  CB  ASN A 117      -3.126 -26.226 -16.259  1.00  0.00           C  
ATOM   1839  CG  ASN A 117      -4.317 -26.775 -16.952  1.00  0.00           C  
ATOM   1840  OD1 ASN A 117      -4.490 -27.997 -17.137  1.00  0.00           O  
ATOM   1841  ND2 ASN A 117      -5.155 -25.874 -17.375  1.00  0.00           N  
ATOM   1842  H   ASN A 117      -3.919 -27.138 -13.959  1.00  0.00           H  
ATOM   1843  HA  ASN A 117      -2.203 -28.116 -15.992  1.00  0.00           H  
ATOM   1844 1HB  ASN A 117      -3.442 -25.399 -15.628  1.00  0.00           H  
ATOM   1845 2HB  ASN A 117      -2.465 -25.815 -17.011  1.00  0.00           H  
ATOM   1846 1HD2 ASN A 117      -5.985 -26.151 -17.865  1.00  0.00           H  
ATOM   1847 2HD2 ASN A 117      -4.984 -24.901 -17.211  1.00  0.00           H  
ATOM   1848  N   ALA A 118      -0.781 -25.710 -14.254  1.00  0.00           N  
ATOM   1849  CA  ALA A 118       0.552 -25.158 -14.071  1.00  0.00           C  
ATOM   1850  C   ALA A 118       1.541 -26.283 -13.704  1.00  0.00           C  
ATOM   1851  O   ALA A 118       2.642 -26.364 -14.262  1.00  0.00           O  
ATOM   1852  CB  ALA A 118       0.508 -24.073 -13.021  1.00  0.00           C  
ATOM   1853  H   ALA A 118      -1.583 -25.385 -13.699  1.00  0.00           H  
ATOM   1854  HA  ALA A 118       0.876 -24.722 -15.014  1.00  0.00           H  
ATOM   1855 1HB  ALA A 118       1.498 -23.648 -12.905  1.00  0.00           H  
ATOM   1856 2HB  ALA A 118      -0.190 -23.301 -13.324  1.00  0.00           H  
ATOM   1857 3HB  ALA A 118       0.169 -24.514 -12.086  1.00  0.00           H  
ATOM   1858  N   TYR A 119       1.124 -27.210 -12.826  1.00  0.00           N  
ATOM   1859  CA  TYR A 119       2.004 -28.324 -12.463  1.00  0.00           C  
ATOM   1860  C   TYR A 119       2.265 -29.237 -13.663  1.00  0.00           C  
ATOM   1861  O   TYR A 119       3.401 -29.659 -13.904  1.00  0.00           O  
ATOM   1862  CB  TYR A 119       1.425 -29.122 -11.295  1.00  0.00           C  
ATOM   1863  CG  TYR A 119       1.679 -28.523  -9.919  1.00  0.00           C  
ATOM   1864  CD1 TYR A 119       0.696 -27.855  -9.230  1.00  0.00           C  
ATOM   1865  CD2 TYR A 119       2.924 -28.683  -9.333  1.00  0.00           C  
ATOM   1866  CE1 TYR A 119       0.962 -27.356  -7.975  1.00  0.00           C  
ATOM   1867  CE2 TYR A 119       3.176 -28.194  -8.085  1.00  0.00           C  
ATOM   1868  CZ  TYR A 119       2.199 -27.535  -7.405  1.00  0.00           C  
ATOM   1869  OH  TYR A 119       2.452 -27.050  -6.145  1.00  0.00           O  
ATOM   1870  H   TYR A 119       0.208 -27.096 -12.374  1.00  0.00           H  
ATOM   1871  HA  TYR A 119       2.963 -27.910 -12.148  1.00  0.00           H  
ATOM   1872 1HB  TYR A 119       0.344 -29.216 -11.427  1.00  0.00           H  
ATOM   1873 2HB  TYR A 119       1.834 -30.127 -11.308  1.00  0.00           H  
ATOM   1874  HD1 TYR A 119      -0.280 -27.730  -9.663  1.00  0.00           H  
ATOM   1875  HD2 TYR A 119       3.709 -29.203  -9.856  1.00  0.00           H  
ATOM   1876  HE1 TYR A 119       0.196 -26.843  -7.427  1.00  0.00           H  
ATOM   1877  HE2 TYR A 119       4.160 -28.336  -7.638  1.00  0.00           H  
ATOM   1878  HH  TYR A 119       3.333 -27.323  -5.872  1.00  0.00           H  
ATOM   1879  N   TYR A 120       1.223 -29.486 -14.452  1.00  0.00           N  
ATOM   1880  CA  TYR A 120       1.275 -30.307 -15.656  1.00  0.00           C  
ATOM   1881  C   TYR A 120       2.346 -29.764 -16.594  1.00  0.00           C  
ATOM   1882  O   TYR A 120       3.220 -30.499 -17.057  1.00  0.00           O  
ATOM   1883  CB  TYR A 120      -0.100 -30.276 -16.328  1.00  0.00           C  
ATOM   1884  CG  TYR A 120      -0.257 -30.975 -17.618  1.00  0.00           C  
ATOM   1885  CD1 TYR A 120      -0.537 -32.329 -17.679  1.00  0.00           C  
ATOM   1886  CD2 TYR A 120      -0.135 -30.231 -18.768  1.00  0.00           C  
ATOM   1887  CE1 TYR A 120      -0.690 -32.937 -18.921  1.00  0.00           C  
ATOM   1888  CE2 TYR A 120      -0.278 -30.820 -19.980  1.00  0.00           C  
ATOM   1889  CZ  TYR A 120      -0.549 -32.157 -20.073  1.00  0.00           C  
ATOM   1890  OH  TYR A 120      -0.678 -32.697 -21.320  1.00  0.00           O  
ATOM   1891  H   TYR A 120       0.314 -29.114 -14.171  1.00  0.00           H  
ATOM   1892  HA  TYR A 120       1.536 -31.328 -15.381  1.00  0.00           H  
ATOM   1893 1HB  TYR A 120      -0.844 -30.651 -15.649  1.00  0.00           H  
ATOM   1894 2HB  TYR A 120      -0.348 -29.262 -16.510  1.00  0.00           H  
ATOM   1895  HD1 TYR A 120      -0.636 -32.900 -16.763  1.00  0.00           H  
ATOM   1896  HD2 TYR A 120       0.080 -29.164 -18.707  1.00  0.00           H  
ATOM   1897  HE1 TYR A 120      -0.911 -34.002 -18.997  1.00  0.00           H  
ATOM   1898  HE2 TYR A 120      -0.176 -30.225 -20.887  1.00  0.00           H  
ATOM   1899  HH  TYR A 120      -0.787 -33.655 -21.268  1.00  0.00           H  
ATOM   1900  N   LYS A 121       2.308 -28.449 -16.837  1.00  0.00           N  
ATOM   1901  CA  LYS A 121       3.256 -27.772 -17.717  1.00  0.00           C  
ATOM   1902  C   LYS A 121       4.696 -27.908 -17.221  1.00  0.00           C  
ATOM   1903  O   LYS A 121       5.628 -27.991 -18.024  1.00  0.00           O  
ATOM   1904  CB  LYS A 121       2.891 -26.292 -17.841  1.00  0.00           C  
ATOM   1905  CG  LYS A 121       1.587 -25.990 -18.597  1.00  0.00           C  
ATOM   1906  CD  LYS A 121       1.711 -26.213 -20.095  1.00  0.00           C  
ATOM   1907  CE  LYS A 121       0.438 -25.786 -20.810  1.00  0.00           C  
ATOM   1908  NZ  LYS A 121       0.519 -26.014 -22.288  1.00  0.00           N  
ATOM   1909  H   LYS A 121       1.545 -27.905 -16.422  1.00  0.00           H  
ATOM   1910  HA  LYS A 121       3.204 -28.241 -18.695  1.00  0.00           H  
ATOM   1911 1HB  LYS A 121       2.792 -25.862 -16.841  1.00  0.00           H  
ATOM   1912 2HB  LYS A 121       3.699 -25.768 -18.340  1.00  0.00           H  
ATOM   1913 1HG  LYS A 121       0.814 -26.656 -18.237  1.00  0.00           H  
ATOM   1914 2HG  LYS A 121       1.271 -24.971 -18.398  1.00  0.00           H  
ATOM   1915 1HD  LYS A 121       2.552 -25.634 -20.480  1.00  0.00           H  
ATOM   1916 2HD  LYS A 121       1.883 -27.265 -20.304  1.00  0.00           H  
ATOM   1917 1HE  LYS A 121      -0.402 -26.352 -20.408  1.00  0.00           H  
ATOM   1918 2HE  LYS A 121       0.268 -24.723 -20.624  1.00  0.00           H  
ATOM   1919 1HZ  LYS A 121      -0.344 -25.716 -22.722  1.00  0.00           H  
ATOM   1920 2HZ  LYS A 121       1.288 -25.481 -22.670  1.00  0.00           H  
ATOM   1921 3HZ  LYS A 121       0.665 -26.996 -22.473  1.00  0.00           H  
ATOM   1922  N   GLN A 122       4.882 -27.988 -15.902  1.00  0.00           N  
ATOM   1923  CA  GLN A 122       6.202 -28.142 -15.303  1.00  0.00           C  
ATOM   1924  C   GLN A 122       6.691 -29.604 -15.293  1.00  0.00           C  
ATOM   1925  O   GLN A 122       7.813 -29.873 -14.863  1.00  0.00           O  
ATOM   1926  CB  GLN A 122       6.199 -27.647 -13.851  1.00  0.00           C  
ATOM   1927  CG  GLN A 122       5.971 -26.157 -13.632  1.00  0.00           C  
ATOM   1928  CD  GLN A 122       5.939 -25.871 -12.143  1.00  0.00           C  
ATOM   1929  OE1 GLN A 122       5.436 -26.693 -11.376  1.00  0.00           O  
ATOM   1930  NE2 GLN A 122       6.484 -24.746 -11.721  1.00  0.00           N  
ATOM   1931  H   GLN A 122       4.073 -27.861 -15.280  1.00  0.00           H  
ATOM   1932  HA  GLN A 122       6.910 -27.552 -15.881  1.00  0.00           H  
ATOM   1933 1HB  GLN A 122       5.420 -28.177 -13.305  1.00  0.00           H  
ATOM   1934 2HB  GLN A 122       7.146 -27.909 -13.380  1.00  0.00           H  
ATOM   1935 1HG  GLN A 122       6.790 -25.600 -14.080  1.00  0.00           H  
ATOM   1936 2HG  GLN A 122       5.028 -25.855 -14.071  1.00  0.00           H  
ATOM   1937 1HE2 GLN A 122       6.491 -24.554 -10.737  1.00  0.00           H  
ATOM   1938 2HE2 GLN A 122       6.892 -24.109 -12.376  1.00  0.00           H  
ATOM   1939  N   GLY A 123       5.854 -30.549 -15.745  1.00  0.00           N  
ATOM   1940  CA  GLY A 123       6.177 -31.978 -15.739  1.00  0.00           C  
ATOM   1941  C   GLY A 123       5.799 -32.663 -14.425  1.00  0.00           C  
ATOM   1942  O   GLY A 123       6.105 -33.841 -14.190  1.00  0.00           O  
ATOM   1943  H   GLY A 123       4.946 -30.281 -16.135  1.00  0.00           H  
ATOM   1944 1HA  GLY A 123       5.645 -32.456 -16.562  1.00  0.00           H  
ATOM   1945 2HA  GLY A 123       7.240 -32.108 -15.928  1.00  0.00           H  
ATOM   1946  N   ASP A 124       5.167 -31.917 -13.531  1.00  0.00           N  
ATOM   1947  CA  ASP A 124       4.770 -32.445 -12.242  1.00  0.00           C  
ATOM   1948  C   ASP A 124       3.396 -33.084 -12.370  1.00  0.00           C  
ATOM   1949  O   ASP A 124       2.372 -32.539 -11.936  1.00  0.00           O  
ATOM   1950  CB  ASP A 124       4.838 -31.370 -11.158  1.00  0.00           C  
ATOM   1951  CG  ASP A 124       6.300 -30.999 -10.703  1.00  0.00           C  
ATOM   1952  OD1 ASP A 124       7.220 -31.765 -10.922  1.00  0.00           O  
ATOM   1953  OD2 ASP A 124       6.451 -29.975 -10.081  1.00  0.00           O  
ATOM   1954  H   ASP A 124       4.904 -30.960 -13.768  1.00  0.00           H  
ATOM   1955  HA  ASP A 124       5.475 -33.226 -11.956  1.00  0.00           H  
ATOM   1956 1HB  ASP A 124       4.378 -30.469 -11.555  1.00  0.00           H  
ATOM   1957 2HB  ASP A 124       4.262 -31.685 -10.287  1.00  0.00           H  
ATOM   1958  N   TYR A 125       3.405 -34.271 -12.967  1.00  0.00           N  
ATOM   1959  CA  TYR A 125       2.186 -34.994 -13.299  1.00  0.00           C  
ATOM   1960  C   TYR A 125       1.427 -35.518 -12.078  1.00  0.00           C  
ATOM   1961  O   TYR A 125       0.215 -35.674 -12.146  1.00  0.00           O  
ATOM   1962  CB  TYR A 125       2.480 -36.118 -14.287  1.00  0.00           C  
ATOM   1963  CG  TYR A 125       2.933 -35.576 -15.636  1.00  0.00           C  
ATOM   1964  CD1 TYR A 125       4.218 -35.826 -16.061  1.00  0.00           C  
ATOM   1965  CD2 TYR A 125       2.089 -34.795 -16.424  1.00  0.00           C  
ATOM   1966  CE1 TYR A 125       4.668 -35.316 -17.256  1.00  0.00           C  
ATOM   1967  CE2 TYR A 125       2.547 -34.285 -17.624  1.00  0.00           C  
ATOM   1968  CZ  TYR A 125       3.831 -34.543 -18.036  1.00  0.00           C  
ATOM   1969  OH  TYR A 125       4.294 -34.035 -19.231  1.00  0.00           O  
ATOM   1970  H   TYR A 125       4.327 -34.602 -13.273  1.00  0.00           H  
ATOM   1971  HA  TYR A 125       1.527 -34.294 -13.804  1.00  0.00           H  
ATOM   1972 1HB  TYR A 125       3.260 -36.769 -13.889  1.00  0.00           H  
ATOM   1973 2HB  TYR A 125       1.584 -36.727 -14.440  1.00  0.00           H  
ATOM   1974  HD1 TYR A 125       4.888 -36.427 -15.448  1.00  0.00           H  
ATOM   1975  HD2 TYR A 125       1.078 -34.580 -16.099  1.00  0.00           H  
ATOM   1976  HE1 TYR A 125       5.687 -35.519 -17.582  1.00  0.00           H  
ATOM   1977  HE2 TYR A 125       1.904 -33.677 -18.244  1.00  0.00           H  
ATOM   1978  HH  TYR A 125       3.572 -33.609 -19.701  1.00  0.00           H  
ATOM   1979  N   ASP A 126       2.075 -35.747 -10.930  1.00  0.00           N  
ATOM   1980  CA  ASP A 126       1.294 -36.298  -9.817  1.00  0.00           C  
ATOM   1981  C   ASP A 126       0.424 -35.220  -9.205  1.00  0.00           C  
ATOM   1982  O   ASP A 126      -0.740 -35.467  -8.868  1.00  0.00           O  
ATOM   1983  CB  ASP A 126       2.224 -36.818  -8.727  1.00  0.00           C  
ATOM   1984  CG  ASP A 126       2.965 -38.033  -9.123  1.00  0.00           C  
ATOM   1985  OD1 ASP A 126       4.131 -37.917  -9.421  1.00  0.00           O  
ATOM   1986  OD2 ASP A 126       2.387 -39.097  -9.106  1.00  0.00           O  
ATOM   1987  H   ASP A 126       3.078 -35.614 -10.838  1.00  0.00           H  
ATOM   1988  HA  ASP A 126       0.660 -37.105 -10.188  1.00  0.00           H  
ATOM   1989 1HB  ASP A 126       2.944 -36.035  -8.465  1.00  0.00           H  
ATOM   1990 2HB  ASP A 126       1.646 -37.034  -7.830  1.00  0.00           H  
ATOM   1991  N   GLU A 127       0.965 -34.016  -9.120  1.00  0.00           N  
ATOM   1992  CA  GLU A 127       0.237 -32.872  -8.629  1.00  0.00           C  
ATOM   1993  C   GLU A 127      -0.841 -32.525  -9.645  1.00  0.00           C  
ATOM   1994  O   GLU A 127      -2.013 -32.377  -9.298  1.00  0.00           O  
ATOM   1995  CB  GLU A 127       1.208 -31.724  -8.391  1.00  0.00           C  
ATOM   1996  CG  GLU A 127       2.163 -31.947  -7.200  1.00  0.00           C  
ATOM   1997  CD  GLU A 127       3.286 -32.915  -7.502  1.00  0.00           C  
ATOM   1998  OE1 GLU A 127       3.370 -33.339  -8.631  1.00  0.00           O  
ATOM   1999  OE2 GLU A 127       4.036 -33.237  -6.618  1.00  0.00           O  
ATOM   2000  H   GLU A 127       1.947 -33.904  -9.376  1.00  0.00           H  
ATOM   2001  HA  GLU A 127      -0.244 -33.132  -7.685  1.00  0.00           H  
ATOM   2002 1HB  GLU A 127       1.820 -31.592  -9.281  1.00  0.00           H  
ATOM   2003 2HB  GLU A 127       0.669 -30.813  -8.238  1.00  0.00           H  
ATOM   2004 1HG  GLU A 127       2.592 -30.988  -6.914  1.00  0.00           H  
ATOM   2005 2HG  GLU A 127       1.582 -32.319  -6.356  1.00  0.00           H  
ATOM   2006  N   ALA A 128      -0.494 -32.547 -10.940  1.00  0.00           N  
ATOM   2007  CA  ALA A 128      -1.500 -32.242 -11.939  1.00  0.00           C  
ATOM   2008  C   ALA A 128      -2.687 -33.193 -11.811  1.00  0.00           C  
ATOM   2009  O   ALA A 128      -3.838 -32.749 -11.833  1.00  0.00           O  
ATOM   2010  CB  ALA A 128      -0.904 -32.336 -13.322  1.00  0.00           C  
ATOM   2011  H   ALA A 128       0.482 -32.683 -11.224  1.00  0.00           H  
ATOM   2012  HA  ALA A 128      -1.844 -31.233 -11.772  1.00  0.00           H  
ATOM   2013 1HB  ALA A 128      -1.650 -32.079 -14.047  1.00  0.00           H  
ATOM   2014 2HB  ALA A 128      -0.072 -31.651 -13.386  1.00  0.00           H  
ATOM   2015 3HB  ALA A 128      -0.562 -33.346 -13.496  1.00  0.00           H  
ATOM   2016  N   ILE A 129      -2.417 -34.485 -11.580  1.00  0.00           N  
ATOM   2017  CA  ILE A 129      -3.479 -35.463 -11.419  1.00  0.00           C  
ATOM   2018  C   ILE A 129      -4.337 -35.168 -10.194  1.00  0.00           C  
ATOM   2019  O   ILE A 129      -5.561 -35.118 -10.315  1.00  0.00           O  
ATOM   2020  CB  ILE A 129      -2.879 -36.901 -11.381  1.00  0.00           C  
ATOM   2021  CG1 ILE A 129      -2.325 -37.249 -12.820  1.00  0.00           C  
ATOM   2022  CG2 ILE A 129      -3.887 -37.948 -10.854  1.00  0.00           C  
ATOM   2023  CD1 ILE A 129      -1.408 -38.481 -12.918  1.00  0.00           C  
ATOM   2024  H   ILE A 129      -1.444 -34.806 -11.584  1.00  0.00           H  
ATOM   2025  HA  ILE A 129      -4.117 -35.399 -12.293  1.00  0.00           H  
ATOM   2026  HB  ILE A 129      -2.017 -36.890 -10.714  1.00  0.00           H  
ATOM   2027 1HG1 ILE A 129      -3.164 -37.425 -13.477  1.00  0.00           H  
ATOM   2028 2HG1 ILE A 129      -1.791 -36.395 -13.187  1.00  0.00           H  
ATOM   2029 1HG2 ILE A 129      -3.416 -38.922 -10.822  1.00  0.00           H  
ATOM   2030 2HG2 ILE A 129      -4.208 -37.686  -9.848  1.00  0.00           H  
ATOM   2031 3HG2 ILE A 129      -4.735 -37.994 -11.488  1.00  0.00           H  
ATOM   2032 1HD1 ILE A 129      -1.093 -38.605 -13.946  1.00  0.00           H  
ATOM   2033 2HD1 ILE A 129      -0.525 -38.330 -12.292  1.00  0.00           H  
ATOM   2034 3HD1 ILE A 129      -1.929 -39.371 -12.593  1.00  0.00           H  
ATOM   2035  N   GLU A 130      -3.723 -34.932  -9.028  1.00  0.00           N  
ATOM   2036  CA  GLU A 130      -4.500 -34.661  -7.817  1.00  0.00           C  
ATOM   2037  C   GLU A 130      -5.419 -33.452  -7.955  1.00  0.00           C  
ATOM   2038  O   GLU A 130      -6.560 -33.458  -7.472  1.00  0.00           O  
ATOM   2039  CB  GLU A 130      -3.580 -34.415  -6.611  1.00  0.00           C  
ATOM   2040  CG  GLU A 130      -4.341 -34.170  -5.277  1.00  0.00           C  
ATOM   2041  CD  GLU A 130      -3.448 -33.966  -4.078  1.00  0.00           C  
ATOM   2042  OE1 GLU A 130      -3.970 -33.799  -3.003  1.00  0.00           O  
ATOM   2043  OE2 GLU A 130      -2.253 -33.963  -4.234  1.00  0.00           O  
ATOM   2044  H   GLU A 130      -2.697 -34.975  -8.982  1.00  0.00           H  
ATOM   2045  HA  GLU A 130      -5.118 -35.534  -7.613  1.00  0.00           H  
ATOM   2046 1HB  GLU A 130      -2.919 -35.271  -6.480  1.00  0.00           H  
ATOM   2047 2HB  GLU A 130      -2.950 -33.543  -6.810  1.00  0.00           H  
ATOM   2048 1HG  GLU A 130      -4.966 -33.286  -5.381  1.00  0.00           H  
ATOM   2049 2HG  GLU A 130      -4.999 -35.019  -5.094  1.00  0.00           H  
ATOM   2050  N   TYR A 131      -4.906 -32.397  -8.570  1.00  0.00           N  
ATOM   2051  CA  TYR A 131      -5.640 -31.152  -8.687  1.00  0.00           C  
ATOM   2052  C   TYR A 131      -6.730 -31.235  -9.754  1.00  0.00           C  
ATOM   2053  O   TYR A 131      -7.832 -30.713  -9.546  1.00  0.00           O  
ATOM   2054  CB  TYR A 131      -4.614 -30.054  -8.884  1.00  0.00           C  
ATOM   2055  CG  TYR A 131      -3.612 -30.012  -7.693  1.00  0.00           C  
ATOM   2056  CD1 TYR A 131      -2.322 -29.579  -7.895  1.00  0.00           C  
ATOM   2057  CD2 TYR A 131      -3.968 -30.469  -6.399  1.00  0.00           C  
ATOM   2058  CE1 TYR A 131      -1.429 -29.599  -6.837  1.00  0.00           C  
ATOM   2059  CE2 TYR A 131      -3.063 -30.474  -5.389  1.00  0.00           C  
ATOM   2060  CZ  TYR A 131      -1.808 -30.045  -5.600  1.00  0.00           C  
ATOM   2061  OH  TYR A 131      -0.900 -30.068  -4.570  1.00  0.00           O  
ATOM   2062  H   TYR A 131      -3.939 -32.452  -8.915  1.00  0.00           H  
ATOM   2063  HA  TYR A 131      -6.177 -30.970  -7.765  1.00  0.00           H  
ATOM   2064 1HB  TYR A 131      -4.058 -30.249  -9.791  1.00  0.00           H  
ATOM   2065 2HB  TYR A 131      -5.093 -29.091  -8.969  1.00  0.00           H  
ATOM   2066  HD1 TYR A 131      -2.005 -29.237  -8.878  1.00  0.00           H  
ATOM   2067  HD2 TYR A 131      -4.950 -30.835  -6.161  1.00  0.00           H  
ATOM   2068  HE1 TYR A 131      -0.424 -29.279  -6.971  1.00  0.00           H  
ATOM   2069  HE2 TYR A 131      -3.357 -30.836  -4.402  1.00  0.00           H  
ATOM   2070  HH  TYR A 131      -1.319 -30.441  -3.785  1.00  0.00           H  
ATOM   2071  N   TYR A 132      -6.474 -31.928 -10.867  1.00  0.00           N  
ATOM   2072  CA  TYR A 132      -7.517 -32.100 -11.867  1.00  0.00           C  
ATOM   2073  C   TYR A 132      -8.649 -32.908 -11.247  1.00  0.00           C  
ATOM   2074  O   TYR A 132      -9.825 -32.603 -11.461  1.00  0.00           O  
ATOM   2075  CB  TYR A 132      -7.002 -32.853 -13.084  1.00  0.00           C  
ATOM   2076  CG  TYR A 132      -6.022 -32.132 -13.966  1.00  0.00           C  
ATOM   2077  CD1 TYR A 132      -4.985 -32.848 -14.530  1.00  0.00           C  
ATOM   2078  CD2 TYR A 132      -6.141 -30.796 -14.223  1.00  0.00           C  
ATOM   2079  CE1 TYR A 132      -4.086 -32.235 -15.343  1.00  0.00           C  
ATOM   2080  CE2 TYR A 132      -5.251 -30.183 -15.029  1.00  0.00           C  
ATOM   2081  CZ  TYR A 132      -4.222 -30.893 -15.592  1.00  0.00           C  
ATOM   2082  OH  TYR A 132      -3.347 -30.279 -16.433  1.00  0.00           O  
ATOM   2083  H   TYR A 132      -5.538 -32.303 -11.042  1.00  0.00           H  
ATOM   2084  HA  TYR A 132      -7.919 -31.130 -12.141  1.00  0.00           H  
ATOM   2085 1HB  TYR A 132      -6.519 -33.750 -12.734  1.00  0.00           H  
ATOM   2086 2HB  TYR A 132      -7.850 -33.152 -13.695  1.00  0.00           H  
ATOM   2087  HD1 TYR A 132      -4.890 -33.900 -14.316  1.00  0.00           H  
ATOM   2088  HD2 TYR A 132      -6.936 -30.220 -13.794  1.00  0.00           H  
ATOM   2089  HE1 TYR A 132      -3.273 -32.804 -15.794  1.00  0.00           H  
ATOM   2090  HE2 TYR A 132      -5.366 -29.123 -15.222  1.00  0.00           H  
ATOM   2091  HH  TYR A 132      -3.657 -29.375 -16.611  1.00  0.00           H  
ATOM   2092  N   GLN A 133      -8.295 -33.938 -10.459  1.00  0.00           N  
ATOM   2093  CA  GLN A 133      -9.292 -34.773  -9.819  1.00  0.00           C  
ATOM   2094  C   GLN A 133     -10.137 -33.985  -8.829  1.00  0.00           C  
ATOM   2095  O   GLN A 133     -11.356 -34.161  -8.810  1.00  0.00           O  
ATOM   2096  CB  GLN A 133      -8.620 -35.946  -9.115  1.00  0.00           C  
ATOM   2097  CG  GLN A 133      -8.046 -36.981 -10.047  1.00  0.00           C  
ATOM   2098  CD  GLN A 133      -7.177 -37.976  -9.323  1.00  0.00           C  
ATOM   2099  OE1 GLN A 133      -6.494 -37.637  -8.353  1.00  0.00           O  
ATOM   2100  NE2 GLN A 133      -7.193 -39.214  -9.773  1.00  0.00           N  
ATOM   2101  H   GLN A 133      -7.302 -34.166 -10.328  1.00  0.00           H  
ATOM   2102  HA  GLN A 133      -9.951 -35.167 -10.589  1.00  0.00           H  
ATOM   2103 1HB  GLN A 133      -7.805 -35.568  -8.497  1.00  0.00           H  
ATOM   2104 2HB  GLN A 133      -9.333 -36.435  -8.453  1.00  0.00           H  
ATOM   2105 1HG  GLN A 133      -8.871 -37.523 -10.501  1.00  0.00           H  
ATOM   2106 2HG  GLN A 133      -7.468 -36.494 -10.812  1.00  0.00           H  
ATOM   2107 1HE2 GLN A 133      -6.636 -39.914  -9.324  1.00  0.00           H  
ATOM   2108 2HE2 GLN A 133      -7.770 -39.457 -10.545  1.00  0.00           H  
ATOM   2109  N   LYS A 134      -9.524 -33.086  -8.036  1.00  0.00           N  
ATOM   2110  CA  LYS A 134     -10.327 -32.302  -7.107  1.00  0.00           C  
ATOM   2111  C   LYS A 134     -11.262 -31.382  -7.882  1.00  0.00           C  
ATOM   2112  O   LYS A 134     -12.423 -31.202  -7.491  1.00  0.00           O  
ATOM   2113  CB  LYS A 134      -9.460 -31.512  -6.119  1.00  0.00           C  
ATOM   2114  CG  LYS A 134     -10.259 -30.686  -5.053  1.00  0.00           C  
ATOM   2115  CD  LYS A 134     -11.143 -31.587  -4.160  1.00  0.00           C  
ATOM   2116  CE  LYS A 134     -11.828 -30.828  -3.011  1.00  0.00           C  
ATOM   2117  NZ  LYS A 134     -10.908 -30.535  -1.870  1.00  0.00           N  
ATOM   2118  H   LYS A 134      -8.499 -33.014  -8.031  1.00  0.00           H  
ATOM   2119  HA  LYS A 134     -10.941 -32.998  -6.536  1.00  0.00           H  
ATOM   2120 1HB  LYS A 134      -8.791 -32.196  -5.595  1.00  0.00           H  
ATOM   2121 2HB  LYS A 134      -8.829 -30.813  -6.678  1.00  0.00           H  
ATOM   2122 1HG  LYS A 134      -9.555 -30.152  -4.427  1.00  0.00           H  
ATOM   2123 2HG  LYS A 134     -10.892 -29.955  -5.555  1.00  0.00           H  
ATOM   2124 1HD  LYS A 134     -11.945 -32.022  -4.761  1.00  0.00           H  
ATOM   2125 2HD  LYS A 134     -10.548 -32.402  -3.747  1.00  0.00           H  
ATOM   2126 1HE  LYS A 134     -12.224 -29.886  -3.394  1.00  0.00           H  
ATOM   2127 2HE  LYS A 134     -12.657 -31.435  -2.648  1.00  0.00           H  
ATOM   2128 1HZ  LYS A 134     -11.425 -30.047  -1.149  1.00  0.00           H  
ATOM   2129 2HZ  LYS A 134     -10.552 -31.406  -1.497  1.00  0.00           H  
ATOM   2130 3HZ  LYS A 134     -10.137 -29.955  -2.164  1.00  0.00           H  
ATOM   2131  N   ALA A 135     -10.773 -30.789  -8.984  1.00  0.00           N  
ATOM   2132  CA  ALA A 135     -11.628 -29.906  -9.761  1.00  0.00           C  
ATOM   2133  C   ALA A 135     -12.856 -30.659 -10.241  1.00  0.00           C  
ATOM   2134  O   ALA A 135     -13.965 -30.125 -10.181  1.00  0.00           O  
ATOM   2135  CB  ALA A 135     -10.886 -29.348 -10.959  1.00  0.00           C  
ATOM   2136  H   ALA A 135      -9.790 -30.921  -9.252  1.00  0.00           H  
ATOM   2137  HA  ALA A 135     -11.946 -29.092  -9.117  1.00  0.00           H  
ATOM   2138 1HB  ALA A 135     -11.539 -28.678 -11.515  1.00  0.00           H  
ATOM   2139 2HB  ALA A 135     -10.022 -28.812 -10.625  1.00  0.00           H  
ATOM   2140 3HB  ALA A 135     -10.571 -30.164 -11.604  1.00  0.00           H  
ATOM   2141  N   LEU A 136     -12.655 -31.911 -10.672  1.00  0.00           N  
ATOM   2142  CA  LEU A 136     -13.730 -32.775 -11.129  1.00  0.00           C  
ATOM   2143  C   LEU A 136     -14.679 -33.193 -10.014  1.00  0.00           C  
ATOM   2144  O   LEU A 136     -15.882 -33.292 -10.232  1.00  0.00           O  
ATOM   2145  CB  LEU A 136     -13.135 -33.982 -11.853  1.00  0.00           C  
ATOM   2146  CG  LEU A 136     -12.472 -33.638 -13.209  1.00  0.00           C  
ATOM   2147  CD1 LEU A 136     -11.678 -34.817 -13.717  1.00  0.00           C  
ATOM   2148  CD2 LEU A 136     -13.554 -33.268 -14.234  1.00  0.00           C  
ATOM   2149  H   LEU A 136     -11.689 -32.247 -10.740  1.00  0.00           H  
ATOM   2150  HA  LEU A 136     -14.310 -32.209 -11.829  1.00  0.00           H  
ATOM   2151 1HB  LEU A 136     -12.380 -34.429 -11.211  1.00  0.00           H  
ATOM   2152 2HB  LEU A 136     -13.924 -34.712 -12.026  1.00  0.00           H  
ATOM   2153  HG  LEU A 136     -11.797 -32.799 -13.073  1.00  0.00           H  
ATOM   2154 1HD1 LEU A 136     -11.207 -34.553 -14.661  1.00  0.00           H  
ATOM   2155 2HD1 LEU A 136     -10.916 -35.058 -12.986  1.00  0.00           H  
ATOM   2156 3HD1 LEU A 136     -12.333 -35.672 -13.862  1.00  0.00           H  
ATOM   2157 1HD2 LEU A 136     -13.072 -33.024 -15.156  1.00  0.00           H  
ATOM   2158 2HD2 LEU A 136     -14.227 -34.114 -14.383  1.00  0.00           H  
ATOM   2159 3HD2 LEU A 136     -14.129 -32.421 -13.918  1.00  0.00           H  
ATOM   2160  N   GLU A 137     -14.181 -33.438  -8.804  1.00  0.00           N  
ATOM   2161  CA  GLU A 137     -15.123 -33.770  -7.740  1.00  0.00           C  
ATOM   2162  C   GLU A 137     -16.068 -32.583  -7.510  1.00  0.00           C  
ATOM   2163  O   GLU A 137     -17.274 -32.764  -7.317  1.00  0.00           O  
ATOM   2164  CB  GLU A 137     -14.407 -34.078  -6.421  1.00  0.00           C  
ATOM   2165  CG  GLU A 137     -13.610 -35.375  -6.371  1.00  0.00           C  
ATOM   2166  CD  GLU A 137     -12.924 -35.539  -5.040  1.00  0.00           C  
ATOM   2167  OE1 GLU A 137     -13.076 -34.651  -4.234  1.00  0.00           O  
ATOM   2168  OE2 GLU A 137     -12.261 -36.527  -4.829  1.00  0.00           O  
ATOM   2169  H   GLU A 137     -13.167 -33.448  -8.654  1.00  0.00           H  
ATOM   2170  HA  GLU A 137     -15.711 -34.634  -8.045  1.00  0.00           H  
ATOM   2171 1HB  GLU A 137     -13.712 -33.264  -6.203  1.00  0.00           H  
ATOM   2172 2HB  GLU A 137     -15.137 -34.102  -5.614  1.00  0.00           H  
ATOM   2173 1HG  GLU A 137     -14.282 -36.215  -6.536  1.00  0.00           H  
ATOM   2174 2HG  GLU A 137     -12.869 -35.372  -7.164  1.00  0.00           H  
ATOM   2175  N   LEU A 138     -15.503 -31.368  -7.553  1.00  0.00           N  
ATOM   2176  CA  LEU A 138     -16.253 -30.128  -7.380  1.00  0.00           C  
ATOM   2177  C   LEU A 138     -17.177 -29.841  -8.567  1.00  0.00           C  
ATOM   2178  O   LEU A 138     -18.306 -29.372  -8.394  1.00  0.00           O  
ATOM   2179  CB  LEU A 138     -15.261 -28.988  -7.200  1.00  0.00           C  
ATOM   2180  CG  LEU A 138     -14.433 -28.996  -5.918  1.00  0.00           C  
ATOM   2181  CD1 LEU A 138     -13.361 -27.981  -6.063  1.00  0.00           C  
ATOM   2182  CD2 LEU A 138     -15.291 -28.666  -4.722  1.00  0.00           C  
ATOM   2183  H   LEU A 138     -14.483 -31.322  -7.671  1.00  0.00           H  
ATOM   2184  HA  LEU A 138     -16.875 -30.229  -6.497  1.00  0.00           H  
ATOM   2185 1HB  LEU A 138     -14.562 -29.032  -8.022  1.00  0.00           H  
ATOM   2186 2HB  LEU A 138     -15.802 -28.045  -7.250  1.00  0.00           H  
ATOM   2187  HG  LEU A 138     -13.970 -29.976  -5.779  1.00  0.00           H  
ATOM   2188 1HD1 LEU A 138     -12.746 -27.979  -5.168  1.00  0.00           H  
ATOM   2189 2HD1 LEU A 138     -12.754 -28.250  -6.920  1.00  0.00           H  
ATOM   2190 3HD1 LEU A 138     -13.799 -27.004  -6.214  1.00  0.00           H  
ATOM   2191 1HD2 LEU A 138     -14.667 -28.660  -3.833  1.00  0.00           H  
ATOM   2192 2HD2 LEU A 138     -15.738 -27.684  -4.861  1.00  0.00           H  
ATOM   2193 3HD2 LEU A 138     -16.075 -29.402  -4.595  1.00  0.00           H  
ATOM   2194  N   ASP A 139     -16.700 -30.136  -9.775  1.00  0.00           N  
ATOM   2195  CA  ASP A 139     -17.456 -29.956 -11.002  1.00  0.00           C  
ATOM   2196  C   ASP A 139     -17.268 -31.192 -11.884  1.00  0.00           C  
ATOM   2197  O   ASP A 139     -16.285 -31.276 -12.630  1.00  0.00           O  
ATOM   2198  CB  ASP A 139     -17.022 -28.714 -11.772  1.00  0.00           C  
ATOM   2199  CG  ASP A 139     -17.892 -28.476 -13.044  1.00  0.00           C  
ATOM   2200  OD1 ASP A 139     -18.563 -29.410 -13.509  1.00  0.00           O  
ATOM   2201  OD2 ASP A 139     -17.901 -27.361 -13.518  1.00  0.00           O  
ATOM   2202  H   ASP A 139     -15.739 -30.468  -9.848  1.00  0.00           H  
ATOM   2203  HA  ASP A 139     -18.497 -29.796 -10.753  1.00  0.00           H  
ATOM   2204 1HB  ASP A 139     -17.099 -27.841 -11.123  1.00  0.00           H  
ATOM   2205 2HB  ASP A 139     -15.973 -28.817 -12.063  1.00  0.00           H  
ATOM   2206  N   PRO A 140     -18.230 -32.135 -11.875  1.00  0.00           N  
ATOM   2207  CA  PRO A 140     -18.221 -33.407 -12.576  1.00  0.00           C  
ATOM   2208  C   PRO A 140     -18.053 -33.303 -14.090  1.00  0.00           C  
ATOM   2209  O   PRO A 140     -17.774 -34.316 -14.734  1.00  0.00           O  
ATOM   2210  CB  PRO A 140     -19.598 -33.998 -12.232  1.00  0.00           C  
ATOM   2211  CG  PRO A 140     -19.971 -33.368 -10.918  1.00  0.00           C  
ATOM   2212  CD  PRO A 140     -19.409 -31.971 -10.980  1.00  0.00           C  
ATOM   2213  HA  PRO A 140     -17.419 -34.027 -12.151  1.00  0.00           H  
ATOM   2214 1HB  PRO A 140     -20.308 -33.768 -13.037  1.00  0.00           H  
ATOM   2215 2HB  PRO A 140     -19.524 -35.094 -12.173  1.00  0.00           H  
ATOM   2216 1HG  PRO A 140     -21.063 -33.384 -10.781  1.00  0.00           H  
ATOM   2217 2HG  PRO A 140     -19.539 -33.948 -10.084  1.00  0.00           H  
ATOM   2218 1HD  PRO A 140     -20.135 -31.263 -11.408  1.00  0.00           H  
ATOM   2219 2HD  PRO A 140     -19.099 -31.708  -9.949  1.00  0.00           H  
ATOM   2220  N   ASN A 141     -18.274 -32.122 -14.687  1.00  0.00           N  
ATOM   2221  CA  ASN A 141     -18.134 -32.049 -16.129  1.00  0.00           C  
ATOM   2222  C   ASN A 141     -17.193 -30.947 -16.586  1.00  0.00           C  
ATOM   2223  O   ASN A 141     -17.508 -30.170 -17.493  1.00  0.00           O  
ATOM   2224  CB  ASN A 141     -19.494 -31.877 -16.775  1.00  0.00           C  
ATOM   2225  CG  ASN A 141     -20.398 -33.058 -16.551  1.00  0.00           C  
ATOM   2226  OD1 ASN A 141     -20.226 -34.117 -17.171  1.00  0.00           O  
ATOM   2227  ND2 ASN A 141     -21.367 -32.899 -15.684  1.00  0.00           N  
ATOM   2228  H   ASN A 141     -18.477 -31.255 -14.158  1.00  0.00           H  
ATOM   2229  HA  ASN A 141     -17.704 -32.984 -16.484  1.00  0.00           H  
ATOM   2230 1HB  ASN A 141     -19.971 -30.984 -16.366  1.00  0.00           H  
ATOM   2231 2HB  ASN A 141     -19.374 -31.724 -17.847  1.00  0.00           H  
ATOM   2232 1HD2 ASN A 141     -22.000 -33.651 -15.500  1.00  0.00           H  
ATOM   2233 2HD2 ASN A 141     -21.469 -32.026 -15.206  1.00  0.00           H  
ATOM   2234  N   ASN A 142     -15.991 -30.948 -16.027  1.00  0.00           N  
ATOM   2235  CA  ASN A 142     -14.952 -30.051 -16.479  1.00  0.00           C  
ATOM   2236  C   ASN A 142     -14.207 -30.835 -17.543  1.00  0.00           C  
ATOM   2237  O   ASN A 142     -13.327 -31.642 -17.236  1.00  0.00           O  
ATOM   2238  CB  ASN A 142     -14.067 -29.575 -15.324  1.00  0.00           C  
ATOM   2239  CG  ASN A 142     -13.017 -28.565 -15.752  1.00  0.00           C  
ATOM   2240  OD1 ASN A 142     -12.392 -28.737 -16.810  1.00  0.00           O  
ATOM   2241  ND2 ASN A 142     -12.825 -27.528 -14.970  1.00  0.00           N  
ATOM   2242  H   ASN A 142     -15.808 -31.594 -15.267  1.00  0.00           H  
ATOM   2243  HA  ASN A 142     -15.404 -29.178 -16.952  1.00  0.00           H  
ATOM   2244 1HB  ASN A 142     -14.699 -29.126 -14.551  1.00  0.00           H  
ATOM   2245 2HB  ASN A 142     -13.569 -30.415 -14.874  1.00  0.00           H  
ATOM   2246 1HD2 ASN A 142     -12.163 -26.816 -15.227  1.00  0.00           H  
ATOM   2247 2HD2 ASN A 142     -13.360 -27.422 -14.129  1.00  0.00           H  
ATOM   2248  N   ALA A 143     -14.614 -30.657 -18.798  1.00  0.00           N  
ATOM   2249  CA  ALA A 143     -14.071 -31.468 -19.875  1.00  0.00           C  
ATOM   2250  C   ALA A 143     -12.575 -31.300 -20.021  1.00  0.00           C  
ATOM   2251  O   ALA A 143     -11.865 -32.264 -20.324  1.00  0.00           O  
ATOM   2252  CB  ALA A 143     -14.744 -31.115 -21.183  1.00  0.00           C  
ATOM   2253  H   ALA A 143     -15.336 -29.968 -18.993  1.00  0.00           H  
ATOM   2254  HA  ALA A 143     -14.273 -32.513 -19.641  1.00  0.00           H  
ATOM   2255 1HB  ALA A 143     -14.353 -31.751 -21.976  1.00  0.00           H  
ATOM   2256 2HB  ALA A 143     -15.819 -31.268 -21.090  1.00  0.00           H  
ATOM   2257 3HB  ALA A 143     -14.546 -30.073 -21.424  1.00  0.00           H  
ATOM   2258  N   GLU A 144     -12.085 -30.079 -19.821  1.00  0.00           N  
ATOM   2259  CA  GLU A 144     -10.662 -29.863 -19.985  1.00  0.00           C  
ATOM   2260  C   GLU A 144      -9.887 -30.593 -18.895  1.00  0.00           C  
ATOM   2261  O   GLU A 144      -8.822 -31.156 -19.165  1.00  0.00           O  
ATOM   2262  CB  GLU A 144     -10.324 -28.383 -19.999  1.00  0.00           C  
ATOM   2263  CG  GLU A 144     -10.861 -27.610 -21.208  1.00  0.00           C  
ATOM   2264  CD  GLU A 144     -10.482 -26.117 -21.227  1.00  0.00           C  
ATOM   2265  OE1 GLU A 144     -10.979 -25.432 -22.086  1.00  0.00           O  
ATOM   2266  OE2 GLU A 144      -9.666 -25.683 -20.427  1.00  0.00           O  
ATOM   2267  H   GLU A 144     -12.703 -29.319 -19.570  1.00  0.00           H  
ATOM   2268  HA  GLU A 144     -10.360 -30.279 -20.947  1.00  0.00           H  
ATOM   2269 1HB  GLU A 144     -10.653 -27.906 -19.074  1.00  0.00           H  
ATOM   2270 2HB  GLU A 144      -9.263 -28.317 -20.061  1.00  0.00           H  
ATOM   2271 1HG  GLU A 144     -10.476 -28.080 -22.113  1.00  0.00           H  
ATOM   2272 2HG  GLU A 144     -11.945 -27.702 -21.223  1.00  0.00           H  
ATOM   2273  N   ALA A 145     -10.410 -30.593 -17.659  1.00  0.00           N  
ATOM   2274  CA  ALA A 145      -9.746 -31.312 -16.582  1.00  0.00           C  
ATOM   2275  C   ALA A 145      -9.714 -32.794 -16.906  1.00  0.00           C  
ATOM   2276  O   ALA A 145      -8.700 -33.447 -16.680  1.00  0.00           O  
ATOM   2277  CB  ALA A 145     -10.436 -31.077 -15.248  1.00  0.00           C  
ATOM   2278  H   ALA A 145     -11.257 -30.055 -17.469  1.00  0.00           H  
ATOM   2279  HA  ALA A 145      -8.718 -30.965 -16.518  1.00  0.00           H  
ATOM   2280 1HB  ALA A 145      -9.913 -31.620 -14.459  1.00  0.00           H  
ATOM   2281 2HB  ALA A 145     -10.445 -30.022 -15.015  1.00  0.00           H  
ATOM   2282 3HB  ALA A 145     -11.447 -31.430 -15.320  1.00  0.00           H  
ATOM   2283  N   LYS A 146     -10.806 -33.332 -17.476  1.00  0.00           N  
ATOM   2284  CA  LYS A 146     -10.835 -34.758 -17.805  1.00  0.00           C  
ATOM   2285  C   LYS A 146      -9.772 -35.098 -18.841  1.00  0.00           C  
ATOM   2286  O   LYS A 146      -9.091 -36.130 -18.737  1.00  0.00           O  
ATOM   2287  CB  LYS A 146     -12.202 -35.191 -18.349  1.00  0.00           C  
ATOM   2288  CG  LYS A 146     -13.307 -35.231 -17.315  1.00  0.00           C  
ATOM   2289  CD  LYS A 146     -14.689 -35.552 -17.899  1.00  0.00           C  
ATOM   2290  CE  LYS A 146     -14.828 -37.021 -18.320  1.00  0.00           C  
ATOM   2291  NZ  LYS A 146     -16.216 -37.335 -18.773  1.00  0.00           N  
ATOM   2292  H   LYS A 146     -11.628 -32.733 -17.623  1.00  0.00           H  
ATOM   2293  HA  LYS A 146     -10.619 -35.327 -16.903  1.00  0.00           H  
ATOM   2294 1HB  LYS A 146     -12.507 -34.503 -19.136  1.00  0.00           H  
ATOM   2295 2HB  LYS A 146     -12.103 -36.174 -18.796  1.00  0.00           H  
ATOM   2296 1HG  LYS A 146     -13.058 -35.933 -16.520  1.00  0.00           H  
ATOM   2297 2HG  LYS A 146     -13.373 -34.253 -16.901  1.00  0.00           H  
ATOM   2298 1HD  LYS A 146     -15.452 -35.321 -17.148  1.00  0.00           H  
ATOM   2299 2HD  LYS A 146     -14.865 -34.918 -18.767  1.00  0.00           H  
ATOM   2300 1HE  LYS A 146     -14.145 -37.234 -19.137  1.00  0.00           H  
ATOM   2301 2HE  LYS A 146     -14.580 -37.659 -17.473  1.00  0.00           H  
ATOM   2302 1HZ  LYS A 146     -16.272 -38.309 -19.037  1.00  0.00           H  
ATOM   2303 2HZ  LYS A 146     -16.868 -37.152 -18.016  1.00  0.00           H  
ATOM   2304 3HZ  LYS A 146     -16.455 -36.758 -19.566  1.00  0.00           H  
ATOM   2305  N   GLN A 147      -9.640 -34.243 -19.861  1.00  0.00           N  
ATOM   2306  CA  GLN A 147      -8.665 -34.483 -20.910  1.00  0.00           C  
ATOM   2307  C   GLN A 147      -7.235 -34.375 -20.416  1.00  0.00           C  
ATOM   2308  O   GLN A 147      -6.406 -35.238 -20.737  1.00  0.00           O  
ATOM   2309  CB  GLN A 147      -8.855 -33.518 -22.079  1.00  0.00           C  
ATOM   2310  CG  GLN A 147      -7.887 -33.778 -23.244  1.00  0.00           C  
ATOM   2311  CD  GLN A 147      -8.128 -32.877 -24.424  1.00  0.00           C  
ATOM   2312  OE1 GLN A 147      -8.814 -31.857 -24.324  1.00  0.00           O  
ATOM   2313  NE2 GLN A 147      -7.568 -33.250 -25.565  1.00  0.00           N  
ATOM   2314  H   GLN A 147     -10.275 -33.438 -19.926  1.00  0.00           H  
ATOM   2315  HA  GLN A 147      -8.813 -35.495 -21.279  1.00  0.00           H  
ATOM   2316 1HB  GLN A 147      -9.879 -33.588 -22.447  1.00  0.00           H  
ATOM   2317 2HB  GLN A 147      -8.704 -32.493 -21.726  1.00  0.00           H  
ATOM   2318 1HG  GLN A 147      -6.864 -33.603 -22.903  1.00  0.00           H  
ATOM   2319 2HG  GLN A 147      -7.996 -34.812 -23.571  1.00  0.00           H  
ATOM   2320 1HE2 GLN A 147      -7.693 -32.695 -26.389  1.00  0.00           H  
ATOM   2321 2HE2 GLN A 147      -7.019 -34.087 -25.608  1.00  0.00           H  
ATOM   2322  N   ASN A 148      -6.931 -33.322 -19.644  1.00  0.00           N  
ATOM   2323  CA  ASN A 148      -5.571 -33.140 -19.172  1.00  0.00           C  
ATOM   2324  C   ASN A 148      -5.219 -34.192 -18.126  1.00  0.00           C  
ATOM   2325  O   ASN A 148      -4.054 -34.566 -17.999  1.00  0.00           O  
ATOM   2326  CB  ASN A 148      -5.337 -31.736 -18.674  1.00  0.00           C  
ATOM   2327  CG  ASN A 148      -5.313 -30.721 -19.793  1.00  0.00           C  
ATOM   2328  OD1 ASN A 148      -5.196 -31.076 -20.976  1.00  0.00           O  
ATOM   2329  ND2 ASN A 148      -5.385 -29.451 -19.460  1.00  0.00           N  
ATOM   2330  H   ASN A 148      -7.649 -32.627 -19.415  1.00  0.00           H  
ATOM   2331  HA  ASN A 148      -4.896 -33.297 -20.013  1.00  0.00           H  
ATOM   2332 1HB  ASN A 148      -6.099 -31.462 -17.937  1.00  0.00           H  
ATOM   2333 2HB  ASN A 148      -4.375 -31.716 -18.202  1.00  0.00           H  
ATOM   2334 1HD2 ASN A 148      -5.362 -28.753 -20.175  1.00  0.00           H  
ATOM   2335 2HD2 ASN A 148      -5.424 -29.149 -18.493  1.00  0.00           H  
ATOM   2336  N   LEU A 149      -6.219 -34.674 -17.378  1.00  0.00           N  
ATOM   2337  CA  LEU A 149      -6.034 -35.727 -16.395  1.00  0.00           C  
ATOM   2338  C   LEU A 149      -5.667 -37.013 -17.094  1.00  0.00           C  
ATOM   2339  O   LEU A 149      -4.711 -37.687 -16.693  1.00  0.00           O  
ATOM   2340  CB  LEU A 149      -7.311 -35.872 -15.560  1.00  0.00           C  
ATOM   2341  CG  LEU A 149      -7.387 -36.980 -14.516  1.00  0.00           C  
ATOM   2342  CD1 LEU A 149      -6.296 -36.858 -13.521  1.00  0.00           C  
ATOM   2343  CD2 LEU A 149      -8.716 -36.860 -13.801  1.00  0.00           C  
ATOM   2344  H   LEU A 149      -7.155 -34.270 -17.463  1.00  0.00           H  
ATOM   2345  HA  LEU A 149      -5.209 -35.455 -15.753  1.00  0.00           H  
ATOM   2346 1HB  LEU A 149      -7.481 -34.942 -15.055  1.00  0.00           H  
ATOM   2347 2HB  LEU A 149      -8.138 -36.026 -16.247  1.00  0.00           H  
ATOM   2348  HG  LEU A 149      -7.312 -37.948 -15.006  1.00  0.00           H  
ATOM   2349 1HD1 LEU A 149      -6.415 -37.652 -12.806  1.00  0.00           H  
ATOM   2350 2HD1 LEU A 149      -5.336 -36.949 -14.010  1.00  0.00           H  
ATOM   2351 3HD1 LEU A 149      -6.359 -35.913 -13.015  1.00  0.00           H  
ATOM   2352 1HD2 LEU A 149      -8.806 -37.644 -13.053  1.00  0.00           H  
ATOM   2353 2HD2 LEU A 149      -8.767 -35.885 -13.313  1.00  0.00           H  
ATOM   2354 3HD2 LEU A 149      -9.529 -36.951 -14.523  1.00  0.00           H  
ATOM   2355  N   GLY A 150      -6.408 -37.352 -18.150  1.00  0.00           N  
ATOM   2356  CA  GLY A 150      -6.121 -38.539 -18.923  1.00  0.00           C  
ATOM   2357  C   GLY A 150      -4.698 -38.452 -19.448  1.00  0.00           C  
ATOM   2358  O   GLY A 150      -3.912 -39.397 -19.305  1.00  0.00           O  
ATOM   2359  H   GLY A 150      -7.219 -36.782 -18.413  1.00  0.00           H  
ATOM   2360 1HA  GLY A 150      -6.243 -39.426 -18.302  1.00  0.00           H  
ATOM   2361 2HA  GLY A 150      -6.825 -38.609 -19.753  1.00  0.00           H  
ATOM   2362  N   ASN A 151      -4.366 -37.316 -20.073  1.00  0.00           N  
ATOM   2363  CA  ASN A 151      -3.042 -37.142 -20.623  1.00  0.00           C  
ATOM   2364  C   ASN A 151      -1.952 -37.190 -19.544  1.00  0.00           C  
ATOM   2365  O   ASN A 151      -0.899 -37.776 -19.789  1.00  0.00           O  
ATOM   2366  CB  ASN A 151      -2.965 -35.862 -21.417  1.00  0.00           C  
ATOM   2367  CG  ASN A 151      -1.745 -35.815 -22.262  1.00  0.00           C  
ATOM   2368  OD1 ASN A 151      -0.748 -35.147 -21.961  1.00  0.00           O  
ATOM   2369  ND2 ASN A 151      -1.813 -36.523 -23.362  1.00  0.00           N  
ATOM   2370  H   ASN A 151      -5.065 -36.575 -20.191  1.00  0.00           H  
ATOM   2371  HA  ASN A 151      -2.852 -37.968 -21.307  1.00  0.00           H  
ATOM   2372 1HB  ASN A 151      -3.850 -35.766 -22.046  1.00  0.00           H  
ATOM   2373 2HB  ASN A 151      -2.959 -35.012 -20.729  1.00  0.00           H  
ATOM   2374 1HD2 ASN A 151      -1.046 -36.548 -24.001  1.00  0.00           H  
ATOM   2375 2HD2 ASN A 151      -2.649 -37.039 -23.573  1.00  0.00           H  
ATOM   2376  N   ALA A 152      -2.176 -36.583 -18.363  1.00  0.00           N  
ATOM   2377  CA  ALA A 152      -1.167 -36.607 -17.309  1.00  0.00           C  
ATOM   2378  C   ALA A 152      -0.862 -38.039 -16.894  1.00  0.00           C  
ATOM   2379  O   ALA A 152       0.304 -38.394 -16.690  1.00  0.00           O  
ATOM   2380  CB  ALA A 152      -1.640 -35.810 -16.099  1.00  0.00           C  
ATOM   2381  H   ALA A 152      -3.034 -36.051 -18.215  1.00  0.00           H  
ATOM   2382  HA  ALA A 152      -0.256 -36.163 -17.704  1.00  0.00           H  
ATOM   2383 1HB  ALA A 152      -0.870 -35.822 -15.330  1.00  0.00           H  
ATOM   2384 2HB  ALA A 152      -1.847 -34.792 -16.395  1.00  0.00           H  
ATOM   2385 3HB  ALA A 152      -2.553 -36.261 -15.714  1.00  0.00           H  
ATOM   2386  N   LYS A 153      -1.901 -38.882 -16.806  1.00  0.00           N  
ATOM   2387  CA  LYS A 153      -1.698 -40.281 -16.453  1.00  0.00           C  
ATOM   2388  C   LYS A 153      -0.878 -40.990 -17.527  1.00  0.00           C  
ATOM   2389  O   LYS A 153       0.035 -41.758 -17.208  1.00  0.00           O  
ATOM   2390  CB  LYS A 153      -3.034 -40.994 -16.270  1.00  0.00           C  
ATOM   2391  CG  LYS A 153      -3.831 -40.590 -15.031  1.00  0.00           C  
ATOM   2392  CD  LYS A 153      -5.154 -41.344 -15.001  1.00  0.00           C  
ATOM   2393  CE  LYS A 153      -6.034 -40.945 -13.839  1.00  0.00           C  
ATOM   2394  NZ  LYS A 153      -7.341 -41.677 -13.884  1.00  0.00           N  
ATOM   2395  H   LYS A 153      -2.853 -38.515 -16.936  1.00  0.00           H  
ATOM   2396  HA  LYS A 153      -1.140 -40.332 -15.521  1.00  0.00           H  
ATOM   2397 1HB  LYS A 153      -3.662 -40.794 -17.140  1.00  0.00           H  
ATOM   2398 2HB  LYS A 153      -2.867 -42.068 -16.230  1.00  0.00           H  
ATOM   2399 1HG  LYS A 153      -3.258 -40.829 -14.137  1.00  0.00           H  
ATOM   2400 2HG  LYS A 153      -4.019 -39.517 -15.046  1.00  0.00           H  
ATOM   2401 1HD  LYS A 153      -5.695 -41.140 -15.928  1.00  0.00           H  
ATOM   2402 2HD  LYS A 153      -4.959 -42.413 -14.944  1.00  0.00           H  
ATOM   2403 1HE  LYS A 153      -5.528 -41.168 -12.901  1.00  0.00           H  
ATOM   2404 2HE  LYS A 153      -6.224 -39.879 -13.891  1.00  0.00           H  
ATOM   2405 1HZ  LYS A 153      -7.925 -41.392 -13.114  1.00  0.00           H  
ATOM   2406 2HZ  LYS A 153      -7.812 -41.462 -14.753  1.00  0.00           H  
ATOM   2407 3HZ  LYS A 153      -7.176 -42.674 -13.830  1.00  0.00           H  
ATOM   2408  N   GLN A 154      -1.182 -40.709 -18.799  1.00  0.00           N  
ATOM   2409  CA  GLN A 154      -0.460 -41.316 -19.913  1.00  0.00           C  
ATOM   2410  C   GLN A 154       1.010 -40.906 -19.914  1.00  0.00           C  
ATOM   2411  O   GLN A 154       1.885 -41.734 -20.178  1.00  0.00           O  
ATOM   2412  CB  GLN A 154      -1.094 -40.902 -21.237  1.00  0.00           C  
ATOM   2413  CG  GLN A 154      -2.464 -41.490 -21.497  1.00  0.00           C  
ATOM   2414  CD  GLN A 154      -3.105 -40.865 -22.710  1.00  0.00           C  
ATOM   2415  OE1 GLN A 154      -2.609 -39.843 -23.199  1.00  0.00           O  
ATOM   2416  NE2 GLN A 154      -4.188 -41.453 -23.198  1.00  0.00           N  
ATOM   2417  H   GLN A 154      -1.986 -40.097 -18.987  1.00  0.00           H  
ATOM   2418  HA  GLN A 154      -0.514 -42.398 -19.811  1.00  0.00           H  
ATOM   2419 1HB  GLN A 154      -1.180 -39.821 -21.264  1.00  0.00           H  
ATOM   2420 2HB  GLN A 154      -0.439 -41.192 -22.056  1.00  0.00           H  
ATOM   2421 1HG  GLN A 154      -2.358 -42.558 -21.677  1.00  0.00           H  
ATOM   2422 2HG  GLN A 154      -3.101 -41.322 -20.636  1.00  0.00           H  
ATOM   2423 1HE2 GLN A 154      -4.645 -41.070 -24.002  1.00  0.00           H  
ATOM   2424 2HE2 GLN A 154      -4.553 -42.280 -22.767  1.00  0.00           H  
ATOM   2425  N   LYS A 155       1.279 -39.637 -19.583  1.00  0.00           N  
ATOM   2426  CA  LYS A 155       2.640 -39.123 -19.537  1.00  0.00           C  
ATOM   2427  C   LYS A 155       3.429 -39.743 -18.393  1.00  0.00           C  
ATOM   2428  O   LYS A 155       4.599 -40.093 -18.564  1.00  0.00           O  
ATOM   2429  CB  LYS A 155       2.631 -37.604 -19.366  1.00  0.00           C  
ATOM   2430  CG  LYS A 155       2.123 -36.786 -20.561  1.00  0.00           C  
ATOM   2431  CD  LYS A 155       3.112 -36.765 -21.714  1.00  0.00           C  
ATOM   2432  CE  LYS A 155       2.622 -35.857 -22.833  1.00  0.00           C  
ATOM   2433  NZ  LYS A 155       3.570 -35.833 -23.993  1.00  0.00           N  
ATOM   2434  H   LYS A 155       0.491 -39.002 -19.428  1.00  0.00           H  
ATOM   2435  HA  LYS A 155       3.140 -39.389 -20.464  1.00  0.00           H  
ATOM   2436 1HB  LYS A 155       2.011 -37.346 -18.507  1.00  0.00           H  
ATOM   2437 2HB  LYS A 155       3.639 -37.275 -19.148  1.00  0.00           H  
ATOM   2438 1HG  LYS A 155       1.203 -37.230 -20.928  1.00  0.00           H  
ATOM   2439 2HG  LYS A 155       1.903 -35.768 -20.246  1.00  0.00           H  
ATOM   2440 1HD  LYS A 155       4.079 -36.407 -21.356  1.00  0.00           H  
ATOM   2441 2HD  LYS A 155       3.236 -37.766 -22.115  1.00  0.00           H  
ATOM   2442 1HE  LYS A 155       1.650 -36.212 -23.176  1.00  0.00           H  
ATOM   2443 2HE  LYS A 155       2.508 -34.844 -22.445  1.00  0.00           H  
ATOM   2444 1HZ  LYS A 155       3.205 -35.221 -24.711  1.00  0.00           H  
ATOM   2445 2HZ  LYS A 155       4.472 -35.493 -23.687  1.00  0.00           H  
ATOM   2446 3HZ  LYS A 155       3.673 -36.765 -24.369  1.00  0.00           H  
ATOM   2447  N   GLN A 156       2.799 -39.889 -17.224  1.00  0.00           N  
ATOM   2448  CA  GLN A 156       3.475 -40.497 -16.090  1.00  0.00           C  
ATOM   2449  C   GLN A 156       3.827 -41.964 -16.335  1.00  0.00           C  
ATOM   2450  O   GLN A 156       4.940 -42.394 -16.015  1.00  0.00           O  
ATOM   2451  CB  GLN A 156       2.631 -40.390 -14.829  1.00  0.00           C  
ATOM   2452  CG  GLN A 156       3.317 -40.973 -13.616  1.00  0.00           C  
ATOM   2453  CD  GLN A 156       2.539 -40.777 -12.384  1.00  0.00           C  
ATOM   2454  OE1 GLN A 156       1.327 -41.013 -12.346  1.00  0.00           O  
ATOM   2455  NE2 GLN A 156       3.230 -40.346 -11.358  1.00  0.00           N  
ATOM   2456  H   GLN A 156       1.845 -39.530 -17.115  1.00  0.00           H  
ATOM   2457  HA  GLN A 156       4.404 -39.955 -15.924  1.00  0.00           H  
ATOM   2458 1HB  GLN A 156       2.392 -39.344 -14.634  1.00  0.00           H  
ATOM   2459 2HB  GLN A 156       1.687 -40.919 -14.983  1.00  0.00           H  
ATOM   2460 1HG  GLN A 156       3.442 -42.051 -13.760  1.00  0.00           H  
ATOM   2461 2HG  GLN A 156       4.289 -40.497 -13.491  1.00  0.00           H  
ATOM   2462 1HE2 GLN A 156       2.789 -40.157 -10.456  1.00  0.00           H  
ATOM   2463 2HE2 GLN A 156       4.207 -40.161 -11.437  1.00  0.00           H  
ATOM   2464  N   GLY A 157       2.877 -42.720 -16.890  1.00  0.00           N  
ATOM   2465  CA  GLY A 157       3.059 -44.134 -17.172  1.00  0.00           C  
ATOM   2466  C   GLY A 157       3.055 -44.982 -15.900  1.00  0.00           C  
ATOM   2467  O   GLY A 157       2.285 -44.722 -14.973  1.00  0.00           O  
ATOM   2468  OXT GLY A 157       3.581 -46.093 -15.945  1.00  0.00           O  
ATOM   2469  H   GLY A 157       1.967 -42.301 -17.110  1.00  0.00           H  
ATOM   2470 1HA  GLY A 157       2.264 -44.465 -17.840  1.00  0.00           H  
ATOM   2471 2HA  GLY A 157       3.998 -44.274 -17.704  1.00  0.00           H  
TER                                                                             
ATOM   2473  N   ALA B   1      -4.742   5.656   3.357  1.00  0.00           N  
ATOM   2474  CA  ALA B   1      -5.203   5.902   4.709  1.00  0.00           C  
ATOM   2475  C   ALA B   1      -4.297   5.160   5.659  1.00  0.00           C  
ATOM   2476  O   ALA B   1      -4.327   5.404   6.872  1.00  0.00           O  
ATOM   2477  CB  ALA B   1      -6.658   5.489   4.880  1.00  0.00           C  
ATOM   2478 1H   ALA B   1      -5.219   6.137   2.603  1.00  0.00           H  
ATOM   2479 2H   ALA B   1      -3.763   5.925   3.321  1.00  0.00           H  
ATOM   2480 3H   ALA B   1      -4.817   4.658   3.206  1.00  0.00           H  
ATOM   2481  HA  ALA B   1      -5.096   6.943   4.944  1.00  0.00           H  
ATOM   2482 1HB  ALA B   1      -7.273   6.061   4.209  1.00  0.00           H  
ATOM   2483 2HB  ALA B   1      -6.764   4.447   4.648  1.00  0.00           H  
ATOM   2484 3HB  ALA B   1      -6.977   5.673   5.905  1.00  0.00           H  
ATOM   2485  N   LEU B   2      -3.476   4.256   5.117  1.00  0.00           N  
ATOM   2486  CA  LEU B   2      -2.558   3.511   5.962  1.00  0.00           C  
ATOM   2487  C   LEU B   2      -1.488   4.388   6.602  1.00  0.00           C  
ATOM   2488  O   LEU B   2      -1.117   4.160   7.746  1.00  0.00           O  
ATOM   2489  CB  LEU B   2      -1.933   2.361   5.162  1.00  0.00           C  
ATOM   2490  CG  LEU B   2      -2.875   1.157   4.812  1.00  0.00           C  
ATOM   2491  CD1 LEU B   2      -2.231   0.256   3.792  1.00  0.00           C  
ATOM   2492  CD2 LEU B   2      -3.110   0.323   6.086  1.00  0.00           C  
ATOM   2493  H   LEU B   2      -3.458   4.089   4.104  1.00  0.00           H  
ATOM   2494  HA  LEU B   2      -3.135   3.079   6.775  1.00  0.00           H  
ATOM   2495 1HB  LEU B   2      -1.545   2.767   4.230  1.00  0.00           H  
ATOM   2496 2HB  LEU B   2      -1.113   1.968   5.739  1.00  0.00           H  
ATOM   2497  HG  LEU B   2      -3.813   1.529   4.408  1.00  0.00           H  
ATOM   2498 1HD1 LEU B   2      -2.896  -0.579   3.567  1.00  0.00           H  
ATOM   2499 2HD1 LEU B   2      -2.032   0.811   2.893  1.00  0.00           H  
ATOM   2500 3HD1 LEU B   2      -1.315  -0.116   4.186  1.00  0.00           H  
ATOM   2501 1HD2 LEU B   2      -3.745  -0.515   5.849  1.00  0.00           H  
ATOM   2502 2HD2 LEU B   2      -2.158  -0.042   6.468  1.00  0.00           H  
ATOM   2503 3HD2 LEU B   2      -3.577   0.915   6.853  1.00  0.00           H  
ATOM   2504  N   VAL B   3      -0.978   5.408   5.908  1.00  0.00           N  
ATOM   2505  CA  VAL B   3       0.092   6.188   6.524  1.00  0.00           C  
ATOM   2506  C   VAL B   3      -0.418   6.966   7.733  1.00  0.00           C  
ATOM   2507  O   VAL B   3       0.204   6.948   8.805  1.00  0.00           O  
ATOM   2508  CB  VAL B   3       0.708   7.141   5.485  1.00  0.00           C  
ATOM   2509  CG1 VAL B   3       1.731   8.102   6.134  1.00  0.00           C  
ATOM   2510  CG2 VAL B   3       1.360   6.312   4.405  1.00  0.00           C  
ATOM   2511  H   VAL B   3      -1.303   5.647   4.967  1.00  0.00           H  
ATOM   2512  HA  VAL B   3       0.863   5.502   6.864  1.00  0.00           H  
ATOM   2513  HB  VAL B   3      -0.086   7.750   5.043  1.00  0.00           H  
ATOM   2514 1HG1 VAL B   3       2.141   8.757   5.368  1.00  0.00           H  
ATOM   2515 2HG1 VAL B   3       1.250   8.713   6.900  1.00  0.00           H  
ATOM   2516 3HG1 VAL B   3       2.526   7.533   6.583  1.00  0.00           H  
ATOM   2517 1HG2 VAL B   3       1.747   6.989   3.671  1.00  0.00           H  
ATOM   2518 2HG2 VAL B   3       2.162   5.711   4.832  1.00  0.00           H  
ATOM   2519 3HG2 VAL B   3       0.628   5.659   3.947  1.00  0.00           H  
ATOM   2520  N   GLU B   4      -1.552   7.643   7.566  1.00  0.00           N  
ATOM   2521  CA  GLU B   4      -2.129   8.441   8.633  1.00  0.00           C  
ATOM   2522  C   GLU B   4      -2.623   7.564   9.776  1.00  0.00           C  
ATOM   2523  O   GLU B   4      -2.529   7.946  10.947  1.00  0.00           O  
ATOM   2524  CB  GLU B   4      -3.271   9.299   8.090  1.00  0.00           C  
ATOM   2525  CG  GLU B   4      -2.811  10.350   7.083  1.00  0.00           C  
ATOM   2526  CD  GLU B   4      -1.740  11.241   7.631  1.00  0.00           C  
ATOM   2527  OE1 GLU B   4      -1.872  11.715   8.736  1.00  0.00           O  
ATOM   2528  OE2 GLU B   4      -0.773  11.440   6.946  1.00  0.00           O  
ATOM   2529  H   GLU B   4      -1.996   7.633   6.663  1.00  0.00           H  
ATOM   2530  HA  GLU B   4      -1.352   9.097   9.025  1.00  0.00           H  
ATOM   2531 1HB  GLU B   4      -4.011   8.658   7.602  1.00  0.00           H  
ATOM   2532 2HB  GLU B   4      -3.769   9.810   8.914  1.00  0.00           H  
ATOM   2533 1HG  GLU B   4      -2.429   9.847   6.192  1.00  0.00           H  
ATOM   2534 2HG  GLU B   4      -3.667  10.954   6.784  1.00  0.00           H  
ATOM   2535  N   HIS B   5      -3.143   6.378   9.454  1.00  0.00           N  
ATOM   2536  CA  HIS B   5      -3.608   5.475  10.485  1.00  0.00           C  
ATOM   2537  C   HIS B   5      -2.414   5.030  11.338  1.00  0.00           C  
ATOM   2538  O   HIS B   5      -2.472   5.081  12.573  1.00  0.00           O  
ATOM   2539  CB  HIS B   5      -4.348   4.296   9.874  1.00  0.00           C  
ATOM   2540  CG  HIS B   5      -4.943   3.440  10.879  1.00  0.00           C  
ATOM   2541  ND1 HIS B   5      -4.301   2.371  11.411  1.00  0.00           N  
ATOM   2542  CD2 HIS B   5      -6.132   3.493  11.466  1.00  0.00           C  
ATOM   2543  CE1 HIS B   5      -5.093   1.807  12.311  1.00  0.00           C  
ATOM   2544  NE2 HIS B   5      -6.192   2.466  12.354  1.00  0.00           N  
ATOM   2545  H   HIS B   5      -3.254   6.094   8.478  1.00  0.00           H  
ATOM   2546  HA  HIS B   5      -4.307   5.996  11.137  1.00  0.00           H  
ATOM   2547 1HB  HIS B   5      -5.139   4.659   9.217  1.00  0.00           H  
ATOM   2548 2HB  HIS B   5      -3.660   3.704   9.266  1.00  0.00           H  
ATOM   2549  HD2 HIS B   5      -6.901   4.220  11.263  1.00  0.00           H  
ATOM   2550  HE1 HIS B   5      -4.881   0.931  12.906  1.00  0.00           H  
ATOM   2551  HE2 HIS B   5      -6.983   2.238  12.959  1.00  0.00           H  
ATOM   2552  N   ASN B   6      -1.305   4.634  10.684  1.00  0.00           N  
ATOM   2553  CA  ASN B   6      -0.102   4.245  11.406  1.00  0.00           C  
ATOM   2554  C   ASN B   6       0.359   5.346  12.361  1.00  0.00           C  
ATOM   2555  O   ASN B   6       0.726   5.067  13.509  1.00  0.00           O  
ATOM   2556  CB  ASN B   6       0.985   3.879  10.423  1.00  0.00           C  
ATOM   2557  CG  ASN B   6       0.808   2.512   9.839  1.00  0.00           C  
ATOM   2558  OD1 ASN B   6      -0.206   2.163   9.243  1.00  0.00           O  
ATOM   2559  ND2 ASN B   6       1.794   1.710   9.994  1.00  0.00           N  
ATOM   2560  H   ASN B   6      -1.302   4.585   9.660  1.00  0.00           H  
ATOM   2561  HA  ASN B   6      -0.332   3.367  12.006  1.00  0.00           H  
ATOM   2562 1HB  ASN B   6       0.962   4.593   9.604  1.00  0.00           H  
ATOM   2563 2HB  ASN B   6       1.930   3.963  10.874  1.00  0.00           H  
ATOM   2564 1HD2 ASN B   6       1.730   0.785   9.616  1.00  0.00           H  
ATOM   2565 2HD2 ASN B   6       2.624   2.003  10.489  1.00  0.00           H  
ATOM   2566  N   ARG B   7       0.313   6.605  11.903  1.00  0.00           N  
ATOM   2567  CA  ARG B   7       0.665   7.729  12.761  1.00  0.00           C  
ATOM   2568  C   ARG B   7      -0.239   7.780  13.989  1.00  0.00           C  
ATOM   2569  O   ARG B   7       0.253   7.915  15.114  1.00  0.00           O  
ATOM   2570  CB  ARG B   7       0.571   9.050  12.004  1.00  0.00           C  
ATOM   2571  CG  ARG B   7       0.861  10.305  12.840  1.00  0.00           C  
ATOM   2572  CD  ARG B   7       0.721  11.578  12.043  1.00  0.00           C  
ATOM   2573  NE  ARG B   7      -0.632  11.761  11.459  1.00  0.00           N  
ATOM   2574  CZ  ARG B   7      -1.757  12.172  12.101  1.00  0.00           C  
ATOM   2575  NH1 ARG B   7      -1.783  12.468  13.388  1.00  0.00           N  
ATOM   2576  NH2 ARG B   7      -2.862  12.275  11.383  1.00  0.00           N  
ATOM   2577  H   ARG B   7       0.061   6.770  10.921  1.00  0.00           H  
ATOM   2578  HA  ARG B   7       1.692   7.596  13.095  1.00  0.00           H  
ATOM   2579 1HB  ARG B   7       1.258   9.034  11.159  1.00  0.00           H  
ATOM   2580 2HB  ARG B   7      -0.428   9.158  11.600  1.00  0.00           H  
ATOM   2581 1HG  ARG B   7       0.165  10.355  13.677  1.00  0.00           H  
ATOM   2582 2HG  ARG B   7       1.878  10.255  13.229  1.00  0.00           H  
ATOM   2583 1HD  ARG B   7       0.932  12.429  12.693  1.00  0.00           H  
ATOM   2584 2HD  ARG B   7       1.441  11.566  11.224  1.00  0.00           H  
ATOM   2585  HE  ARG B   7      -0.746  11.596  10.444  1.00  0.00           H  
ATOM   2586 1HH1 ARG B   7      -0.947  12.404  13.985  1.00  0.00           H  
ATOM   2587 2HH1 ARG B   7      -2.641  12.765  13.822  1.00  0.00           H  
ATOM   2588 1HH2 ARG B   7      -2.814  12.050  10.375  1.00  0.00           H  
ATOM   2589 2HH2 ARG B   7      -3.725  12.573  11.803  1.00  0.00           H  
ATOM   2590  N   ALA B   8      -1.559   7.650  13.777  1.00  0.00           N  
ATOM   2591  CA  ALA B   8      -2.519   7.703  14.877  1.00  0.00           C  
ATOM   2592  C   ALA B   8      -2.252   6.619  15.918  1.00  0.00           C  
ATOM   2593  O   ALA B   8      -2.357   6.881  17.125  1.00  0.00           O  
ATOM   2594  CB  ALA B   8      -3.935   7.548  14.344  1.00  0.00           C  
ATOM   2595  H   ALA B   8      -1.900   7.579  12.809  1.00  0.00           H  
ATOM   2596  HA  ALA B   8      -2.419   8.676  15.361  1.00  0.00           H  
ATOM   2597 1HB  ALA B   8      -4.645   7.619  15.166  1.00  0.00           H  
ATOM   2598 2HB  ALA B   8      -4.133   8.334  13.616  1.00  0.00           H  
ATOM   2599 3HB  ALA B   8      -4.036   6.577  13.862  1.00  0.00           H  
ATOM   2600  N   ILE B   9      -1.858   5.421  15.469  1.00  0.00           N  
ATOM   2601  CA  ILE B   9      -1.576   4.346  16.409  1.00  0.00           C  
ATOM   2602  C   ILE B   9      -0.407   4.742  17.284  1.00  0.00           C  
ATOM   2603  O   ILE B   9      -0.452   4.566  18.500  1.00  0.00           O  
ATOM   2604  CB  ILE B   9      -1.195   3.008  15.745  1.00  0.00           C  
ATOM   2605  CG1 ILE B   9      -2.361   2.385  14.963  1.00  0.00           C  
ATOM   2606  CG2 ILE B   9      -0.782   2.040  16.868  1.00  0.00           C  
ATOM   2607  CD1 ILE B   9      -1.933   1.219  14.047  1.00  0.00           C  
ATOM   2608  H   ILE B   9      -1.836   5.269  14.451  1.00  0.00           H  
ATOM   2609  HA  ILE B   9      -2.447   4.193  17.046  1.00  0.00           H  
ATOM   2610  HB  ILE B   9      -0.367   3.159  15.049  1.00  0.00           H  
ATOM   2611 1HG1 ILE B   9      -3.093   2.009  15.668  1.00  0.00           H  
ATOM   2612 2HG1 ILE B   9      -2.830   3.153  14.343  1.00  0.00           H  
ATOM   2613 1HG2 ILE B   9      -0.517   1.135  16.447  1.00  0.00           H  
ATOM   2614 2HG2 ILE B   9       0.072   2.403  17.433  1.00  0.00           H  
ATOM   2615 3HG2 ILE B   9      -1.622   1.891  17.554  1.00  0.00           H  
ATOM   2616 1HD1 ILE B   9      -2.777   0.817  13.530  1.00  0.00           H  
ATOM   2617 2HD1 ILE B   9      -1.216   1.578  13.316  1.00  0.00           H  
ATOM   2618 3HD1 ILE B   9      -1.487   0.429  14.615  1.00  0.00           H  
ATOM   2619  N   VAL B  10       0.650   5.252  16.663  1.00  0.00           N  
ATOM   2620  CA  VAL B  10       1.841   5.636  17.398  1.00  0.00           C  
ATOM   2621  C   VAL B  10       1.558   6.736  18.418  1.00  0.00           C  
ATOM   2622  O   VAL B  10       2.093   6.680  19.532  1.00  0.00           O  
ATOM   2623  CB  VAL B  10       2.939   6.036  16.414  1.00  0.00           C  
ATOM   2624  CG1 VAL B  10       4.163   6.647  17.145  1.00  0.00           C  
ATOM   2625  CG2 VAL B  10       3.309   4.783  15.648  1.00  0.00           C  
ATOM   2626  H   VAL B  10       0.620   5.333  15.639  1.00  0.00           H  
ATOM   2627  HA  VAL B  10       2.194   4.760  17.936  1.00  0.00           H  
ATOM   2628  HB  VAL B  10       2.557   6.788  15.720  1.00  0.00           H  
ATOM   2629 1HG1 VAL B  10       4.927   6.904  16.412  1.00  0.00           H  
ATOM   2630 2HG1 VAL B  10       3.869   7.547  17.682  1.00  0.00           H  
ATOM   2631 3HG1 VAL B  10       4.564   5.928  17.852  1.00  0.00           H  
ATOM   2632 1HG2 VAL B  10       4.061   5.009  14.929  1.00  0.00           H  
ATOM   2633 2HG2 VAL B  10       3.673   4.047  16.323  1.00  0.00           H  
ATOM   2634 3HG2 VAL B  10       2.441   4.389  15.141  1.00  0.00           H  
ATOM   2635  N   GLU B  11       0.770   7.746  18.045  1.00  0.00           N  
ATOM   2636  CA  GLU B  11       0.429   8.810  18.984  1.00  0.00           C  
ATOM   2637  C   GLU B  11      -0.333   8.231  20.185  1.00  0.00           C  
ATOM   2638  O   GLU B  11      -0.095   8.622  21.335  1.00  0.00           O  
ATOM   2639  CB  GLU B  11      -0.400   9.873  18.273  1.00  0.00           C  
ATOM   2640  CG  GLU B  11       0.385  10.683  17.243  1.00  0.00           C  
ATOM   2641  CD  GLU B  11      -0.488  11.585  16.443  1.00  0.00           C  
ATOM   2642  OE1 GLU B  11      -1.680  11.555  16.658  1.00  0.00           O  
ATOM   2643  OE2 GLU B  11       0.022  12.288  15.595  1.00  0.00           O  
ATOM   2644  H   GLU B  11       0.412   7.770  17.081  1.00  0.00           H  
ATOM   2645  HA  GLU B  11       1.351   9.264  19.343  1.00  0.00           H  
ATOM   2646 1HB  GLU B  11      -1.230   9.388  17.754  1.00  0.00           H  
ATOM   2647 2HB  GLU B  11      -0.824  10.559  19.005  1.00  0.00           H  
ATOM   2648 1HG  GLU B  11       1.133  11.282  17.760  1.00  0.00           H  
ATOM   2649 2HG  GLU B  11       0.906  10.001  16.573  1.00  0.00           H  
ATOM   2650  N   HIS B  12      -1.224   7.272  19.918  1.00  0.00           N  
ATOM   2651  CA  HIS B  12      -1.967   6.599  20.971  1.00  0.00           C  
ATOM   2652  C   HIS B  12      -0.988   5.861  21.892  1.00  0.00           C  
ATOM   2653  O   HIS B  12      -1.062   5.996  23.121  1.00  0.00           O  
ATOM   2654  CB  HIS B  12      -3.004   5.656  20.359  1.00  0.00           C  
ATOM   2655  CG  HIS B  12      -3.887   4.981  21.328  1.00  0.00           C  
ATOM   2656  ND1 HIS B  12      -3.649   3.713  21.809  1.00  0.00           N  
ATOM   2657  CD2 HIS B  12      -5.021   5.391  21.901  1.00  0.00           C  
ATOM   2658  CE1 HIS B  12      -4.610   3.397  22.652  1.00  0.00           C  
ATOM   2659  NE2 HIS B  12      -5.447   4.387  22.713  1.00  0.00           N  
ATOM   2660  H   HIS B  12      -1.433   7.040  18.940  1.00  0.00           H  
ATOM   2661  HA  HIS B  12      -2.498   7.333  21.571  1.00  0.00           H  
ATOM   2662 1HB  HIS B  12      -3.625   6.214  19.655  1.00  0.00           H  
ATOM   2663 2HB  HIS B  12      -2.499   4.886  19.792  1.00  0.00           H  
ATOM   2664  HD2 HIS B  12      -5.504   6.340  21.739  1.00  0.00           H  
ATOM   2665  HE1 HIS B  12      -4.707   2.475  23.197  1.00  0.00           H  
ATOM   2666  HE2 HIS B  12      -6.296   4.402  23.278  1.00  0.00           H  
ATOM   2667  N   ASN B  13      -0.025   5.125  21.308  1.00  0.00           N  
ATOM   2668  CA  ASN B  13       0.956   4.438  22.137  1.00  0.00           C  
ATOM   2669  C   ASN B  13       1.745   5.405  22.997  1.00  0.00           C  
ATOM   2670  O   ASN B  13       2.008   5.122  24.163  1.00  0.00           O  
ATOM   2671  CB  ASN B  13       1.940   3.615  21.331  1.00  0.00           C  
ATOM   2672  CG  ASN B  13       1.385   2.358  20.818  1.00  0.00           C  
ATOM   2673  OD1 ASN B  13       0.188   2.253  20.568  1.00  0.00           O  
ATOM   2674  ND2 ASN B  13       2.220   1.363  20.720  1.00  0.00           N  
ATOM   2675  H   ASN B  13      -0.021   5.016  20.289  1.00  0.00           H  
ATOM   2676  HA  ASN B  13       0.424   3.772  22.808  1.00  0.00           H  
ATOM   2677 1HB  ASN B  13       2.296   4.205  20.486  1.00  0.00           H  
ATOM   2678 2HB  ASN B  13       2.777   3.393  21.937  1.00  0.00           H  
ATOM   2679 1HD2 ASN B  13       1.895   0.458  20.445  1.00  0.00           H  
ATOM   2680 2HD2 ASN B  13       3.200   1.459  20.996  1.00  0.00           H  
ATOM   2681  N   ALA B  14       2.079   6.582  22.472  1.00  0.00           N  
ATOM   2682  CA  ALA B  14       2.817   7.544  23.278  1.00  0.00           C  
ATOM   2683  C   ALA B  14       2.028   7.910  24.545  1.00  0.00           C  
ATOM   2684  O   ALA B  14       2.620   8.059  25.623  1.00  0.00           O  
ATOM   2685  CB  ALA B  14       3.118   8.786  22.463  1.00  0.00           C  
ATOM   2686  H   ALA B  14       1.890   6.759  21.478  1.00  0.00           H  
ATOM   2687  HA  ALA B  14       3.756   7.082  23.580  1.00  0.00           H  
ATOM   2688 1HB  ALA B  14       3.689   8.505  21.577  1.00  0.00           H  
ATOM   2689 2HB  ALA B  14       2.184   9.251  22.157  1.00  0.00           H  
ATOM   2690 3HB  ALA B  14       3.692   9.486  23.062  1.00  0.00           H  
ATOM   2691  N   ILE B  15       0.693   8.012  24.429  1.00  0.00           N  
ATOM   2692  CA  ILE B  15      -0.154   8.319  25.580  1.00  0.00           C  
ATOM   2693  C   ILE B  15      -0.054   7.173  26.578  1.00  0.00           C  
ATOM   2694  O   ILE B  15       0.066   7.407  27.786  1.00  0.00           O  
ATOM   2695  CB  ILE B  15      -1.637   8.540  25.230  1.00  0.00           C  
ATOM   2696  CG1 ILE B  15      -1.806   9.783  24.367  1.00  0.00           C  
ATOM   2697  CG2 ILE B  15      -2.430   8.737  26.567  1.00  0.00           C  
ATOM   2698  CD1 ILE B  15      -3.175   9.893  23.733  1.00  0.00           C  
ATOM   2699  H   ILE B  15       0.278   7.897  23.493  1.00  0.00           H  
ATOM   2700  HA  ILE B  15       0.226   9.225  26.057  1.00  0.00           H  
ATOM   2701  HB  ILE B  15      -2.027   7.683  24.681  1.00  0.00           H  
ATOM   2702 1HG1 ILE B  15      -1.636  10.671  24.979  1.00  0.00           H  
ATOM   2703 2HG1 ILE B  15      -1.061   9.763  23.570  1.00  0.00           H  
ATOM   2704 1HG2 ILE B  15      -3.464   8.904  26.372  1.00  0.00           H  
ATOM   2705 2HG2 ILE B  15      -2.338   7.866  27.205  1.00  0.00           H  
ATOM   2706 3HG2 ILE B  15      -2.030   9.603  27.098  1.00  0.00           H  
ATOM   2707 1HD1 ILE B  15      -3.215  10.797  23.127  1.00  0.00           H  
ATOM   2708 2HD1 ILE B  15      -3.343   9.026  23.102  1.00  0.00           H  
ATOM   2709 3HD1 ILE B  15      -3.949   9.943  24.484  1.00  0.00           H  
ATOM   2710  N   ILE B  16      -0.123   5.930  26.066  1.00  0.00           N  
ATOM   2711  CA  ILE B  16      -0.050   4.759  26.939  1.00  0.00           C  
ATOM   2712  C   ILE B  16       1.267   4.783  27.696  1.00  0.00           C  
ATOM   2713  O   ILE B  16       1.278   4.591  28.910  1.00  0.00           O  
ATOM   2714  CB  ILE B  16      -0.094   3.401  26.172  1.00  0.00           C  
ATOM   2715  CG1 ILE B  16      -1.468   3.170  25.525  1.00  0.00           C  
ATOM   2716  CG2 ILE B  16       0.212   2.259  27.175  1.00  0.00           C  
ATOM   2717  CD1 ILE B  16      -1.532   2.005  24.516  1.00  0.00           C  
ATOM   2718  H   ILE B  16      -0.279   5.838  25.055  1.00  0.00           H  
ATOM   2719  HA  ILE B  16      -0.868   4.792  27.650  1.00  0.00           H  
ATOM   2720  HB  ILE B  16       0.650   3.390  25.383  1.00  0.00           H  
ATOM   2721 1HG1 ILE B  16      -2.194   2.985  26.306  1.00  0.00           H  
ATOM   2722 2HG1 ILE B  16      -1.741   4.076  24.987  1.00  0.00           H  
ATOM   2723 1HG2 ILE B  16       0.190   1.322  26.678  1.00  0.00           H  
ATOM   2724 2HG2 ILE B  16       1.198   2.375  27.620  1.00  0.00           H  
ATOM   2725 3HG2 ILE B  16      -0.535   2.257  27.975  1.00  0.00           H  
ATOM   2726 1HD1 ILE B  16      -2.535   1.938  24.114  1.00  0.00           H  
ATOM   2727 2HD1 ILE B  16      -0.841   2.171  23.702  1.00  0.00           H  
ATOM   2728 3HD1 ILE B  16      -1.291   1.073  24.988  1.00  0.00           H  
ATOM   2729  N   VAL B  17       2.364   5.068  27.014  1.00  0.00           N  
ATOM   2730  CA  VAL B  17       3.662   5.072  27.664  1.00  0.00           C  
ATOM   2731  C   VAL B  17       3.700   6.079  28.809  1.00  0.00           C  
ATOM   2732  O   VAL B  17       4.219   5.753  29.884  1.00  0.00           O  
ATOM   2733  CB  VAL B  17       4.757   5.354  26.633  1.00  0.00           C  
ATOM   2734  CG1 VAL B  17       6.149   5.564  27.304  1.00  0.00           C  
ATOM   2735  CG2 VAL B  17       4.773   4.198  25.683  1.00  0.00           C  
ATOM   2736  H   VAL B  17       2.275   5.237  26.007  1.00  0.00           H  
ATOM   2737  HA  VAL B  17       3.837   4.077  28.074  1.00  0.00           H  
ATOM   2738  HB  VAL B  17       4.510   6.268  26.089  1.00  0.00           H  
ATOM   2739 1HG1 VAL B  17       6.893   5.755  26.531  1.00  0.00           H  
ATOM   2740 2HG1 VAL B  17       6.116   6.416  27.984  1.00  0.00           H  
ATOM   2741 3HG1 VAL B  17       6.427   4.674  27.863  1.00  0.00           H  
ATOM   2742 1HG2 VAL B  17       5.501   4.372  24.928  1.00  0.00           H  
ATOM   2743 2HG2 VAL B  17       5.004   3.307  26.210  1.00  0.00           H  
ATOM   2744 3HG2 VAL B  17       3.819   4.079  25.225  1.00  0.00           H  
ATOM   2745  N   GLU B  18       3.173   7.291  28.604  1.00  0.00           N  
ATOM   2746  CA  GLU B  18       3.150   8.243  29.709  1.00  0.00           C  
ATOM   2747  C   GLU B  18       2.228   7.747  30.837  1.00  0.00           C  
ATOM   2748  O   GLU B  18       2.554   7.902  32.015  1.00  0.00           O  
ATOM   2749  CB  GLU B  18       2.734   9.628  29.230  1.00  0.00           C  
ATOM   2750  CG  GLU B  18       3.778  10.304  28.330  1.00  0.00           C  
ATOM   2751  CD  GLU B  18       5.124  10.526  29.022  1.00  0.00           C  
ATOM   2752  OE1 GLU B  18       5.133  10.979  30.151  1.00  0.00           O  
ATOM   2753  OE2 GLU B  18       6.151  10.249  28.415  1.00  0.00           O  
ATOM   2754  H   GLU B  18       2.820   7.545  27.673  1.00  0.00           H  
ATOM   2755  HA  GLU B  18       4.159   8.320  30.111  1.00  0.00           H  
ATOM   2756 1HB  GLU B  18       1.803   9.547  28.664  1.00  0.00           H  
ATOM   2757 2HB  GLU B  18       2.548  10.273  30.089  1.00  0.00           H  
ATOM   2758 1HG  GLU B  18       3.930   9.680  27.447  1.00  0.00           H  
ATOM   2759 2HG  GLU B  18       3.382  11.262  27.998  1.00  0.00           H  
ATOM   2760  N   HIS B  19       1.113   7.089  30.492  1.00  0.00           N  
ATOM   2761  CA  HIS B  19       0.194   6.559  31.503  1.00  0.00           C  
ATOM   2762  C   HIS B  19       0.981   5.564  32.379  1.00  0.00           C  
ATOM   2763  O   HIS B  19       0.897   5.592  33.616  1.00  0.00           O  
ATOM   2764  CB  HIS B  19      -1.006   5.874  30.826  1.00  0.00           C  
ATOM   2765  CG  HIS B  19      -2.142   5.543  31.731  1.00  0.00           C  
ATOM   2766  ND1 HIS B  19      -2.214   4.399  32.482  1.00  0.00           N  
ATOM   2767  CD2 HIS B  19      -3.266   6.212  31.971  1.00  0.00           C  
ATOM   2768  CE1 HIS B  19      -3.348   4.403  33.165  1.00  0.00           C  
ATOM   2769  NE2 HIS B  19      -3.993   5.479  32.867  1.00  0.00           N  
ATOM   2770  H   HIS B  19       0.859   7.027  29.499  1.00  0.00           H  
ATOM   2771  HA  HIS B  19      -0.175   7.361  32.137  1.00  0.00           H  
ATOM   2772 1HB  HIS B  19      -1.375   6.508  30.018  1.00  0.00           H  
ATOM   2773 2HB  HIS B  19      -0.676   4.943  30.374  1.00  0.00           H  
ATOM   2774  HD2 HIS B  19      -3.536   7.156  31.528  1.00  0.00           H  
ATOM   2775  HE1 HIS B  19      -3.690   3.634  33.857  1.00  0.00           H  
ATOM   2776  HE2 HIS B  19      -4.899   5.730  33.247  1.00  0.00           H  
ATOM   2777  N   ASN B  20       1.750   4.680  31.721  1.00  0.00           N  
ATOM   2778  CA  ASN B  20       2.592   3.687  32.381  1.00  0.00           C  
ATOM   2779  C   ASN B  20       3.666   4.329  33.275  1.00  0.00           C  
ATOM   2780  O   ASN B  20       3.932   3.834  34.379  1.00  0.00           O  
ATOM   2781  CB  ASN B  20       3.159   2.742  31.336  1.00  0.00           C  
ATOM   2782  CG  ASN B  20       2.124   1.702  30.888  1.00  0.00           C  
ATOM   2783  OD1 ASN B  20       1.085   2.020  30.315  1.00  0.00           O  
ATOM   2784  ND2 ASN B  20       2.407   0.457  31.135  1.00  0.00           N  
ATOM   2785  H   ASN B  20       1.718   4.700  30.696  1.00  0.00           H  
ATOM   2786  HA  ASN B  20       1.961   3.097  33.035  1.00  0.00           H  
ATOM   2787 1HB  ASN B  20       3.437   3.327  30.460  1.00  0.00           H  
ATOM   2788 2HB  ASN B  20       4.036   2.277  31.678  1.00  0.00           H  
ATOM   2789 1HD2 ASN B  20       1.776  -0.276  30.839  1.00  0.00           H  
ATOM   2790 2HD2 ASN B  20       3.265   0.203  31.609  1.00  0.00           H  
ATOM   2791  N   ARG B  21       4.244   5.451  32.825  1.00  0.00           N  
ATOM   2792  CA  ARG B  21       5.213   6.222  33.609  1.00  0.00           C  
ATOM   2793  C   ARG B  21       4.567   6.691  34.915  1.00  0.00           C  
ATOM   2794  O   ARG B  21       5.161   6.566  35.997  1.00  0.00           O  
ATOM   2795  CB  ARG B  21       5.700   7.434  32.805  1.00  0.00           C  
ATOM   2796  CG  ARG B  21       6.770   8.350  33.445  1.00  0.00           C  
ATOM   2797  CD  ARG B  21       6.159   9.579  34.135  1.00  0.00           C  
ATOM   2798  NE  ARG B  21       5.374  10.441  33.198  1.00  0.00           N  
ATOM   2799  CZ  ARG B  21       4.452  11.380  33.559  1.00  0.00           C  
ATOM   2800  NH1 ARG B  21       4.168  11.641  34.830  1.00  0.00           N  
ATOM   2801  NH2 ARG B  21       3.825  12.031  32.601  1.00  0.00           N  
ATOM   2802  H   ARG B  21       4.036   5.739  31.861  1.00  0.00           H  
ATOM   2803  HA  ARG B  21       6.064   5.583  33.842  1.00  0.00           H  
ATOM   2804 1HB  ARG B  21       6.084   7.091  31.844  1.00  0.00           H  
ATOM   2805 2HB  ARG B  21       4.862   8.069  32.592  1.00  0.00           H  
ATOM   2806 1HG  ARG B  21       7.334   7.785  34.188  1.00  0.00           H  
ATOM   2807 2HG  ARG B  21       7.443   8.702  32.665  1.00  0.00           H  
ATOM   2808 1HD  ARG B  21       5.511   9.276  34.947  1.00  0.00           H  
ATOM   2809 2HD  ARG B  21       6.971  10.181  34.539  1.00  0.00           H  
ATOM   2810  HE  ARG B  21       5.526  10.338  32.176  1.00  0.00           H  
ATOM   2811 1HH1 ARG B  21       4.634  11.150  35.571  1.00  0.00           H  
ATOM   2812 2HH1 ARG B  21       3.435  12.345  35.059  1.00  0.00           H  
ATOM   2813 1HH2 ARG B  21       4.059  11.807  31.620  1.00  0.00           H  
ATOM   2814 2HH2 ARG B  21       3.126  12.727  32.828  1.00  0.00           H  
ATOM   2815  N   ILE B  22       3.339   7.217  34.809  1.00  0.00           N  
ATOM   2816  CA  ILE B  22       2.598   7.708  35.962  1.00  0.00           C  
ATOM   2817  C   ILE B  22       2.352   6.562  36.930  1.00  0.00           C  
ATOM   2818  O   ILE B  22       2.517   6.739  38.136  1.00  0.00           O  
ATOM   2819  CB  ILE B  22       1.251   8.348  35.592  1.00  0.00           C  
ATOM   2820  CG1 ILE B  22       1.459   9.615  34.785  1.00  0.00           C  
ATOM   2821  CG2 ILE B  22       0.537   8.740  36.930  1.00  0.00           C  
ATOM   2822  CD1 ILE B  22       0.209  10.117  34.089  1.00  0.00           C  
ATOM   2823  H   ILE B  22       2.946   7.319  33.863  1.00  0.00           H  
ATOM   2824  HA  ILE B  22       3.206   8.460  36.467  1.00  0.00           H  
ATOM   2825  HB  ILE B  22       0.644   7.662  35.007  1.00  0.00           H  
ATOM   2826 1HG1 ILE B  22       1.796  10.397  35.460  1.00  0.00           H  
ATOM   2827 2HG1 ILE B  22       2.226   9.443  34.036  1.00  0.00           H  
ATOM   2828 1HG2 ILE B  22      -0.391   9.215  36.726  1.00  0.00           H  
ATOM   2829 2HG2 ILE B  22       0.352   7.868  37.543  1.00  0.00           H  
ATOM   2830 3HG2 ILE B  22       1.168   9.436  37.488  1.00  0.00           H  
ATOM   2831 1HD1 ILE B  22       0.449  11.033  33.548  1.00  0.00           H  
ATOM   2832 2HD1 ILE B  22      -0.136   9.364  33.391  1.00  0.00           H  
ATOM   2833 3HD1 ILE B  22      -0.572  10.321  34.799  1.00  0.00           H  
ATOM   2834  N   ILE B  23       1.940   5.394  36.419  1.00  0.00           N  
ATOM   2835  CA  ILE B  23       1.692   4.253  37.290  1.00  0.00           C  
ATOM   2836  C   ILE B  23       2.941   3.899  38.066  1.00  0.00           C  
ATOM   2837  O   ILE B  23       2.868   3.649  39.271  1.00  0.00           O  
ATOM   2838  CB  ILE B  23       1.262   3.000  36.505  1.00  0.00           C  
ATOM   2839  CG1 ILE B  23      -0.121   3.223  35.898  1.00  0.00           C  
ATOM   2840  CG2 ILE B  23       1.289   1.782  37.472  1.00  0.00           C  
ATOM   2841  CD1 ILE B  23      -0.543   2.232  34.811  1.00  0.00           C  
ATOM   2842  H   ILE B  23       1.773   5.330  35.408  1.00  0.00           H  
ATOM   2843  HA  ILE B  23       0.904   4.522  37.996  1.00  0.00           H  
ATOM   2844  HB  ILE B  23       1.947   2.822  35.678  1.00  0.00           H  
ATOM   2845 1HG1 ILE B  23      -0.852   3.176  36.699  1.00  0.00           H  
ATOM   2846 2HG1 ILE B  23      -0.140   4.205  35.466  1.00  0.00           H  
ATOM   2847 1HG2 ILE B  23       0.990   0.917  36.972  1.00  0.00           H  
ATOM   2848 2HG2 ILE B  23       2.283   1.613  37.859  1.00  0.00           H  
ATOM   2849 3HG2 ILE B  23       0.629   1.949  38.289  1.00  0.00           H  
ATOM   2850 1HD1 ILE B  23      -1.534   2.489  34.463  1.00  0.00           H  
ATOM   2851 2HD1 ILE B  23       0.142   2.284  33.983  1.00  0.00           H  
ATOM   2852 3HD1 ILE B  23      -0.554   1.246  35.170  1.00  0.00           H  
ATOM   2853  N   ALA B  24       4.088   3.827  37.385  1.00  0.00           N  
ATOM   2854  CA  ALA B  24       5.305   3.475  38.094  1.00  0.00           C  
ATOM   2855  C   ALA B  24       5.570   4.473  39.226  1.00  0.00           C  
ATOM   2856  O   ALA B  24       5.931   4.068  40.342  1.00  0.00           O  
ATOM   2857  CB  ALA B  24       6.472   3.427  37.120  1.00  0.00           C  
ATOM   2858  H   ALA B  24       4.094   3.995  36.373  1.00  0.00           H  
ATOM   2859  HA  ALA B  24       5.172   2.496  38.536  1.00  0.00           H  
ATOM   2860 1HB  ALA B  24       6.259   2.699  36.335  1.00  0.00           H  
ATOM   2861 2HB  ALA B  24       6.604   4.414  36.669  1.00  0.00           H  
ATOM   2862 3HB  ALA B  24       7.380   3.141  37.646  1.00  0.00           H  
ATOM   2863  N   ALA B  25       5.339   5.773  38.965  1.00  0.00           N  
ATOM   2864  CA  ALA B  25       5.515   6.791  39.996  1.00  0.00           C  
ATOM   2865  C   ALA B  25       4.557   6.580  41.170  1.00  0.00           C  
ATOM   2866  O   ALA B  25       4.968   6.672  42.334  1.00  0.00           O  
ATOM   2867  CB  ALA B  25       5.291   8.176  39.412  1.00  0.00           C  
ATOM   2868  H   ALA B  25       5.094   6.053  38.007  1.00  0.00           H  
ATOM   2869  HA  ALA B  25       6.535   6.716  40.370  1.00  0.00           H  
ATOM   2870 1HB  ALA B  25       5.988   8.337  38.591  1.00  0.00           H  
ATOM   2871 2HB  ALA B  25       4.272   8.256  39.041  1.00  0.00           H  
ATOM   2872 3HB  ALA B  25       5.453   8.925  40.184  1.00  0.00           H  
ATOM   2873  N   VAL B  26       3.297   6.228  40.877  1.00  0.00           N  
ATOM   2874  CA  VAL B  26       2.327   6.031  41.945  1.00  0.00           C  
ATOM   2875  C   VAL B  26       2.763   4.871  42.824  1.00  0.00           C  
ATOM   2876  O   VAL B  26       2.701   4.970  44.050  1.00  0.00           O  
ATOM   2877  CB  VAL B  26       0.895   5.702  41.434  1.00  0.00           C  
ATOM   2878  CG1 VAL B  26       0.006   5.351  42.634  1.00  0.00           C  
ATOM   2879  CG2 VAL B  26       0.262   6.856  40.694  1.00  0.00           C  
ATOM   2880  H   VAL B  26       3.014   6.193  39.890  1.00  0.00           H  
ATOM   2881  HA  VAL B  26       2.287   6.938  42.549  1.00  0.00           H  
ATOM   2882  HB  VAL B  26       0.956   4.834  40.772  1.00  0.00           H  
ATOM   2883 1HG1 VAL B  26      -0.969   5.103  42.290  1.00  0.00           H  
ATOM   2884 2HG1 VAL B  26       0.408   4.514  43.167  1.00  0.00           H  
ATOM   2885 3HG1 VAL B  26      -0.057   6.205  43.308  1.00  0.00           H  
ATOM   2886 1HG2 VAL B  26      -0.731   6.575  40.354  1.00  0.00           H  
ATOM   2887 2HG2 VAL B  26       0.180   7.679  41.362  1.00  0.00           H  
ATOM   2888 3HG2 VAL B  26       0.864   7.130  39.846  1.00  0.00           H  
ATOM   2889  N   LEU B  27       3.175   3.763  42.205  1.00  0.00           N  
ATOM   2890  CA  LEU B  27       3.551   2.581  42.962  1.00  0.00           C  
ATOM   2891  C   LEU B  27       4.712   2.840  43.913  1.00  0.00           C  
ATOM   2892  O   LEU B  27       4.668   2.408  45.071  1.00  0.00           O  
ATOM   2893  CB  LEU B  27       3.953   1.486  41.980  1.00  0.00           C  
ATOM   2894  CG  LEU B  27       2.861   0.878  41.125  1.00  0.00           C  
ATOM   2895  CD1 LEU B  27       3.490   0.091  40.040  1.00  0.00           C  
ATOM   2896  CD2 LEU B  27       2.020  -0.030  41.933  1.00  0.00           C  
ATOM   2897  H   LEU B  27       3.193   3.748  41.179  1.00  0.00           H  
ATOM   2898  HA  LEU B  27       2.695   2.269  43.553  1.00  0.00           H  
ATOM   2899 1HB  LEU B  27       4.726   1.880  41.317  1.00  0.00           H  
ATOM   2900 2HB  LEU B  27       4.362   0.684  42.548  1.00  0.00           H  
ATOM   2901  HG  LEU B  27       2.247   1.664  40.690  1.00  0.00           H  
ATOM   2902 1HD1 LEU B  27       2.736  -0.337  39.428  1.00  0.00           H  
ATOM   2903 2HD1 LEU B  27       4.083   0.759  39.459  1.00  0.00           H  
ATOM   2904 3HD1 LEU B  27       4.109  -0.688  40.439  1.00  0.00           H  
ATOM   2905 1HD2 LEU B  27       1.285  -0.451  41.275  1.00  0.00           H  
ATOM   2906 2HD2 LEU B  27       2.612  -0.812  42.342  1.00  0.00           H  
ATOM   2907 3HD2 LEU B  27       1.534   0.505  42.738  1.00  0.00           H  
ATOM   2908  N   GLU B  28       5.743   3.563  43.457  1.00  0.00           N  
ATOM   2909  CA  GLU B  28       6.840   3.858  44.367  1.00  0.00           C  
ATOM   2910  C   GLU B  28       6.387   4.765  45.516  1.00  0.00           C  
ATOM   2911  O   GLU B  28       6.791   4.567  46.668  1.00  0.00           O  
ATOM   2912  CB  GLU B  28       8.055   4.430  43.657  1.00  0.00           C  
ATOM   2913  CG  GLU B  28       9.218   4.697  44.627  1.00  0.00           C  
ATOM   2914  CD  GLU B  28      10.527   5.010  43.959  1.00  0.00           C  
ATOM   2915  OE1 GLU B  28      10.716   4.601  42.832  1.00  0.00           O  
ATOM   2916  OE2 GLU B  28      11.345   5.662  44.573  1.00  0.00           O  
ATOM   2917  H   GLU B  28       5.768   3.874  42.476  1.00  0.00           H  
ATOM   2918  HA  GLU B  28       7.162   2.916  44.800  1.00  0.00           H  
ATOM   2919 1HB  GLU B  28       8.393   3.729  42.892  1.00  0.00           H  
ATOM   2920 2HB  GLU B  28       7.784   5.364  43.159  1.00  0.00           H  
ATOM   2921 1HG  GLU B  28       8.948   5.540  45.262  1.00  0.00           H  
ATOM   2922 2HG  GLU B  28       9.341   3.824  45.272  1.00  0.00           H  
ATOM   2923  N   LEU B  29       5.550   5.764  45.224  1.00  0.00           N  
ATOM   2924  CA  LEU B  29       5.089   6.634  46.295  1.00  0.00           C  
ATOM   2925  C   LEU B  29       4.294   5.838  47.337  1.00  0.00           C  
ATOM   2926  O   LEU B  29       4.468   6.061  48.544  1.00  0.00           O  
ATOM   2927  CB  LEU B  29       4.206   7.760  45.741  1.00  0.00           C  
ATOM   2928  CG  LEU B  29       4.853   8.853  44.879  1.00  0.00           C  
ATOM   2929  CD1 LEU B  29       3.738   9.693  44.264  1.00  0.00           C  
ATOM   2930  CD2 LEU B  29       5.752   9.740  45.741  1.00  0.00           C  
ATOM   2931  H   LEU B  29       5.264   5.942  44.252  1.00  0.00           H  
ATOM   2932  HA  LEU B  29       5.958   7.055  46.791  1.00  0.00           H  
ATOM   2933 1HB  LEU B  29       3.399   7.309  45.161  1.00  0.00           H  
ATOM   2934 2HB  LEU B  29       3.788   8.274  46.581  1.00  0.00           H  
ATOM   2935  HG  LEU B  29       5.437   8.400  44.081  1.00  0.00           H  
ATOM   2936 1HD1 LEU B  29       4.167  10.477  43.642  1.00  0.00           H  
ATOM   2937 2HD1 LEU B  29       3.101   9.056  43.654  1.00  0.00           H  
ATOM   2938 3HD1 LEU B  29       3.151  10.145  45.052  1.00  0.00           H  
ATOM   2939 1HD2 LEU B  29       6.189  10.522  45.119  1.00  0.00           H  
ATOM   2940 2HD2 LEU B  29       5.160  10.200  46.535  1.00  0.00           H  
ATOM   2941 3HD2 LEU B  29       6.550   9.151  46.181  1.00  0.00           H  
ATOM   2942  N   ILE B  30       3.476   4.868  46.884  1.00  0.00           N  
ATOM   2943  CA  ILE B  30       2.691   4.055  47.806  1.00  0.00           C  
ATOM   2944  C   ILE B  30       3.564   3.284  48.760  1.00  0.00           C  
ATOM   2945  O   ILE B  30       3.300   3.286  49.964  1.00  0.00           O  
ATOM   2946  CB  ILE B  30       1.744   3.047  47.097  1.00  0.00           C  
ATOM   2947  CG1 ILE B  30       0.621   3.798  46.364  1.00  0.00           C  
ATOM   2948  CG2 ILE B  30       1.156   2.047  48.125  1.00  0.00           C  
ATOM   2949  CD1 ILE B  30      -0.224   2.930  45.404  1.00  0.00           C  
ATOM   2950  H   ILE B  30       3.356   4.756  45.870  1.00  0.00           H  
ATOM   2951  HA  ILE B  30       2.071   4.713  48.398  1.00  0.00           H  
ATOM   2952  HB  ILE B  30       2.313   2.496  46.343  1.00  0.00           H  
ATOM   2953 1HG1 ILE B  30      -0.015   4.237  47.101  1.00  0.00           H  
ATOM   2954 2HG1 ILE B  30       1.064   4.602  45.795  1.00  0.00           H  
ATOM   2955 1HG2 ILE B  30       0.510   1.341  47.636  1.00  0.00           H  
ATOM   2956 2HG2 ILE B  30       1.943   1.492  48.622  1.00  0.00           H  
ATOM   2957 3HG2 ILE B  30       0.592   2.606  48.862  1.00  0.00           H  
ATOM   2958 1HD1 ILE B  30      -0.990   3.553  44.933  1.00  0.00           H  
ATOM   2959 2HD1 ILE B  30       0.422   2.507  44.639  1.00  0.00           H  
ATOM   2960 3HD1 ILE B  30      -0.716   2.128  45.939  1.00  0.00           H  
ATOM   2961  N   VAL B  31       4.599   2.619  48.256  1.00  0.00           N  
ATOM   2962  CA  VAL B  31       5.393   1.819  49.176  1.00  0.00           C  
ATOM   2963  C   VAL B  31       6.158   2.681  50.160  1.00  0.00           C  
ATOM   2964  O   VAL B  31       6.330   2.286  51.319  1.00  0.00           O  
ATOM   2965  CB  VAL B  31       6.325   0.864  48.429  1.00  0.00           C  
ATOM   2966  CG1 VAL B  31       5.467   0.070  47.505  1.00  0.00           C  
ATOM   2967  CG2 VAL B  31       7.425   1.584  47.704  1.00  0.00           C  
ATOM   2968  H   VAL B  31       4.764   2.643  47.242  1.00  0.00           H  
ATOM   2969  HA  VAL B  31       4.712   1.206  49.749  1.00  0.00           H  
ATOM   2970  HB  VAL B  31       6.779   0.174  49.137  1.00  0.00           H  
ATOM   2971 1HG1 VAL B  31       6.057  -0.613  46.970  1.00  0.00           H  
ATOM   2972 2HG1 VAL B  31       4.722  -0.446  48.096  1.00  0.00           H  
ATOM   2973 3HG1 VAL B  31       4.975   0.711  46.793  1.00  0.00           H  
ATOM   2974 1HG2 VAL B  31       8.040   0.863  47.216  1.00  0.00           H  
ATOM   2975 2HG2 VAL B  31       6.996   2.239  46.988  1.00  0.00           H  
ATOM   2976 3HG2 VAL B  31       8.049   2.144  48.385  1.00  0.00           H  
ATOM   2977  N   ARG B  32       6.616   3.858  49.722  1.00  0.00           N  
ATOM   2978  CA  ARG B  32       7.298   4.731  50.645  1.00  0.00           C  
ATOM   2979  C   ARG B  32       6.362   5.140  51.780  1.00  0.00           C  
ATOM   2980  O   ARG B  32       6.758   5.100  52.949  1.00  0.00           O  
ATOM   2981  CB  ARG B  32       7.834   5.952  49.918  1.00  0.00           C  
ATOM   2982  CG  ARG B  32       9.040   5.671  49.033  1.00  0.00           C  
ATOM   2983  CD  ARG B  32       9.504   6.885  48.310  1.00  0.00           C  
ATOM   2984  NE  ARG B  32      10.699   6.615  47.503  1.00  0.00           N  
ATOM   2985  CZ  ARG B  32      11.967   6.645  47.950  1.00  0.00           C  
ATOM   2986  NH1 ARG B  32      12.259   6.941  49.210  1.00  0.00           N  
ATOM   2987  NH2 ARG B  32      12.914   6.368  47.085  1.00  0.00           N  
ATOM   2988  H   ARG B  32       6.504   4.128  48.736  1.00  0.00           H  
ATOM   2989  HA  ARG B  32       8.142   4.191  51.067  1.00  0.00           H  
ATOM   2990 1HB  ARG B  32       7.050   6.364  49.283  1.00  0.00           H  
ATOM   2991 2HB  ARG B  32       8.112   6.719  50.640  1.00  0.00           H  
ATOM   2992 1HG  ARG B  32       9.858   5.292  49.640  1.00  0.00           H  
ATOM   2993 2HG  ARG B  32       8.774   4.922  48.286  1.00  0.00           H  
ATOM   2994 1HD  ARG B  32       8.709   7.207  47.632  1.00  0.00           H  
ATOM   2995 2HD  ARG B  32       9.723   7.685  49.010  1.00  0.00           H  
ATOM   2996  HE  ARG B  32      10.591   6.368  46.504  1.00  0.00           H  
ATOM   2997 1HH1 ARG B  32      11.524   7.152  49.868  1.00  0.00           H  
ATOM   2998 2HH1 ARG B  32      13.221   6.956  49.517  1.00  0.00           H  
ATOM   2999 1HH2 ARG B  32      12.633   6.141  46.118  1.00  0.00           H  
ATOM   3000 2HH2 ARG B  32      13.884   6.375  47.356  1.00  0.00           H  
ATOM   3001  N   ALA B  33       5.106   5.492  51.453  1.00  0.00           N  
ATOM   3002  CA  ALA B  33       4.131   5.862  52.480  1.00  0.00           C  
ATOM   3003  C   ALA B  33       3.842   4.716  53.430  1.00  0.00           C  
ATOM   3004  O   ALA B  33       3.701   4.928  54.637  1.00  0.00           O  
ATOM   3005  CB  ALA B  33       2.832   6.309  51.854  1.00  0.00           C  
ATOM   3006  H   ALA B  33       4.841   5.542  50.461  1.00  0.00           H  
ATOM   3007  HA  ALA B  33       4.547   6.683  53.059  1.00  0.00           H  
ATOM   3008 1HB  ALA B  33       3.024   7.143  51.210  1.00  0.00           H  
ATOM   3009 2HB  ALA B  33       2.408   5.487  51.276  1.00  0.00           H  
ATOM   3010 3HB  ALA B  33       2.127   6.610  52.634  1.00  0.00           H  
ATOM   3011  N   ILE B  34       3.772   3.480  52.910  1.00  0.00           N  
ATOM   3012  CA  ILE B  34       3.467   2.366  53.795  1.00  0.00           C  
ATOM   3013  C   ILE B  34       4.578   2.225  54.797  1.00  0.00           C  
ATOM   3014  O   ILE B  34       4.323   2.167  56.001  1.00  0.00           O  
ATOM   3015  CB  ILE B  34       3.385   1.009  53.044  1.00  0.00           C  
ATOM   3016  CG1 ILE B  34       2.194   0.986  52.114  1.00  0.00           C  
ATOM   3017  CG2 ILE B  34       3.250  -0.158  54.104  1.00  0.00           C  
ATOM   3018  CD1 ILE B  34       2.214  -0.140  51.104  1.00  0.00           C  
ATOM   3019  H   ILE B  34       3.849   3.354  51.893  1.00  0.00           H  
ATOM   3020  HA  ILE B  34       2.535   2.562  54.316  1.00  0.00           H  
ATOM   3021  HB  ILE B  34       4.284   0.863  52.443  1.00  0.00           H  
ATOM   3022 1HG1 ILE B  34       1.292   0.890  52.714  1.00  0.00           H  
ATOM   3023 2HG1 ILE B  34       2.151   1.923  51.583  1.00  0.00           H  
ATOM   3024 1HG2 ILE B  34       3.193  -1.121  53.608  1.00  0.00           H  
ATOM   3025 2HG2 ILE B  34       4.110  -0.177  54.772  1.00  0.00           H  
ATOM   3026 3HG2 ILE B  34       2.345  -0.004  54.695  1.00  0.00           H  
ATOM   3027 1HD1 ILE B  34       1.336  -0.072  50.488  1.00  0.00           H  
ATOM   3028 2HD1 ILE B  34       3.084  -0.060  50.479  1.00  0.00           H  
ATOM   3029 3HD1 ILE B  34       2.232  -1.094  51.590  1.00  0.00           H  
ATOM   3030  N   ALA B  35       5.819   2.172  54.312  1.00  0.00           N  
ATOM   3031  CA  ALA B  35       6.939   1.992  55.209  1.00  0.00           C  
ATOM   3032  C   ALA B  35       7.092   3.144  56.188  1.00  0.00           C  
ATOM   3033  O   ALA B  35       7.307   2.918  57.376  1.00  0.00           O  
ATOM   3034  CB  ALA B  35       8.211   1.827  54.411  1.00  0.00           C  
ATOM   3035  H   ALA B  35       5.971   2.247  53.298  1.00  0.00           H  
ATOM   3036  HA  ALA B  35       6.761   1.088  55.779  1.00  0.00           H  
ATOM   3037 1HB  ALA B  35       9.050   1.658  55.087  1.00  0.00           H  
ATOM   3038 2HB  ALA B  35       8.102   0.978  53.738  1.00  0.00           H  
ATOM   3039 3HB  ALA B  35       8.388   2.733  53.828  1.00  0.00           H  
ATOM   3040  N   HIS B  36       6.920   4.377  55.724  1.00  0.00           N  
ATOM   3041  CA  HIS B  36       7.088   5.535  56.583  1.00  0.00           C  
ATOM   3042  C   HIS B  36       6.071   5.594  57.709  1.00  0.00           C  
ATOM   3043  O   HIS B  36       6.443   5.712  58.885  1.00  0.00           O  
ATOM   3044  CB  HIS B  36       6.995   6.813  55.747  1.00  0.00           C  
ATOM   3045  CG  HIS B  36       7.098   8.074  56.530  1.00  0.00           C  
ATOM   3046  ND1 HIS B  36       8.286   8.542  57.054  1.00  0.00           N  
ATOM   3047  CD2 HIS B  36       6.149   8.966  56.882  1.00  0.00           C  
ATOM   3048  CE1 HIS B  36       8.056   9.682  57.690  1.00  0.00           C  
ATOM   3049  NE2 HIS B  36       6.766   9.958  57.600  1.00  0.00           N  
ATOM   3050  H   HIS B  36       6.729   4.531  54.730  1.00  0.00           H  
ATOM   3051  HA  HIS B  36       8.077   5.500  57.037  1.00  0.00           H  
ATOM   3052 1HB  HIS B  36       7.782   6.812  54.993  1.00  0.00           H  
ATOM   3053 2HB  HIS B  36       6.043   6.821  55.216  1.00  0.00           H  
ATOM   3054  HD1 HIS B  36       9.108   7.990  57.212  1.00  0.00           H  
ATOM   3055  HD2 HIS B  36       5.073   9.000  56.693  1.00  0.00           H  
ATOM   3056  HE1 HIS B  36       8.871  10.220  58.176  1.00  0.00           H  
ATOM   3057  N   THR B  37       4.784   5.553  57.356  1.00  0.00           N  
ATOM   3058  CA  THR B  37       3.736   5.652  58.345  1.00  0.00           C  
ATOM   3059  C   THR B  37       3.697   4.431  59.242  1.00  0.00           C  
ATOM   3060  O   THR B  37       3.587   4.563  60.469  1.00  0.00           O  
ATOM   3061  CB  THR B  37       2.370   5.917  57.666  1.00  0.00           C  
ATOM   3062  OG1 THR B  37       2.447   7.196  56.965  1.00  0.00           O  
ATOM   3063  CG2 THR B  37       1.253   5.971  58.728  1.00  0.00           C  
ATOM   3064  H   THR B  37       4.509   5.461  56.372  1.00  0.00           H  
ATOM   3065  HA  THR B  37       3.953   6.515  58.977  1.00  0.00           H  
ATOM   3066  HB  THR B  37       2.161   5.124  56.941  1.00  0.00           H  
ATOM   3067  HG1 THR B  37       1.705   7.315  56.315  1.00  0.00           H  
ATOM   3068 1HG2 THR B  37       0.312   6.170  58.238  1.00  0.00           H  
ATOM   3069 2HG2 THR B  37       1.181   5.024  59.258  1.00  0.00           H  
ATOM   3070 3HG2 THR B  37       1.467   6.767  59.441  1.00  0.00           H  
ATOM   3071  N   ALA B  38       3.756   3.227  58.660  1.00  0.00           N  
ATOM   3072  CA  ALA B  38       3.725   2.042  59.485  1.00  0.00           C  
ATOM   3073  C   ALA B  38       4.932   1.995  60.409  1.00  0.00           C  
ATOM   3074  O   ALA B  38       4.788   1.587  61.564  1.00  0.00           O  
ATOM   3075  CB  ALA B  38       3.672   0.798  58.625  1.00  0.00           C  
ATOM   3076  H   ALA B  38       3.826   3.116  57.648  1.00  0.00           H  
ATOM   3077  HA  ALA B  38       2.830   2.079  60.101  1.00  0.00           H  
ATOM   3078 1HB  ALA B  38       3.631  -0.087  59.255  1.00  0.00           H  
ATOM   3079 2HB  ALA B  38       2.791   0.836  57.988  1.00  0.00           H  
ATOM   3080 3HB  ALA B  38       4.542   0.762  58.011  1.00  0.00           H  
ATOM   3081  N   ALA B  39       6.127   2.403  59.938  1.00  0.00           N  
ATOM   3082  CA  ALA B  39       7.278   2.370  60.811  1.00  0.00           C  
ATOM   3083  C   ALA B  39       7.115   3.320  61.970  1.00  0.00           C  
ATOM   3084  O   ALA B  39       7.464   2.956  63.093  1.00  0.00           O  
ATOM   3085  CB  ALA B  39       8.548   2.716  60.069  1.00  0.00           C  
ATOM   3086  H   ALA B  39       6.273   2.712  58.974  1.00  0.00           H  
ATOM   3087  HA  ALA B  39       7.348   1.365  61.204  1.00  0.00           H  
ATOM   3088 1HB  ALA B  39       9.400   2.657  60.743  1.00  0.00           H  
ATOM   3089 2HB  ALA B  39       8.689   2.035  59.268  1.00  0.00           H  
ATOM   3090 3HB  ALA B  39       8.468   3.729  59.672  1.00  0.00           H  
ATOM   3091  N   GLU B  40       6.587   4.539  61.735  1.00  0.00           N  
ATOM   3092  CA  GLU B  40       6.426   5.442  62.863  1.00  0.00           C  
ATOM   3093  C   GLU B  40       5.478   4.840  63.872  1.00  0.00           C  
ATOM   3094  O   GLU B  40       5.732   4.908  65.075  1.00  0.00           O  
ATOM   3095  CB  GLU B  40       5.892   6.831  62.500  1.00  0.00           C  
ATOM   3096  CG  GLU B  40       5.875   7.767  63.768  1.00  0.00           C  
ATOM   3097  CD  GLU B  40       5.367   9.166  63.590  1.00  0.00           C  
ATOM   3098  OE1 GLU B  40       4.740   9.473  62.599  1.00  0.00           O  
ATOM   3099  OE2 GLU B  40       5.621   9.960  64.490  1.00  0.00           O  
ATOM   3100  H   GLU B  40       6.355   4.843  60.781  1.00  0.00           H  
ATOM   3101  HA  GLU B  40       7.395   5.570  63.341  1.00  0.00           H  
ATOM   3102 1HB  GLU B  40       6.518   7.280  61.726  1.00  0.00           H  
ATOM   3103 2HB  GLU B  40       4.877   6.746  62.103  1.00  0.00           H  
ATOM   3104 1HG  GLU B  40       5.252   7.309  64.533  1.00  0.00           H  
ATOM   3105 2HG  GLU B  40       6.889   7.812  64.165  1.00  0.00           H  
ATOM   3106  N   LEU B  41       4.370   4.256  63.402  1.00  0.00           N  
ATOM   3107  CA  LEU B  41       3.411   3.703  64.332  1.00  0.00           C  
ATOM   3108  C   LEU B  41       4.022   2.525  65.094  1.00  0.00           C  
ATOM   3109  O   LEU B  41       3.779   2.374  66.296  1.00  0.00           O  
ATOM   3110  CB  LEU B  41       2.120   3.299  63.603  1.00  0.00           C  
ATOM   3111  CG  LEU B  41       0.944   2.753  64.486  1.00  0.00           C  
ATOM   3112  CD1 LEU B  41       0.522   3.810  65.528  1.00  0.00           C  
ATOM   3113  CD2 LEU B  41      -0.243   2.395  63.563  1.00  0.00           C  
ATOM   3114  H   LEU B  41       4.184   4.238  62.391  1.00  0.00           H  
ATOM   3115  HA  LEU B  41       3.174   4.487  65.041  1.00  0.00           H  
ATOM   3116 1HB  LEU B  41       1.757   4.159  63.048  1.00  0.00           H  
ATOM   3117 2HB  LEU B  41       2.379   2.522  62.878  1.00  0.00           H  
ATOM   3118  HG  LEU B  41       1.269   1.867  65.028  1.00  0.00           H  
ATOM   3119 1HD1 LEU B  41      -0.279   3.403  66.134  1.00  0.00           H  
ATOM   3120 2HD1 LEU B  41       1.352   4.042  66.176  1.00  0.00           H  
ATOM   3121 3HD1 LEU B  41       0.186   4.717  65.028  1.00  0.00           H  
ATOM   3122 1HD2 LEU B  41      -1.065   2.012  64.157  1.00  0.00           H  
ATOM   3123 2HD2 LEU B  41      -0.571   3.279  63.022  1.00  0.00           H  
ATOM   3124 3HD2 LEU B  41       0.073   1.635  62.848  1.00  0.00           H  
ATOM   3125  N   ALA B  42       4.781   1.658  64.406  1.00  0.00           N  
ATOM   3126  CA  ALA B  42       5.420   0.539  65.084  1.00  0.00           C  
ATOM   3127  C   ALA B  42       6.403   1.039  66.130  1.00  0.00           C  
ATOM   3128  O   ALA B  42       6.431   0.542  67.255  1.00  0.00           O  
ATOM   3129  CB  ALA B  42       6.133  -0.342  64.088  1.00  0.00           C  
ATOM   3130  H   ALA B  42       4.908   1.774  63.397  1.00  0.00           H  
ATOM   3131  HA  ALA B  42       4.656  -0.028  65.592  1.00  0.00           H  
ATOM   3132 1HB  ALA B  42       6.580  -1.162  64.620  1.00  0.00           H  
ATOM   3133 2HB  ALA B  42       5.428  -0.715  63.357  1.00  0.00           H  
ATOM   3134 3HB  ALA B  42       6.897   0.230  63.581  1.00  0.00           H  
ATOM   3135  N   TYR B  43       7.163   2.071  65.785  1.00  0.00           N  
ATOM   3136  CA  TYR B  43       8.106   2.683  66.692  1.00  0.00           C  
ATOM   3137  C   TYR B  43       7.382   3.188  67.925  1.00  0.00           C  
ATOM   3138  O   TYR B  43       7.809   2.938  69.057  1.00  0.00           O  
ATOM   3139  CB  TYR B  43       8.859   3.820  66.009  1.00  0.00           C  
ATOM   3140  CG  TYR B  43       9.724   4.547  66.937  1.00  0.00           C  
ATOM   3141  CD1 TYR B  43      10.947   4.038  67.289  1.00  0.00           C  
ATOM   3142  CD2 TYR B  43       9.278   5.731  67.472  1.00  0.00           C  
ATOM   3143  CE1 TYR B  43      11.726   4.713  68.196  1.00  0.00           C  
ATOM   3144  CE2 TYR B  43      10.052   6.393  68.365  1.00  0.00           C  
ATOM   3145  CZ  TYR B  43      11.276   5.885  68.734  1.00  0.00           C  
ATOM   3146  OH  TYR B  43      12.037   6.534  69.676  1.00  0.00           O  
ATOM   3147  H   TYR B  43       7.115   2.432  64.829  1.00  0.00           H  
ATOM   3148  HA  TYR B  43       8.822   1.925  67.005  1.00  0.00           H  
ATOM   3149 1HB  TYR B  43       9.467   3.433  65.200  1.00  0.00           H  
ATOM   3150 2HB  TYR B  43       8.157   4.521  65.578  1.00  0.00           H  
ATOM   3151  HD1 TYR B  43      11.286   3.098  66.862  1.00  0.00           H  
ATOM   3152  HD2 TYR B  43       8.301   6.129  67.192  1.00  0.00           H  
ATOM   3153  HE1 TYR B  43      12.676   4.326  68.501  1.00  0.00           H  
ATOM   3154  HE2 TYR B  43       9.697   7.325  68.799  1.00  0.00           H  
ATOM   3155  HH  TYR B  43      11.462   7.149  70.189  1.00  0.00           H  
ATOM   3156  N   LEU B  44       6.289   3.920  67.685  1.00  0.00           N  
ATOM   3157  CA  LEU B  44       5.471   4.542  68.704  1.00  0.00           C  
ATOM   3158  C   LEU B  44       4.898   3.475  69.666  1.00  0.00           C  
ATOM   3159  O   LEU B  44       4.884   3.694  70.885  1.00  0.00           O  
ATOM   3160  CB  LEU B  44       4.374   5.336  67.973  1.00  0.00           C  
ATOM   3161  CG  LEU B  44       3.465   6.239  68.746  1.00  0.00           C  
ATOM   3162  CD1 LEU B  44       4.285   7.316  69.396  1.00  0.00           C  
ATOM   3163  CD2 LEU B  44       2.467   6.882  67.784  1.00  0.00           C  
ATOM   3164  H   LEU B  44       6.029   4.093  66.711  1.00  0.00           H  
ATOM   3165  HA  LEU B  44       6.112   5.213  69.270  1.00  0.00           H  
ATOM   3166 1HB  LEU B  44       4.858   5.942  67.209  1.00  0.00           H  
ATOM   3167 2HB  LEU B  44       3.739   4.621  67.465  1.00  0.00           H  
ATOM   3168  HG  LEU B  44       2.947   5.681  69.498  1.00  0.00           H  
ATOM   3169 1HD1 LEU B  44       3.666   8.009  69.918  1.00  0.00           H  
ATOM   3170 2HD1 LEU B  44       5.009   6.902  70.093  1.00  0.00           H  
ATOM   3171 3HD1 LEU B  44       4.785   7.824  68.610  1.00  0.00           H  
ATOM   3172 1HD2 LEU B  44       1.825   7.543  68.343  1.00  0.00           H  
ATOM   3173 2HD2 LEU B  44       3.003   7.452  67.021  1.00  0.00           H  
ATOM   3174 3HD2 LEU B  44       1.871   6.117  67.302  1.00  0.00           H  
ATOM   3175  N   LEU B  45       4.450   2.315  69.128  1.00  0.00           N  
ATOM   3176  CA  LEU B  45       4.008   1.200  69.980  1.00  0.00           C  
ATOM   3177  C   LEU B  45       5.182   0.751  70.827  1.00  0.00           C  
ATOM   3178  O   LEU B  45       5.023   0.449  72.016  1.00  0.00           O  
ATOM   3179  CB  LEU B  45       3.489  -0.017  69.184  1.00  0.00           C  
ATOM   3180  CG  LEU B  45       3.072  -1.314  70.069  1.00  0.00           C  
ATOM   3181  CD1 LEU B  45       1.966  -0.981  71.040  1.00  0.00           C  
ATOM   3182  CD2 LEU B  45       2.620  -2.450  69.150  1.00  0.00           C  
ATOM   3183  H   LEU B  45       4.391   2.233  68.107  1.00  0.00           H  
ATOM   3184  HA  LEU B  45       3.219   1.566  70.632  1.00  0.00           H  
ATOM   3185 1HB  LEU B  45       2.619   0.297  68.608  1.00  0.00           H  
ATOM   3186 2HB  LEU B  45       4.262  -0.321  68.482  1.00  0.00           H  
ATOM   3187  HG  LEU B  45       3.938  -1.648  70.648  1.00  0.00           H  
ATOM   3188 1HD1 LEU B  45       1.717  -1.872  71.616  1.00  0.00           H  
ATOM   3189 2HD1 LEU B  45       2.274  -0.193  71.725  1.00  0.00           H  
ATOM   3190 3HD1 LEU B  45       1.112  -0.665  70.483  1.00  0.00           H  
ATOM   3191 1HD2 LEU B  45       2.356  -3.318  69.751  1.00  0.00           H  
ATOM   3192 2HD2 LEU B  45       1.750  -2.141  68.567  1.00  0.00           H  
ATOM   3193 3HD2 LEU B  45       3.433  -2.707  68.481  1.00  0.00           H  
ATOM   3194  N   GLY B  46       6.356   0.686  70.192  1.00  0.00           N  
ATOM   3195  CA  GLY B  46       7.600   0.324  70.837  1.00  0.00           C  
ATOM   3196  C   GLY B  46       7.820   1.196  72.053  1.00  0.00           C  
ATOM   3197  O   GLY B  46       8.030   0.663  73.142  1.00  0.00           O  
ATOM   3198  H   GLY B  46       6.372   0.873  69.185  1.00  0.00           H  
ATOM   3199 1HA  GLY B  46       7.565  -0.713  71.138  1.00  0.00           H  
ATOM   3200 2HA  GLY B  46       8.421   0.441  70.128  1.00  0.00           H  
ATOM   3201  N   GLU B  47       7.753   2.526  71.890  1.00  0.00           N  
ATOM   3202  CA  GLU B  47       7.955   3.438  73.021  1.00  0.00           C  
ATOM   3203  C   GLU B  47       6.932   3.228  74.138  1.00  0.00           C  
ATOM   3204  O   GLU B  47       7.285   3.315  75.320  1.00  0.00           O  
ATOM   3205  CB  GLU B  47       7.943   4.912  72.592  1.00  0.00           C  
ATOM   3206  CG  GLU B  47       9.189   5.392  71.832  1.00  0.00           C  
ATOM   3207  CD  GLU B  47       9.107   6.883  71.457  1.00  0.00           C  
ATOM   3208  OE1 GLU B  47      10.126   7.524  71.292  1.00  0.00           O  
ATOM   3209  OE2 GLU B  47       8.017   7.387  71.365  1.00  0.00           O  
ATOM   3210  H   GLU B  47       7.594   2.877  70.940  1.00  0.00           H  
ATOM   3211  HA  GLU B  47       8.937   3.237  73.436  1.00  0.00           H  
ATOM   3212 1HB  GLU B  47       7.079   5.084  71.943  1.00  0.00           H  
ATOM   3213 2HB  GLU B  47       7.821   5.544  73.470  1.00  0.00           H  
ATOM   3214 1HG  GLU B  47      10.071   5.225  72.450  1.00  0.00           H  
ATOM   3215 2HG  GLU B  47       9.293   4.791  70.925  1.00  0.00           H  
ATOM   3216  N   LEU B  48       5.665   2.963  73.803  1.00  0.00           N  
ATOM   3217  CA  LEU B  48       4.703   2.698  74.870  1.00  0.00           C  
ATOM   3218  C   LEU B  48       5.085   1.446  75.646  1.00  0.00           C  
ATOM   3219  O   LEU B  48       5.161   1.458  76.880  1.00  0.00           O  
ATOM   3220  CB  LEU B  48       3.275   2.513  74.312  1.00  0.00           C  
ATOM   3221  CG  LEU B  48       2.153   2.064  75.353  1.00  0.00           C  
ATOM   3222  CD1 LEU B  48       1.983   3.033  76.499  1.00  0.00           C  
ATOM   3223  CD2 LEU B  48       0.824   1.949  74.627  1.00  0.00           C  
ATOM   3224  H   LEU B  48       5.384   2.992  72.815  1.00  0.00           H  
ATOM   3225  HA  LEU B  48       4.713   3.547  75.550  1.00  0.00           H  
ATOM   3226 1HB  LEU B  48       2.970   3.413  73.819  1.00  0.00           H  
ATOM   3227 2HB  LEU B  48       3.323   1.738  73.549  1.00  0.00           H  
ATOM   3228  HG  LEU B  48       2.437   1.109  75.770  1.00  0.00           H  
ATOM   3229 1HD1 LEU B  48       1.228   2.663  77.160  1.00  0.00           H  
ATOM   3230 2HD1 LEU B  48       2.916   3.139  77.053  1.00  0.00           H  
ATOM   3231 3HD1 LEU B  48       1.673   3.961  76.141  1.00  0.00           H  
ATOM   3232 1HD2 LEU B  48       0.075   1.620  75.330  1.00  0.00           H  
ATOM   3233 2HD2 LEU B  48       0.536   2.920  74.217  1.00  0.00           H  
ATOM   3234 3HD2 LEU B  48       0.909   1.227  73.819  1.00  0.00           H  
ATOM   3235  N   ALA B  49       5.331   0.354  74.925  1.00  0.00           N  
ATOM   3236  CA  ALA B  49       5.666  -0.899  75.574  1.00  0.00           C  
ATOM   3237  C   ALA B  49       6.948  -0.782  76.386  1.00  0.00           C  
ATOM   3238  O   ALA B  49       7.048  -1.309  77.501  1.00  0.00           O  
ATOM   3239  CB  ALA B  49       5.826  -1.974  74.540  1.00  0.00           C  
ATOM   3240  H   ALA B  49       5.277   0.406  73.901  1.00  0.00           H  
ATOM   3241  HA  ALA B  49       4.856  -1.163  76.251  1.00  0.00           H  
ATOM   3242 1HB  ALA B  49       6.066  -2.874  75.057  1.00  0.00           H  
ATOM   3243 2HB  ALA B  49       4.908  -2.088  73.970  1.00  0.00           H  
ATOM   3244 3HB  ALA B  49       6.633  -1.703  73.867  1.00  0.00           H  
ATOM   3245  N   TYR B  50       7.916  -0.055  75.832  1.00  0.00           N  
ATOM   3246  CA  TYR B  50       9.210   0.178  76.432  1.00  0.00           C  
ATOM   3247  C   TYR B  50       9.051   0.895  77.770  1.00  0.00           C  
ATOM   3248  O   TYR B  50       9.554   0.431  78.794  1.00  0.00           O  
ATOM   3249  CB  TYR B  50      10.057   0.990  75.449  1.00  0.00           C  
ATOM   3250  CG  TYR B  50      11.416   1.345  75.881  1.00  0.00           C  
ATOM   3251  CD1 TYR B  50      12.466   0.457  75.699  1.00  0.00           C  
ATOM   3252  CD2 TYR B  50      11.626   2.569  76.466  1.00  0.00           C  
ATOM   3253  CE1 TYR B  50      13.721   0.807  76.114  1.00  0.00           C  
ATOM   3254  CE2 TYR B  50      12.867   2.917  76.880  1.00  0.00           C  
ATOM   3255  CZ  TYR B  50      13.912   2.056  76.714  1.00  0.00           C  
ATOM   3256  OH  TYR B  50      15.140   2.440  77.158  1.00  0.00           O  
ATOM   3257  H   TYR B  50       7.763   0.335  74.904  1.00  0.00           H  
ATOM   3258  HA  TYR B  50       9.688  -0.783  76.616  1.00  0.00           H  
ATOM   3259 1HB  TYR B  50      10.139   0.457  74.515  1.00  0.00           H  
ATOM   3260 2HB  TYR B  50       9.539   1.909  75.233  1.00  0.00           H  
ATOM   3261  HD1 TYR B  50      12.291  -0.511  75.234  1.00  0.00           H  
ATOM   3262  HD2 TYR B  50      10.794   3.260  76.602  1.00  0.00           H  
ATOM   3263  HE1 TYR B  50      14.545   0.114  75.980  1.00  0.00           H  
ATOM   3264  HE2 TYR B  50      13.031   3.887  77.350  1.00  0.00           H  
ATOM   3265  HH  TYR B  50      15.059   3.294  77.598  1.00  0.00           H  
ATOM   3266  N   LYS B  51       8.320   2.021  77.791  1.00  0.00           N  
ATOM   3267  CA  LYS B  51       8.123   2.774  79.033  1.00  0.00           C  
ATOM   3268  C   LYS B  51       7.437   1.929  80.104  1.00  0.00           C  
ATOM   3269  O   LYS B  51       7.752   2.042  81.291  1.00  0.00           O  
ATOM   3270  CB  LYS B  51       7.342   4.071  78.829  1.00  0.00           C  
ATOM   3271  CG  LYS B  51       7.265   4.909  80.140  1.00  0.00           C  
ATOM   3272  CD  LYS B  51       6.615   6.275  79.969  1.00  0.00           C  
ATOM   3273  CE  LYS B  51       6.616   7.028  81.314  1.00  0.00           C  
ATOM   3274  NZ  LYS B  51       5.975   8.362  81.220  1.00  0.00           N  
ATOM   3275  H   LYS B  51       7.907   2.374  76.920  1.00  0.00           H  
ATOM   3276  HA  LYS B  51       9.106   3.044  79.416  1.00  0.00           H  
ATOM   3277 1HB  LYS B  51       7.817   4.667  78.050  1.00  0.00           H  
ATOM   3278 2HB  LYS B  51       6.326   3.835  78.494  1.00  0.00           H  
ATOM   3279 1HG  LYS B  51       6.676   4.361  80.877  1.00  0.00           H  
ATOM   3280 2HG  LYS B  51       8.269   5.041  80.542  1.00  0.00           H  
ATOM   3281 1HD  LYS B  51       7.159   6.859  79.227  1.00  0.00           H  
ATOM   3282 2HD  LYS B  51       5.582   6.159  79.633  1.00  0.00           H  
ATOM   3283 1HE  LYS B  51       6.081   6.434  82.053  1.00  0.00           H  
ATOM   3284 2HE  LYS B  51       7.645   7.160  81.643  1.00  0.00           H  
ATOM   3285 1HZ  LYS B  51       5.992   8.822  82.111  1.00  0.00           H  
ATOM   3286 2HZ  LYS B  51       6.456   8.934  80.546  1.00  0.00           H  
ATOM   3287 3HZ  LYS B  51       4.998   8.248  80.915  1.00  0.00           H  
ATOM   3288  N   LEU B  52       6.513   1.061  79.681  1.00  0.00           N  
ATOM   3289  CA  LEU B  52       5.767   0.192  80.586  1.00  0.00           C  
ATOM   3290  C   LEU B  52       6.606  -1.006  81.068  1.00  0.00           C  
ATOM   3291  O   LEU B  52       6.140  -1.801  81.887  1.00  0.00           O  
ATOM   3292  CB  LEU B  52       4.508  -0.350  79.872  1.00  0.00           C  
ATOM   3293  CG  LEU B  52       3.380   0.668  79.467  1.00  0.00           C  
ATOM   3294  CD1 LEU B  52       2.376  -0.058  78.591  1.00  0.00           C  
ATOM   3295  CD2 LEU B  52       2.674   1.212  80.698  1.00  0.00           C  
ATOM   3296  H   LEU B  52       6.273   1.055  78.681  1.00  0.00           H  
ATOM   3297  HA  LEU B  52       5.480   0.773  81.457  1.00  0.00           H  
ATOM   3298 1HB  LEU B  52       4.841  -0.834  78.953  1.00  0.00           H  
ATOM   3299 2HB  LEU B  52       4.057  -1.110  80.506  1.00  0.00           H  
ATOM   3300  HG  LEU B  52       3.810   1.492  78.908  1.00  0.00           H  
ATOM   3301 1HD1 LEU B  52       1.588   0.616  78.290  1.00  0.00           H  
ATOM   3302 2HD1 LEU B  52       2.889  -0.430  77.707  1.00  0.00           H  
ATOM   3303 3HD1 LEU B  52       1.949  -0.885  79.145  1.00  0.00           H  
ATOM   3304 1HD2 LEU B  52       1.894   1.903  80.386  1.00  0.00           H  
ATOM   3305 2HD2 LEU B  52       2.228   0.389  81.258  1.00  0.00           H  
ATOM   3306 3HD2 LEU B  52       3.384   1.739  81.329  1.00  0.00           H  
ATOM   3307  N   GLY B  53       7.834  -1.152  80.546  1.00  0.00           N  
ATOM   3308  CA  GLY B  53       8.746  -2.222  80.918  1.00  0.00           C  
ATOM   3309  C   GLY B  53       8.500  -3.570  80.247  1.00  0.00           C  
ATOM   3310  O   GLY B  53       8.977  -4.595  80.748  1.00  0.00           O  
ATOM   3311  H   GLY B  53       8.189  -0.463  79.883  1.00  0.00           H  
ATOM   3312 1HA  GLY B  53       9.759  -1.894  80.685  1.00  0.00           H  
ATOM   3313 2HA  GLY B  53       8.710  -2.351  81.997  1.00  0.00           H  
ATOM   3314  N   GLU B  54       7.737  -3.614  79.152  1.00  0.00           N  
ATOM   3315  CA  GLU B  54       7.477  -4.900  78.530  1.00  0.00           C  
ATOM   3316  C   GLU B  54       8.333  -4.980  77.275  1.00  0.00           C  
ATOM   3317  O   GLU B  54       8.023  -4.363  76.245  1.00  0.00           O  
ATOM   3318  CB  GLU B  54       5.996  -5.060  78.209  1.00  0.00           C  
ATOM   3319  CG  GLU B  54       5.615  -6.450  77.724  1.00  0.00           C  
ATOM   3320  CD  GLU B  54       5.720  -7.477  78.788  1.00  0.00           C  
ATOM   3321  OE1 GLU B  54       5.334  -7.186  79.895  1.00  0.00           O  
ATOM   3322  OE2 GLU B  54       6.152  -8.572  78.507  1.00  0.00           O  
ATOM   3323  H   GLU B  54       7.381  -2.767  78.702  1.00  0.00           H  
ATOM   3324  HA  GLU B  54       7.777  -5.700  79.208  1.00  0.00           H  
ATOM   3325 1HB  GLU B  54       5.405  -4.831  79.094  1.00  0.00           H  
ATOM   3326 2HB  GLU B  54       5.721  -4.339  77.438  1.00  0.00           H  
ATOM   3327 1HG  GLU B  54       4.598  -6.456  77.364  1.00  0.00           H  
ATOM   3328 2HG  GLU B  54       6.278  -6.731  76.919  1.00  0.00           H  
ATOM   3329  N   TYR B  55       9.422  -5.732  77.355  1.00  0.00           N  
ATOM   3330  CA  TYR B  55      10.378  -5.690  76.270  1.00  0.00           C  
ATOM   3331  C   TYR B  55      10.141  -6.693  75.159  1.00  0.00           C  
ATOM   3332  O   TYR B  55      10.570  -6.478  74.033  1.00  0.00           O  
ATOM   3333  CB  TYR B  55      11.781  -5.780  76.844  1.00  0.00           C  
ATOM   3334  CG  TYR B  55      12.053  -4.592  77.757  1.00  0.00           C  
ATOM   3335  CD1 TYR B  55      12.306  -4.810  79.097  1.00  0.00           C  
ATOM   3336  CD2 TYR B  55      11.972  -3.281  77.278  1.00  0.00           C  
ATOM   3337  CE1 TYR B  55      12.493  -3.741  79.942  1.00  0.00           C  
ATOM   3338  CE2 TYR B  55      12.156  -2.225  78.132  1.00  0.00           C  
ATOM   3339  CZ  TYR B  55      12.417  -2.446  79.449  1.00  0.00           C  
ATOM   3340  OH  TYR B  55      12.592  -1.380  80.305  1.00  0.00           O  
ATOM   3341  H   TYR B  55       9.609  -6.248  78.208  1.00  0.00           H  
ATOM   3342  HA  TYR B  55      10.290  -4.717  75.815  1.00  0.00           H  
ATOM   3343 1HB  TYR B  55      11.877  -6.688  77.432  1.00  0.00           H  
ATOM   3344 2HB  TYR B  55      12.522  -5.815  76.056  1.00  0.00           H  
ATOM   3345  HD1 TYR B  55      12.357  -5.825  79.491  1.00  0.00           H  
ATOM   3346  HD2 TYR B  55      11.756  -3.084  76.237  1.00  0.00           H  
ATOM   3347  HE1 TYR B  55      12.692  -3.913  80.998  1.00  0.00           H  
ATOM   3348  HE2 TYR B  55      12.087  -1.210  77.772  1.00  0.00           H  
ATOM   3349  HH  TYR B  55      12.475  -0.550  79.826  1.00  0.00           H  
ATOM   3350  N   ARG B  56       9.403  -7.773  75.394  1.00  0.00           N  
ATOM   3351  CA  ARG B  56       9.192  -8.696  74.273  1.00  0.00           C  
ATOM   3352  C   ARG B  56       8.544  -7.911  73.114  1.00  0.00           C  
ATOM   3353  O   ARG B  56       8.948  -8.017  71.954  1.00  0.00           O  
ATOM   3354  CB  ARG B  56       8.348  -9.886  74.700  1.00  0.00           C  
ATOM   3355  CG  ARG B  56       8.090 -10.929  73.622  1.00  0.00           C  
ATOM   3356  CD  ARG B  56       7.357 -12.116  74.174  1.00  0.00           C  
ATOM   3357  NE  ARG B  56       6.062 -11.753  74.749  1.00  0.00           N  
ATOM   3358  CZ  ARG B  56       4.920 -11.520  74.065  1.00  0.00           C  
ATOM   3359  NH1 ARG B  56       4.880 -11.615  72.757  1.00  0.00           N  
ATOM   3360  NH2 ARG B  56       3.830 -11.187  74.727  1.00  0.00           N  
ATOM   3361  H   ARG B  56       9.034  -7.960  76.320  1.00  0.00           H  
ATOM   3362  HA  ARG B  56      10.161  -9.069  73.936  1.00  0.00           H  
ATOM   3363 1HB  ARG B  56       8.823 -10.385  75.542  1.00  0.00           H  
ATOM   3364 2HB  ARG B  56       7.378  -9.523  75.044  1.00  0.00           H  
ATOM   3365 1HG  ARG B  56       7.503 -10.487  72.819  1.00  0.00           H  
ATOM   3366 2HG  ARG B  56       9.044 -11.273  73.223  1.00  0.00           H  
ATOM   3367 1HD  ARG B  56       7.198 -12.853  73.387  1.00  0.00           H  
ATOM   3368 2HD  ARG B  56       7.958 -12.565  74.964  1.00  0.00           H  
ATOM   3369  HE  ARG B  56       6.021 -11.669  75.759  1.00  0.00           H  
ATOM   3370 1HH1 ARG B  56       5.699 -11.884  72.241  1.00  0.00           H  
ATOM   3371 2HH1 ARG B  56       3.988 -11.424  72.264  1.00  0.00           H  
ATOM   3372 1HH2 ARG B  56       3.853 -11.111  75.733  1.00  0.00           H  
ATOM   3373 2HH2 ARG B  56       2.967 -11.009  74.222  1.00  0.00           H  
ATOM   3374  N   ILE B  57       7.540  -7.110  73.459  1.00  0.00           N  
ATOM   3375  CA  ILE B  57       6.882  -6.237  72.505  1.00  0.00           C  
ATOM   3376  C   ILE B  57       7.636  -4.954  72.209  1.00  0.00           C  
ATOM   3377  O   ILE B  57       7.669  -4.546  71.048  1.00  0.00           O  
ATOM   3378  CB  ILE B  57       5.401  -6.011  72.856  1.00  0.00           C  
ATOM   3379  CG1 ILE B  57       5.282  -5.634  74.291  1.00  0.00           C  
ATOM   3380  CG2 ILE B  57       4.886  -4.797  71.965  1.00  0.00           C  
ATOM   3381  CD1 ILE B  57       3.974  -5.182  74.747  1.00  0.00           C  
ATOM   3382  H   ILE B  57       7.266  -7.106  74.425  1.00  0.00           H  
ATOM   3383  HA  ILE B  57       6.849  -6.783  71.568  1.00  0.00           H  
ATOM   3384  HB  ILE B  57       4.824  -6.916  72.650  1.00  0.00           H  
ATOM   3385 1HG1 ILE B  57       5.495  -6.519  74.850  1.00  0.00           H  
ATOM   3386 2HG1 ILE B  57       6.016  -4.912  74.528  1.00  0.00           H  
ATOM   3387 1HG2 ILE B  57       3.844  -4.716  72.221  1.00  0.00           H  
ATOM   3388 2HG2 ILE B  57       4.863  -4.443  70.945  1.00  0.00           H  
ATOM   3389 3HG2 ILE B  57       5.086  -5.616  71.346  1.00  0.00           H  
ATOM   3390 1HD1 ILE B  57       4.035  -5.003  75.798  1.00  0.00           H  
ATOM   3391 2HD1 ILE B  57       3.697  -4.266  74.263  1.00  0.00           H  
ATOM   3392 3HD1 ILE B  57       3.226  -5.951  74.552  1.00  0.00           H  
ATOM   3393  N   ALA B  58       8.324  -4.320  73.170  1.00  0.00           N  
ATOM   3394  CA  ALA B  58       9.055  -3.136  72.738  1.00  0.00           C  
ATOM   3395  C   ALA B  58      10.045  -3.525  71.636  1.00  0.00           C  
ATOM   3396  O   ALA B  58      10.188  -2.807  70.643  1.00  0.00           O  
ATOM   3397  CB  ALA B  58       9.805  -2.492  73.883  1.00  0.00           C  
ATOM   3398  H   ALA B  58       8.301  -4.585  74.159  1.00  0.00           H  
ATOM   3399  HA  ALA B  58       8.339  -2.427  72.339  1.00  0.00           H  
ATOM   3400 1HB  ALA B  58      10.316  -1.611  73.517  1.00  0.00           H  
ATOM   3401 2HB  ALA B  58       9.108  -2.221  74.662  1.00  0.00           H  
ATOM   3402 3HB  ALA B  58      10.526  -3.185  74.263  1.00  0.00           H  
ATOM   3403  N   ILE B  59      10.683  -4.697  71.781  1.00  0.00           N  
ATOM   3404  CA  ILE B  59      11.640  -5.186  70.807  1.00  0.00           C  
ATOM   3405  C   ILE B  59      10.981  -5.489  69.474  1.00  0.00           C  
ATOM   3406  O   ILE B  59      11.478  -5.036  68.444  1.00  0.00           O  
ATOM   3407  CB  ILE B  59      12.378  -6.437  71.347  1.00  0.00           C  
ATOM   3408  CG1 ILE B  59      13.287  -6.004  72.531  1.00  0.00           C  
ATOM   3409  CG2 ILE B  59      13.173  -7.149  70.244  1.00  0.00           C  
ATOM   3410  CD1 ILE B  59      13.859  -7.131  73.381  1.00  0.00           C  
ATOM   3411  H   ILE B  59      10.520  -5.260  72.619  1.00  0.00           H  
ATOM   3412  HA  ILE B  59      12.379  -4.405  70.646  1.00  0.00           H  
ATOM   3413  HB  ILE B  59      11.635  -7.133  71.748  1.00  0.00           H  
ATOM   3414 1HG1 ILE B  59      14.120  -5.430  72.134  1.00  0.00           H  
ATOM   3415 2HG1 ILE B  59      12.702  -5.367  73.174  1.00  0.00           H  
ATOM   3416 1HG2 ILE B  59      13.656  -8.024  70.653  1.00  0.00           H  
ATOM   3417 2HG2 ILE B  59      12.516  -7.466  69.440  1.00  0.00           H  
ATOM   3418 3HG2 ILE B  59      13.912  -6.493  69.852  1.00  0.00           H  
ATOM   3419 1HD1 ILE B  59      14.468  -6.710  74.183  1.00  0.00           H  
ATOM   3420 2HD1 ILE B  59      13.040  -7.700  73.811  1.00  0.00           H  
ATOM   3421 3HD1 ILE B  59      14.475  -7.785  72.786  1.00  0.00           H  
ATOM   3422  N   ARG B  60       9.874  -6.245  69.459  1.00  0.00           N  
ATOM   3423  CA  ARG B  60       9.229  -6.548  68.185  1.00  0.00           C  
ATOM   3424  C   ARG B  60       8.724  -5.294  67.483  1.00  0.00           C  
ATOM   3425  O   ARG B  60       8.838  -5.175  66.263  1.00  0.00           O  
ATOM   3426  CB  ARG B  60       8.096  -7.529  68.388  1.00  0.00           C  
ATOM   3427  CG  ARG B  60       8.565  -8.939  68.717  1.00  0.00           C  
ATOM   3428  CD  ARG B  60       7.462  -9.820  69.130  1.00  0.00           C  
ATOM   3429  NE  ARG B  60       6.501 -10.090  68.052  1.00  0.00           N  
ATOM   3430  CZ  ARG B  60       5.242 -10.526  68.256  1.00  0.00           C  
ATOM   3431  NH1 ARG B  60       4.832 -10.717  69.505  1.00  0.00           N  
ATOM   3432  NH2 ARG B  60       4.449 -10.723  67.216  1.00  0.00           N  
ATOM   3433  H   ARG B  60       9.495  -6.627  70.333  1.00  0.00           H  
ATOM   3434  HA  ARG B  60       9.968  -7.026  67.545  1.00  0.00           H  
ATOM   3435 1HB  ARG B  60       7.472  -7.185  69.207  1.00  0.00           H  
ATOM   3436 2HB  ARG B  60       7.476  -7.570  67.492  1.00  0.00           H  
ATOM   3437 1HG  ARG B  60       9.038  -9.373  67.839  1.00  0.00           H  
ATOM   3438 2HG  ARG B  60       9.289  -8.896  69.530  1.00  0.00           H  
ATOM   3439 1HD  ARG B  60       7.874 -10.770  69.472  1.00  0.00           H  
ATOM   3440 2HD  ARG B  60       6.941  -9.332  69.954  1.00  0.00           H  
ATOM   3441  HE  ARG B  60       6.794  -9.941  67.087  1.00  0.00           H  
ATOM   3442 1HH1 ARG B  60       5.468 -10.534  70.257  1.00  0.00           H  
ATOM   3443 2HH1 ARG B  60       3.873 -11.004  69.750  1.00  0.00           H  
ATOM   3444 1HH2 ARG B  60       4.812 -10.533  66.260  1.00  0.00           H  
ATOM   3445 2HH2 ARG B  60       3.499 -11.034  67.346  1.00  0.00           H  
ATOM   3446  N   ALA B  61       8.145  -4.367  68.239  1.00  0.00           N  
ATOM   3447  CA  ALA B  61       7.619  -3.143  67.661  1.00  0.00           C  
ATOM   3448  C   ALA B  61       8.750  -2.284  67.066  1.00  0.00           C  
ATOM   3449  O   ALA B  61       8.614  -1.754  65.953  1.00  0.00           O  
ATOM   3450  CB  ALA B  61       6.835  -2.412  68.719  1.00  0.00           C  
ATOM   3451  H   ALA B  61       8.068  -4.514  69.249  1.00  0.00           H  
ATOM   3452  HA  ALA B  61       6.946  -3.409  66.848  1.00  0.00           H  
ATOM   3453 1HB  ALA B  61       6.411  -1.528  68.315  1.00  0.00           H  
ATOM   3454 2HB  ALA B  61       6.042  -3.048  69.099  1.00  0.00           H  
ATOM   3455 3HB  ALA B  61       7.512  -2.176  69.514  1.00  0.00           H  
ATOM   3456  N   TYR B  62       9.901  -2.203  67.764  1.00  0.00           N  
ATOM   3457  CA  TYR B  62      11.044  -1.467  67.239  1.00  0.00           C  
ATOM   3458  C   TYR B  62      11.584  -2.194  66.018  1.00  0.00           C  
ATOM   3459  O   TYR B  62      11.975  -1.550  65.043  1.00  0.00           O  
ATOM   3460  CB  TYR B  62      12.157  -1.305  68.289  1.00  0.00           C  
ATOM   3461  CG  TYR B  62      11.881  -0.301  69.433  1.00  0.00           C  
ATOM   3462  CD1 TYR B  62      12.232  -0.637  70.747  1.00  0.00           C  
ATOM   3463  CD2 TYR B  62      11.290   0.938  69.180  1.00  0.00           C  
ATOM   3464  CE1 TYR B  62      11.990   0.246  71.771  1.00  0.00           C  
ATOM   3465  CE2 TYR B  62      11.056   1.816  70.215  1.00  0.00           C  
ATOM   3466  CZ  TYR B  62      11.400   1.478  71.495  1.00  0.00           C  
ATOM   3467  OH  TYR B  62      11.177   2.371  72.505  1.00  0.00           O  
ATOM   3468  H   TYR B  62       9.973  -2.610  68.702  1.00  0.00           H  
ATOM   3469  HA  TYR B  62      10.706  -0.491  66.907  1.00  0.00           H  
ATOM   3470 1HB  TYR B  62      12.331  -2.277  68.747  1.00  0.00           H  
ATOM   3471 2HB  TYR B  62      13.085  -1.011  67.795  1.00  0.00           H  
ATOM   3472  HD1 TYR B  62      12.696  -1.600  70.959  1.00  0.00           H  
ATOM   3473  HD2 TYR B  62      11.012   1.223  68.178  1.00  0.00           H  
ATOM   3474  HE1 TYR B  62      12.266  -0.017  72.790  1.00  0.00           H  
ATOM   3475  HE2 TYR B  62      10.593   2.783  70.018  1.00  0.00           H  
ATOM   3476  HH  TYR B  62      10.756   3.163  72.147  1.00  0.00           H  
ATOM   3477  N   ARG B  63      11.594  -3.535  66.059  1.00  0.00           N  
ATOM   3478  CA  ARG B  63      12.061  -4.344  64.947  1.00  0.00           C  
ATOM   3479  C   ARG B  63      11.231  -4.059  63.698  1.00  0.00           C  
ATOM   3480  O   ARG B  63      11.806  -3.910  62.618  1.00  0.00           O  
ATOM   3481  CB  ARG B  63      12.033  -5.831  65.300  1.00  0.00           C  
ATOM   3482  CG  ARG B  63      12.584  -6.795  64.236  1.00  0.00           C  
ATOM   3483  CD  ARG B  63      11.489  -7.443  63.443  1.00  0.00           C  
ATOM   3484  NE  ARG B  63      10.726  -8.428  64.240  1.00  0.00           N  
ATOM   3485  CZ  ARG B  63       9.423  -8.766  64.029  1.00  0.00           C  
ATOM   3486  NH1 ARG B  63       8.728  -8.182  63.081  1.00  0.00           N  
ATOM   3487  NH2 ARG B  63       8.841  -9.688  64.778  1.00  0.00           N  
ATOM   3488  H   ARG B  63      11.298  -4.013  66.913  1.00  0.00           H  
ATOM   3489  HA  ARG B  63      13.096  -4.073  64.742  1.00  0.00           H  
ATOM   3490 1HB  ARG B  63      12.591  -5.992  66.221  1.00  0.00           H  
ATOM   3491 2HB  ARG B  63      11.012  -6.125  65.491  1.00  0.00           H  
ATOM   3492 1HG  ARG B  63      13.224  -6.244  63.543  1.00  0.00           H  
ATOM   3493 2HG  ARG B  63      13.162  -7.577  64.723  1.00  0.00           H  
ATOM   3494 1HD  ARG B  63      10.807  -6.692  63.077  1.00  0.00           H  
ATOM   3495 2HD  ARG B  63      11.932  -7.963  62.593  1.00  0.00           H  
ATOM   3496  HE  ARG B  63      11.223  -8.914  64.979  1.00  0.00           H  
ATOM   3497 1HH1 ARG B  63       9.148  -7.480  62.511  1.00  0.00           H  
ATOM   3498 2HH1 ARG B  63       7.738  -8.448  62.926  1.00  0.00           H  
ATOM   3499 1HH2 ARG B  63       9.364 -10.163  65.495  1.00  0.00           H  
ATOM   3500 2HH2 ARG B  63       7.844  -9.916  64.613  1.00  0.00           H  
ATOM   3501  N   ILE B  64       9.895  -3.969  63.830  1.00  0.00           N  
ATOM   3502  CA  ILE B  64       9.054  -3.667  62.672  1.00  0.00           C  
ATOM   3503  C   ILE B  64       9.423  -2.303  62.125  1.00  0.00           C  
ATOM   3504  O   ILE B  64       9.567  -2.144  60.907  1.00  0.00           O  
ATOM   3505  CB  ILE B  64       7.534  -3.661  63.002  1.00  0.00           C  
ATOM   3506  CG1 ILE B  64       7.039  -5.093  63.333  1.00  0.00           C  
ATOM   3507  CG2 ILE B  64       6.724  -3.031  61.792  1.00  0.00           C  
ATOM   3508  CD1 ILE B  64       5.633  -5.157  63.967  1.00  0.00           C  
ATOM   3509  H   ILE B  64       9.475  -4.167  64.744  1.00  0.00           H  
ATOM   3510  HA  ILE B  64       9.241  -4.409  61.901  1.00  0.00           H  
ATOM   3511  HB  ILE B  64       7.383  -3.080  63.895  1.00  0.00           H  
ATOM   3512 1HG1 ILE B  64       7.023  -5.684  62.419  1.00  0.00           H  
ATOM   3513 2HG1 ILE B  64       7.740  -5.549  64.027  1.00  0.00           H  
ATOM   3514 1HG2 ILE B  64       5.666  -3.007  62.023  1.00  0.00           H  
ATOM   3515 2HG2 ILE B  64       7.049  -2.010  61.591  1.00  0.00           H  
ATOM   3516 3HG2 ILE B  64       6.883  -3.634  60.896  1.00  0.00           H  
ATOM   3517 1HD1 ILE B  64       5.380  -6.199  64.170  1.00  0.00           H  
ATOM   3518 2HD1 ILE B  64       5.631  -4.599  64.900  1.00  0.00           H  
ATOM   3519 3HD1 ILE B  64       4.895  -4.744  63.296  1.00  0.00           H  
ATOM   3520  N   ALA B  65       9.556  -1.306  63.004  1.00  0.00           N  
ATOM   3521  CA  ALA B  65       9.889   0.016  62.522  1.00  0.00           C  
ATOM   3522  C   ALA B  65      11.207   0.027  61.767  1.00  0.00           C  
ATOM   3523  O   ALA B  65      11.284   0.640  60.702  1.00  0.00           O  
ATOM   3524  CB  ALA B  65       9.968   0.988  63.677  1.00  0.00           C  
ATOM   3525  H   ALA B  65       9.398  -1.473  64.006  1.00  0.00           H  
ATOM   3526  HA  ALA B  65       9.115   0.318  61.838  1.00  0.00           H  
ATOM   3527 1HB  ALA B  65      10.187   1.985  63.298  1.00  0.00           H  
ATOM   3528 2HB  ALA B  65       9.028   0.995  64.192  1.00  0.00           H  
ATOM   3529 3HB  ALA B  65      10.753   0.676  64.363  1.00  0.00           H  
ATOM   3530  N   LEU B  66      12.211  -0.688  62.286  1.00  0.00           N  
ATOM   3531  CA  LEU B  66      13.522  -0.779  61.662  1.00  0.00           C  
ATOM   3532  C   LEU B  66      13.519  -1.585  60.367  1.00  0.00           C  
ATOM   3533  O   LEU B  66      14.240  -1.259  59.427  1.00  0.00           O  
ATOM   3534  CB  LEU B  66      14.521  -1.302  62.686  1.00  0.00           C  
ATOM   3535  CG  LEU B  66      14.869  -0.285  63.840  1.00  0.00           C  
ATOM   3536  CD1 LEU B  66      15.624  -0.995  64.906  1.00  0.00           C  
ATOM   3537  CD2 LEU B  66      15.731   0.860  63.271  1.00  0.00           C  
ATOM   3538  H   LEU B  66      12.069  -1.147  63.188  1.00  0.00           H  
ATOM   3539  HA  LEU B  66      13.814   0.213  61.408  1.00  0.00           H  
ATOM   3540 1HB  LEU B  66      14.105  -2.200  63.141  1.00  0.00           H  
ATOM   3541 2HB  LEU B  66      15.447  -1.566  62.173  1.00  0.00           H  
ATOM   3542  HG  LEU B  66      13.958   0.118  64.283  1.00  0.00           H  
ATOM   3543 1HD1 LEU B  66      15.877  -0.302  65.710  1.00  0.00           H  
ATOM   3544 2HD1 LEU B  66      14.998  -1.792  65.296  1.00  0.00           H  
ATOM   3545 3HD1 LEU B  66      16.521  -1.407  64.491  1.00  0.00           H  
ATOM   3546 1HD2 LEU B  66      16.022   1.538  64.052  1.00  0.00           H  
ATOM   3547 2HD2 LEU B  66      16.601   0.439  62.840  1.00  0.00           H  
ATOM   3548 3HD2 LEU B  66      15.201   1.413  62.513  1.00  0.00           H  
ATOM   3549  N   LYS B  67      12.722  -2.646  60.289  1.00  0.00           N  
ATOM   3550  CA  LYS B  67      12.619  -3.406  59.049  1.00  0.00           C  
ATOM   3551  C   LYS B  67      12.167  -2.479  57.923  1.00  0.00           C  
ATOM   3552  O   LYS B  67      12.685  -2.532  56.805  1.00  0.00           O  
ATOM   3553  CB  LYS B  67      11.642  -4.582  59.197  1.00  0.00           C  
ATOM   3554  CG  LYS B  67      11.461  -5.429  57.914  1.00  0.00           C  
ATOM   3555  CD  LYS B  67      10.655  -6.729  58.154  1.00  0.00           C  
ATOM   3556  CE  LYS B  67       9.177  -6.472  58.500  1.00  0.00           C  
ATOM   3557  NZ  LYS B  67       8.383  -7.745  58.501  1.00  0.00           N  
ATOM   3558  H   LYS B  67      12.205  -2.952  61.115  1.00  0.00           H  
ATOM   3559  HA  LYS B  67      13.604  -3.796  58.795  1.00  0.00           H  
ATOM   3560 1HB  LYS B  67      11.979  -5.233  60.004  1.00  0.00           H  
ATOM   3561 2HB  LYS B  67      10.669  -4.186  59.488  1.00  0.00           H  
ATOM   3562 1HG  LYS B  67      10.943  -4.833  57.158  1.00  0.00           H  
ATOM   3563 2HG  LYS B  67      12.444  -5.691  57.521  1.00  0.00           H  
ATOM   3564 1HD  LYS B  67      10.699  -7.345  57.255  1.00  0.00           H  
ATOM   3565 2HD  LYS B  67      11.112  -7.287  58.974  1.00  0.00           H  
ATOM   3566 1HE  LYS B  67       9.124  -6.033  59.496  1.00  0.00           H  
ATOM   3567 2HE  LYS B  67       8.738  -5.777  57.781  1.00  0.00           H  
ATOM   3568 1HZ  LYS B  67       7.425  -7.551  58.759  1.00  0.00           H  
ATOM   3569 2HZ  LYS B  67       8.404  -8.156  57.578  1.00  0.00           H  
ATOM   3570 3HZ  LYS B  67       8.768  -8.399  59.163  1.00  0.00           H  
ATOM   3571  N   LEU B  68      11.194  -1.623  58.238  1.00  0.00           N  
ATOM   3572  CA  LEU B  68      10.632  -0.665  57.300  1.00  0.00           C  
ATOM   3573  C   LEU B  68      11.528   0.574  57.103  1.00  0.00           C  
ATOM   3574  O   LEU B  68      11.609   1.119  55.999  1.00  0.00           O  
ATOM   3575  CB  LEU B  68       9.263  -0.273  57.820  1.00  0.00           C  
ATOM   3576  CG  LEU B  68       8.066  -1.148  57.410  1.00  0.00           C  
ATOM   3577  CD1 LEU B  68       8.304  -2.641  57.717  1.00  0.00           C  
ATOM   3578  CD2 LEU B  68       6.899  -0.662  58.202  1.00  0.00           C  
ATOM   3579  H   LEU B  68      10.783  -1.693  59.179  1.00  0.00           H  
ATOM   3580  HA  LEU B  68      10.523  -1.155  56.334  1.00  0.00           H  
ATOM   3581 1HB  LEU B  68       9.312  -0.265  58.911  1.00  0.00           H  
ATOM   3582 2HB  LEU B  68       9.056   0.735  57.473  1.00  0.00           H  
ATOM   3583  HG  LEU B  68       7.879  -1.038  56.344  1.00  0.00           H  
ATOM   3584 1HD1 LEU B  68       7.425  -3.215  57.426  1.00  0.00           H  
ATOM   3585 2HD1 LEU B  68       9.153  -3.012  57.152  1.00  0.00           H  
ATOM   3586 3HD1 LEU B  68       8.486  -2.781  58.777  1.00  0.00           H  
ATOM   3587 1HD2 LEU B  68       6.017  -1.227  57.936  1.00  0.00           H  
ATOM   3588 2HD2 LEU B  68       7.100  -0.780  59.268  1.00  0.00           H  
ATOM   3589 3HD2 LEU B  68       6.744   0.381  57.983  1.00  0.00           H  
ATOM   3590  N   ASP B  69      12.206   1.011  58.169  1.00  0.00           N  
ATOM   3591  CA  ASP B  69      13.121   2.150  58.150  1.00  0.00           C  
ATOM   3592  C   ASP B  69      14.318   1.850  59.062  1.00  0.00           C  
ATOM   3593  O   ASP B  69      14.274   2.144  60.261  1.00  0.00           O  
ATOM   3594  CB  ASP B  69      12.446   3.430  58.630  1.00  0.00           C  
ATOM   3595  CG  ASP B  69      13.388   4.661  58.535  1.00  0.00           C  
ATOM   3596  OD1 ASP B  69      14.616   4.488  58.392  1.00  0.00           O  
ATOM   3597  OD2 ASP B  69      12.878   5.764  58.594  1.00  0.00           O  
ATOM   3598  H   ASP B  69      12.055   0.547  59.061  1.00  0.00           H  
ATOM   3599  HA  ASP B  69      13.433   2.323  57.128  1.00  0.00           H  
ATOM   3600 1HB  ASP B  69      11.551   3.614  58.029  1.00  0.00           H  
ATOM   3601 2HB  ASP B  69      12.121   3.300  59.669  1.00  0.00           H  
ATOM   3602  N   PRO B  70      15.433   1.337  58.514  1.00  0.00           N  
ATOM   3603  CA  PRO B  70      16.595   0.873  59.236  1.00  0.00           C  
ATOM   3604  C   PRO B  70      17.581   1.956  59.634  1.00  0.00           C  
ATOM   3605  O   PRO B  70      18.691   1.629  60.063  1.00  0.00           O  
ATOM   3606  CB  PRO B  70      17.213  -0.104  58.232  1.00  0.00           C  
ATOM   3607  CG  PRO B  70      16.916   0.511  56.888  1.00  0.00           C  
ATOM   3608  CD  PRO B  70      15.528   1.143  57.049  1.00  0.00           C  
ATOM   3609  HA  PRO B  70      16.251   0.329  60.127  1.00  0.00           H  
ATOM   3610 1HB  PRO B  70      18.289  -0.219  58.427  1.00  0.00           H  
ATOM   3611 2HB  PRO B  70      16.749  -1.099  58.355  1.00  0.00           H  
ATOM   3612 1HG  PRO B  70      17.692   1.242  56.630  1.00  0.00           H  
ATOM   3613 2HG  PRO B  70      16.933  -0.266  56.110  1.00  0.00           H  
ATOM   3614 1HD  PRO B  70      15.511   2.111  56.524  1.00  0.00           H  
ATOM   3615 2HD  PRO B  70      14.742   0.441  56.700  1.00  0.00           H  
ATOM   3616  N   ASN B  71      17.231   3.243  59.490  1.00  0.00           N  
ATOM   3617  CA  ASN B  71      18.222   4.245  59.852  1.00  0.00           C  
ATOM   3618  C   ASN B  71      17.651   5.198  60.880  1.00  0.00           C  
ATOM   3619  O   ASN B  71      17.821   6.416  60.810  1.00  0.00           O  
ATOM   3620  CB  ASN B  71      18.684   5.002  58.623  1.00  0.00           C  
ATOM   3621  CG  ASN B  71      19.401   4.125  57.630  1.00  0.00           C  
ATOM   3622  OD1 ASN B  71      20.521   3.657  57.867  1.00  0.00           O  
ATOM   3623  ND2 ASN B  71      18.782   3.906  56.500  1.00  0.00           N  
ATOM   3624  H   ASN B  71      16.306   3.554  59.126  1.00  0.00           H  
ATOM   3625  HA  ASN B  71      19.078   3.757  60.301  1.00  0.00           H  
ATOM   3626 1HB  ASN B  71      17.813   5.442  58.133  1.00  0.00           H  
ATOM   3627 2HB  ASN B  71      19.341   5.815  58.917  1.00  0.00           H  
ATOM   3628 1HD2 ASN B  71      19.211   3.339  55.797  1.00  0.00           H  
ATOM   3629 2HD2 ASN B  71      17.882   4.308  56.339  1.00  0.00           H  
ATOM   3630  N   ASN B  72      17.042   4.612  61.893  1.00  0.00           N  
ATOM   3631  CA  ASN B  72      16.472   5.332  63.002  1.00  0.00           C  
ATOM   3632  C   ASN B  72      17.364   5.119  64.216  1.00  0.00           C  
ATOM   3633  O   ASN B  72      17.285   4.078  64.872  1.00  0.00           O  
ATOM   3634  CB  ASN B  72      15.044   4.853  63.213  1.00  0.00           C  
ATOM   3635  CG  ASN B  72      14.293   5.576  64.272  1.00  0.00           C  
ATOM   3636  OD1 ASN B  72      14.866   6.062  65.252  1.00  0.00           O  
ATOM   3637  ND2 ASN B  72      13.001   5.682  64.088  1.00  0.00           N  
ATOM   3638  H   ASN B  72      16.934   3.606  61.863  1.00  0.00           H  
ATOM   3639  HA  ASN B  72      16.463   6.399  62.773  1.00  0.00           H  
ATOM   3640 1HB  ASN B  72      14.497   4.958  62.271  1.00  0.00           H  
ATOM   3641 2HB  ASN B  72      15.054   3.799  63.446  1.00  0.00           H  
ATOM   3642 1HD2 ASN B  72      12.439   6.189  64.748  1.00  0.00           H  
ATOM   3643 2HD2 ASN B  72      12.578   5.281  63.273  1.00  0.00           H  
ATOM   3644  N   ALA B  73      18.261   6.072  64.486  1.00  0.00           N  
ATOM   3645  CA  ALA B  73      19.229   5.883  65.564  1.00  0.00           C  
ATOM   3646  C   ALA B  73      18.544   5.703  66.904  1.00  0.00           C  
ATOM   3647  O   ALA B  73      18.997   4.907  67.731  1.00  0.00           O  
ATOM   3648  CB  ALA B  73      20.189   7.055  65.645  1.00  0.00           C  
ATOM   3649  H   ALA B  73      18.281   6.911  63.915  1.00  0.00           H  
ATOM   3650  HA  ALA B  73      19.789   4.980  65.352  1.00  0.00           H  
ATOM   3651 1HB  ALA B  73      20.925   6.873  66.433  1.00  0.00           H  
ATOM   3652 2HB  ALA B  73      20.695   7.174  64.706  1.00  0.00           H  
ATOM   3653 3HB  ALA B  73      19.637   7.964  65.870  1.00  0.00           H  
ATOM   3654  N   GLU B  74      17.450   6.435  67.128  1.00  0.00           N  
ATOM   3655  CA  GLU B  74      16.753   6.329  68.397  1.00  0.00           C  
ATOM   3656  C   GLU B  74      16.165   4.940  68.572  1.00  0.00           C  
ATOM   3657  O   GLU B  74      16.278   4.358  69.652  1.00  0.00           O  
ATOM   3658  CB  GLU B  74      15.680   7.409  68.504  1.00  0.00           C  
ATOM   3659  CG  GLU B  74      16.258   8.829  68.673  1.00  0.00           C  
ATOM   3660  CD  GLU B  74      15.211   9.910  68.657  1.00  0.00           C  
ATOM   3661  OE1 GLU B  74      14.131   9.641  68.205  1.00  0.00           O  
ATOM   3662  OE2 GLU B  74      15.495  10.998  69.096  1.00  0.00           O  
ATOM   3663  H   GLU B  74      17.121   7.071  66.413  1.00  0.00           H  
ATOM   3664  HA  GLU B  74      17.473   6.491  69.198  1.00  0.00           H  
ATOM   3665 1HB  GLU B  74      15.059   7.396  67.609  1.00  0.00           H  
ATOM   3666 2HB  GLU B  74      15.029   7.197  69.356  1.00  0.00           H  
ATOM   3667 1HG  GLU B  74      16.793   8.875  69.620  1.00  0.00           H  
ATOM   3668 2HG  GLU B  74      16.975   9.013  67.876  1.00  0.00           H  
ATOM   3669  N   ALA B  75      15.578   4.384  67.507  1.00  0.00           N  
ATOM   3670  CA  ALA B  75      15.041   3.033  67.577  1.00  0.00           C  
ATOM   3671  C   ALA B  75      16.149   2.028  67.832  1.00  0.00           C  
ATOM   3672  O   ALA B  75      15.975   1.125  68.645  1.00  0.00           O  
ATOM   3673  CB  ALA B  75      14.304   2.686  66.311  1.00  0.00           C  
ATOM   3674  H   ALA B  75      15.469   4.943  66.658  1.00  0.00           H  
ATOM   3675  HA  ALA B  75      14.356   2.980  68.419  1.00  0.00           H  
ATOM   3676 1HB  ALA B  75      13.896   1.679  66.382  1.00  0.00           H  
ATOM   3677 2HB  ALA B  75      13.507   3.389  66.146  1.00  0.00           H  
ATOM   3678 3HB  ALA B  75      14.995   2.742  65.506  1.00  0.00           H  
ATOM   3679  N   TRP B  76      17.317   2.194  67.194  1.00  0.00           N  
ATOM   3680  CA  TRP B  76      18.401   1.241  67.421  1.00  0.00           C  
ATOM   3681  C   TRP B  76      18.854   1.297  68.883  1.00  0.00           C  
ATOM   3682  O   TRP B  76      19.061   0.259  69.519  1.00  0.00           O  
ATOM   3683  CB  TRP B  76      19.591   1.516  66.495  1.00  0.00           C  
ATOM   3684  CG  TRP B  76      19.421   1.085  65.069  1.00  0.00           C  
ATOM   3685  CD1 TRP B  76      19.344   1.888  63.981  1.00  0.00           C  
ATOM   3686  CD2 TRP B  76      19.297  -0.258  64.575  1.00  0.00           C  
ATOM   3687  NE1 TRP B  76      19.200   1.133  62.842  1.00  0.00           N  
ATOM   3688  CE2 TRP B  76      19.161  -0.174  63.189  1.00  0.00           C  
ATOM   3689  CE3 TRP B  76      19.282  -1.500  65.181  1.00  0.00           C  
ATOM   3690  CZ2 TRP B  76      19.002  -1.290  62.401  1.00  0.00           C  
ATOM   3691  CZ3 TRP B  76      19.112  -2.625  64.383  1.00  0.00           C  
ATOM   3692  CH2 TRP B  76      18.975  -2.520  63.035  1.00  0.00           C  
ATOM   3693  H   TRP B  76      17.417   2.949  66.506  1.00  0.00           H  
ATOM   3694  HA  TRP B  76      18.024   0.244  67.212  1.00  0.00           H  
ATOM   3695 1HB  TRP B  76      19.773   2.585  66.479  1.00  0.00           H  
ATOM   3696 2HB  TRP B  76      20.482   1.037  66.893  1.00  0.00           H  
ATOM   3697  HD1 TRP B  76      19.386   2.956  64.011  1.00  0.00           H  
ATOM   3698  HE1 TRP B  76      19.112   1.463  61.853  1.00  0.00           H  
ATOM   3699  HE3 TRP B  76      19.386  -1.586  66.258  1.00  0.00           H  
ATOM   3700  HZ2 TRP B  76      18.885  -1.215  61.316  1.00  0.00           H  
ATOM   3701  HZ3 TRP B  76      19.081  -3.594  64.856  1.00  0.00           H  
ATOM   3702  HH2 TRP B  76      18.838  -3.423  62.444  1.00  0.00           H  
ATOM   3703  N   TYR B  77      18.964   2.509  69.429  1.00  0.00           N  
ATOM   3704  CA  TYR B  77      19.334   2.708  70.820  1.00  0.00           C  
ATOM   3705  C   TYR B  77      18.330   2.081  71.776  1.00  0.00           C  
ATOM   3706  O   TYR B  77      18.730   1.355  72.692  1.00  0.00           O  
ATOM   3707  CB  TYR B  77      19.521   4.196  71.110  1.00  0.00           C  
ATOM   3708  CG  TYR B  77      19.678   4.536  72.564  1.00  0.00           C  
ATOM   3709  CD1 TYR B  77      20.836   4.237  73.262  1.00  0.00           C  
ATOM   3710  CD2 TYR B  77      18.643   5.189  73.196  1.00  0.00           C  
ATOM   3711  CE1 TYR B  77      20.939   4.585  74.599  1.00  0.00           C  
ATOM   3712  CE2 TYR B  77      18.755   5.544  74.517  1.00  0.00           C  
ATOM   3713  CZ  TYR B  77      19.899   5.240  75.220  1.00  0.00           C  
ATOM   3714  OH  TYR B  77      20.008   5.602  76.546  1.00  0.00           O  
ATOM   3715  H   TYR B  77      18.810   3.333  68.842  1.00  0.00           H  
ATOM   3716  HA  TYR B  77      20.289   2.217  70.983  1.00  0.00           H  
ATOM   3717 1HB  TYR B  77      20.397   4.557  70.583  1.00  0.00           H  
ATOM   3718 2HB  TYR B  77      18.666   4.744  70.722  1.00  0.00           H  
ATOM   3719  HD1 TYR B  77      21.656   3.729  72.766  1.00  0.00           H  
ATOM   3720  HD2 TYR B  77      17.733   5.429  72.644  1.00  0.00           H  
ATOM   3721  HE1 TYR B  77      21.828   4.352  75.163  1.00  0.00           H  
ATOM   3722  HE2 TYR B  77      17.934   6.063  75.010  1.00  0.00           H  
ATOM   3723  HH  TYR B  77      19.258   6.156  76.797  1.00  0.00           H  
ATOM   3724  N   ASN B  78      17.040   2.373  71.578  1.00  0.00           N  
ATOM   3725  CA  ASN B  78      15.985   1.856  72.437  1.00  0.00           C  
ATOM   3726  C   ASN B  78      15.858   0.344  72.301  1.00  0.00           C  
ATOM   3727  O   ASN B  78      15.534  -0.344  73.272  1.00  0.00           O  
ATOM   3728  CB  ASN B  78      14.682   2.524  72.117  1.00  0.00           C  
ATOM   3729  CG  ASN B  78      14.623   3.931  72.558  1.00  0.00           C  
ATOM   3730  OD1 ASN B  78      15.266   4.349  73.531  1.00  0.00           O  
ATOM   3731  ND2 ASN B  78      13.860   4.701  71.834  1.00  0.00           N  
ATOM   3732  H   ASN B  78      16.788   3.001  70.808  1.00  0.00           H  
ATOM   3733  HA  ASN B  78      16.244   2.077  73.469  1.00  0.00           H  
ATOM   3734 1HB  ASN B  78      14.479   2.461  71.044  1.00  0.00           H  
ATOM   3735 2HB  ASN B  78      13.910   1.997  72.641  1.00  0.00           H  
ATOM   3736 1HD2 ASN B  78      13.755   5.671  72.039  1.00  0.00           H  
ATOM   3737 2HD2 ASN B  78      13.369   4.323  71.050  1.00  0.00           H  
ATOM   3738  N   LEU B  79      16.142  -0.186  71.106  1.00  0.00           N  
ATOM   3739  CA  LEU B  79      16.124  -1.617  70.881  1.00  0.00           C  
ATOM   3740  C   LEU B  79      17.224  -2.195  71.765  1.00  0.00           C  
ATOM   3741  O   LEU B  79      16.997  -3.150  72.516  1.00  0.00           O  
ATOM   3742  CB  LEU B  79      16.406  -1.923  69.397  1.00  0.00           C  
ATOM   3743  CG  LEU B  79      16.430  -3.387  68.934  1.00  0.00           C  
ATOM   3744  CD1 LEU B  79      15.062  -4.007  69.113  1.00  0.00           C  
ATOM   3745  CD2 LEU B  79      16.853  -3.444  67.489  1.00  0.00           C  
ATOM   3746  H   LEU B  79      16.328   0.432  70.314  1.00  0.00           H  
ATOM   3747  HA  LEU B  79      15.161  -2.014  71.188  1.00  0.00           H  
ATOM   3748 1HB  LEU B  79      15.657  -1.404  68.801  1.00  0.00           H  
ATOM   3749 2HB  LEU B  79      17.368  -1.501  69.144  1.00  0.00           H  
ATOM   3750  HG  LEU B  79      17.147  -3.943  69.529  1.00  0.00           H  
ATOM   3751 1HD1 LEU B  79      15.101  -5.026  68.764  1.00  0.00           H  
ATOM   3752 2HD1 LEU B  79      14.771  -3.991  70.156  1.00  0.00           H  
ATOM   3753 3HD1 LEU B  79      14.331  -3.463  68.522  1.00  0.00           H  
ATOM   3754 1HD2 LEU B  79      16.890  -4.482  67.154  1.00  0.00           H  
ATOM   3755 2HD2 LEU B  79      16.148  -2.900  66.894  1.00  0.00           H  
ATOM   3756 3HD2 LEU B  79      17.830  -2.997  67.389  1.00  0.00           H  
ATOM   3757  N   GLY B  80      18.417  -1.575  71.709  1.00  0.00           N  
ATOM   3758  CA  GLY B  80      19.550  -1.998  72.510  1.00  0.00           C  
ATOM   3759  C   GLY B  80      19.228  -1.933  73.991  1.00  0.00           C  
ATOM   3760  O   GLY B  80      19.578  -2.861  74.725  1.00  0.00           O  
ATOM   3761  H   GLY B  80      18.553  -0.804  71.047  1.00  0.00           H  
ATOM   3762 1HA  GLY B  80      19.815  -3.015  72.239  1.00  0.00           H  
ATOM   3763 2HA  GLY B  80      20.408  -1.360  72.287  1.00  0.00           H  
ATOM   3764  N   ASN B  81      18.523  -0.877  74.432  1.00  0.00           N  
ATOM   3765  CA  ASN B  81      18.147  -0.770  75.833  1.00  0.00           C  
ATOM   3766  C   ASN B  81      17.207  -1.888  76.224  1.00  0.00           C  
ATOM   3767  O   ASN B  81      17.378  -2.507  77.270  1.00  0.00           O  
ATOM   3768  CB  ASN B  81      17.455   0.534  76.154  1.00  0.00           C  
ATOM   3769  CG  ASN B  81      18.302   1.747  76.234  1.00  0.00           C  
ATOM   3770  OD1 ASN B  81      19.525   1.743  76.378  1.00  0.00           O  
ATOM   3771  ND2 ASN B  81      17.632   2.849  76.181  1.00  0.00           N  
ATOM   3772  H   ASN B  81      18.311  -0.122  73.774  1.00  0.00           H  
ATOM   3773  HA  ASN B  81      19.039  -0.860  76.442  1.00  0.00           H  
ATOM   3774 1HB  ASN B  81      16.709   0.713  75.392  1.00  0.00           H  
ATOM   3775 2HB  ASN B  81      16.925   0.423  77.097  1.00  0.00           H  
ATOM   3776 1HD2 ASN B  81      18.107   3.724  76.260  1.00  0.00           H  
ATOM   3777 2HD2 ASN B  81      16.634   2.814  76.106  1.00  0.00           H  
ATOM   3778  N   ALA B  82      16.238  -2.213  75.378  1.00  0.00           N  
ATOM   3779  CA  ALA B  82      15.338  -3.289  75.738  1.00  0.00           C  
ATOM   3780  C   ALA B  82      16.122  -4.597  75.933  1.00  0.00           C  
ATOM   3781  O   ALA B  82      15.913  -5.313  76.920  1.00  0.00           O  
ATOM   3782  CB  ALA B  82      14.282  -3.434  74.666  1.00  0.00           C  
ATOM   3783  H   ALA B  82      16.088  -1.657  74.528  1.00  0.00           H  
ATOM   3784  HA  ALA B  82      14.864  -3.037  76.684  1.00  0.00           H  
ATOM   3785 1HB  ALA B  82      13.609  -4.213  74.940  1.00  0.00           H  
ATOM   3786 2HB  ALA B  82      13.740  -2.497  74.560  1.00  0.00           H  
ATOM   3787 3HB  ALA B  82      14.766  -3.677  73.724  1.00  0.00           H  
ATOM   3788  N   TYR B  83      17.091  -4.867  75.049  1.00  0.00           N  
ATOM   3789  CA  TYR B  83      17.893  -6.079  75.191  1.00  0.00           C  
ATOM   3790  C   TYR B  83      18.757  -6.040  76.447  1.00  0.00           C  
ATOM   3791  O   TYR B  83      18.867  -7.053  77.148  1.00  0.00           O  
ATOM   3792  CB  TYR B  83      18.754  -6.313  73.954  1.00  0.00           C  
ATOM   3793  CG  TYR B  83      18.002  -6.943  72.801  1.00  0.00           C  
ATOM   3794  CD1 TYR B  83      17.598  -6.198  71.715  1.00  0.00           C  
ATOM   3795  CD2 TYR B  83      17.736  -8.300  72.834  1.00  0.00           C  
ATOM   3796  CE1 TYR B  83      16.935  -6.804  70.678  1.00  0.00           C  
ATOM   3797  CE2 TYR B  83      17.078  -8.900  71.789  1.00  0.00           C  
ATOM   3798  CZ  TYR B  83      16.677  -8.152  70.714  1.00  0.00           C  
ATOM   3799  OH  TYR B  83      16.020  -8.748  69.660  1.00  0.00           O  
ATOM   3800  H   TYR B  83      17.215  -4.247  74.240  1.00  0.00           H  
ATOM   3801  HA  TYR B  83      17.211  -6.923  75.291  1.00  0.00           H  
ATOM   3802 1HB  TYR B  83      19.164  -5.359  73.613  1.00  0.00           H  
ATOM   3803 2HB  TYR B  83      19.596  -6.953  74.211  1.00  0.00           H  
ATOM   3804  HD1 TYR B  83      17.812  -5.146  71.670  1.00  0.00           H  
ATOM   3805  HD2 TYR B  83      18.057  -8.899  73.685  1.00  0.00           H  
ATOM   3806  HE1 TYR B  83      16.629  -6.231  69.826  1.00  0.00           H  
ATOM   3807  HE2 TYR B  83      16.877  -9.970  71.817  1.00  0.00           H  
ATOM   3808  HH  TYR B  83      16.041  -9.701  69.769  1.00  0.00           H  
ATOM   3809  N   TYR B  84      19.333  -4.866  76.733  1.00  0.00           N  
ATOM   3810  CA  TYR B  84      20.176  -4.592  77.894  1.00  0.00           C  
ATOM   3811  C   TYR B  84      19.394  -4.898  79.172  1.00  0.00           C  
ATOM   3812  O   TYR B  84      19.872  -5.602  80.061  1.00  0.00           O  
ATOM   3813  CB  TYR B  84      20.593  -3.112  77.860  1.00  0.00           C  
ATOM   3814  CG  TYR B  84      21.490  -2.605  78.926  1.00  0.00           C  
ATOM   3815  CD1 TYR B  84      22.873  -2.662  78.775  1.00  0.00           C  
ATOM   3816  CD2 TYR B  84      20.933  -2.060  80.060  1.00  0.00           C  
ATOM   3817  CE1 TYR B  84      23.687  -2.164  79.771  1.00  0.00           C  
ATOM   3818  CE2 TYR B  84      21.735  -1.575  81.049  1.00  0.00           C  
ATOM   3819  CZ  TYR B  84      23.100  -1.619  80.917  1.00  0.00           C  
ATOM   3820  OH  TYR B  84      23.878  -1.125  81.929  1.00  0.00           O  
ATOM   3821  H   TYR B  84      19.210  -4.103  76.061  1.00  0.00           H  
ATOM   3822  HA  TYR B  84      21.055  -5.236  77.858  1.00  0.00           H  
ATOM   3823 1HB  TYR B  84      21.044  -2.884  76.909  1.00  0.00           H  
ATOM   3824 2HB  TYR B  84      19.707  -2.520  77.914  1.00  0.00           H  
ATOM   3825  HD1 TYR B  84      23.307  -3.090  77.873  1.00  0.00           H  
ATOM   3826  HD2 TYR B  84      19.849  -2.016  80.169  1.00  0.00           H  
ATOM   3827  HE1 TYR B  84      24.768  -2.199  79.662  1.00  0.00           H  
ATOM   3828  HE2 TYR B  84      21.291  -1.146  81.945  1.00  0.00           H  
ATOM   3829  HH  TYR B  84      23.314  -0.810  82.642  1.00  0.00           H  
ATOM   3830  N   LYS B  85      18.164  -4.375  79.252  1.00  0.00           N  
ATOM   3831  CA  LYS B  85      17.279  -4.549  80.403  1.00  0.00           C  
ATOM   3832  C   LYS B  85      16.901  -6.015  80.622  1.00  0.00           C  
ATOM   3833  O   LYS B  85      16.729  -6.451  81.762  1.00  0.00           O  
ATOM   3834  CB  LYS B  85      16.021  -3.692  80.246  1.00  0.00           C  
ATOM   3835  CG  LYS B  85      16.241  -2.154  80.321  1.00  0.00           C  
ATOM   3836  CD  LYS B  85      16.621  -1.665  81.719  1.00  0.00           C  
ATOM   3837  CE  LYS B  85      16.715  -0.141  81.753  1.00  0.00           C  
ATOM   3838  NZ  LYS B  85      17.092   0.372  83.106  1.00  0.00           N  
ATOM   3839  H   LYS B  85      17.843  -3.792  78.477  1.00  0.00           H  
ATOM   3840  HA  LYS B  85      17.815  -4.225  81.290  1.00  0.00           H  
ATOM   3841 1HB  LYS B  85      15.565  -3.908  79.274  1.00  0.00           H  
ATOM   3842 2HB  LYS B  85      15.300  -3.967  81.012  1.00  0.00           H  
ATOM   3843 1HG  LYS B  85      17.049  -1.884  79.648  1.00  0.00           H  
ATOM   3844 2HG  LYS B  85      15.339  -1.643  79.988  1.00  0.00           H  
ATOM   3845 1HD  LYS B  85      15.874  -1.999  82.441  1.00  0.00           H  
ATOM   3846 2HD  LYS B  85      17.589  -2.067  82.005  1.00  0.00           H  
ATOM   3847 1HE  LYS B  85      17.465   0.183  81.031  1.00  0.00           H  
ATOM   3848 2HE  LYS B  85      15.749   0.281  81.472  1.00  0.00           H  
ATOM   3849 1HZ  LYS B  85      17.142   1.382  83.082  1.00  0.00           H  
ATOM   3850 2HZ  LYS B  85      16.396   0.088  83.782  1.00  0.00           H  
ATOM   3851 3HZ  LYS B  85      17.991  -0.001  83.374  1.00  0.00           H  
ATOM   3852  N   GLN B  86      16.837  -6.800  79.542  1.00  0.00           N  
ATOM   3853  CA  GLN B  86      16.535  -8.227  79.638  1.00  0.00           C  
ATOM   3854  C   GLN B  86      17.774  -9.054  80.006  1.00  0.00           C  
ATOM   3855  O   GLN B  86      17.686 -10.275  80.146  1.00  0.00           O  
ATOM   3856  CB  GLN B  86      15.983  -8.786  78.320  1.00  0.00           C  
ATOM   3857  CG  GLN B  86      14.621  -8.296  77.889  1.00  0.00           C  
ATOM   3858  CD  GLN B  86      14.249  -8.898  76.544  1.00  0.00           C  
ATOM   3859  OE1 GLN B  86      15.145  -9.210  75.753  1.00  0.00           O  
ATOM   3860  NE2 GLN B  86      12.962  -9.115  76.298  1.00  0.00           N  
ATOM   3861  H   GLN B  86      16.928  -6.373  78.613  1.00  0.00           H  
ATOM   3862  HA  GLN B  86      15.791  -8.368  80.419  1.00  0.00           H  
ATOM   3863 1HB  GLN B  86      16.683  -8.533  77.521  1.00  0.00           H  
ATOM   3864 2HB  GLN B  86      15.942  -9.872  78.378  1.00  0.00           H  
ATOM   3865 1HG  GLN B  86      13.884  -8.603  78.626  1.00  0.00           H  
ATOM   3866 2HG  GLN B  86      14.632  -7.215  77.801  1.00  0.00           H  
ATOM   3867 1HE2 GLN B  86      12.685  -9.531  75.431  1.00  0.00           H  
ATOM   3868 2HE2 GLN B  86      12.272  -8.893  76.985  1.00  0.00           H  
ATOM   3869  N   GLY B  87      18.934  -8.400  80.131  1.00  0.00           N  
ATOM   3870  CA  GLY B  87      20.188  -9.059  80.454  1.00  0.00           C  
ATOM   3871  C   GLY B  87      20.965  -9.556  79.238  1.00  0.00           C  
ATOM   3872  O   GLY B  87      21.939 -10.306  79.386  1.00  0.00           O  
ATOM   3873  H   GLY B  87      18.967  -7.385  80.028  1.00  0.00           H  
ATOM   3874 1HA  GLY B  87      20.802  -8.354  81.009  1.00  0.00           H  
ATOM   3875 2HA  GLY B  87      19.989  -9.893  81.124  1.00  0.00           H  
ATOM   3876  N   ASP B  88      20.523  -9.203  78.030  1.00  0.00           N  
ATOM   3877  CA  ASP B  88      21.228  -9.643  76.845  1.00  0.00           C  
ATOM   3878  C   ASP B  88      22.169  -8.528  76.410  1.00  0.00           C  
ATOM   3879  O   ASP B  88      21.805  -7.629  75.636  1.00  0.00           O  
ATOM   3880  CB  ASP B  88      20.265 -10.055  75.740  1.00  0.00           C  
ATOM   3881  CG  ASP B  88      20.984 -10.704  74.567  1.00  0.00           C  
ATOM   3882  OD1 ASP B  88      22.185 -10.463  74.369  1.00  0.00           O  
ATOM   3883  OD2 ASP B  88      20.352 -11.496  73.906  1.00  0.00           O  
ATOM   3884  H   ASP B  88      19.724  -8.577  77.920  1.00  0.00           H  
ATOM   3885  HA  ASP B  88      21.830 -10.515  77.096  1.00  0.00           H  
ATOM   3886 1HB  ASP B  88      19.527 -10.753  76.141  1.00  0.00           H  
ATOM   3887 2HB  ASP B  88      19.726  -9.177  75.389  1.00  0.00           H  
ATOM   3888  N   TYR B  89      23.384  -8.591  76.936  1.00  0.00           N  
ATOM   3889  CA  TYR B  89      24.348  -7.531  76.759  1.00  0.00           C  
ATOM   3890  C   TYR B  89      25.040  -7.598  75.416  1.00  0.00           C  
ATOM   3891  O   TYR B  89      25.561  -6.589  74.949  1.00  0.00           O  
ATOM   3892  CB  TYR B  89      25.328  -7.563  77.914  1.00  0.00           C  
ATOM   3893  CG  TYR B  89      24.610  -7.263  79.182  1.00  0.00           C  
ATOM   3894  CD1 TYR B  89      24.350  -8.289  80.065  1.00  0.00           C  
ATOM   3895  CD2 TYR B  89      24.158  -5.983  79.447  1.00  0.00           C  
ATOM   3896  CE1 TYR B  89      23.644  -8.042  81.212  1.00  0.00           C  
ATOM   3897  CE2 TYR B  89      23.450  -5.736  80.601  1.00  0.00           C  
ATOM   3898  CZ  TYR B  89      23.194  -6.756  81.480  1.00  0.00           C  
ATOM   3899  OH  TYR B  89      22.482  -6.511  82.629  1.00  0.00           O  
ATOM   3900  H   TYR B  89      23.597  -9.379  77.540  1.00  0.00           H  
ATOM   3901  HA  TYR B  89      23.811  -6.587  76.803  1.00  0.00           H  
ATOM   3902 1HB  TYR B  89      25.765  -8.549  77.992  1.00  0.00           H  
ATOM   3903 2HB  TYR B  89      26.130  -6.842  77.775  1.00  0.00           H  
ATOM   3904  HD1 TYR B  89      24.697  -9.302  79.850  1.00  0.00           H  
ATOM   3905  HD2 TYR B  89      24.354  -5.179  78.746  1.00  0.00           H  
ATOM   3906  HE1 TYR B  89      23.435  -8.854  81.904  1.00  0.00           H  
ATOM   3907  HE2 TYR B  89      23.086  -4.739  80.821  1.00  0.00           H  
ATOM   3908  HH  TYR B  89      22.172  -5.599  82.627  1.00  0.00           H  
ATOM   3909  N   ASP B  90      25.018  -8.756  74.754  1.00  0.00           N  
ATOM   3910  CA  ASP B  90      25.681  -8.817  73.466  1.00  0.00           C  
ATOM   3911  C   ASP B  90      24.764  -8.178  72.435  1.00  0.00           C  
ATOM   3912  O   ASP B  90      25.228  -7.433  71.560  1.00  0.00           O  
ATOM   3913  CB  ASP B  90      25.968 -10.260  73.079  1.00  0.00           C  
ATOM   3914  CG  ASP B  90      26.988 -10.933  73.991  1.00  0.00           C  
ATOM   3915  OD1 ASP B  90      28.032 -10.373  74.268  1.00  0.00           O  
ATOM   3916  OD2 ASP B  90      26.698 -12.010  74.441  1.00  0.00           O  
ATOM   3917  H   ASP B  90      24.597  -9.595  75.151  1.00  0.00           H  
ATOM   3918  HA  ASP B  90      26.615  -8.257  73.511  1.00  0.00           H  
ATOM   3919 1HB  ASP B  90      25.033 -10.830  73.113  1.00  0.00           H  
ATOM   3920 2HB  ASP B  90      26.331 -10.296  72.053  1.00  0.00           H  
ATOM   3921  N   GLU B  91      23.448  -8.418  72.558  1.00  0.00           N  
ATOM   3922  CA  GLU B  91      22.523  -7.774  71.639  1.00  0.00           C  
ATOM   3923  C   GLU B  91      22.521  -6.277  71.909  1.00  0.00           C  
ATOM   3924  O   GLU B  91      22.661  -5.476  70.981  1.00  0.00           O  
ATOM   3925  CB  GLU B  91      21.129  -8.371  71.771  1.00  0.00           C  
ATOM   3926  CG  GLU B  91      20.981  -9.778  71.172  1.00  0.00           C  
ATOM   3927  CD  GLU B  91      21.022  -9.831  69.648  1.00  0.00           C  
ATOM   3928  OE1 GLU B  91      20.034  -9.493  69.020  1.00  0.00           O  
ATOM   3929  OE2 GLU B  91      22.040 -10.203  69.114  1.00  0.00           O  
ATOM   3930  H   GLU B  91      23.090  -9.075  73.272  1.00  0.00           H  
ATOM   3931  HA  GLU B  91      22.869  -7.939  70.617  1.00  0.00           H  
ATOM   3932 1HB  GLU B  91      20.889  -8.449  72.825  1.00  0.00           H  
ATOM   3933 2HB  GLU B  91      20.413  -7.723  71.341  1.00  0.00           H  
ATOM   3934 1HG  GLU B  91      21.786 -10.400  71.566  1.00  0.00           H  
ATOM   3935 2HG  GLU B  91      20.040 -10.201  71.521  1.00  0.00           H  
ATOM   3936  N   ALA B  92      22.561  -5.883  73.194  1.00  0.00           N  
ATOM   3937  CA  ALA B  92      22.591  -4.468  73.515  1.00  0.00           C  
ATOM   3938  C   ALA B  92      23.787  -3.776  72.858  1.00  0.00           C  
ATOM   3939  O   ALA B  92      23.621  -2.707  72.266  1.00  0.00           O  
ATOM   3940  CB  ALA B  92      22.653  -4.286  75.009  1.00  0.00           C  
ATOM   3941  H   ALA B  92      22.453  -6.562  73.956  1.00  0.00           H  
ATOM   3942  HA  ALA B  92      21.679  -4.019  73.139  1.00  0.00           H  
ATOM   3943 1HB  ALA B  92      22.638  -3.240  75.239  1.00  0.00           H  
ATOM   3944 2HB  ALA B  92      21.797  -4.774  75.452  1.00  0.00           H  
ATOM   3945 3HB  ALA B  92      23.564  -4.729  75.389  1.00  0.00           H  
ATOM   3946  N   ILE B  93      24.966  -4.421  72.859  1.00  0.00           N  
ATOM   3947  CA  ILE B  93      26.142  -3.846  72.207  1.00  0.00           C  
ATOM   3948  C   ILE B  93      25.931  -3.658  70.718  1.00  0.00           C  
ATOM   3949  O   ILE B  93      26.252  -2.592  70.181  1.00  0.00           O  
ATOM   3950  CB  ILE B  93      27.402  -4.716  72.451  1.00  0.00           C  
ATOM   3951  CG1 ILE B  93      27.793  -4.596  73.921  1.00  0.00           C  
ATOM   3952  CG2 ILE B  93      28.558  -4.342  71.496  1.00  0.00           C  
ATOM   3953  CD1 ILE B  93      28.795  -5.613  74.429  1.00  0.00           C  
ATOM   3954  H   ILE B  93      25.063  -5.292  73.393  1.00  0.00           H  
ATOM   3955  HA  ILE B  93      26.318  -2.870  72.645  1.00  0.00           H  
ATOM   3956  HB  ILE B  93      27.135  -5.761  72.284  1.00  0.00           H  
ATOM   3957 1HG1 ILE B  93      28.219  -3.608  74.083  1.00  0.00           H  
ATOM   3958 2HG1 ILE B  93      26.903  -4.671  74.492  1.00  0.00           H  
ATOM   3959 1HG2 ILE B  93      29.408  -4.984  71.685  1.00  0.00           H  
ATOM   3960 2HG2 ILE B  93      28.259  -4.471  70.458  1.00  0.00           H  
ATOM   3961 3HG2 ILE B  93      28.843  -3.326  71.654  1.00  0.00           H  
ATOM   3962 1HD1 ILE B  93      28.988  -5.429  75.481  1.00  0.00           H  
ATOM   3963 2HD1 ILE B  93      28.384  -6.617  74.312  1.00  0.00           H  
ATOM   3964 3HD1 ILE B  93      29.717  -5.539  73.886  1.00  0.00           H  
ATOM   3965  N   GLU B  94      25.409  -4.678  70.040  1.00  0.00           N  
ATOM   3966  CA  GLU B  94      25.212  -4.575  68.599  1.00  0.00           C  
ATOM   3967  C   GLU B  94      24.260  -3.436  68.224  1.00  0.00           C  
ATOM   3968  O   GLU B  94      24.522  -2.672  67.284  1.00  0.00           O  
ATOM   3969  CB  GLU B  94      24.643  -5.902  68.074  1.00  0.00           C  
ATOM   3970  CG  GLU B  94      24.449  -6.011  66.555  1.00  0.00           C  
ATOM   3971  CD  GLU B  94      25.749  -6.030  65.787  1.00  0.00           C  
ATOM   3972  OE1 GLU B  94      26.777  -6.217  66.396  1.00  0.00           O  
ATOM   3973  OE2 GLU B  94      25.708  -5.891  64.586  1.00  0.00           O  
ATOM   3974  H   GLU B  94      25.199  -5.555  70.537  1.00  0.00           H  
ATOM   3975  HA  GLU B  94      26.179  -4.388  68.132  1.00  0.00           H  
ATOM   3976 1HB  GLU B  94      25.291  -6.719  68.392  1.00  0.00           H  
ATOM   3977 2HB  GLU B  94      23.666  -6.076  68.537  1.00  0.00           H  
ATOM   3978 1HG  GLU B  94      23.902  -6.929  66.344  1.00  0.00           H  
ATOM   3979 2HG  GLU B  94      23.838  -5.175  66.213  1.00  0.00           H  
ATOM   3980  N   TYR B  95      23.180  -3.279  68.981  1.00  0.00           N  
ATOM   3981  CA  TYR B  95      22.204  -2.262  68.630  1.00  0.00           C  
ATOM   3982  C   TYR B  95      22.647  -0.865  69.052  1.00  0.00           C  
ATOM   3983  O   TYR B  95      22.391   0.107  68.330  1.00  0.00           O  
ATOM   3984  CB  TYR B  95      20.857  -2.667  69.196  1.00  0.00           C  
ATOM   3985  CG  TYR B  95      20.420  -3.993  68.628  1.00  0.00           C  
ATOM   3986  CD1 TYR B  95      20.078  -5.019  69.470  1.00  0.00           C  
ATOM   3987  CD2 TYR B  95      20.434  -4.218  67.264  1.00  0.00           C  
ATOM   3988  CE1 TYR B  95      19.757  -6.241  68.939  1.00  0.00           C  
ATOM   3989  CE2 TYR B  95      20.103  -5.441  66.758  1.00  0.00           C  
ATOM   3990  CZ  TYR B  95      19.776  -6.448  67.595  1.00  0.00           C  
ATOM   3991  OH  TYR B  95      19.461  -7.691  67.090  1.00  0.00           O  
ATOM   3992  H   TYR B  95      23.007  -3.943  69.748  1.00  0.00           H  
ATOM   3993  HA  TYR B  95      22.131  -2.229  67.549  1.00  0.00           H  
ATOM   3994 1HB  TYR B  95      20.950  -2.769  70.259  1.00  0.00           H  
ATOM   3995 2HB  TYR B  95      20.103  -1.922  68.975  1.00  0.00           H  
ATOM   3996  HD1 TYR B  95      20.074  -4.874  70.549  1.00  0.00           H  
ATOM   3997  HD2 TYR B  95      20.714  -3.442  66.583  1.00  0.00           H  
ATOM   3998  HE1 TYR B  95      19.492  -7.062  69.575  1.00  0.00           H  
ATOM   3999  HE2 TYR B  95      20.122  -5.614  65.685  1.00  0.00           H  
ATOM   4000  HH  TYR B  95      19.578  -8.376  67.794  1.00  0.00           H  
ATOM   4001  N   TYR B  96      23.344  -0.752  70.188  1.00  0.00           N  
ATOM   4002  CA  TYR B  96      23.850   0.538  70.611  1.00  0.00           C  
ATOM   4003  C   TYR B  96      24.849   1.033  69.592  1.00  0.00           C  
ATOM   4004  O   TYR B  96      24.834   2.215  69.236  1.00  0.00           O  
ATOM   4005  CB  TYR B  96      24.562   0.457  71.967  1.00  0.00           C  
ATOM   4006  CG  TYR B  96      23.698   0.304  73.190  1.00  0.00           C  
ATOM   4007  CD1 TYR B  96      22.475   0.926  73.282  1.00  0.00           C  
ATOM   4008  CD2 TYR B  96      24.158  -0.472  74.243  1.00  0.00           C  
ATOM   4009  CE1 TYR B  96      21.731   0.787  74.389  1.00  0.00           C  
ATOM   4010  CE2 TYR B  96      23.400  -0.611  75.366  1.00  0.00           C  
ATOM   4011  CZ  TYR B  96      22.185   0.021  75.442  1.00  0.00           C  
ATOM   4012  OH  TYR B  96      21.426  -0.089  76.566  1.00  0.00           O  
ATOM   4013  H   TYR B  96      23.498  -1.568  70.783  1.00  0.00           H  
ATOM   4014  HA  TYR B  96      23.035   1.252  70.633  1.00  0.00           H  
ATOM   4015 1HB  TYR B  96      25.231  -0.400  71.941  1.00  0.00           H  
ATOM   4016 2HB  TYR B  96      25.184   1.344  72.101  1.00  0.00           H  
ATOM   4017  HD1 TYR B  96      22.091   1.534  72.484  1.00  0.00           H  
ATOM   4018  HD2 TYR B  96      25.119  -0.966  74.173  1.00  0.00           H  
ATOM   4019  HE1 TYR B  96      20.774   1.289  74.431  1.00  0.00           H  
ATOM   4020  HE2 TYR B  96      23.761  -1.214  76.200  1.00  0.00           H  
ATOM   4021  HH  TYR B  96      20.672   0.524  76.501  1.00  0.00           H  
ATOM   4022  N   GLN B  97      25.710   0.137  69.088  1.00  0.00           N  
ATOM   4023  CA  GLN B  97      26.682   0.595  68.125  1.00  0.00           C  
ATOM   4024  C   GLN B  97      25.996   1.035  66.837  1.00  0.00           C  
ATOM   4025  O   GLN B  97      26.384   2.054  66.269  1.00  0.00           O  
ATOM   4026  CB  GLN B  97      27.738  -0.467  67.847  1.00  0.00           C  
ATOM   4027  CG  GLN B  97      28.906   0.035  66.971  1.00  0.00           C  
ATOM   4028  CD  GLN B  97      29.670   1.167  67.660  1.00  0.00           C  
ATOM   4029  OE1 GLN B  97      29.891   1.092  68.872  1.00  0.00           O  
ATOM   4030  NE2 GLN B  97      30.087   2.189  66.914  1.00  0.00           N  
ATOM   4031  H   GLN B  97      25.724  -0.837  69.412  1.00  0.00           H  
ATOM   4032  HA  GLN B  97      27.189   1.455  68.550  1.00  0.00           H  
ATOM   4033 1HB  GLN B  97      28.142  -0.828  68.795  1.00  0.00           H  
ATOM   4034 2HB  GLN B  97      27.267  -1.321  67.351  1.00  0.00           H  
ATOM   4035 1HG  GLN B  97      29.595  -0.786  66.794  1.00  0.00           H  
ATOM   4036 2HG  GLN B  97      28.523   0.412  66.021  1.00  0.00           H  
ATOM   4037 1HE2 GLN B  97      30.598   2.937  67.331  1.00  0.00           H  
ATOM   4038 2HE2 GLN B  97      29.920   2.221  65.896  1.00  0.00           H  
ATOM   4039  N   LYS B  98      24.947   0.331  66.381  1.00  0.00           N  
ATOM   4040  CA  LYS B  98      24.282   0.801  65.167  1.00  0.00           C  
ATOM   4041  C   LYS B  98      23.719   2.208  65.370  1.00  0.00           C  
ATOM   4042  O   LYS B  98      23.840   3.061  64.479  1.00  0.00           O  
ATOM   4043  CB  LYS B  98      23.197  -0.173  64.698  1.00  0.00           C  
ATOM   4044  CG  LYS B  98      23.778  -1.454  64.108  1.00  0.00           C  
ATOM   4045  CD  LYS B  98      22.723  -2.436  63.619  1.00  0.00           C  
ATOM   4046  CE  LYS B  98      23.408  -3.668  63.018  1.00  0.00           C  
ATOM   4047  NZ  LYS B  98      22.450  -4.674  62.477  1.00  0.00           N  
ATOM   4048  H   LYS B  98      24.661  -0.544  66.835  1.00  0.00           H  
ATOM   4049  HA  LYS B  98      25.028   0.861  64.376  1.00  0.00           H  
ATOM   4050 1HB  LYS B  98      22.561  -0.445  65.546  1.00  0.00           H  
ATOM   4051 2HB  LYS B  98      22.562   0.305  63.950  1.00  0.00           H  
ATOM   4052 1HG  LYS B  98      24.428  -1.192  63.274  1.00  0.00           H  
ATOM   4053 2HG  LYS B  98      24.386  -1.948  64.864  1.00  0.00           H  
ATOM   4054 1HD  LYS B  98      22.107  -2.747  64.462  1.00  0.00           H  
ATOM   4055 2HD  LYS B  98      22.088  -1.962  62.871  1.00  0.00           H  
ATOM   4056 1HE  LYS B  98      24.066  -3.344  62.215  1.00  0.00           H  
ATOM   4057 2HE  LYS B  98      24.007  -4.140  63.795  1.00  0.00           H  
ATOM   4058 1HZ  LYS B  98      22.977  -5.454  62.103  1.00  0.00           H  
ATOM   4059 2HZ  LYS B  98      21.842  -5.006  63.209  1.00  0.00           H  
ATOM   4060 3HZ  LYS B  98      21.900  -4.259  61.741  1.00  0.00           H  
ATOM   4061  N   ALA B  99      23.137   2.475  66.549  1.00  0.00           N  
ATOM   4062  CA  ALA B  99      22.605   3.808  66.809  1.00  0.00           C  
ATOM   4063  C   ALA B  99      23.706   4.853  66.716  1.00  0.00           C  
ATOM   4064  O   ALA B  99      23.501   5.923  66.138  1.00  0.00           O  
ATOM   4065  CB  ALA B  99      21.985   3.875  68.185  1.00  0.00           C  
ATOM   4066  H   ALA B  99      23.020   1.721  67.238  1.00  0.00           H  
ATOM   4067  HA  ALA B  99      21.854   4.024  66.055  1.00  0.00           H  
ATOM   4068 1HB  ALA B  99      21.575   4.868  68.354  1.00  0.00           H  
ATOM   4069 2HB  ALA B  99      21.213   3.151  68.252  1.00  0.00           H  
ATOM   4070 3HB  ALA B  99      22.740   3.660  68.937  1.00  0.00           H  
ATOM   4071  N   LEU B 100      24.878   4.510  67.256  1.00  0.00           N  
ATOM   4072  CA  LEU B 100      26.064   5.349  67.244  1.00  0.00           C  
ATOM   4073  C   LEU B 100      26.667   5.541  65.859  1.00  0.00           C  
ATOM   4074  O   LEU B 100      27.251   6.583  65.574  1.00  0.00           O  
ATOM   4075  CB  LEU B 100      27.076   4.797  68.235  1.00  0.00           C  
ATOM   4076  CG  LEU B 100      26.683   4.955  69.732  1.00  0.00           C  
ATOM   4077  CD1 LEU B 100      27.602   4.133  70.562  1.00  0.00           C  
ATOM   4078  CD2 LEU B 100      26.813   6.434  70.126  1.00  0.00           C  
ATOM   4079  H   LEU B 100      24.923   3.619  67.764  1.00  0.00           H  
ATOM   4080  HA  LEU B 100      25.761   6.314  67.586  1.00  0.00           H  
ATOM   4081 1HB  LEU B 100      27.217   3.746  68.029  1.00  0.00           H  
ATOM   4082 2HB  LEU B 100      28.028   5.305  68.080  1.00  0.00           H  
ATOM   4083  HG  LEU B 100      25.666   4.609  69.905  1.00  0.00           H  
ATOM   4084 1HD1 LEU B 100      27.349   4.241  71.617  1.00  0.00           H  
ATOM   4085 2HD1 LEU B 100      27.497   3.094  70.270  1.00  0.00           H  
ATOM   4086 3HD1 LEU B 100      28.604   4.451  70.397  1.00  0.00           H  
ATOM   4087 1HD2 LEU B 100      26.602   6.570  71.170  1.00  0.00           H  
ATOM   4088 2HD2 LEU B 100      27.803   6.743  69.934  1.00  0.00           H  
ATOM   4089 3HD2 LEU B 100      26.143   7.055  69.554  1.00  0.00           H  
ATOM   4090  N   GLU B 101      26.562   4.549  64.981  1.00  0.00           N  
ATOM   4091  CA  GLU B 101      27.091   4.744  63.636  1.00  0.00           C  
ATOM   4092  C   GLU B 101      26.267   5.832  62.945  1.00  0.00           C  
ATOM   4093  O   GLU B 101      26.807   6.684  62.234  1.00  0.00           O  
ATOM   4094  CB  GLU B 101      27.038   3.443  62.823  1.00  0.00           C  
ATOM   4095  CG  GLU B 101      28.018   2.355  63.277  1.00  0.00           C  
ATOM   4096  CD  GLU B 101      29.452   2.725  63.069  1.00  0.00           C  
ATOM   4097  OE1 GLU B 101      29.791   3.102  61.974  1.00  0.00           O  
ATOM   4098  OE2 GLU B 101      30.214   2.644  64.007  1.00  0.00           O  
ATOM   4099  H   GLU B 101      26.131   3.666  65.262  1.00  0.00           H  
ATOM   4100  HA  GLU B 101      28.127   5.078  63.706  1.00  0.00           H  
ATOM   4101 1HB  GLU B 101      26.031   3.025  62.886  1.00  0.00           H  
ATOM   4102 2HB  GLU B 101      27.236   3.662  61.776  1.00  0.00           H  
ATOM   4103 1HG  GLU B 101      27.867   2.175  64.330  1.00  0.00           H  
ATOM   4104 2HG  GLU B 101      27.797   1.432  62.746  1.00  0.00           H  
ATOM   4105  N   LEU B 102      24.953   5.818  63.201  1.00  0.00           N  
ATOM   4106  CA  LEU B 102      24.028   6.813  62.667  1.00  0.00           C  
ATOM   4107  C   LEU B 102      24.167   8.170  63.377  1.00  0.00           C  
ATOM   4108  O   LEU B 102      24.101   9.226  62.742  1.00  0.00           O  
ATOM   4109  CB  LEU B 102      22.609   6.292  62.831  1.00  0.00           C  
ATOM   4110  CG  LEU B 102      22.217   5.076  61.998  1.00  0.00           C  
ATOM   4111  CD1 LEU B 102      20.927   4.572  62.514  1.00  0.00           C  
ATOM   4112  CD2 LEU B 102      22.061   5.449  60.533  1.00  0.00           C  
ATOM   4113  H   LEU B 102      24.590   5.030  63.755  1.00  0.00           H  
ATOM   4114  HA  LEU B 102      24.257   6.962  61.617  1.00  0.00           H  
ATOM   4115 1HB  LEU B 102      22.491   6.008  63.867  1.00  0.00           H  
ATOM   4116 2HB  LEU B 102      21.917   7.099  62.607  1.00  0.00           H  
ATOM   4117  HG  LEU B 102      22.972   4.293  62.109  1.00  0.00           H  
ATOM   4118 1HD1 LEU B 102      20.636   3.693  61.953  1.00  0.00           H  
ATOM   4119 2HD1 LEU B 102      21.071   4.310  63.553  1.00  0.00           H  
ATOM   4120 3HD1 LEU B 102      20.167   5.338  62.423  1.00  0.00           H  
ATOM   4121 1HD2 LEU B 102      21.761   4.564  59.974  1.00  0.00           H  
ATOM   4122 2HD2 LEU B 102      21.294   6.218  60.432  1.00  0.00           H  
ATOM   4123 3HD2 LEU B 102      22.998   5.819  60.131  1.00  0.00           H  
ATOM   4124  N   ASP B 103      24.367   8.139  64.697  1.00  0.00           N  
ATOM   4125  CA  ASP B 103      24.541   9.334  65.513  1.00  0.00           C  
ATOM   4126  C   ASP B 103      25.595   9.066  66.590  1.00  0.00           C  
ATOM   4127  O   ASP B 103      25.263   8.558  67.666  1.00  0.00           O  
ATOM   4128  CB  ASP B 103      23.236   9.748  66.188  1.00  0.00           C  
ATOM   4129  CG  ASP B 103      23.378  11.067  66.991  1.00  0.00           C  
ATOM   4130  OD1 ASP B 103      24.510  11.496  67.270  1.00  0.00           O  
ATOM   4131  OD2 ASP B 103      22.356  11.643  67.311  1.00  0.00           O  
ATOM   4132  H   ASP B 103      24.359   7.234  65.167  1.00  0.00           H  
ATOM   4133  HA  ASP B 103      24.830  10.150  64.864  1.00  0.00           H  
ATOM   4134 1HB  ASP B 103      22.461   9.874  65.430  1.00  0.00           H  
ATOM   4135 2HB  ASP B 103      22.908   8.950  66.861  1.00  0.00           H  
ATOM   4136  N   PRO B 104      26.863   9.452  66.363  1.00  0.00           N  
ATOM   4137  CA  PRO B 104      27.999   9.176  67.209  1.00  0.00           C  
ATOM   4138  C   PRO B 104      28.158  10.137  68.373  1.00  0.00           C  
ATOM   4139  O   PRO B 104      29.199  10.117  69.034  1.00  0.00           O  
ATOM   4140  CB  PRO B 104      29.163   9.293  66.222  1.00  0.00           C  
ATOM   4141  CG  PRO B 104      28.729  10.377  65.269  1.00  0.00           C  
ATOM   4142  CD  PRO B 104      27.215  10.180  65.121  1.00  0.00           C  
ATOM   4143  HA  PRO B 104      27.915   8.144  67.578  1.00  0.00           H  
ATOM   4144 1HB  PRO B 104      30.092   9.535  66.757  1.00  0.00           H  
ATOM   4145 2HB  PRO B 104      29.317   8.322  65.719  1.00  0.00           H  
ATOM   4146 1HG  PRO B 104      28.995  11.361  65.675  1.00  0.00           H  
ATOM   4147 2HG  PRO B 104      29.262  10.268  64.313  1.00  0.00           H  
ATOM   4148 1HD  PRO B 104      26.728  11.167  65.094  1.00  0.00           H  
ATOM   4149 2HD  PRO B 104      26.991   9.556  64.229  1.00  0.00           H  
ATOM   4150  N   ASN B 105      27.165  10.997  68.640  1.00  0.00           N  
ATOM   4151  CA  ASN B 105      27.356  11.924  69.740  1.00  0.00           C  
ATOM   4152  C   ASN B 105      26.220  11.765  70.728  1.00  0.00           C  
ATOM   4153  O   ASN B 105      25.665  12.731  71.253  1.00  0.00           O  
ATOM   4154  CB  ASN B 105      27.424  13.345  69.221  1.00  0.00           C  
ATOM   4155  CG  ASN B 105      28.608  13.578  68.320  1.00  0.00           C  
ATOM   4156  OD1 ASN B 105      29.766  13.574  68.750  1.00  0.00           O  
ATOM   4157  ND2 ASN B 105      28.336  13.803  67.061  1.00  0.00           N  
ATOM   4158  H   ASN B 105      26.278  11.047  68.099  1.00  0.00           H  
ATOM   4159  HA  ASN B 105      28.280  11.691  70.253  1.00  0.00           H  
ATOM   4160 1HB  ASN B 105      26.511  13.557  68.658  1.00  0.00           H  
ATOM   4161 2HB  ASN B 105      27.464  14.042  70.051  1.00  0.00           H  
ATOM   4162 1HD2 ASN B 105      29.078  13.972  66.413  1.00  0.00           H  
ATOM   4163 2HD2 ASN B 105      27.388  13.810  66.749  1.00  0.00           H  
ATOM   4164  N   ASN B 106      25.945  10.512  71.042  1.00  0.00           N  
ATOM   4165  CA  ASN B 106      24.937  10.121  71.993  1.00  0.00           C  
ATOM   4166  C   ASN B 106      25.638   9.650  73.256  1.00  0.00           C  
ATOM   4167  O   ASN B 106      26.085   8.503  73.330  1.00  0.00           O  
ATOM   4168  CB  ASN B 106      24.056   9.054  71.360  1.00  0.00           C  
ATOM   4169  CG  ASN B 106      22.907   8.602  72.193  1.00  0.00           C  
ATOM   4170  OD1 ASN B 106      22.947   8.653  73.427  1.00  0.00           O  
ATOM   4171  ND2 ASN B 106      21.860   8.156  71.539  1.00  0.00           N  
ATOM   4172  H   ASN B 106      26.449   9.785  70.550  1.00  0.00           H  
ATOM   4173  HA  ASN B 106      24.325  10.989  72.247  1.00  0.00           H  
ATOM   4174 1HB  ASN B 106      23.665   9.441  70.414  1.00  0.00           H  
ATOM   4175 2HB  ASN B 106      24.663   8.197  71.113  1.00  0.00           H  
ATOM   4176 1HD2 ASN B 106      21.045   7.848  72.038  1.00  0.00           H  
ATOM   4177 2HD2 ASN B 106      21.871   8.132  70.536  1.00  0.00           H  
ATOM   4178  N   ALA B 107      25.793  10.547  74.235  1.00  0.00           N  
ATOM   4179  CA  ALA B 107      26.564  10.198  75.424  1.00  0.00           C  
ATOM   4180  C   ALA B 107      25.954   9.022  76.159  1.00  0.00           C  
ATOM   4181  O   ALA B 107      26.680   8.176  76.688  1.00  0.00           O  
ATOM   4182  CB  ALA B 107      26.669  11.381  76.366  1.00  0.00           C  
ATOM   4183  H   ALA B 107      25.399  11.475  74.130  1.00  0.00           H  
ATOM   4184  HA  ALA B 107      27.560   9.914  75.101  1.00  0.00           H  
ATOM   4185 1HB  ALA B 107      27.281  11.110  77.229  1.00  0.00           H  
ATOM   4186 2HB  ALA B 107      27.122  12.213  75.858  1.00  0.00           H  
ATOM   4187 3HB  ALA B 107      25.676  11.667  76.704  1.00  0.00           H  
ATOM   4188  N   GLU B 108      24.619   8.959  76.198  1.00  0.00           N  
ATOM   4189  CA  GLU B 108      23.963   7.869  76.902  1.00  0.00           C  
ATOM   4190  C   GLU B 108      24.246   6.537  76.229  1.00  0.00           C  
ATOM   4191  O   GLU B 108      24.528   5.553  76.916  1.00  0.00           O  
ATOM   4192  CB  GLU B 108      22.461   8.116  77.001  1.00  0.00           C  
ATOM   4193  CG  GLU B 108      22.076   9.258  77.952  1.00  0.00           C  
ATOM   4194  CD  GLU B 108      20.594   9.543  77.970  1.00  0.00           C  
ATOM   4195  OE1 GLU B 108      19.927   9.141  77.050  1.00  0.00           O  
ATOM   4196  OE2 GLU B 108      20.135  10.159  78.901  1.00  0.00           O  
ATOM   4197  H   GLU B 108      24.072   9.678  75.743  1.00  0.00           H  
ATOM   4198  HA  GLU B 108      24.363   7.827  77.914  1.00  0.00           H  
ATOM   4199 1HB  GLU B 108      22.062   8.341  76.011  1.00  0.00           H  
ATOM   4200 2HB  GLU B 108      21.972   7.209  77.350  1.00  0.00           H  
ATOM   4201 1HG  GLU B 108      22.397   8.995  78.960  1.00  0.00           H  
ATOM   4202 2HG  GLU B 108      22.611  10.159  77.656  1.00  0.00           H  
ATOM   4203  N   ALA B 109      24.202   6.500  74.892  1.00  0.00           N  
ATOM   4204  CA  ALA B 109      24.512   5.270  74.181  1.00  0.00           C  
ATOM   4205  C   ALA B 109      25.957   4.865  74.420  1.00  0.00           C  
ATOM   4206  O   ALA B 109      26.227   3.686  74.629  1.00  0.00           O  
ATOM   4207  CB  ALA B 109      24.237   5.417  72.707  1.00  0.00           C  
ATOM   4208  H   ALA B 109      23.902   7.334  74.383  1.00  0.00           H  
ATOM   4209  HA  ALA B 109      23.890   4.477  74.576  1.00  0.00           H  
ATOM   4210 1HB  ALA B 109      24.460   4.484  72.192  1.00  0.00           H  
ATOM   4211 2HB  ALA B 109      23.200   5.675  72.554  1.00  0.00           H  
ATOM   4212 3HB  ALA B 109      24.850   6.196  72.332  1.00  0.00           H  
ATOM   4213  N   TRP B 110      26.894   5.827  74.441  1.00  0.00           N  
ATOM   4214  CA  TRP B 110      28.292   5.464  74.670  1.00  0.00           C  
ATOM   4215  C   TRP B 110      28.451   4.862  76.065  1.00  0.00           C  
ATOM   4216  O   TRP B 110      29.130   3.847  76.246  1.00  0.00           O  
ATOM   4217  CB  TRP B 110      29.220   6.671  74.524  1.00  0.00           C  
ATOM   4218  CG  TRP B 110      29.481   7.123  73.120  1.00  0.00           C  
ATOM   4219  CD1 TRP B 110      29.094   8.288  72.565  1.00  0.00           C  
ATOM   4220  CD2 TRP B 110      30.179   6.412  72.088  1.00  0.00           C  
ATOM   4221  NE1 TRP B 110      29.527   8.366  71.265  1.00  0.00           N  
ATOM   4222  CE2 TRP B 110      30.180   7.229  70.958  1.00  0.00           C  
ATOM   4223  CE3 TRP B 110      30.781   5.179  72.024  1.00  0.00           C  
ATOM   4224  CZ2 TRP B 110      30.760   6.840  69.773  1.00  0.00           C  
ATOM   4225  CZ3 TRP B 110      31.357   4.781  70.825  1.00  0.00           C  
ATOM   4226  CH2 TRP B 110      31.346   5.589  69.734  1.00  0.00           C  
ATOM   4227  H   TRP B 110      26.631   6.798  74.236  1.00  0.00           H  
ATOM   4228  HA  TRP B 110      28.574   4.714  73.934  1.00  0.00           H  
ATOM   4229 1HB  TRP B 110      28.780   7.511  75.055  1.00  0.00           H  
ATOM   4230 2HB  TRP B 110      30.175   6.454  74.997  1.00  0.00           H  
ATOM   4231  HD1 TRP B 110      28.530   9.037  73.074  1.00  0.00           H  
ATOM   4232  HE1 TRP B 110      29.385   9.140  70.578  1.00  0.00           H  
ATOM   4233  HE3 TRP B 110      30.785   4.530  72.892  1.00  0.00           H  
ATOM   4234  HZ2 TRP B 110      30.748   7.484  68.889  1.00  0.00           H  
ATOM   4235  HZ3 TRP B 110      31.809   3.804  70.769  1.00  0.00           H  
ATOM   4236  HH2 TRP B 110      31.803   5.240  68.811  1.00  0.00           H  
ATOM   4237  N   TYR B 111      27.798   5.476  77.049  1.00  0.00           N  
ATOM   4238  CA  TYR B 111      27.799   4.986  78.412  1.00  0.00           C  
ATOM   4239  C   TYR B 111      27.230   3.579  78.542  1.00  0.00           C  
ATOM   4240  O   TYR B 111      27.861   2.717  79.163  1.00  0.00           O  
ATOM   4241  CB  TYR B 111      27.077   5.969  79.316  1.00  0.00           C  
ATOM   4242  CG  TYR B 111      26.750   5.425  80.642  1.00  0.00           C  
ATOM   4243  CD1 TYR B 111      27.722   5.167  81.568  1.00  0.00           C  
ATOM   4244  CD2 TYR B 111      25.428   5.205  80.939  1.00  0.00           C  
ATOM   4245  CE1 TYR B 111      27.377   4.660  82.788  1.00  0.00           C  
ATOM   4246  CE2 TYR B 111      25.079   4.717  82.154  1.00  0.00           C  
ATOM   4247  CZ  TYR B 111      26.042   4.434  83.071  1.00  0.00           C  
ATOM   4248  OH  TYR B 111      25.678   3.943  84.292  1.00  0.00           O  
ATOM   4249  H   TYR B 111      27.281   6.336  76.844  1.00  0.00           H  
ATOM   4250  HA  TYR B 111      28.838   4.943  78.739  1.00  0.00           H  
ATOM   4251 1HB  TYR B 111      27.691   6.851  79.458  1.00  0.00           H  
ATOM   4252 2HB  TYR B 111      26.157   6.290  78.838  1.00  0.00           H  
ATOM   4253  HD1 TYR B 111      28.751   5.352  81.330  1.00  0.00           H  
ATOM   4254  HD2 TYR B 111      24.657   5.421  80.195  1.00  0.00           H  
ATOM   4255  HE1 TYR B 111      28.141   4.440  83.532  1.00  0.00           H  
ATOM   4256  HE2 TYR B 111      24.028   4.542  82.395  1.00  0.00           H  
ATOM   4257  HH  TYR B 111      24.791   4.296  84.539  1.00  0.00           H  
ATOM   4258  N   ASN B 112      26.039   3.348  77.977  1.00  0.00           N  
ATOM   4259  CA  ASN B 112      25.403   2.044  78.057  1.00  0.00           C  
ATOM   4260  C   ASN B 112      26.170   0.996  77.254  1.00  0.00           C  
ATOM   4261  O   ASN B 112      26.186  -0.182  77.627  1.00  0.00           O  
ATOM   4262  CB  ASN B 112      23.966   2.134  77.631  1.00  0.00           C  
ATOM   4263  CG  ASN B 112      23.102   2.798  78.644  1.00  0.00           C  
ATOM   4264  OD1 ASN B 112      23.358   2.758  79.854  1.00  0.00           O  
ATOM   4265  ND2 ASN B 112      22.067   3.429  78.175  1.00  0.00           N  
ATOM   4266  H   ASN B 112      25.561   4.116  77.496  1.00  0.00           H  
ATOM   4267  HA  ASN B 112      25.418   1.727  79.096  1.00  0.00           H  
ATOM   4268 1HB  ASN B 112      23.886   2.654  76.670  1.00  0.00           H  
ATOM   4269 2HB  ASN B 112      23.599   1.138  77.509  1.00  0.00           H  
ATOM   4270 1HD2 ASN B 112      21.443   3.902  78.795  1.00  0.00           H  
ATOM   4271 2HD2 ASN B 112      21.897   3.447  77.189  1.00  0.00           H  
ATOM   4272  N   LEU B 113      26.834   1.418  76.171  1.00  0.00           N  
ATOM   4273  CA  LEU B 113      27.660   0.519  75.385  1.00  0.00           C  
ATOM   4274  C   LEU B 113      28.775   0.058  76.317  1.00  0.00           C  
ATOM   4275  O   LEU B 113      29.048  -1.145  76.435  1.00  0.00           O  
ATOM   4276  CB  LEU B 113      28.236   1.264  74.160  1.00  0.00           C  
ATOM   4277  CG  LEU B 113      29.145   0.499  73.185  1.00  0.00           C  
ATOM   4278  CD1 LEU B 113      28.373  -0.620  72.518  1.00  0.00           C  
ATOM   4279  CD2 LEU B 113      29.683   1.448  72.149  1.00  0.00           C  
ATOM   4280  H   LEU B 113      26.725   2.384  75.854  1.00  0.00           H  
ATOM   4281  HA  LEU B 113      27.071  -0.337  75.081  1.00  0.00           H  
ATOM   4282 1HB  LEU B 113      27.400   1.659  73.585  1.00  0.00           H  
ATOM   4283 2HB  LEU B 113      28.808   2.107  74.520  1.00  0.00           H  
ATOM   4284  HG  LEU B 113      29.975   0.075  73.733  1.00  0.00           H  
ATOM   4285 1HD1 LEU B 113      29.026  -1.132  71.829  1.00  0.00           H  
ATOM   4286 2HD1 LEU B 113      28.009  -1.315  73.258  1.00  0.00           H  
ATOM   4287 3HD1 LEU B 113      27.537  -0.205  71.962  1.00  0.00           H  
ATOM   4288 1HD2 LEU B 113      30.346   0.915  71.464  1.00  0.00           H  
ATOM   4289 2HD2 LEU B 113      28.869   1.870  71.595  1.00  0.00           H  
ATOM   4290 3HD2 LEU B 113      30.230   2.235  72.640  1.00  0.00           H  
ATOM   4291  N   GLY B 114      29.391   1.024  77.020  1.00  0.00           N  
ATOM   4292  CA  GLY B 114      30.453   0.745  77.967  1.00  0.00           C  
ATOM   4293  C   GLY B 114      29.979  -0.190  79.072  1.00  0.00           C  
ATOM   4294  O   GLY B 114      30.704  -1.123  79.427  1.00  0.00           O  
ATOM   4295  H   GLY B 114      29.138   2.003  76.854  1.00  0.00           H  
ATOM   4296 1HA  GLY B 114      31.285   0.295  77.437  1.00  0.00           H  
ATOM   4297 2HA  GLY B 114      30.805   1.684  78.400  1.00  0.00           H  
ATOM   4298  N   ASN B 115      28.753   0.019  79.590  1.00  0.00           N  
ATOM   4299  CA  ASN B 115      28.228  -0.857  80.632  1.00  0.00           C  
ATOM   4300  C   ASN B 115      28.059  -2.274  80.146  1.00  0.00           C  
ATOM   4301  O   ASN B 115      28.372  -3.219  80.874  1.00  0.00           O  
ATOM   4302  CB  ASN B 115      26.884  -0.405  81.157  1.00  0.00           C  
ATOM   4303  CG  ASN B 115      26.887   0.769  82.066  1.00  0.00           C  
ATOM   4304  OD1 ASN B 115      27.913   1.174  82.646  1.00  0.00           O  
ATOM   4305  ND2 ASN B 115      25.719   1.317  82.228  1.00  0.00           N  
ATOM   4306  H   ASN B 115      28.228   0.842  79.282  1.00  0.00           H  
ATOM   4307  HA  ASN B 115      28.933  -0.893  81.450  1.00  0.00           H  
ATOM   4308 1HB  ASN B 115      26.238  -0.181  80.314  1.00  0.00           H  
ATOM   4309 2HB  ASN B 115      26.432  -1.239  81.686  1.00  0.00           H  
ATOM   4310 1HD2 ASN B 115      25.612   2.111  82.833  1.00  0.00           H  
ATOM   4311 2HD2 ASN B 115      24.919   0.936  81.753  1.00  0.00           H  
ATOM   4312  N   ALA B 116      27.554  -2.448  78.929  1.00  0.00           N  
ATOM   4313  CA  ALA B 116      27.392  -3.792  78.424  1.00  0.00           C  
ATOM   4314  C   ALA B 116      28.762  -4.482  78.313  1.00  0.00           C  
ATOM   4315  O   ALA B 116      28.911  -5.632  78.732  1.00  0.00           O  
ATOM   4316  CB  ALA B 116      26.666  -3.746  77.098  1.00  0.00           C  
ATOM   4317  H   ALA B 116      27.237  -1.636  78.386  1.00  0.00           H  
ATOM   4318  HA  ALA B 116      26.792  -4.356  79.135  1.00  0.00           H  
ATOM   4319 1HB  ALA B 116      26.522  -4.756  76.732  1.00  0.00           H  
ATOM   4320 2HB  ALA B 116      25.702  -3.263  77.229  1.00  0.00           H  
ATOM   4321 3HB  ALA B 116      27.264  -3.170  76.394  1.00  0.00           H  
ATOM   4322  N   TYR B 117      29.790  -3.757  77.836  1.00  0.00           N  
ATOM   4323  CA  TYR B 117      31.123  -4.350  77.737  1.00  0.00           C  
ATOM   4324  C   TYR B 117      31.694  -4.689  79.110  1.00  0.00           C  
ATOM   4325  O   TYR B 117      32.278  -5.765  79.290  1.00  0.00           O  
ATOM   4326  CB  TYR B 117      32.086  -3.435  76.981  1.00  0.00           C  
ATOM   4327  CG  TYR B 117      31.981  -3.504  75.467  1.00  0.00           C  
ATOM   4328  CD1 TYR B 117      31.419  -2.480  74.738  1.00  0.00           C  
ATOM   4329  CD2 TYR B 117      32.493  -4.609  74.805  1.00  0.00           C  
ATOM   4330  CE1 TYR B 117      31.377  -2.561  73.362  1.00  0.00           C  
ATOM   4331  CE2 TYR B 117      32.446  -4.678  73.433  1.00  0.00           C  
ATOM   4332  CZ  TYR B 117      31.895  -3.653  72.715  1.00  0.00           C  
ATOM   4333  OH  TYR B 117      31.861  -3.717  71.336  1.00  0.00           O  
ATOM   4334  H   TYR B 117      29.617  -2.807  77.487  1.00  0.00           H  
ATOM   4335  HA  TYR B 117      31.036  -5.282  77.182  1.00  0.00           H  
ATOM   4336 1HB  TYR B 117      31.905  -2.402  77.284  1.00  0.00           H  
ATOM   4337 2HB  TYR B 117      33.110  -3.675  77.263  1.00  0.00           H  
ATOM   4338  HD1 TYR B 117      31.028  -1.608  75.238  1.00  0.00           H  
ATOM   4339  HD2 TYR B 117      32.944  -5.423  75.366  1.00  0.00           H  
ATOM   4340  HE1 TYR B 117      30.956  -1.760  72.785  1.00  0.00           H  
ATOM   4341  HE2 TYR B 117      32.858  -5.546  72.917  1.00  0.00           H  
ATOM   4342  HH  TYR B 117      31.600  -2.863  70.971  1.00  0.00           H  
ATOM   4343  N   TYR B 118      31.487  -3.788  80.080  1.00  0.00           N  
ATOM   4344  CA  TYR B 118      31.924  -3.945  81.463  1.00  0.00           C  
ATOM   4345  C   TYR B 118      31.325  -5.211  82.057  1.00  0.00           C  
ATOM   4346  O   TYR B 118      32.024  -6.049  82.628  1.00  0.00           O  
ATOM   4347  CB  TYR B 118      31.470  -2.732  82.292  1.00  0.00           C  
ATOM   4348  CG  TYR B 118      31.784  -2.778  83.757  1.00  0.00           C  
ATOM   4349  CD1 TYR B 118      32.999  -2.333  84.233  1.00  0.00           C  
ATOM   4350  CD2 TYR B 118      30.840  -3.281  84.632  1.00  0.00           C  
ATOM   4351  CE1 TYR B 118      33.269  -2.395  85.593  1.00  0.00           C  
ATOM   4352  CE2 TYR B 118      31.108  -3.345  85.972  1.00  0.00           C  
ATOM   4353  CZ  TYR B 118      32.314  -2.908  86.456  1.00  0.00           C  
ATOM   4354  OH  TYR B 118      32.567  -2.983  87.802  1.00  0.00           O  
ATOM   4355  H   TYR B 118      31.023  -2.911  79.830  1.00  0.00           H  
ATOM   4356  HA  TYR B 118      33.011  -4.030  81.483  1.00  0.00           H  
ATOM   4357 1HB  TYR B 118      31.896  -1.830  81.887  1.00  0.00           H  
ATOM   4358 2HB  TYR B 118      30.404  -2.629  82.199  1.00  0.00           H  
ATOM   4359  HD1 TYR B 118      33.732  -1.942  83.542  1.00  0.00           H  
ATOM   4360  HD2 TYR B 118      29.879  -3.631  84.256  1.00  0.00           H  
ATOM   4361  HE1 TYR B 118      34.217  -2.055  85.985  1.00  0.00           H  
ATOM   4362  HE2 TYR B 118      30.359  -3.747  86.655  1.00  0.00           H  
ATOM   4363  HH  TYR B 118      31.799  -3.350  88.251  1.00  0.00           H  
ATOM   4364  N   LYS B 119      30.006  -5.359  81.914  1.00  0.00           N  
ATOM   4365  CA  LYS B 119      29.268  -6.493  82.453  1.00  0.00           C  
ATOM   4366  C   LYS B 119      29.755  -7.816  81.879  1.00  0.00           C  
ATOM   4367  O   LYS B 119      29.825  -8.822  82.588  1.00  0.00           O  
ATOM   4368  CB  LYS B 119      27.775  -6.309  82.196  1.00  0.00           C  
ATOM   4369  CG  LYS B 119      26.870  -7.412  82.732  1.00  0.00           C  
ATOM   4370  CD  LYS B 119      26.868  -7.511  84.251  1.00  0.00           C  
ATOM   4371  CE  LYS B 119      25.840  -8.534  84.723  1.00  0.00           C  
ATOM   4372  NZ  LYS B 119      25.859  -8.702  86.207  1.00  0.00           N  
ATOM   4373  H   LYS B 119      29.478  -4.624  81.435  1.00  0.00           H  
ATOM   4374  HA  LYS B 119      29.437  -6.513  83.526  1.00  0.00           H  
ATOM   4375 1HB  LYS B 119      27.449  -5.361  82.624  1.00  0.00           H  
ATOM   4376 2HB  LYS B 119      27.607  -6.244  81.115  1.00  0.00           H  
ATOM   4377 1HG  LYS B 119      25.881  -7.166  82.431  1.00  0.00           H  
ATOM   4378 2HG  LYS B 119      27.138  -8.374  82.289  1.00  0.00           H  
ATOM   4379 1HD  LYS B 119      27.849  -7.831  84.603  1.00  0.00           H  
ATOM   4380 2HD  LYS B 119      26.637  -6.539  84.684  1.00  0.00           H  
ATOM   4381 1HE  LYS B 119      24.847  -8.207  84.414  1.00  0.00           H  
ATOM   4382 2HE  LYS B 119      26.057  -9.495  84.255  1.00  0.00           H  
ATOM   4383 1HZ  LYS B 119      25.168  -9.387  86.479  1.00  0.00           H  
ATOM   4384 2HZ  LYS B 119      26.776  -9.015  86.496  1.00  0.00           H  
ATOM   4385 3HZ  LYS B 119      25.649  -7.819  86.651  1.00  0.00           H  
ATOM   4386  N   GLN B 120      30.147  -7.802  80.607  1.00  0.00           N  
ATOM   4387  CA  GLN B 120      30.640  -8.988  79.918  1.00  0.00           C  
ATOM   4388  C   GLN B 120      32.131  -9.260  80.220  1.00  0.00           C  
ATOM   4389  O   GLN B 120      32.706 -10.215  79.693  1.00  0.00           O  
ATOM   4390  CB  GLN B 120      30.421  -8.850  78.398  1.00  0.00           C  
ATOM   4391  CG  GLN B 120      28.933  -8.770  77.939  1.00  0.00           C  
ATOM   4392  CD  GLN B 120      28.143 -10.050  78.168  1.00  0.00           C  
ATOM   4393  OE1 GLN B 120      27.673 -10.321  79.282  1.00  0.00           O  
ATOM   4394  NE2 GLN B 120      27.962 -10.836  77.111  1.00  0.00           N  
ATOM   4395  H   GLN B 120      30.016  -6.935  80.073  1.00  0.00           H  
ATOM   4396  HA  GLN B 120      30.070  -9.844  80.273  1.00  0.00           H  
ATOM   4397 1HB  GLN B 120      30.915  -7.937  78.054  1.00  0.00           H  
ATOM   4398 2HB  GLN B 120      30.888  -9.688  77.885  1.00  0.00           H  
ATOM   4399 1HG  GLN B 120      28.439  -7.992  78.501  1.00  0.00           H  
ATOM   4400 2HG  GLN B 120      28.899  -8.535  76.871  1.00  0.00           H  
ATOM   4401 1HE2 GLN B 120      27.437 -11.686  77.185  1.00  0.00           H  
ATOM   4402 2HE2 GLN B 120      28.320 -10.587  76.171  1.00  0.00           H  
ATOM   4403  N   GLY B 121      32.761  -8.412  81.052  1.00  0.00           N  
ATOM   4404  CA  GLY B 121      34.159  -8.550  81.453  1.00  0.00           C  
ATOM   4405  C   GLY B 121      35.194  -7.891  80.542  1.00  0.00           C  
ATOM   4406  O   GLY B 121      36.395  -8.145  80.689  1.00  0.00           O  
ATOM   4407  H   GLY B 121      32.246  -7.636  81.470  1.00  0.00           H  
ATOM   4408 1HA  GLY B 121      34.258  -8.131  82.453  1.00  0.00           H  
ATOM   4409 2HA  GLY B 121      34.390  -9.608  81.546  1.00  0.00           H  
ATOM   4410  N   ASP B 122      34.762  -7.094  79.567  1.00  0.00           N  
ATOM   4411  CA  ASP B 122      35.708  -6.453  78.680  1.00  0.00           C  
ATOM   4412  C   ASP B 122      35.939  -5.031  79.162  1.00  0.00           C  
ATOM   4413  O   ASP B 122      35.215  -4.098  78.783  1.00  0.00           O  
ATOM   4414  CB  ASP B 122      35.212  -6.499  77.240  1.00  0.00           C  
ATOM   4415  CG  ASP B 122      36.238  -5.998  76.236  1.00  0.00           C  
ATOM   4416  OD1 ASP B 122      37.143  -5.240  76.602  1.00  0.00           O  
ATOM   4417  OD2 ASP B 122      36.150  -6.423  75.105  1.00  0.00           O  
ATOM   4418  H   ASP B 122      33.773  -6.865  79.458  1.00  0.00           H  
ATOM   4419  HA  ASP B 122      36.655  -6.989  78.725  1.00  0.00           H  
ATOM   4420 1HB  ASP B 122      34.936  -7.523  76.985  1.00  0.00           H  
ATOM   4421 2HB  ASP B 122      34.315  -5.892  77.162  1.00  0.00           H  
ATOM   4422  N   TYR B 123      36.936  -4.875  80.028  1.00  0.00           N  
ATOM   4423  CA  TYR B 123      37.163  -3.599  80.665  1.00  0.00           C  
ATOM   4424  C   TYR B 123      37.881  -2.663  79.716  1.00  0.00           C  
ATOM   4425  O   TYR B 123      37.699  -1.453  79.780  1.00  0.00           O  
ATOM   4426  CB  TYR B 123      37.921  -3.812  81.963  1.00  0.00           C  
ATOM   4427  CG  TYR B 123      37.114  -4.705  82.862  1.00  0.00           C  
ATOM   4428  CD1 TYR B 123      37.571  -5.984  83.128  1.00  0.00           C  
ATOM   4429  CD2 TYR B 123      35.892  -4.290  83.360  1.00  0.00           C  
ATOM   4430  CE1 TYR B 123      36.818  -6.837  83.895  1.00  0.00           C  
ATOM   4431  CE2 TYR B 123      35.138  -5.153  84.127  1.00  0.00           C  
ATOM   4432  CZ  TYR B 123      35.596  -6.415  84.395  1.00  0.00           C  
ATOM   4433  OH  TYR B 123      34.838  -7.273  85.158  1.00  0.00           O  
ATOM   4434  H   TYR B 123      37.495  -5.683  80.278  1.00  0.00           H  
ATOM   4435  HA  TYR B 123      36.198  -3.159  80.898  1.00  0.00           H  
ATOM   4436 1HB  TYR B 123      38.890  -4.275  81.772  1.00  0.00           H  
ATOM   4437 2HB  TYR B 123      38.086  -2.859  82.467  1.00  0.00           H  
ATOM   4438  HD1 TYR B 123      38.525  -6.321  82.726  1.00  0.00           H  
ATOM   4439  HD2 TYR B 123      35.525  -3.297  83.138  1.00  0.00           H  
ATOM   4440  HE1 TYR B 123      37.177  -7.843  84.102  1.00  0.00           H  
ATOM   4441  HE2 TYR B 123      34.175  -4.848  84.518  1.00  0.00           H  
ATOM   4442  HH  TYR B 123      34.020  -6.836  85.415  1.00  0.00           H  
ATOM   4443  N   ASP B 124      38.674  -3.209  78.786  1.00  0.00           N  
ATOM   4444  CA  ASP B 124      39.392  -2.335  77.866  1.00  0.00           C  
ATOM   4445  C   ASP B 124      38.380  -1.520  77.063  1.00  0.00           C  
ATOM   4446  O   ASP B 124      38.527  -0.297  76.899  1.00  0.00           O  
ATOM   4447  CB  ASP B 124      40.220  -3.158  76.867  1.00  0.00           C  
ATOM   4448  CG  ASP B 124      41.455  -3.894  77.435  1.00  0.00           C  
ATOM   4449  OD1 ASP B 124      41.888  -3.623  78.535  1.00  0.00           O  
ATOM   4450  OD2 ASP B 124      41.963  -4.728  76.729  1.00  0.00           O  
ATOM   4451  H   ASP B 124      38.796  -4.214  78.733  1.00  0.00           H  
ATOM   4452  HA  ASP B 124      40.030  -1.658  78.432  1.00  0.00           H  
ATOM   4453 1HB  ASP B 124      39.563  -3.909  76.409  1.00  0.00           H  
ATOM   4454 2HB  ASP B 124      40.550  -2.502  76.062  1.00  0.00           H  
ATOM   4455  N   GLU B 125      37.324  -2.207  76.598  1.00  0.00           N  
ATOM   4456  CA  GLU B 125      36.277  -1.551  75.836  1.00  0.00           C  
ATOM   4457  C   GLU B 125      35.414  -0.678  76.725  1.00  0.00           C  
ATOM   4458  O   GLU B 125      35.181   0.491  76.407  1.00  0.00           O  
ATOM   4459  CB  GLU B 125      35.439  -2.598  75.117  1.00  0.00           C  
ATOM   4460  CG  GLU B 125      36.150  -3.281  73.930  1.00  0.00           C  
ATOM   4461  CD  GLU B 125      36.369  -2.396  72.709  1.00  0.00           C  
ATOM   4462  OE1 GLU B 125      35.432  -2.186  71.966  1.00  0.00           O  
ATOM   4463  OE2 GLU B 125      37.468  -1.929  72.521  1.00  0.00           O  
ATOM   4464  H   GLU B 125      37.281  -3.232  76.736  1.00  0.00           H  
ATOM   4465  HA  GLU B 125      36.747  -0.913  75.085  1.00  0.00           H  
ATOM   4466 1HB  GLU B 125      35.189  -3.379  75.828  1.00  0.00           H  
ATOM   4467 2HB  GLU B 125      34.526  -2.178  74.799  1.00  0.00           H  
ATOM   4468 1HG  GLU B 125      37.118  -3.643  74.278  1.00  0.00           H  
ATOM   4469 2HG  GLU B 125      35.562  -4.150  73.638  1.00  0.00           H  
ATOM   4470  N   ALA B 126      35.071  -1.156  77.927  1.00  0.00           N  
ATOM   4471  CA  ALA B 126      34.240  -0.352  78.804  1.00  0.00           C  
ATOM   4472  C   ALA B 126      34.877   1.006  79.079  1.00  0.00           C  
ATOM   4473  O   ALA B 126      34.197   2.031  79.042  1.00  0.00           O  
ATOM   4474  CB  ALA B 126      34.013  -1.078  80.104  1.00  0.00           C  
ATOM   4475  H   ALA B 126      35.298  -2.121  78.198  1.00  0.00           H  
ATOM   4476  HA  ALA B 126      33.287  -0.196  78.310  1.00  0.00           H  
ATOM   4477 1HB  ALA B 126      33.370  -0.494  80.727  1.00  0.00           H  
ATOM   4478 2HB  ALA B 126      33.554  -2.031  79.893  1.00  0.00           H  
ATOM   4479 3HB  ALA B 126      34.960  -1.231  80.599  1.00  0.00           H  
ATOM   4480  N   ILE B 127      36.198   1.021  79.273  1.00  0.00           N  
ATOM   4481  CA  ILE B 127      36.933   2.248  79.536  1.00  0.00           C  
ATOM   4482  C   ILE B 127      36.844   3.215  78.370  1.00  0.00           C  
ATOM   4483  O   ILE B 127      36.537   4.397  78.567  1.00  0.00           O  
ATOM   4484  CB  ILE B 127      38.401   1.899  79.875  1.00  0.00           C  
ATOM   4485  CG1 ILE B 127      38.398   1.189  81.235  1.00  0.00           C  
ATOM   4486  CG2 ILE B 127      39.339   3.131  79.841  1.00  0.00           C  
ATOM   4487  CD1 ILE B 127      39.651   0.478  81.600  1.00  0.00           C  
ATOM   4488  H   ILE B 127      36.700   0.127  79.295  1.00  0.00           H  
ATOM   4489  HA  ILE B 127      36.485   2.719  80.403  1.00  0.00           H  
ATOM   4490  HB  ILE B 127      38.754   1.170  79.141  1.00  0.00           H  
ATOM   4491 1HG1 ILE B 127      38.193   1.921  82.008  1.00  0.00           H  
ATOM   4492 2HG1 ILE B 127      37.607   0.479  81.227  1.00  0.00           H  
ATOM   4493 1HG2 ILE B 127      40.353   2.824  80.067  1.00  0.00           H  
ATOM   4494 2HG2 ILE B 127      39.327   3.587  78.850  1.00  0.00           H  
ATOM   4495 3HG2 ILE B 127      39.027   3.846  80.559  1.00  0.00           H  
ATOM   4496 1HD1 ILE B 127      39.520   0.003  82.554  1.00  0.00           H  
ATOM   4497 2HD1 ILE B 127      39.846  -0.282  80.850  1.00  0.00           H  
ATOM   4498 3HD1 ILE B 127      40.486   1.160  81.652  1.00  0.00           H  
ATOM   4499  N   GLU B 128      37.082   2.726  77.153  1.00  0.00           N  
ATOM   4500  CA  GLU B 128      37.029   3.595  75.985  1.00  0.00           C  
ATOM   4501  C   GLU B 128      35.639   4.214  75.786  1.00  0.00           C  
ATOM   4502  O   GLU B 128      35.513   5.403  75.461  1.00  0.00           O  
ATOM   4503  CB  GLU B 128      37.404   2.782  74.738  1.00  0.00           C  
ATOM   4504  CG  GLU B 128      37.495   3.560  73.420  1.00  0.00           C  
ATOM   4505  CD  GLU B 128      38.634   4.554  73.392  1.00  0.00           C  
ATOM   4506  OE1 GLU B 128      39.493   4.471  74.240  1.00  0.00           O  
ATOM   4507  OE2 GLU B 128      38.662   5.371  72.501  1.00  0.00           O  
ATOM   4508  H   GLU B 128      37.361   1.740  77.052  1.00  0.00           H  
ATOM   4509  HA  GLU B 128      37.751   4.400  76.122  1.00  0.00           H  
ATOM   4510 1HB  GLU B 128      38.362   2.288  74.908  1.00  0.00           H  
ATOM   4511 2HB  GLU B 128      36.661   1.990  74.597  1.00  0.00           H  
ATOM   4512 1HG  GLU B 128      37.631   2.845  72.609  1.00  0.00           H  
ATOM   4513 2HG  GLU B 128      36.553   4.080  73.248  1.00  0.00           H  
ATOM   4514  N   TYR B 129      34.592   3.426  76.008  1.00  0.00           N  
ATOM   4515  CA  TYR B 129      33.252   3.937  75.765  1.00  0.00           C  
ATOM   4516  C   TYR B 129      32.759   4.858  76.875  1.00  0.00           C  
ATOM   4517  O   TYR B 129      32.070   5.849  76.595  1.00  0.00           O  
ATOM   4518  CB  TYR B 129      32.325   2.768  75.503  1.00  0.00           C  
ATOM   4519  CG  TYR B 129      32.767   2.007  74.286  1.00  0.00           C  
ATOM   4520  CD1 TYR B 129      32.987   0.665  74.363  1.00  0.00           C  
ATOM   4521  CD2 TYR B 129      33.027   2.663  73.096  1.00  0.00           C  
ATOM   4522  CE1 TYR B 129      33.451   0.002  73.259  1.00  0.00           C  
ATOM   4523  CE2 TYR B 129      33.479   1.976  72.012  1.00  0.00           C  
ATOM   4524  CZ  TYR B 129      33.694   0.656  72.100  1.00  0.00           C  
ATOM   4525  OH  TYR B 129      34.151  -0.041  71.008  1.00  0.00           O  
ATOM   4526  H   TYR B 129      34.752   2.442  76.264  1.00  0.00           H  
ATOM   4527  HA  TYR B 129      33.292   4.555  74.876  1.00  0.00           H  
ATOM   4528 1HB  TYR B 129      32.350   2.101  76.352  1.00  0.00           H  
ATOM   4529 2HB  TYR B 129      31.308   3.108  75.354  1.00  0.00           H  
ATOM   4530  HD1 TYR B 129      32.806   0.126  75.292  1.00  0.00           H  
ATOM   4531  HD2 TYR B 129      32.883   3.718  73.007  1.00  0.00           H  
ATOM   4532  HE1 TYR B 129      33.635  -1.049  73.290  1.00  0.00           H  
ATOM   4533  HE2 TYR B 129      33.682   2.493  71.079  1.00  0.00           H  
ATOM   4534  HH  TYR B 129      34.597  -0.871  71.306  1.00  0.00           H  
ATOM   4535  N   TYR B 130      33.130   4.578  78.126  1.00  0.00           N  
ATOM   4536  CA  TYR B 130      32.740   5.458  79.209  1.00  0.00           C  
ATOM   4537  C   TYR B 130      33.389   6.813  78.994  1.00  0.00           C  
ATOM   4538  O   TYR B 130      32.744   7.845  79.207  1.00  0.00           O  
ATOM   4539  CB  TYR B 130      33.176   4.916  80.559  1.00  0.00           C  
ATOM   4540  CG  TYR B 130      32.436   3.732  81.085  1.00  0.00           C  
ATOM   4541  CD1 TYR B 130      33.145   2.717  81.697  1.00  0.00           C  
ATOM   4542  CD2 TYR B 130      31.078   3.646  80.981  1.00  0.00           C  
ATOM   4543  CE1 TYR B 130      32.496   1.639  82.203  1.00  0.00           C  
ATOM   4544  CE2 TYR B 130      30.436   2.577  81.476  1.00  0.00           C  
ATOM   4545  CZ  TYR B 130      31.139   1.568  82.091  1.00  0.00           C  
ATOM   4546  OH  TYR B 130      30.480   0.506  82.630  1.00  0.00           O  
ATOM   4547  H   TYR B 130      33.656   3.724  78.329  1.00  0.00           H  
ATOM   4548  HA  TYR B 130      31.666   5.605  79.177  1.00  0.00           H  
ATOM   4549 1HB  TYR B 130      34.203   4.624  80.470  1.00  0.00           H  
ATOM   4550 2HB  TYR B 130      33.115   5.710  81.297  1.00  0.00           H  
ATOM   4551  HD1 TYR B 130      34.221   2.784  81.773  1.00  0.00           H  
ATOM   4552  HD2 TYR B 130      30.508   4.423  80.508  1.00  0.00           H  
ATOM   4553  HE1 TYR B 130      33.048   0.846  82.697  1.00  0.00           H  
ATOM   4554  HE2 TYR B 130      29.360   2.531  81.384  1.00  0.00           H  
ATOM   4555  HH  TYR B 130      29.522   0.659  82.557  1.00  0.00           H  
ATOM   4556  N   GLN B 131      34.660   6.827  78.556  1.00  0.00           N  
ATOM   4557  CA  GLN B 131      35.308   8.105  78.346  1.00  0.00           C  
ATOM   4558  C   GLN B 131      34.638   8.870  77.209  1.00  0.00           C  
ATOM   4559  O   GLN B 131      34.453  10.081  77.323  1.00  0.00           O  
ATOM   4560  CB  GLN B 131      36.800   7.945  78.079  1.00  0.00           C  
ATOM   4561  CG  GLN B 131      37.578   9.287  78.015  1.00  0.00           C  
ATOM   4562  CD  GLN B 131      37.528  10.040  79.349  1.00  0.00           C  
ATOM   4563  OE1 GLN B 131      37.655   9.410  80.401  1.00  0.00           O  
ATOM   4564  NE2 GLN B 131      37.368  11.364  79.323  1.00  0.00           N  
ATOM   4565  H   GLN B 131      35.185   5.955  78.416  1.00  0.00           H  
ATOM   4566  HA  GLN B 131      35.198   8.689  79.252  1.00  0.00           H  
ATOM   4567 1HB  GLN B 131      37.240   7.323  78.862  1.00  0.00           H  
ATOM   4568 2HB  GLN B 131      36.940   7.416  77.130  1.00  0.00           H  
ATOM   4569 1HG  GLN B 131      38.619   9.079  77.780  1.00  0.00           H  
ATOM   4570 2HG  GLN B 131      37.145   9.930  77.246  1.00  0.00           H  
ATOM   4571 1HE2 GLN B 131      37.345  11.881  80.177  1.00  0.00           H  
ATOM   4572 2HE2 GLN B 131      37.295  11.889  78.439  1.00  0.00           H  
ATOM   4573  N   LYS B 132      34.219   8.192  76.127  1.00  0.00           N  
ATOM   4574  CA  LYS B 132      33.535   8.943  75.078  1.00  0.00           C  
ATOM   4575  C   LYS B 132      32.268   9.595  75.633  1.00  0.00           C  
ATOM   4576  O   LYS B 132      31.982  10.761  75.330  1.00  0.00           O  
ATOM   4577  CB  LYS B 132      33.238   8.074  73.851  1.00  0.00           C  
ATOM   4578  CG  LYS B 132      34.502   7.745  73.053  1.00  0.00           C  
ATOM   4579  CD  LYS B 132      34.245   6.902  71.807  1.00  0.00           C  
ATOM   4580  CE  LYS B 132      35.570   6.677  71.058  1.00  0.00           C  
ATOM   4581  NZ  LYS B 132      35.419   5.904  69.785  1.00  0.00           N  
ATOM   4582  H   LYS B 132      34.432   7.194  76.016  1.00  0.00           H  
ATOM   4583  HA  LYS B 132      34.195   9.746  74.751  1.00  0.00           H  
ATOM   4584 1HB  LYS B 132      32.785   7.133  74.175  1.00  0.00           H  
ATOM   4585 2HB  LYS B 132      32.525   8.577  73.197  1.00  0.00           H  
ATOM   4586 1HG  LYS B 132      34.975   8.679  72.751  1.00  0.00           H  
ATOM   4587 2HG  LYS B 132      35.197   7.209  73.696  1.00  0.00           H  
ATOM   4588 1HD  LYS B 132      33.835   5.938  72.107  1.00  0.00           H  
ATOM   4589 2HD  LYS B 132      33.531   7.403  71.156  1.00  0.00           H  
ATOM   4590 1HE  LYS B 132      36.005   7.646  70.827  1.00  0.00           H  
ATOM   4591 2HE  LYS B 132      36.250   6.134  71.715  1.00  0.00           H  
ATOM   4592 1HZ  LYS B 132      36.331   5.803  69.359  1.00  0.00           H  
ATOM   4593 2HZ  LYS B 132      35.040   4.986  69.967  1.00  0.00           H  
ATOM   4594 3HZ  LYS B 132      34.811   6.404  69.154  1.00  0.00           H  
ATOM   4595  N   ALA B 133      31.523   8.874  76.484  1.00  0.00           N  
ATOM   4596  CA  ALA B 133      30.316   9.463  77.055  1.00  0.00           C  
ATOM   4597  C   ALA B 133      30.654  10.727  77.839  1.00  0.00           C  
ATOM   4598  O   ALA B 133      29.945  11.731  77.723  1.00  0.00           O  
ATOM   4599  CB  ALA B 133      29.619   8.478  77.971  1.00  0.00           C  
ATOM   4600  H   ALA B 133      31.773   7.894  76.674  1.00  0.00           H  
ATOM   4601  HA  ALA B 133      29.652   9.728  76.236  1.00  0.00           H  
ATOM   4602 1HB  ALA B 133      28.709   8.925  78.366  1.00  0.00           H  
ATOM   4603 2HB  ALA B 133      29.375   7.597  77.414  1.00  0.00           H  
ATOM   4604 3HB  ALA B 133      30.278   8.210  78.792  1.00  0.00           H  
ATOM   4605  N   LEU B 134      31.764  10.685  78.587  1.00  0.00           N  
ATOM   4606  CA  LEU B 134      32.251  11.811  79.382  1.00  0.00           C  
ATOM   4607  C   LEU B 134      32.733  12.988  78.548  1.00  0.00           C  
ATOM   4608  O   LEU B 134      32.615  14.135  78.974  1.00  0.00           O  
ATOM   4609  CB  LEU B 134      33.373  11.346  80.313  1.00  0.00           C  
ATOM   4610  CG  LEU B 134      32.934  10.397  81.430  1.00  0.00           C  
ATOM   4611  CD1 LEU B 134      34.143   9.831  82.125  1.00  0.00           C  
ATOM   4612  CD2 LEU B 134      32.081  11.135  82.427  1.00  0.00           C  
ATOM   4613  H   LEU B 134      32.253   9.784  78.654  1.00  0.00           H  
ATOM   4614  HA  LEU B 134      31.424  12.169  79.972  1.00  0.00           H  
ATOM   4615 1HB  LEU B 134      34.125  10.842  79.718  1.00  0.00           H  
ATOM   4616 2HB  LEU B 134      33.831  12.222  80.768  1.00  0.00           H  
ATOM   4617  HG  LEU B 134      32.368   9.581  81.000  1.00  0.00           H  
ATOM   4618 1HD1 LEU B 134      33.821   9.144  82.902  1.00  0.00           H  
ATOM   4619 2HD1 LEU B 134      34.742   9.305  81.405  1.00  0.00           H  
ATOM   4620 3HD1 LEU B 134      34.730  10.632  82.566  1.00  0.00           H  
ATOM   4621 1HD2 LEU B 134      31.784  10.439  83.182  1.00  0.00           H  
ATOM   4622 2HD2 LEU B 134      32.653  11.947  82.869  1.00  0.00           H  
ATOM   4623 3HD2 LEU B 134      31.206  11.542  81.980  1.00  0.00           H  
ATOM   4624  N   GLU B 135      33.309  12.726  77.377  1.00  0.00           N  
ATOM   4625  CA  GLU B 135      33.764  13.825  76.532  1.00  0.00           C  
ATOM   4626  C   GLU B 135      32.544  14.611  76.050  1.00  0.00           C  
ATOM   4627  O   GLU B 135      32.559  15.841  75.985  1.00  0.00           O  
ATOM   4628  CB  GLU B 135      34.560  13.303  75.328  1.00  0.00           C  
ATOM   4629  CG  GLU B 135      35.931  12.698  75.665  1.00  0.00           C  
ATOM   4630  CD  GLU B 135      36.909  13.690  76.203  1.00  0.00           C  
ATOM   4631  OE1 GLU B 135      37.085  14.715  75.590  1.00  0.00           O  
ATOM   4632  OE2 GLU B 135      37.481  13.430  77.239  1.00  0.00           O  
ATOM   4633  H   GLU B 135      33.443  11.751  77.093  1.00  0.00           H  
ATOM   4634  HA  GLU B 135      34.399  14.487  77.121  1.00  0.00           H  
ATOM   4635 1HB  GLU B 135      33.976  12.533  74.820  1.00  0.00           H  
ATOM   4636 2HB  GLU B 135      34.716  14.115  74.619  1.00  0.00           H  
ATOM   4637 1HG  GLU B 135      35.791  11.929  76.410  1.00  0.00           H  
ATOM   4638 2HG  GLU B 135      36.342  12.227  74.774  1.00  0.00           H  
ATOM   4639  N   LEU B 136      31.468  13.878  75.753  1.00  0.00           N  
ATOM   4640  CA  LEU B 136      30.209  14.458  75.303  1.00  0.00           C  
ATOM   4641  C   LEU B 136      29.386  15.054  76.447  1.00  0.00           C  
ATOM   4642  O   LEU B 136      28.696  16.063  76.266  1.00  0.00           O  
ATOM   4643  CB  LEU B 136      29.398  13.372  74.625  1.00  0.00           C  
ATOM   4644  CG  LEU B 136      29.946  12.813  73.333  1.00  0.00           C  
ATOM   4645  CD1 LEU B 136      29.155  11.624  73.005  1.00  0.00           C  
ATOM   4646  CD2 LEU B 136      29.837  13.829  72.208  1.00  0.00           C  
ATOM   4647  H   LEU B 136      31.572  12.856  75.787  1.00  0.00           H  
ATOM   4648  HA  LEU B 136      30.433  15.257  74.606  1.00  0.00           H  
ATOM   4649 1HB  LEU B 136      29.336  12.541  75.321  1.00  0.00           H  
ATOM   4650 2HB  LEU B 136      28.396  13.751  74.439  1.00  0.00           H  
ATOM   4651  HG  LEU B 136      30.988  12.516  73.466  1.00  0.00           H  
ATOM   4652 1HD1 LEU B 136      29.535  11.181  72.091  1.00  0.00           H  
ATOM   4653 2HD1 LEU B 136      29.267  10.929  73.825  1.00  0.00           H  
ATOM   4654 3HD1 LEU B 136      28.114  11.894  72.885  1.00  0.00           H  
ATOM   4655 1HD2 LEU B 136      30.216  13.382  71.291  1.00  0.00           H  
ATOM   4656 2HD2 LEU B 136      28.793  14.109  72.070  1.00  0.00           H  
ATOM   4657 3HD2 LEU B 136      30.420  14.714  72.434  1.00  0.00           H  
ATOM   4658  N   ASP B 137      29.458  14.427  77.619  1.00  0.00           N  
ATOM   4659  CA  ASP B 137      28.741  14.858  78.807  1.00  0.00           C  
ATOM   4660  C   ASP B 137      29.706  14.937  79.996  1.00  0.00           C  
ATOM   4661  O   ASP B 137      29.946  13.927  80.679  1.00  0.00           O  
ATOM   4662  CB  ASP B 137      27.603  13.905  79.143  1.00  0.00           C  
ATOM   4663  CG  ASP B 137      26.768  14.367  80.359  1.00  0.00           C  
ATOM   4664  OD1 ASP B 137      27.198  15.273  81.090  1.00  0.00           O  
ATOM   4665  OD2 ASP B 137      25.707  13.811  80.553  1.00  0.00           O  
ATOM   4666  H   ASP B 137      30.008  13.572  77.676  1.00  0.00           H  
ATOM   4667  HA  ASP B 137      28.278  15.816  78.607  1.00  0.00           H  
ATOM   4668 1HB  ASP B 137      26.940  13.827  78.282  1.00  0.00           H  
ATOM   4669 2HB  ASP B 137      28.011  12.914  79.323  1.00  0.00           H  
ATOM   4670  N   PRO B 138      30.214  16.146  80.320  1.00  0.00           N  
ATOM   4671  CA  PRO B 138      31.187  16.425  81.355  1.00  0.00           C  
ATOM   4672  C   PRO B 138      30.744  15.970  82.736  1.00  0.00           C  
ATOM   4673  O   PRO B 138      31.578  15.876  83.639  1.00  0.00           O  
ATOM   4674  CB  PRO B 138      31.310  17.959  81.311  1.00  0.00           C  
ATOM   4675  CG  PRO B 138      30.925  18.338  79.908  1.00  0.00           C  
ATOM   4676  CD  PRO B 138      29.850  17.351  79.520  1.00  0.00           C  
ATOM   4677  HA  PRO B 138      32.137  15.944  81.077  1.00  0.00           H  
ATOM   4678 1HB  PRO B 138      30.654  18.405  82.072  1.00  0.00           H  
ATOM   4679 2HB  PRO B 138      32.339  18.254  81.564  1.00  0.00           H  
ATOM   4680 1HG  PRO B 138      30.579  19.384  79.876  1.00  0.00           H  
ATOM   4681 2HG  PRO B 138      31.804  18.273  79.246  1.00  0.00           H  
ATOM   4682 1HD  PRO B 138      28.848  17.720  79.797  1.00  0.00           H  
ATOM   4683 2HD  PRO B 138      29.958  17.168  78.436  1.00  0.00           H  
ATOM   4684  N   ASN B 139      29.437  15.740  82.946  1.00  0.00           N  
ATOM   4685  CA  ASN B 139      29.038  15.313  84.264  1.00  0.00           C  
ATOM   4686  C   ASN B 139      28.200  14.054  84.218  1.00  0.00           C  
ATOM   4687  O   ASN B 139      27.318  13.836  85.066  1.00  0.00           O  
ATOM   4688  CB  ASN B 139      28.289  16.426  84.972  1.00  0.00           C  
ATOM   4689  CG  ASN B 139      29.162  17.612  85.286  1.00  0.00           C  
ATOM   4690  OD1 ASN B 139      29.976  17.569  86.219  1.00  0.00           O  
ATOM   4691  ND2 ASN B 139      29.006  18.675  84.536  1.00  0.00           N  
ATOM   4692  H   ASN B 139      28.722  15.785  82.200  1.00  0.00           H  
ATOM   4693  HA  ASN B 139      29.927  15.071  84.842  1.00  0.00           H  
ATOM   4694 1HB  ASN B 139      27.463  16.755  84.341  1.00  0.00           H  
ATOM   4695 2HB  ASN B 139      27.864  16.048  85.901  1.00  0.00           H  
ATOM   4696 1HD2 ASN B 139      29.559  19.491  84.706  1.00  0.00           H  
ATOM   4697 2HD2 ASN B 139      28.337  18.665  83.792  1.00  0.00           H  
ATOM   4698  N   ASN B 140      28.600  13.119  83.367  1.00  0.00           N  
ATOM   4699  CA  ASN B 140      27.938  11.834  83.387  1.00  0.00           C  
ATOM   4700  C   ASN B 140      28.545  11.103  84.566  1.00  0.00           C  
ATOM   4701  O   ASN B 140      29.540  10.385  84.436  1.00  0.00           O  
ATOM   4702  CB  ASN B 140      28.107  11.080  82.073  1.00  0.00           C  
ATOM   4703  CG  ASN B 140      27.313   9.800  82.001  1.00  0.00           C  
ATOM   4704  OD1 ASN B 140      27.075   9.149  83.035  1.00  0.00           O  
ATOM   4705  ND2 ASN B 140      26.891   9.440  80.807  1.00  0.00           N  
ATOM   4706  H   ASN B 140      29.282  13.368  82.640  1.00  0.00           H  
ATOM   4707  HA  ASN B 140      26.873  11.976  83.577  1.00  0.00           H  
ATOM   4708 1HB  ASN B 140      27.795  11.719  81.262  1.00  0.00           H  
ATOM   4709 2HB  ASN B 140      29.135  10.846  81.909  1.00  0.00           H  
ATOM   4710 1HD2 ASN B 140      26.343   8.609  80.687  1.00  0.00           H  
ATOM   4711 2HD2 ASN B 140      27.098  10.011  80.013  1.00  0.00           H  
ATOM   4712  N   ALA B 141      27.960  11.329  85.739  1.00  0.00           N  
ATOM   4713  CA  ALA B 141      28.507  10.790  86.968  1.00  0.00           C  
ATOM   4714  C   ALA B 141      28.566   9.287  86.932  1.00  0.00           C  
ATOM   4715  O   ALA B 141      29.514   8.698  87.454  1.00  0.00           O  
ATOM   4716  CB  ALA B 141      27.676  11.227  88.156  1.00  0.00           C  
ATOM   4717  H   ALA B 141      27.163  11.968  85.753  1.00  0.00           H  
ATOM   4718  HA  ALA B 141      29.521  11.170  87.082  1.00  0.00           H  
ATOM   4719 1HB  ALA B 141      28.118  10.833  89.071  1.00  0.00           H  
ATOM   4720 2HB  ALA B 141      27.656  12.317  88.199  1.00  0.00           H  
ATOM   4721 3HB  ALA B 141      26.663  10.847  88.052  1.00  0.00           H  
ATOM   4722  N   GLU B 142      27.565   8.648  86.329  1.00  0.00           N  
ATOM   4723  CA  GLU B 142      27.589   7.201  86.315  1.00  0.00           C  
ATOM   4724  C   GLU B 142      28.749   6.707  85.462  1.00  0.00           C  
ATOM   4725  O   GLU B 142      29.398   5.725  85.828  1.00  0.00           O  
ATOM   4726  CB  GLU B 142      26.271   6.617  85.839  1.00  0.00           C  
ATOM   4727  CG  GLU B 142      25.090   6.850  86.785  1.00  0.00           C  
ATOM   4728  CD  GLU B 142      23.767   6.198  86.333  1.00  0.00           C  
ATOM   4729  OE1 GLU B 142      23.754   5.428  85.384  1.00  0.00           O  
ATOM   4730  OE2 GLU B 142      22.772   6.487  86.952  1.00  0.00           O  
ATOM   4731  H   GLU B 142      26.807   9.169  85.908  1.00  0.00           H  
ATOM   4732  HA  GLU B 142      27.751   6.851  87.335  1.00  0.00           H  
ATOM   4733 1HB  GLU B 142      26.027   6.982  84.840  1.00  0.00           H  
ATOM   4734 2HB  GLU B 142      26.406   5.564  85.795  1.00  0.00           H  
ATOM   4735 1HG  GLU B 142      25.357   6.456  87.767  1.00  0.00           H  
ATOM   4736 2HG  GLU B 142      24.940   7.922  86.891  1.00  0.00           H  
ATOM   4737  N   ALA B 143      29.019   7.374  84.323  1.00  0.00           N  
ATOM   4738  CA  ALA B 143      30.155   6.982  83.497  1.00  0.00           C  
ATOM   4739  C   ALA B 143      31.451   7.167  84.278  1.00  0.00           C  
ATOM   4740  O   ALA B 143      32.326   6.311  84.205  1.00  0.00           O  
ATOM   4741  CB  ALA B 143      30.201   7.771  82.199  1.00  0.00           C  
ATOM   4742  H   ALA B 143      28.404   8.137  84.026  1.00  0.00           H  
ATOM   4743  HA  ALA B 143      30.059   5.925  83.264  1.00  0.00           H  
ATOM   4744 1HB  ALA B 143      31.053   7.445  81.598  1.00  0.00           H  
ATOM   4745 2HB  ALA B 143      29.289   7.618  81.641  1.00  0.00           H  
ATOM   4746 3HB  ALA B 143      30.302   8.815  82.433  1.00  0.00           H  
ATOM   4747  N   LYS B 144      31.577   8.256  85.064  1.00  0.00           N  
ATOM   4748  CA  LYS B 144      32.811   8.459  85.837  1.00  0.00           C  
ATOM   4749  C   LYS B 144      33.016   7.341  86.848  1.00  0.00           C  
ATOM   4750  O   LYS B 144      34.140   6.856  87.050  1.00  0.00           O  
ATOM   4751  CB  LYS B 144      32.814   9.787  86.618  1.00  0.00           C  
ATOM   4752  CG  LYS B 144      32.941  11.042  85.791  1.00  0.00           C  
ATOM   4753  CD  LYS B 144      32.999  12.302  86.641  1.00  0.00           C  
ATOM   4754  CE  LYS B 144      33.204  13.556  85.765  1.00  0.00           C  
ATOM   4755  NZ  LYS B 144      33.268  14.813  86.584  1.00  0.00           N  
ATOM   4756  H   LYS B 144      30.828   8.959  85.060  1.00  0.00           H  
ATOM   4757  HA  LYS B 144      33.656   8.450  85.152  1.00  0.00           H  
ATOM   4758 1HB  LYS B 144      31.887   9.863  87.184  1.00  0.00           H  
ATOM   4759 2HB  LYS B 144      33.631   9.776  87.337  1.00  0.00           H  
ATOM   4760 1HG  LYS B 144      33.798  10.981  85.120  1.00  0.00           H  
ATOM   4761 2HG  LYS B 144      32.039  11.124  85.217  1.00  0.00           H  
ATOM   4762 1HD  LYS B 144      32.064  12.407  87.192  1.00  0.00           H  
ATOM   4763 2HD  LYS B 144      33.819  12.227  87.356  1.00  0.00           H  
ATOM   4764 1HE  LYS B 144      34.138  13.447  85.216  1.00  0.00           H  
ATOM   4765 2HE  LYS B 144      32.381  13.640  85.049  1.00  0.00           H  
ATOM   4766 1HZ  LYS B 144      33.424  15.623  85.987  1.00  0.00           H  
ATOM   4767 2HZ  LYS B 144      32.404  14.938  87.090  1.00  0.00           H  
ATOM   4768 3HZ  LYS B 144      34.030  14.745  87.238  1.00  0.00           H  
ATOM   4769  N   GLN B 145      31.928   6.949  87.509  1.00  0.00           N  
ATOM   4770  CA  GLN B 145      31.986   5.913  88.522  1.00  0.00           C  
ATOM   4771  C   GLN B 145      32.311   4.559  87.915  1.00  0.00           C  
ATOM   4772  O   GLN B 145      33.190   3.843  88.419  1.00  0.00           O  
ATOM   4773  CB  GLN B 145      30.637   5.855  89.235  1.00  0.00           C  
ATOM   4774  CG  GLN B 145      30.338   7.078  90.103  1.00  0.00           C  
ATOM   4775  CD  GLN B 145      28.893   7.116  90.559  1.00  0.00           C  
ATOM   4776  OE1 GLN B 145      28.071   6.345  90.054  1.00  0.00           O  
ATOM   4777  NE2 GLN B 145      28.576   8.000  91.497  1.00  0.00           N  
ATOM   4778  H   GLN B 145      31.040   7.433  87.330  1.00  0.00           H  
ATOM   4779  HA  GLN B 145      32.766   6.168  89.236  1.00  0.00           H  
ATOM   4780 1HB  GLN B 145      29.846   5.770  88.488  1.00  0.00           H  
ATOM   4781 2HB  GLN B 145      30.592   4.966  89.861  1.00  0.00           H  
ATOM   4782 1HG  GLN B 145      30.969   7.030  90.989  1.00  0.00           H  
ATOM   4783 2HG  GLN B 145      30.557   7.984  89.550  1.00  0.00           H  
ATOM   4784 1HE2 GLN B 145      27.634   8.063  91.828  1.00  0.00           H  
ATOM   4785 2HE2 GLN B 145      29.277   8.605  91.875  1.00  0.00           H  
ATOM   4786  N   ASN B 146      31.658   4.232  86.795  1.00  0.00           N  
ATOM   4787  CA  ASN B 146      31.884   2.949  86.174  1.00  0.00           C  
ATOM   4788  C   ASN B 146      33.239   2.910  85.479  1.00  0.00           C  
ATOM   4789  O   ASN B 146      33.844   1.843  85.388  1.00  0.00           O  
ATOM   4790  CB  ASN B 146      30.746   2.574  85.266  1.00  0.00           C  
ATOM   4791  CG  ASN B 146      29.484   2.279  86.035  1.00  0.00           C  
ATOM   4792  OD1 ASN B 146      29.514   2.160  87.270  1.00  0.00           O  
ATOM   4793  ND2 ASN B 146      28.375   2.114  85.350  1.00  0.00           N  
ATOM   4794  H   ASN B 146      30.943   4.859  86.415  1.00  0.00           H  
ATOM   4795  HA  ASN B 146      31.916   2.199  86.960  1.00  0.00           H  
ATOM   4796 1HB  ASN B 146      30.564   3.363  84.530  1.00  0.00           H  
ATOM   4797 2HB  ASN B 146      31.025   1.680  84.760  1.00  0.00           H  
ATOM   4798 1HD2 ASN B 146      27.525   1.907  85.831  1.00  0.00           H  
ATOM   4799 2HD2 ASN B 146      28.359   2.155  84.337  1.00  0.00           H  
ATOM   4800  N   LEU B 147      33.733   4.067  85.021  1.00  0.00           N  
ATOM   4801  CA  LEU B 147      35.047   4.171  84.412  1.00  0.00           C  
ATOM   4802  C   LEU B 147      36.086   3.843  85.457  1.00  0.00           C  
ATOM   4803  O   LEU B 147      37.022   3.086  85.183  1.00  0.00           O  
ATOM   4804  CB  LEU B 147      35.254   5.574  83.837  1.00  0.00           C  
ATOM   4805  CG  LEU B 147      36.601   5.902  83.187  1.00  0.00           C  
ATOM   4806  CD1 LEU B 147      36.882   4.988  82.051  1.00  0.00           C  
ATOM   4807  CD2 LEU B 147      36.544   7.304  82.666  1.00  0.00           C  
ATOM   4808  H   LEU B 147      33.155   4.907  85.055  1.00  0.00           H  
ATOM   4809  HA  LEU B 147      35.121   3.438  83.623  1.00  0.00           H  
ATOM   4810 1HB  LEU B 147      34.493   5.750  83.103  1.00  0.00           H  
ATOM   4811 2HB  LEU B 147      35.103   6.288  84.642  1.00  0.00           H  
ATOM   4812  HG  LEU B 147      37.397   5.810  83.924  1.00  0.00           H  
ATOM   4813 1HD1 LEU B 147      37.814   5.279  81.613  1.00  0.00           H  
ATOM   4814 2HD1 LEU B 147      36.944   3.963  82.396  1.00  0.00           H  
ATOM   4815 3HD1 LEU B 147      36.116   5.081  81.311  1.00  0.00           H  
ATOM   4816 1HD2 LEU B 147      37.494   7.564  82.199  1.00  0.00           H  
ATOM   4817 2HD2 LEU B 147      35.753   7.365  81.924  1.00  0.00           H  
ATOM   4818 3HD2 LEU B 147      36.340   7.996  83.483  1.00  0.00           H  
ATOM   4819  N   GLY B 148      35.913   4.403  86.660  1.00  0.00           N  
ATOM   4820  CA  GLY B 148      36.792   4.121  87.774  1.00  0.00           C  
ATOM   4821  C   GLY B 148      36.804   2.620  88.032  1.00  0.00           C  
ATOM   4822  O   GLY B 148      37.877   2.011  88.119  1.00  0.00           O  
ATOM   4823  H   GLY B 148      35.158   5.084  86.797  1.00  0.00           H  
ATOM   4824 1HA  GLY B 148      37.797   4.477  87.555  1.00  0.00           H  
ATOM   4825 2HA  GLY B 148      36.433   4.649  88.658  1.00  0.00           H  
ATOM   4826  N   ASN B 149      35.611   2.021  88.146  1.00  0.00           N  
ATOM   4827  CA  ASN B 149      35.523   0.595  88.409  1.00  0.00           C  
ATOM   4828  C   ASN B 149      36.167  -0.234  87.294  1.00  0.00           C  
ATOM   4829  O   ASN B 149      36.842  -1.225  87.584  1.00  0.00           O  
ATOM   4830  CB  ASN B 149      34.074   0.174  88.549  1.00  0.00           C  
ATOM   4831  CG  ASN B 149      33.410   0.683  89.799  1.00  0.00           C  
ATOM   4832  OD1 ASN B 149      34.054   1.115  90.761  1.00  0.00           O  
ATOM   4833  ND2 ASN B 149      32.101   0.635  89.806  1.00  0.00           N  
ATOM   4834  H   ASN B 149      34.759   2.591  88.098  1.00  0.00           H  
ATOM   4835  HA  ASN B 149      36.055   0.378  89.336  1.00  0.00           H  
ATOM   4836 1HB  ASN B 149      33.514   0.519  87.685  1.00  0.00           H  
ATOM   4837 2HB  ASN B 149      34.024  -0.911  88.551  1.00  0.00           H  
ATOM   4838 1HD2 ASN B 149      31.595   0.961  90.603  1.00  0.00           H  
ATOM   4839 2HD2 ASN B 149      31.607   0.274  89.015  1.00  0.00           H  
ATOM   4840  N   ALA B 150      35.965   0.152  86.023  1.00  0.00           N  
ATOM   4841  CA  ALA B 150      36.541  -0.590  84.911  1.00  0.00           C  
ATOM   4842  C   ALA B 150      38.056  -0.565  84.976  1.00  0.00           C  
ATOM   4843  O   ALA B 150      38.694  -1.592  84.742  1.00  0.00           O  
ATOM   4844  CB  ALA B 150      36.054  -0.032  83.586  1.00  0.00           C  
ATOM   4845  H   ALA B 150      35.351   0.945  85.832  1.00  0.00           H  
ATOM   4846  HA  ALA B 150      36.220  -1.625  84.994  1.00  0.00           H  
ATOM   4847 1HB  ALA B 150      36.466  -0.626  82.778  1.00  0.00           H  
ATOM   4848 2HB  ALA B 150      34.978  -0.071  83.553  1.00  0.00           H  
ATOM   4849 3HB  ALA B 150      36.375   1.004  83.493  1.00  0.00           H  
ATOM   4850  N   LYS B 151      38.642   0.589  85.326  1.00  0.00           N  
ATOM   4851  CA  LYS B 151      40.093   0.688  85.453  1.00  0.00           C  
ATOM   4852  C   LYS B 151      40.607  -0.192  86.587  1.00  0.00           C  
ATOM   4853  O   LYS B 151      41.660  -0.826  86.457  1.00  0.00           O  
ATOM   4854  CB  LYS B 151      40.526   2.140  85.637  1.00  0.00           C  
ATOM   4855  CG  LYS B 151      40.384   2.987  84.370  1.00  0.00           C  
ATOM   4856  CD  LYS B 151      40.804   4.431  84.600  1.00  0.00           C  
ATOM   4857  CE  LYS B 151      40.698   5.246  83.317  1.00  0.00           C  
ATOM   4858  NZ  LYS B 151      41.081   6.678  83.521  1.00  0.00           N  
ATOM   4859  H   LYS B 151      38.059   1.426  85.453  1.00  0.00           H  
ATOM   4860  HA  LYS B 151      40.549   0.325  84.536  1.00  0.00           H  
ATOM   4861 1HB  LYS B 151      39.913   2.599  86.418  1.00  0.00           H  
ATOM   4862 2HB  LYS B 151      41.562   2.175  85.964  1.00  0.00           H  
ATOM   4863 1HG  LYS B 151      41.005   2.558  83.586  1.00  0.00           H  
ATOM   4864 2HG  LYS B 151      39.347   2.965  84.036  1.00  0.00           H  
ATOM   4865 1HD  LYS B 151      40.150   4.876  85.354  1.00  0.00           H  
ATOM   4866 2HD  LYS B 151      41.830   4.464  84.963  1.00  0.00           H  
ATOM   4867 1HE  LYS B 151      41.350   4.808  82.562  1.00  0.00           H  
ATOM   4868 2HE  LYS B 151      39.682   5.204  82.964  1.00  0.00           H  
ATOM   4869 1HZ  LYS B 151      40.991   7.179  82.646  1.00  0.00           H  
ATOM   4870 2HZ  LYS B 151      40.471   7.097  84.210  1.00  0.00           H  
ATOM   4871 3HZ  LYS B 151      42.039   6.733  83.843  1.00  0.00           H  
ATOM   4872  N   GLN B 152      39.874  -0.229  87.704  1.00  0.00           N  
ATOM   4873  CA  GLN B 152      40.272  -1.055  88.838  1.00  0.00           C  
ATOM   4874  C   GLN B 152      40.250  -2.537  88.469  1.00  0.00           C  
ATOM   4875  O   GLN B 152      41.154  -3.286  88.849  1.00  0.00           O  
ATOM   4876  CB  GLN B 152      39.342  -0.805  90.022  1.00  0.00           C  
ATOM   4877  CG  GLN B 152      39.492   0.560  90.659  1.00  0.00           C  
ATOM   4878  CD  GLN B 152      38.414   0.815  91.677  1.00  0.00           C  
ATOM   4879  OE1 GLN B 152      37.430   0.072  91.721  1.00  0.00           O  
ATOM   4880  NE2 GLN B 152      38.582   1.850  92.491  1.00  0.00           N  
ATOM   4881  H   GLN B 152      39.047   0.376  87.773  1.00  0.00           H  
ATOM   4882  HA  GLN B 152      41.289  -0.788  89.121  1.00  0.00           H  
ATOM   4883 1HB  GLN B 152      38.312  -0.908  89.690  1.00  0.00           H  
ATOM   4884 2HB  GLN B 152      39.516  -1.560  90.785  1.00  0.00           H  
ATOM   4885 1HG  GLN B 152      40.455   0.604  91.164  1.00  0.00           H  
ATOM   4886 2HG  GLN B 152      39.442   1.326  89.895  1.00  0.00           H  
ATOM   4887 1HE2 GLN B 152      37.887   2.058  93.182  1.00  0.00           H  
ATOM   4888 2HE2 GLN B 152      39.399   2.424  92.417  1.00  0.00           H  
ATOM   4889  N   LYS B 153      39.240  -2.941  87.687  1.00  0.00           N  
ATOM   4890  CA  LYS B 153      39.102  -4.320  87.238  1.00  0.00           C  
ATOM   4891  C   LYS B 153      40.136  -4.667  86.168  1.00  0.00           C  
ATOM   4892  O   LYS B 153      40.663  -5.781  86.149  1.00  0.00           O  
ATOM   4893  CB  LYS B 153      37.702  -4.561  86.681  1.00  0.00           C  
ATOM   4894  CG  LYS B 153      36.540  -4.498  87.685  1.00  0.00           C  
ATOM   4895  CD  LYS B 153      36.537  -5.670  88.653  1.00  0.00           C  
ATOM   4896  CE  LYS B 153      35.319  -5.617  89.565  1.00  0.00           C  
ATOM   4897  NZ  LYS B 153      35.310  -6.742  90.550  1.00  0.00           N  
ATOM   4898  H   LYS B 153      38.504  -2.264  87.462  1.00  0.00           H  
ATOM   4899  HA  LYS B 153      39.279  -4.977  88.085  1.00  0.00           H  
ATOM   4900 1HB  LYS B 153      37.501  -3.827  85.899  1.00  0.00           H  
ATOM   4901 2HB  LYS B 153      37.683  -5.536  86.228  1.00  0.00           H  
ATOM   4902 1HG  LYS B 153      36.628  -3.586  88.268  1.00  0.00           H  
ATOM   4903 2HG  LYS B 153      35.594  -4.465  87.144  1.00  0.00           H  
ATOM   4904 1HD  LYS B 153      36.528  -6.605  88.089  1.00  0.00           H  
ATOM   4905 2HD  LYS B 153      37.427  -5.644  89.273  1.00  0.00           H  
ATOM   4906 1HE  LYS B 153      35.321  -4.671  90.105  1.00  0.00           H  
ATOM   4907 2HE  LYS B 153      34.415  -5.672  88.955  1.00  0.00           H  
ATOM   4908 1HZ  LYS B 153      34.489  -6.672  91.135  1.00  0.00           H  
ATOM   4909 2HZ  LYS B 153      35.296  -7.624  90.057  1.00  0.00           H  
ATOM   4910 3HZ  LYS B 153      36.137  -6.693  91.128  1.00  0.00           H  
ATOM   4911  N   GLN B 154      40.433  -3.712  85.278  1.00  0.00           N  
ATOM   4912  CA  GLN B 154      41.411  -3.906  84.217  1.00  0.00           C  
ATOM   4913  C   GLN B 154      42.784  -4.234  84.798  1.00  0.00           C  
ATOM   4914  O   GLN B 154      43.447  -5.165  84.332  1.00  0.00           O  
ATOM   4915  CB  GLN B 154      41.515  -2.641  83.365  1.00  0.00           C  
ATOM   4916  CG  GLN B 154      42.452  -2.723  82.176  1.00  0.00           C  
ATOM   4917  CD  GLN B 154      42.535  -1.396  81.476  1.00  0.00           C  
ATOM   4918  OE1 GLN B 154      42.791  -0.376  82.124  1.00  0.00           O  
ATOM   4919  NE2 GLN B 154      42.328  -1.379  80.174  1.00  0.00           N  
ATOM   4920  H   GLN B 154      39.923  -2.830  85.313  1.00  0.00           H  
ATOM   4921  HA  GLN B 154      41.089  -4.738  83.594  1.00  0.00           H  
ATOM   4922 1HB  GLN B 154      40.528  -2.373  82.996  1.00  0.00           H  
ATOM   4923 2HB  GLN B 154      41.854  -1.821  83.993  1.00  0.00           H  
ATOM   4924 1HG  GLN B 154      43.455  -2.993  82.519  1.00  0.00           H  
ATOM   4925 2HG  GLN B 154      42.080  -3.464  81.464  1.00  0.00           H  
ATOM   4926 1HE2 GLN B 154      42.375  -0.521  79.667  1.00  0.00           H  
ATOM   4927 2HE2 GLN B 154      42.129  -2.247  79.663  1.00  0.00           H  
ATOM   4928  N   GLY B 155      43.189  -3.472  85.821  1.00  0.00           N  
ATOM   4929  CA  GLY B 155      44.463  -3.660  86.499  1.00  0.00           C  
ATOM   4930  C   GLY B 155      45.652  -3.266  85.626  1.00  0.00           C  
ATOM   4931  O   GLY B 155      45.602  -2.257  84.922  1.00  0.00           O  
ATOM   4932  OXT GLY B 155      46.751  -3.749  85.899  1.00  0.00           O  
ATOM   4933  H   GLY B 155      42.589  -2.698  86.127  1.00  0.00           H  
ATOM   4934 1HA  GLY B 155      44.465  -3.068  87.414  1.00  0.00           H  
ATOM   4935 2HA  GLY B 155      44.556  -4.703  86.798  1.00  0.00           H  
TER                                                                             
ATOM   4937  N   SER C   1       8.322  -9.218  52.776  1.00  0.00           N  
ATOM   4938  CA  SER C   1       7.587  -8.797  51.594  1.00  0.00           C
[truncated: 799,470 more chars]
