# Supplementary material for: Computational design of mechanically coupled axle-rotor protein assemblies
Source: Science. Author manuscript; Available in PMC 2023 Dec 11. (PMC10712554; doi:10.1126/science.abm1183)
Supplement: Data S5 [file NIHMS1871500-supplement-Data_S5.zip › pdbs/D4_3.pdb]

ATOM      1  N   SER A   1     -13.410  -8.129 -17.219  1.00  0.00           N  
ATOM      2  CA  SER A   1     -12.196  -7.336 -17.069  1.00  0.00           C  
ATOM      3  C   SER A   1     -12.417  -6.164 -16.121  1.00  0.00           C  
ATOM      4  O   SER A   1     -12.040  -6.221 -14.950  1.00  0.00           O  
ATOM      5  CB  SER A   1     -11.736  -6.824 -18.421  1.00  0.00           C  
ATOM      6  OG  SER A   1     -12.666  -5.924 -18.959  1.00  0.00           O  
ATOM      7 1H   SER A   1     -13.236  -8.889 -17.845  1.00  0.00           H  
ATOM      8 2H   SER A   1     -13.686  -8.489 -16.328  1.00  0.00           H  
ATOM      9 3H   SER A   1     -14.141  -7.555 -17.587  1.00  0.00           H  
ATOM     10  HA  SER A   1     -11.425  -7.974 -16.638  1.00  0.00           H  
ATOM     11 1HB  SER A   1     -10.770  -6.332 -18.314  1.00  0.00           H  
ATOM     12 2HB  SER A   1     -11.603  -7.664 -19.101  1.00  0.00           H  
ATOM     13  HG  SER A   1     -12.398  -5.780 -19.870  1.00  0.00           H  
ATOM     14  N   GLU A   2     -13.030  -5.103 -16.633  1.00  0.00           N  
ATOM     15  CA  GLU A   2     -13.209  -3.877 -15.864  1.00  0.00           C  
ATOM     16  C   GLU A   2     -13.995  -4.138 -14.586  1.00  0.00           C  
ATOM     17  O   GLU A   2     -13.652  -3.627 -13.520  1.00  0.00           O  
ATOM     18  CB  GLU A   2     -13.925  -2.818 -16.707  1.00  0.00           C  
ATOM     19  CG  GLU A   2     -14.173  -1.502 -15.985  1.00  0.00           C  
ATOM     20  CD  GLU A   2     -14.743  -0.440 -16.883  1.00  0.00           C  
ATOM     21  OE1 GLU A   2     -14.875  -0.690 -18.057  1.00  0.00           O  
ATOM     22  OE2 GLU A   2     -15.047   0.623 -16.395  1.00  0.00           O  
ATOM     23  H   GLU A   2     -13.381  -5.146 -17.579  1.00  0.00           H  
ATOM     24  HA  GLU A   2     -12.224  -3.508 -15.581  1.00  0.00           H  
ATOM     25 1HB  GLU A   2     -13.336  -2.604 -17.599  1.00  0.00           H  
ATOM     26 2HB  GLU A   2     -14.889  -3.206 -17.036  1.00  0.00           H  
ATOM     27 1HG  GLU A   2     -14.867  -1.676 -15.162  1.00  0.00           H  
ATOM     28 2HG  GLU A   2     -13.234  -1.148 -15.562  1.00  0.00           H  
ATOM     29  N   GLU A   3     -15.051  -4.937 -14.699  1.00  0.00           N  
ATOM     30  CA  GLU A   3     -15.961  -5.167 -13.583  1.00  0.00           C  
ATOM     31  C   GLU A   3     -15.234  -5.794 -12.400  1.00  0.00           C  
ATOM     32  O   GLU A   3     -15.456  -5.414 -11.251  1.00  0.00           O  
ATOM     33  CB  GLU A   3     -17.120  -6.067 -14.017  1.00  0.00           C  
ATOM     34  CG  GLU A   3     -18.083  -5.420 -15.002  1.00  0.00           C  
ATOM     35  CD  GLU A   3     -17.573  -5.436 -16.416  1.00  0.00           C  
ATOM     36  OE1 GLU A   3     -16.521  -5.985 -16.641  1.00  0.00           O  
ATOM     37  OE2 GLU A   3     -18.235  -4.898 -17.272  1.00  0.00           O  
ATOM     38  H   GLU A   3     -15.228  -5.396 -15.581  1.00  0.00           H  
ATOM     39  HA  GLU A   3     -16.353  -4.202 -13.261  1.00  0.00           H  
ATOM     40 1HB  GLU A   3     -16.725  -6.971 -14.480  1.00  0.00           H  
ATOM     41 2HB  GLU A   3     -17.692  -6.371 -13.140  1.00  0.00           H  
ATOM     42 1HG  GLU A   3     -19.035  -5.950 -14.965  1.00  0.00           H  
ATOM     43 2HG  GLU A   3     -18.261  -4.390 -14.696  1.00  0.00           H  
ATOM     44  N   GLU A   4     -14.364  -6.756 -12.689  1.00  0.00           N  
ATOM     45  CA  GLU A   4     -13.588  -7.424 -11.652  1.00  0.00           C  
ATOM     46  C   GLU A   4     -12.557  -6.483 -11.043  1.00  0.00           C  
ATOM     47  O   GLU A   4     -12.370  -6.454  -9.826  1.00  0.00           O  
ATOM     48  CB  GLU A   4     -12.890  -8.662 -12.221  1.00  0.00           C  
ATOM     49  CG  GLU A   4     -13.833  -9.790 -12.616  1.00  0.00           C  
ATOM     50  CD  GLU A   4     -14.456  -9.585 -13.968  1.00  0.00           C  
ATOM     51  OE1 GLU A   4     -14.049  -8.681 -14.658  1.00  0.00           O  
ATOM     52  OE2 GLU A   4     -15.341 -10.333 -14.312  1.00  0.00           O  
ATOM     53  H   GLU A   4     -14.238  -7.032 -13.653  1.00  0.00           H  
ATOM     54  HA  GLU A   4     -14.272  -7.728 -10.859  1.00  0.00           H  
ATOM     55 1HB  GLU A   4     -12.316  -8.382 -13.104  1.00  0.00           H  
ATOM     56 2HB  GLU A   4     -12.188  -9.055 -11.485  1.00  0.00           H  
ATOM     57 1HG  GLU A   4     -13.278 -10.727 -12.622  1.00  0.00           H  
ATOM     58 2HG  GLU A   4     -14.620  -9.870 -11.867  1.00  0.00           H  
ATOM     59  N   ALA A   5     -11.889  -5.714 -11.896  1.00  0.00           N  
ATOM     60  CA  ALA A   5     -10.865  -4.779 -11.444  1.00  0.00           C  
ATOM     61  C   ALA A   5     -11.441  -3.758 -10.473  1.00  0.00           C  
ATOM     62  O   ALA A   5     -10.842  -3.464  -9.438  1.00  0.00           O  
ATOM     63  CB  ALA A   5     -10.228  -4.076 -12.634  1.00  0.00           C  
ATOM     64  H   ALA A   5     -12.096  -5.778 -12.882  1.00  0.00           H  
ATOM     65  HA  ALA A   5     -10.098  -5.346 -10.917  1.00  0.00           H  
ATOM     66 1HB  ALA A   5      -9.465  -3.382 -12.281  1.00  0.00           H  
ATOM     67 2HB  ALA A   5      -9.769  -4.816 -13.291  1.00  0.00           H  
ATOM     68 3HB  ALA A   5     -10.991  -3.528 -13.184  1.00  0.00           H  
ATOM     69  N   ARG A   6     -12.608  -3.219 -10.811  1.00  0.00           N  
ATOM     70  CA  ARG A   6     -13.287  -2.258  -9.950  1.00  0.00           C  
ATOM     71  C   ARG A   6     -13.728  -2.905  -8.643  1.00  0.00           C  
ATOM     72  O   ARG A   6     -13.582  -2.320  -7.570  1.00  0.00           O  
ATOM     73  CB  ARG A   6     -14.500  -1.670 -10.656  1.00  0.00           C  
ATOM     74  CG  ARG A   6     -14.177  -0.672 -11.756  1.00  0.00           C  
ATOM     75  CD  ARG A   6     -15.407  -0.053 -12.314  1.00  0.00           C  
ATOM     76  NE  ARG A   6     -15.111   0.834 -13.427  1.00  0.00           N  
ATOM     77  CZ  ARG A   6     -14.721   2.118 -13.299  1.00  0.00           C  
ATOM     78  NH1 ARG A   6     -14.586   2.647 -12.103  1.00  0.00           N  
ATOM     79  NH2 ARG A   6     -14.476   2.844 -14.375  1.00  0.00           N  
ATOM     80  H   ARG A   6     -13.035  -3.482 -11.687  1.00  0.00           H  
ATOM     81  HA  ARG A   6     -12.582  -1.463  -9.708  1.00  0.00           H  
ATOM     82 1HB  ARG A   6     -15.086  -2.473 -11.101  1.00  0.00           H  
ATOM     83 2HB  ARG A   6     -15.135  -1.166  -9.928  1.00  0.00           H  
ATOM     84 1HG  ARG A   6     -13.547   0.122 -11.354  1.00  0.00           H  
ATOM     85 2HG  ARG A   6     -13.651  -1.179 -12.565  1.00  0.00           H  
ATOM     86 1HD  ARG A   6     -16.078  -0.835 -12.670  1.00  0.00           H  
ATOM     87 2HD  ARG A   6     -15.907   0.527 -11.539  1.00  0.00           H  
ATOM     88  HE  ARG A   6     -15.205   0.462 -14.363  1.00  0.00           H  
ATOM     89 1HH1 ARG A   6     -14.774   2.092 -11.281  1.00  0.00           H  
ATOM     90 2HH1 ARG A   6     -14.293   3.609 -12.008  1.00  0.00           H  
ATOM     91 1HH2 ARG A   6     -14.580   2.437 -15.295  1.00  0.00           H  
ATOM     92 2HH2 ARG A   6     -14.184   3.805 -14.280  1.00  0.00           H  
ATOM     93  N   THR A   7     -14.267  -4.116  -8.740  1.00  0.00           N  
ATOM     94  CA  THR A   7     -14.712  -4.853  -7.564  1.00  0.00           C  
ATOM     95  C   THR A   7     -13.568  -5.067  -6.582  1.00  0.00           C  
ATOM     96  O   THR A   7     -13.727  -4.875  -5.377  1.00  0.00           O  
ATOM     97  CB  THR A   7     -15.317  -6.213  -7.958  1.00  0.00           C  
ATOM     98  OG1 THR A   7     -16.460  -6.005  -8.799  1.00  0.00           O  
ATOM     99  CG2 THR A   7     -15.738  -6.989  -6.720  1.00  0.00           C  
ATOM    100  H   THR A   7     -14.371  -4.536  -9.653  1.00  0.00           H  
ATOM    101  HA  THR A   7     -15.477  -4.259  -7.062  1.00  0.00           H  
ATOM    102  HB  THR A   7     -14.578  -6.794  -8.510  1.00  0.00           H  
ATOM    103  HG1 THR A   7     -16.171  -5.688  -9.658  1.00  0.00           H  
ATOM    104 1HG2 THR A   7     -16.163  -7.947  -7.017  1.00  0.00           H  
ATOM    105 2HG2 THR A   7     -14.869  -7.158  -6.084  1.00  0.00           H  
ATOM    106 3HG2 THR A   7     -16.484  -6.418  -6.169  1.00  0.00           H  
ATOM    107  N   ILE A   8     -12.413  -5.466  -7.105  1.00  0.00           N  
ATOM    108  CA  ILE A   8     -11.237  -5.700  -6.276  1.00  0.00           C  
ATOM    109  C   ILE A   8     -10.820  -4.432  -5.543  1.00  0.00           C  
ATOM    110  O   ILE A   8     -10.541  -4.460  -4.344  1.00  0.00           O  
ATOM    111  CB  ILE A   8     -10.060  -6.213  -7.126  1.00  0.00           C  
ATOM    112  CG1 ILE A   8     -10.341  -7.632  -7.625  1.00  0.00           C  
ATOM    113  CG2 ILE A   8      -8.768  -6.174  -6.323  1.00  0.00           C  
ATOM    114  CD1 ILE A   8      -9.402  -8.093  -8.717  1.00  0.00           C  
ATOM    115  H   ILE A   8     -12.349  -5.612  -8.102  1.00  0.00           H  
ATOM    116  HA  ILE A   8     -11.493  -6.450  -5.528  1.00  0.00           H  
ATOM    117  HB  ILE A   8      -9.947  -5.585  -8.008  1.00  0.00           H  
ATOM    118 1HG1 ILE A   8     -10.267  -8.332  -6.794  1.00  0.00           H  
ATOM    119 2HG1 ILE A   8     -11.360  -7.688  -8.009  1.00  0.00           H  
ATOM    120 1HG2 ILE A   8      -7.947  -6.541  -6.938  1.00  0.00           H  
ATOM    121 2HG2 ILE A   8      -8.562  -5.150  -6.016  1.00  0.00           H  
ATOM    122 3HG2 ILE A   8      -8.869  -6.804  -5.440  1.00  0.00           H  
ATOM    123 1HD1 ILE A   8      -9.664  -9.107  -9.019  1.00  0.00           H  
ATOM    124 2HD1 ILE A   8      -9.486  -7.425  -9.575  1.00  0.00           H  
ATOM    125 3HD1 ILE A   8      -8.378  -8.079  -8.345  1.00  0.00           H  
ATOM    126  N   ALA A   9     -10.779  -3.320  -6.269  1.00  0.00           N  
ATOM    127  CA  ALA A   9     -10.425  -2.033  -5.682  1.00  0.00           C  
ATOM    128  C   ALA A   9     -11.394  -1.650  -4.570  1.00  0.00           C  
ATOM    129  O   ALA A   9     -10.986  -1.141  -3.526  1.00  0.00           O  
ATOM    130  CB  ALA A   9     -10.395  -0.952  -6.752  1.00  0.00           C  
ATOM    131  H   ALA A   9     -10.998  -3.367  -7.254  1.00  0.00           H  
ATOM    132  HA  ALA A   9      -9.432  -2.123  -5.242  1.00  0.00           H  
ATOM    133 1HB  ALA A   9     -10.129   0.002  -6.298  1.00  0.00           H  
ATOM    134 2HB  ALA A   9      -9.655  -1.212  -7.510  1.00  0.00           H  
ATOM    135 3HB  ALA A   9     -11.377  -0.873  -7.216  1.00  0.00           H  
ATOM    136  N   LYS A  10     -12.679  -1.898  -4.801  1.00  0.00           N  
ATOM    137  CA  LYS A  10     -13.708  -1.583  -3.818  1.00  0.00           C  
ATOM    138  C   LYS A  10     -13.548  -2.430  -2.562  1.00  0.00           C  
ATOM    139  O   LYS A  10     -13.686  -1.933  -1.444  1.00  0.00           O  
ATOM    140  CB  LYS A  10     -15.101  -1.788  -4.416  1.00  0.00           C  
ATOM    141  CG  LYS A  10     -15.509  -0.732  -5.435  1.00  0.00           C  
ATOM    142  CD  LYS A  10     -16.885  -1.026  -6.014  1.00  0.00           C  
ATOM    143  CE  LYS A  10     -17.290   0.022  -7.040  1.00  0.00           C  
ATOM    144  NZ  LYS A  10     -18.623  -0.267  -7.634  1.00  0.00           N  
ATOM    145  H   LYS A  10     -12.949  -2.315  -5.680  1.00  0.00           H  
ATOM    146  HA  LYS A  10     -13.595  -0.537  -3.532  1.00  0.00           H  
ATOM    147 1HB  LYS A  10     -15.147  -2.761  -4.905  1.00  0.00           H  
ATOM    148 2HB  LYS A  10     -15.844  -1.787  -3.618  1.00  0.00           H  
ATOM    149 1HG  LYS A  10     -15.528   0.248  -4.956  1.00  0.00           H  
ATOM    150 2HG  LYS A  10     -14.781  -0.707  -6.245  1.00  0.00           H  
ATOM    151 1HD  LYS A  10     -16.877  -2.007  -6.492  1.00  0.00           H  
ATOM    152 2HD  LYS A  10     -17.623  -1.039  -5.212  1.00  0.00           H  
ATOM    153 1HE  LYS A  10     -17.322   1.002  -6.566  1.00  0.00           H  
ATOM    154 2HE  LYS A  10     -16.550   0.054  -7.839  1.00  0.00           H  
ATOM    155 1HZ  LYS A  10     -18.855   0.449  -8.308  1.00  0.00           H  
ATOM    156 2HZ  LYS A  10     -18.600  -1.167  -8.094  1.00  0.00           H  
ATOM    157 3HZ  LYS A  10     -19.322  -0.280  -6.905  1.00  0.00           H  
ATOM    158  N   GLU A  11     -13.256  -3.713  -2.753  1.00  0.00           N  
ATOM    159  CA  GLU A  11     -13.007  -4.616  -1.636  1.00  0.00           C  
ATOM    160  C   GLU A  11     -11.777  -4.188  -0.845  1.00  0.00           C  
ATOM    161  O   GLU A  11     -11.778  -4.217   0.386  1.00  0.00           O  
ATOM    162  CB  GLU A  11     -12.828  -6.050  -2.139  1.00  0.00           C  
ATOM    163  CG  GLU A  11     -14.109  -6.705  -2.638  1.00  0.00           C  
ATOM    164  CD  GLU A  11     -13.874  -8.062  -3.242  1.00  0.00           C  
ATOM    165  OE1 GLU A  11     -12.736  -8.430  -3.405  1.00  0.00           O  
ATOM    166  OE2 GLU A  11     -14.836  -8.731  -3.540  1.00  0.00           O  
ATOM    167  H   GLU A  11     -13.205  -4.070  -3.696  1.00  0.00           H  
ATOM    168  HA  GLU A  11     -13.866  -4.572  -0.966  1.00  0.00           H  
ATOM    169 1HB  GLU A  11     -12.106  -6.062  -2.956  1.00  0.00           H  
ATOM    170 2HB  GLU A  11     -12.426  -6.670  -1.337  1.00  0.00           H  
ATOM    171 1HG  GLU A  11     -14.802  -6.806  -1.803  1.00  0.00           H  
ATOM    172 2HG  GLU A  11     -14.570  -6.057  -3.381  1.00  0.00           H  
ATOM    173  N   ALA A  12     -10.729  -3.792  -1.559  1.00  0.00           N  
ATOM    174  CA  ALA A  12      -9.526  -3.266  -0.926  1.00  0.00           C  
ATOM    175  C   ALA A  12      -9.824  -1.988  -0.152  1.00  0.00           C  
ATOM    176  O   ALA A  12      -9.330  -1.795   0.960  1.00  0.00           O  
ATOM    177  CB  ALA A  12      -8.446  -3.013  -1.968  1.00  0.00           C  
ATOM    178  H   ALA A  12     -10.767  -3.856  -2.566  1.00  0.00           H  
ATOM    179  HA  ALA A  12      -9.164  -4.010  -0.216  1.00  0.00           H  
ATOM    180 1HB  ALA A  12      -7.554  -2.621  -1.480  1.00  0.00           H  
ATOM    181 2HB  ALA A  12      -8.202  -3.948  -2.473  1.00  0.00           H  
ATOM    182 3HB  ALA A  12      -8.808  -2.291  -2.698  1.00  0.00           H  
ATOM    183  N   ALA A  13     -10.634  -1.118  -0.745  1.00  0.00           N  
ATOM    184  CA  ALA A  13     -11.008   0.138  -0.107  1.00  0.00           C  
ATOM    185  C   ALA A  13     -11.718  -0.107   1.218  1.00  0.00           C  
ATOM    186  O   ALA A  13     -11.380   0.498   2.235  1.00  0.00           O  
ATOM    187  CB  ALA A  13     -11.890   0.961  -1.035  1.00  0.00           C  
ATOM    188  H   ALA A  13     -11.000  -1.333  -1.662  1.00  0.00           H  
ATOM    189  HA  ALA A  13     -10.096   0.698   0.100  1.00  0.00           H  
ATOM    190 1HB  ALA A  13     -12.162   1.896  -0.545  1.00  0.00           H  
ATOM    191 2HB  ALA A  13     -11.348   1.178  -1.955  1.00  0.00           H  
ATOM    192 3HB  ALA A  13     -12.793   0.400  -1.270  1.00  0.00           H  
ATOM    193  N   THR A  14     -12.703  -0.998   1.200  1.00  0.00           N  
ATOM    194  CA  THR A  14     -13.497  -1.287   2.389  1.00  0.00           C  
ATOM    195  C   THR A  14     -12.654  -1.958   3.465  1.00  0.00           C  
ATOM    196  O   THR A  14     -12.659  -1.540   4.623  1.00  0.00           O  
ATOM    197  CB  THR A  14     -14.704  -2.179   2.046  1.00  0.00           C  
ATOM    198  OG1 THR A  14     -15.556  -1.498   1.116  1.00  0.00           O  
ATOM    199  CG2 THR A  14     -15.495  -2.513   3.302  1.00  0.00           C  
ATOM    200  H   THR A  14     -12.907  -1.489   0.341  1.00  0.00           H  
ATOM    201  HA  THR A  14     -13.860  -0.341   2.791  1.00  0.00           H  
ATOM    202  HB  THR A  14     -14.354  -3.104   1.587  1.00  0.00           H  
ATOM    203  HG1 THR A  14     -15.182  -1.562   0.234  1.00  0.00           H  
ATOM    204 1HG2 THR A  14     -16.344  -3.144   3.040  1.00  0.00           H  
ATOM    205 2HG2 THR A  14     -14.853  -3.041   4.006  1.00  0.00           H  
ATOM    206 3HG2 THR A  14     -15.855  -1.592   3.759  1.00  0.00           H  
ATOM    207  N   ALA A  15     -11.929  -3.002   3.076  1.00  0.00           N  
ATOM    208  CA  ALA A  15     -11.124  -3.769   4.019  1.00  0.00           C  
ATOM    209  C   ALA A  15     -10.015  -2.915   4.619  1.00  0.00           C  
ATOM    210  O   ALA A  15      -9.742  -2.987   5.817  1.00  0.00           O  
ATOM    211  CB  ALA A  15     -10.536  -4.997   3.337  1.00  0.00           C  
ATOM    212  H   ALA A  15     -11.936  -3.271   2.103  1.00  0.00           H  
ATOM    213  HA  ALA A  15     -11.773  -4.094   4.832  1.00  0.00           H  
ATOM    214 1HB  ALA A  15      -9.938  -5.559   4.054  1.00  0.00           H  
ATOM    215 2HB  ALA A  15     -11.343  -5.627   2.964  1.00  0.00           H  
ATOM    216 3HB  ALA A  15      -9.907  -4.684   2.506  1.00  0.00           H  
ATOM    217  N   PHE A  16      -9.377  -2.107   3.779  1.00  0.00           N  
ATOM    218  CA  PHE A  16      -8.363  -1.167   4.241  1.00  0.00           C  
ATOM    219  C   PHE A  16      -8.936  -0.199   5.269  1.00  0.00           C  
ATOM    220  O   PHE A  16      -8.356   0.005   6.335  1.00  0.00           O  
ATOM    221  CB  PHE A  16      -7.784  -0.383   3.062  1.00  0.00           C  
ATOM    222  CG  PHE A  16      -6.818   0.694   3.467  1.00  0.00           C  
ATOM    223  CD1 PHE A  16      -5.476   0.405   3.664  1.00  0.00           C  
ATOM    224  CD2 PHE A  16      -7.249   1.999   3.651  1.00  0.00           C  
ATOM    225  CE1 PHE A  16      -4.587   1.395   4.036  1.00  0.00           C  
ATOM    226  CE2 PHE A  16      -6.363   2.991   4.022  1.00  0.00           C  
ATOM    227  CZ  PHE A  16      -5.030   2.688   4.215  1.00  0.00           C  
ATOM    228  H   PHE A  16      -9.601  -2.144   2.795  1.00  0.00           H  
ATOM    229  HA  PHE A  16      -7.569  -1.736   4.725  1.00  0.00           H  
ATOM    230 1HB  PHE A  16      -7.268  -1.067   2.389  1.00  0.00           H  
ATOM    231 2HB  PHE A  16      -8.594   0.080   2.500  1.00  0.00           H  
ATOM    232  HD1 PHE A  16      -5.126  -0.618   3.521  1.00  0.00           H  
ATOM    233  HD2 PHE A  16      -8.302   2.238   3.500  1.00  0.00           H  
ATOM    234  HE1 PHE A  16      -3.535   1.153   4.188  1.00  0.00           H  
ATOM    235  HE2 PHE A  16      -6.714   4.013   4.164  1.00  0.00           H  
ATOM    236  HZ  PHE A  16      -4.330   3.469   4.509  1.00  0.00           H  
ATOM    237  N   ALA A  17     -10.078   0.395   4.941  1.00  0.00           N  
ATOM    238  CA  ALA A  17     -10.726   1.353   5.830  1.00  0.00           C  
ATOM    239  C   ALA A  17     -10.896   0.778   7.230  1.00  0.00           C  
ATOM    240  O   ALA A  17     -10.611   1.445   8.224  1.00  0.00           O  
ATOM    241  CB  ALA A  17     -12.074   1.774   5.263  1.00  0.00           C  
ATOM    242  H   ALA A  17     -10.509   0.178   4.054  1.00  0.00           H  
ATOM    243  HA  ALA A  17     -10.085   2.232   5.905  1.00  0.00           H  
ATOM    244 1HB  ALA A  17     -12.545   2.489   5.938  1.00  0.00           H  
ATOM    245 2HB  ALA A  17     -11.930   2.236   4.287  1.00  0.00           H  
ATOM    246 3HB  ALA A  17     -12.713   0.898   5.159  1.00  0.00           H  
ATOM    247  N   LYS A  18     -11.362  -0.464   7.301  1.00  0.00           N  
ATOM    248  CA  LYS A  18     -11.564  -1.134   8.580  1.00  0.00           C  
ATOM    249  C   LYS A  18     -10.252  -1.272   9.343  1.00  0.00           C  
ATOM    250  O   LYS A  18     -10.213  -1.113  10.563  1.00  0.00           O  
ATOM    251  CB  LYS A  18     -12.197  -2.511   8.370  1.00  0.00           C  
ATOM    252  CG  LYS A  18     -13.651  -2.472   7.919  1.00  0.00           C  
ATOM    253  CD  LYS A  18     -14.187  -3.873   7.662  1.00  0.00           C  
ATOM    254  CE  LYS A  18     -15.657  -3.840   7.269  1.00  0.00           C  
ATOM    255  NZ  LYS A  18     -16.174  -5.195   6.937  1.00  0.00           N  
ATOM    256  H   LYS A  18     -11.583  -0.957   6.447  1.00  0.00           H  
ATOM    257  HA  LYS A  18     -12.237  -0.523   9.181  1.00  0.00           H  
ATOM    258 1HB  LYS A  18     -11.629  -3.062   7.620  1.00  0.00           H  
ATOM    259 2HB  LYS A  18     -12.149  -3.079   9.299  1.00  0.00           H  
ATOM    260 1HG  LYS A  18     -14.258  -1.996   8.690  1.00  0.00           H  
ATOM    261 2HG  LYS A  18     -13.733  -1.887   7.004  1.00  0.00           H  
ATOM    262 1HD  LYS A  18     -13.615  -4.339   6.859  1.00  0.00           H  
ATOM    263 2HD  LYS A  18     -14.075  -4.476   8.562  1.00  0.00           H  
ATOM    264 1HE  LYS A  18     -16.244  -3.431   8.090  1.00  0.00           H  
ATOM    265 2HE  LYS A  18     -15.787  -3.193   6.401  1.00  0.00           H  
ATOM    266 1HZ  LYS A  18     -17.150  -5.130   6.682  1.00  0.00           H  
ATOM    267 2HZ  LYS A  18     -15.649  -5.577   6.163  1.00  0.00           H  
ATOM    268 3HZ  LYS A  18     -16.076  -5.799   7.740  1.00  0.00           H  
ATOM    269  N   LEU A  19      -9.180  -1.569   8.616  1.00  0.00           N  
ATOM    270  CA  LEU A  19      -7.865  -1.735   9.224  1.00  0.00           C  
ATOM    271  C   LEU A  19      -7.323  -0.407   9.736  1.00  0.00           C  
ATOM    272  O   LEU A  19      -6.780  -0.330  10.838  1.00  0.00           O  
ATOM    273  CB  LEU A  19      -6.885  -2.338   8.210  1.00  0.00           C  
ATOM    274  CG  LEU A  19      -5.480  -2.645   8.744  1.00  0.00           C  
ATOM    275  CD1 LEU A  19      -5.575  -3.670   9.865  1.00  0.00           C  
ATOM    276  CD2 LEU A  19      -4.605  -3.155   7.609  1.00  0.00           C  
ATOM    277  H   LEU A  19      -9.278  -1.682   7.618  1.00  0.00           H  
ATOM    278  HA  LEU A  19      -7.969  -2.405  10.078  1.00  0.00           H  
ATOM    279 1HB  LEU A  19      -7.305  -3.268   7.832  1.00  0.00           H  
ATOM    280 2HB  LEU A  19      -6.778  -1.645   7.375  1.00  0.00           H  
ATOM    281  HG  LEU A  19      -5.042  -1.736   9.160  1.00  0.00           H  
ATOM    282 1HD1 LEU A  19      -4.576  -3.888  10.245  1.00  0.00           H  
ATOM    283 2HD1 LEU A  19      -6.190  -3.272  10.672  1.00  0.00           H  
ATOM    284 3HD1 LEU A  19      -6.025  -4.586   9.483  1.00  0.00           H  
ATOM    285 1HD2 LEU A  19      -3.606  -3.372   7.988  1.00  0.00           H  
ATOM    286 2HD2 LEU A  19      -5.041  -4.064   7.194  1.00  0.00           H  
ATOM    287 3HD2 LEU A  19      -4.540  -2.395   6.830  1.00  0.00           H  
ATOM    288  N   ALA A  20      -7.473   0.638   8.929  1.00  0.00           N  
ATOM    289  CA  ALA A  20      -7.049   1.976   9.322  1.00  0.00           C  
ATOM    290  C   ALA A  20      -7.816   2.461  10.545  1.00  0.00           C  
ATOM    291  O   ALA A  20      -7.246   3.086  11.440  1.00  0.00           O  
ATOM    292  CB  ALA A  20      -7.228   2.950   8.166  1.00  0.00           C  
ATOM    293  H   ALA A  20      -7.892   0.502   8.020  1.00  0.00           H  
ATOM    294  HA  ALA A  20      -5.992   1.933   9.586  1.00  0.00           H  
ATOM    295 1HB  ALA A  20      -6.907   3.945   8.475  1.00  0.00           H  
ATOM    296 2HB  ALA A  20      -6.627   2.621   7.317  1.00  0.00           H  
ATOM    297 3HB  ALA A  20      -8.277   2.981   7.877  1.00  0.00           H  
ATOM    298  N   LEU A  21      -9.112   2.169  10.579  1.00  0.00           N  
ATOM    299  CA  LEU A  21      -9.949   2.529  11.717  1.00  0.00           C  
ATOM    300  C   LEU A  21      -9.558   1.740  12.960  1.00  0.00           C  
ATOM    301  O   LEU A  21      -9.541   2.277  14.068  1.00  0.00           O  
ATOM    302  CB  LEU A  21     -11.426   2.278  11.388  1.00  0.00           C  
ATOM    303  CG  LEU A  21     -12.053   3.236  10.367  1.00  0.00           C  
ATOM    304  CD1 LEU A  21     -13.380   2.667   9.883  1.00  0.00           C  
ATOM    305  CD2 LEU A  21     -12.244   4.604  11.005  1.00  0.00           C  
ATOM    306  H   LEU A  21      -9.527   1.685   9.796  1.00  0.00           H  
ATOM    307  HA  LEU A  21      -9.794   3.587  11.930  1.00  0.00           H  
ATOM    308 1HB  LEU A  21     -11.529   1.266  10.999  1.00  0.00           H  
ATOM    309 2HB  LEU A  21     -12.005   2.351  12.309  1.00  0.00           H  
ATOM    310  HG  LEU A  21     -11.394   3.328   9.503  1.00  0.00           H  
ATOM    311 1HD1 LEU A  21     -13.825   3.348   9.158  1.00  0.00           H  
ATOM    312 2HD1 LEU A  21     -13.211   1.698   9.414  1.00  0.00           H  
ATOM    313 3HD1 LEU A  21     -14.055   2.549  10.730  1.00  0.00           H  
ATOM    314 1HD2 LEU A  21     -12.689   5.286  10.279  1.00  0.00           H  
ATOM    315 2HD2 LEU A  21     -12.903   4.514  11.869  1.00  0.00           H  
ATOM    316 3HD2 LEU A  21     -11.278   4.995  11.325  1.00  0.00           H  
ATOM    317  N   LEU A  22      -9.245   0.463  12.770  1.00  0.00           N  
ATOM    318  CA  LEU A  22      -8.781  -0.383  13.863  1.00  0.00           C  
ATOM    319  C   LEU A  22      -7.551   0.212  14.537  1.00  0.00           C  
ATOM    320  O   LEU A  22      -7.452   0.233  15.763  1.00  0.00           O  
ATOM    321  CB  LEU A  22      -8.458  -1.790  13.345  1.00  0.00           C  
ATOM    322  CG  LEU A  22      -7.900  -2.770  14.384  1.00  0.00           C  
ATOM    323  CD1 LEU A  22      -8.932  -2.986  15.484  1.00  0.00           C  
ATOM    324  CD2 LEU A  22      -7.543  -4.083  13.704  1.00  0.00           C  
ATOM    325  H   LEU A  22      -9.329   0.068  11.844  1.00  0.00           H  
ATOM    326  HA  LEU A  22      -9.575  -0.439  14.608  1.00  0.00           H  
ATOM    327 1HB  LEU A  22      -9.367  -2.225  12.933  1.00  0.00           H  
ATOM    328 2HB  LEU A  22      -7.725  -1.705  12.543  1.00  0.00           H  
ATOM    329  HG  LEU A  22      -7.008  -2.344  14.844  1.00  0.00           H  
ATOM    330 1HD1 LEU A  22      -8.535  -3.683  16.222  1.00  0.00           H  
ATOM    331 2HD1 LEU A  22      -9.154  -2.035  15.966  1.00  0.00           H  
ATOM    332 3HD1 LEU A  22      -9.843  -3.397  15.051  1.00  0.00           H  
ATOM    333 1HD2 LEU A  22      -7.145  -4.780  14.443  1.00  0.00           H  
ATOM    334 2HD2 LEU A  22      -8.435  -4.510  13.245  1.00  0.00           H  
ATOM    335 3HD2 LEU A  22      -6.791  -3.901  12.935  1.00  0.00           H  
ATOM    336  N   GLN A  23      -6.615   0.694  13.727  1.00  0.00           N  
ATOM    337  CA  GLN A  23      -5.414   1.341  14.243  1.00  0.00           C  
ATOM    338  C   GLN A  23      -5.764   2.573  15.067  1.00  0.00           C  
ATOM    339  O   GLN A  23      -5.217   2.782  16.151  1.00  0.00           O  
ATOM    340  CB  GLN A  23      -4.478   1.729  13.095  1.00  0.00           C  
ATOM    341  CG  GLN A  23      -3.830   0.547  12.394  1.00  0.00           C  
ATOM    342  CD  GLN A  23      -3.013   0.967  11.187  1.00  0.00           C  
ATOM    343  OE1 GLN A  23      -2.822   2.160  10.933  1.00  0.00           O  
ATOM    344  NE2 GLN A  23      -2.524  -0.012  10.435  1.00  0.00           N  
ATOM    345  H   GLN A  23      -6.738   0.611  12.728  1.00  0.00           H  
ATOM    346  HA  GLN A  23      -4.904   0.635  14.898  1.00  0.00           H  
ATOM    347 1HB  GLN A  23      -5.033   2.299  12.349  1.00  0.00           H  
ATOM    348 2HB  GLN A  23      -3.684   2.372  13.474  1.00  0.00           H  
ATOM    349 1HG  GLN A  23      -3.168   0.040  13.096  1.00  0.00           H  
ATOM    350 2HG  GLN A  23      -4.611  -0.136  12.057  1.00  0.00           H  
ATOM    351 1HE2 GLN A  23      -1.976   0.204   9.625  1.00  0.00           H  
ATOM    352 2HE2 GLN A  23      -2.702  -0.966  10.677  1.00  0.00           H  
ATOM    353  N   ALA A  24      -6.677   3.387  14.548  1.00  0.00           N  
ATOM    354  CA  ALA A  24      -7.126   4.582  15.252  1.00  0.00           C  
ATOM    355  C   ALA A  24      -7.802   4.225  16.569  1.00  0.00           C  
ATOM    356  O   ALA A  24      -7.560   4.863  17.594  1.00  0.00           O  
ATOM    357  CB  ALA A  24      -8.072   5.389  14.374  1.00  0.00           C  
ATOM    358  H   ALA A  24      -7.070   3.171  13.643  1.00  0.00           H  
ATOM    359  HA  ALA A  24      -6.251   5.191  15.479  1.00  0.00           H  
ATOM    360 1HB  ALA A  24      -8.399   6.279  14.913  1.00  0.00           H  
ATOM    361 2HB  ALA A  24      -7.556   5.687  13.461  1.00  0.00           H  
ATOM    362 3HB  ALA A  24      -8.939   4.781  14.119  1.00  0.00           H  
ATOM    363  N   GLU A  25      -8.649   3.203  16.536  1.00  0.00           N  
ATOM    364  CA  GLU A  25      -9.347   2.747  17.732  1.00  0.00           C  
ATOM    365  C   GLU A  25      -8.374   2.167  18.750  1.00  0.00           C  
ATOM    366  O   GLU A  25      -8.521   2.377  19.954  1.00  0.00           O  
ATOM    367  CB  GLU A  25     -10.403   1.700  17.368  1.00  0.00           C  
ATOM    368  CG  GLU A  25     -11.612   2.258  16.631  1.00  0.00           C  
ATOM    369  CD  GLU A  25     -12.592   1.192  16.226  1.00  0.00           C  
ATOM    370  OE1 GLU A  25     -12.280   0.036  16.376  1.00  0.00           O  
ATOM    371  OE2 GLU A  25     -13.655   1.536  15.764  1.00  0.00           O  
ATOM    372  H   GLU A  25      -8.814   2.729  15.659  1.00  0.00           H  
ATOM    373  HA  GLU A  25      -9.835   3.608  18.189  1.00  0.00           H  
ATOM    374 1HB  GLU A  25      -9.952   0.933  16.738  1.00  0.00           H  
ATOM    375 2HB  GLU A  25     -10.759   1.212  18.274  1.00  0.00           H  
ATOM    376 1HG  GLU A  25     -12.119   2.975  17.276  1.00  0.00           H  
ATOM    377 2HG  GLU A  25     -11.271   2.788  15.743  1.00  0.00           H  
ATOM    378  N   ALA A  26      -7.379   1.435  18.260  1.00  0.00           N  
ATOM    379  CA  ALA A  26      -6.334   0.890  19.118  1.00  0.00           C  
ATOM    380  C   ALA A  26      -5.595   1.998  19.858  1.00  0.00           C  
ATOM    381  O   ALA A  26      -5.352   1.900  21.061  1.00  0.00           O  
ATOM    382  CB  ALA A  26      -5.357   0.058  18.301  1.00  0.00           C  
ATOM    383  H   ALA A  26      -7.345   1.252  17.268  1.00  0.00           H  
ATOM    384  HA  ALA A  26      -6.807   0.250  19.863  1.00  0.00           H  
ATOM    385 1HB  ALA A  26      -4.583  -0.342  18.955  1.00  0.00           H  
ATOM    386 2HB  ALA A  26      -5.890  -0.765  17.824  1.00  0.00           H  
ATOM    387 3HB  ALA A  26      -4.898   0.683  17.536  1.00  0.00           H  
ATOM    388  N   PHE A  27      -5.239   3.052  19.132  1.00  0.00           N  
ATOM    389  CA  PHE A  27      -4.606   4.220  19.734  1.00  0.00           C  
ATOM    390  C   PHE A  27      -5.459   4.789  20.860  1.00  0.00           C  
ATOM    391  O   PHE A  27      -4.997   4.928  21.992  1.00  0.00           O  
ATOM    392  CB  PHE A  27      -4.360   5.299  18.678  1.00  0.00           C  
ATOM    393  CG  PHE A  27      -4.003   6.640  19.253  1.00  0.00           C  
ATOM    394  CD1 PHE A  27      -2.737   6.874  19.770  1.00  0.00           C  
ATOM    395  CD2 PHE A  27      -4.932   7.669  19.281  1.00  0.00           C  
ATOM    396  CE1 PHE A  27      -2.408   8.108  20.299  1.00  0.00           C  
ATOM    397  CE2 PHE A  27      -4.606   8.903  19.809  1.00  0.00           C  
ATOM    398  CZ  PHE A  27      -3.342   9.122  20.319  1.00  0.00           C  
ATOM    399  H   PHE A  27      -5.411   3.045  18.136  1.00  0.00           H  
ATOM    400  HA  PHE A  27      -3.654   3.905  20.162  1.00  0.00           H  
ATOM    401 1HB  PHE A  27      -3.550   4.985  18.020  1.00  0.00           H  
ATOM    402 2HB  PHE A  27      -5.252   5.418  18.065  1.00  0.00           H  
ATOM    403  HD1 PHE A  27      -1.998   6.073  19.753  1.00  0.00           H  
ATOM    404  HD2 PHE A  27      -5.931   7.495  18.878  1.00  0.00           H  
ATOM    405  HE1 PHE A  27      -1.410   8.279  20.702  1.00  0.00           H  
ATOM    406  HE2 PHE A  27      -5.345   9.703  19.824  1.00  0.00           H  
ATOM    407  HZ  PHE A  27      -3.084  10.094  20.737  1.00  0.00           H  
ATOM    408  N   ALA A  28      -6.707   5.117  20.542  1.00  0.00           N  
ATOM    409  CA  ALA A  28      -7.608   5.731  21.510  1.00  0.00           C  
ATOM    410  C   ALA A  28      -7.811   4.830  22.722  1.00  0.00           C  
ATOM    411  O   ALA A  28      -7.815   5.297  23.861  1.00  0.00           O  
ATOM    412  CB  ALA A  28      -8.945   6.052  20.859  1.00  0.00           C  
ATOM    413  H   ALA A  28      -7.039   4.937  19.606  1.00  0.00           H  
ATOM    414  HA  ALA A  28      -7.152   6.658  21.857  1.00  0.00           H  
ATOM    415 1HB  ALA A  28      -9.607   6.509  21.595  1.00  0.00           H  
ATOM    416 2HB  ALA A  28      -8.790   6.743  20.031  1.00  0.00           H  
ATOM    417 3HB  ALA A  28      -9.398   5.134  20.486  1.00  0.00           H  
ATOM    418  N   THR A  29      -7.980   3.536  22.469  1.00  0.00           N  
ATOM    419  CA  THR A  29      -8.261   2.579  23.532  1.00  0.00           C  
ATOM    420  C   THR A  29      -7.090   2.471  24.500  1.00  0.00           C  
ATOM    421  O   THR A  29      -7.267   2.555  25.715  1.00  0.00           O  
ATOM    422  CB  THR A  29      -8.584   1.188  22.954  1.00  0.00           C  
ATOM    423  OG1 THR A  29      -9.748   1.272  22.121  1.00  0.00           O  
ATOM    424  CG2 THR A  29      -8.837   0.191  24.074  1.00  0.00           C  
ATOM    425  H   THR A  29      -7.912   3.208  21.516  1.00  0.00           H  
ATOM    426  HA  THR A  29      -9.125   2.937  24.091  1.00  0.00           H  
ATOM    427  HB  THR A  29      -7.746   0.842  22.349  1.00  0.00           H  
ATOM    428  HG1 THR A  29      -9.511   1.670  21.280  1.00  0.00           H  
ATOM    429 1HG2 THR A  29      -9.063  -0.786  23.646  1.00  0.00           H  
ATOM    430 2HG2 THR A  29      -7.949   0.116  24.702  1.00  0.00           H  
ATOM    431 3HG2 THR A  29      -9.680   0.526  24.676  1.00  0.00           H  
ATOM    432  N   LEU A  30      -5.893   2.284  23.955  1.00  0.00           N  
ATOM    433  CA  LEU A  30      -4.714   2.014  24.768  1.00  0.00           C  
ATOM    434  C   LEU A  30      -4.282   3.253  25.541  1.00  0.00           C  
ATOM    435  O   LEU A  30      -3.827   3.158  26.681  1.00  0.00           O  
ATOM    436  CB  LEU A  30      -3.559   1.527  23.884  1.00  0.00           C  
ATOM    437  CG  LEU A  30      -3.759   0.157  23.224  1.00  0.00           C  
ATOM    438  CD1 LEU A  30      -2.631  -0.100  22.234  1.00  0.00           C  
ATOM    439  CD2 LEU A  30      -3.801  -0.922  24.296  1.00  0.00           C  
ATOM    440  H   LEU A  30      -5.797   2.331  22.950  1.00  0.00           H  
ATOM    441  HA  LEU A  30      -4.973   1.241  25.493  1.00  0.00           H  
ATOM    442 1HB  LEU A  30      -3.398   2.256  23.091  1.00  0.00           H  
ATOM    443 2HB  LEU A  30      -2.655   1.475  24.490  1.00  0.00           H  
ATOM    444  HG  LEU A  30      -4.697   0.153  22.669  1.00  0.00           H  
ATOM    445 1HD1 LEU A  30      -2.773  -1.073  21.765  1.00  0.00           H  
ATOM    446 2HD1 LEU A  30      -2.636   0.675  21.467  1.00  0.00           H  
ATOM    447 3HD1 LEU A  30      -1.676  -0.086  22.758  1.00  0.00           H  
ATOM    448 1HD2 LEU A  30      -3.943  -1.896  23.827  1.00  0.00           H  
ATOM    449 2HD2 LEU A  30      -2.862  -0.920  24.851  1.00  0.00           H  
ATOM    450 3HD2 LEU A  30      -4.627  -0.724  24.979  1.00  0.00           H  
ATOM    451  N   VAL A  31      -4.427   4.416  24.914  1.00  0.00           N  
ATOM    452  CA  VAL A  31      -4.116   5.682  25.567  1.00  0.00           C  
ATOM    453  C   VAL A  31      -5.051   5.941  26.741  1.00  0.00           C  
ATOM    454  O   VAL A  31      -4.607   6.285  27.836  1.00  0.00           O  
ATOM    455  CB  VAL A  31      -4.226   6.843  24.560  1.00  0.00           C  
ATOM    456  CG1 VAL A  31      -4.188   8.180  25.284  1.00  0.00           C  
ATOM    457  CG2 VAL A  31      -3.104   6.750  23.538  1.00  0.00           C  
ATOM    458  H   VAL A  31      -4.761   4.422  23.961  1.00  0.00           H  
ATOM    459  HA  VAL A  31      -3.099   5.622  25.956  1.00  0.00           H  
ATOM    460  HB  VAL A  31      -5.188   6.780  24.051  1.00  0.00           H  
ATOM    461 1HG1 VAL A  31      -4.267   8.990  24.557  1.00  0.00           H  
ATOM    462 2HG1 VAL A  31      -5.021   8.239  25.984  1.00  0.00           H  
ATOM    463 3HG1 VAL A  31      -3.248   8.273  25.828  1.00  0.00           H  
ATOM    464 1HG2 VAL A  31      -3.188   7.573  22.829  1.00  0.00           H  
ATOM    465 2HG2 VAL A  31      -2.142   6.807  24.048  1.00  0.00           H  
ATOM    466 3HG2 VAL A  31      -3.175   5.803  23.003  1.00  0.00           H  
ATOM    467  N   LYS A  32      -6.348   5.774  26.506  1.00  0.00           N  
ATOM    468  CA  LYS A  32      -7.342   5.918  27.562  1.00  0.00           C  
ATOM    469  C   LYS A  32      -7.114   4.905  28.676  1.00  0.00           C  
ATOM    470  O   LYS A  32      -7.298   5.211  29.854  1.00  0.00           O  
ATOM    471  CB  LYS A  32      -8.754   5.765  26.993  1.00  0.00           C  
ATOM    472  CG  LYS A  32      -9.229   6.949  26.161  1.00  0.00           C  
ATOM    473  CD  LYS A  32     -10.637   6.723  25.632  1.00  0.00           C  
ATOM    474  CE  LYS A  32     -11.107   7.898  24.787  1.00  0.00           C  
ATOM    475  NZ  LYS A  32     -12.495   7.704  24.286  1.00  0.00           N  
ATOM    476  H   LYS A  32      -6.652   5.540  25.572  1.00  0.00           H  
ATOM    477  HA  LYS A  32      -7.239   6.915  27.991  1.00  0.00           H  
ATOM    478 1HB  LYS A  32      -8.798   4.875  26.364  1.00  0.00           H  
ATOM    479 2HB  LYS A  32      -9.462   5.625  27.810  1.00  0.00           H  
ATOM    480 1HG  LYS A  32      -9.220   7.851  26.774  1.00  0.00           H  
ATOM    481 2HG  LYS A  32      -8.553   7.097  25.319  1.00  0.00           H  
ATOM    482 1HD  LYS A  32     -10.657   5.818  25.024  1.00  0.00           H  
ATOM    483 2HD  LYS A  32     -11.324   6.593  26.469  1.00  0.00           H  
ATOM    484 1HE  LYS A  32     -11.072   8.810  25.381  1.00  0.00           H  
ATOM    485 2HE  LYS A  32     -10.440   8.021  23.933  1.00  0.00           H  
ATOM    486 1HZ  LYS A  32     -12.768   8.502  23.731  1.00  0.00           H  
ATOM    487 2HZ  LYS A  32     -12.534   6.869  23.717  1.00  0.00           H  
ATOM    488 3HZ  LYS A  32     -13.125   7.607  25.069  1.00  0.00           H  
ATOM    489  N   ALA A  33      -6.712   3.697  28.297  1.00  0.00           N  
ATOM    490  CA  ALA A  33      -6.423   2.646  29.266  1.00  0.00           C  
ATOM    491  C   ALA A  33      -5.295   3.057  30.204  1.00  0.00           C  
ATOM    492  O   ALA A  33      -5.415   2.939  31.424  1.00  0.00           O  
ATOM    493  CB  ALA A  33      -6.070   1.350  28.552  1.00  0.00           C  
ATOM    494  H   ALA A  33      -6.603   3.501  27.312  1.00  0.00           H  
ATOM    495  HA  ALA A  33      -7.316   2.476  29.868  1.00  0.00           H  
ATOM    496 1HB  ALA A  33      -5.857   0.575  29.289  1.00  0.00           H  
ATOM    497 2HB  ALA A  33      -6.909   1.037  27.930  1.00  0.00           H  
ATOM    498 3HB  ALA A  33      -5.193   1.506  27.927  1.00  0.00           H  
ATOM    499  N   ALA A  34      -4.200   3.541  29.629  1.00  0.00           N  
ATOM    500  CA  ALA A  34      -3.070   4.021  30.414  1.00  0.00           C  
ATOM    501  C   ALA A  34      -3.460   5.225  31.262  1.00  0.00           C  
ATOM    502  O   ALA A  34      -2.965   5.399  32.376  1.00  0.00           O  
ATOM    503  CB  ALA A  34      -1.902   4.372  29.504  1.00  0.00           C  
ATOM    504  H   ALA A  34      -4.149   3.577  28.620  1.00  0.00           H  
ATOM    505  HA  ALA A  34      -2.748   3.222  31.081  1.00  0.00           H  
ATOM    506 1HB  ALA A  34      -1.066   4.729  30.105  1.00  0.00           H  
ATOM    507 2HB  ALA A  34      -1.596   3.486  28.947  1.00  0.00           H  
ATOM    508 3HB  ALA A  34      -2.206   5.151  28.807  1.00  0.00           H  
ATOM    509  N   ALA A  35      -4.350   6.055  30.728  1.00  0.00           N  
ATOM    510  CA  ALA A  35      -4.883   7.214  31.480  1.00  0.00           C  
ATOM    511  C   ALA A  35      -5.593   6.702  32.729  1.00  0.00           C  
ATOM    512  O   ALA A  35      -5.342   7.178  33.837  1.00  0.00           O  
ATOM    513  CB  ALA A  35      -5.831   8.048  30.659  1.00  0.00           C  
ATOM    514  H   ALA A  35      -4.672   5.890  29.785  1.00  0.00           H  
ATOM    515  HA  ALA A  35      -4.050   7.862  31.754  1.00  0.00           H  
ATOM    516 1HB  ALA A  35      -6.192   8.884  31.257  1.00  0.00           H  
ATOM    517 2HB  ALA A  35      -5.312   8.427  29.779  1.00  0.00           H  
ATOM    518 3HB  ALA A  35      -6.675   7.435  30.346  1.00  0.00           H  
ATOM    519  N   ARG A  36      -6.481   5.728  32.544  1.00  0.00           N  
ATOM    520  CA  ARG A  36      -7.165   5.117  33.704  1.00  0.00           C  
ATOM    521  C   ARG A  36      -6.187   4.495  34.704  1.00  0.00           C  
ATOM    522  O   ARG A  36      -6.368   4.608  35.916  1.00  0.00           O  
ATOM    523  CB  ARG A  36      -8.142   4.047  33.242  1.00  0.00           C  
ATOM    524  CG  ARG A  36      -9.305   4.559  32.408  1.00  0.00           C  
ATOM    525  CD  ARG A  36     -10.164   5.492  33.179  1.00  0.00           C  
ATOM    526  NE  ARG A  36     -11.238   6.040  32.365  1.00  0.00           N  
ATOM    527  CZ  ARG A  36     -11.140   7.160  31.621  1.00  0.00           C  
ATOM    528  NH1 ARG A  36     -10.014   7.837  31.601  1.00  0.00           N  
ATOM    529  NH2 ARG A  36     -12.175   7.575  30.914  1.00  0.00           N  
ATOM    530  H   ARG A  36      -6.699   5.397  31.616  1.00  0.00           H  
ATOM    531  HA  ARG A  36      -7.725   5.895  34.224  1.00  0.00           H  
ATOM    532 1HB  ARG A  36      -7.612   3.304  32.648  1.00  0.00           H  
ATOM    533 2HB  ARG A  36      -8.558   3.535  34.109  1.00  0.00           H  
ATOM    534 1HG  ARG A  36      -8.922   5.087  31.534  1.00  0.00           H  
ATOM    535 2HG  ARG A  36      -9.918   3.717  32.082  1.00  0.00           H  
ATOM    536 1HD  ARG A  36     -10.611   4.964  34.021  1.00  0.00           H  
ATOM    537 2HD  ARG A  36      -9.562   6.321  33.549  1.00  0.00           H  
ATOM    538  HE  ARG A  36     -12.120   5.545  32.355  1.00  0.00           H  
ATOM    539 1HH1 ARG A  36      -9.222   7.519  32.141  1.00  0.00           H  
ATOM    540 2HH1 ARG A  36      -9.941   8.677  31.043  1.00  0.00           H  
ATOM    541 1HH2 ARG A  36     -13.041   7.053  30.931  1.00  0.00           H  
ATOM    542 2HH2 ARG A  36     -12.103   8.413  30.357  1.00  0.00           H  
ATOM    543  N   VAL A  37      -5.149   3.838  34.185  1.00  0.00           N  
ATOM    544  CA  VAL A  37      -4.121   3.267  35.089  1.00  0.00           C  
ATOM    545  C   VAL A  37      -3.499   4.312  35.976  1.00  0.00           C  
ATOM    546  O   VAL A  37      -3.382   4.122  37.186  1.00  0.00           O  
ATOM    547  CB  VAL A  37      -3.003   2.587  34.278  1.00  0.00           C  
ATOM    548  CG1 VAL A  37      -1.821   2.254  35.175  1.00  0.00           C  
ATOM    549  CG2 VAL A  37      -3.540   1.334  33.605  1.00  0.00           C  
ATOM    550  H   VAL A  37      -5.047   3.719  33.187  1.00  0.00           H  
ATOM    551  HA  VAL A  37      -4.596   2.517  35.722  1.00  0.00           H  
ATOM    552  HB  VAL A  37      -2.643   3.283  33.518  1.00  0.00           H  
ATOM    553 1HG1 VAL A  37      -1.040   1.774  34.586  1.00  0.00           H  
ATOM    554 2HG1 VAL A  37      -1.430   3.170  35.618  1.00  0.00           H  
ATOM    555 3HG1 VAL A  37      -2.145   1.577  35.966  1.00  0.00           H  
ATOM    556 1HG2 VAL A  37      -2.744   0.859  33.032  1.00  0.00           H  
ATOM    557 2HG2 VAL A  37      -3.904   0.641  34.364  1.00  0.00           H  
ATOM    558 3HG2 VAL A  37      -4.358   1.602  32.936  1.00  0.00           H  
ATOM    559  N   ALA A  38      -3.093   5.424  35.392  1.00  0.00           N  
ATOM    560  CA  ALA A  38      -2.488   6.500  36.149  1.00  0.00           C  
ATOM    561  C   ALA A  38      -3.478   7.119  37.130  1.00  0.00           C  
ATOM    562  O   ALA A  38      -3.126   7.430  38.268  1.00  0.00           O  
ATOM    563  CB  ALA A  38      -1.940   7.560  35.204  1.00  0.00           C  
ATOM    564  H   ALA A  38      -3.206   5.527  34.394  1.00  0.00           H  
ATOM    565  HA  ALA A  38      -1.649   6.095  36.716  1.00  0.00           H  
ATOM    566 1HB  ALA A  38      -1.480   8.360  35.782  1.00  0.00           H  
ATOM    567 2HB  ALA A  38      -1.196   7.112  34.546  1.00  0.00           H  
ATOM    568 3HB  ALA A  38      -2.754   7.967  34.605  1.00  0.00           H  
ATOM    569  N   TYR A  39      -4.722   7.303  36.696  1.00  0.00           N  
ATOM    570  CA  TYR A  39      -5.766   7.856  37.542  1.00  0.00           C  
ATOM    571  C   TYR A  39      -5.991   6.963  38.753  1.00  0.00           C  
ATOM    572  O   TYR A  39      -6.127   7.449  39.877  1.00  0.00           O  
ATOM    573  CB  TYR A  39      -7.065   8.030  36.752  1.00  0.00           C  
ATOM    574  CG  TYR A  39      -8.252   8.415  37.608  1.00  0.00           C  
ATOM    575  CD1 TYR A  39      -8.323   9.682  38.166  1.00  0.00           C  
ATOM    576  CD2 TYR A  39      -9.268   7.499  37.835  1.00  0.00           C  
ATOM    577  CE1 TYR A  39      -9.407  10.033  38.947  1.00  0.00           C  
ATOM    578  CE2 TYR A  39     -10.352   7.849  38.617  1.00  0.00           C  
ATOM    579  CZ  TYR A  39     -10.423   9.111  39.172  1.00  0.00           C  
ATOM    580  OH  TYR A  39     -11.502   9.460  39.950  1.00  0.00           O  
ATOM    581  H   TYR A  39      -4.943   7.046  35.744  1.00  0.00           H  
ATOM    582  HA  TYR A  39      -5.451   8.845  37.877  1.00  0.00           H  
ATOM    583 1HB  TYR A  39      -6.929   8.802  35.993  1.00  0.00           H  
ATOM    584 2HB  TYR A  39      -7.304   7.102  36.237  1.00  0.00           H  
ATOM    585  HD1 TYR A  39      -7.524  10.402  37.987  1.00  0.00           H  
ATOM    586  HD2 TYR A  39      -9.211   6.502  37.398  1.00  0.00           H  
ATOM    587  HE1 TYR A  39      -9.463  11.029  39.386  1.00  0.00           H  
ATOM    588  HE2 TYR A  39     -11.151   7.129  38.795  1.00  0.00           H  
ATOM    589  HH  TYR A  39     -12.306   9.398  39.427  1.00  0.00           H  
ATOM    590  N   ILE A  40      -6.028   5.657  38.513  1.00  0.00           N  
ATOM    591  CA  ILE A  40      -6.240   4.669  39.610  1.00  0.00           C  
ATOM    592  C   ILE A  40      -5.096   4.755  40.628  1.00  0.00           C  
ATOM    593  O   ILE A  40      -5.325   4.737  41.837  1.00  0.00           O  
ATOM    594  CB  ILE A  40      -6.335   3.232  39.065  1.00  0.00           C  
ATOM    595  CG1 ILE A  40      -7.623   3.051  38.256  1.00  0.00           C  
ATOM    596  CG2 ILE A  40      -6.271   2.226  40.204  1.00  0.00           C  
ATOM    597  CD1 ILE A  40      -7.644   1.794  37.416  1.00  0.00           C  
ATOM    598  H   ILE A  40      -5.911   5.324  37.567  1.00  0.00           H  
ATOM    599  HA  ILE A  40      -7.185   4.898  40.104  1.00  0.00           H  
ATOM    600  HB  ILE A  40      -5.506   3.046  38.383  1.00  0.00           H  
ATOM    601 1HG1 ILE A  40      -8.476   3.023  38.934  1.00  0.00           H  
ATOM    602 2HG1 ILE A  40      -7.760   3.905  37.594  1.00  0.00           H  
ATOM    603 1HG2 ILE A  40      -6.340   1.215  39.801  1.00  0.00           H  
ATOM    604 2HG2 ILE A  40      -5.328   2.341  40.737  1.00  0.00           H  
ATOM    605 3HG2 ILE A  40      -7.101   2.400  40.889  1.00  0.00           H  
ATOM    606 1HD1 ILE A  40      -8.587   1.736  36.872  1.00  0.00           H  
ATOM    607 2HD1 ILE A  40      -6.817   1.818  36.705  1.00  0.00           H  
ATOM    608 3HD1 ILE A  40      -7.543   0.924  38.062  1.00  0.00           H  
ATOM    609  N   LEU A  41      -3.857   4.848  40.123  1.00  0.00           N  
ATOM    610  CA  LEU A  41      -2.701   5.031  40.988  1.00  0.00           C  
ATOM    611  C   LEU A  41      -2.825   6.366  41.771  1.00  0.00           C  
ATOM    612  O   LEU A  41      -2.522   6.428  42.963  1.00  0.00           O  
ATOM    613  CB  LEU A  41      -1.414   5.017  40.153  1.00  0.00           C  
ATOM    614  CG  LEU A  41      -1.047   3.668  39.521  1.00  0.00           C  
ATOM    615  CD1 LEU A  41       0.121   3.858  38.562  1.00  0.00           C  
ATOM    616  CD2 LEU A  41      -0.699   2.671  40.617  1.00  0.00           C  
ATOM    617  H   LEU A  41      -3.721   4.790  39.124  1.00  0.00           H  
ATOM    618  HA  LEU A  41      -2.664   4.203  41.696  1.00  0.00           H  
ATOM    619 1HB  LEU A  41      -1.513   5.743  39.350  1.00  0.00           H  
ATOM    620 2HB  LEU A  41      -0.584   5.321  40.791  1.00  0.00           H  
ATOM    621  HG  LEU A  41      -1.893   3.294  38.946  1.00  0.00           H  
ATOM    622 1HD1 LEU A  41       0.381   2.900  38.113  1.00  0.00           H  
ATOM    623 2HD1 LEU A  41      -0.163   4.560  37.779  1.00  0.00           H  
ATOM    624 3HD1 LEU A  41       0.979   4.246  39.108  1.00  0.00           H  
ATOM    625 1HD2 LEU A  41      -0.439   1.712  40.167  1.00  0.00           H  
ATOM    626 2HD2 LEU A  41       0.149   3.044  41.192  1.00  0.00           H  
ATOM    627 3HD2 LEU A  41      -1.557   2.541  41.276  1.00  0.00           H  
ATOM    628  N   GLY A  42      -3.266   7.449  41.127  1.00  0.00           N  
ATOM    629  CA  GLY A  42      -3.473   8.725  41.796  1.00  0.00           C  
ATOM    630  C   GLY A  42      -4.396   8.556  42.981  1.00  0.00           C  
ATOM    631  O   GLY A  42      -4.082   8.984  44.091  1.00  0.00           O  
ATOM    632  H   GLY A  42      -3.461   7.375  40.139  1.00  0.00           H  
ATOM    633 1HA  GLY A  42      -2.512   9.124  42.124  1.00  0.00           H  
ATOM    634 2HA  GLY A  42      -3.894   9.441  41.092  1.00  0.00           H  
ATOM    635  N   ALA A  43      -5.533   7.937  42.748  1.00  0.00           N  
ATOM    636  CA  ALA A  43      -6.508   7.681  43.810  1.00  0.00           C  
ATOM    637  C   ALA A  43      -5.899   6.886  44.957  1.00  0.00           C  
ATOM    638  O   ALA A  43      -6.092   7.217  46.126  1.00  0.00           O  
ATOM    639  CB  ALA A  43      -7.718   6.948  43.249  1.00  0.00           C  
ATOM    640  H   ALA A  43      -5.736   7.627  41.809  1.00  0.00           H  
ATOM    641  HA  ALA A  43      -6.853   8.639  44.201  1.00  0.00           H  
ATOM    642 1HB  ALA A  43      -8.436   6.766  44.050  1.00  0.00           H  
ATOM    643 2HB  ALA A  43      -8.185   7.556  42.473  1.00  0.00           H  
ATOM    644 3HB  ALA A  43      -7.402   5.998  42.823  1.00  0.00           H  
ATOM    645  N   ILE A  44      -5.149   5.819  44.648  1.00  0.00           N  
ATOM    646  CA  ILE A  44      -4.555   4.956  45.659  1.00  0.00           C  
ATOM    647  C   ILE A  44      -3.656   5.774  46.554  1.00  0.00           C  
ATOM    648  O   ILE A  44      -3.716   5.659  47.779  1.00  0.00           O  
ATOM    649  CB  ILE A  44      -3.749   3.810  45.019  1.00  0.00           C  
ATOM    650  CG1 ILE A  44      -4.688   2.823  44.321  1.00  0.00           C  
ATOM    651  CG2 ILE A  44      -2.911   3.098  46.070  1.00  0.00           C  
ATOM    652  CD1 ILE A  44      -3.979   1.842  43.415  1.00  0.00           C  
ATOM    653  H   ILE A  44      -4.995   5.611  43.672  1.00  0.00           H  
ATOM    654  HA  ILE A  44      -5.357   4.510  46.248  1.00  0.00           H  
ATOM    655  HB  ILE A  44      -3.088   4.213  44.252  1.00  0.00           H  
ATOM    656 1HG1 ILE A  44      -5.244   2.258  45.068  1.00  0.00           H  
ATOM    657 2HG1 ILE A  44      -5.415   3.374  43.721  1.00  0.00           H  
ATOM    658 1HG2 ILE A  44      -2.349   2.292  45.602  1.00  0.00           H  
ATOM    659 2HG2 ILE A  44      -2.218   3.807  46.523  1.00  0.00           H  
ATOM    660 3HG2 ILE A  44      -3.564   2.687  46.840  1.00  0.00           H  
ATOM    661 1HD1 ILE A  44      -4.710   1.176  42.956  1.00  0.00           H  
ATOM    662 2HD1 ILE A  44      -3.444   2.386  42.636  1.00  0.00           H  
ATOM    663 3HD1 ILE A  44      -3.271   1.254  43.999  1.00  0.00           H  
ATOM    664  N   ALA A  45      -2.815   6.583  45.941  1.00  0.00           N  
ATOM    665  CA  ALA A  45      -1.851   7.355  46.703  1.00  0.00           C  
ATOM    666  C   ALA A  45      -2.522   8.518  47.458  1.00  0.00           C  
ATOM    667  O   ALA A  45      -2.109   8.873  48.563  1.00  0.00           O  
ATOM    668  CB  ALA A  45      -0.759   7.878  45.780  1.00  0.00           C  
ATOM    669  H   ALA A  45      -2.832   6.673  44.935  1.00  0.00           H  
ATOM    670  HA  ALA A  45      -1.383   6.697  47.437  1.00  0.00           H  
ATOM    671 1HB  ALA A  45      -0.032   8.445  46.361  1.00  0.00           H  
ATOM    672 2HB  ALA A  45      -0.262   7.039  45.295  1.00  0.00           H  
ATOM    673 3HB  ALA A  45      -1.202   8.525  45.024  1.00  0.00           H  
ATOM    674  N   TYR A  46      -3.555   9.107  46.859  1.00  0.00           N  
ATOM    675  CA  TYR A  46      -4.347  10.194  47.453  1.00  0.00           C  
ATOM    676  C   TYR A  46      -5.008   9.728  48.747  1.00  0.00           C  
ATOM    677  O   TYR A  46      -4.917  10.396  49.777  1.00  0.00           O  
ATOM    678  CB  TYR A  46      -5.405  10.697  46.468  1.00  0.00           C  
ATOM    679  CG  TYR A  46      -6.362  11.706  47.062  1.00  0.00           C  
ATOM    680  CD1 TYR A  46      -5.984  13.036  47.179  1.00  0.00           C  
ATOM    681  CD2 TYR A  46      -7.617  11.302  47.491  1.00  0.00           C  
ATOM    682  CE1 TYR A  46      -6.858  13.957  47.721  1.00  0.00           C  
ATOM    683  CE2 TYR A  46      -8.492  12.224  48.034  1.00  0.00           C  
ATOM    684  CZ  TYR A  46      -8.116  13.546  48.150  1.00  0.00           C  
ATOM    685  OH  TYR A  46      -8.986  14.464  48.691  1.00  0.00           O  
ATOM    686  H   TYR A  46      -3.794   8.771  45.938  1.00  0.00           H  
ATOM    687  HA  TYR A  46      -3.681  11.029  47.671  1.00  0.00           H  
ATOM    688 1HB  TYR A  46      -4.913  11.159  45.610  1.00  0.00           H  
ATOM    689 2HB  TYR A  46      -5.987   9.854  46.097  1.00  0.00           H  
ATOM    690  HD1 TYR A  46      -4.997  13.353  46.841  1.00  0.00           H  
ATOM    691  HD2 TYR A  46      -7.914  10.257  47.401  1.00  0.00           H  
ATOM    692  HE1 TYR A  46      -6.562  15.002  47.813  1.00  0.00           H  
ATOM    693  HE2 TYR A  46      -9.478  11.905  48.371  1.00  0.00           H  
ATOM    694  HH  TYR A  46      -9.820  14.033  48.893  1.00  0.00           H  
ATOM    695  N   ALA A  47      -5.664   8.582  48.665  1.00  0.00           N  
ATOM    696  CA  ALA A  47      -6.346   8.016  49.838  1.00  0.00           C  
ATOM    697  C   ALA A  47      -5.386   7.686  50.991  1.00  0.00           C  
ATOM    698  O   ALA A  47      -5.834   7.626  52.153  1.00  0.00           O  
ATOM    699  CB  ALA A  47      -7.118   6.769  49.433  1.00  0.00           C  
ATOM    700  H   ALA A  47      -5.700   8.085  47.789  1.00  0.00           H  
ATOM    701  HA  ALA A  47      -7.064   8.748  50.207  1.00  0.00           H  
ATOM    702 1HB  ALA A  47      -7.635   6.362  50.302  1.00  0.00           H  
ATOM    703 2HB  ALA A  47      -7.847   7.026  48.665  1.00  0.00           H  
ATOM    704 3HB  ALA A  47      -6.426   6.024  49.042  1.00  0.00           H  
ATOM    705  N   GLN A  48      -4.111   7.406  50.668  1.00  0.00           N  
ATOM    706  CA  GLN A  48      -3.067   7.100  51.683  1.00  0.00           C  
ATOM    707  C   GLN A  48      -2.396   8.383  52.227  1.00  0.00           C  
ATOM    708  O   GLN A  48      -1.507   8.312  53.108  1.00  0.00           O  
ATOM    709  CB  GLN A  48      -2.003   6.172  51.092  1.00  0.00           C  
ATOM    710  CG  GLN A  48      -2.511   4.784  50.742  1.00  0.00           C  
ATOM    711  CD  GLN A  48      -2.909   3.988  51.971  1.00  0.00           C  
ATOM    712  OE1 GLN A  48      -2.138   3.869  52.927  1.00  0.00           O  
ATOM    713  NE2 GLN A  48      -4.117   3.437  51.951  1.00  0.00           N  
ATOM    714  H   GLN A  48      -3.860   7.406  49.690  1.00  0.00           H  
ATOM    715  HA  GLN A  48      -3.539   6.580  52.518  1.00  0.00           H  
ATOM    716 1HB  GLN A  48      -1.595   6.619  50.185  1.00  0.00           H  
ATOM    717 2HB  GLN A  48      -1.181   6.062  51.800  1.00  0.00           H  
ATOM    718 1HG  GLN A  48      -3.386   4.880  50.099  1.00  0.00           H  
ATOM    719 2HG  GLN A  48      -1.723   4.239  50.222  1.00  0.00           H  
ATOM    720 1HE2 GLN A  48      -4.436   2.899  52.734  1.00  0.00           H  
ATOM    721 2HE2 GLN A  48      -4.710   3.558  51.155  1.00  0.00           H  
ATOM    722  N   GLY A  49      -2.812   9.539  51.714  1.00  0.00           N  
ATOM    723  CA  GLY A  49      -2.251  10.807  52.116  1.00  0.00           C  
ATOM    724  C   GLY A  49      -0.923  11.172  51.486  1.00  0.00           C  
ATOM    725  O   GLY A  49      -0.198  12.007  52.022  1.00  0.00           O  
ATOM    726  H   GLY A  49      -3.543   9.523  51.018  1.00  0.00           H  
ATOM    727 1HA  GLY A  49      -2.952  11.607  51.877  1.00  0.00           H  
ATOM    728 2HA  GLY A  49      -2.109  10.815  53.196  1.00  0.00           H  
ATOM    729  N   GLU A  50      -0.539  10.481  50.417  1.00  0.00           N  
ATOM    730  CA  GLU A  50       0.702  10.768  49.720  1.00  0.00           C  
ATOM    731  C   GLU A  50       0.425  11.683  48.545  1.00  0.00           C  
ATOM    732  O   GLU A  50       0.308  11.230  47.407  1.00  0.00           O  
ATOM    733  CB  GLU A  50       1.369   9.477  49.239  1.00  0.00           C  
ATOM    734  CG  GLU A  50       1.801   8.538  50.357  1.00  0.00           C  
ATOM    735  CD  GLU A  50       2.378   7.248  49.845  1.00  0.00           C  
ATOM    736  OE1 GLU A  50       2.251   6.985  48.674  1.00  0.00           O  
ATOM    737  OE2 GLU A  50       2.947   6.523  50.629  1.00  0.00           O  
ATOM    738  H   GLU A  50      -1.131   9.734  50.080  1.00  0.00           H  
ATOM    739  HA  GLU A  50       1.384  11.259  50.415  1.00  0.00           H  
ATOM    740 1HB  GLU A  50       0.680   8.933  48.591  1.00  0.00           H  
ATOM    741 2HB  GLU A  50       2.250   9.722  48.647  1.00  0.00           H  
ATOM    742 1HG  GLU A  50       2.549   9.040  50.969  1.00  0.00           H  
ATOM    743 2HG  GLU A  50       0.940   8.322  50.988  1.00  0.00           H  
ATOM    744  N   TYR A  51       0.326  12.959  48.837  1.00  0.00           N  
ATOM    745  CA  TYR A  51      -0.153  13.905  47.845  1.00  0.00           C  
ATOM    746  C   TYR A  51       0.870  14.203  46.744  1.00  0.00           C  
ATOM    747  O   TYR A  51       0.509  14.390  45.583  1.00  0.00           O  
ATOM    748  CB  TYR A  51      -0.570  15.205  48.535  1.00  0.00           C  
ATOM    749  CG  TYR A  51      -1.629  15.020  49.597  1.00  0.00           C  
ATOM    750  CD1 TYR A  51      -1.334  15.281  50.928  1.00  0.00           C  
ATOM    751  CD2 TYR A  51      -2.899  14.588  49.243  1.00  0.00           C  
ATOM    752  CE1 TYR A  51      -2.301  15.112  51.898  1.00  0.00           C  
ATOM    753  CE2 TYR A  51      -3.868  14.419  50.214  1.00  0.00           C  
ATOM    754  CZ  TYR A  51      -3.572  14.678  51.536  1.00  0.00           C  
ATOM    755  OH  TYR A  51      -4.536  14.509  52.504  1.00  0.00           O  
ATOM    756  H   TYR A  51       0.580  13.296  49.754  1.00  0.00           H  
ATOM    757  HA  TYR A  51      -1.034  13.483  47.361  1.00  0.00           H  
ATOM    758 1HB  TYR A  51       0.303  15.667  49.002  1.00  0.00           H  
ATOM    759 2HB  TYR A  51      -0.952  15.906  47.792  1.00  0.00           H  
ATOM    760  HD1 TYR A  51      -0.336  15.621  51.206  1.00  0.00           H  
ATOM    761  HD2 TYR A  51      -3.132  14.381  48.198  1.00  0.00           H  
ATOM    762  HE1 TYR A  51      -2.068  15.317  52.943  1.00  0.00           H  
ATOM    763  HE2 TYR A  51      -4.865  14.077  49.935  1.00  0.00           H  
ATOM    764  HH  TYR A  51      -5.316  14.112  52.110  1.00  0.00           H  
ATOM    765  N   ASP A  52       2.173  14.255  47.066  1.00  0.00           N  
ATOM    766  CA  ASP A  52       3.195  14.475  46.028  1.00  0.00           C  
ATOM    767  C   ASP A  52       3.084  13.440  44.907  1.00  0.00           C  
ATOM    768  O   ASP A  52       3.127  13.783  43.725  1.00  0.00           O  
ATOM    769  CB  ASP A  52       4.598  14.422  46.636  1.00  0.00           C  
ATOM    770  CG  ASP A  52       4.912  15.630  47.510  1.00  0.00           C  
ATOM    771  OD1 ASP A  52       4.194  16.598  47.431  1.00  0.00           O  
ATOM    772  OD2 ASP A  52       5.869  15.574  48.245  1.00  0.00           O  
ATOM    773  H   ASP A  52       2.462  14.147  48.026  1.00  0.00           H  
ATOM    774  HA  ASP A  52       3.047  15.468  45.602  1.00  0.00           H  
ATOM    775 1HB  ASP A  52       4.700  13.520  47.240  1.00  0.00           H  
ATOM    776 2HB  ASP A  52       5.339  14.366  45.838  1.00  0.00           H  
ATOM    777  N   ILE A  53       2.940  12.174  45.290  1.00  0.00           N  
ATOM    778  CA  ILE A  53       2.821  11.075  44.324  1.00  0.00           C  
ATOM    779  C   ILE A  53       1.462  11.123  43.651  1.00  0.00           C  
ATOM    780  O   ILE A  53       1.354  10.947  42.438  1.00  0.00           O  
ATOM    781  CB  ILE A  53       3.011   9.706  45.001  1.00  0.00           C  
ATOM    782  CG1 ILE A  53       4.433   9.580  45.561  1.00  0.00           C  
ATOM    783  CG2 ILE A  53       2.721   8.580  44.020  1.00  0.00           C  
ATOM    784  CD1 ILE A  53       4.624   8.397  46.481  1.00  0.00           C  
ATOM    785  H   ILE A  53       2.912  11.967  46.278  1.00  0.00           H  
ATOM    786  HA  ILE A  53       3.605  11.186  43.575  1.00  0.00           H  
ATOM    787  HB  ILE A  53       2.332   9.620  45.849  1.00  0.00           H  
ATOM    788 1HG1 ILE A  53       5.139   9.491  44.736  1.00  0.00           H  
ATOM    789 2HG1 ILE A  53       4.686  10.485  46.112  1.00  0.00           H  
ATOM    790 1HG2 ILE A  53       2.862   7.620  44.515  1.00  0.00           H  
ATOM    791 2HG2 ILE A  53       1.693   8.660  43.670  1.00  0.00           H  
ATOM    792 3HG2 ILE A  53       3.402   8.655  43.172  1.00  0.00           H  
ATOM    793 1HD1 ILE A  53       5.654   8.376  46.836  1.00  0.00           H  
ATOM    794 2HD1 ILE A  53       3.948   8.485  47.332  1.00  0.00           H  
ATOM    795 3HD1 ILE A  53       4.408   7.477  45.940  1.00  0.00           H  
ATOM    796  N   ALA A  54       0.392  11.360  44.410  1.00  0.00           N  
ATOM    797  CA  ALA A  54      -0.948  11.447  43.821  1.00  0.00           C  
ATOM    798  C   ALA A  54      -0.995  12.560  42.738  1.00  0.00           C  
ATOM    799  O   ALA A  54      -1.562  12.368  41.661  1.00  0.00           O  
ATOM    800  CB  ALA A  54      -1.996  11.712  44.882  1.00  0.00           C  
ATOM    801  H   ALA A  54       0.500  11.482  45.407  1.00  0.00           H  
ATOM    802  HA  ALA A  54      -1.184  10.489  43.356  1.00  0.00           H  
ATOM    803 1HB  ALA A  54      -2.980  11.772  44.414  1.00  0.00           H  
ATOM    804 2HB  ALA A  54      -1.989  10.903  45.611  1.00  0.00           H  
ATOM    805 3HB  ALA A  54      -1.776  12.653  45.382  1.00  0.00           H  
ATOM    806  N   ILE A  55      -0.416  13.709  43.001  1.00  0.00           N  
ATOM    807  CA  ILE A  55      -0.365  14.826  42.065  1.00  0.00           C  
ATOM    808  C   ILE A  55       0.382  14.419  40.777  1.00  0.00           C  
ATOM    809  O   ILE A  55      -0.110  14.634  39.668  1.00  0.00           O  
ATOM    810  CB  ILE A  55       0.320  16.046  42.707  1.00  0.00           C  
ATOM    811  CG1 ILE A  55      -0.578  16.656  43.786  1.00  0.00           C  
ATOM    812  CG2 ILE A  55       0.664  17.082  41.648  1.00  0.00           C  
ATOM    813  CD1 ILE A  55       0.125  17.658  44.672  1.00  0.00           C  
ATOM    814  H   ILE A  55       0.014  13.809  43.909  1.00  0.00           H  
ATOM    815  HA  ILE A  55      -1.387  15.109  41.808  1.00  0.00           H  
ATOM    816  HB  ILE A  55       1.237  15.729  43.202  1.00  0.00           H  
ATOM    817 1HG1 ILE A  55      -1.427  17.153  43.314  1.00  0.00           H  
ATOM    818 2HG1 ILE A  55      -0.977  15.863  44.419  1.00  0.00           H  
ATOM    819 1HG2 ILE A  55       1.146  17.937  42.119  1.00  0.00           H  
ATOM    820 2HG2 ILE A  55       1.339  16.642  40.915  1.00  0.00           H  
ATOM    821 3HG2 ILE A  55      -0.249  17.409  41.149  1.00  0.00           H  
ATOM    822 1HD1 ILE A  55      -0.575  18.046  45.411  1.00  0.00           H  
ATOM    823 2HD1 ILE A  55       0.959  17.171  45.182  1.00  0.00           H  
ATOM    824 3HD1 ILE A  55       0.503  18.479  44.064  1.00  0.00           H  
ATOM    825  N   THR A  56       1.562  13.837  40.945  1.00  0.00           N  
ATOM    826  CA  THR A  56       2.323  13.278  39.809  1.00  0.00           C  
ATOM    827  C   THR A  56       1.461  12.355  38.931  1.00  0.00           C  
ATOM    828  O   THR A  56       1.458  12.474  37.706  1.00  0.00           O  
ATOM    829  CB  THR A  56       3.558  12.504  40.303  1.00  0.00           C  
ATOM    830  OG1 THR A  56       4.430  13.392  41.015  1.00  0.00           O  
ATOM    831  CG2 THR A  56       4.311  11.895  39.129  1.00  0.00           C  
ATOM    832  H   THR A  56       1.950  13.773  41.875  1.00  0.00           H  
ATOM    833  HA  THR A  56       2.675  14.103  39.189  1.00  0.00           H  
ATOM    834  HB  THR A  56       3.243  11.709  40.977  1.00  0.00           H  
ATOM    835  HG1 THR A  56       4.042  13.605  41.867  1.00  0.00           H  
ATOM    836 1HG2 THR A  56       5.180  11.351  39.497  1.00  0.00           H  
ATOM    837 2HG2 THR A  56       3.654  11.210  38.593  1.00  0.00           H  
ATOM    838 3HG2 THR A  56       4.636  12.686  38.456  1.00  0.00           H  
ATOM    839  N   ALA A  57       0.720  11.425  39.548  1.00  0.00           N  
ATOM    840  CA  ALA A  57      -0.060  10.417  38.841  1.00  0.00           C  
ATOM    841  C   ALA A  57      -1.284  11.014  38.228  1.00  0.00           C  
ATOM    842  O   ALA A  57      -1.697  10.622  37.137  1.00  0.00           O  
ATOM    843  CB  ALA A  57      -0.449   9.281  39.776  1.00  0.00           C  
ATOM    844  H   ALA A  57       0.710  11.435  40.558  1.00  0.00           H  
ATOM    845  HA  ALA A  57       0.560   9.991  38.051  1.00  0.00           H  
ATOM    846 1HB  ALA A  57      -1.041   8.546  39.230  1.00  0.00           H  
ATOM    847 2HB  ALA A  57       0.451   8.804  40.164  1.00  0.00           H  
ATOM    848 3HB  ALA A  57      -1.036   9.676  40.604  1.00  0.00           H  
ATOM    849  N   TYR A  58      -1.920  11.984  38.893  1.00  0.00           N  
ATOM    850  CA  TYR A  58      -3.065  12.630  38.261  1.00  0.00           C  
ATOM    851  C   TYR A  58      -2.657  13.435  37.010  1.00  0.00           C  
ATOM    852  O   TYR A  58      -3.374  13.452  36.010  1.00  0.00           O  
ATOM    853  CB  TYR A  58      -3.775  13.536  39.269  1.00  0.00           C  
ATOM    854  CG  TYR A  58      -4.542  12.782  40.333  1.00  0.00           C  
ATOM    855  CD1 TYR A  58      -4.390  13.121  41.669  1.00  0.00           C  
ATOM    856  CD2 TYR A  58      -5.398  11.752  39.972  1.00  0.00           C  
ATOM    857  CE1 TYR A  58      -5.092  12.433  42.640  1.00  0.00           C  
ATOM    858  CE2 TYR A  58      -6.098  11.064  40.943  1.00  0.00           C  
ATOM    859  CZ  TYR A  58      -5.948  11.401  42.273  1.00  0.00           C  
ATOM    860  OH  TYR A  58      -6.646  10.715  43.241  1.00  0.00           O  
ATOM    861  H   TYR A  58      -1.633  12.281  39.814  1.00  0.00           H  
ATOM    862  HA  TYR A  58      -3.771  11.859  37.952  1.00  0.00           H  
ATOM    863 1HB  TYR A  58      -3.042  14.173  39.766  1.00  0.00           H  
ATOM    864 2HB  TYR A  58      -4.473  14.188  38.745  1.00  0.00           H  
ATOM    865  HD1 TYR A  58      -3.717  13.931  41.953  1.00  0.00           H  
ATOM    866  HD2 TYR A  58      -5.517  11.485  38.923  1.00  0.00           H  
ATOM    867  HE1 TYR A  58      -4.972  12.699  43.690  1.00  0.00           H  
ATOM    868  HE2 TYR A  58      -6.771  10.253  40.659  1.00  0.00           H  
ATOM    869  HH  TYR A  58      -7.187  10.040  42.825  1.00  0.00           H  
ATOM    870  N   GLN A  59      -1.493  14.108  37.067  1.00  0.00           N  
ATOM    871  CA  GLN A  59      -0.983  14.846  35.931  1.00  0.00           C  
ATOM    872  C   GLN A  59      -0.728  13.878  34.760  1.00  0.00           C  
ATOM    873  O   GLN A  59      -1.082  14.166  33.616  1.00  0.00           O  
ATOM    874  CB  GLN A  59       0.301  15.593  36.308  1.00  0.00           C  
ATOM    875  CG  GLN A  59       0.876  16.445  35.189  1.00  0.00           C  
ATOM    876  CD  GLN A  59      -0.031  17.603  34.819  1.00  0.00           C  
ATOM    877  OE1 GLN A  59      -0.442  18.387  35.680  1.00  0.00           O  
ATOM    878  NE2 GLN A  59      -0.349  17.719  33.535  1.00  0.00           N  
ATOM    879  H   GLN A  59      -0.961  14.099  37.926  1.00  0.00           H  
ATOM    880  HA  GLN A  59      -1.727  15.587  35.637  1.00  0.00           H  
ATOM    881 1HB  GLN A  59       0.106  16.243  37.160  1.00  0.00           H  
ATOM    882 2HB  GLN A  59       1.063  14.876  36.610  1.00  0.00           H  
ATOM    883 1HG  GLN A  59       1.834  16.850  35.511  1.00  0.00           H  
ATOM    884 2HG  GLN A  59       1.012  15.821  34.305  1.00  0.00           H  
ATOM    885 1HE2 GLN A  59      -0.943  18.464  33.231  1.00  0.00           H  
ATOM    886 2HE2 GLN A  59       0.007  17.062  32.870  1.00  0.00           H  
ATOM    887  N   VAL A  60      -0.113  12.721  35.035  1.00  0.00           N  
ATOM    888  CA  VAL A  60       0.098  11.706  33.989  1.00  0.00           C  
ATOM    889  C   VAL A  60      -1.185  11.290  33.318  1.00  0.00           C  
ATOM    890  O   VAL A  60      -1.236  11.226  32.096  1.00  0.00           O  
ATOM    891  CB  VAL A  60       0.767  10.454  34.586  1.00  0.00           C  
ATOM    892  CG1 VAL A  60       0.763   9.316  33.576  1.00  0.00           C  
ATOM    893  CG2 VAL A  60       2.188  10.784  35.021  1.00  0.00           C  
ATOM    894  H   VAL A  60       0.213  12.535  35.973  1.00  0.00           H  
ATOM    895  HA  VAL A  60       0.756  12.126  33.228  1.00  0.00           H  
ATOM    896  HB  VAL A  60       0.191  10.120  35.448  1.00  0.00           H  
ATOM    897 1HG1 VAL A  60       1.240   8.439  34.013  1.00  0.00           H  
ATOM    898 2HG1 VAL A  60      -0.264   9.073  33.306  1.00  0.00           H  
ATOM    899 3HG1 VAL A  60       1.312   9.619  32.683  1.00  0.00           H  
ATOM    900 1HG2 VAL A  60       2.655   9.894  35.441  1.00  0.00           H  
ATOM    901 2HG2 VAL A  60       2.762  11.123  34.158  1.00  0.00           H  
ATOM    902 3HG2 VAL A  60       2.164  11.571  35.773  1.00  0.00           H  
ATOM    903  N   ALA A  61      -2.230  11.017  34.119  1.00  0.00           N  
ATOM    904  CA  ALA A  61      -3.551  10.609  33.656  1.00  0.00           C  
ATOM    905  C   ALA A  61      -4.104  11.697  32.781  1.00  0.00           C  
ATOM    906  O   ALA A  61      -4.564  11.439  31.669  1.00  0.00           O  
ATOM    907  CB  ALA A  61      -4.501  10.320  34.837  1.00  0.00           C  
ATOM    908  H   ALA A  61      -2.063  11.109  35.111  1.00  0.00           H  
ATOM    909  HA  ALA A  61      -3.449   9.680  33.095  1.00  0.00           H  
ATOM    910 1HB  ALA A  61      -5.476  10.018  34.455  1.00  0.00           H  
ATOM    911 2HB  ALA A  61      -4.087   9.518  35.449  1.00  0.00           H  
ATOM    912 3HB  ALA A  61      -4.610  11.217  35.443  1.00  0.00           H  
ATOM    913  N   LEU A  62      -4.073  12.943  33.268  1.00  0.00           N  
ATOM    914  CA  LEU A  62      -4.644  14.060  32.531  1.00  0.00           C  
ATOM    915  C   LEU A  62      -3.901  14.432  31.240  1.00  0.00           C  
ATOM    916  O   LEU A  62      -4.502  15.059  30.346  1.00  0.00           O  
ATOM    917  CB  LEU A  62      -4.695  15.287  33.448  1.00  0.00           C  
ATOM    918  CG  LEU A  62      -5.685  15.202  34.618  1.00  0.00           C  
ATOM    919  CD1 LEU A  62      -5.471  16.387  35.552  1.00  0.00           C  
ATOM    920  CD2 LEU A  62      -7.108  15.179  34.080  1.00  0.00           C  
ATOM    921  H   LEU A  62      -3.643  13.115  34.166  1.00  0.00           H  
ATOM    922  HA  LEU A  62      -5.660  13.795  32.234  1.00  0.00           H  
ATOM    923 1HB  LEU A  62      -3.703  15.451  33.866  1.00  0.00           H  
ATOM    924 2HB  LEU A  62      -4.963  16.158  32.851  1.00  0.00           H  
ATOM    925  HG  LEU A  62      -5.498  14.292  35.188  1.00  0.00           H  
ATOM    926 1HD1 LEU A  62      -6.174  16.326  36.382  1.00  0.00           H  
ATOM    927 2HD1 LEU A  62      -4.452  16.367  35.938  1.00  0.00           H  
ATOM    928 3HD1 LEU A  62      -5.635  17.315  35.005  1.00  0.00           H  
ATOM    929 1HD2 LEU A  62      -7.810  15.118  34.911  1.00  0.00           H  
ATOM    930 2HD2 LEU A  62      -7.296  16.092  33.511  1.00  0.00           H  
ATOM    931 3HD2 LEU A  62      -7.236  14.314  33.431  1.00  0.00           H  
ATOM    932  N   ASP A  63      -2.584  14.140  31.157  1.00  0.00           N  
ATOM    933  CA  ASP A  63      -1.828  14.302  29.914  1.00  0.00           C  
ATOM    934  C   ASP A  63      -2.427  13.423  28.799  1.00  0.00           C  
ATOM    935  O   ASP A  63      -2.357  13.774  27.616  1.00  0.00           O  
ATOM    936  CB  ASP A  63      -0.355  13.944  30.130  1.00  0.00           C  
ATOM    937  CG  ASP A  63       0.389  14.974  30.969  1.00  0.00           C  
ATOM    938  OD1 ASP A  63      -0.129  16.051  31.147  1.00  0.00           O  
ATOM    939  OD2 ASP A  63       1.467  14.674  31.422  1.00  0.00           O  
ATOM    940  H   ASP A  63      -2.110  13.798  31.982  1.00  0.00           H  
ATOM    941  HA  ASP A  63      -1.882  15.348  29.610  1.00  0.00           H  
ATOM    942 1HB  ASP A  63      -0.285  12.974  30.625  1.00  0.00           H  
ATOM    943 2HB  ASP A  63       0.143  13.854  29.164  1.00  0.00           H  
ATOM    944  N   LEU A  64      -2.975  12.269  29.204  1.00  0.00           N  
ATOM    945  CA  LEU A  64      -3.511  11.267  28.295  1.00  0.00           C  
ATOM    946  C   LEU A  64      -5.032  11.421  28.114  1.00  0.00           C  
ATOM    947  O   LEU A  64      -5.530  11.244  27.027  1.00  0.00           O  
ATOM    948  CB  LEU A  64      -3.189   9.862  28.821  1.00  0.00           C  
ATOM    949  CG  LEU A  64      -1.697   9.525  28.947  1.00  0.00           C  
ATOM    950  CD1 LEU A  64      -1.539   8.148  29.577  1.00  0.00           C  
ATOM    951  CD2 LEU A  64      -1.047   9.575  27.572  1.00  0.00           C  
ATOM    952  H   LEU A  64      -3.012  12.101  30.200  1.00  0.00           H  
ATOM    953  HA  LEU A  64      -3.035  11.392  27.322  1.00  0.00           H  
ATOM    954 1HB  LEU A  64      -3.638   9.749  29.807  1.00  0.00           H  
ATOM    955 2HB  LEU A  64      -3.640   9.129  28.153  1.00  0.00           H  
ATOM    956  HG  LEU A  64      -1.215  10.250  29.603  1.00  0.00           H  
ATOM    957 1HD1 LEU A  64      -0.480   7.909  29.667  1.00  0.00           H  
ATOM    958 2HD1 LEU A  64      -1.996   8.146  30.567  1.00  0.00           H  
ATOM    959 3HD1 LEU A  64      -2.027   7.403  28.951  1.00  0.00           H  
ATOM    960 1HD2 LEU A  64       0.012   9.336  27.662  1.00  0.00           H  
ATOM    961 2HD2 LEU A  64      -1.528   8.850  26.916  1.00  0.00           H  
ATOM    962 3HD2 LEU A  64      -1.160  10.575  27.152  1.00  0.00           H  
ATOM    963  N   ASP A  65      -5.734  11.846  29.154  1.00  0.00           N  
ATOM    964  CA  ASP A  65      -7.182  12.070  29.076  1.00  0.00           C  
ATOM    965  C   ASP A  65      -7.511  13.370  29.807  1.00  0.00           C  
ATOM    966  O   ASP A  65      -7.794  13.367  31.005  1.00  0.00           O  
ATOM    967  CB  ASP A  65      -7.961  10.904  29.691  1.00  0.00           C  
ATOM    968  CG  ASP A  65      -9.469  11.071  29.573  1.00  0.00           C  
ATOM    969  OD1 ASP A  65      -9.899  12.100  29.106  1.00  0.00           O  
ATOM    970  OD2 ASP A  65     -10.178  10.167  29.948  1.00  0.00           O  
ATOM    971  H   ASP A  65      -5.255  12.022  30.025  1.00  0.00           H  
ATOM    972  HA  ASP A  65      -7.466  12.141  28.026  1.00  0.00           H  
ATOM    973 1HB  ASP A  65      -7.672   9.974  29.200  1.00  0.00           H  
ATOM    974 2HB  ASP A  65      -7.702  10.811  30.746  1.00  0.00           H  
ATOM    975  N   PRO A  66      -7.483  14.502  29.112  1.00  0.00           N  
ATOM    976  CA  PRO A  66      -7.805  15.770  29.792  1.00  0.00           C  
ATOM    977  C   PRO A  66      -9.279  15.958  30.074  1.00  0.00           C  
ATOM    978  O   PRO A  66      -9.688  16.966  30.652  1.00  0.00           O  
ATOM    979  CB  PRO A  66      -7.303  16.822  28.798  1.00  0.00           C  
ATOM    980  CG  PRO A  66      -7.468  16.173  27.466  1.00  0.00           C  
ATOM    981  CD  PRO A  66      -7.096  14.734  27.702  1.00  0.00           C  
ATOM    982  HA  PRO A  66      -7.288  15.789  30.752  1.00  0.00           H  
ATOM    983 1HB  PRO A  66      -7.892  17.747  28.897  1.00  0.00           H  
ATOM    984 2HB  PRO A  66      -6.257  17.082  29.020  1.00  0.00           H  
ATOM    985 1HG  PRO A  66      -8.502  16.292  27.111  1.00  0.00           H  
ATOM    986 2HG  PRO A  66      -6.819  16.661  26.723  1.00  0.00           H  
ATOM    987 1HD  PRO A  66      -7.675  14.090  27.024  1.00  0.00           H  
ATOM    988 2HD  PRO A  66      -6.017  14.601  27.539  1.00  0.00           H  
ATOM    989  N   ASN A  67     -10.107  15.001  29.675  1.00  0.00           N  
ATOM    990  CA  ASN A  67     -11.532  15.096  29.929  1.00  0.00           C  
ATOM    991  C   ASN A  67     -12.023  14.386  31.191  1.00  0.00           C  
ATOM    992  O   ASN A  67     -13.228  14.363  31.451  1.00  0.00           O  
ATOM    993  CB  ASN A  67     -12.288  14.577  28.720  1.00  0.00           C  
ATOM    994  CG  ASN A  67     -12.138  15.468  27.518  1.00  0.00           C  
ATOM    995  OD1 ASN A  67     -12.145  16.699  27.638  1.00  0.00           O  
ATOM    996  ND2 ASN A  67     -12.001  14.870  26.363  1.00  0.00           N  
ATOM    997  H   ASN A  67      -9.748  14.192  29.186  1.00  0.00           H  
ATOM    998  HA  ASN A  67     -11.790  16.148  30.058  1.00  0.00           H  
ATOM    999 1HB  ASN A  67     -11.929  13.580  28.467  1.00  0.00           H  
ATOM   1000 2HB  ASN A  67     -13.348  14.492  28.964  1.00  0.00           H  
ATOM   1001 1HD2 ASN A  67     -11.897  15.412  25.529  1.00  0.00           H  
ATOM   1002 2HD2 ASN A  67     -12.001  13.871  26.313  1.00  0.00           H  
ATOM   1003  N   ASN A  68     -11.104  13.843  31.982  1.00  0.00           N  
ATOM   1004  CA  ASN A  68     -11.487  13.179  33.230  1.00  0.00           C  
ATOM   1005  C   ASN A  68     -11.726  14.231  34.334  1.00  0.00           C  
ATOM   1006  O   ASN A  68     -10.782  14.713  34.961  1.00  0.00           O  
ATOM   1007  CB  ASN A  68     -10.429  12.175  33.654  1.00  0.00           C  
ATOM   1008  CG  ASN A  68     -10.838  11.381  34.862  1.00  0.00           C  
ATOM   1009  OD1 ASN A  68     -11.598  11.864  35.710  1.00  0.00           O  
ATOM   1010  ND2 ASN A  68     -10.346  10.172  34.960  1.00  0.00           N  
ATOM   1011  H   ASN A  68     -10.128  13.885  31.725  1.00  0.00           H  
ATOM   1012  HA  ASN A  68     -12.407  12.620  33.057  1.00  0.00           H  
ATOM   1013 1HB  ASN A  68     -10.232  11.486  32.831  1.00  0.00           H  
ATOM   1014 2HB  ASN A  68      -9.498  12.698  33.874  1.00  0.00           H  
ATOM   1015 1HD2 ASN A  68     -10.584   9.598  35.745  1.00  0.00           H  
ATOM   1016 2HD2 ASN A  68      -9.735   9.823  34.251  1.00  0.00           H  
ATOM   1017  N   ALA A  69     -12.993  14.579  34.561  1.00  0.00           N  
ATOM   1018  CA  ALA A  69     -13.313  15.603  35.551  1.00  0.00           C  
ATOM   1019  C   ALA A  69     -12.883  15.206  36.971  1.00  0.00           C  
ATOM   1020  O   ALA A  69     -12.446  16.046  37.756  1.00  0.00           O  
ATOM   1021  CB  ALA A  69     -14.791  15.886  35.530  1.00  0.00           C  
ATOM   1022  H   ALA A  69     -13.742  14.139  34.047  1.00  0.00           H  
ATOM   1023  HA  ALA A  69     -12.782  16.518  35.287  1.00  0.00           H  
ATOM   1024 1HB  ALA A  69     -15.026  16.651  36.270  1.00  0.00           H  
ATOM   1025 2HB  ALA A  69     -15.080  16.239  34.540  1.00  0.00           H  
ATOM   1026 3HB  ALA A  69     -15.339  14.975  35.765  1.00  0.00           H  
ATOM   1027  N   GLU A  70     -13.016  13.909  37.279  1.00  0.00           N  
ATOM   1028  CA  GLU A  70     -12.677  13.419  38.624  1.00  0.00           C  
ATOM   1029  C   GLU A  70     -11.186  13.529  38.869  1.00  0.00           C  
ATOM   1030  O   GLU A  70     -10.750  13.792  39.990  1.00  0.00           O  
ATOM   1031  CB  GLU A  70     -13.123  11.967  38.805  1.00  0.00           C  
ATOM   1032  CG  GLU A  70     -14.632  11.769  38.816  1.00  0.00           C  
ATOM   1033  CD  GLU A  70     -15.032  10.325  38.940  1.00  0.00           C  
ATOM   1034  OE1 GLU A  70     -14.162   9.493  39.040  1.00  0.00           O  
ATOM   1035  OE2 GLU A  70     -16.210  10.053  38.934  1.00  0.00           O  
ATOM   1036  H   GLU A  70     -13.352  13.252  36.588  1.00  0.00           H  
ATOM   1037  HA  GLU A  70     -13.208  14.026  39.358  1.00  0.00           H  
ATOM   1038 1HB  GLU A  70     -12.712  11.357  38.001  1.00  0.00           H  
ATOM   1039 2HB  GLU A  70     -12.728  11.579  39.744  1.00  0.00           H  
ATOM   1040 1HG  GLU A  70     -15.055  12.324  39.653  1.00  0.00           H  
ATOM   1041 2HG  GLU A  70     -15.048  12.179  37.897  1.00  0.00           H  
ATOM   1042  N   ALA A  71     -10.392  13.329  37.806  1.00  0.00           N  
ATOM   1043  CA  ALA A  71      -8.949  13.519  37.905  1.00  0.00           C  
ATOM   1044  C   ALA A  71      -8.604  14.948  38.194  1.00  0.00           C  
ATOM   1045  O   ALA A  71      -7.746  15.235  39.028  1.00  0.00           O  
ATOM   1046  CB  ALA A  71      -8.233  13.030  36.666  1.00  0.00           C  
ATOM   1047  H   ALA A  71     -10.791  13.041  36.923  1.00  0.00           H  
ATOM   1048  HA  ALA A  71      -8.573  12.897  38.719  1.00  0.00           H  
ATOM   1049 1HB  ALA A  71      -7.160  13.189  36.779  1.00  0.00           H  
ATOM   1050 2HB  ALA A  71      -8.430  11.966  36.529  1.00  0.00           H  
ATOM   1051 3HB  ALA A  71      -8.592  13.579  35.797  1.00  0.00           H  
ATOM   1052  N   TRP A  72      -9.269  15.894  37.505  1.00  0.00           N  
ATOM   1053  CA  TRP A  72      -9.019  17.314  37.814  1.00  0.00           C  
ATOM   1054  C   TRP A  72      -9.412  17.635  39.252  1.00  0.00           C  
ATOM   1055  O   TRP A  72      -8.692  18.339  39.960  1.00  0.00           O  
ATOM   1056  CB  TRP A  72      -9.798  18.221  36.860  1.00  0.00           C  
ATOM   1057  CG  TRP A  72      -9.257  18.223  35.463  1.00  0.00           C  
ATOM   1058  CD1 TRP A  72      -9.831  17.655  34.365  1.00  0.00           C  
ATOM   1059  CD2 TRP A  72      -8.024  18.828  35.003  1.00  0.00           C  
ATOM   1060  NE1 TRP A  72      -9.044  17.862  33.259  1.00  0.00           N  
ATOM   1061  CE2 TRP A  72      -7.935  18.578  33.631  1.00  0.00           C  
ATOM   1062  CE3 TRP A  72      -7.005  19.550  35.636  1.00  0.00           C  
ATOM   1063  CZ2 TRP A  72      -6.863  19.024  32.873  1.00  0.00           C  
ATOM   1064  CZ3 TRP A  72      -5.930  19.997  34.876  1.00  0.00           C  
ATOM   1065  CH2 TRP A  72      -5.863  19.741  33.529  1.00  0.00           C  
ATOM   1066  H   TRP A  72      -9.932  15.659  36.782  1.00  0.00           H  
ATOM   1067  HA  TRP A  72      -7.955  17.515  37.684  1.00  0.00           H  
ATOM   1068 1HB  TRP A  72     -10.840  17.902  36.824  1.00  0.00           H  
ATOM   1069 2HB  TRP A  72      -9.782  19.243  37.237  1.00  0.00           H  
ATOM   1070  HD1 TRP A  72     -10.777  17.115  34.366  1.00  0.00           H  
ATOM   1071  HE1 TRP A  72      -9.246  17.538  32.324  1.00  0.00           H  
ATOM   1072  HE3 TRP A  72      -7.055  19.757  36.704  1.00  0.00           H  
ATOM   1073  HZ2 TRP A  72      -6.791  18.830  31.802  1.00  0.00           H  
ATOM   1074  HZ3 TRP A  72      -5.142  20.558  35.376  1.00  0.00           H  
ATOM   1075  HH2 TRP A  72      -5.007  20.107  32.962  1.00  0.00           H  
ATOM   1076  N   TYR A  73     -10.555  17.115  39.680  1.00  0.00           N  
ATOM   1077  CA  TYR A  73     -11.111  17.408  40.989  1.00  0.00           C  
ATOM   1078  C   TYR A  73     -10.138  16.890  42.078  1.00  0.00           C  
ATOM   1079  O   TYR A  73      -9.792  17.615  43.011  1.00  0.00           O  
ATOM   1080  CB  TYR A  73     -12.498  16.780  41.140  1.00  0.00           C  
ATOM   1081  CG  TYR A  73     -13.090  16.934  42.524  1.00  0.00           C  
ATOM   1082  CD1 TYR A  73     -13.158  18.187  43.115  1.00  0.00           C  
ATOM   1083  CD2 TYR A  73     -13.565  15.821  43.202  1.00  0.00           C  
ATOM   1084  CE1 TYR A  73     -13.697  18.326  44.380  1.00  0.00           C  
ATOM   1085  CE2 TYR A  73     -14.106  15.959  44.465  1.00  0.00           C  
ATOM   1086  CZ  TYR A  73     -14.172  17.207  45.053  1.00  0.00           C  
ATOM   1087  OH  TYR A  73     -14.710  17.346  46.311  1.00  0.00           O  
ATOM   1088  H   TYR A  73     -11.054  16.488  39.063  1.00  0.00           H  
ATOM   1089  HA  TYR A  73     -11.228  18.488  41.082  1.00  0.00           H  
ATOM   1090 1HB  TYR A  73     -13.184  17.237  40.424  1.00  0.00           H  
ATOM   1091 2HB  TYR A  73     -12.445  15.717  40.909  1.00  0.00           H  
ATOM   1092  HD1 TYR A  73     -12.783  19.061  42.583  1.00  0.00           H  
ATOM   1093  HD2 TYR A  73     -13.512  14.835  42.737  1.00  0.00           H  
ATOM   1094  HE1 TYR A  73     -13.750  19.310  44.843  1.00  0.00           H  
ATOM   1095  HE2 TYR A  73     -14.479  15.085  44.998  1.00  0.00           H  
ATOM   1096  HH  TYR A  73     -15.280  16.596  46.500  1.00  0.00           H  
ATOM   1097  N   ASN A  74      -9.702  15.642  41.959  1.00  0.00           N  
ATOM   1098  CA  ASN A  74      -8.846  15.037  42.945  1.00  0.00           C  
ATOM   1099  C   ASN A  74      -7.443  15.674  42.900  1.00  0.00           C  
ATOM   1100  O   ASN A  74      -6.769  15.790  43.924  1.00  0.00           O  
ATOM   1101  CB  ASN A  74      -8.780  13.536  42.735  1.00  0.00           C  
ATOM   1102  CG  ASN A  74     -10.048  12.839  43.140  1.00  0.00           C  
ATOM   1103  OD1 ASN A  74     -10.818  13.352  43.961  1.00  0.00           O  
ATOM   1104  ND2 ASN A  74     -10.283  11.679  42.579  1.00  0.00           N  
ATOM   1105  H   ASN A  74      -9.980  15.100  41.152  1.00  0.00           H  
ATOM   1106  HA  ASN A  74      -9.281  15.206  43.931  1.00  0.00           H  
ATOM   1107 1HB  ASN A  74      -8.581  13.323  41.684  1.00  0.00           H  
ATOM   1108 2HB  ASN A  74      -7.953  13.125  43.315  1.00  0.00           H  
ATOM   1109 1HD2 ASN A  74     -11.113  11.170  42.811  1.00  0.00           H  
ATOM   1110 2HD2 ASN A  74      -9.633  11.303  41.921  1.00  0.00           H  
ATOM   1111  N   LEU A  75      -6.988  16.091  41.732  1.00  0.00           N  
ATOM   1112  CA  LEU A  75      -5.759  16.836  41.629  1.00  0.00           C  
ATOM   1113  C   LEU A  75      -5.873  18.093  42.465  1.00  0.00           C  
ATOM   1114  O   LEU A  75      -4.991  18.397  43.269  1.00  0.00           O  
ATOM   1115  CB  LEU A  75      -5.461  17.192  40.168  1.00  0.00           C  
ATOM   1116  CG  LEU A  75      -4.119  17.892  39.914  1.00  0.00           C  
ATOM   1117  CD1 LEU A  75      -2.990  17.051  40.492  1.00  0.00           C  
ATOM   1118  CD2 LEU A  75      -3.932  18.104  38.419  1.00  0.00           C  
ATOM   1119  H   LEU A  75      -7.510  15.885  40.893  1.00  0.00           H  
ATOM   1120  HA  LEU A  75      -4.945  16.213  42.000  1.00  0.00           H  
ATOM   1121 1HB  LEU A  75      -5.473  16.276  39.578  1.00  0.00           H  
ATOM   1122 2HB  LEU A  75      -6.251  17.847  39.800  1.00  0.00           H  
ATOM   1123  HG  LEU A  75      -4.111  18.857  40.421  1.00  0.00           H  
ATOM   1124 1HD1 LEU A  75      -2.036  17.549  40.313  1.00  0.00           H  
ATOM   1125 2HD1 LEU A  75      -3.139  16.932  41.566  1.00  0.00           H  
ATOM   1126 3HD1 LEU A  75      -2.984  16.072  40.016  1.00  0.00           H  
ATOM   1127 1HD2 LEU A  75      -2.979  18.603  38.239  1.00  0.00           H  
ATOM   1128 2HD2 LEU A  75      -3.939  17.141  37.910  1.00  0.00           H  
ATOM   1129 3HD2 LEU A  75      -4.743  18.723  38.034  1.00  0.00           H  
ATOM   1130  N   GLY A  76      -6.945  18.841  42.299  1.00  0.00           N  
ATOM   1131  CA  GLY A  76      -7.221  20.005  43.117  1.00  0.00           C  
ATOM   1132  C   GLY A  76      -7.288  19.728  44.595  1.00  0.00           C  
ATOM   1133  O   GLY A  76      -6.817  20.523  45.408  1.00  0.00           O  
ATOM   1134  H   GLY A  76      -7.597  18.586  41.570  1.00  0.00           H  
ATOM   1135 1HA  GLY A  76      -6.450  20.757  42.951  1.00  0.00           H  
ATOM   1136 2HA  GLY A  76      -8.170  20.445  42.815  1.00  0.00           H  
ATOM   1137  N   ASN A  77      -7.873  18.597  44.945  1.00  0.00           N  
ATOM   1138  CA  ASN A  77      -7.957  18.166  46.354  1.00  0.00           C  
ATOM   1139  C   ASN A  77      -6.553  17.938  46.916  1.00  0.00           C  
ATOM   1140  O   ASN A  77      -6.236  18.381  48.021  1.00  0.00           O  
ATOM   1141  CB  ASN A  77      -8.802  16.914  46.493  1.00  0.00           C  
ATOM   1142  CG  ASN A  77     -10.262  17.171  46.243  1.00  0.00           C  
ATOM   1143  OD1 ASN A  77     -10.732  18.310  46.353  1.00  0.00           O  
ATOM   1144  ND2 ASN A  77     -10.989  16.136  45.908  1.00  0.00           N  
ATOM   1145  H   ASN A  77      -8.275  18.012  44.227  1.00  0.00           H  
ATOM   1146  HA  ASN A  77      -8.456  18.949  46.926  1.00  0.00           H  
ATOM   1147 1HB  ASN A  77      -8.452  16.159  45.789  1.00  0.00           H  
ATOM   1148 2HB  ASN A  77      -8.684  16.505  47.498  1.00  0.00           H  
ATOM   1149 1HD2 ASN A  77     -11.966  16.248  45.729  1.00  0.00           H  
ATOM   1150 2HD2 ASN A  77     -10.566  15.233  45.831  1.00  0.00           H  
ATOM   1151  N   ALA A  78      -5.702  17.241  46.155  1.00  0.00           N  
ATOM   1152  CA  ALA A  78      -4.360  16.921  46.604  1.00  0.00           C  
ATOM   1153  C   ALA A  78      -3.620  18.210  46.857  1.00  0.00           C  
ATOM   1154  O   ALA A  78      -2.952  18.364  47.879  1.00  0.00           O  
ATOM   1155  CB  ALA A  78      -3.628  16.086  45.591  1.00  0.00           C  
ATOM   1156  H   ALA A  78      -6.003  16.932  45.241  1.00  0.00           H  
ATOM   1157  HA  ALA A  78      -4.433  16.337  47.522  1.00  0.00           H  
ATOM   1158 1HB  ALA A  78      -2.627  15.863  45.959  1.00  0.00           H  
ATOM   1159 2HB  ALA A  78      -4.171  15.155  45.428  1.00  0.00           H  
ATOM   1160 3HB  ALA A  78      -3.557  16.634  44.653  1.00  0.00           H  
ATOM   1161  N   TYR A  79      -3.734  19.156  45.919  1.00  0.00           N  
ATOM   1162  CA  TYR A  79      -3.080  20.451  46.153  1.00  0.00           C  
ATOM   1163  C   TYR A  79      -3.662  21.201  47.332  1.00  0.00           C  
ATOM   1164  O   TYR A  79      -2.931  21.811  48.113  1.00  0.00           O  
ATOM   1165  CB  TYR A  79      -3.167  21.323  44.898  1.00  0.00           C  
ATOM   1166  CG  TYR A  79      -2.065  21.061  43.896  1.00  0.00           C  
ATOM   1167  CD1 TYR A  79      -2.303  20.239  42.803  1.00  0.00           C  
ATOM   1168  CD2 TYR A  79      -0.817  21.643  44.068  1.00  0.00           C  
ATOM   1169  CE1 TYR A  79      -1.296  20.000  41.887  1.00  0.00           C  
ATOM   1170  CE2 TYR A  79       0.188  21.404  43.151  1.00  0.00           C  
ATOM   1171  CZ  TYR A  79      -0.048  20.586  42.065  1.00  0.00           C  
ATOM   1172  OH  TYR A  79       0.953  20.347  41.151  1.00  0.00           O  
ATOM   1173  H   TYR A  79      -4.248  19.013  45.062  1.00  0.00           H  
ATOM   1174  HA  TYR A  79      -2.024  20.272  46.360  1.00  0.00           H  
ATOM   1175 1HB  TYR A  79      -4.124  21.155  44.404  1.00  0.00           H  
ATOM   1176 2HB  TYR A  79      -3.124  22.374  45.183  1.00  0.00           H  
ATOM   1177  HD1 TYR A  79      -3.284  19.781  42.668  1.00  0.00           H  
ATOM   1178  HD2 TYR A  79      -0.631  22.288  44.927  1.00  0.00           H  
ATOM   1179  HE1 TYR A  79      -1.484  19.354  41.029  1.00  0.00           H  
ATOM   1180  HE2 TYR A  79       1.169  21.860  43.287  1.00  0.00           H  
ATOM   1181  HH  TYR A  79       1.716  20.888  41.368  1.00  0.00           H  
ATOM   1182  N   TYR A  80      -4.973  21.176  47.491  1.00  0.00           N  
ATOM   1183  CA  TYR A  80      -5.612  21.818  48.656  1.00  0.00           C  
ATOM   1184  C   TYR A  80      -5.051  21.236  49.975  1.00  0.00           C  
ATOM   1185  O   TYR A  80      -4.719  21.976  50.901  1.00  0.00           O  
ATOM   1186  CB  TYR A  80      -7.131  21.647  48.600  1.00  0.00           C  
ATOM   1187  CG  TYR A  80      -7.866  22.330  49.733  1.00  0.00           C  
ATOM   1188  CD1 TYR A  80      -8.244  23.659  49.612  1.00  0.00           C  
ATOM   1189  CD2 TYR A  80      -8.160  21.627  50.891  1.00  0.00           C  
ATOM   1190  CE1 TYR A  80      -8.917  24.283  50.645  1.00  0.00           C  
ATOM   1191  CE2 TYR A  80      -8.831  22.251  51.926  1.00  0.00           C  
ATOM   1192  CZ  TYR A  80      -9.208  23.573  51.805  1.00  0.00           C  
ATOM   1193  OH  TYR A  80      -9.876  24.194  52.836  1.00  0.00           O  
ATOM   1194  H   TYR A  80      -5.552  20.713  46.806  1.00  0.00           H  
ATOM   1195  HA  TYR A  80      -5.401  22.888  48.621  1.00  0.00           H  
ATOM   1196 1HB  TYR A  80      -7.509  22.049  47.658  1.00  0.00           H  
ATOM   1197 2HB  TYR A  80      -7.378  20.587  48.625  1.00  0.00           H  
ATOM   1198  HD1 TYR A  80      -8.014  24.211  48.700  1.00  0.00           H  
ATOM   1199  HD2 TYR A  80      -7.861  20.584  50.987  1.00  0.00           H  
ATOM   1200  HE1 TYR A  80      -9.213  25.326  50.551  1.00  0.00           H  
ATOM   1201  HE2 TYR A  80      -9.062  21.699  52.837  1.00  0.00           H  
ATOM   1202  HH  TYR A  80     -10.051  23.558  53.532  1.00  0.00           H  
ATOM   1203  N   LYS A  81      -4.937  19.929  50.083  1.00  0.00           N  
ATOM   1204  CA  LYS A  81      -4.402  19.276  51.285  1.00  0.00           C  
ATOM   1205  C   LYS A  81      -2.935  19.585  51.571  1.00  0.00           C  
ATOM   1206  O   LYS A  81      -2.486  19.505  52.735  1.00  0.00           O  
ATOM   1207  CB  LYS A  81      -4.585  17.761  51.171  1.00  0.00           C  
ATOM   1208  CG  LYS A  81      -6.036  17.302  51.165  1.00  0.00           C  
ATOM   1209  CD  LYS A  81      -6.706  17.568  52.504  1.00  0.00           C  
ATOM   1210  CE  LYS A  81      -8.129  17.029  52.528  1.00  0.00           C  
ATOM   1211  NZ  LYS A  81      -8.799  17.285  53.832  1.00  0.00           N  
ATOM   1212  H   LYS A  81      -5.230  19.358  49.304  1.00  0.00           H  
ATOM   1213  HA  LYS A  81      -4.970  19.623  52.149  1.00  0.00           H  
ATOM   1214 1HB  LYS A  81      -4.116  17.406  50.252  1.00  0.00           H  
ATOM   1215 2HB  LYS A  81      -4.081  17.271  52.005  1.00  0.00           H  
ATOM   1216 1HG  LYS A  81      -6.582  17.830  50.382  1.00  0.00           H  
ATOM   1217 2HG  LYS A  81      -6.078  16.234  50.954  1.00  0.00           H  
ATOM   1218 1HD  LYS A  81      -6.133  17.092  53.300  1.00  0.00           H  
ATOM   1219 2HD  LYS A  81      -6.733  18.642  52.690  1.00  0.00           H  
ATOM   1220 1HE  LYS A  81      -8.711  17.500  51.737  1.00  0.00           H  
ATOM   1221 2HE  LYS A  81      -8.114  15.954  52.347  1.00  0.00           H  
ATOM   1222 1HZ  LYS A  81      -9.737  16.912  53.808  1.00  0.00           H  
ATOM   1223 2HZ  LYS A  81      -8.278  16.836  54.573  1.00  0.00           H  
ATOM   1224 3HZ  LYS A  81      -8.837  18.279  54.002  1.00  0.00           H  
ATOM   1225  N   GLN A  82      -2.188  19.954  50.512  1.00  0.00           N  
ATOM   1226  CA  GLN A  82      -0.829  20.468  50.643  1.00  0.00           C  
ATOM   1227  C   GLN A  82      -0.798  21.916  51.007  1.00  0.00           C  
ATOM   1228  O   GLN A  82       0.310  22.438  51.268  1.00  0.00           O  
ATOM   1229  CB  GLN A  82      -0.049  20.261  49.342  1.00  0.00           C  
ATOM   1230  CG  GLN A  82       0.202  18.804  48.992  1.00  0.00           C  
ATOM   1231  CD  GLN A  82       1.123  18.121  49.985  1.00  0.00           C  
ATOM   1232  OE1 GLN A  82       0.744  17.868  51.132  1.00  0.00           O  
ATOM   1233  NE2 GLN A  82       2.340  17.816  49.550  1.00  0.00           N  
ATOM   1234  H   GLN A  82      -2.595  19.867  49.591  1.00  0.00           H  
ATOM   1235  HA  GLN A  82      -0.322  19.909  51.430  1.00  0.00           H  
ATOM   1236 1HB  GLN A  82      -0.592  20.717  48.515  1.00  0.00           H  
ATOM   1237 2HB  GLN A  82       0.918  20.759  49.413  1.00  0.00           H  
ATOM   1238 1HG  GLN A  82      -0.751  18.272  48.988  1.00  0.00           H  
ATOM   1239 2HG  GLN A  82       0.664  18.752  48.006  1.00  0.00           H  
ATOM   1240 1HE2 GLN A  82       2.991  17.363  50.159  1.00  0.00           H  
ATOM   1241 2HE2 GLN A  82       2.605  18.039  48.611  1.00  0.00           H  
ATOM   1242  N   GLY A  83      -1.937  22.593  51.119  1.00  0.00           N  
ATOM   1243  CA  GLY A  83      -1.943  24.038  51.381  1.00  0.00           C  
ATOM   1244  C   GLY A  83      -1.657  24.907  50.190  1.00  0.00           C  
ATOM   1245  O   GLY A  83      -1.317  26.091  50.342  1.00  0.00           O  
ATOM   1246  H   GLY A  83      -2.818  22.107  51.024  1.00  0.00           H  
ATOM   1247 1HA  GLY A  83      -2.915  24.333  51.776  1.00  0.00           H  
ATOM   1248 2HA  GLY A  83      -1.201  24.272  52.144  1.00  0.00           H  
ATOM   1249  N   ASP A  84      -1.730  24.352  48.986  1.00  0.00           N  
ATOM   1250  CA  ASP A  84      -1.464  25.089  47.756  1.00  0.00           C  
ATOM   1251  C   ASP A  84      -2.800  25.494  47.111  1.00  0.00           C  
ATOM   1252  O   ASP A  84      -3.267  24.849  46.171  1.00  0.00           O  
ATOM   1253  CB  ASP A  84      -0.634  24.248  46.783  1.00  0.00           C  
ATOM   1254  CG  ASP A  84      -0.181  25.032  45.560  1.00  0.00           C  
ATOM   1255  OD1 ASP A  84      -0.810  26.013  45.240  1.00  0.00           O  
ATOM   1256  OD2 ASP A  84       0.789  24.643  44.954  1.00  0.00           O  
ATOM   1257  H   ASP A  84      -1.982  23.376  48.930  1.00  0.00           H  
ATOM   1258  HA  ASP A  84      -0.887  25.980  48.004  1.00  0.00           H  
ATOM   1259 1HB  ASP A  84       0.247  23.863  47.297  1.00  0.00           H  
ATOM   1260 2HB  ASP A  84      -1.221  23.391  46.452  1.00  0.00           H  
ATOM   1261  N   TYR A  85      -3.385  26.566  47.641  1.00  0.00           N  
ATOM   1262  CA  TYR A  85      -4.734  26.949  47.298  1.00  0.00           C  
ATOM   1263  C   TYR A  85      -4.866  27.534  45.915  1.00  0.00           C  
ATOM   1264  O   TYR A  85      -5.894  27.369  45.258  1.00  0.00           O  
ATOM   1265  CB  TYR A  85      -5.266  27.945  48.330  1.00  0.00           C  
ATOM   1266  CG  TYR A  85      -5.117  27.481  49.761  1.00  0.00           C  
ATOM   1267  CD1 TYR A  85      -4.380  28.236  50.662  1.00  0.00           C  
ATOM   1268  CD2 TYR A  85      -5.717  26.300  50.172  1.00  0.00           C  
ATOM   1269  CE1 TYR A  85      -4.243  27.811  51.970  1.00  0.00           C  
ATOM   1270  CE2 TYR A  85      -5.580  25.875  51.481  1.00  0.00           C  
ATOM   1271  CZ  TYR A  85      -4.846  26.627  52.377  1.00  0.00           C  
ATOM   1272  OH  TYR A  85      -4.711  26.203  53.679  1.00  0.00           O  
ATOM   1273  H   TYR A  85      -2.867  27.127  48.303  1.00  0.00           H  
ATOM   1274  HA  TYR A  85      -5.365  26.060  47.332  1.00  0.00           H  
ATOM   1275 1HB  TYR A  85      -4.742  28.896  48.224  1.00  0.00           H  
ATOM   1276 2HB  TYR A  85      -6.324  28.134  48.142  1.00  0.00           H  
ATOM   1277  HD1 TYR A  85      -3.909  29.163  50.338  1.00  0.00           H  
ATOM   1278  HD2 TYR A  85      -6.295  25.706  49.464  1.00  0.00           H  
ATOM   1279  HE1 TYR A  85      -3.665  28.405  52.678  1.00  0.00           H  
ATOM   1280  HE2 TYR A  85      -6.049  24.946  51.804  1.00  0.00           H  
ATOM   1281  HH  TYR A  85      -5.001  25.291  53.751  1.00  0.00           H  
ATOM   1282  N   ASP A  86      -3.858  28.233  45.404  1.00  0.00           N  
ATOM   1283  CA  ASP A  86      -4.054  28.786  44.039  1.00  0.00           C  
ATOM   1284  C   ASP A  86      -4.033  27.609  43.032  1.00  0.00           C  
ATOM   1285  O   ASP A  86      -4.780  27.604  42.054  1.00  0.00           O  
ATOM   1286  CB  ASP A  86      -2.968  29.808  43.689  1.00  0.00           C  
ATOM   1287  CG  ASP A  86      -3.121  31.117  44.452  1.00  0.00           C  
ATOM   1288  OD1 ASP A  86      -4.185  31.362  44.967  1.00  0.00           O  
ATOM   1289  OD2 ASP A  86      -2.169  31.860  44.513  1.00  0.00           O  
ATOM   1290  H   ASP A  86      -2.986  28.407  45.887  1.00  0.00           H  
ATOM   1291  HA  ASP A  86      -5.016  29.300  44.008  1.00  0.00           H  
ATOM   1292 1HB  ASP A  86      -1.987  29.386  43.912  1.00  0.00           H  
ATOM   1293 2HB  ASP A  86      -2.999  30.021  42.621  1.00  0.00           H  
ATOM   1294  N   GLU A  87      -3.181  26.584  43.239  1.00  0.00           N  
ATOM   1295  CA  GLU A  87      -3.231  25.420  42.339  1.00  0.00           C  
ATOM   1296  C   GLU A  87      -4.550  24.749  42.488  1.00  0.00           C  
ATOM   1297  O   GLU A  87      -5.191  24.394  41.498  1.00  0.00           O  
ATOM   1298  CB  GLU A  87      -2.109  24.423  42.639  1.00  0.00           C  
ATOM   1299  CG  GLU A  87      -0.729  24.873  42.179  1.00  0.00           C  
ATOM   1300  CD  GLU A  87      -0.572  24.846  40.685  1.00  0.00           C  
ATOM   1301  OE1 GLU A  87      -0.719  23.794  40.110  1.00  0.00           O  
ATOM   1302  OE2 GLU A  87      -0.305  25.878  40.118  1.00  0.00           O  
ATOM   1303  H   GLU A  87      -2.511  26.593  43.994  1.00  0.00           H  
ATOM   1304  HA  GLU A  87      -3.093  25.768  41.315  1.00  0.00           H  
ATOM   1305 1HB  GLU A  87      -2.062  24.241  43.713  1.00  0.00           H  
ATOM   1306 2HB  GLU A  87      -2.329  23.471  42.155  1.00  0.00           H  
ATOM   1307 1HG  GLU A  87      -0.552  25.888  42.534  1.00  0.00           H  
ATOM   1308 2HG  GLU A  87       0.021  24.224  42.631  1.00  0.00           H  
ATOM   1309  N   ALA A  88      -4.991  24.562  43.737  1.00  0.00           N  
ATOM   1310  CA  ALA A  88      -6.253  23.909  43.985  1.00  0.00           C  
ATOM   1311  C   ALA A  88      -7.371  24.595  43.176  1.00  0.00           C  
ATOM   1312  O   ALA A  88      -8.143  23.935  42.481  1.00  0.00           O  
ATOM   1313  CB  ALA A  88      -6.605  23.972  45.468  1.00  0.00           C  
ATOM   1314  H   ALA A  88      -4.438  24.878  44.521  1.00  0.00           H  
ATOM   1315  HA  ALA A  88      -6.171  22.867  43.672  1.00  0.00           H  
ATOM   1316 1HB  ALA A  88      -7.561  23.474  45.636  1.00  0.00           H  
ATOM   1317 2HB  ALA A  88      -5.829  23.473  46.048  1.00  0.00           H  
ATOM   1318 3HB  ALA A  88      -6.679  25.013  45.778  1.00  0.00           H  
ATOM   1319  N   ILE A  89      -7.442  25.896  43.275  1.00  0.00           N  
ATOM   1320  CA  ILE A  89      -8.449  26.668  42.547  1.00  0.00           C  
ATOM   1321  C   ILE A  89      -8.400  26.422  41.022  1.00  0.00           C  
ATOM   1322  O   ILE A  89      -9.433  26.224  40.382  1.00  0.00           O  
ATOM   1323  CB  ILE A  89      -8.273  28.171  42.830  1.00  0.00           C  
ATOM   1324  CG1 ILE A  89      -8.683  28.496  44.269  1.00  0.00           C  
ATOM   1325  CG2 ILE A  89      -9.086  28.996  41.844  1.00  0.00           C  
ATOM   1326  CD1 ILE A  89      -8.269  29.876  44.726  1.00  0.00           C  
ATOM   1327  H   ILE A  89      -6.785  26.383  43.869  1.00  0.00           H  
ATOM   1328  HA  ILE A  89      -9.437  26.367  42.899  1.00  0.00           H  
ATOM   1329  HB  ILE A  89      -7.222  28.439  42.733  1.00  0.00           H  
ATOM   1330 1HG1 ILE A  89      -9.764  28.414  44.367  1.00  0.00           H  
ATOM   1331 2HG1 ILE A  89      -8.239  27.766  44.948  1.00  0.00           H  
ATOM   1332 1HG2 ILE A  89      -8.951  30.056  42.059  1.00  0.00           H  
ATOM   1333 2HG2 ILE A  89      -8.750  28.786  40.829  1.00  0.00           H  
ATOM   1334 3HG2 ILE A  89     -10.141  28.739  41.937  1.00  0.00           H  
ATOM   1335 1HD1 ILE A  89      -8.592  30.032  45.755  1.00  0.00           H  
ATOM   1336 2HD1 ILE A  89      -7.183  29.968  44.669  1.00  0.00           H  
ATOM   1337 3HD1 ILE A  89      -8.730  30.625  44.084  1.00  0.00           H  
ATOM   1338  N   GLU A  90      -7.204  26.437  40.461  1.00  0.00           N  
ATOM   1339  CA  GLU A  90      -7.056  26.227  39.036  1.00  0.00           C  
ATOM   1340  C   GLU A  90      -7.700  24.899  38.647  1.00  0.00           C  
ATOM   1341  O   GLU A  90      -8.469  24.828  37.689  1.00  0.00           O  
ATOM   1342  CB  GLU A  90      -5.579  26.242  38.638  1.00  0.00           C  
ATOM   1343  CG  GLU A  90      -5.324  25.981  37.159  1.00  0.00           C  
ATOM   1344  CD  GLU A  90      -3.867  26.054  36.795  1.00  0.00           C  
ATOM   1345  OE1 GLU A  90      -3.103  26.567  37.579  1.00  0.00           O  
ATOM   1346  OE2 GLU A  90      -3.516  25.597  35.733  1.00  0.00           O  
ATOM   1347  H   GLU A  90      -6.380  26.595  41.024  1.00  0.00           H  
ATOM   1348  HA  GLU A  90      -7.554  27.044  38.513  1.00  0.00           H  
ATOM   1349 1HB  GLU A  90      -5.145  27.211  38.885  1.00  0.00           H  
ATOM   1350 2HB  GLU A  90      -5.039  25.487  39.208  1.00  0.00           H  
ATOM   1351 1HG  GLU A  90      -5.699  24.990  36.906  1.00  0.00           H  
ATOM   1352 2HG  GLU A  90      -5.877  26.711  36.571  1.00  0.00           H  
ATOM   1353  N   TYR A  91      -7.391  23.831  39.390  1.00  0.00           N  
ATOM   1354  CA  TYR A  91      -7.812  22.504  38.996  1.00  0.00           C  
ATOM   1355  C   TYR A  91      -9.293  22.313  39.353  1.00  0.00           C  
ATOM   1356  O   TYR A  91     -10.015  21.585  38.672  1.00  0.00           O  
ATOM   1357  CB  TYR A  91      -6.942  21.439  39.668  1.00  0.00           C  
ATOM   1358  CG  TYR A  91      -5.470  21.555  39.339  1.00  0.00           C  
ATOM   1359  CD1 TYR A  91      -4.544  21.749  40.353  1.00  0.00           C  
ATOM   1360  CD2 TYR A  91      -5.046  21.468  38.020  1.00  0.00           C  
ATOM   1361  CE1 TYR A  91      -3.201  21.854  40.052  1.00  0.00           C  
ATOM   1362  CE2 TYR A  91      -3.701  21.574  37.719  1.00  0.00           C  
ATOM   1363  CZ  TYR A  91      -2.782  21.767  38.729  1.00  0.00           C  
ATOM   1364  OH  TYR A  91      -1.443  21.872  38.430  1.00  0.00           O  
ATOM   1365  H   TYR A  91      -6.857  23.947  40.239  1.00  0.00           H  
ATOM   1366  HA  TYR A  91      -7.678  22.404  37.918  1.00  0.00           H  
ATOM   1367 1HB  TYR A  91      -7.055  21.507  40.751  1.00  0.00           H  
ATOM   1368 2HB  TYR A  91      -7.280  20.448  39.366  1.00  0.00           H  
ATOM   1369  HD1 TYR A  91      -4.878  21.817  41.389  1.00  0.00           H  
ATOM   1370  HD2 TYR A  91      -5.772  21.317  37.223  1.00  0.00           H  
ATOM   1371  HE1 TYR A  91      -2.474  22.007  40.851  1.00  0.00           H  
ATOM   1372  HE2 TYR A  91      -3.368  21.506  36.684  1.00  0.00           H  
ATOM   1373  HH  TYR A  91      -1.055  22.582  38.947  1.00  0.00           H  
ATOM   1374  N   TYR A  92      -9.753  22.960  40.415  1.00  0.00           N  
ATOM   1375  CA  TYR A  92     -11.178  22.881  40.687  1.00  0.00           C  
ATOM   1376  C   TYR A  92     -12.013  23.530  39.603  1.00  0.00           C  
ATOM   1377  O   TYR A  92     -13.053  23.004  39.208  1.00  0.00           O  
ATOM   1378  CB  TYR A  92     -11.492  23.521  42.041  1.00  0.00           C  
ATOM   1379  CG  TYR A  92     -11.031  22.701  43.226  1.00  0.00           C  
ATOM   1380  CD1 TYR A  92     -11.081  21.316  43.172  1.00  0.00           C  
ATOM   1381  CD2 TYR A  92     -10.559  23.335  44.366  1.00  0.00           C  
ATOM   1382  CE1 TYR A  92     -10.660  20.566  44.254  1.00  0.00           C  
ATOM   1383  CE2 TYR A  92     -10.138  22.586  45.447  1.00  0.00           C  
ATOM   1384  CZ  TYR A  92     -10.188  21.207  45.394  1.00  0.00           C  
ATOM   1385  OH  TYR A  92      -9.768  20.461  46.472  1.00  0.00           O  
ATOM   1386  H   TYR A  92      -9.164  23.498  41.035  1.00  0.00           H  
ATOM   1387  HA  TYR A  92     -11.461  21.829  40.743  1.00  0.00           H  
ATOM   1388 1HB  TYR A  92     -11.017  24.502  42.100  1.00  0.00           H  
ATOM   1389 2HB  TYR A  92     -12.568  23.674  42.131  1.00  0.00           H  
ATOM   1390  HD1 TYR A  92     -11.452  20.818  42.276  1.00  0.00           H  
ATOM   1391  HD2 TYR A  92     -10.521  24.424  44.408  1.00  0.00           H  
ATOM   1392  HE1 TYR A  92     -10.699  19.478  44.211  1.00  0.00           H  
ATOM   1393  HE2 TYR A  92      -9.768  23.083  46.344  1.00  0.00           H  
ATOM   1394  HH  TYR A  92      -9.869  19.528  46.271  1.00  0.00           H  
ATOM   1395  N   GLN A  93     -11.574  24.665  39.116  1.00  0.00           N  
ATOM   1396  CA  GLN A  93     -12.300  25.323  38.030  1.00  0.00           C  
ATOM   1397  C   GLN A  93     -12.393  24.441  36.765  1.00  0.00           C  
ATOM   1398  O   GLN A  93     -13.441  24.366  36.123  1.00  0.00           O  
ATOM   1399  CB  GLN A  93     -11.631  26.657  37.688  1.00  0.00           C  
ATOM   1400  CG  GLN A  93     -11.799  27.728  38.753  1.00  0.00           C  
ATOM   1401  CD  GLN A  93     -11.009  28.985  38.438  1.00  0.00           C  
ATOM   1402  OE1 GLN A  93     -10.024  28.946  37.693  1.00  0.00           O  
ATOM   1403  NE2 GLN A  93     -11.435  30.108  39.003  1.00  0.00           N  
ATOM   1404  H   GLN A  93     -10.737  25.097  39.481  1.00  0.00           H  
ATOM   1405  HA  GLN A  93     -13.316  25.530  38.368  1.00  0.00           H  
ATOM   1406 1HB  GLN A  93     -10.565  26.500  37.534  1.00  0.00           H  
ATOM   1407 2HB  GLN A  93     -12.043  27.043  36.755  1.00  0.00           H  
ATOM   1408 1HG  GLN A  93     -12.853  27.995  38.822  1.00  0.00           H  
ATOM   1409 2HG  GLN A  93     -11.449  27.336  39.707  1.00  0.00           H  
ATOM   1410 1HE2 GLN A  93     -10.954  30.969  38.832  1.00  0.00           H  
ATOM   1411 2HE2 GLN A  93     -12.237  30.094  39.601  1.00  0.00           H  
ATOM   1412  N   LYS A  94     -11.299  23.773  36.407  1.00  0.00           N  
ATOM   1413  CA  LYS A  94     -11.271  22.930  35.233  1.00  0.00           C  
ATOM   1414  C   LYS A  94     -12.234  21.733  35.455  1.00  0.00           C  
ATOM   1415  O   LYS A  94     -12.947  21.320  34.540  1.00  0.00           O  
ATOM   1416  CB  LYS A  94      -9.846  22.451  34.948  1.00  0.00           C  
ATOM   1417  CG  LYS A  94      -8.895  23.547  34.486  1.00  0.00           C  
ATOM   1418  CD  LYS A  94      -7.477  23.019  34.332  1.00  0.00           C  
ATOM   1419  CE  LYS A  94      -6.516  24.123  33.918  1.00  0.00           C  
ATOM   1420  NZ  LYS A  94      -5.111  23.640  33.841  1.00  0.00           N  
ATOM   1421  H   LYS A  94     -10.465  23.859  36.971  1.00  0.00           H  
ATOM   1422  HA  LYS A  94     -11.600  23.518  34.376  1.00  0.00           H  
ATOM   1423 1HB  LYS A  94      -9.426  22.003  35.850  1.00  0.00           H  
ATOM   1424 2HB  LYS A  94      -9.868  21.681  34.178  1.00  0.00           H  
ATOM   1425 1HG  LYS A  94      -9.232  23.942  33.526  1.00  0.00           H  
ATOM   1426 2HG  LYS A  94      -8.894  24.360  35.213  1.00  0.00           H  
ATOM   1427 1HD  LYS A  94      -7.141  22.593  35.278  1.00  0.00           H  
ATOM   1428 2HD  LYS A  94      -7.461  22.235  33.576  1.00  0.00           H  
ATOM   1429 1HE  LYS A  94      -6.807  24.513  32.943  1.00  0.00           H  
ATOM   1430 2HE  LYS A  94      -6.567  24.940  34.639  1.00  0.00           H  
ATOM   1431 1HZ  LYS A  94      -4.506  24.401  33.565  1.00  0.00           H  
ATOM   1432 2HZ  LYS A  94      -4.823  23.294  34.747  1.00  0.00           H  
ATOM   1433 3HZ  LYS A  94      -5.047  22.896  33.162  1.00  0.00           H  
ATOM   1434  N   ALA A  95     -12.245  21.191  36.667  1.00  0.00           N  
ATOM   1435  CA  ALA A  95     -13.186  20.095  36.994  1.00  0.00           C  
ATOM   1436  C   ALA A  95     -14.613  20.536  36.848  1.00  0.00           C  
ATOM   1437  O   ALA A  95     -15.452  19.795  36.336  1.00  0.00           O  
ATOM   1438  CB  ALA A  95     -12.946  19.555  38.387  1.00  0.00           C  
ATOM   1439  H   ALA A  95     -11.609  21.523  37.378  1.00  0.00           H  
ATOM   1440  HA  ALA A  95     -13.001  19.265  36.311  1.00  0.00           H  
ATOM   1441 1HB  ALA A  95     -13.654  18.751  38.592  1.00  0.00           H  
ATOM   1442 2HB  ALA A  95     -11.929  19.169  38.458  1.00  0.00           H  
ATOM   1443 3HB  ALA A  95     -13.083  20.354  39.114  1.00  0.00           H  
ATOM   1444  N   LEU A  96     -14.904  21.757  37.302  1.00  0.00           N  
ATOM   1445  CA  LEU A  96     -16.267  22.252  37.282  1.00  0.00           C  
ATOM   1446  C   LEU A  96     -16.703  22.616  35.871  1.00  0.00           C  
ATOM   1447  O   LEU A  96     -17.878  22.504  35.530  1.00  0.00           O  
ATOM   1448  CB  LEU A  96     -16.396  23.476  38.198  1.00  0.00           C  
ATOM   1449  CG  LEU A  96     -16.321  23.191  39.703  1.00  0.00           C  
ATOM   1450  CD1 LEU A  96     -16.215  24.506  40.464  1.00  0.00           C  
ATOM   1451  CD2 LEU A  96     -17.553  22.408  40.135  1.00  0.00           C  
ATOM   1452  H   LEU A  96     -14.170  22.349  37.665  1.00  0.00           H  
ATOM   1453  HA  LEU A  96     -16.925  21.467  37.657  1.00  0.00           H  
ATOM   1454 1HB  LEU A  96     -15.601  24.177  37.953  1.00  0.00           H  
ATOM   1455 2HB  LEU A  96     -17.352  23.958  37.999  1.00  0.00           H  
ATOM   1456  HG  LEU A  96     -15.425  22.608  39.918  1.00  0.00           H  
ATOM   1457 1HD1 LEU A  96     -16.161  24.303  41.534  1.00  0.00           H  
ATOM   1458 2HD1 LEU A  96     -15.316  25.036  40.150  1.00  0.00           H  
ATOM   1459 3HD1 LEU A  96     -17.091  25.119  40.254  1.00  0.00           H  
ATOM   1460 1HD2 LEU A  96     -17.498  22.205  41.204  1.00  0.00           H  
ATOM   1461 2HD2 LEU A  96     -18.447  22.991  39.919  1.00  0.00           H  
ATOM   1462 3HD2 LEU A  96     -17.593  21.466  39.587  1.00  0.00           H  
ATOM   1463  N   GLU A  97     -15.749  22.991  35.033  1.00  0.00           N  
ATOM   1464  CA  GLU A  97     -16.057  23.262  33.635  1.00  0.00           C  
ATOM   1465  C   GLU A  97     -16.564  21.979  32.985  1.00  0.00           C  
ATOM   1466  O   GLU A  97     -17.477  22.024  32.198  1.00  0.00           O  
ATOM   1467  CB  GLU A  97     -14.825  23.788  32.894  1.00  0.00           C  
ATOM   1468  CG  GLU A  97     -15.064  24.108  31.426  1.00  0.00           C  
ATOM   1469  CD  GLU A  97     -16.040  25.235  31.225  1.00  0.00           C  
ATOM   1470  OE1 GLU A  97     -16.218  26.011  32.133  1.00  0.00           O  
ATOM   1471  OE2 GLU A  97     -16.608  25.319  30.162  1.00  0.00           O  
ATOM   1472  H   GLU A  97     -14.797  23.093  35.356  1.00  0.00           H  
ATOM   1473  HA  GLU A  97     -16.826  24.034  33.594  1.00  0.00           H  
ATOM   1474 1HB  GLU A  97     -14.467  24.696  33.381  1.00  0.00           H  
ATOM   1475 2HB  GLU A  97     -14.024  23.050  32.949  1.00  0.00           H  
ATOM   1476 1HG  GLU A  97     -14.115  24.380  30.964  1.00  0.00           H  
ATOM   1477 2HG  GLU A  97     -15.439  23.216  30.926  1.00  0.00           H  
ATOM   1478  N   LEU A  98     -15.992  20.824  33.355  1.00  0.00           N  
ATOM   1479  CA  LEU A  98     -16.400  19.541  32.797  1.00  0.00           C  
ATOM   1480  C   LEU A  98     -17.636  18.970  33.492  1.00  0.00           C  
ATOM   1481  O   LEU A  98     -18.518  18.382  32.850  1.00  0.00           O  
ATOM   1482  CB  LEU A  98     -15.245  18.536  32.905  1.00  0.00           C  
ATOM   1483  CG  LEU A  98     -13.999  18.865  32.071  1.00  0.00           C  
ATOM   1484  CD1 LEU A  98     -12.891  17.876  32.403  1.00  0.00           C  
ATOM   1485  CD2 LEU A  98     -14.349  18.816  30.592  1.00  0.00           C  
ATOM   1486  H   LEU A  98     -15.254  20.850  34.042  1.00  0.00           H  
ATOM   1487  HA  LEU A  98     -16.643  19.682  31.744  1.00  0.00           H  
ATOM   1488 1HB  LEU A  98     -14.939  18.470  33.947  1.00  0.00           H  
ATOM   1489 2HB  LEU A  98     -15.605  17.557  32.589  1.00  0.00           H  
ATOM   1490  HG  LEU A  98     -13.644  19.863  32.327  1.00  0.00           H  
ATOM   1491 1HD1 LEU A  98     -12.005  18.111  31.812  1.00  0.00           H  
ATOM   1492 2HD1 LEU A  98     -12.646  17.946  33.465  1.00  0.00           H  
ATOM   1493 3HD1 LEU A  98     -13.223  16.865  32.174  1.00  0.00           H  
ATOM   1494 1HD2 LEU A  98     -13.464  19.050  29.999  1.00  0.00           H  
ATOM   1495 2HD2 LEU A  98     -14.704  17.818  30.334  1.00  0.00           H  
ATOM   1496 3HD2 LEU A  98     -15.132  19.546  30.379  1.00  0.00           H  
ATOM   1497  N   ASP A  99     -17.712  19.184  34.803  1.00  0.00           N  
ATOM   1498  CA  ASP A  99     -18.803  18.723  35.628  1.00  0.00           C  
ATOM   1499  C   ASP A  99     -19.308  19.842  36.540  1.00  0.00           C  
ATOM   1500  O   ASP A  99     -18.893  19.951  37.694  1.00  0.00           O  
ATOM   1501  CB  ASP A  99     -18.362  17.520  36.466  1.00  0.00           C  
ATOM   1502  CG  ASP A  99     -19.490  16.940  37.308  1.00  0.00           C  
ATOM   1503  OD1 ASP A  99     -20.540  17.536  37.352  1.00  0.00           O  
ATOM   1504  OD2 ASP A  99     -19.290  15.906  37.900  1.00  0.00           O  
ATOM   1505  H   ASP A  99     -16.956  19.701  35.230  1.00  0.00           H  
ATOM   1506  HA  ASP A  99     -19.619  18.407  34.977  1.00  0.00           H  
ATOM   1507 1HB  ASP A  99     -17.980  16.738  35.808  1.00  0.00           H  
ATOM   1508 2HB  ASP A  99     -17.548  17.817  37.127  1.00  0.00           H  
ATOM   1509  N   PRO A 100     -20.200  20.686  36.058  1.00  0.00           N  
ATOM   1510  CA  PRO A 100     -20.696  21.773  36.908  1.00  0.00           C  
ATOM   1511  C   PRO A 100     -21.726  21.298  37.954  1.00  0.00           C  
ATOM   1512  O   PRO A 100     -22.268  22.100  38.716  1.00  0.00           O  
ATOM   1513  CB  PRO A 100     -21.331  22.723  35.887  1.00  0.00           C  
ATOM   1514  CG  PRO A 100     -21.821  21.823  34.804  1.00  0.00           C  
ATOM   1515  CD  PRO A 100     -20.756  20.764  34.689  1.00  0.00           C  
ATOM   1516  HA  PRO A 100     -19.852  22.201  37.450  1.00  0.00           H  
ATOM   1517 1HB  PRO A 100     -22.139  23.299  36.361  1.00  0.00           H  
ATOM   1518 2HB  PRO A 100     -20.584  23.449  35.533  1.00  0.00           H  
ATOM   1519 1HG  PRO A 100     -22.804  21.407  35.070  1.00  0.00           H  
ATOM   1520 2HG  PRO A 100     -21.956  22.390  33.872  1.00  0.00           H  
ATOM   1521 1HD  PRO A 100     -21.218  19.811  34.390  1.00  0.00           H  
ATOM   1522 2HD  PRO A 100     -20.003  21.078  33.952  1.00  0.00           H  
ATOM   1523  N   ASN A 101     -22.020  20.001  38.018  1.00  0.00           N  
ATOM   1524  CA  ASN A 101     -22.940  19.455  39.018  1.00  0.00           C  
ATOM   1525  C   ASN A 101     -22.230  18.888  40.251  1.00  0.00           C  
ATOM   1526  O   ASN A 101     -22.865  18.310  41.133  1.00  0.00           O  
ATOM   1527  CB  ASN A 101     -23.817  18.389  38.388  1.00  0.00           C  
ATOM   1528  CG  ASN A 101     -24.784  18.955  37.386  1.00  0.00           C  
ATOM   1529  OD1 ASN A 101     -25.345  20.038  37.589  1.00  0.00           O  
ATOM   1530  ND2 ASN A 101     -24.989  18.244  36.307  1.00  0.00           N  
ATOM   1531  H   ASN A 101     -21.589  19.376  37.352  1.00  0.00           H  
ATOM   1532  HA  ASN A 101     -23.595  20.257  39.360  1.00  0.00           H  
ATOM   1533 1HB  ASN A 101     -23.190  17.648  37.891  1.00  0.00           H  
ATOM   1534 2HB  ASN A 101     -24.379  17.874  39.166  1.00  0.00           H  
ATOM   1535 1HD2 ASN A 101     -25.623  18.572  35.604  1.00  0.00           H  
ATOM   1536 2HD2 ASN A 101     -24.514  17.374  36.183  1.00  0.00           H  
ATOM   1537  N   ASN A 102     -20.905  19.048  40.323  1.00  0.00           N  
ATOM   1538  CA  ASN A 102     -20.162  18.529  41.449  1.00  0.00           C  
ATOM   1539  C   ASN A 102     -20.277  19.553  42.585  1.00  0.00           C  
ATOM   1540  O   ASN A 102     -19.513  20.516  42.646  1.00  0.00           O  
ATOM   1541  CB  ASN A 102     -18.716  18.255  41.078  1.00  0.00           C  
ATOM   1542  CG  ASN A 102     -17.960  17.563  42.177  1.00  0.00           C  
ATOM   1543  OD1 ASN A 102     -18.268  17.732  43.363  1.00  0.00           O  
ATOM   1544  ND2 ASN A 102     -16.973  16.785  41.808  1.00  0.00           N  
ATOM   1545  H   ASN A 102     -20.410  19.537  39.590  1.00  0.00           H  
ATOM   1546  HA  ASN A 102     -20.599  17.573  41.740  1.00  0.00           H  
ATOM   1547 1HB  ASN A 102     -18.681  17.635  40.182  1.00  0.00           H  
ATOM   1548 2HB  ASN A 102     -18.215  19.195  40.846  1.00  0.00           H  
ATOM   1549 1HD2 ASN A 102     -16.435  16.298  42.496  1.00  0.00           H  
ATOM   1550 2HD2 ASN A 102     -16.759  16.677  40.838  1.00  0.00           H  
ATOM   1551  N   ALA A 103     -21.229  19.329  43.463  1.00  0.00           N  
ATOM   1552  CA  ALA A 103     -21.488  20.203  44.584  1.00  0.00           C  
ATOM   1553  C   ALA A 103     -20.308  20.295  45.496  1.00  0.00           C  
ATOM   1554  O   ALA A 103     -19.957  21.378  45.966  1.00  0.00           O  
ATOM   1555  CB  ALA A 103     -22.663  19.660  45.378  1.00  0.00           C  
ATOM   1556  H   ALA A 103     -21.801  18.505  43.339  1.00  0.00           H  
ATOM   1557  HA  ALA A 103     -21.707  21.200  44.201  1.00  0.00           H  
ATOM   1558 1HB  ALA A 103     -22.863  20.314  46.225  1.00  0.00           H  
ATOM   1559 2HB  ALA A 103     -23.544  19.614  44.738  1.00  0.00           H  
ATOM   1560 3HB  ALA A 103     -22.425  18.660  45.739  1.00  0.00           H  
ATOM   1561  N   GLU A 104     -19.667  19.154  45.772  1.00  0.00           N  
ATOM   1562  CA  GLU A 104     -18.474  19.168  46.624  1.00  0.00           C  
ATOM   1563  C   GLU A 104     -17.362  20.007  46.052  1.00  0.00           C  
ATOM   1564  O   GLU A 104     -16.664  20.710  46.782  1.00  0.00           O  
ATOM   1565  CB  GLU A 104     -17.963  17.742  46.846  1.00  0.00           C  
ATOM   1566  CG  GLU A 104     -18.868  16.877  47.712  1.00  0.00           C  
ATOM   1567  CD  GLU A 104     -18.347  15.477  47.884  1.00  0.00           C  
ATOM   1568  OE1 GLU A 104     -17.337  15.163  47.304  1.00  0.00           O  
ATOM   1569  OE2 GLU A 104     -18.963  14.720  48.599  1.00  0.00           O  
ATOM   1570  H   GLU A 104     -19.994  18.274  45.399  1.00  0.00           H  
ATOM   1571  HA  GLU A 104     -18.747  19.586  47.593  1.00  0.00           H  
ATOM   1572 1HB  GLU A 104     -17.844  17.244  45.883  1.00  0.00           H  
ATOM   1573 2HB  GLU A 104     -16.980  17.778  47.319  1.00  0.00           H  
ATOM   1574 1HG  GLU A 104     -18.964  17.341  48.693  1.00  0.00           H  
ATOM   1575 2HG  GLU A 104     -19.857  16.840  47.260  1.00  0.00           H  
ATOM   1576  N   ALA A 105     -17.164  19.959  44.738  1.00  0.00           N  
ATOM   1577  CA  ALA A 105     -16.202  20.819  44.073  1.00  0.00           C  
ATOM   1578  C   ALA A 105     -16.517  22.304  44.201  1.00  0.00           C  
ATOM   1579  O   ALA A 105     -15.622  23.123  44.409  1.00  0.00           O  
ATOM   1580  CB  ALA A 105     -16.061  20.451  42.644  1.00  0.00           C  
ATOM   1581  H   ALA A 105     -17.700  19.304  44.187  1.00  0.00           H  
ATOM   1582  HA  ALA A 105     -15.224  20.659  44.527  1.00  0.00           H  
ATOM   1583 1HB  ALA A 105     -15.334  21.110  42.168  1.00  0.00           H  
ATOM   1584 2HB  ALA A 105     -15.720  19.419  42.565  1.00  0.00           H  
ATOM   1585 3HB  ALA A 105     -17.024  20.553  42.146  1.00  0.00           H  
ATOM   1586  N   TRP A 106     -17.779  22.702  44.085  1.00  0.00           N  
ATOM   1587  CA  TRP A 106     -18.136  24.089  44.358  1.00  0.00           C  
ATOM   1588  C   TRP A 106     -17.784  24.508  45.800  1.00  0.00           C  
ATOM   1589  O   TRP A 106     -17.250  25.594  46.028  1.00  0.00           O  
ATOM   1590  CB  TRP A 106     -19.632  24.299  44.113  1.00  0.00           C  
ATOM   1591  CG  TRP A 106     -20.008  24.285  42.661  1.00  0.00           C  
ATOM   1592  CD1 TRP A 106     -20.729  23.326  42.016  1.00  0.00           C  
ATOM   1593  CD2 TRP A 106     -19.683  25.283  41.664  1.00  0.00           C  
ATOM   1594  NE1 TRP A 106     -20.873  23.655  40.691  1.00  0.00           N  
ATOM   1595  CE2 TRP A 106     -20.242  24.851  40.458  1.00  0.00           C  
ATOM   1596  CE3 TRP A 106     -18.975  26.491  41.698  1.00  0.00           C  
ATOM   1597  CZ2 TRP A 106     -20.114  25.581  39.287  1.00  0.00           C  
ATOM   1598  CZ3 TRP A 106     -18.849  27.224  40.524  1.00  0.00           C  
ATOM   1599  CH2 TRP A 106     -19.404  26.781  39.351  1.00  0.00           C  
ATOM   1600  H   TRP A 106     -18.501  22.052  43.809  1.00  0.00           H  
ATOM   1601  HA  TRP A 106     -17.578  24.730  43.675  1.00  0.00           H  
ATOM   1602 1HB  TRP A 106     -20.196  23.516  44.620  1.00  0.00           H  
ATOM   1603 2HB  TRP A 106     -19.940  25.254  44.538  1.00  0.00           H  
ATOM   1604  HD1 TRP A 106     -21.131  22.428  42.482  1.00  0.00           H  
ATOM   1605  HE1 TRP A 106     -21.364  23.108  39.999  1.00  0.00           H  
ATOM   1606  HE3 TRP A 106     -18.534  26.849  42.627  1.00  0.00           H  
ATOM   1607  HZ2 TRP A 106     -20.549  25.245  38.346  1.00  0.00           H  
ATOM   1608  HZ3 TRP A 106     -18.295  28.163  40.558  1.00  0.00           H  
ATOM   1609  HH2 TRP A 106     -19.287  27.381  38.448  1.00  0.00           H  
ATOM   1610  N   TYR A 107     -18.081  23.655  46.743  1.00  0.00           N  
ATOM   1611  CA  TYR A 107     -17.789  23.892  48.136  1.00  0.00           C  
ATOM   1612  C   TYR A 107     -16.264  24.015  48.333  1.00  0.00           C  
ATOM   1613  O   TYR A 107     -15.782  24.964  48.952  1.00  0.00           O  
ATOM   1614  CB  TYR A 107     -18.371  22.774  49.002  1.00  0.00           C  
ATOM   1615  CG  TYR A 107     -17.848  22.766  50.422  1.00  0.00           C  
ATOM   1616  CD1 TYR A 107     -18.151  23.814  51.279  1.00  0.00           C  
ATOM   1617  CD2 TYR A 107     -17.065  21.712  50.867  1.00  0.00           C  
ATOM   1618  CE1 TYR A 107     -17.673  23.806  52.575  1.00  0.00           C  
ATOM   1619  CE2 TYR A 107     -16.587  21.703  52.162  1.00  0.00           C  
ATOM   1620  CZ  TYR A 107     -16.889  22.746  53.015  1.00  0.00           C  
ATOM   1621  OH  TYR A 107     -16.413  22.738  54.305  1.00  0.00           O  
ATOM   1622  H   TYR A 107     -18.536  22.793  46.475  1.00  0.00           H  
ATOM   1623  HA  TYR A 107     -18.270  24.824  48.437  1.00  0.00           H  
ATOM   1624 1HB  TYR A 107     -19.457  22.869  49.040  1.00  0.00           H  
ATOM   1625 2HB  TYR A 107     -18.143  21.809  48.551  1.00  0.00           H  
ATOM   1626  HD1 TYR A 107     -18.766  24.642  50.929  1.00  0.00           H  
ATOM   1627  HD2 TYR A 107     -16.826  20.888  50.193  1.00  0.00           H  
ATOM   1628  HE1 TYR A 107     -17.912  24.630  53.247  1.00  0.00           H  
ATOM   1629  HE2 TYR A 107     -15.972  20.874  52.511  1.00  0.00           H  
ATOM   1630  HH  TYR A 107     -16.692  21.931  54.745  1.00  0.00           H  
ATOM   1631  N   ASN A 108     -15.502  23.060  47.810  1.00  0.00           N  
ATOM   1632  CA  ASN A 108     -14.057  23.099  47.986  1.00  0.00           C  
ATOM   1633  C   ASN A 108     -13.413  24.297  47.293  1.00  0.00           C  
ATOM   1634  O   ASN A 108     -12.438  24.863  47.787  1.00  0.00           O  
ATOM   1635  CB  ASN A 108     -13.436  21.806  47.489  1.00  0.00           C  
ATOM   1636  CG  ASN A 108     -13.684  20.651  48.419  1.00  0.00           C  
ATOM   1637  OD1 ASN A 108     -14.013  20.844  49.594  1.00  0.00           O  
ATOM   1638  ND2 ASN A 108     -13.532  19.452  47.914  1.00  0.00           N  
ATOM   1639  H   ASN A 108     -15.914  22.301  47.288  1.00  0.00           H  
ATOM   1640  HA  ASN A 108     -13.840  23.175  49.053  1.00  0.00           H  
ATOM   1641 1HB  ASN A 108     -13.844  21.560  46.507  1.00  0.00           H  
ATOM   1642 2HB  ASN A 108     -12.360  21.940  47.374  1.00  0.00           H  
ATOM   1643 1HD2 ASN A 108     -13.682  18.646  48.487  1.00  0.00           H  
ATOM   1644 2HD2 ASN A 108     -13.264  19.343  46.958  1.00  0.00           H  
ATOM   1645  N   LEU A 109     -13.924  24.724  46.140  1.00  0.00           N  
ATOM   1646  CA  LEU A 109     -13.451  25.960  45.487  1.00  0.00           C  
ATOM   1647  C   LEU A 109     -13.707  27.180  46.413  1.00  0.00           C  
ATOM   1648  O   LEU A 109     -12.846  28.047  46.564  1.00  0.00           O  
ATOM   1649  CB  LEU A 109     -14.161  26.160  44.142  1.00  0.00           C  
ATOM   1650  CG  LEU A 109     -13.635  27.313  43.277  1.00  0.00           C  
ATOM   1651  CD1 LEU A 109     -12.169  27.070  42.944  1.00  0.00           C  
ATOM   1652  CD2 LEU A 109     -14.473  27.423  42.013  1.00  0.00           C  
ATOM   1653  H   LEU A 109     -14.656  24.185  45.701  1.00  0.00           H  
ATOM   1654  HA  LEU A 109     -12.381  25.865  45.300  1.00  0.00           H  
ATOM   1655 1HB  LEU A 109     -14.071  25.243  43.562  1.00  0.00           H  
ATOM   1656 2HB  LEU A 109     -15.218  26.343  44.331  1.00  0.00           H  
ATOM   1657  HG  LEU A 109     -13.698  28.246  43.838  1.00  0.00           H  
ATOM   1658 1HD1 LEU A 109     -11.795  27.889  42.328  1.00  0.00           H  
ATOM   1659 2HD1 LEU A 109     -11.590  27.014  43.865  1.00  0.00           H  
ATOM   1660 3HD1 LEU A 109     -12.072  26.132  42.396  1.00  0.00           H  
ATOM   1661 1HD2 LEU A 109     -14.099  28.243  41.399  1.00  0.00           H  
ATOM   1662 2HD2 LEU A 109     -14.409  26.490  41.451  1.00  0.00           H  
ATOM   1663 3HD2 LEU A 109     -15.513  27.615  42.281  1.00  0.00           H  
ATOM   1664  N   GLY A 110     -14.882  27.211  47.009  1.00  0.00           N  
ATOM   1665  CA  GLY A 110     -15.209  28.252  47.986  1.00  0.00           C  
ATOM   1666  C   GLY A 110     -14.251  28.258  49.173  1.00  0.00           C  
ATOM   1667  O   GLY A 110     -13.870  29.318  49.669  1.00  0.00           O  
ATOM   1668  H   GLY A 110     -15.572  26.507  46.791  1.00  0.00           H  
ATOM   1669 1HA  GLY A 110     -15.181  29.228  47.501  1.00  0.00           H  
ATOM   1670 2HA  GLY A 110     -16.225  28.103  48.349  1.00  0.00           H  
ATOM   1671  N   ASN A 111     -13.854  27.072  49.640  1.00  0.00           N  
ATOM   1672  CA  ASN A 111     -12.871  26.952  50.725  1.00  0.00           C  
ATOM   1673  C   ASN A 111     -11.565  27.512  50.283  1.00  0.00           C  
ATOM   1674  O   ASN A 111     -10.924  28.267  51.014  1.00  0.00           O  
ATOM   1675  CB  ASN A 111     -12.704  25.511  51.172  1.00  0.00           C  
ATOM   1676  CG  ASN A 111     -13.819  25.051  52.070  1.00  0.00           C  
ATOM   1677  OD1 ASN A 111     -14.687  25.841  52.457  1.00  0.00           O  
ATOM   1678  ND2 ASN A 111     -13.811  23.788  52.410  1.00  0.00           N  
ATOM   1679  H   ASN A 111     -14.243  26.233  49.234  1.00  0.00           H  
ATOM   1680  HA  ASN A 111     -13.240  27.506  51.589  1.00  0.00           H  
ATOM   1681 1HB  ASN A 111     -12.666  24.860  50.297  1.00  0.00           H  
ATOM   1682 2HB  ASN A 111     -11.759  25.402  51.702  1.00  0.00           H  
ATOM   1683 1HD2 ASN A 111     -14.528  23.425  53.007  1.00  0.00           H  
ATOM   1684 2HD2 ASN A 111     -13.089  23.183  52.075  1.00  0.00           H  
ATOM   1685  N   ALA A 112     -11.150  27.148  49.079  1.00  0.00           N  
ATOM   1686  CA  ALA A 112      -9.880  27.638  48.600  1.00  0.00           C  
ATOM   1687  C   ALA A 112      -9.824  29.169  48.501  1.00  0.00           C  
ATOM   1688  O   ALA A 112      -8.818  29.785  48.852  1.00  0.00           O  
ATOM   1689  CB  ALA A 112      -9.558  26.973  47.297  1.00  0.00           C  
ATOM   1690  H   ALA A 112     -11.696  26.539  48.488  1.00  0.00           H  
ATOM   1691  HA  ALA A 112      -9.103  27.329  49.299  1.00  0.00           H  
ATOM   1692 1HB  ALA A 112      -8.599  27.339  46.928  1.00  0.00           H  
ATOM   1693 2HB  ALA A 112      -9.503  25.894  47.444  1.00  0.00           H  
ATOM   1694 3HB  ALA A 112     -10.336  27.200  46.571  1.00  0.00           H  
ATOM   1695  N   TYR A 113     -10.889  29.811  48.029  1.00  0.00           N  
ATOM   1696  CA  TYR A 113     -10.902  31.272  48.002  1.00  0.00           C  
ATOM   1697  C   TYR A 113     -10.969  31.834  49.417  1.00  0.00           C  
ATOM   1698  O   TYR A 113     -10.348  32.852  49.722  1.00  0.00           O  
ATOM   1699  CB  TYR A 113     -12.077  31.787  47.167  1.00  0.00           C  
ATOM   1700  CG  TYR A 113     -11.807  31.801  45.677  1.00  0.00           C  
ATOM   1701  CD1 TYR A 113     -12.159  30.709  44.899  1.00  0.00           C  
ATOM   1702  CD2 TYR A 113     -11.210  32.908  45.092  1.00  0.00           C  
ATOM   1703  CE1 TYR A 113     -11.914  30.722  43.540  1.00  0.00           C  
ATOM   1704  CE2 TYR A 113     -10.965  32.921  43.733  1.00  0.00           C  
ATOM   1705  CZ  TYR A 113     -11.314  31.833  42.958  1.00  0.00           C  
ATOM   1706  OH  TYR A 113     -11.069  31.846  41.604  1.00  0.00           O  
ATOM   1707  H   TYR A 113     -11.693  29.305  47.687  1.00  0.00           H  
ATOM   1708  HA  TYR A 113      -9.984  31.617  47.524  1.00  0.00           H  
ATOM   1709 1HB  TYR A 113     -12.954  31.164  47.348  1.00  0.00           H  
ATOM   1710 2HB  TYR A 113     -12.327  32.801  47.478  1.00  0.00           H  
ATOM   1711  HD1 TYR A 113     -12.629  29.839  45.360  1.00  0.00           H  
ATOM   1712  HD2 TYR A 113     -10.933  33.766  45.704  1.00  0.00           H  
ATOM   1713  HE1 TYR A 113     -12.189  29.864  42.927  1.00  0.00           H  
ATOM   1714  HE2 TYR A 113     -10.494  33.790  43.272  1.00  0.00           H  
ATOM   1715  HH  TYR A 113     -10.594  32.648  41.373  1.00  0.00           H  
ATOM   1716  N   TYR A 114     -11.724  31.171  50.285  1.00  0.00           N  
ATOM   1717  CA  TYR A 114     -11.763  31.591  51.690  1.00  0.00           C  
ATOM   1718  C   TYR A 114     -10.357  31.621  52.263  1.00  0.00           C  
ATOM   1719  O   TYR A 114      -9.979  32.562  52.959  1.00  0.00           O  
ATOM   1720  CB  TYR A 114     -12.657  30.664  52.517  1.00  0.00           C  
ATOM   1721  CG  TYR A 114     -12.837  31.108  53.951  1.00  0.00           C  
ATOM   1722  CD1 TYR A 114     -13.858  31.987  54.281  1.00  0.00           C  
ATOM   1723  CD2 TYR A 114     -11.982  30.637  54.936  1.00  0.00           C  
ATOM   1724  CE1 TYR A 114     -14.024  32.394  55.591  1.00  0.00           C  
ATOM   1725  CE2 TYR A 114     -12.147  31.044  56.247  1.00  0.00           C  
ATOM   1726  CZ  TYR A 114     -13.163  31.918  56.575  1.00  0.00           C  
ATOM   1727  OH  TYR A 114     -13.327  32.322  57.879  1.00  0.00           O  
ATOM   1728  H   TYR A 114     -12.276  30.377  49.993  1.00  0.00           H  
ATOM   1729  HA  TYR A 114     -12.199  32.589  51.741  1.00  0.00           H  
ATOM   1730 1HB  TYR A 114     -13.642  30.599  52.054  1.00  0.00           H  
ATOM   1731 2HB  TYR A 114     -12.232  29.661  52.522  1.00  0.00           H  
ATOM   1732  HD1 TYR A 114     -14.530  32.358  53.506  1.00  0.00           H  
ATOM   1733  HD2 TYR A 114     -11.179  29.946  54.677  1.00  0.00           H  
ATOM   1734  HE1 TYR A 114     -14.825  33.084  55.851  1.00  0.00           H  
ATOM   1735  HE2 TYR A 114     -11.475  30.674  57.020  1.00  0.00           H  
ATOM   1736  HH  TYR A 114     -12.765  31.793  58.450  1.00  0.00           H  
ATOM   1737  N   LYS A 115      -9.553  30.592  51.982  1.00  0.00           N  
ATOM   1738  CA  LYS A 115      -8.172  30.529  52.492  1.00  0.00           C  
ATOM   1739  C   LYS A 115      -7.304  31.677  52.010  1.00  0.00           C  
ATOM   1740  O   LYS A 115      -6.371  32.143  52.711  1.00  0.00           O  
ATOM   1741  CB  LYS A 115      -7.519  29.204  52.097  1.00  0.00           C  
ATOM   1742  CG  LYS A 115      -8.137  27.978  52.756  1.00  0.00           C  
ATOM   1743  CD  LYS A 115      -7.841  27.944  54.249  1.00  0.00           C  
ATOM   1744  CE  LYS A 115      -8.393  26.683  54.895  1.00  0.00           C  
ATOM   1745  NZ  LYS A 115      -8.151  26.658  56.364  1.00  0.00           N  
ATOM   1746  H   LYS A 115      -9.899  29.837  51.405  1.00  0.00           H  
ATOM   1747  HA  LYS A 115      -8.203  30.574  53.581  1.00  0.00           H  
ATOM   1748 1HB  LYS A 115      -7.587  29.073  51.016  1.00  0.00           H  
ATOM   1749 2HB  LYS A 115      -6.461  29.227  52.357  1.00  0.00           H  
ATOM   1750 1HG  LYS A 115      -9.218  27.991  52.610  1.00  0.00           H  
ATOM   1751 2HG  LYS A 115      -7.737  27.075  52.296  1.00  0.00           H  
ATOM   1752 1HD  LYS A 115      -6.762  27.981  54.406  1.00  0.00           H  
ATOM   1753 2HD  LYS A 115      -8.290  28.814  54.728  1.00  0.00           H  
ATOM   1754 1HE  LYS A 115      -9.465  26.622  54.715  1.00  0.00           H  
ATOM   1755 2HE  LYS A 115      -7.922  25.807  54.447  1.00  0.00           H  
ATOM   1756 1HZ  LYS A 115      -8.531  25.807  56.754  1.00  0.00           H  
ATOM   1757 2HZ  LYS A 115      -7.157  26.696  56.542  1.00  0.00           H  
ATOM   1758 3HZ  LYS A 115      -8.600  27.455  56.792  1.00  0.00           H  
ATOM   1759  N   GLN A 116      -7.574  32.141  50.791  1.00  0.00           N  
ATOM   1760  CA  GLN A 116      -6.851  33.280  50.215  1.00  0.00           C  
ATOM   1761  C   GLN A 116      -7.373  34.632  50.708  1.00  0.00           C  
ATOM   1762  O   GLN A 116      -6.787  35.671  50.364  1.00  0.00           O  
ATOM   1763  CB  GLN A 116      -6.928  33.230  48.687  1.00  0.00           C  
ATOM   1764  CG  GLN A 116      -6.238  32.024  48.068  1.00  0.00           C  
ATOM   1765  CD  GLN A 116      -4.745  32.012  48.334  1.00  0.00           C  
ATOM   1766  OE1 GLN A 116      -4.265  31.310  49.229  1.00  0.00           O  
ATOM   1767  NE2 GLN A 116      -4.000  32.791  47.558  1.00  0.00           N  
ATOM   1768  H   GLN A 116      -8.298  31.693  50.248  1.00  0.00           H  
ATOM   1769  HA  GLN A 116      -5.802  33.206  50.506  1.00  0.00           H  
ATOM   1770 1HB  GLN A 116      -7.970  33.216  48.375  1.00  0.00           H  
ATOM   1771 2HB  GLN A 116      -6.472  34.127  48.270  1.00  0.00           H  
ATOM   1772 1HG  GLN A 116      -6.669  31.116  48.492  1.00  0.00           H  
ATOM   1773 2HG  GLN A 116      -6.393  32.043  46.990  1.00  0.00           H  
ATOM   1774 1HE2 GLN A 116      -3.008  32.824  47.686  1.00  0.00           H  
ATOM   1775 2HE2 GLN A 116      -4.431  33.344  46.845  1.00  0.00           H  
ATOM   1776  N   GLY A 117      -8.415  34.664  51.514  1.00  0.00           N  
ATOM   1777  CA  GLY A 117      -8.990  35.934  51.911  1.00  0.00           C  
ATOM   1778  C   GLY A 117      -9.935  36.534  50.874  1.00  0.00           C  
ATOM   1779  O   GLY A 117     -10.331  37.687  51.018  1.00  0.00           O  
ATOM   1780  H   GLY A 117      -8.825  33.808  51.862  1.00  0.00           H  
ATOM   1781 1HA  GLY A 117      -9.539  35.809  52.844  1.00  0.00           H  
ATOM   1782 2HA  GLY A 117      -8.191  36.650  52.102  1.00  0.00           H  
ATOM   1783  N   ASP A 118     -10.388  35.738  49.908  1.00  0.00           N  
ATOM   1784  CA  ASP A 118     -11.308  36.192  48.861  1.00  0.00           C  
ATOM   1785  C   ASP A 118     -12.706  35.844  49.221  1.00  0.00           C  
ATOM   1786  O   ASP A 118     -13.277  34.893  48.686  1.00  0.00           O  
ATOM   1787  CB  ASP A 118     -10.965  35.569  47.505  1.00  0.00           C  
ATOM   1788  CG  ASP A 118      -9.648  36.077  46.937  1.00  0.00           C  
ATOM   1789  OD1 ASP A 118      -9.296  37.199  47.215  1.00  0.00           O  
ATOM   1790  OD2 ASP A 118      -9.005  35.338  46.228  1.00  0.00           O  
ATOM   1791  H   ASP A 118     -10.077  34.776  49.907  1.00  0.00           H  
ATOM   1792  HA  ASP A 118     -11.213  37.273  48.761  1.00  0.00           H  
ATOM   1793 1HB  ASP A 118     -10.906  34.485  47.608  1.00  0.00           H  
ATOM   1794 2HB  ASP A 118     -11.760  35.787  46.793  1.00  0.00           H  
ATOM   1795  N   TYR A 119     -13.278  36.607  50.134  1.00  0.00           N  
ATOM   1796  CA  TYR A 119     -14.545  36.232  50.735  1.00  0.00           C  
ATOM   1797  C   TYR A 119     -15.723  36.397  49.799  1.00  0.00           C  
ATOM   1798  O   TYR A 119     -16.712  35.672  49.897  1.00  0.00           O  
ATOM   1799  CB  TYR A 119     -14.779  37.046  52.009  1.00  0.00           C  
ATOM   1800  CG  TYR A 119     -13.672  36.913  53.031  1.00  0.00           C  
ATOM   1801  CD1 TYR A 119     -12.917  38.021  53.383  1.00  0.00           C  
ATOM   1802  CD2 TYR A 119     -13.410  35.683  53.616  1.00  0.00           C  
ATOM   1803  CE1 TYR A 119     -11.905  37.901  54.316  1.00  0.00           C  
ATOM   1804  CE2 TYR A 119     -12.399  35.561  54.548  1.00  0.00           C  
ATOM   1805  CZ  TYR A 119     -11.648  36.665  54.898  1.00  0.00           C  
ATOM   1806  OH  TYR A 119     -10.640  36.544  55.828  1.00  0.00           O  
ATOM   1807  H   TYR A 119     -12.832  37.465  50.422  1.00  0.00           H  
ATOM   1808  HA  TYR A 119     -14.496  35.179  51.016  1.00  0.00           H  
ATOM   1809 1HB  TYR A 119     -14.882  38.101  51.753  1.00  0.00           H  
ATOM   1810 2HB  TYR A 119     -15.712  36.730  52.476  1.00  0.00           H  
ATOM   1811  HD1 TYR A 119     -13.122  38.989  52.925  1.00  0.00           H  
ATOM   1812  HD2 TYR A 119     -14.004  34.810  53.337  1.00  0.00           H  
ATOM   1813  HE1 TYR A 119     -11.312  38.771  54.594  1.00  0.00           H  
ATOM   1814  HE2 TYR A 119     -12.194  34.594  55.007  1.00  0.00           H  
ATOM   1815  HH  TYR A 119     -10.496  35.615  56.022  1.00  0.00           H  
ATOM   1816  N   ASP A 120     -15.681  37.343  48.863  1.00  0.00           N  
ATOM   1817  CA  ASP A 120     -16.766  37.519  47.878  1.00  0.00           C  
ATOM   1818  C   ASP A 120     -16.918  36.288  46.993  1.00  0.00           C  
ATOM   1819  O   ASP A 120     -18.027  35.800  46.776  1.00  0.00           O  
ATOM   1820  CB  ASP A 120     -16.510  38.745  46.998  1.00  0.00           C  
ATOM   1821  CG  ASP A 120     -16.708  40.058  47.743  1.00  0.00           C  
ATOM   1822  OD1 ASP A 120     -17.293  40.038  48.801  1.00  0.00           O  
ATOM   1823  OD2 ASP A 120     -16.272  41.070  47.248  1.00  0.00           O  
ATOM   1824  H   ASP A 120     -14.881  37.958  48.827  1.00  0.00           H  
ATOM   1825  HA  ASP A 120     -17.701  37.679  48.417  1.00  0.00           H  
ATOM   1826 1HB  ASP A 120     -15.490  38.711  46.616  1.00  0.00           H  
ATOM   1827 2HB  ASP A 120     -17.183  38.726  46.141  1.00  0.00           H  
ATOM   1828  N   GLU A 121     -15.788  35.799  46.491  1.00  0.00           N  
ATOM   1829  CA  GLU A 121     -15.731  34.580  45.689  1.00  0.00           C  
ATOM   1830  C   GLU A 121     -16.145  33.369  46.491  1.00  0.00           C  
ATOM   1831  O   GLU A 121     -16.939  32.550  46.030  1.00  0.00           O  
ATOM   1832  CB  GLU A 121     -14.321  34.368  45.134  1.00  0.00           C  
ATOM   1833  CG  GLU A 121     -13.913  35.365  44.057  1.00  0.00           C  
ATOM   1834  CD  GLU A 121     -13.591  36.725  44.611  1.00  0.00           C  
ATOM   1835  OE1 GLU A 121     -13.717  36.907  45.798  1.00  0.00           O  
ATOM   1836  OE2 GLU A 121     -13.219  37.582  43.845  1.00  0.00           O  
ATOM   1837  H   GLU A 121     -14.935  36.305  46.680  1.00  0.00           H  
ATOM   1838  HA  GLU A 121     -16.413  34.688  44.845  1.00  0.00           H  
ATOM   1839 1HB  GLU A 121     -13.596  34.437  45.945  1.00  0.00           H  
ATOM   1840 2HB  GLU A 121     -14.244  33.367  44.710  1.00  0.00           H  
ATOM   1841 1HG  GLU A 121     -13.037  34.980  43.536  1.00  0.00           H  
ATOM   1842 2HG  GLU A 121     -14.722  35.454  43.335  1.00  0.00           H  
ATOM   1843  N   ALA A 122     -15.614  33.234  47.715  1.00  0.00           N  
ATOM   1844  CA  ALA A 122     -15.970  32.127  48.625  1.00  0.00           C  
ATOM   1845  C   ALA A 122     -17.481  32.089  48.800  1.00  0.00           C  
ATOM   1846  O   ALA A 122     -18.108  31.039  48.658  1.00  0.00           O  
ATOM   1847  CB  ALA A 122     -15.279  32.273  49.957  1.00  0.00           C  
ATOM   1848  H   ALA A 122     -14.940  33.922  48.020  1.00  0.00           H  
ATOM   1849  HA  ALA A 122     -15.621  31.191  48.185  1.00  0.00           H  
ATOM   1850 1HB  ALA A 122     -15.561  31.444  50.605  1.00  0.00           H  
ATOM   1851 2HB  ALA A 122     -14.200  32.267  49.808  1.00  0.00           H  
ATOM   1852 3HB  ALA A 122     -15.577  33.213  50.418  1.00  0.00           H  
ATOM   1853  N   ILE A 123     -18.070  33.246  49.116  1.00  0.00           N  
ATOM   1854  CA  ILE A 123     -19.518  33.350  49.293  1.00  0.00           C  
ATOM   1855  C   ILE A 123     -20.279  32.895  48.039  1.00  0.00           C  
ATOM   1856  O   ILE A 123     -21.239  32.130  48.126  1.00  0.00           O  
ATOM   1857  CB  ILE A 123     -19.920  34.795  49.641  1.00  0.00           C  
ATOM   1858  CG1 ILE A 123     -19.478  35.143  51.065  1.00  0.00           C  
ATOM   1859  CG2 ILE A 123     -21.422  34.981  49.486  1.00  0.00           C  
ATOM   1860  CD1 ILE A 123     -19.560  36.618  51.386  1.00  0.00           C  
ATOM   1861  H   ILE A 123     -17.499  34.071  49.234  1.00  0.00           H  
ATOM   1862  HA  ILE A 123     -19.812  32.707  50.124  1.00  0.00           H  
ATOM   1863  HB  ILE A 123     -19.407  35.485  48.974  1.00  0.00           H  
ATOM   1864 1HG1 ILE A 123     -20.098  34.604  51.780  1.00  0.00           H  
ATOM   1865 2HG1 ILE A 123     -18.448  34.818  51.216  1.00  0.00           H  
ATOM   1866 1HG2 ILE A 123     -21.689  36.007  49.737  1.00  0.00           H  
ATOM   1867 2HG2 ILE A 123     -21.709  34.773  48.456  1.00  0.00           H  
ATOM   1868 3HG2 ILE A 123     -21.944  34.297  50.154  1.00  0.00           H  
ATOM   1869 1HD1 ILE A 123     -19.229  36.786  52.411  1.00  0.00           H  
ATOM   1870 2HD1 ILE A 123     -18.918  37.175  50.702  1.00  0.00           H  
ATOM   1871 3HD1 ILE A 123     -20.588  36.959  51.276  1.00  0.00           H  
ATOM   1872  N   GLU A 124     -19.865  33.356  46.867  1.00  0.00           N  
ATOM   1873  CA  GLU A 124     -20.536  32.974  45.637  1.00  0.00           C  
ATOM   1874  C   GLU A 124     -20.514  31.475  45.429  1.00  0.00           C  
ATOM   1875  O   GLU A 124     -21.519  30.876  45.045  1.00  0.00           O  
ATOM   1876  CB  GLU A 124     -19.887  33.669  44.438  1.00  0.00           C  
ATOM   1877  CG  GLU A 124     -20.491  33.298  43.092  1.00  0.00           C  
ATOM   1878  CD  GLU A 124     -19.845  34.019  41.942  1.00  0.00           C  
ATOM   1879  OE1 GLU A 124     -19.155  34.981  42.180  1.00  0.00           O  
ATOM   1880  OE2 GLU A 124     -20.042  33.606  40.822  1.00  0.00           O  
ATOM   1881  H   GLU A 124     -19.073  33.981  46.820  1.00  0.00           H  
ATOM   1882  HA  GLU A 124     -21.576  33.298  45.694  1.00  0.00           H  
ATOM   1883 1HB  GLU A 124     -19.970  34.749  44.556  1.00  0.00           H  
ATOM   1884 2HB  GLU A 124     -18.824  33.424  44.408  1.00  0.00           H  
ATOM   1885 1HG  GLU A 124     -20.383  32.225  42.940  1.00  0.00           H  
ATOM   1886 2HG  GLU A 124     -21.556  33.529  43.108  1.00  0.00           H  
ATOM   1887  N   TYR A 125     -19.355  30.867  45.683  1.00  0.00           N  
ATOM   1888  CA  TYR A 125     -19.174  29.455  45.397  1.00  0.00           C  
ATOM   1889  C   TYR A 125     -19.882  28.631  46.458  1.00  0.00           C  
ATOM   1890  O   TYR A 125     -20.352  27.525  46.188  1.00  0.00           O  
ATOM   1891  CB  TYR A 125     -17.689  29.096  45.330  1.00  0.00           C  
ATOM   1892  CG  TYR A 125     -16.956  29.732  44.171  1.00  0.00           C  
ATOM   1893  CD1 TYR A 125     -15.817  30.489  44.400  1.00  0.00           C  
ATOM   1894  CD2 TYR A 125     -17.424  29.559  42.876  1.00  0.00           C  
ATOM   1895  CE1 TYR A 125     -15.147  31.070  43.341  1.00  0.00           C  
ATOM   1896  CE2 TYR A 125     -16.756  30.141  41.817  1.00  0.00           C  
ATOM   1897  CZ  TYR A 125     -15.623  30.894  42.046  1.00  0.00           C  
ATOM   1898  OH  TYR A 125     -14.956  31.473  40.990  1.00  0.00           O  
ATOM   1899  H   TYR A 125     -18.589  31.390  46.082  1.00  0.00           H  
ATOM   1900  HA  TYR A 125     -19.603  29.243  44.417  1.00  0.00           H  
ATOM   1901 1HB  TYR A 125     -17.197  29.405  46.254  1.00  0.00           H  
ATOM   1902 2HB  TYR A 125     -17.579  28.014  45.249  1.00  0.00           H  
ATOM   1903  HD1 TYR A 125     -15.448  30.624  45.417  1.00  0.00           H  
ATOM   1904  HD2 TYR A 125     -18.320  28.965  42.696  1.00  0.00           H  
ATOM   1905  HE1 TYR A 125     -14.253  31.665  43.521  1.00  0.00           H  
ATOM   1906  HE2 TYR A 125     -17.124  30.006  40.800  1.00  0.00           H  
ATOM   1907  HH  TYR A 125     -14.257  32.038  41.325  1.00  0.00           H  
ATOM   1908  N   TYR A 126     -19.974  29.145  47.681  1.00  0.00           N  
ATOM   1909  CA  TYR A 126     -20.723  28.425  48.708  1.00  0.00           C  
ATOM   1910  C   TYR A 126     -22.191  28.403  48.368  1.00  0.00           C  
ATOM   1911  O   TYR A 126     -22.863  27.386  48.539  1.00  0.00           O  
ATOM   1912  CB  TYR A 126     -20.507  29.053  50.087  1.00  0.00           C  
ATOM   1913  CG  TYR A 126     -19.129  28.808  50.661  1.00  0.00           C  
ATOM   1914  CD1 TYR A 126     -18.485  27.603  50.426  1.00  0.00           C  
ATOM   1915  CD2 TYR A 126     -18.512  29.789  51.423  1.00  0.00           C  
ATOM   1916  CE1 TYR A 126     -17.226  27.379  50.951  1.00  0.00           C  
ATOM   1917  CE2 TYR A 126     -17.254  29.565  51.947  1.00  0.00           C  
ATOM   1918  CZ  TYR A 126     -16.612  28.366  51.714  1.00  0.00           C  
ATOM   1919  OH  TYR A 126     -15.359  28.143  52.236  1.00  0.00           O  
ATOM   1920  H   TYR A 126     -19.538  30.025  47.916  1.00  0.00           H  
ATOM   1921  HA  TYR A 126     -20.348  27.402  48.757  1.00  0.00           H  
ATOM   1922 1HB  TYR A 126     -20.663  30.131  50.023  1.00  0.00           H  
ATOM   1923 2HB  TYR A 126     -21.242  28.656  50.786  1.00  0.00           H  
ATOM   1924  HD1 TYR A 126     -18.971  26.832  49.828  1.00  0.00           H  
ATOM   1925  HD2 TYR A 126     -19.020  30.736  51.609  1.00  0.00           H  
ATOM   1926  HE1 TYR A 126     -16.719  26.434  50.766  1.00  0.00           H  
ATOM   1927  HE2 TYR A 126     -16.768  30.336  52.547  1.00  0.00           H  
ATOM   1928  HH  TYR A 126     -15.058  27.268  51.982  1.00  0.00           H  
ATOM   1929  N   GLN A 127     -22.714  29.526  47.879  1.00  0.00           N  
ATOM   1930  CA  GLN A 127     -24.122  29.615  47.514  1.00  0.00           C  
ATOM   1931  C   GLN A 127     -24.424  28.620  46.402  1.00  0.00           C  
ATOM   1932  O   GLN A 127     -25.442  27.928  46.433  1.00  0.00           O  
ATOM   1933  CB  GLN A 127     -24.486  31.034  47.071  1.00  0.00           C  
ATOM   1934  CG  GLN A 127     -24.495  32.055  48.196  1.00  0.00           C  
ATOM   1935  CD  GLN A 127     -24.697  33.470  47.692  1.00  0.00           C  
ATOM   1936  OE1 GLN A 127     -24.269  33.818  46.588  1.00  0.00           O  
ATOM   1937  NE2 GLN A 127     -25.351  34.298  48.498  1.00  0.00           N  
ATOM   1938  H   GLN A 127     -22.123  30.337  47.760  1.00  0.00           H  
ATOM   1939  HA  GLN A 127     -24.723  29.378  48.393  1.00  0.00           H  
ATOM   1940 1HB  GLN A 127     -23.775  31.373  46.315  1.00  0.00           H  
ATOM   1941 2HB  GLN A 127     -25.475  31.030  46.611  1.00  0.00           H  
ATOM   1942 1HG  GLN A 127     -25.310  31.817  48.881  1.00  0.00           H  
ATOM   1943 2HG  GLN A 127     -23.542  32.011  48.721  1.00  0.00           H  
ATOM   1944 1HE2 GLN A 127     -25.514  35.246  48.219  1.00  0.00           H  
ATOM   1945 2HE2 GLN A 127     -25.682  33.975  49.386  1.00  0.00           H  
ATOM   1946  N   LYS A 128     -23.532  28.546  45.412  1.00  0.00           N  
ATOM   1947  CA  LYS A 128     -23.685  27.580  44.341  1.00  0.00           C  
ATOM   1948  C   LYS A 128     -23.661  26.136  44.866  1.00  0.00           C  
ATOM   1949  O   LYS A 128     -24.458  25.299  44.443  1.00  0.00           O  
ATOM   1950  CB  LYS A 128     -22.587  27.782  43.294  1.00  0.00           C  
ATOM   1951  CG  LYS A 128     -22.730  29.056  42.472  1.00  0.00           C  
ATOM   1952  CD  LYS A 128     -21.561  29.227  41.512  1.00  0.00           C  
ATOM   1953  CE  LYS A 128     -21.694  30.507  40.700  1.00  0.00           C  
ATOM   1954  NZ  LYS A 128     -20.514  30.734  39.821  1.00  0.00           N  
ATOM   1955  H   LYS A 128     -22.737  29.168  45.403  1.00  0.00           H  
ATOM   1956  HA  LYS A 128     -24.648  27.750  43.858  1.00  0.00           H  
ATOM   1957 1HB  LYS A 128     -21.616  27.809  43.786  1.00  0.00           H  
ATOM   1958 2HB  LYS A 128     -22.582  26.937  42.606  1.00  0.00           H  
ATOM   1959 1HG  LYS A 128     -23.657  29.017  41.898  1.00  0.00           H  
ATOM   1960 2HG  LYS A 128     -22.772  29.916  43.137  1.00  0.00           H  
ATOM   1961 1HD  LYS A 128     -20.628  29.260  42.077  1.00  0.00           H  
ATOM   1962 2HD  LYS A 128     -21.522  28.378  40.829  1.00  0.00           H  
ATOM   1963 1HE  LYS A 128     -22.587  30.454  40.080  1.00  0.00           H  
ATOM   1964 2HE  LYS A 128     -21.796  31.358  41.375  1.00  0.00           H  
ATOM   1965 1HZ  LYS A 128     -20.639  31.591  39.302  1.00  0.00           H  
ATOM   1966 2HZ  LYS A 128     -19.679  30.804  40.388  1.00  0.00           H  
ATOM   1967 3HZ  LYS A 128     -20.419  29.962  39.177  1.00  0.00           H  
ATOM   1968  N   ALA A 129     -22.760  25.830  45.781  1.00  0.00           N  
ATOM   1969  CA  ALA A 129     -22.714  24.495  46.390  1.00  0.00           C  
ATOM   1970  C   ALA A 129     -24.018  24.125  47.096  1.00  0.00           C  
ATOM   1971  O   ALA A 129     -24.496  22.996  46.986  1.00  0.00           O  
ATOM   1972  CB  ALA A 129     -21.547  24.368  47.322  1.00  0.00           C  
ATOM   1973  H   ALA A 129     -22.088  26.527  46.071  1.00  0.00           H  
ATOM   1974  HA  ALA A 129     -22.541  23.761  45.602  1.00  0.00           H  
ATOM   1975 1HB  ALA A 129     -21.536  23.369  47.759  1.00  0.00           H  
ATOM   1976 2HB  ALA A 129     -20.621  24.533  46.771  1.00  0.00           H  
ATOM   1977 3HB  ALA A 129     -21.632  25.109  48.115  1.00  0.00           H  
ATOM   1978  N   LEU A 130     -24.593  25.080  47.821  1.00  0.00           N  
ATOM   1979  CA  LEU A 130     -25.805  24.863  48.603  1.00  0.00           C  
ATOM   1980  C   LEU A 130     -27.023  24.750  47.711  1.00  0.00           C  
ATOM   1981  O   LEU A 130     -27.995  24.080  48.040  1.00  0.00           O  
ATOM   1982  CB  LEU A 130     -26.008  26.009  49.604  1.00  0.00           C  
ATOM   1983  CG  LEU A 130     -25.009  26.059  50.768  1.00  0.00           C  
ATOM   1984  CD1 LEU A 130     -25.235  27.331  51.575  1.00  0.00           C  
ATOM   1985  CD2 LEU A 130     -25.179  24.822  51.637  1.00  0.00           C  
ATOM   1986  H   LEU A 130     -24.163  25.995  47.825  1.00  0.00           H  
ATOM   1987  HA  LEU A 130     -25.693  23.933  49.162  1.00  0.00           H  
ATOM   1988 1HB  LEU A 130     -25.938  26.953  49.067  1.00  0.00           H  
ATOM   1989 2HB  LEU A 130     -27.007  25.927  50.028  1.00  0.00           H  
ATOM   1990  HG  LEU A 130     -23.993  26.089  50.374  1.00  0.00           H  
ATOM   1991 1HD1 LEU A 130     -24.525  27.367  52.402  1.00  0.00           H  
ATOM   1992 2HD1 LEU A 130     -25.086  28.199  50.934  1.00  0.00           H  
ATOM   1993 3HD1 LEU A 130     -26.250  27.337  51.968  1.00  0.00           H  
ATOM   1994 1HD2 LEU A 130     -24.470  24.857  52.464  1.00  0.00           H  
ATOM   1995 2HD2 LEU A 130     -26.196  24.792  52.032  1.00  0.00           H  
ATOM   1996 3HD2 LEU A 130     -24.997  23.930  51.040  1.00  0.00           H  
ATOM   1997  N   GLU A 131     -26.967  25.385  46.547  1.00  0.00           N  
ATOM   1998  CA  GLU A 131     -28.008  25.229  45.561  1.00  0.00           C  
ATOM   1999  C   GLU A 131     -28.089  23.756  45.165  1.00  0.00           C  
ATOM   2000  O   GLU A 131     -29.181  23.235  45.053  1.00  0.00           O  
ATOM   2001  CB  GLU A 131     -27.733  26.105  44.336  1.00  0.00           C  
ATOM   2002  CG  GLU A 131     -28.800  26.023  43.253  1.00  0.00           C  
ATOM   2003  CD  GLU A 131     -28.515  26.923  42.082  1.00  0.00           C  
ATOM   2004  OE1 GLU A 131     -27.515  27.600  42.107  1.00  0.00           O  
ATOM   2005  OE2 GLU A 131     -29.299  26.933  41.162  1.00  0.00           O  
ATOM   2006  H   GLU A 131     -26.184  25.991  46.345  1.00  0.00           H  
ATOM   2007  HA  GLU A 131     -28.952  25.553  46.000  1.00  0.00           H  
ATOM   2008 1HB  GLU A 131     -27.648  27.147  44.644  1.00  0.00           H  
ATOM   2009 2HB  GLU A 131     -26.781  25.818  43.890  1.00  0.00           H  
ATOM   2010 1HG  GLU A 131     -28.865  24.995  42.898  1.00  0.00           H  
ATOM   2011 2HG  GLU A 131     -29.762  26.292  43.685  1.00  0.00           H  
ATOM   2012  N   LEU A 132     -26.948  23.101  44.934  1.00  0.00           N  
ATOM   2013  CA  LEU A 132     -26.924  21.681  44.532  1.00  0.00           C  
ATOM   2014  C   LEU A 132     -27.112  20.698  45.691  1.00  0.00           C  
ATOM   2015  O   LEU A 132     -27.769  19.649  45.533  1.00  0.00           O  
ATOM   2016  CB  LEU A 132     -25.596  21.368  43.830  1.00  0.00           C  
ATOM   2017  CG  LEU A 132     -25.375  22.070  42.483  1.00  0.00           C  
ATOM   2018  CD1 LEU A 132     -23.968  21.778  41.983  1.00  0.00           C  
ATOM   2019  CD2 LEU A 132     -26.421  21.593  41.485  1.00  0.00           C  
ATOM   2020  H   LEU A 132     -26.075  23.597  45.040  1.00  0.00           H  
ATOM   2021  HA  LEU A 132     -27.742  21.506  43.831  1.00  0.00           H  
ATOM   2022 1HB  LEU A 132     -24.779  21.655  44.490  1.00  0.00           H  
ATOM   2023 2HB  LEU A 132     -25.538  20.294  43.657  1.00  0.00           H  
ATOM   2024  HG  LEU A 132     -25.465  23.149  42.615  1.00  0.00           H  
ATOM   2025 1HD1 LEU A 132     -23.810  22.276  41.025  1.00  0.00           H  
ATOM   2026 2HD1 LEU A 132     -23.241  22.147  42.706  1.00  0.00           H  
ATOM   2027 3HD1 LEU A 132     -23.842  20.703  41.857  1.00  0.00           H  
ATOM   2028 1HD2 LEU A 132     -26.265  22.092  40.528  1.00  0.00           H  
ATOM   2029 2HD2 LEU A 132     -26.330  20.514  41.352  1.00  0.00           H  
ATOM   2030 3HD2 LEU A 132     -27.416  21.831  41.859  1.00  0.00           H  
ATOM   2031  N   ASP A 133     -26.544  21.070  46.842  1.00  0.00           N  
ATOM   2032  CA  ASP A 133     -26.604  20.310  48.088  1.00  0.00           C  
ATOM   2033  C   ASP A 133     -26.996  21.219  49.252  1.00  0.00           C  
ATOM   2034  O   ASP A 133     -26.137  21.709  49.986  1.00  0.00           O  
ATOM   2035  CB  ASP A 133     -25.259  19.641  48.378  1.00  0.00           C  
ATOM   2036  CG  ASP A 133     -25.289  18.766  49.625  1.00  0.00           C  
ATOM   2037  OD1 ASP A 133     -26.276  18.792  50.320  1.00  0.00           O  
ATOM   2038  OD2 ASP A 133     -24.324  18.082  49.867  1.00  0.00           O  
ATOM   2039  H   ASP A 133     -26.042  21.946  46.823  1.00  0.00           H  
ATOM   2040  HA  ASP A 133     -27.355  19.526  47.980  1.00  0.00           H  
ATOM   2041 1HB  ASP A 133     -24.967  19.026  47.527  1.00  0.00           H  
ATOM   2042 2HB  ASP A 133     -24.493  20.406  48.507  1.00  0.00           H  
ATOM   2043  N   PRO A 134     -28.282  21.449  49.427  1.00  0.00           N  
ATOM   2044  CA  PRO A 134     -28.735  22.292  50.539  1.00  0.00           C  
ATOM   2045  C   PRO A 134     -28.300  21.798  51.900  1.00  0.00           C  
ATOM   2046  O   PRO A 134     -28.331  22.595  52.861  1.00  0.00           O  
ATOM   2047  CB  PRO A 134     -30.260  22.236  50.401  1.00  0.00           C  
ATOM   2048  CG  PRO A 134     -30.486  21.953  48.956  1.00  0.00           C  
ATOM   2049  CD  PRO A 134     -29.385  20.996  48.584  1.00  0.00           C  
ATOM   2050  HA  PRO A 134     -28.315  23.290  50.409  1.00  0.00           H  
ATOM   2051 1HB  PRO A 134     -30.669  21.456  51.058  1.00  0.00           H  
ATOM   2052 2HB  PRO A 134     -30.700  23.192  50.723  1.00  0.00           H  
ATOM   2053 1HG  PRO A 134     -31.489  21.525  48.805  1.00  0.00           H  
ATOM   2054 2HG  PRO A 134     -30.449  22.887  48.375  1.00  0.00           H  
ATOM   2055 1HD  PRO A 134     -29.698  19.968  48.821  1.00  0.00           H  
ATOM   2056 2HD  PRO A 134     -29.157  21.096  47.513  1.00  0.00           H  
ATOM   2057  N   ASN A 135     -27.941  20.513  52.015  1.00  0.00           N  
ATOM   2058  CA  ASN A 135     -27.639  19.930  53.327  1.00  0.00           C  
ATOM   2059  C   ASN A 135     -26.164  20.000  53.759  1.00  0.00           C  
ATOM   2060  O   ASN A 135     -25.775  19.416  54.769  1.00  0.00           O  
ATOM   2061  CB  ASN A 135     -28.108  18.487  53.354  1.00  0.00           C  
ATOM   2062  CG  ASN A 135     -29.607  18.366  53.328  1.00  0.00           C  
ATOM   2063  OD1 ASN A 135     -30.318  19.181  53.929  1.00  0.00           O  
ATOM   2064  ND2 ASN A 135     -30.101  17.366  52.647  1.00  0.00           N  
ATOM   2065  H   ASN A 135     -27.877  19.932  51.191  1.00  0.00           H  
ATOM   2066  HA  ASN A 135     -28.200  20.477  54.086  1.00  0.00           H  
ATOM   2067 1HB  ASN A 135     -27.699  17.954  52.495  1.00  0.00           H  
ATOM   2068 2HB  ASN A 135     -27.732  17.998  54.252  1.00  0.00           H  
ATOM   2069 1HD2 ASN A 135     -31.092  17.236  52.594  1.00  0.00           H  
ATOM   2070 2HD2 ASN A 135     -29.488  16.730  52.177  1.00  0.00           H  
ATOM   2071  N   ASN A 136     -25.358  20.705  53.000  1.00  0.00           N  
ATOM   2072  CA  ASN A 136     -23.948  20.839  53.329  1.00  0.00           C  
ATOM   2073  C   ASN A 136     -23.841  21.848  54.461  1.00  0.00           C  
ATOM   2074  O   ASN A 136     -23.815  23.057  54.226  1.00  0.00           O  
ATOM   2075  CB  ASN A 136     -23.128  21.259  52.123  1.00  0.00           C  
ATOM   2076  CG  ASN A 136     -21.649  21.241  52.395  1.00  0.00           C  
ATOM   2077  OD1 ASN A 136     -21.211  21.472  53.527  1.00  0.00           O  
ATOM   2078  ND2 ASN A 136     -20.872  20.969  51.377  1.00  0.00           N  
ATOM   2079  H   ASN A 136     -25.715  21.162  52.174  1.00  0.00           H  
ATOM   2080  HA  ASN A 136     -23.570  19.863  53.635  1.00  0.00           H  
ATOM   2081 1HB  ASN A 136     -23.341  20.593  51.287  1.00  0.00           H  
ATOM   2082 2HB  ASN A 136     -23.418  22.267  51.821  1.00  0.00           H  
ATOM   2083 1HD2 ASN A 136     -19.880  20.942  51.498  1.00  0.00           H  
ATOM   2084 2HD2 ASN A 136     -21.271  20.788  50.478  1.00  0.00           H  
ATOM   2085  N   ALA A 137     -23.781  21.336  55.688  1.00  0.00           N  
ATOM   2086  CA  ALA A 137     -23.720  22.163  56.886  1.00  0.00           C  
ATOM   2087  C   ALA A 137     -22.466  23.003  56.908  1.00  0.00           C  
ATOM   2088  O   ALA A 137     -22.502  24.179  57.269  1.00  0.00           O  
ATOM   2089  CB  ALA A 137     -23.844  21.307  58.153  1.00  0.00           C  
ATOM   2090  H   ALA A 137     -23.779  20.330  55.784  1.00  0.00           H  
ATOM   2091  HA  ALA A 137     -24.586  22.825  56.895  1.00  0.00           H  
ATOM   2092 1HB  ALA A 137     -23.795  21.948  59.033  1.00  0.00           H  
ATOM   2093 2HB  ALA A 137     -24.796  20.776  58.142  1.00  0.00           H  
ATOM   2094 3HB  ALA A 137     -23.027  20.586  58.184  1.00  0.00           H  
ATOM   2095  N   GLU A 138     -21.337  22.423  56.527  1.00  0.00           N  
ATOM   2096  CA  GLU A 138     -20.099  23.189  56.533  1.00  0.00           C  
ATOM   2097  C   GLU A 138     -20.132  24.330  55.530  1.00  0.00           C  
ATOM   2098  O   GLU A 138     -19.600  25.410  55.787  1.00  0.00           O  
ATOM   2099  CB  GLU A 138     -18.908  22.276  56.230  1.00  0.00           C  
ATOM   2100  CG  GLU A 138     -18.599  21.264  57.325  1.00  0.00           C  
ATOM   2101  CD  GLU A 138     -17.433  20.378  56.990  1.00  0.00           C  
ATOM   2102  OE1 GLU A 138     -16.826  20.587  55.967  1.00  0.00           O  
ATOM   2103  OE2 GLU A 138     -17.149  19.487  57.758  1.00  0.00           O  
ATOM   2104  H   GLU A 138     -21.316  21.456  56.230  1.00  0.00           H  
ATOM   2105  HA  GLU A 138     -19.959  23.614  57.528  1.00  0.00           H  
ATOM   2106 1HB  GLU A 138     -19.098  21.724  55.310  1.00  0.00           H  
ATOM   2107 2HB  GLU A 138     -18.017  22.881  56.072  1.00  0.00           H  
ATOM   2108 1HG  GLU A 138     -18.380  21.801  58.249  1.00  0.00           H  
ATOM   2109 2HG  GLU A 138     -19.482  20.650  57.496  1.00  0.00           H  
ATOM   2110  N   ALA A 139     -20.754  24.123  54.366  1.00  0.00           N  
ATOM   2111  CA  ALA A 139     -20.887  25.219  53.400  1.00  0.00           C  
ATOM   2112  C   ALA A 139     -21.668  26.373  54.022  1.00  0.00           C  
ATOM   2113  O   ALA A 139     -21.311  27.540  53.852  1.00  0.00           O  
ATOM   2114  CB  ALA A 139     -21.482  24.751  52.127  1.00  0.00           C  
ATOM   2115  H   ALA A 139     -21.137  23.217  54.138  1.00  0.00           H  
ATOM   2116  HA  ALA A 139     -19.888  25.562  53.127  1.00  0.00           H  
ATOM   2117 1HB  ALA A 139     -21.565  25.588  51.435  1.00  0.00           H  
ATOM   2118 2HB  ALA A 139     -20.845  23.982  51.689  1.00  0.00           H  
ATOM   2119 3HB  ALA A 139     -22.471  24.339  52.318  1.00  0.00           H  
ATOM   2120  N   LYS A 140     -22.723  26.052  54.735  1.00  0.00           N  
ATOM   2121  CA  LYS A 140     -23.547  27.075  55.381  1.00  0.00           C  
ATOM   2122  C   LYS A 140     -22.766  27.815  56.394  1.00  0.00           C  
ATOM   2123  O   LYS A 140     -22.814  29.044  56.453  1.00  0.00           O  
ATOM   2124  CB  LYS A 140     -24.783  26.460  56.039  1.00  0.00           C  
ATOM   2125  CG  LYS A 140     -25.855  26.001  55.060  1.00  0.00           C  
ATOM   2126  CD  LYS A 140     -27.066  25.438  55.790  1.00  0.00           C  
ATOM   2127  CE  LYS A 140     -28.196  25.119  54.824  1.00  0.00           C  
ATOM   2128  NZ  LYS A 140     -29.354  24.485  55.511  1.00  0.00           N  
ATOM   2129  H   LYS A 140     -22.973  25.080  54.844  1.00  0.00           H  
ATOM   2130  HA  LYS A 140     -23.898  27.769  54.617  1.00  0.00           H  
ATOM   2131 1HB  LYS A 140     -24.486  25.599  56.639  1.00  0.00           H  
ATOM   2132 2HB  LYS A 140     -25.236  27.189  56.714  1.00  0.00           H  
ATOM   2133 1HG  LYS A 140     -26.171  26.845  54.446  1.00  0.00           H  
ATOM   2134 2HG  LYS A 140     -25.444  25.231  54.408  1.00  0.00           H  
ATOM   2135 1HD  LYS A 140     -26.781  24.526  56.317  1.00  0.00           H  
ATOM   2136 2HD  LYS A 140     -27.419  26.165  56.522  1.00  0.00           H  
ATOM   2137 1HE  LYS A 140     -28.533  26.036  54.343  1.00  0.00           H  
ATOM   2138 2HE  LYS A 140     -27.834  24.441  54.051  1.00  0.00           H  
ATOM   2139 1HZ  LYS A 140     -30.081  24.290  54.837  1.00  0.00           H  
ATOM   2140 2HZ  LYS A 140     -29.058  23.624  55.946  1.00  0.00           H  
ATOM   2141 3HZ  LYS A 140     -29.710  25.113  56.218  1.00  0.00           H  
ATOM   2142  N   GLN A 141     -22.031  27.063  57.206  1.00  0.00           N  
ATOM   2143  CA  GLN A 141     -21.191  27.648  58.243  1.00  0.00           C  
ATOM   2144  C   GLN A 141     -20.110  28.559  57.684  1.00  0.00           C  
ATOM   2145  O   GLN A 141     -19.930  29.684  58.151  1.00  0.00           O  
ATOM   2146  CB  GLN A 141     -20.545  26.540  59.080  1.00  0.00           C  
ATOM   2147  CG  GLN A 141     -21.518  25.778  59.963  1.00  0.00           C  
ATOM   2148  CD  GLN A 141     -20.872  24.586  60.641  1.00  0.00           C  
ATOM   2149  OE1 GLN A 141     -19.862  24.057  60.169  1.00  0.00           O  
ATOM   2150  NE2 GLN A 141     -21.453  24.156  61.756  1.00  0.00           N  
ATOM   2151  H   GLN A 141     -22.056  26.059  57.101  1.00  0.00           H  
ATOM   2152  HA  GLN A 141     -21.821  28.246  58.902  1.00  0.00           H  
ATOM   2153 1HB  GLN A 141     -20.056  25.823  58.420  1.00  0.00           H  
ATOM   2154 2HB  GLN A 141     -19.777  26.971  59.722  1.00  0.00           H  
ATOM   2155 1HG  GLN A 141     -21.895  26.449  60.735  1.00  0.00           H  
ATOM   2156 2HG  GLN A 141     -22.343  25.416  59.348  1.00  0.00           H  
ATOM   2157 1HE2 GLN A 141     -21.071  23.372  62.248  1.00  0.00           H  
ATOM   2158 2HE2 GLN A 141     -22.271  24.613  62.104  1.00  0.00           H  
ATOM   2159  N   ASN A 142     -19.353  28.114  56.671  1.00  0.00           N  
ATOM   2160  CA  ASN A 142     -18.271  28.910  56.132  1.00  0.00           C  
ATOM   2161  C   ASN A 142     -18.810  30.112  55.385  1.00  0.00           C  
ATOM   2162  O   ASN A 142     -18.163  31.158  55.324  1.00  0.00           O  
ATOM   2163  CB  ASN A 142     -17.385  28.069  55.233  1.00  0.00           C  
ATOM   2164  CG  ASN A 142     -16.550  27.083  56.002  1.00  0.00           C  
ATOM   2165  OD1 ASN A 142     -16.525  27.105  57.237  1.00  0.00           O  
ATOM   2166  ND2 ASN A 142     -15.866  26.221  55.295  1.00  0.00           N  
ATOM   2167  H   ASN A 142     -19.540  27.205  56.274  1.00  0.00           H  
ATOM   2168  HA  ASN A 142     -17.650  29.256  56.959  1.00  0.00           H  
ATOM   2169 1HB  ASN A 142     -18.003  27.524  54.517  1.00  0.00           H  
ATOM   2170 2HB  ASN A 142     -16.723  28.722  54.662  1.00  0.00           H  
ATOM   2171 1HD2 ASN A 142     -15.292  25.541  55.753  1.00  0.00           H  
ATOM   2172 2HD2 ASN A 142     -15.916  26.241  54.296  1.00  0.00           H  
ATOM   2173  N   LEU A 143     -20.019  29.955  54.807  1.00  0.00           N  
ATOM   2174  CA  LEU A 143     -20.752  31.025  54.113  1.00  0.00           C  
ATOM   2175  C   LEU A 143     -21.014  32.151  55.126  1.00  0.00           C  
ATOM   2176  O   LEU A 143     -20.693  33.312  54.873  1.00  0.00           O  
ATOM   2177  CB  LEU A 143     -22.073  30.503  53.534  1.00  0.00           C  
ATOM   2178  CG  LEU A 143     -22.965  31.553  52.860  1.00  0.00           C  
ATOM   2179  CD1 LEU A 143     -22.238  32.141  51.658  1.00  0.00           C  
ATOM   2180  CD2 LEU A 143     -24.280  30.912  52.445  1.00  0.00           C  
ATOM   2181  H   LEU A 143     -20.430  29.035  54.865  1.00  0.00           H  
ATOM   2182  HA  LEU A 143     -20.139  31.384  53.285  1.00  0.00           H  
ATOM   2183 1HB  LEU A 143     -21.850  29.736  52.796  1.00  0.00           H  
ATOM   2184 2HB  LEU A 143     -22.649  30.046  54.339  1.00  0.00           H  
ATOM   2185  HG  LEU A 143     -23.162  32.366  53.560  1.00  0.00           H  
ATOM   2186 1HD1 LEU A 143     -22.872  32.888  51.179  1.00  0.00           H  
ATOM   2187 2HD1 LEU A 143     -21.311  32.610  51.987  1.00  0.00           H  
ATOM   2188 3HD1 LEU A 143     -22.013  31.348  50.946  1.00  0.00           H  
ATOM   2189 1HD2 LEU A 143     -24.914  31.659  51.966  1.00  0.00           H  
ATOM   2190 2HD2 LEU A 143     -24.084  30.101  51.744  1.00  0.00           H  
ATOM   2191 3HD2 LEU A 143     -24.787  30.516  53.326  1.00  0.00           H  
ATOM   2192  N   GLY A 144     -21.597  31.790  56.267  1.00  0.00           N  
ATOM   2193  CA  GLY A 144     -21.894  32.757  57.281  1.00  0.00           C  
ATOM   2194  C   GLY A 144     -20.651  33.431  57.763  1.00  0.00           C  
ATOM   2195  O   GLY A 144     -20.617  34.652  57.923  1.00  0.00           O  
ATOM   2196  H   GLY A 144     -21.836  30.822  56.426  1.00  0.00           H  
ATOM   2197 1HA  GLY A 144     -22.586  33.500  56.884  1.00  0.00           H  
ATOM   2198 2HA  GLY A 144     -22.394  32.267  58.116  1.00  0.00           H  
ATOM   2199  N   ASN A 145     -19.611  32.619  57.997  1.00  0.00           N  
ATOM   2200  CA  ASN A 145     -18.360  33.161  58.495  1.00  0.00           C  
ATOM   2201  C   ASN A 145     -17.768  34.148  57.514  1.00  0.00           C  
ATOM   2202  O   ASN A 145     -17.321  35.229  57.898  1.00  0.00           O  
ATOM   2203  CB  ASN A 145     -17.372  32.048  58.791  1.00  0.00           C  
ATOM   2204  CG  ASN A 145     -17.746  31.256  60.015  1.00  0.00           C  
ATOM   2205  OD1 ASN A 145     -18.520  31.723  60.858  1.00  0.00           O  
ATOM   2206  ND2 ASN A 145     -17.213  30.066  60.125  1.00  0.00           N  
ATOM   2207  H   ASN A 145     -19.684  31.625  57.832  1.00  0.00           H  
ATOM   2208  HA  ASN A 145     -18.556  33.675  59.436  1.00  0.00           H  
ATOM   2209 1HB  ASN A 145     -17.318  31.371  57.938  1.00  0.00           H  
ATOM   2210 2HB  ASN A 145     -16.379  32.472  58.937  1.00  0.00           H  
ATOM   2211 1HD2 ASN A 145     -17.426  29.495  60.918  1.00  0.00           H  
ATOM   2212 2HD2 ASN A 145     -16.592  29.729  59.417  1.00  0.00           H  
ATOM   2213  N   ALA A 146     -17.765  33.771  56.225  1.00  0.00           N  
ATOM   2214  CA  ALA A 146     -17.236  34.631  55.181  1.00  0.00           C  
ATOM   2215  C   ALA A 146     -18.005  35.962  55.127  1.00  0.00           C  
ATOM   2216  O   ALA A 146     -17.412  37.026  54.946  1.00  0.00           O  
ATOM   2217  CB  ALA A 146     -17.262  33.931  53.860  1.00  0.00           C  
ATOM   2218  H   ALA A 146     -18.139  32.866  55.974  1.00  0.00           H  
ATOM   2219  HA  ALA A 146     -16.189  34.839  55.401  1.00  0.00           H  
ATOM   2220 1HB  ALA A 146     -16.863  34.591  53.090  1.00  0.00           H  
ATOM   2221 2HB  ALA A 146     -16.653  33.029  53.915  1.00  0.00           H  
ATOM   2222 3HB  ALA A 146     -18.287  33.663  53.611  1.00  0.00           H  
ATOM   2223  N   LYS A 147     -19.316  35.924  55.284  1.00  0.00           N  
ATOM   2224  CA  LYS A 147     -20.147  37.141  55.336  1.00  0.00           C  
ATOM   2225  C   LYS A 147     -19.760  38.040  56.525  1.00  0.00           C  
ATOM   2226  O   LYS A 147     -19.771  39.266  56.418  1.00  0.00           O  
ATOM   2227  CB  LYS A 147     -21.629  36.772  55.420  1.00  0.00           C  
ATOM   2228  CG  LYS A 147     -22.208  36.194  54.136  1.00  0.00           C  
ATOM   2229  CD  LYS A 147     -23.678  35.840  54.303  1.00  0.00           C  
ATOM   2230  CE  LYS A 147     -24.270  35.307  53.006  1.00  0.00           C  
ATOM   2231  NZ  LYS A 147     -25.709  34.957  53.153  1.00  0.00           N  
ATOM   2232  H   LYS A 147     -19.760  35.021  55.369  1.00  0.00           H  
ATOM   2233  HA  LYS A 147     -19.996  37.703  54.413  1.00  0.00           H  
ATOM   2234 1HB  LYS A 147     -21.777  36.039  56.213  1.00  0.00           H  
ATOM   2235 2HB  LYS A 147     -22.210  37.657  55.680  1.00  0.00           H  
ATOM   2236 1HG  LYS A 147     -22.106  36.922  53.330  1.00  0.00           H  
ATOM   2237 2HG  LYS A 147     -21.655  35.295  53.861  1.00  0.00           H  
ATOM   2238 1HD  LYS A 147     -23.784  35.082  55.080  1.00  0.00           H  
ATOM   2239 2HD  LYS A 147     -24.234  36.727  54.605  1.00  0.00           H  
ATOM   2240 1HE  LYS A 147     -24.169  36.056  52.224  1.00  0.00           H  
ATOM   2241 2HE  LYS A 147     -23.723  34.415  52.695  1.00  0.00           H  
ATOM   2242 1HZ  LYS A 147     -26.063  34.607  52.273  1.00  0.00           H  
ATOM   2243 2HZ  LYS A 147     -25.813  34.246  53.864  1.00  0.00           H  
ATOM   2244 3HZ  LYS A 147     -26.229  35.780  53.422  1.00  0.00           H  
ATOM   2245  N   GLN A 148     -19.412  37.443  57.666  1.00  0.00           N  
ATOM   2246  CA  GLN A 148     -18.891  38.216  58.808  1.00  0.00           C  
ATOM   2247  C   GLN A 148     -17.562  38.865  58.489  1.00  0.00           C  
ATOM   2248  O   GLN A 148     -17.344  40.038  58.828  1.00  0.00           O  
ATOM   2249  CB  GLN A 148     -18.738  37.321  60.041  1.00  0.00           C  
ATOM   2250  CG  GLN A 148     -20.053  36.854  60.639  1.00  0.00           C  
ATOM   2251  CD  GLN A 148     -19.856  35.894  61.797  1.00  0.00           C  
ATOM   2252  OE1 GLN A 148     -18.806  35.258  61.920  1.00  0.00           O  
ATOM   2253  NE2 GLN A 148     -20.865  35.783  62.652  1.00  0.00           N  
ATOM   2254  H   GLN A 148     -19.509  36.441  57.754  1.00  0.00           H  
ATOM   2255  HA  GLN A 148     -19.609  39.000  59.051  1.00  0.00           H  
ATOM   2256 1HB  GLN A 148     -18.155  36.438  59.780  1.00  0.00           H  
ATOM   2257 2HB  GLN A 148     -18.189  37.858  60.814  1.00  0.00           H  
ATOM   2258 1HG  GLN A 148     -20.604  37.721  61.004  1.00  0.00           H  
ATOM   2259 2HG  GLN A 148     -20.630  36.344  59.867  1.00  0.00           H  
ATOM   2260 1HE2 GLN A 148     -20.791  35.166  63.436  1.00  0.00           H  
ATOM   2261 2HE2 GLN A 148     -21.699  36.319  62.515  1.00  0.00           H  
ATOM   2262  N   LYS A 149     -16.661  38.082  57.887  1.00  0.00           N  
ATOM   2263  CA  LYS A 149     -15.342  38.554  57.479  1.00  0.00           C  
ATOM   2264  C   LYS A 149     -15.474  39.766  56.591  1.00  0.00           C  
ATOM   2265  O   LYS A 149     -14.773  40.737  56.823  1.00  0.00           O  
ATOM   2266  CB  LYS A 149     -14.566  37.454  56.756  1.00  0.00           C  
ATOM   2267  CG  LYS A 149     -14.173  36.276  57.638  1.00  0.00           C  
ATOM   2268  CD  LYS A 149     -13.133  36.682  58.671  1.00  0.00           C  
ATOM   2269  CE  LYS A 149     -12.698  35.493  59.516  1.00  0.00           C  
ATOM   2270  NZ  LYS A 149     -11.724  35.889  60.572  1.00  0.00           N  
ATOM   2271  H   LYS A 149     -16.916  37.120  57.709  1.00  0.00           H  
ATOM   2272  HA  LYS A 149     -14.778  38.820  58.374  1.00  0.00           H  
ATOM   2273 1HB  LYS A 149     -15.164  37.068  55.930  1.00  0.00           H  
ATOM   2274 2HB  LYS A 149     -13.653  37.871  56.332  1.00  0.00           H  
ATOM   2275 1HG  LYS A 149     -15.058  35.898  58.154  1.00  0.00           H  
ATOM   2276 2HG  LYS A 149     -13.767  35.478  57.020  1.00  0.00           H  
ATOM   2277 1HD  LYS A 149     -12.260  37.096  58.165  1.00  0.00           H  
ATOM   2278 2HD  LYS A 149     -13.550  37.447  59.325  1.00  0.00           H  
ATOM   2279 1HE  LYS A 149     -13.570  35.049  59.994  1.00  0.00           H  
ATOM   2280 2HE  LYS A 149     -12.237  34.741  58.877  1.00  0.00           H  
ATOM   2281 1HZ  LYS A 149     -11.461  35.074  61.108  1.00  0.00           H  
ATOM   2282 2HZ  LYS A 149     -10.902  36.286  60.140  1.00  0.00           H  
ATOM   2283 3HZ  LYS A 149     -12.147  36.572  61.183  1.00  0.00           H  
ATOM   2284  N   GLN A 150     -16.356  39.734  55.586  1.00  0.00           N  
ATOM   2285  CA  GLN A 150     -16.555  40.937  54.750  1.00  0.00           C  
ATOM   2286  C   GLN A 150     -17.250  42.077  55.515  1.00  0.00           C  
ATOM   2287  O   GLN A 150     -16.705  43.181  55.590  1.00  0.00           O  
ATOM   2288  CB  GLN A 150     -17.371  40.586  53.502  1.00  0.00           C  
ATOM   2289  CG  GLN A 150     -17.528  41.733  52.517  1.00  0.00           C  
ATOM   2290  CD  GLN A 150     -16.202  42.172  51.925  1.00  0.00           C  
ATOM   2291  OE1 GLN A 150     -15.362  41.342  51.566  1.00  0.00           O  
ATOM   2292  NE2 GLN A 150     -16.007  43.481  51.819  1.00  0.00           N  
ATOM   2293  H   GLN A 150     -16.893  38.902  55.387  1.00  0.00           H  
ATOM   2294  HA  GLN A 150     -15.579  41.297  54.424  1.00  0.00           H  
ATOM   2295 1HB  GLN A 150     -16.897  39.757  52.980  1.00  0.00           H  
ATOM   2296 2HB  GLN A 150     -18.369  40.260  53.799  1.00  0.00           H  
ATOM   2297 1HG  GLN A 150     -18.178  41.412  51.704  1.00  0.00           H  
ATOM   2298 2HG  GLN A 150     -17.969  42.585  53.035  1.00  0.00           H  
ATOM   2299 1HE2 GLN A 150     -15.150  43.830  51.435  1.00  0.00           H  
ATOM   2300 2HE2 GLN A 150     -16.715  44.119  52.122  1.00  0.00           H  
ATOM   2301  N   GLY A 151     -18.444  41.826  56.054  1.00  0.00           N  
ATOM   2302  CA  GLY A 151     -19.200  42.855  56.763  1.00  0.00           C  
ATOM   2303  C   GLY A 151     -19.889  43.830  55.817  1.00  0.00           C  
ATOM   2304  O   GLY A 151     -20.922  43.524  55.288  1.00  0.00           O  
ATOM   2305  OXT GLY A 151     -19.399  44.904  55.601  1.00  0.00           O  
ATOM   2306  H   GLY A 151     -18.836  40.899  55.968  1.00  0.00           H  
ATOM   2307 1HA  GLY A 151     -19.952  42.383  57.396  1.00  0.00           H  
ATOM   2308 2HA  GLY A 151     -18.531  43.410  57.419  1.00  0.00           H  
TER                                                                             
ATOM   2310  N   SER B   1       8.129 -13.410 -17.219  1.00  0.00           N  
ATOM   2311  CA  SER B   1       7.336 -12.196 -17.069  1.00  0.00           C  
ATOM   2312  C   SER B   1       6.164 -12.417 -16.121  1.00  0.00           C  
ATOM   2313  O   SER B   1       6.221 -12.040 -14.950  1.00  0.00           O  
ATOM   2314  CB  SER B   1       6.824 -11.736 -18.421  1.00  0.00           C  
ATOM   2315  OG  SER B   1       5.924 -12.666 -18.959  1.00  0.00           O  
ATOM   2316 1H   SER B   1       8.889 -13.236 -17.845  1.00  0.00           H  
ATOM   2317 2H   SER B   1       8.489 -13.686 -16.328  1.00  0.00           H  
ATOM   2318 3H   SER B   1       7.555 -14.141 -17.587  1.00  0.00           H  
ATOM   2319  HA  SER B   1       7.974 -11.425 -16.638  1.00  0.00           H  
ATOM   2320 1HB  SER B   1       6.332 -10.770 -18.314  1.00  0.00           H  
ATOM   2321 2HB  SER B   1       7.664 -11.603 -19.101  1.00  0.00           H  
ATOM   2322  HG  SER B   1       5.780 -12.398 -19.870  1.00  0.00           H  
ATOM   2323  N   GLU B   2       5.103 -13.030 -16.633  1.00  0.00           N  
ATOM   2324  CA  GLU B   2       3.877 -13.209 -15.864  1.00  0.00           C  
ATOM   2325  C   GLU B   2       4.138 -13.995 -14.586  1.00  0.00           C  
ATOM   2326  O   GLU B   2       3.627 -13.652 -13.520  1.00  0.00           O  
ATOM   2327  CB  GLU B   2       2.818 -13.925 -16.707  1.00  0.00           C  
ATOM   2328  CG  GLU B   2       1.502 -14.173 -15.985  1.00  0.00           C  
ATOM   2329  CD  GLU B   2       0.440 -14.743 -16.883  1.00  0.00           C  
ATOM   2330  OE1 GLU B   2       0.690 -14.875 -18.057  1.00  0.00           O  
ATOM   2331  OE2 GLU B   2      -0.623 -15.047 -16.395  1.00  0.00           O  
ATOM   2332  H   GLU B   2       5.146 -13.381 -17.579  1.00  0.00           H  
ATOM   2333  HA  GLU B   2       3.508 -12.224 -15.581  1.00  0.00           H  
ATOM   2334 1HB  GLU B   2       2.604 -13.336 -17.599  1.00  0.00           H  
ATOM   2335 2HB  GLU B   2       3.206 -14.889 -17.036  1.00  0.00           H  
ATOM   2336 1HG  GLU B   2       1.676 -14.867 -15.162  1.00  0.00           H  
ATOM   2337 2HG  GLU B   2       1.148 -13.234 -15.562  1.00  0.00           H  
ATOM   2338  N   GLU B   3       4.937 -15.051 -14.699  1.00  0.00           N  
ATOM   2339  CA  GLU B   3       5.167 -15.961 -13.583  1.00  0.00           C  
ATOM   2340  C   GLU B   3       5.794 -15.234 -12.400  1.00  0.00           C  
ATOM   2341  O   GLU B   3       5.414 -15.456 -11.251  1.00  0.00           O  
ATOM   2342  CB  GLU B   3       6.067 -17.120 -14.017  1.00  0.00           C  
ATOM   2343  CG  GLU B   3       5.420 -18.083 -15.002  1.00  0.00           C  
ATOM   2344  CD  GLU B   3       5.436 -17.573 -16.416  1.00  0.00           C  
ATOM   2345  OE1 GLU B   3       5.985 -16.521 -16.641  1.00  0.00           O  
ATOM   2346  OE2 GLU B   3       4.898 -18.235 -17.272  1.00  0.00           O  
ATOM   2347  H   GLU B   3       5.396 -15.228 -15.581  1.00  0.00           H  
ATOM   2348  HA  GLU B   3       4.202 -16.353 -13.261  1.00  0.00           H  
ATOM   2349 1HB  GLU B   3       6.971 -16.725 -14.480  1.00  0.00           H  
ATOM   2350 2HB  GLU B   3       6.371 -17.692 -13.140  1.00  0.00           H  
ATOM   2351 1HG  GLU B   3       5.950 -19.035 -14.965  1.00  0.00           H  
ATOM   2352 2HG  GLU B   3       4.390 -18.261 -14.696  1.00  0.00           H  
ATOM   2353  N   GLU B   4       6.756 -14.364 -12.689  1.00  0.00           N  
ATOM   2354  CA  GLU B   4       7.424 -13.588 -11.652  1.00  0.00           C  
ATOM   2355  C   GLU B   4       6.483 -12.557 -11.043  1.00  0.00           C  
ATOM   2356  O   GLU B   4       6.454 -12.370  -9.826  1.00  0.00           O  
ATOM   2357  CB  GLU B   4       8.662 -12.890 -12.221  1.00  0.00           C  
ATOM   2358  CG  GLU B   4       9.790 -13.833 -12.616  1.00  0.00           C  
ATOM   2359  CD  GLU B   4       9.585 -14.456 -13.968  1.00  0.00           C  
ATOM   2360  OE1 GLU B   4       8.681 -14.049 -14.658  1.00  0.00           O  
ATOM   2361  OE2 GLU B   4      10.333 -15.341 -14.312  1.00  0.00           O  
ATOM   2362  H   GLU B   4       7.032 -14.238 -13.653  1.00  0.00           H  
ATOM   2363  HA  GLU B   4       7.728 -14.272 -10.859  1.00  0.00           H  
ATOM   2364 1HB  GLU B   4       8.382 -12.316 -13.104  1.00  0.00           H  
ATOM   2365 2HB  GLU B   4       9.055 -12.188 -11.485  1.00  0.00           H  
ATOM   2366 1HG  GLU B   4      10.727 -13.278 -12.622  1.00  0.00           H  
ATOM   2367 2HG  GLU B   4       9.870 -14.620 -11.867  1.00  0.00           H  
ATOM   2368  N   ALA B   5       5.714 -11.889 -11.896  1.00  0.00           N  
ATOM   2369  CA  ALA B   5       4.779 -10.865 -11.444  1.00  0.00           C  
ATOM   2370  C   ALA B   5       3.758 -11.441 -10.473  1.00  0.00           C  
ATOM   2371  O   ALA B   5       3.464 -10.842  -9.438  1.00  0.00           O  
ATOM   2372  CB  ALA B   5       4.076 -10.228 -12.634  1.00  0.00           C  
ATOM   2373  H   ALA B   5       5.778 -12.096 -12.882  1.00  0.00           H  
ATOM   2374  HA  ALA B   5       5.346 -10.098 -10.917  1.00  0.00           H  
ATOM   2375 1HB  ALA B   5       3.382  -9.465 -12.281  1.00  0.00           H  
ATOM   2376 2HB  ALA B   5       4.816  -9.769 -13.291  1.00  0.00           H  
ATOM   2377 3HB  ALA B   5       3.528 -10.991 -13.184  1.00  0.00           H  
ATOM   2378  N   ARG B   6       3.219 -12.608 -10.811  1.00  0.00           N  
ATOM   2379  CA  ARG B   6       2.258 -13.287  -9.950  1.00  0.00           C  
ATOM   2380  C   ARG B   6       2.905 -13.728  -8.643  1.00  0.00           C  
ATOM   2381  O   ARG B   6       2.320 -13.582  -7.570  1.00  0.00           O  
ATOM   2382  CB  ARG B   6       1.670 -14.500 -10.656  1.00  0.00           C  
ATOM   2383  CG  ARG B   6       0.672 -14.177 -11.756  1.00  0.00           C  
ATOM   2384  CD  ARG B   6       0.053 -15.407 -12.314  1.00  0.00           C  
ATOM   2385  NE  ARG B   6      -0.834 -15.111 -13.427  1.00  0.00           N  
ATOM   2386  CZ  ARG B   6      -2.118 -14.721 -13.299  1.00  0.00           C  
ATOM   2387  NH1 ARG B   6      -2.647 -14.586 -12.103  1.00  0.00           N  
ATOM   2388  NH2 ARG B   6      -2.844 -14.476 -14.375  1.00  0.00           N  
ATOM   2389  H   ARG B   6       3.482 -13.035 -11.687  1.00  0.00           H  
ATOM   2390  HA  ARG B   6       1.463 -12.582  -9.708  1.00  0.00           H  
ATOM   2391 1HB  ARG B   6       2.473 -15.086 -11.101  1.00  0.00           H  
ATOM   2392 2HB  ARG B   6       1.166 -15.135  -9.928  1.00  0.00           H  
ATOM   2393 1HG  ARG B   6      -0.122 -13.547 -11.354  1.00  0.00           H  
ATOM   2394 2HG  ARG B   6       1.179 -13.651 -12.565  1.00  0.00           H  
ATOM   2395 1HD  ARG B   6       0.835 -16.078 -12.670  1.00  0.00           H  
ATOM   2396 2HD  ARG B   6      -0.527 -15.907 -11.539  1.00  0.00           H  
ATOM   2397  HE  ARG B   6      -0.462 -15.205 -14.363  1.00  0.00           H  
ATOM   2398 1HH1 ARG B   6      -2.092 -14.774 -11.281  1.00  0.00           H  
ATOM   2399 2HH1 ARG B   6      -3.609 -14.293 -12.008  1.00  0.00           H  
ATOM   2400 1HH2 ARG B   6      -2.437 -14.580 -15.295  1.00  0.00           H  
ATOM   2401 2HH2 ARG B   6      -3.805 -14.184 -14.280  1.00  0.00           H  
ATOM   2402  N   THR B   7       4.116 -14.267  -8.740  1.00  0.00           N  
ATOM   2403  CA  THR B   7       4.853 -14.712  -7.564  1.00  0.00           C  
ATOM   2404  C   THR B   7       5.067 -13.568  -6.582  1.00  0.00           C  
ATOM   2405  O   THR B   7       4.875 -13.727  -5.377  1.00  0.00           O  
ATOM   2406  CB  THR B   7       6.213 -15.317  -7.958  1.00  0.00           C  
ATOM   2407  OG1 THR B   7       6.005 -16.460  -8.799  1.00  0.00           O  
ATOM   2408  CG2 THR B   7       6.989 -15.738  -6.720  1.00  0.00           C  
ATOM   2409  H   THR B   7       4.536 -14.371  -9.653  1.00  0.00           H  
ATOM   2410  HA  THR B   7       4.259 -15.477  -7.062  1.00  0.00           H  
ATOM   2411  HB  THR B   7       6.794 -14.578  -8.510  1.00  0.00           H  
ATOM   2412  HG1 THR B   7       5.688 -16.171  -9.658  1.00  0.00           H  
ATOM   2413 1HG2 THR B   7       7.947 -16.163  -7.017  1.00  0.00           H  
ATOM   2414 2HG2 THR B   7       7.158 -14.869  -6.084  1.00  0.00           H  
ATOM   2415 3HG2 THR B   7       6.418 -16.484  -6.169  1.00  0.00           H  
ATOM   2416  N   ILE B   8       5.466 -12.413  -7.105  1.00  0.00           N  
ATOM   2417  CA  ILE B   8       5.700 -11.237  -6.276  1.00  0.00           C  
ATOM   2418  C   ILE B   8       4.432 -10.820  -5.543  1.00  0.00           C  
ATOM   2419  O   ILE B   8       4.460 -10.541  -4.344  1.00  0.00           O  
ATOM   2420  CB  ILE B   8       6.213 -10.060  -7.126  1.00  0.00           C  
ATOM   2421  CG1 ILE B   8       7.632 -10.341  -7.625  1.00  0.00           C  
ATOM   2422  CG2 ILE B   8       6.174  -8.768  -6.323  1.00  0.00           C  
ATOM   2423  CD1 ILE B   8       8.093  -9.402  -8.717  1.00  0.00           C  
ATOM   2424  H   ILE B   8       5.612 -12.349  -8.102  1.00  0.00           H  
ATOM   2425  HA  ILE B   8       6.450 -11.493  -5.528  1.00  0.00           H  
ATOM   2426  HB  ILE B   8       5.585  -9.947  -8.008  1.00  0.00           H  
ATOM   2427 1HG1 ILE B   8       8.332 -10.267  -6.794  1.00  0.00           H  
ATOM   2428 2HG1 ILE B   8       7.688 -11.360  -8.009  1.00  0.00           H  
ATOM   2429 1HG2 ILE B   8       6.541  -7.947  -6.938  1.00  0.00           H  
ATOM   2430 2HG2 ILE B   8       5.150  -8.562  -6.016  1.00  0.00           H  
ATOM   2431 3HG2 ILE B   8       6.804  -8.869  -5.440  1.00  0.00           H  
ATOM   2432 1HD1 ILE B   8       9.107  -9.664  -9.019  1.00  0.00           H  
ATOM   2433 2HD1 ILE B   8       7.425  -9.486  -9.575  1.00  0.00           H  
ATOM   2434 3HD1 ILE B   8       8.079  -8.378  -8.345  1.00  0.00           H  
ATOM   2435  N   ALA B   9       3.320 -10.779  -6.269  1.00  0.00           N  
ATOM   2436  CA  ALA B   9       2.033 -10.425  -5.682  1.00  0.00           C  
ATOM   2437  C   ALA B   9       1.650 -11.394  -4.570  1.00  0.00           C  
ATOM   2438  O   ALA B   9       1.141 -10.986  -3.526  1.00  0.00           O  
ATOM   2439  CB  ALA B   9       0.952 -10.395  -6.752  1.00  0.00           C  
ATOM   2440  H   ALA B   9       3.367 -10.998  -7.254  1.00  0.00           H  
ATOM   2441  HA  ALA B   9       2.123  -9.432  -5.242  1.00  0.00           H  
ATOM   2442 1HB  ALA B   9      -0.002 -10.129  -6.298  1.00  0.00           H  
ATOM   2443 2HB  ALA B   9       1.212  -9.655  -7.510  1.00  0.00           H  
ATOM   2444 3HB  ALA B   9       0.873 -11.377  -7.216  1.00  0.00           H  
ATOM   2445  N   LYS B  10       1.898 -12.679  -4.801  1.00  0.00           N  
ATOM   2446  CA  LYS B  10       1.583 -13.708  -3.818  1.00  0.00           C  
ATOM   2447  C   LYS B  10       2.430 -13.548  -2.562  1.00  0.00           C  
ATOM   2448  O   LYS B  10       1.933 -13.686  -1.444  1.00  0.00           O  
ATOM   2449  CB  LYS B  10       1.788 -15.101  -4.416  1.00  0.00           C  
ATOM   2450  CG  LYS B  10       0.732 -15.509  -5.435  1.00  0.00           C  
ATOM   2451  CD  LYS B  10       1.026 -16.885  -6.014  1.00  0.00           C  
ATOM   2452  CE  LYS B  10      -0.022 -17.290  -7.040  1.00  0.00           C  
ATOM   2453  NZ  LYS B  10       0.267 -18.623  -7.634  1.00  0.00           N  
ATOM   2454  H   LYS B  10       2.315 -12.949  -5.680  1.00  0.00           H  
ATOM   2455  HA  LYS B  10       0.537 -13.595  -3.532  1.00  0.00           H  
ATOM   2456 1HB  LYS B  10       2.761 -15.147  -4.905  1.00  0.00           H  
ATOM   2457 2HB  LYS B  10       1.787 -15.844  -3.618  1.00  0.00           H  
ATOM   2458 1HG  LYS B  10      -0.248 -15.528  -4.956  1.00  0.00           H  
ATOM   2459 2HG  LYS B  10       0.707 -14.781  -6.245  1.00  0.00           H  
ATOM   2460 1HD  LYS B  10       2.007 -16.877  -6.492  1.00  0.00           H  
ATOM   2461 2HD  LYS B  10       1.039 -17.623  -5.212  1.00  0.00           H  
ATOM   2462 1HE  LYS B  10      -1.002 -17.322  -6.566  1.00  0.00           H  
ATOM   2463 2HE  LYS B  10      -0.054 -16.550  -7.839  1.00  0.00           H  
ATOM   2464 1HZ  LYS B  10      -0.449 -18.855  -8.308  1.00  0.00           H  
ATOM   2465 2HZ  LYS B  10       1.167 -18.600  -8.094  1.00  0.00           H  
ATOM   2466 3HZ  LYS B  10       0.280 -19.322  -6.905  1.00  0.00           H  
ATOM   2467  N   GLU B  11       3.713 -13.256  -2.753  1.00  0.00           N  
ATOM   2468  CA  GLU B  11       4.616 -13.007  -1.636  1.00  0.00           C  
ATOM   2469  C   GLU B  11       4.188 -11.777  -0.845  1.00  0.00           C  
ATOM   2470  O   GLU B  11       4.217 -11.778   0.386  1.00  0.00           O  
ATOM   2471  CB  GLU B  11       6.050 -12.828  -2.139  1.00  0.00           C  
ATOM   2472  CG  GLU B  11       6.705 -14.109  -2.638  1.00  0.00           C  
ATOM   2473  CD  GLU B  11       8.062 -13.874  -3.242  1.00  0.00           C  
ATOM   2474  OE1 GLU B  11       8.430 -12.736  -3.405  1.00  0.00           O  
ATOM   2475  OE2 GLU B  11       8.731 -14.836  -3.540  1.00  0.00           O  
ATOM   2476  H   GLU B  11       4.070 -13.205  -3.696  1.00  0.00           H  
ATOM   2477  HA  GLU B  11       4.572 -13.866  -0.966  1.00  0.00           H  
ATOM   2478 1HB  GLU B  11       6.062 -12.106  -2.956  1.00  0.00           H  
ATOM   2479 2HB  GLU B  11       6.670 -12.426  -1.337  1.00  0.00           H  
ATOM   2480 1HG  GLU B  11       6.806 -14.802  -1.803  1.00  0.00           H  
ATOM   2481 2HG  GLU B  11       6.057 -14.570  -3.381  1.00  0.00           H  
ATOM   2482  N   ALA B  12       3.792 -10.729  -1.559  1.00  0.00           N  
ATOM   2483  CA  ALA B  12       3.266  -9.526  -0.926  1.00  0.00           C  
ATOM   2484  C   ALA B  12       1.988  -9.824  -0.152  1.00  0.00           C  
ATOM   2485  O   ALA B  12       1.795  -9.330   0.960  1.00  0.00           O  
ATOM   2486  CB  ALA B  12       3.013  -8.446  -1.968  1.00  0.00           C  
ATOM   2487  H   ALA B  12       3.856 -10.767  -2.566  1.00  0.00           H  
ATOM   2488  HA  ALA B  12       4.010  -9.164  -0.216  1.00  0.00           H  
ATOM   2489 1HB  ALA B  12       2.621  -7.554  -1.480  1.00  0.00           H  
ATOM   2490 2HB  ALA B  12       3.948  -8.202  -2.473  1.00  0.00           H  
ATOM   2491 3HB  ALA B  12       2.291  -8.808  -2.698  1.00  0.00           H  
ATOM   2492  N   ALA B  13       1.118 -10.634  -0.745  1.00  0.00           N  
ATOM   2493  CA  ALA B  13      -0.138 -11.008  -0.107  1.00  0.00           C  
ATOM   2494  C   ALA B  13       0.107 -11.718   1.218  1.00  0.00           C  
ATOM   2495  O   ALA B  13      -0.498 -11.380   2.235  1.00  0.00           O  
ATOM   2496  CB  ALA B  13      -0.961 -11.890  -1.035  1.00  0.00           C  
ATOM   2497  H   ALA B  13       1.333 -11.000  -1.662  1.00  0.00           H  
ATOM   2498  HA  ALA B  13      -0.698 -10.096   0.100  1.00  0.00           H  
ATOM   2499 1HB  ALA B  13      -1.896 -12.162  -0.545  1.00  0.00           H  
ATOM   2500 2HB  ALA B  13      -1.178 -11.348  -1.955  1.00  0.00           H  
ATOM   2501 3HB  ALA B  13      -0.400 -12.793  -1.270  1.00  0.00           H  
ATOM   2502  N   THR B  14       0.998 -12.703   1.200  1.00  0.00           N  
ATOM   2503  CA  THR B  14       1.287 -13.497   2.389  1.00  0.00           C  
ATOM   2504  C   THR B  14       1.958 -12.654   3.465  1.00  0.00           C  
ATOM   2505  O   THR B  14       1.540 -12.659   4.623  1.00  0.00           O  
ATOM   2506  CB  THR B  14       2.179 -14.704   2.046  1.00  0.00           C  
ATOM   2507  OG1 THR B  14       1.498 -15.556   1.116  1.00  0.00           O  
ATOM   2508  CG2 THR B  14       2.513 -15.495   3.302  1.00  0.00           C  
ATOM   2509  H   THR B  14       1.489 -12.907   0.341  1.00  0.00           H  
ATOM   2510  HA  THR B  14       0.341 -13.860   2.791  1.00  0.00           H  
ATOM   2511  HB  THR B  14       3.104 -14.354   1.587  1.00  0.00           H  
ATOM   2512  HG1 THR B  14       1.562 -15.182   0.234  1.00  0.00           H  
ATOM   2513 1HG2 THR B  14       3.144 -16.344   3.040  1.00  0.00           H  
ATOM   2514 2HG2 THR B  14       3.041 -14.853   4.006  1.00  0.00           H  
ATOM   2515 3HG2 THR B  14       1.592 -15.855   3.759  1.00  0.00           H  
ATOM   2516  N   ALA B  15       3.002 -11.929   3.076  1.00  0.00           N  
ATOM   2517  CA  ALA B  15       3.769 -11.124   4.019  1.00  0.00           C  
ATOM   2518  C   ALA B  15       2.915 -10.015   4.619  1.00  0.00           C  
ATOM   2519  O   ALA B  15       2.987  -9.742   5.817  1.00  0.00           O  
ATOM   2520  CB  ALA B  15       4.997 -10.536   3.337  1.00  0.00           C  
ATOM   2521  H   ALA B  15       3.271 -11.936   2.103  1.00  0.00           H  
ATOM   2522  HA  ALA B  15       4.094 -11.773   4.832  1.00  0.00           H  
ATOM   2523 1HB  ALA B  15       5.559  -9.938   4.054  1.00  0.00           H  
ATOM   2524 2HB  ALA B  15       5.627 -11.343   2.964  1.00  0.00           H  
ATOM   2525 3HB  ALA B  15       4.684  -9.907   2.506  1.00  0.00           H  
ATOM   2526  N   PHE B  16       2.107  -9.377   3.779  1.00  0.00           N  
ATOM   2527  CA  PHE B  16       1.167  -8.363   4.241  1.00  0.00           C  
ATOM   2528  C   PHE B  16       0.199  -8.936   5.269  1.00  0.00           C  
ATOM   2529  O   PHE B  16      -0.005  -8.356   6.335  1.00  0.00           O  
ATOM   2530  CB  PHE B  16       0.383  -7.784   3.062  1.00  0.00           C  
ATOM   2531  CG  PHE B  16      -0.694  -6.818   3.467  1.00  0.00           C  
ATOM   2532  CD1 PHE B  16      -0.405  -5.476   3.664  1.00  0.00           C  
ATOM   2533  CD2 PHE B  16      -1.999  -7.249   3.651  1.00  0.00           C  
ATOM   2534  CE1 PHE B  16      -1.395  -4.587   4.036  1.00  0.00           C  
ATOM   2535  CE2 PHE B  16      -2.991  -6.363   4.022  1.00  0.00           C  
ATOM   2536  CZ  PHE B  16      -2.688  -5.030   4.215  1.00  0.00           C  
ATOM   2537  H   PHE B  16       2.144  -9.601   2.795  1.00  0.00           H  
ATOM   2538  HA  PHE B  16       1.736  -7.569   4.725  1.00  0.00           H  
ATOM   2539 1HB  PHE B  16       1.067  -7.268   2.389  1.00  0.00           H  
ATOM   2540 2HB  PHE B  16      -0.080  -8.594   2.500  1.00  0.00           H  
ATOM   2541  HD1 PHE B  16       0.618  -5.126   3.521  1.00  0.00           H  
ATOM   2542  HD2 PHE B  16      -2.238  -8.302   3.500  1.00  0.00           H  
ATOM   2543  HE1 PHE B  16      -1.153  -3.535   4.188  1.00  0.00           H  
ATOM   2544  HE2 PHE B  16      -4.013  -6.714   4.164  1.00  0.00           H  
ATOM   2545  HZ  PHE B  16      -3.469  -4.330   4.509  1.00  0.00           H  
ATOM   2546  N   ALA B  17      -0.395 -10.078   4.941  1.00  0.00           N  
ATOM   2547  CA  ALA B  17      -1.353 -10.726   5.830  1.00  0.00           C  
ATOM   2548  C   ALA B  17      -0.778 -10.896   7.230  1.00  0.00           C  
ATOM   2549  O   ALA B  17      -1.445 -10.611   8.224  1.00  0.00           O  
ATOM   2550  CB  ALA B  17      -1.774 -12.074   5.263  1.00  0.00           C  
ATOM   2551  H   ALA B  17      -0.178 -10.509   4.054  1.00  0.00           H  
ATOM   2552  HA  ALA B  17      -2.232 -10.085   5.905  1.00  0.00           H  
ATOM   2553 1HB  ALA B  17      -2.489 -12.545   5.938  1.00  0.00           H  
ATOM   2554 2HB  ALA B  17      -2.236 -11.930   4.287  1.00  0.00           H  
ATOM   2555 3HB  ALA B  17      -0.898 -12.713   5.159  1.00  0.00           H  
ATOM   2556  N   LYS B  18       0.464 -11.362   7.301  1.00  0.00           N  
ATOM   2557  CA  LYS B  18       1.134 -11.564   8.580  1.00  0.00           C  
ATOM   2558  C   LYS B  18       1.272 -10.252   9.343  1.00  0.00           C  
ATOM   2559  O   LYS B  18       1.113 -10.213  10.563  1.00  0.00           O  
ATOM   2560  CB  LYS B  18       2.511 -12.197   8.370  1.00  0.00           C  
ATOM   2561  CG  LYS B  18       2.472 -13.651   7.919  1.00  0.00           C  
ATOM   2562  CD  LYS B  18       3.873 -14.187   7.662  1.00  0.00           C  
ATOM   2563  CE  LYS B  18       3.840 -15.657   7.269  1.00  0.00           C  
ATOM   2564  NZ  LYS B  18       5.195 -16.174   6.937  1.00  0.00           N  
ATOM   2565  H   LYS B  18       0.957 -11.583   6.447  1.00  0.00           H  
ATOM   2566  HA  LYS B  18       0.523 -12.237   9.181  1.00  0.00           H  
ATOM   2567 1HB  LYS B  18       3.062 -11.629   7.620  1.00  0.00           H  
ATOM   2568 2HB  LYS B  18       3.079 -12.149   9.299  1.00  0.00           H  
ATOM   2569 1HG  LYS B  18       1.996 -14.258   8.690  1.00  0.00           H  
ATOM   2570 2HG  LYS B  18       1.887 -13.733   7.004  1.00  0.00           H  
ATOM   2571 1HD  LYS B  18       4.339 -13.615   6.859  1.00  0.00           H  
ATOM   2572 2HD  LYS B  18       4.476 -14.075   8.562  1.00  0.00           H  
ATOM   2573 1HE  LYS B  18       3.431 -16.244   8.090  1.00  0.00           H  
ATOM   2574 2HE  LYS B  18       3.193 -15.787   6.401  1.00  0.00           H  
ATOM   2575 1HZ  LYS B  18       5.130 -17.150   6.682  1.00  0.00           H  
ATOM   2576 2HZ  LYS B  18       5.577 -15.649   6.163  1.00  0.00           H  
ATOM   2577 3HZ  LYS B  18       5.799 -16.076   7.740  1.00  0.00           H  
ATOM   2578  N   LEU B  19       1.569  -9.180   8.616  1.00  0.00           N  
ATOM   2579  CA  LEU B  19       1.735  -7.865   9.224  1.00  0.00           C  
ATOM   2580  C   LEU B  19       0.407  -7.323   9.736  1.00  0.00           C  
ATOM   2581  O   LEU B  19       0.330  -6.780  10.838  1.00  0.00           O  
ATOM   2582  CB  LEU B  19       2.338  -6.885   8.210  1.00  0.00           C  
ATOM   2583  CG  LEU B  19       2.645  -5.480   8.744  1.00  0.00           C  
ATOM   2584  CD1 LEU B  19       3.670  -5.575   9.865  1.00  0.00           C  
ATOM   2585  CD2 LEU B  19       3.155  -4.605   7.609  1.00  0.00           C  
ATOM   2586  H   LEU B  19       1.682  -9.278   7.618  1.00  0.00           H  
ATOM   2587  HA  LEU B  19       2.405  -7.969  10.078  1.00  0.00           H  
ATOM   2588 1HB  LEU B  19       3.268  -7.305   7.832  1.00  0.00           H  
ATOM   2589 2HB  LEU B  19       1.645  -6.778   7.375  1.00  0.00           H  
ATOM   2590  HG  LEU B  19       1.736  -5.042   9.160  1.00  0.00           H  
ATOM   2591 1HD1 LEU B  19       3.888  -4.576  10.245  1.00  0.00           H  
ATOM   2592 2HD1 LEU B  19       3.272  -6.190  10.672  1.00  0.00           H  
ATOM   2593 3HD1 LEU B  19       4.586  -6.025   9.483  1.00  0.00           H  
ATOM   2594 1HD2 LEU B  19       3.372  -3.606   7.988  1.00  0.00           H  
ATOM   2595 2HD2 LEU B  19       4.064  -5.041   7.194  1.00  0.00           H  
ATOM   2596 3HD2 LEU B  19       2.395  -4.540   6.830  1.00  0.00           H  
ATOM   2597  N   ALA B  20      -0.638  -7.473   8.929  1.00  0.00           N  
ATOM   2598  CA  ALA B  20      -1.976  -7.049   9.322  1.00  0.00           C  
ATOM   2599  C   ALA B  20      -2.461  -7.816  10.545  1.00  0.00           C  
ATOM   2600  O   ALA B  20      -3.086  -7.246  11.440  1.00  0.00           O  
ATOM   2601  CB  ALA B  20      -2.950  -7.228   8.166  1.00  0.00           C  
ATOM   2602  H   ALA B  20      -0.502  -7.892   8.020  1.00  0.00           H  
ATOM   2603  HA  ALA B  20      -1.933  -5.992   9.586  1.00  0.00           H  
ATOM   2604 1HB  ALA B  20      -3.945  -6.907   8.475  1.00  0.00           H  
ATOM   2605 2HB  ALA B  20      -2.621  -6.627   7.317  1.00  0.00           H  
ATOM   2606 3HB  ALA B  20      -2.981  -8.277   7.877  1.00  0.00           H  
ATOM   2607  N   LEU B  21      -2.169  -9.112  10.579  1.00  0.00           N  
ATOM   2608  CA  LEU B  21      -2.529  -9.949  11.717  1.00  0.00           C  
ATOM   2609  C   LEU B  21      -1.740  -9.558  12.960  1.00  0.00           C  
ATOM   2610  O   LEU B  21      -2.277  -9.541  14.068  1.00  0.00           O  
ATOM   2611  CB  LEU B  21      -2.278 -11.426  11.388  1.00  0.00           C  
ATOM   2612  CG  LEU B  21      -3.236 -12.053  10.367  1.00  0.00           C  
ATOM   2613  CD1 LEU B  21      -2.667 -13.380   9.883  1.00  0.00           C  
ATOM   2614  CD2 LEU B  21      -4.604 -12.244  11.005  1.00  0.00           C  
ATOM   2615  H   LEU B  21      -1.685  -9.527   9.796  1.00  0.00           H  
ATOM   2616  HA  LEU B  21      -3.587  -9.794  11.930  1.00  0.00           H  
ATOM   2617 1HB  LEU B  21      -1.266 -11.529  10.999  1.00  0.00           H  
ATOM   2618 2HB  LEU B  21      -2.351 -12.005  12.309  1.00  0.00           H  
ATOM   2619  HG  LEU B  21      -3.328 -11.394   9.503  1.00  0.00           H  
ATOM   2620 1HD1 LEU B  21      -3.348 -13.825   9.158  1.00  0.00           H  
ATOM   2621 2HD1 LEU B  21      -1.698 -13.211   9.414  1.00  0.00           H  
ATOM   2622 3HD1 LEU B  21      -2.549 -14.055  10.730  1.00  0.00           H  
ATOM   2623 1HD2 LEU B  21      -5.286 -12.689  10.279  1.00  0.00           H  
ATOM   2624 2HD2 LEU B  21      -4.514 -12.903  11.869  1.00  0.00           H  
ATOM   2625 3HD2 LEU B  21      -4.995 -11.278  11.325  1.00  0.00           H  
ATOM   2626  N   LEU B  22      -0.463  -9.245  12.770  1.00  0.00           N  
ATOM   2627  CA  LEU B  22       0.383  -8.781  13.863  1.00  0.00           C  
ATOM   2628  C   LEU B  22      -0.212  -7.551  14.537  1.00  0.00           C  
ATOM   2629  O   LEU B  22      -0.233  -7.452  15.763  1.00  0.00           O  
ATOM   2630  CB  LEU B  22       1.790  -8.458  13.345  1.00  0.00           C  
ATOM   2631  CG  LEU B  22       2.770  -7.900  14.384  1.00  0.00           C  
ATOM   2632  CD1 LEU B  22       2.986  -8.932  15.484  1.00  0.00           C  
ATOM   2633  CD2 LEU B  22       4.083  -7.543  13.704  1.00  0.00           C  
ATOM   2634  H   LEU B  22      -0.068  -9.329  11.844  1.00  0.00           H  
ATOM   2635  HA  LEU B  22       0.439  -9.575  14.608  1.00  0.00           H  
ATOM   2636 1HB  LEU B  22       2.225  -9.367  12.933  1.00  0.00           H  
ATOM   2637 2HB  LEU B  22       1.705  -7.725  12.543  1.00  0.00           H  
ATOM   2638  HG  LEU B  22       2.344  -7.008  14.844  1.00  0.00           H  
ATOM   2639 1HD1 LEU B  22       3.683  -8.535  16.222  1.00  0.00           H  
ATOM   2640 2HD1 LEU B  22       2.035  -9.154  15.966  1.00  0.00           H  
ATOM   2641 3HD1 LEU B  22       3.397  -9.843  15.051  1.00  0.00           H  
ATOM   2642 1HD2 LEU B  22       4.780  -7.145  14.443  1.00  0.00           H  
ATOM   2643 2HD2 LEU B  22       4.510  -8.435  13.245  1.00  0.00           H  
ATOM   2644 3HD2 LEU B  22       3.901  -6.791  12.935  1.00  0.00           H  
ATOM   2645  N   GLN B  23      -0.694  -6.615  13.727  1.00  0.00           N  
ATOM   2646  CA  GLN B  23      -1.341  -5.414  14.243  1.00  0.00           C  
ATOM   2647  C   GLN B  23      -2.573  -5.764  15.067  1.00  0.00           C  
ATOM   2648  O   GLN B  23      -2.782  -5.217  16.151  1.00  0.00           O  
ATOM   2649  CB  GLN B  23      -1.729  -4.478  13.095  1.00  0.00           C  
ATOM   2650  CG  GLN B  23      -0.547  -3.830  12.394  1.00  0.00           C  
ATOM   2651  CD  GLN B  23      -0.967  -3.013  11.187  1.00  0.00           C  
ATOM   2652  OE1 GLN B  23      -2.160  -2.822  10.933  1.00  0.00           O  
ATOM   2653  NE2 GLN B  23       0.012  -2.524  10.435  1.00  0.00           N  
ATOM   2654  H   GLN B  23      -0.611  -6.738  12.728  1.00  0.00           H  
ATOM   2655  HA  GLN B  23      -0.635  -4.904  14.898  1.00  0.00           H  
ATOM   2656 1HB  GLN B  23      -2.299  -5.033  12.349  1.00  0.00           H  
ATOM   2657 2HB  GLN B  23      -2.372  -3.684  13.474  1.00  0.00           H  
ATOM   2658 1HG  GLN B  23      -0.040  -3.168  13.096  1.00  0.00           H  
ATOM   2659 2HG  GLN B  23       0.136  -4.611  12.057  1.00  0.00           H  
ATOM   2660 1HE2 GLN B  23      -0.204  -1.976   9.625  1.00  0.00           H  
ATOM   2661 2HE2 GLN B  23       0.966  -2.702  10.677  1.00  0.00           H  
ATOM   2662  N   ALA B  24      -3.387  -6.677  14.548  1.00  0.00           N  
ATOM   2663  CA  ALA B  24      -4.582  -7.126  15.252  1.00  0.00           C  
ATOM   2664  C   ALA B  24      -4.225  -7.802  16.569  1.00  0.00           C  
ATOM   2665  O   ALA B  24      -4.863  -7.560  17.594  1.00  0.00           O  
ATOM   2666  CB  ALA B  24      -5.389  -8.072  14.374  1.00  0.00           C  
ATOM   2667  H   ALA B  24      -3.171  -7.070  13.643  1.00  0.00           H  
ATOM   2668  HA  ALA B  24      -5.191  -6.251  15.479  1.00  0.00           H  
ATOM   2669 1HB  ALA B  24      -6.279  -8.399  14.913  1.00  0.00           H  
ATOM   2670 2HB  ALA B  24      -5.687  -7.556  13.461  1.00  0.00           H  
ATOM   2671 3HB  ALA B  24      -4.781  -8.939  14.119  1.00  0.00           H  
ATOM   2672  N   GLU B  25      -3.203  -8.649  16.536  1.00  0.00           N  
ATOM   2673  CA  GLU B  25      -2.747  -9.347  17.732  1.00  0.00           C  
ATOM   2674  C   GLU B  25      -2.167  -8.374  18.750  1.00  0.00           C  
ATOM   2675  O   GLU B  25      -2.377  -8.521  19.954  1.00  0.00           O  
ATOM   2676  CB  GLU B  25      -1.700 -10.403  17.368  1.00  0.00           C  
ATOM   2677  CG  GLU B  25      -2.258 -11.612  16.631  1.00  0.00           C  
ATOM   2678  CD  GLU B  25      -1.192 -12.592  16.226  1.00  0.00           C  
ATOM   2679  OE1 GLU B  25      -0.036 -12.280  16.376  1.00  0.00           O  
ATOM   2680  OE2 GLU B  25      -1.536 -13.655  15.764  1.00  0.00           O  
ATOM   2681  H   GLU B  25      -2.729  -8.814  15.659  1.00  0.00           H  
ATOM   2682  HA  GLU B  25      -3.608  -9.835  18.189  1.00  0.00           H  
ATOM   2683 1HB  GLU B  25      -0.933  -9.952  16.738  1.00  0.00           H  
ATOM   2684 2HB  GLU B  25      -1.212 -10.759  18.274  1.00  0.00           H  
ATOM   2685 1HG  GLU B  25      -2.975 -12.119  17.276  1.00  0.00           H  
ATOM   2686 2HG  GLU B  25      -2.788 -11.271  15.743  1.00  0.00           H  
ATOM   2687  N   ALA B  26      -1.435  -7.379  18.260  1.00  0.00           N  
ATOM   2688  CA  ALA B  26      -0.890  -6.334  19.118  1.00  0.00           C  
ATOM   2689  C   ALA B  26      -1.998  -5.595  19.858  1.00  0.00           C  
ATOM   2690  O   ALA B  26      -1.900  -5.352  21.061  1.00  0.00           O  
ATOM   2691  CB  ALA B  26      -0.058  -5.357  18.301  1.00  0.00           C  
ATOM   2692  H   ALA B  26      -1.252  -7.345  17.268  1.00  0.00           H  
ATOM   2693  HA  ALA B  26      -0.250  -6.807  19.863  1.00  0.00           H  
ATOM   2694 1HB  ALA B  26       0.342  -4.583  18.955  1.00  0.00           H  
ATOM   2695 2HB  ALA B  26       0.765  -5.890  17.824  1.00  0.00           H  
ATOM   2696 3HB  ALA B  26      -0.683  -4.898  17.536  1.00  0.00           H  
ATOM   2697  N   PHE B  27      -3.052  -5.239  19.132  1.00  0.00           N  
ATOM   2698  CA  PHE B  27      -4.220  -4.606  19.734  1.00  0.00           C  
ATOM   2699  C   PHE B  27      -4.789  -5.459  20.860  1.00  0.00           C  
ATOM   2700  O   PHE B  27      -4.928  -4.997  21.992  1.00  0.00           O  
ATOM   2701  CB  PHE B  27      -5.299  -4.360  18.678  1.00  0.00           C  
ATOM   2702  CG  PHE B  27      -6.640  -4.003  19.253  1.00  0.00           C  
ATOM   2703  CD1 PHE B  27      -6.874  -2.737  19.770  1.00  0.00           C  
ATOM   2704  CD2 PHE B  27      -7.669  -4.932  19.281  1.00  0.00           C  
ATOM   2705  CE1 PHE B  27      -8.108  -2.408  20.299  1.00  0.00           C  
ATOM   2706  CE2 PHE B  27      -8.903  -4.606  19.809  1.00  0.00           C  
ATOM   2707  CZ  PHE B  27      -9.122  -3.342  20.319  1.00  0.00           C  
ATOM   2708  H   PHE B  27      -3.045  -5.411  18.136  1.00  0.00           H  
ATOM   2709  HA  PHE B  27      -3.905  -3.654  20.162  1.00  0.00           H  
ATOM   2710 1HB  PHE B  27      -4.985  -3.550  18.020  1.00  0.00           H  
ATOM   2711 2HB  PHE B  27      -5.418  -5.252  18.065  1.00  0.00           H  
ATOM   2712  HD1 PHE B  27      -6.073  -1.998  19.753  1.00  0.00           H  
ATOM   2713  HD2 PHE B  27      -7.495  -5.931  18.878  1.00  0.00           H  
ATOM   2714  HE1 PHE B  27      -8.279  -1.410  20.702  1.00  0.00           H  
ATOM   2715  HE2 PHE B  27      -9.703  -5.345  19.824  1.00  0.00           H  
ATOM   2716  HZ  PHE B  27     -10.094  -3.084  20.737  1.00  0.00           H  
ATOM   2717  N   ALA B  28      -5.117  -6.707  20.542  1.00  0.00           N  
ATOM   2718  CA  ALA B  28      -5.731  -7.608  21.510  1.00  0.00           C  
ATOM   2719  C   ALA B  28      -4.830  -7.811  22.722  1.00  0.00           C  
ATOM   2720  O   ALA B  28      -5.297  -7.815  23.861  1.00  0.00           O  
ATOM   2721  CB  ALA B  28      -6.052  -8.945  20.859  1.00  0.00           C  
ATOM   2722  H   ALA B  28      -4.937  -7.039  19.606  1.00  0.00           H  
ATOM   2723  HA  ALA B  28      -6.658  -7.152  21.857  1.00  0.00           H  
ATOM   2724 1HB  ALA B  28      -6.509  -9.607  21.595  1.00  0.00           H  
ATOM   2725 2HB  ALA B  28      -6.743  -8.790  20.031  1.00  0.00           H  
ATOM   2726 3HB  ALA B  28      -5.134  -9.398  20.486  1.00  0.00           H  
ATOM   2727  N   THR B  29      -3.536  -7.980  22.469  1.00  0.00           N  
ATOM   2728  CA  THR B  29      -2.579  -8.261  23.532  1.00  0.00           C  
ATOM   2729  C   THR B  29      -2.471  -7.090  24.500  1.00  0.00           C  
ATOM   2730  O   THR B  29      -2.555  -7.267  25.715  1.00  0.00           O  
ATOM   2731  CB  THR B  29      -1.188  -8.584  22.954  1.00  0.00           C  
ATOM   2732  OG1 THR B  29      -1.272  -9.748  22.121  1.00  0.00           O  
ATOM   2733  CG2 THR B  29      -0.191  -8.837  24.074  1.00  0.00           C  
ATOM   2734  H   THR B  29      -3.208  -7.912  21.516  1.00  0.00           H  
ATOM   2735  HA  THR B  29      -2.937  -9.125  24.091  1.00  0.00           H  
ATOM   2736  HB  THR B  29      -0.842  -7.746  22.349  1.00  0.00           H  
ATOM   2737  HG1 THR B  29      -1.670  -9.511  21.280  1.00  0.00           H  
ATOM   2738 1HG2 THR B  29       0.786  -9.063  23.646  1.00  0.00           H  
ATOM   2739 2HG2 THR B  29      -0.116  -7.949  24.702  1.00  0.00           H  
ATOM   2740 3HG2 THR B  29      -0.526  -9.680  24.676  1.00  0.00           H  
ATOM   2741  N   LEU B  30      -2.284  -5.893  23.955  1.00  0.00           N  
ATOM   2742  CA  LEU B  30      -2.014  -4.714  24.768  1.00  0.00           C  
ATOM   2743  C   LEU B  30      -3.253  -4.282  25.541  1.00  0.00           C  
ATOM   2744  O   LEU B  30      -3.158  -3.827  26.681  1.00  0.00           O  
ATOM   2745  CB  LEU B  30      -1.527  -3.559  23.884  1.00  0.00           C  
ATOM   2746  CG  LEU B  30      -0.157  -3.759  23.224  1.00  0.00           C  
ATOM   2747  CD1 LEU B  30       0.100  -2.631  22.234  1.00  0.00           C  
ATOM   2748  CD2 LEU B  30       0.922  -3.801  24.296  1.00  0.00           C  
ATOM   2749  H   LEU B  30      -2.331  -5.797  22.950  1.00  0.00           H  
ATOM   2750  HA  LEU B  30      -1.241  -4.973  25.493  1.00  0.00           H  
ATOM   2751 1HB  LEU B  30      -2.256  -3.398  23.091  1.00  0.00           H  
ATOM   2752 2HB  LEU B  30      -1.475  -2.655  24.490  1.00  0.00           H  
ATOM   2753  HG  LEU B  30      -0.153  -4.697  22.669  1.00  0.00           H  
ATOM   2754 1HD1 LEU B  30       1.073  -2.773  21.765  1.00  0.00           H  
ATOM   2755 2HD1 LEU B  30      -0.675  -2.636  21.467  1.00  0.00           H  
ATOM   2756 3HD1 LEU B  30       0.086  -1.676  22.758  1.00  0.00           H  
ATOM   2757 1HD2 LEU B  30       1.896  -3.943  23.827  1.00  0.00           H  
ATOM   2758 2HD2 LEU B  30       0.920  -2.862  24.851  1.00  0.00           H  
ATOM   2759 3HD2 LEU B  30       0.724  -4.627  24.979  1.00  0.00           H  
ATOM   2760  N   VAL B  31      -4.416  -4.427  24.914  1.00  0.00           N  
ATOM   2761  CA  VAL B  31      -5.682  -4.116  25.567  1.00  0.00           C  
ATOM   2762  C   VAL B  31      -5.941  -5.051  26.741  1.00  0.00           C  
ATOM   2763  O   VAL B  31      -6.285  -4.607  27.836  1.00  0.00           O  
ATOM   2764  CB  VAL B  31      -6.843  -4.226  24.560  1.00  0.00           C  
ATOM   2765  CG1 VAL B  31      -8.180  -4.188  25.284  1.00  0.00           C  
ATOM   2766  CG2 VAL B  31      -6.750  -3.104  23.538  1.00  0.00           C  
ATOM   2767  H   VAL B  31      -4.422  -4.761  23.961  1.00  0.00           H  
ATOM   2768  HA  VAL B  31      -5.622  -3.099  25.956  1.00  0.00           H  
ATOM   2769  HB  VAL B  31      -6.780  -5.188  24.051  1.00  0.00           H  
ATOM   2770 1HG1 VAL B  31      -8.990  -4.267  24.557  1.00  0.00           H  
ATOM   2771 2HG1 VAL B  31      -8.239  -5.021  25.984  1.00  0.00           H  
ATOM   2772 3HG1 VAL B  31      -8.273  -3.248  25.828  1.00  0.00           H  
ATOM   2773 1HG2 VAL B  31      -7.573  -3.188  22.829  1.00  0.00           H  
ATOM   2774 2HG2 VAL B  31      -6.807  -2.142  24.048  1.00  0.00           H  
ATOM   2775 3HG2 VAL B  31      -5.803  -3.175  23.003  1.00  0.00           H  
ATOM   2776  N   LYS B  32      -5.774  -6.348  26.506  1.00  0.00           N  
ATOM   2777  CA  LYS B  32      -5.918  -7.342  27.562  1.00  0.00           C  
ATOM   2778  C   LYS B  32      -4.905  -7.114  28.676  1.00  0.00           C  
ATOM   2779  O   LYS B  32      -5.211  -7.298  29.854  1.00  0.00           O  
ATOM   2780  CB  LYS B  32      -5.765  -8.754  26.993  1.00  0.00           C  
ATOM   2781  CG  LYS B  32      -6.949  -9.229  26.161  1.00  0.00           C  
ATOM   2782  CD  LYS B  32      -6.723 -10.637  25.632  1.00  0.00           C  
ATOM   2783  CE  LYS B  32      -7.898 -11.107  24.787  1.00  0.00           C  
ATOM   2784  NZ  LYS B  32      -7.704 -12.495  24.286  1.00  0.00           N  
ATOM   2785  H   LYS B  32      -5.540  -6.652  25.572  1.00  0.00           H  
ATOM   2786  HA  LYS B  32      -6.915  -7.239  27.991  1.00  0.00           H  
ATOM   2787 1HB  LYS B  32      -4.875  -8.798  26.364  1.00  0.00           H  
ATOM   2788 2HB  LYS B  32      -5.625  -9.462  27.810  1.00  0.00           H  
ATOM   2789 1HG  LYS B  32      -7.851  -9.220  26.774  1.00  0.00           H  
ATOM   2790 2HG  LYS B  32      -7.097  -8.553  25.319  1.00  0.00           H  
ATOM   2791 1HD  LYS B  32      -5.818 -10.657  25.024  1.00  0.00           H  
ATOM   2792 2HD  LYS B  32      -6.593 -11.324  26.469  1.00  0.00           H  
ATOM   2793 1HE  LYS B  32      -8.810 -11.072  25.381  1.00  0.00           H  
ATOM   2794 2HE  LYS B  32      -8.021 -10.440  23.933  1.00  0.00           H  
ATOM   2795 1HZ  LYS B  32      -8.502 -12.768  23.731  1.00  0.00           H  
ATOM   2796 2HZ  LYS B  32      -6.869 -12.534  23.717  1.00  0.00           H  
ATOM   2797 3HZ  LYS B  32      -7.607 -13.125  25.069  1.00  0.00           H  
ATOM   2798  N   ALA B  33      -3.697  -6.712  28.297  1.00  0.00           N  
ATOM   2799  CA  ALA B  33      -2.646  -6.423  29.266  1.00  0.00           C  
ATOM   2800  C   ALA B  33      -3.057  -5.295  30.204  1.00  0.00           C  
ATOM   2801  O   ALA B  33      -2.939  -5.415  31.424  1.00  0.00           O  
ATOM   2802  CB  ALA B  33      -1.350  -6.070  28.552  1.00  0.00           C  
ATOM   2803  H   ALA B  33      -3.501  -6.603  27.312  1.00  0.00           H  
ATOM   2804  HA  ALA B  33      -2.476  -7.316  29.868  1.00  0.00           H  
ATOM   2805 1HB  ALA B  33      -0.575  -5.857  29.289  1.00  0.00           H  
ATOM   2806 2HB  ALA B  33      -1.037  -6.909  27.930  1.00  0.00           H  
ATOM   2807 3HB  ALA B  33      -1.506  -5.193  27.927  1.00  0.00           H  
ATOM   2808  N   ALA B  34      -3.541  -4.200  29.629  1.00  0.00           N  
ATOM   2809  CA  ALA B  34      -4.021  -3.070  30.414  1.00  0.00           C  
ATOM   2810  C   ALA B  34      -5.225  -3.460  31.262  1.00  0.00           C  
ATOM   2811  O   ALA B  34      -5.399  -2.965  32.376  1.00  0.00           O  
ATOM   2812  CB  ALA B  34      -4.372  -1.902  29.504  1.00  0.00           C  
ATOM   2813  H   ALA B  34      -3.577  -4.149  28.620  1.00  0.00           H  
ATOM   2814  HA  ALA B  34      -3.222  -2.748  31.081  1.00  0.00           H  
ATOM   2815 1HB  ALA B  34      -4.729  -1.066  30.105  1.00  0.00           H  
ATOM   2816 2HB  ALA B  34      -3.486  -1.596  28.947  1.00  0.00           H  
ATOM   2817 3HB  ALA B  34      -5.151  -2.206  28.807  1.00  0.00           H  
ATOM   2818  N   ALA B  35      -6.055  -4.350  30.728  1.00  0.00           N  
ATOM   2819  CA  ALA B  35      -7.214  -4.883  31.480  1.00  0.00           C  
ATOM   2820  C   ALA B  35      -6.702  -5.593  32.729  1.00  0.00           C  
ATOM   2821  O   ALA B  35      -7.178  -5.342  33.837  1.00  0.00           O  
ATOM   2822  CB  ALA B  35      -8.048  -5.831  30.659  1.00  0.00           C  
ATOM   2823  H   ALA B  35      -5.890  -4.672  29.785  1.00  0.00           H  
ATOM   2824  HA  ALA B  35      -7.862  -4.050  31.754  1.00  0.00           H  
ATOM   2825 1HB  ALA B  35      -8.884  -6.192  31.257  1.00  0.00           H  
ATOM   2826 2HB  ALA B  35      -8.427  -5.312  29.779  1.00  0.00           H  
ATOM   2827 3HB  ALA B  35      -7.435  -6.675  30.346  1.00  0.00           H  
ATOM   2828  N   ARG B  36      -5.728  -6.481  32.544  1.00  0.00           N  
ATOM   2829  CA  ARG B  36      -5.117  -7.165  33.704  1.00  0.00           C  
ATOM   2830  C   ARG B  36      -4.495  -6.187  34.704  1.00  0.00           C  
ATOM   2831  O   ARG B  36      -4.608  -6.368  35.916  1.00  0.00           O  
ATOM   2832  CB  ARG B  36      -4.047  -8.142  33.242  1.00  0.00           C  
ATOM   2833  CG  ARG B  36      -4.559  -9.305  32.408  1.00  0.00           C  
ATOM   2834  CD  ARG B  36      -5.492 -10.164  33.179  1.00  0.00           C  
ATOM   2835  NE  ARG B  36      -6.040 -11.238  32.365  1.00  0.00           N  
ATOM   2836  CZ  ARG B  36      -7.160 -11.140  31.621  1.00  0.00           C  
ATOM   2837  NH1 ARG B  36      -7.837 -10.014  31.601  1.00  0.00           N  
ATOM   2838  NH2 ARG B  36      -7.575 -12.175  30.914  1.00  0.00           N  
ATOM   2839  H   ARG B  36      -5.397  -6.699  31.616  1.00  0.00           H  
ATOM   2840  HA  ARG B  36      -5.895  -7.725  34.224  1.00  0.00           H  
ATOM   2841 1HB  ARG B  36      -3.304  -7.612  32.648  1.00  0.00           H  
ATOM   2842 2HB  ARG B  36      -3.535  -8.558  34.109  1.00  0.00           H  
ATOM   2843 1HG  ARG B  36      -5.087  -8.922  31.534  1.00  0.00           H  
ATOM   2844 2HG  ARG B  36      -3.717  -9.918  32.082  1.00  0.00           H  
ATOM   2845 1HD  ARG B  36      -4.964 -10.611  34.021  1.00  0.00           H  
ATOM   2846 2HD  ARG B  36      -6.321  -9.562  33.549  1.00  0.00           H  
ATOM   2847  HE  ARG B  36      -5.545 -12.120  32.355  1.00  0.00           H  
ATOM   2848 1HH1 ARG B  36      -7.519  -9.222  32.141  1.00  0.00           H  
ATOM   2849 2HH1 ARG B  36      -8.677  -9.941  31.043  1.00  0.00           H  
ATOM   2850 1HH2 ARG B  36      -7.053 -13.041  30.931  1.00  0.00           H  
ATOM   2851 2HH2 ARG B  36      -8.413 -12.103  30.357  1.00  0.00           H  
ATOM   2852  N   VAL B  37      -3.838  -5.149  34.185  1.00  0.00           N  
ATOM   2853  CA  VAL B  37      -3.267  -4.121  35.089  1.00  0.00           C  
ATOM   2854  C   VAL B  37      -4.312  -3.499  35.976  1.00  0.00           C  
ATOM   2855  O   VAL B  37      -4.122  -3.382  37.186  1.00  0.00           O  
ATOM   2856  CB  VAL B  37      -2.587  -3.003  34.278  1.00  0.00           C  
ATOM   2857  CG1 VAL B  37      -2.254  -1.821  35.175  1.00  0.00           C  
ATOM   2858  CG2 VAL B  37      -1.334  -3.540  33.605  1.00  0.00           C  
ATOM   2859  H   VAL B  37      -3.719  -5.047  33.187  1.00  0.00           H  
ATOM   2860  HA  VAL B  37      -2.517  -4.596  35.722  1.00  0.00           H  
ATOM   2861  HB  VAL B  37      -3.283  -2.643  33.518  1.00  0.00           H  
ATOM   2862 1HG1 VAL B  37      -1.774  -1.040  34.586  1.00  0.00           H  
ATOM   2863 2HG1 VAL B  37      -3.170  -1.430  35.618  1.00  0.00           H  
ATOM   2864 3HG1 VAL B  37      -1.577  -2.145  35.966  1.00  0.00           H  
ATOM   2865 1HG2 VAL B  37      -0.859  -2.744  33.032  1.00  0.00           H  
ATOM   2866 2HG2 VAL B  37      -0.641  -3.904  34.364  1.00  0.00           H  
ATOM   2867 3HG2 VAL B  37      -1.602  -4.358  32.936  1.00  0.00           H  
ATOM   2868  N   ALA B  38      -5.424  -3.093  35.392  1.00  0.00           N  
ATOM   2869  CA  ALA B  38      -6.500  -2.488  36.149  1.00  0.00           C  
ATOM   2870  C   ALA B  38      -7.119  -3.478  37.130  1.00  0.00           C  
ATOM   2871  O   ALA B  38      -7.430  -3.126  38.268  1.00  0.00           O  
ATOM   2872  CB  ALA B  38      -7.560  -1.940  35.204  1.00  0.00           C  
ATOM   2873  H   ALA B  38      -5.527  -3.206  34.394  1.00  0.00           H  
ATOM   2874  HA  ALA B  38      -6.095  -1.649  36.716  1.00  0.00           H  
ATOM   2875 1HB  ALA B  38      -8.360  -1.480  35.782  1.00  0.00           H  
ATOM   2876 2HB  ALA B  38      -7.112  -1.196  34.546  1.00  0.00           H  
ATOM   2877 3HB  ALA B  38      -7.967  -2.754  34.605  1.00  0.00           H  
ATOM   2878  N   TYR B  39      -7.303  -4.722  36.696  1.00  0.00           N  
ATOM   2879  CA  TYR B  39      -7.856  -5.766  37.542  1.00  0.00           C  
ATOM   2880  C   TYR B  39      -6.963  -5.991  38.753  1.00  0.00           C  
ATOM   2881  O   TYR B  39      -7.449  -6.127  39.877  1.00  0.00           O  
ATOM   2882  CB  TYR B  39      -8.030  -7.065  36.752  1.00  0.00           C  
ATOM   2883  CG  TYR B  39      -8.415  -8.252  37.608  1.00  0.00           C  
ATOM   2884  CD1 TYR B  39      -9.682  -8.323  38.166  1.00  0.00           C  
ATOM   2885  CD2 TYR B  39      -7.499  -9.268  37.835  1.00  0.00           C  
ATOM   2886  CE1 TYR B  39     -10.033  -9.407  38.947  1.00  0.00           C  
ATOM   2887  CE2 TYR B  39      -7.849 -10.352  38.617  1.00  0.00           C  
ATOM   2888  CZ  TYR B  39      -9.111 -10.423  39.172  1.00  0.00           C  
ATOM   2889  OH  TYR B  39      -9.460 -11.502  39.950  1.00  0.00           O  
ATOM   2890  H   TYR B  39      -7.046  -4.943  35.744  1.00  0.00           H  
ATOM   2891  HA  TYR B  39      -8.845  -5.451  37.877  1.00  0.00           H  
ATOM   2892 1HB  TYR B  39      -8.802  -6.929  35.993  1.00  0.00           H  
ATOM   2893 2HB  TYR B  39      -7.102  -7.304  36.237  1.00  0.00           H  
ATOM   2894  HD1 TYR B  39     -10.402  -7.524  37.987  1.00  0.00           H  
ATOM   2895  HD2 TYR B  39      -6.502  -9.211  37.398  1.00  0.00           H  
ATOM   2896  HE1 TYR B  39     -11.029  -9.463  39.386  1.00  0.00           H  
ATOM   2897  HE2 TYR B  39      -7.129 -11.151  38.795  1.00  0.00           H  
ATOM   2898  HH  TYR B  39      -9.398 -12.306  39.427  1.00  0.00           H  
ATOM   2899  N   ILE B  40      -5.657  -6.028  38.513  1.00  0.00           N  
ATOM   2900  CA  ILE B  40      -4.669  -6.240  39.610  1.00  0.00           C  
ATOM   2901  C   ILE B  40      -4.755  -5.096  40.628  1.00  0.00           C  
ATOM   2902  O   ILE B  40      -4.737  -5.325  41.837  1.00  0.00           O  
ATOM   2903  CB  ILE B  40      -3.232  -6.335  39.065  1.00  0.00           C  
ATOM   2904  CG1 ILE B  40      -3.051  -7.623  38.256  1.00  0.00           C  
ATOM   2905  CG2 ILE B  40      -2.226  -6.271  40.204  1.00  0.00           C  
ATOM   2906  CD1 ILE B  40      -1.794  -7.644  37.416  1.00  0.00           C  
ATOM   2907  H   ILE B  40      -5.324  -5.911  37.567  1.00  0.00           H  
ATOM   2908  HA  ILE B  40      -4.898  -7.185  40.104  1.00  0.00           H  
ATOM   2909  HB  ILE B  40      -3.046  -5.506  38.383  1.00  0.00           H  
ATOM   2910 1HG1 ILE B  40      -3.023  -8.476  38.934  1.00  0.00           H  
ATOM   2911 2HG1 ILE B  40      -3.905  -7.760  37.594  1.00  0.00           H  
ATOM   2912 1HG2 ILE B  40      -1.215  -6.340  39.801  1.00  0.00           H  
ATOM   2913 2HG2 ILE B  40      -2.341  -5.328  40.737  1.00  0.00           H  
ATOM   2914 3HG2 ILE B  40      -2.400  -7.101  40.889  1.00  0.00           H  
ATOM   2915 1HD1 ILE B  40      -1.736  -8.587  36.872  1.00  0.00           H  
ATOM   2916 2HD1 ILE B  40      -1.818  -6.817  36.705  1.00  0.00           H  
ATOM   2917 3HD1 ILE B  40      -0.924  -7.543  38.062  1.00  0.00           H  
ATOM   2918  N   LEU B  41      -4.848  -3.857  40.123  1.00  0.00           N  
ATOM   2919  CA  LEU B  41      -5.031  -2.701  40.988  1.00  0.00           C  
ATOM   2920  C   LEU B  41      -6.366  -2.825  41.771  1.00  0.00           C  
ATOM   2921  O   LEU B  41      -6.428  -2.522  42.963  1.00  0.00           O  
ATOM   2922  CB  LEU B  41      -5.017  -1.414  40.153  1.00  0.00           C  
ATOM   2923  CG  LEU B  41      -3.668  -1.047  39.521  1.00  0.00           C  
ATOM   2924  CD1 LEU B  41      -3.858   0.121  38.562  1.00  0.00           C  
ATOM   2925  CD2 LEU B  41      -2.671  -0.699  40.617  1.00  0.00           C  
ATOM   2926  H   LEU B  41      -4.790  -3.721  39.124  1.00  0.00           H  
ATOM   2927  HA  LEU B  41      -4.203  -2.664  41.696  1.00  0.00           H  
ATOM   2928 1HB  LEU B  41      -5.743  -1.513  39.350  1.00  0.00           H  
ATOM   2929 2HB  LEU B  41      -5.321  -0.584  40.791  1.00  0.00           H  
ATOM   2930  HG  LEU B  41      -3.294  -1.893  38.946  1.00  0.00           H  
ATOM   2931 1HD1 LEU B  41      -2.900   0.381  38.113  1.00  0.00           H  
ATOM   2932 2HD1 LEU B  41      -4.560  -0.163  37.779  1.00  0.00           H  
ATOM   2933 3HD1 LEU B  41      -4.246   0.979  39.108  1.00  0.00           H  
ATOM   2934 1HD2 LEU B  41      -1.712  -0.439  40.167  1.00  0.00           H  
ATOM   2935 2HD2 LEU B  41      -3.044   0.149  41.192  1.00  0.00           H  
ATOM   2936 3HD2 LEU B  41      -2.541  -1.557  41.276  1.00  0.00           H  
ATOM   2937  N   GLY B  42      -7.449  -3.266  41.127  1.00  0.00           N  
ATOM   2938  CA  GLY B  42      -8.725  -3.473  41.796  1.00  0.00           C  
ATOM   2939  C   GLY B  42      -8.556  -4.396  42.981  1.00  0.00           C  
ATOM   2940  O   GLY B  42      -8.984  -4.082  44.091  1.00  0.00           O  
ATOM   2941  H   GLY B  42      -7.375  -3.461  40.139  1.00  0.00           H  
ATOM   2942 1HA  GLY B  42      -9.124  -2.512  42.124  1.00  0.00           H  
ATOM   2943 2HA  GLY B  42      -9.441  -3.894  41.092  1.00  0.00           H  
ATOM   2944  N   ALA B  43      -7.937  -5.533  42.748  1.00  0.00           N  
ATOM   2945  CA  ALA B  43      -7.681  -6.508  43.810  1.00  0.00           C  
ATOM   2946  C   ALA B  43      -6.886  -5.899  44.957  1.00  0.00           C  
ATOM   2947  O   ALA B  43      -7.217  -6.092  46.126  1.00  0.00           O  
ATOM   2948  CB  ALA B  43      -6.948  -7.718  43.249  1.00  0.00           C  
ATOM   2949  H   ALA B  43      -7.627  -5.736  41.809  1.00  0.00           H  
ATOM   2950  HA  ALA B  43      -8.639  -6.853  44.201  1.00  0.00           H  
ATOM   2951 1HB  ALA B  43      -6.766  -8.436  44.050  1.00  0.00           H  
ATOM   2952 2HB  ALA B  43      -7.556  -8.185  42.473  1.00  0.00           H  
ATOM   2953 3HB  ALA B  43      -5.998  -7.402  42.823  1.00  0.00           H  
ATOM   2954  N   ILE B  44      -5.819  -5.149  44.648  1.00  0.00           N  
ATOM   2955  CA  ILE B  44      -4.956  -4.555  45.659  1.00  0.00           C  
ATOM   2956  C   ILE B  44      -5.774  -3.656  46.554  1.00  0.00           C  
ATOM   2957  O   ILE B  44      -5.659  -3.716  47.779  1.00  0.00           O  
ATOM   2958  CB  ILE B  44      -3.810  -3.749  45.019  1.00  0.00           C  
ATOM   2959  CG1 ILE B  44      -2.823  -4.688  44.321  1.00  0.00           C  
ATOM   2960  CG2 ILE B  44      -3.098  -2.911  46.070  1.00  0.00           C  
ATOM   2961  CD1 ILE B  44      -1.842  -3.979  43.415  1.00  0.00           C  
ATOM   2962  H   ILE B  44      -5.611  -4.995  43.672  1.00  0.00           H  
ATOM   2963  HA  ILE B  44      -4.510  -5.357  46.248  1.00  0.00           H  
ATOM   2964  HB  ILE B  44      -4.213  -3.088  44.252  1.00  0.00           H  
ATOM   2965 1HG1 ILE B  44      -2.258  -5.244  45.068  1.00  0.00           H  
ATOM   2966 2HG1 ILE B  44      -3.374  -5.415  43.721  1.00  0.00           H  
ATOM   2967 1HG2 ILE B  44      -2.292  -2.349  45.602  1.00  0.00           H  
ATOM   2968 2HG2 ILE B  44      -3.807  -2.218  46.523  1.00  0.00           H  
ATOM   2969 3HG2 ILE B  44      -2.687  -3.564  46.840  1.00  0.00           H  
ATOM   2970 1HD1 ILE B  44      -1.176  -4.710  42.956  1.00  0.00           H  
ATOM   2971 2HD1 ILE B  44      -2.386  -3.444  42.636  1.00  0.00           H  
ATOM   2972 3HD1 ILE B  44      -1.254  -3.271  43.999  1.00  0.00           H  
ATOM   2973  N   ALA B  45      -6.583  -2.815  45.941  1.00  0.00           N  
ATOM   2974  CA  ALA B  45      -7.355  -1.851  46.703  1.00  0.00           C  
ATOM   2975  C   ALA B  45      -8.518  -2.522  47.458  1.00  0.00           C  
ATOM   2976  O   ALA B  45      -8.873  -2.109  48.563  1.00  0.00           O  
ATOM   2977  CB  ALA B  45      -7.878  -0.759  45.780  1.00  0.00           C  
ATOM   2978  H   ALA B  45      -6.673  -2.832  44.935  1.00  0.00           H  
ATOM   2979  HA  ALA B  45      -6.697  -1.383  47.437  1.00  0.00           H  
ATOM   2980 1HB  ALA B  45      -8.445  -0.032  46.361  1.00  0.00           H  
ATOM   2981 2HB  ALA B  45      -7.039  -0.262  45.295  1.00  0.00           H  
ATOM   2982 3HB  ALA B  45      -8.525  -1.202  45.024  1.00  0.00           H  
ATOM   2983  N   TYR B  46      -9.107  -3.555  46.859  1.00  0.00           N  
ATOM   2984  CA  TYR B  46     -10.194  -4.347  47.453  1.00  0.00           C  
ATOM   2985  C   TYR B  46      -9.728  -5.008  48.747  1.00  0.00           C  
ATOM   2986  O   TYR B  46     -10.396  -4.917  49.777  1.00  0.00           O  
ATOM   2987  CB  TYR B  46     -10.697  -5.405  46.468  1.00  0.00           C  
ATOM   2988  CG  TYR B  46     -11.706  -6.362  47.062  1.00  0.00           C  
ATOM   2989  CD1 TYR B  46     -13.036  -5.984  47.179  1.00  0.00           C  
ATOM   2990  CD2 TYR B  46     -11.302  -7.617  47.491  1.00  0.00           C  
ATOM   2991  CE1 TYR B  46     -13.957  -6.858  47.721  1.00  0.00           C  
ATOM   2992  CE2 TYR B  46     -12.224  -8.492  48.034  1.00  0.00           C  
ATOM   2993  CZ  TYR B  46     -13.546  -8.116  48.150  1.00  0.00           C  
ATOM   2994  OH  TYR B  46     -14.464  -8.986  48.691  1.00  0.00           O  
ATOM   2995  H   TYR B  46      -8.771  -3.794  45.938  1.00  0.00           H  
ATOM   2996  HA  TYR B  46     -11.029  -3.681  47.671  1.00  0.00           H  
ATOM   2997 1HB  TYR B  46     -11.159  -4.913  45.610  1.00  0.00           H  
ATOM   2998 2HB  TYR B  46      -9.854  -5.987  46.097  1.00  0.00           H  
ATOM   2999  HD1 TYR B  46     -13.353  -4.997  46.841  1.00  0.00           H  
ATOM   3000  HD2 TYR B  46     -10.257  -7.914  47.401  1.00  0.00           H  
ATOM   3001  HE1 TYR B  46     -15.002  -6.562  47.813  1.00  0.00           H  
ATOM   3002  HE2 TYR B  46     -11.905  -9.478  48.371  1.00  0.00           H  
ATOM   3003  HH  TYR B  46     -14.033  -9.820  48.893  1.00  0.00           H  
ATOM   3004  N   ALA B  47      -8.582  -5.664  48.665  1.00  0.00           N  
ATOM   3005  CA  ALA B  47      -8.016  -6.346  49.838  1.00  0.00           C  
ATOM   3006  C   ALA B  47      -7.686  -5.386  50.991  1.00  0.00           C  
ATOM   3007  O   ALA B  47      -7.626  -5.834  52.153  1.00  0.00           O  
ATOM   3008  CB  ALA B  47      -6.769  -7.118  49.433  1.00  0.00           C  
ATOM   3009  H   ALA B  47      -8.085  -5.700  47.789  1.00  0.00           H  
ATOM   3010  HA  ALA B  47      -8.748  -7.064  50.207  1.00  0.00           H  
ATOM   3011 1HB  ALA B  47      -6.362  -7.635  50.302  1.00  0.00           H  
ATOM   3012 2HB  ALA B  47      -7.026  -7.847  48.665  1.00  0.00           H  
ATOM   3013 3HB  ALA B  47      -6.024  -6.426  49.042  1.00  0.00           H  
ATOM   3014  N   GLN B  48      -7.406  -4.111  50.668  1.00  0.00           N  
ATOM   3015  CA  GLN B  48      -7.100  -3.067  51.683  1.00  0.00           C  
ATOM   3016  C   GLN B  48      -8.383  -2.396  52.227  1.00  0.00           C  
ATOM   3017  O   GLN B  48      -8.312  -1.507  53.108  1.00  0.00           O  
ATOM   3018  CB  GLN B  48      -6.172  -2.003  51.092  1.00  0.00           C  
ATOM   3019  CG  GLN B  48      -4.784  -2.511  50.742  1.00  0.00           C  
ATOM   3020  CD  GLN B  48      -3.988  -2.909  51.971  1.00  0.00           C  
ATOM   3021  OE1 GLN B  48      -3.869  -2.138  52.927  1.00  0.00           O  
ATOM   3022  NE2 GLN B  48      -3.437  -4.117  51.951  1.00  0.00           N  
ATOM   3023  H   GLN B  48      -7.406  -3.860  49.690  1.00  0.00           H  
ATOM   3024  HA  GLN B  48      -6.580  -3.539  52.518  1.00  0.00           H  
ATOM   3025 1HB  GLN B  48      -6.619  -1.595  50.185  1.00  0.00           H  
ATOM   3026 2HB  GLN B  48      -6.062  -1.181  51.800  1.00  0.00           H  
ATOM   3027 1HG  GLN B  48      -4.880  -3.386  50.099  1.00  0.00           H  
ATOM   3028 2HG  GLN B  48      -4.239  -1.723  50.222  1.00  0.00           H  
ATOM   3029 1HE2 GLN B  48      -2.899  -4.436  52.734  1.00  0.00           H  
ATOM   3030 2HE2 GLN B  48      -3.558  -4.710  51.155  1.00  0.00           H  
ATOM   3031  N   GLY B  49      -9.539  -2.812  51.714  1.00  0.00           N  
ATOM   3032  CA  GLY B  49     -10.807  -2.251  52.116  1.00  0.00           C  
ATOM   3033  C   GLY B  49     -11.172  -0.923  51.486  1.00  0.00           C  
ATOM   3034  O   GLY B  49     -12.007  -0.198  52.022  1.00  0.00           O  
ATOM   3035  H   GLY B  49      -9.523  -3.543  51.018  1.00  0.00           H  
ATOM   3036 1HA  GLY B  49     -11.607  -2.952  51.877  1.00  0.00           H  
ATOM   3037 2HA  GLY B  49     -10.815  -2.109  53.196  1.00  0.00           H  
ATOM   3038  N   GLU B  50     -10.481  -0.539  50.417  1.00  0.00           N  
ATOM   3039  CA  GLU B  50     -10.768   0.702  49.720  1.00  0.00           C  
ATOM   3040  C   GLU B  50     -11.683   0.425  48.545  1.00  0.00           C  
ATOM   3041  O   GLU B  50     -11.230   0.308  47.407  1.00  0.00           O  
ATOM   3042  CB  GLU B  50      -9.477   1.369  49.239  1.00  0.00           C  
ATOM   3043  CG  GLU B  50      -8.538   1.801  50.357  1.00  0.00           C  
ATOM   3044  CD  GLU B  50      -7.248   2.378  49.845  1.00  0.00           C  
ATOM   3045  OE1 GLU B  50      -6.985   2.251  48.674  1.00  0.00           O  
ATOM   3046  OE2 GLU B  50      -6.523   2.947  50.629  1.00  0.00           O  
ATOM   3047  H   GLU B  50      -9.734  -1.131  50.080  1.00  0.00           H  
ATOM   3048  HA  GLU B  50     -11.259   1.384  50.415  1.00  0.00           H  
ATOM   3049 1HB  GLU B  50      -8.933   0.680  48.591  1.00  0.00           H  
ATOM   3050 2HB  GLU B  50      -9.722   2.250  48.647  1.00  0.00           H  
ATOM   3051 1HG  GLU B  50      -9.040   2.549  50.969  1.00  0.00           H  
ATOM   3052 2HG  GLU B  50      -8.322   0.940  50.988  1.00  0.00           H  
ATOM   3053  N   TYR B  51     -12.959   0.326  48.837  1.00  0.00           N  
ATOM   3054  CA  TYR B  51     -13.905  -0.153  47.845  1.00  0.00           C  
ATOM   3055  C   TYR B  51     -14.203   0.870  46.744  1.00  0.00           C  
ATOM   3056  O   TYR B  51     -14.390   0.509  45.583  1.00  0.00           O  
ATOM   3057  CB  TYR B  51     -15.205  -0.570  48.535  1.00  0.00           C  
ATOM   3058  CG  TYR B  51     -15.020  -1.629  49.597  1.00  0.00           C  
ATOM   3059  CD1 TYR B  51     -15.281  -1.334  50.928  1.00  0.00           C  
ATOM   3060  CD2 TYR B  51     -14.588  -2.899  49.243  1.00  0.00           C  
ATOM   3061  CE1 TYR B  51     -15.112  -2.301  51.898  1.00  0.00           C  
ATOM   3062  CE2 TYR B  51     -14.419  -3.868  50.214  1.00  0.00           C  
ATOM   3063  CZ  TYR B  51     -14.678  -3.572  51.536  1.00  0.00           C  
ATOM   3064  OH  TYR B  51     -14.509  -4.536  52.504  1.00  0.00           O  
ATOM   3065  H   TYR B  51     -13.296   0.580  49.754  1.00  0.00           H  
ATOM   3066  HA  TYR B  51     -13.483  -1.034  47.361  1.00  0.00           H  
ATOM   3067 1HB  TYR B  51     -15.667   0.303  49.002  1.00  0.00           H  
ATOM   3068 2HB  TYR B  51     -15.906  -0.952  47.792  1.00  0.00           H  
ATOM   3069  HD1 TYR B  51     -15.621  -0.336  51.206  1.00  0.00           H  
ATOM   3070  HD2 TYR B  51     -14.381  -3.132  48.198  1.00  0.00           H  
ATOM   3071  HE1 TYR B  51     -15.317  -2.068  52.943  1.00  0.00           H  
ATOM   3072  HE2 TYR B  51     -14.077  -4.865  49.935  1.00  0.00           H  
ATOM   3073  HH  TYR B  51     -14.112  -5.316  52.110  1.00  0.00           H  
ATOM   3074  N   ASP B  52     -14.255   2.173  47.066  1.00  0.00           N  
ATOM   3075  CA  ASP B  52     -14.475   3.195  46.028  1.00  0.00           C  
ATOM   3076  C   ASP B  52     -13.440   3.084  44.907  1.00  0.00           C  
ATOM   3077  O   ASP B  52     -13.783   3.127  43.725  1.00  0.00           O  
ATOM   3078  CB  ASP B  52     -14.422   4.598  46.636  1.00  0.00           C  
ATOM   3079  CG  ASP B  52     -15.630   4.912  47.510  1.00  0.00           C  
ATOM   3080  OD1 ASP B  52     -16.598   4.194  47.431  1.00  0.00           O  
ATOM   3081  OD2 ASP B  52     -15.574   5.869  48.245  1.00  0.00           O  
ATOM   3082  H   ASP B  52     -14.147   2.462  48.026  1.00  0.00           H  
ATOM   3083  HA  ASP B  52     -15.468   3.047  45.602  1.00  0.00           H  
ATOM   3084 1HB  ASP B  52     -13.520   4.700  47.240  1.00  0.00           H  
ATOM   3085 2HB  ASP B  52     -14.366   5.339  45.838  1.00  0.00           H  
ATOM   3086  N   ILE B  53     -12.174   2.940  45.290  1.00  0.00           N  
ATOM   3087  CA  ILE B  53     -11.075   2.821  44.324  1.00  0.00           C  
ATOM   3088  C   ILE B  53     -11.123   1.462  43.651  1.00  0.00           C  
ATOM   3089  O   ILE B  53     -10.947   1.354  42.438  1.00  0.00           O  
ATOM   3090  CB  ILE B  53      -9.706   3.011  45.001  1.00  0.00           C  
ATOM   3091  CG1 ILE B  53      -9.580   4.433  45.561  1.00  0.00           C  
ATOM   3092  CG2 ILE B  53      -8.580   2.721  44.020  1.00  0.00           C  
ATOM   3093  CD1 ILE B  53      -8.397   4.624  46.481  1.00  0.00           C  
ATOM   3094  H   ILE B  53     -11.967   2.912  46.278  1.00  0.00           H  
ATOM   3095  HA  ILE B  53     -11.186   3.605  43.575  1.00  0.00           H  
ATOM   3096  HB  ILE B  53      -9.620   2.332  45.849  1.00  0.00           H  
ATOM   3097 1HG1 ILE B  53      -9.491   5.139  44.736  1.00  0.00           H  
ATOM   3098 2HG1 ILE B  53     -10.485   4.686  46.112  1.00  0.00           H  
ATOM   3099 1HG2 ILE B  53      -7.620   2.862  44.515  1.00  0.00           H  
ATOM   3100 2HG2 ILE B  53      -8.660   1.693  43.670  1.00  0.00           H  
ATOM   3101 3HG2 ILE B  53      -8.655   3.402  43.172  1.00  0.00           H  
ATOM   3102 1HD1 ILE B  53      -8.376   5.654  46.836  1.00  0.00           H  
ATOM   3103 2HD1 ILE B  53      -8.485   3.948  47.332  1.00  0.00           H  
ATOM   3104 3HD1 ILE B  53      -7.477   4.408  45.940  1.00  0.00           H  
ATOM   3105  N   ALA B  54     -11.360   0.392  44.410  1.00  0.00           N  
ATOM   3106  CA  ALA B  54     -11.447  -0.948  43.821  1.00  0.00           C  
ATOM   3107  C   ALA B  54     -12.560  -0.995  42.738  1.00  0.00           C  
ATOM   3108  O   ALA B  54     -12.368  -1.562  41.661  1.00  0.00           O  
ATOM   3109  CB  ALA B  54     -11.712  -1.996  44.882  1.00  0.00           C  
ATOM   3110  H   ALA B  54     -11.482   0.500  45.407  1.00  0.00           H  
ATOM   3111  HA  ALA B  54     -10.489  -1.184  43.356  1.00  0.00           H  
ATOM   3112 1HB  ALA B  54     -11.772  -2.980  44.414  1.00  0.00           H  
ATOM   3113 2HB  ALA B  54     -10.903  -1.989  45.611  1.00  0.00           H  
ATOM   3114 3HB  ALA B  54     -12.653  -1.776  45.382  1.00  0.00           H  
ATOM   3115  N   ILE B  55     -13.709  -0.416  43.001  1.00  0.00           N  
ATOM   3116  CA  ILE B  55     -14.826  -0.365  42.065  1.00  0.00           C  
ATOM   3117  C   ILE B  55     -14.419   0.382  40.777  1.00  0.00           C  
ATOM   3118  O   ILE B  55     -14.634  -0.110  39.668  1.00  0.00           O  
ATOM   3119  CB  ILE B  55     -16.046   0.320  42.707  1.00  0.00           C  
ATOM   3120  CG1 ILE B  55     -16.656  -0.578  43.786  1.00  0.00           C  
ATOM   3121  CG2 ILE B  55     -17.082   0.664  41.648  1.00  0.00           C  
ATOM   3122  CD1 ILE B  55     -17.658   0.125  44.672  1.00  0.00           C  
ATOM   3123  H   ILE B  55     -13.809   0.014  43.909  1.00  0.00           H  
ATOM   3124  HA  ILE B  55     -15.109  -1.387  41.808  1.00  0.00           H  
ATOM   3125  HB  ILE B  55     -15.729   1.237  43.202  1.00  0.00           H  
ATOM   3126 1HG1 ILE B  55     -17.153  -1.427  43.314  1.00  0.00           H  
ATOM   3127 2HG1 ILE B  55     -15.863  -0.977  44.419  1.00  0.00           H  
ATOM   3128 1HG2 ILE B  55     -17.937   1.146  42.119  1.00  0.00           H  
ATOM   3129 2HG2 ILE B  55     -16.642   1.339  40.915  1.00  0.00           H  
ATOM   3130 3HG2 ILE B  55     -17.409  -0.249  41.149  1.00  0.00           H  
ATOM   3131 1HD1 ILE B  55     -18.046  -0.575  45.411  1.00  0.00           H  
ATOM   3132 2HD1 ILE B  55     -17.171   0.959  45.182  1.00  0.00           H  
ATOM   3133 3HD1 ILE B  55     -18.479   0.503  44.064  1.00  0.00           H  
ATOM   3134  N   THR B  56     -13.837   1.562  40.945  1.00  0.00           N  
ATOM   3135  CA  THR B  56     -13.278   2.323  39.809  1.00  0.00           C  
ATOM   3136  C   THR B  56     -12.355   1.461  38.931  1.00  0.00           C  
ATOM   3137  O   THR B  56     -12.474   1.458  37.706  1.00  0.00           O  
ATOM   3138  CB  THR B  56     -12.504   3.558  40.303  1.00  0.00           C  
ATOM   3139  OG1 THR B  56     -13.392   4.430  41.015  1.00  0.00           O  
ATOM   3140  CG2 THR B  56     -11.895   4.311  39.129  1.00  0.00           C  
ATOM   3141  H   THR B  56     -13.773   1.950  41.875  1.00  0.00           H  
ATOM   3142  HA  THR B  56     -14.103   2.675  39.189  1.00  0.00           H  
ATOM   3143  HB  THR B  56     -11.709   3.243  40.977  1.00  0.00           H  
ATOM   3144  HG1 THR B  56     -13.605   4.042  41.867  1.00  0.00           H  
ATOM   3145 1HG2 THR B  56     -11.351   5.180  39.497  1.00  0.00           H  
ATOM   3146 2HG2 THR B  56     -11.210   3.654  38.593  1.00  0.00           H  
ATOM   3147 3HG2 THR B  56     -12.686   4.636  38.456  1.00  0.00           H  
ATOM   3148  N   ALA B  57     -11.425   0.720  39.548  1.00  0.00           N  
ATOM   3149  CA  ALA B  57     -10.417  -0.060  38.841  1.00  0.00           C  
ATOM   3150  C   ALA B  57     -11.014  -1.284  38.228  1.00  0.00           C  
ATOM   3151  O   ALA B  57     -10.622  -1.697  37.137  1.00  0.00           O  
ATOM   3152  CB  ALA B  57      -9.281  -0.449  39.776  1.00  0.00           C  
ATOM   3153  H   ALA B  57     -11.435   0.710  40.558  1.00  0.00           H  
ATOM   3154  HA  ALA B  57      -9.991   0.560  38.051  1.00  0.00           H  
ATOM   3155 1HB  ALA B  57      -8.546  -1.041  39.230  1.00  0.00           H  
ATOM   3156 2HB  ALA B  57      -8.804   0.451  40.164  1.00  0.00           H  
ATOM   3157 3HB  ALA B  57      -9.676  -1.036  40.604  1.00  0.00           H  
ATOM   3158  N   TYR B  58     -11.984  -1.920  38.893  1.00  0.00           N  
ATOM   3159  CA  TYR B  58     -12.630  -3.065  38.261  1.00  0.00           C  
ATOM   3160  C   TYR B  58     -13.435  -2.657  37.010  1.00  0.00           C  
ATOM   3161  O   TYR B  58     -13.452  -3.374  36.010  1.00  0.00           O  
ATOM   3162  CB  TYR B  58     -13.536  -3.775  39.269  1.00  0.00           C  
ATOM   3163  CG  TYR B  58     -12.782  -4.542  40.333  1.00  0.00           C  
ATOM   3164  CD1 TYR B  58     -13.121  -4.390  41.669  1.00  0.00           C  
ATOM   3165  CD2 TYR B  58     -11.752  -5.398  39.972  1.00  0.00           C  
ATOM   3166  CE1 TYR B  58     -12.433  -5.092  42.640  1.00  0.00           C  
ATOM   3167  CE2 TYR B  58     -11.064  -6.098  40.943  1.00  0.00           C  
ATOM   3168  CZ  TYR B  58     -11.401  -5.948  42.273  1.00  0.00           C  
ATOM   3169  OH  TYR B  58     -10.715  -6.646  43.241  1.00  0.00           O  
ATOM   3170  H   TYR B  58     -12.281  -1.633  39.814  1.00  0.00           H  
ATOM   3171  HA  TYR B  58     -11.859  -3.771  37.952  1.00  0.00           H  
ATOM   3172 1HB  TYR B  58     -14.173  -3.042  39.766  1.00  0.00           H  
ATOM   3173 2HB  TYR B  58     -14.188  -4.473  38.745  1.00  0.00           H  
ATOM   3174  HD1 TYR B  58     -13.931  -3.717  41.953  1.00  0.00           H  
ATOM   3175  HD2 TYR B  58     -11.485  -5.517  38.923  1.00  0.00           H  
ATOM   3176  HE1 TYR B  58     -12.699  -4.972  43.690  1.00  0.00           H  
ATOM   3177  HE2 TYR B  58     -10.253  -6.771  40.659  1.00  0.00           H  
ATOM   3178  HH  TYR B  58     -10.040  -7.187  42.825  1.00  0.00           H  
ATOM   3179  N   GLN B  59     -14.108  -1.493  37.067  1.00  0.00           N  
ATOM   3180  CA  GLN B  59     -14.846  -0.983  35.931  1.00  0.00           C  
ATOM   3181  C   GLN B  59     -13.878  -0.728  34.760  1.00  0.00           C  
ATOM   3182  O   GLN B  59     -14.166  -1.082  33.616  1.00  0.00           O  
ATOM   3183  CB  GLN B  59     -15.593   0.301  36.308  1.00  0.00           C  
ATOM   3184  CG  GLN B  59     -16.445   0.876  35.189  1.00  0.00           C  
ATOM   3185  CD  GLN B  59     -17.603  -0.031  34.819  1.00  0.00           C  
ATOM   3186  OE1 GLN B  59     -18.387  -0.442  35.680  1.00  0.00           O  
ATOM   3187  NE2 GLN B  59     -17.719  -0.349  33.535  1.00  0.00           N  
ATOM   3188  H   GLN B  59     -14.099  -0.961  37.926  1.00  0.00           H  
ATOM   3189  HA  GLN B  59     -15.587  -1.727  35.637  1.00  0.00           H  
ATOM   3190 1HB  GLN B  59     -16.243   0.106  37.160  1.00  0.00           H  
ATOM   3191 2HB  GLN B  59     -14.876   1.063  36.610  1.00  0.00           H  
ATOM   3192 1HG  GLN B  59     -16.850   1.834  35.511  1.00  0.00           H  
ATOM   3193 2HG  GLN B  59     -15.821   1.012  34.305  1.00  0.00           H  
ATOM   3194 1HE2 GLN B  59     -18.464  -0.943  33.231  1.00  0.00           H  
ATOM   3195 2HE2 GLN B  59     -17.062   0.007  32.870  1.00  0.00           H  
ATOM   3196  N   VAL B  60     -12.721  -0.113  35.035  1.00  0.00           N  
ATOM   3197  CA  VAL B  60     -11.706   0.098  33.989  1.00  0.00           C  
ATOM   3198  C   VAL B  60     -11.290  -1.185  33.318  1.00  0.00           C  
ATOM   3199  O   VAL B  60     -11.226  -1.236  32.096  1.00  0.00           O  
ATOM   3200  CB  VAL B  60     -10.454   0.767  34.586  1.00  0.00           C  
ATOM   3201  CG1 VAL B  60      -9.316   0.763  33.576  1.00  0.00           C  
ATOM   3202  CG2 VAL B  60     -10.784   2.188  35.021  1.00  0.00           C  
ATOM   3203  H   VAL B  60     -12.535   0.213  35.973  1.00  0.00           H  
ATOM   3204  HA  VAL B  60     -12.126   0.756  33.228  1.00  0.00           H  
ATOM   3205  HB  VAL B  60     -10.120   0.191  35.448  1.00  0.00           H  
ATOM   3206 1HG1 VAL B  60      -8.439   1.240  34.013  1.00  0.00           H  
ATOM   3207 2HG1 VAL B  60      -9.073  -0.264  33.306  1.00  0.00           H  
ATOM   3208 3HG1 VAL B  60      -9.619   1.312  32.683  1.00  0.00           H  
ATOM   3209 1HG2 VAL B  60      -9.894   2.655  35.441  1.00  0.00           H  
ATOM   3210 2HG2 VAL B  60     -11.123   2.762  34.158  1.00  0.00           H  
ATOM   3211 3HG2 VAL B  60     -11.571   2.164  35.773  1.00  0.00           H  
ATOM   3212  N   ALA B  61     -11.017  -2.230  34.119  1.00  0.00           N  
ATOM   3213  CA  ALA B  61     -10.609  -3.551  33.656  1.00  0.00           C  
ATOM   3214  C   ALA B  61     -11.697  -4.104  32.781  1.00  0.00           C  
ATOM   3215  O   ALA B  61     -11.439  -4.564  31.669  1.00  0.00           O  
ATOM   3216  CB  ALA B  61     -10.320  -4.501  34.837  1.00  0.00           C  
ATOM   3217  H   ALA B  61     -11.109  -2.063  35.111  1.00  0.00           H  
ATOM   3218  HA  ALA B  61      -9.680  -3.449  33.095  1.00  0.00           H  
ATOM   3219 1HB  ALA B  61     -10.018  -5.476  34.455  1.00  0.00           H  
ATOM   3220 2HB  ALA B  61      -9.518  -4.087  35.449  1.00  0.00           H  
ATOM   3221 3HB  ALA B  61     -11.217  -4.610  35.443  1.00  0.00           H  
ATOM   3222  N   LEU B  62     -12.943  -4.073  33.268  1.00  0.00           N  
ATOM   3223  CA  LEU B  62     -14.060  -4.644  32.531  1.00  0.00           C  
ATOM   3224  C   LEU B  62     -14.432  -3.901  31.240  1.00  0.00           C  
ATOM   3225  O   LEU B  62     -15.059  -4.502  30.346  1.00  0.00           O  
ATOM   3226  CB  LEU B  62     -15.287  -4.695  33.448  1.00  0.00           C  
ATOM   3227  CG  LEU B  62     -15.202  -5.685  34.618  1.00  0.00           C  
ATOM   3228  CD1 LEU B  62     -16.387  -5.471  35.552  1.00  0.00           C  
ATOM   3229  CD2 LEU B  62     -15.179  -7.108  34.080  1.00  0.00           C  
ATOM   3230  H   LEU B  62     -13.115  -3.643  34.166  1.00  0.00           H  
ATOM   3231  HA  LEU B  62     -13.795  -5.660  32.234  1.00  0.00           H  
ATOM   3232 1HB  LEU B  62     -15.451  -3.703  33.866  1.00  0.00           H  
ATOM   3233 2HB  LEU B  62     -16.158  -4.963  32.851  1.00  0.00           H  
ATOM   3234  HG  LEU B  62     -14.292  -5.498  35.188  1.00  0.00           H  
ATOM   3235 1HD1 LEU B  62     -16.326  -6.174  36.382  1.00  0.00           H  
ATOM   3236 2HD1 LEU B  62     -16.367  -4.452  35.938  1.00  0.00           H  
ATOM   3237 3HD1 LEU B  62     -17.315  -5.635  35.005  1.00  0.00           H  
ATOM   3238 1HD2 LEU B  62     -15.118  -7.810  34.911  1.00  0.00           H  
ATOM   3239 2HD2 LEU B  62     -16.092  -7.296  33.511  1.00  0.00           H  
ATOM   3240 3HD2 LEU B  62     -14.314  -7.236  33.431  1.00  0.00           H  
ATOM   3241  N   ASP B  63     -14.140  -2.584  31.157  1.00  0.00           N  
ATOM   3242  CA  ASP B  63     -14.302  -1.828  29.914  1.00  0.00           C  
ATOM   3243  C   ASP B  63     -13.423  -2.427  28.799  1.00  0.00           C  
ATOM   3244  O   ASP B  63     -13.774  -2.357  27.616  1.00  0.00           O  
ATOM   3245  CB  ASP B  63     -13.944  -0.355  30.130  1.00  0.00           C  
ATOM   3246  CG  ASP B  63     -14.974   0.389  30.969  1.00  0.00           C  
ATOM   3247  OD1 ASP B  63     -16.051  -0.129  31.147  1.00  0.00           O  
ATOM   3248  OD2 ASP B  63     -14.674   1.467  31.422  1.00  0.00           O  
ATOM   3249  H   ASP B  63     -13.798  -2.110  31.982  1.00  0.00           H  
ATOM   3250  HA  ASP B  63     -15.348  -1.882  29.610  1.00  0.00           H  
ATOM   3251 1HB  ASP B  63     -12.974  -0.285  30.625  1.00  0.00           H  
ATOM   3252 2HB  ASP B  63     -13.854   0.143  29.164  1.00  0.00           H  
ATOM   3253  N   LEU B  64     -12.269  -2.975  29.204  1.00  0.00           N  
ATOM   3254  CA  LEU B  64     -11.267  -3.511  28.295  1.00  0.00           C  
ATOM   3255  C   LEU B  64     -11.421  -5.032  28.114  1.00  0.00           C  
ATOM   3256  O   LEU B  64     -11.244  -5.530  27.027  1.00  0.00           O  
ATOM   3257  CB  LEU B  64      -9.862  -3.189  28.821  1.00  0.00           C  
ATOM   3258  CG  LEU B  64      -9.525  -1.697  28.947  1.00  0.00           C  
ATOM   3259  CD1 LEU B  64      -8.148  -1.539  29.577  1.00  0.00           C  
ATOM   3260  CD2 LEU B  64      -9.575  -1.047  27.572  1.00  0.00           C  
ATOM   3261  H   LEU B  64     -12.101  -3.012  30.200  1.00  0.00           H  
ATOM   3262  HA  LEU B  64     -11.392  -3.035  27.322  1.00  0.00           H  
ATOM   3263 1HB  LEU B  64      -9.749  -3.638  29.807  1.00  0.00           H  
ATOM   3264 2HB  LEU B  64      -9.129  -3.640  28.153  1.00  0.00           H  
ATOM   3265  HG  LEU B  64     -10.250  -1.215  29.603  1.00  0.00           H  
ATOM   3266 1HD1 LEU B  64      -7.909  -0.480  29.667  1.00  0.00           H  
ATOM   3267 2HD1 LEU B  64      -8.146  -1.996  30.567  1.00  0.00           H  
ATOM   3268 3HD1 LEU B  64      -7.403  -2.027  28.951  1.00  0.00           H  
ATOM   3269 1HD2 LEU B  64      -9.336   0.012  27.662  1.00  0.00           H  
ATOM   3270 2HD2 LEU B  64      -8.850  -1.528  26.916  1.00  0.00           H  
ATOM   3271 3HD2 LEU B  64     -10.575  -1.160  27.152  1.00  0.00           H  
ATOM   3272  N   ASP B  65     -11.846  -5.734  29.154  1.00  0.00           N  
ATOM   3273  CA  ASP B  65     -12.070  -7.182  29.076  1.00  0.00           C  
ATOM   3274  C   ASP B  65     -13.370  -7.511  29.807  1.00  0.00           C  
ATOM   3275  O   ASP B  65     -13.367  -7.794  31.005  1.00  0.00           O  
ATOM   3276  CB  ASP B  65     -10.904  -7.961  29.691  1.00  0.00           C  
ATOM   3277  CG  ASP B  65     -11.071  -9.469  29.573  1.00  0.00           C  
ATOM   3278  OD1 ASP B  65     -12.100  -9.899  29.106  1.00  0.00           O  
ATOM   3279  OD2 ASP B  65     -10.167 -10.178  29.948  1.00  0.00           O  
ATOM   3280  H   ASP B  65     -12.022  -5.255  30.025  1.00  0.00           H  
ATOM   3281  HA  ASP B  65     -12.141  -7.466  28.026  1.00  0.00           H  
ATOM   3282 1HB  ASP B  65      -9.974  -7.672  29.200  1.00  0.00           H  
ATOM   3283 2HB  ASP B  65     -10.811  -7.702  30.746  1.00  0.00           H  
ATOM   3284  N   PRO B  66     -14.502  -7.483  29.112  1.00  0.00           N  
ATOM   3285  CA  PRO B  66     -15.770  -7.805  29.792  1.00  0.00           C  
ATOM   3286  C   PRO B  66     -15.958  -9.279  30.074  1.00  0.00           C  
ATOM   3287  O   PRO B  66     -16.966  -9.688  30.652  1.00  0.00           O  
ATOM   3288  CB  PRO B  66     -16.822  -7.303  28.798  1.00  0.00           C  
ATOM   3289  CG  PRO B  66     -16.173  -7.468  27.466  1.00  0.00           C  
ATOM   3290  CD  PRO B  66     -14.734  -7.096  27.702  1.00  0.00           C  
ATOM   3291  HA  PRO B  66     -15.789  -7.288  30.752  1.00  0.00           H  
ATOM   3292 1HB  PRO B  66     -17.747  -7.892  28.897  1.00  0.00           H  
ATOM   3293 2HB  PRO B  66     -17.082  -6.257  29.020  1.00  0.00           H  
ATOM   3294 1HG  PRO B  66     -16.292  -8.502  27.111  1.00  0.00           H  
ATOM   3295 2HG  PRO B  66     -16.661  -6.819  26.723  1.00  0.00           H  
ATOM   3296 1HD  PRO B  66     -14.090  -7.675  27.024  1.00  0.00           H  
ATOM   3297 2HD  PRO B  66     -14.601  -6.017  27.539  1.00  0.00           H  
ATOM   3298  N   ASN B  67     -15.001 -10.107  29.675  1.00  0.00           N  
ATOM   3299  CA  ASN B  67     -15.096 -11.532  29.929  1.00  0.00           C  
ATOM   3300  C   ASN B  67     -14.386 -12.023  31.191  1.00  0.00           C  
ATOM   3301  O   ASN B  67     -14.363 -13.228  31.451  1.00  0.00           O  
ATOM   3302  CB  ASN B  67     -14.577 -12.288  28.720  1.00  0.00           C  
ATOM   3303  CG  ASN B  67     -15.468 -12.138  27.518  1.00  0.00           C  
ATOM   3304  OD1 ASN B  67     -16.699 -12.145  27.638  1.00  0.00           O  
ATOM   3305  ND2 ASN B  67     -14.870 -12.001  26.363  1.00  0.00           N  
ATOM   3306  H   ASN B  67     -14.192  -9.748  29.186  1.00  0.00           H  
ATOM   3307  HA  ASN B  67     -16.148 -11.790  30.058  1.00  0.00           H  
ATOM   3308 1HB  ASN B  67     -13.580 -11.929  28.467  1.00  0.00           H  
ATOM   3309 2HB  ASN B  67     -14.492 -13.348  28.964  1.00  0.00           H  
ATOM   3310 1HD2 ASN B  67     -15.412 -11.897  25.529  1.00  0.00           H  
ATOM   3311 2HD2 ASN B  67     -13.871 -12.001  26.313  1.00  0.00           H  
ATOM   3312  N   ASN B  68     -13.843 -11.104  31.982  1.00  0.00           N  
ATOM   3313  CA  ASN B  68     -13.179 -11.487  33.230  1.00  0.00           C  
ATOM   3314  C   ASN B  68     -14.231 -11.726  34.334  1.00  0.00           C  
ATOM   3315  O   ASN B  68     -14.713 -10.782  34.961  1.00  0.00           O  
ATOM   3316  CB  ASN B  68     -12.175 -10.429  33.654  1.00  0.00           C  
ATOM   3317  CG  ASN B  68     -11.381 -10.838  34.862  1.00  0.00           C  
ATOM   3318  OD1 ASN B  68     -11.864 -11.598  35.710  1.00  0.00           O  
ATOM   3319  ND2 ASN B  68     -10.172 -10.346  34.960  1.00  0.00           N  
ATOM   3320  H   ASN B  68     -13.885 -10.128  31.725  1.00  0.00           H  
ATOM   3321  HA  ASN B  68     -12.620 -12.407  33.057  1.00  0.00           H  
ATOM   3322 1HB  ASN B  68     -11.486 -10.232  32.831  1.00  0.00           H  
ATOM   3323 2HB  ASN B  68     -12.698  -9.498  33.874  1.00  0.00           H  
ATOM   3324 1HD2 ASN B  68      -9.598 -10.584  35.745  1.00  0.00           H  
ATOM   3325 2HD2 ASN B  68      -9.823  -9.735  34.251  1.00  0.00           H  
ATOM   3326  N   ALA B  69     -14.579 -12.993  34.561  1.00  0.00           N  
ATOM   3327  CA  ALA B  69     -15.603 -13.313  35.551  1.00  0.00           C  
ATOM   3328  C   ALA B  69     -15.206 -12.883  36.971  1.00  0.00           C  
ATOM   3329  O   ALA B  69     -16.046 -12.446  37.756  1.00  0.00           O  
ATOM   3330  CB  ALA B  69     -15.886 -14.791  35.530  1.00  0.00           C  
ATOM   3331  H   ALA B  69     -14.139 -13.742  34.047  1.00  0.00           H  
ATOM   3332  HA  ALA B  69     -16.518 -12.782  35.287  1.00  0.00           H  
ATOM   3333 1HB  ALA B  69     -16.651 -15.026  36.270  1.00  0.00           H  
ATOM   3334 2HB  ALA B  69     -16.239 -15.080  34.540  1.00  0.00           H  
ATOM   3335 3HB  ALA B  69     -14.975 -15.339  35.765  1.00  0.00           H  
ATOM   3336  N   GLU B  70     -13.909 -13.016  37.279  1.00  0.00           N  
ATOM   3337  CA  GLU B  70     -13.419 -12.677  38.624  1.00  0.00           C  
ATOM   3338  C   GLU B  70     -13.529 -11.186  38.869  1.00  0.00           C  
ATOM   3339  O   GLU B  70     -13.792 -10.750  39.990  1.00  0.00           O  
ATOM   3340  CB  GLU B  70     -11.967 -13.123  38.805  1.00  0.00           C  
ATOM   3341  CG  GLU B  70     -11.769 -14.632  38.816  1.00  0.00           C  
ATOM   3342  CD  GLU B  70     -10.325 -15.032  38.940  1.00  0.00           C  
ATOM   3343  OE1 GLU B  70      -9.493 -14.162  39.040  1.00  0.00           O  
ATOM   3344  OE2 GLU B  70     -10.053 -16.210  38.934  1.00  0.00           O  
ATOM   3345  H   GLU B  70     -13.252 -13.352  36.588  1.00  0.00           H  
ATOM   3346  HA  GLU B  70     -14.026 -13.208  39.358  1.00  0.00           H  
ATOM   3347 1HB  GLU B  70     -11.357 -12.712  38.001  1.00  0.00           H  
ATOM   3348 2HB  GLU B  70     -11.579 -12.728  39.744  1.00  0.00           H  
ATOM   3349 1HG  GLU B  70     -12.324 -15.055  39.653  1.00  0.00           H  
ATOM   3350 2HG  GLU B  70     -12.179 -15.048  37.897  1.00  0.00           H  
ATOM   3351  N   ALA B  71     -13.329 -10.392  37.806  1.00  0.00           N  
ATOM   3352  CA  ALA B  71     -13.519  -8.949  37.905  1.00  0.00           C  
ATOM   3353  C   ALA B  71     -14.948  -8.604  38.194  1.00  0.00           C  
ATOM   3354  O   ALA B  71     -15.235  -7.746  39.028  1.00  0.00           O  
ATOM   3355  CB  ALA B  71     -13.030  -8.233  36.666  1.00  0.00           C  
ATOM   3356  H   ALA B  71     -13.041 -10.791  36.923  1.00  0.00           H  
ATOM   3357  HA  ALA B  71     -12.897  -8.573  38.719  1.00  0.00           H  
ATOM   3358 1HB  ALA B  71     -13.189  -7.160  36.779  1.00  0.00           H  
ATOM   3359 2HB  ALA B  71     -11.966  -8.430  36.529  1.00  0.00           H  
ATOM   3360 3HB  ALA B  71     -13.579  -8.592  35.797  1.00  0.00           H  
ATOM   3361  N   TRP B  72     -15.894  -9.269  37.505  1.00  0.00           N  
ATOM   3362  CA  TRP B  72     -17.314  -9.019  37.814  1.00  0.00           C  
ATOM   3363  C   TRP B  72     -17.635  -9.412  39.252  1.00  0.00           C  
ATOM   3364  O   TRP B  72     -18.339  -8.692  39.960  1.00  0.00           O  
ATOM   3365  CB  TRP B  72     -18.221  -9.798  36.860  1.00  0.00           C  
ATOM   3366  CG  TRP B  72     -18.223  -9.257  35.463  1.00  0.00           C  
ATOM   3367  CD1 TRP B  72     -17.655  -9.831  34.365  1.00  0.00           C  
ATOM   3368  CD2 TRP B  72     -18.828  -8.024  35.003  1.00  0.00           C  
ATOM   3369  NE1 TRP B  72     -17.862  -9.044  33.259  1.00  0.00           N  
ATOM   3370  CE2 TRP B  72     -18.578  -7.935  33.631  1.00  0.00           C  
ATOM   3371  CE3 TRP B  72     -19.550  -7.005  35.636  1.00  0.00           C  
ATOM   3372  CZ2 TRP B  72     -19.024  -6.863  32.873  1.00  0.00           C  
ATOM   3373  CZ3 TRP B  72     -19.997  -5.930  34.876  1.00  0.00           C  
ATOM   3374  CH2 TRP B  72     -19.741  -5.863  33.529  1.00  0.00           C  
ATOM   3375  H   TRP B  72     -15.659  -9.932  36.782  1.00  0.00           H  
ATOM   3376  HA  TRP B  72     -17.515  -7.955  37.684  1.00  0.00           H  
ATOM   3377 1HB  TRP B  72     -17.902 -10.840  36.824  1.00  0.00           H  
ATOM   3378 2HB  TRP B  72     -19.243  -9.782  37.237  1.00  0.00           H  
ATOM   3379  HD1 TRP B  72     -17.115 -10.777  34.366  1.00  0.00           H  
ATOM   3380  HE1 TRP B  72     -17.538  -9.246  32.324  1.00  0.00           H  
ATOM   3381  HE3 TRP B  72     -19.757  -7.055  36.704  1.00  0.00           H  
ATOM   3382  HZ2 TRP B  72     -18.830  -6.791  31.802  1.00  0.00           H  
ATOM   3383  HZ3 TRP B  72     -20.558  -5.142  35.376  1.00  0.00           H  
ATOM   3384  HH2 TRP B  72     -20.107  -5.007  32.962  1.00  0.00           H  
ATOM   3385  N   TYR B  73     -17.115 -10.555  39.680  1.00  0.00           N  
ATOM   3386  CA  TYR B  73     -17.408 -11.111  40.989  1.00  0.00           C  
ATOM   3387  C   TYR B  73     -16.890 -10.138  42.078  1.00  0.00           C  
ATOM   3388  O   TYR B  73     -17.615  -9.792  43.011  1.00  0.00           O  
ATOM   3389  CB  TYR B  73     -16.780 -12.498  41.140  1.00  0.00           C  
ATOM   3390  CG  TYR B  73     -16.934 -13.090  42.524  1.00  0.00           C  
ATOM   3391  CD1 TYR B  73     -18.187 -13.158  43.115  1.00  0.00           C  
ATOM   3392  CD2 TYR B  73     -15.821 -13.565  43.202  1.00  0.00           C  
ATOM   3393  CE1 TYR B  73     -18.326 -13.697  44.380  1.00  0.00           C  
ATOM   3394  CE2 TYR B  73     -15.959 -14.106  44.465  1.00  0.00           C  
ATOM   3395  CZ  TYR B  73     -17.207 -14.172  45.053  1.00  0.00           C  
ATOM   3396  OH  TYR B  73     -17.346 -14.710  46.311  1.00  0.00           O  
ATOM   3397  H   TYR B  73     -16.488 -11.054  39.063  1.00  0.00           H  
ATOM   3398  HA  TYR B  73     -18.488 -11.228  41.082  1.00  0.00           H  
ATOM   3399 1HB  TYR B  73     -17.237 -13.184  40.424  1.00  0.00           H  
ATOM   3400 2HB  TYR B  73     -15.717 -12.445  40.909  1.00  0.00           H  
ATOM   3401  HD1 TYR B  73     -19.061 -12.783  42.583  1.00  0.00           H  
ATOM   3402  HD2 TYR B  73     -14.835 -13.512  42.737  1.00  0.00           H  
ATOM   3403  HE1 TYR B  73     -19.310 -13.750  44.843  1.00  0.00           H  
ATOM   3404  HE2 TYR B  73     -15.085 -14.479  44.998  1.00  0.00           H  
ATOM   3405  HH  TYR B  73     -16.596 -15.280  46.500  1.00  0.00           H  
ATOM   3406  N   ASN B  74     -15.642  -9.702  41.959  1.00  0.00           N  
ATOM   3407  CA  ASN B  74     -15.037  -8.846  42.945  1.00  0.00           C  
ATOM   3408  C   ASN B  74     -15.674  -7.443  42.900  1.00  0.00           C  
ATOM   3409  O   ASN B  74     -15.790  -6.769  43.924  1.00  0.00           O  
ATOM   3410  CB  ASN B  74     -13.536  -8.780  42.735  1.00  0.00           C  
ATOM   3411  CG  ASN B  74     -12.839 -10.048  43.140  1.00  0.00           C  
ATOM   3412  OD1 ASN B  74     -13.352 -10.818  43.961  1.00  0.00           O  
ATOM   3413  ND2 ASN B  74     -11.679 -10.283  42.579  1.00  0.00           N  
ATOM   3414  H   ASN B  74     -15.100  -9.980  41.152  1.00  0.00           H  
ATOM   3415  HA  ASN B  74     -15.206  -9.281  43.931  1.00  0.00           H  
ATOM   3416 1HB  ASN B  74     -13.323  -8.581  41.684  1.00  0.00           H  
ATOM   3417 2HB  ASN B  74     -13.125  -7.953  43.315  1.00  0.00           H  
ATOM   3418 1HD2 ASN B  74     -11.170 -11.113  42.811  1.00  0.00           H  
ATOM   3419 2HD2 ASN B  74     -11.303  -9.633  41.921  1.00  0.00           H  
ATOM   3420  N   LEU B  75     -16.091  -6.988  41.732  1.00  0.00           N  
ATOM   3421  CA  LEU B  75     -16.836  -5.759  41.629  1.00  0.00           C  
ATOM   3422  C   LEU B  75     -18.093  -5.873  42.465  1.00  0.00           C  
ATOM   3423  O   LEU B  75     -18.397  -4.991  43.269  1.00  0.00           O  
ATOM   3424  CB  LEU B  75     -17.192  -5.461  40.168  1.00  0.00           C  
ATOM   3425  CG  LEU B  75     -17.892  -4.119  39.914  1.00  0.00           C  
ATOM   3426  CD1 LEU B  75     -17.051  -2.990  40.492  1.00  0.00           C  
ATOM   3427  CD2 LEU B  75     -18.104  -3.932  38.419  1.00  0.00           C  
ATOM   3428  H   LEU B  75     -15.885  -7.510  40.893  1.00  0.00           H  
ATOM   3429  HA  LEU B  75     -16.213  -4.945  42.000  1.00  0.00           H  
ATOM   3430 1HB  LEU B  75     -16.276  -5.473  39.578  1.00  0.00           H  
ATOM   3431 2HB  LEU B  75     -17.847  -6.251  39.800  1.00  0.00           H  
ATOM   3432  HG  LEU B  75     -18.857  -4.111  40.421  1.00  0.00           H  
ATOM   3433 1HD1 LEU B  75     -17.549  -2.036  40.313  1.00  0.00           H  
ATOM   3434 2HD1 LEU B  75     -16.932  -3.139  41.566  1.00  0.00           H  
ATOM   3435 3HD1 LEU B  75     -16.072  -2.984  40.016  1.00  0.00           H  
ATOM   3436 1HD2 LEU B  75     -18.603  -2.979  38.239  1.00  0.00           H  
ATOM   3437 2HD2 LEU B  75     -17.141  -3.939  37.910  1.00  0.00           H  
ATOM   3438 3HD2 LEU B  75     -18.723  -4.743  38.034  1.00  0.00           H  
ATOM   3439  N   GLY B  76     -18.841  -6.945  42.299  1.00  0.00           N  
ATOM   3440  CA  GLY B  76     -20.005  -7.221  43.117  1.00  0.00           C  
ATOM   3441  C   GLY B  76     -19.728  -7.288  44.595  1.00  0.00           C  
ATOM   3442  O   GLY B  76     -20.523  -6.817  45.408  1.00  0.00           O  
ATOM   3443  H   GLY B  76     -18.586  -7.597  41.570  1.00  0.00           H  
ATOM   3444 1HA  GLY B  76     -20.757  -6.450  42.951  1.00  0.00           H  
ATOM   3445 2HA  GLY B  76     -20.445  -8.170  42.815  1.00  0.00           H  
ATOM   3446  N   ASN B  77     -18.597  -7.873  44.945  1.00  0.00           N  
ATOM   3447  CA  ASN B  77     -18.166  -7.957  46.354  1.00  0.00           C  
ATOM   3448  C   ASN B  77     -17.938  -6.553  46.916  1.00  0.00           C  
ATOM   3449  O   ASN B  77     -18.381  -6.236  48.021  1.00  0.00           O  
ATOM   3450  CB  ASN B  77     -16.914  -8.802  46.493  1.00  0.00           C  
ATOM   3451  CG  ASN B  77     -17.171 -10.262  46.243  1.00  0.00           C  
ATOM   3452  OD1 ASN B  77     -18.310 -10.732  46.353  1.00  0.00           O  
ATOM   3453  ND2 ASN B  77     -16.136 -10.989  45.908  1.00  0.00           N  
ATOM   3454  H   ASN B  77     -18.012  -8.275  44.227  1.00  0.00           H  
ATOM   3455  HA  ASN B  77     -18.949  -8.456  46.926  1.00  0.00           H  
ATOM   3456 1HB  ASN B  77     -16.159  -8.452  45.789  1.00  0.00           H  
ATOM   3457 2HB  ASN B  77     -16.505  -8.684  47.498  1.00  0.00           H  
ATOM   3458 1HD2 ASN B  77     -16.248 -11.966  45.729  1.00  0.00           H  
ATOM   3459 2HD2 ASN B  77     -15.233 -10.566  45.831  1.00  0.00           H  
ATOM   3460  N   ALA B  78     -17.241  -5.702  46.155  1.00  0.00           N  
ATOM   3461  CA  ALA B  78     -16.921  -4.360  46.604  1.00  0.00           C  
ATOM   3462  C   ALA B  78     -18.210  -3.620  46.857  1.00  0.00           C  
ATOM   3463  O   ALA B  78     -18.364  -2.952  47.879  1.00  0.00           O  
ATOM   3464  CB  ALA B  78     -16.086  -3.628  45.591  1.00  0.00           C  
ATOM   3465  H   ALA B  78     -16.932  -6.003  45.241  1.00  0.00           H  
ATOM   3466  HA  ALA B  78     -16.337  -4.433  47.522  1.00  0.00           H  
ATOM   3467 1HB  ALA B  78     -15.863  -2.627  45.959  1.00  0.00           H  
ATOM   3468 2HB  ALA B  78     -15.155  -4.171  45.428  1.00  0.00           H  
ATOM   3469 3HB  ALA B  78     -16.634  -3.557  44.653  1.00  0.00           H  
ATOM   3470  N   TYR B  79     -19.156  -3.734  45.919  1.00  0.00           N  
ATOM   3471  CA  TYR B  79     -20.451  -3.080  46.153  1.00  0.00           C  
ATOM   3472  C   TYR B  79     -21.201  -3.662  47.332  1.00  0.00           C  
ATOM   3473  O   TYR B  79     -21.811  -2.931  48.113  1.00  0.00           O  
ATOM   3474  CB  TYR B  79     -21.323  -3.167  44.898  1.00  0.00           C  
ATOM   3475  CG  TYR B  79     -21.061  -2.065  43.896  1.00  0.00           C  
ATOM   3476  CD1 TYR B  79     -20.239  -2.303  42.803  1.00  0.00           C  
ATOM   3477  CD2 TYR B  79     -21.643  -0.817  44.068  1.00  0.00           C  
ATOM   3478  CE1 TYR B  79     -20.000  -1.296  41.887  1.00  0.00           C  
ATOM   3479  CE2 TYR B  79     -21.404   0.188  43.151  1.00  0.00           C  
ATOM   3480  CZ  TYR B  79     -20.586  -0.048  42.065  1.00  0.00           C  
ATOM   3481  OH  TYR B  79     -20.347   0.953  41.151  1.00  0.00           O  
ATOM   3482  H   TYR B  79     -19.013  -4.248  45.062  1.00  0.00           H  
ATOM   3483  HA  TYR B  79     -20.272  -2.024  46.360  1.00  0.00           H  
ATOM   3484 1HB  TYR B  79     -21.155  -4.124  44.404  1.00  0.00           H  
ATOM   3485 2HB  TYR B  79     -22.374  -3.124  45.183  1.00  0.00           H  
ATOM   3486  HD1 TYR B  79     -19.781  -3.284  42.668  1.00  0.00           H  
ATOM   3487  HD2 TYR B  79     -22.288  -0.631  44.927  1.00  0.00           H  
ATOM   3488  HE1 TYR B  79     -19.354  -1.484  41.029  1.00  0.00           H  
ATOM   3489  HE2 TYR B  79     -21.860   1.169  43.287  1.00  0.00           H  
ATOM   3490  HH  TYR B  79     -20.888   1.716  41.368  1.00  0.00           H  
ATOM   3491  N   TYR B  80     -21.176  -4.973  47.491  1.00  0.00           N  
ATOM   3492  CA  TYR B  80     -21.818  -5.612  48.656  1.00  0.00           C  
ATOM   3493  C   TYR B  80     -21.236  -5.051  49.975  1.00  0.00           C  
ATOM   3494  O   TYR B  80     -21.976  -4.719  50.901  1.00  0.00           O  
ATOM   3495  CB  TYR B  80     -21.647  -7.131  48.600  1.00  0.00           C  
ATOM   3496  CG  TYR B  80     -22.330  -7.866  49.733  1.00  0.00           C  
ATOM   3497  CD1 TYR B  80     -23.659  -8.244  49.612  1.00  0.00           C  
ATOM   3498  CD2 TYR B  80     -21.627  -8.160  50.891  1.00  0.00           C  
ATOM   3499  CE1 TYR B  80     -24.283  -8.917  50.645  1.00  0.00           C  
ATOM   3500  CE2 TYR B  80     -22.251  -8.831  51.926  1.00  0.00           C  
ATOM   3501  CZ  TYR B  80     -23.573  -9.208  51.805  1.00  0.00           C  
ATOM   3502  OH  TYR B  80     -24.194  -9.876  52.836  1.00  0.00           O  
ATOM   3503  H   TYR B  80     -20.713  -5.552  46.806  1.00  0.00           H  
ATOM   3504  HA  TYR B  80     -22.888  -5.401  48.621  1.00  0.00           H  
ATOM   3505 1HB  TYR B  80     -22.049  -7.509  47.658  1.00  0.00           H  
ATOM   3506 2HB  TYR B  80     -20.587  -7.378  48.625  1.00  0.00           H  
ATOM   3507  HD1 TYR B  80     -24.211  -8.014  48.700  1.00  0.00           H  
ATOM   3508  HD2 TYR B  80     -20.584  -7.861  50.987  1.00  0.00           H  
ATOM   3509  HE1 TYR B  80     -25.326  -9.213  50.551  1.00  0.00           H  
ATOM   3510  HE2 TYR B  80     -21.699  -9.062  52.837  1.00  0.00           H  
ATOM   3511  HH  TYR B  80     -23.558 -10.051  53.532  1.00  0.00           H  
ATOM   3512  N   LYS B  81     -19.929  -4.937  50.083  1.00  0.00           N  
ATOM   3513  CA  LYS B  81     -19.276  -4.402  51.285  1.00  0.00           C  
ATOM   3514  C   LYS B  81     -19.585  -2.935  51.571  1.00  0.00           C  
ATOM   3515  O   LYS B  81     -19.505  -2.486  52.735  1.00  0.00           O  
ATOM   3516  CB  LYS B  81     -17.761  -4.585  51.171  1.00  0.00           C  
ATOM   3517  CG  LYS B  81     -17.302  -6.036  51.165  1.00  0.00           C  
ATOM   3518  CD  LYS B  81     -17.568  -6.706  52.504  1.00  0.00           C  
ATOM   3519  CE  LYS B  81     -17.029  -8.129  52.528  1.00  0.00           C  
ATOM   3520  NZ  LYS B  81     -17.285  -8.799  53.832  1.00  0.00           N  
ATOM   3521  H   LYS B  81     -19.358  -5.230  49.304  1.00  0.00           H  
ATOM   3522  HA  LYS B  81     -19.623  -4.970  52.149  1.00  0.00           H  
ATOM   3523 1HB  LYS B  81     -17.406  -4.116  50.252  1.00  0.00           H  
ATOM   3524 2HB  LYS B  81     -17.271  -4.081  52.005  1.00  0.00           H  
ATOM   3525 1HG  LYS B  81     -17.830  -6.582  50.382  1.00  0.00           H  
ATOM   3526 2HG  LYS B  81     -16.234  -6.078  50.954  1.00  0.00           H  
ATOM   3527 1HD  LYS B  81     -17.092  -6.133  53.300  1.00  0.00           H  
ATOM   3528 2HD  LYS B  81     -18.642  -6.733  52.690  1.00  0.00           H  
ATOM   3529 1HE  LYS B  81     -17.500  -8.711  51.737  1.00  0.00           H  
ATOM   3530 2HE  LYS B  81     -15.954  -8.114  52.347  1.00  0.00           H  
ATOM   3531 1HZ  LYS B  81     -16.912  -9.737  53.808  1.00  0.00           H  
ATOM   3532 2HZ  LYS B  81     -16.836  -8.278  54.573  1.00  0.00           H  
ATOM   3533 3HZ  LYS B  81     -18.279  -8.837  54.002  1.00  0.00           H  
ATOM   3534  N   GLN B  82     -19.954  -2.188  50.512  1.00  0.00           N  
ATOM   3535  CA  GLN B  82     -20.468  -0.829  50.643  1.00  0.00           C  
ATOM   3536  C   GLN B  82     -21.916  -0.798  51.007  1.00  0.00           C  
ATOM   3537  O   GLN B  82     -22.438   0.310  51.268  1.00  0.00           O  
ATOM   3538  CB  GLN B  82     -20.261  -0.049  49.342  1.00  0.00           C  
ATOM   3539  CG  GLN B  82     -18.804   0.202  48.992  1.00  0.00           C  
ATOM   3540  CD  GLN B  82     -18.121   1.123  49.985  1.00  0.00           C  
ATOM   3541  OE1 GLN B  82     -17.868   0.744  51.132  1.00  0.00           O  
ATOM   3542  NE2 GLN B  82     -17.816   2.340  49.550  1.00  0.00           N  
ATOM   3543  H   GLN B  82     -19.867  -2.595  49.591  1.00  0.00           H  
ATOM   3544  HA  GLN B  82     -19.909  -0.322  51.430  1.00  0.00           H  
ATOM   3545 1HB  GLN B  82     -20.717  -0.592  48.515  1.00  0.00           H  
ATOM   3546 2HB  GLN B  82     -20.759   0.918  49.413  1.00  0.00           H  
ATOM   3547 1HG  GLN B  82     -18.272  -0.751  48.988  1.00  0.00           H  
ATOM   3548 2HG  GLN B  82     -18.752   0.664  48.006  1.00  0.00           H  
ATOM   3549 1HE2 GLN B  82     -17.363   2.991  50.159  1.00  0.00           H  
ATOM   3550 2HE2 GLN B  82     -18.039   2.605  48.611  1.00  0.00           H  
ATOM   3551  N   GLY B  83     -22.593  -1.937  51.119  1.00  0.00           N  
ATOM   3552  CA  GLY B  83     -24.038  -1.943  51.381  1.00  0.00           C  
ATOM   3553  C   GLY B  83     -24.907  -1.657  50.190  1.00  0.00           C  
ATOM   3554  O   GLY B  83     -26.091  -1.317  50.342  1.00  0.00           O  
ATOM   3555  H   GLY B  83     -22.107  -2.818  51.024  1.00  0.00           H  
ATOM   3556 1HA  GLY B  83     -24.333  -2.915  51.776  1.00  0.00           H  
ATOM   3557 2HA  GLY B  83     -24.272  -1.201  52.144  1.00  0.00           H  
ATOM   3558  N   ASP B  84     -24.352  -1.730  48.986  1.00  0.00           N  
ATOM   3559  CA  ASP B  84     -25.089  -1.464  47.756  1.00  0.00           C  
ATOM   3560  C   ASP B  84     -25.494  -2.800  47.111  1.00  0.00           C  
ATOM   3561  O   ASP B  84     -24.849  -3.267  46.171  1.00  0.00           O  
ATOM   3562  CB  ASP B  84     -24.248  -0.634  46.783  1.00  0.00           C  
ATOM   3563  CG  ASP B  84     -25.032  -0.181  45.560  1.00  0.00           C  
ATOM   3564  OD1 ASP B  84     -26.013  -0.810  45.240  1.00  0.00           O  
ATOM   3565  OD2 ASP B  84     -24.643   0.789  44.954  1.00  0.00           O  
ATOM   3566  H   ASP B  84     -23.376  -1.982  48.930  1.00  0.00           H  
ATOM   3567  HA  ASP B  84     -25.980  -0.887  48.004  1.00  0.00           H  
ATOM   3568 1HB  ASP B  84     -23.863   0.247  47.297  1.00  0.00           H  
ATOM   3569 2HB  ASP B  84     -23.391  -1.221  46.452  1.00  0.00           H  
ATOM   3570  N   TYR B  85     -26.566  -3.385  47.641  1.00  0.00           N  
ATOM   3571  CA  TYR B  85     -26.949  -4.734  47.298  1.00  0.00           C  
ATOM   3572  C   TYR B  85     -27.534  -4.866  45.915  1.00  0.00           C  
ATOM   3573  O   TYR B  85     -27.369  -5.894  45.258  1.00  0.00           O  
ATOM   3574  CB  TYR B  85     -27.945  -5.266  48.330  1.00  0.00           C  
ATOM   3575  CG  TYR B  85     -27.481  -5.117  49.761  1.00  0.00           C  
ATOM   3576  CD1 TYR B  85     -28.236  -4.380  50.662  1.00  0.00           C  
ATOM   3577  CD2 TYR B  85     -26.300  -5.717  50.172  1.00  0.00           C  
ATOM   3578  CE1 TYR B  85     -27.811  -4.243  51.970  1.00  0.00           C  
ATOM   3579  CE2 TYR B  85     -25.875  -5.580  51.481  1.00  0.00           C  
ATOM   3580  CZ  TYR B  85     -26.627  -4.846  52.377  1.00  0.00           C  
ATOM   3581  OH  TYR B  85     -26.203  -4.711  53.679  1.00  0.00           O  
ATOM   3582  H   TYR B  85     -27.127  -2.867  48.303  1.00  0.00           H  
ATOM   3583  HA  TYR B  85     -26.060  -5.365  47.332  1.00  0.00           H  
ATOM   3584 1HB  TYR B  85     -28.896  -4.742  48.224  1.00  0.00           H  
ATOM   3585 2HB  TYR B  85     -28.134  -6.324  48.142  1.00  0.00           H  
ATOM   3586  HD1 TYR B  85     -29.163  -3.909  50.338  1.00  0.00           H  
ATOM   3587  HD2 TYR B  85     -25.706  -6.295  49.464  1.00  0.00           H  
ATOM   3588  HE1 TYR B  85     -28.405  -3.665  52.678  1.00  0.00           H  
ATOM   3589  HE2 TYR B  85     -24.946  -6.049  51.804  1.00  0.00           H  
ATOM   3590  HH  TYR B  85     -25.291  -5.001  53.751  1.00  0.00           H  
ATOM   3591  N   ASP B  86     -28.233  -3.858  45.404  1.00  0.00           N  
ATOM   3592  CA  ASP B  86     -28.786  -4.054  44.039  1.00  0.00           C  
ATOM   3593  C   ASP B  86     -27.609  -4.033  43.032  1.00  0.00           C  
ATOM   3594  O   ASP B  86     -27.604  -4.780  42.054  1.00  0.00           O  
ATOM   3595  CB  ASP B  86     -29.808  -2.968  43.689  1.00  0.00           C  
ATOM   3596  CG  ASP B  86     -31.117  -3.121  44.452  1.00  0.00           C  
ATOM   3597  OD1 ASP B  86     -31.362  -4.185  44.967  1.00  0.00           O  
ATOM   3598  OD2 ASP B  86     -31.860  -2.169  44.513  1.00  0.00           O  
ATOM   3599  H   ASP B  86     -28.407  -2.986  45.887  1.00  0.00           H  
ATOM   3600  HA  ASP B  86     -29.300  -5.016  44.008  1.00  0.00           H  
ATOM   3601 1HB  ASP B  86     -29.386  -1.987  43.912  1.00  0.00           H  
ATOM   3602 2HB  ASP B  86     -30.021  -2.999  42.621  1.00  0.00           H  
ATOM   3603  N   GLU B  87     -26.584  -3.181  43.239  1.00  0.00           N  
ATOM   3604  CA  GLU B  87     -25.420  -3.231  42.339  1.00  0.00           C  
ATOM   3605  C   GLU B  87     -24.749  -4.550  42.488  1.00  0.00           C  
ATOM   3606  O   GLU B  87     -24.394  -5.191  41.498  1.00  0.00           O  
ATOM   3607  CB  GLU B  87     -24.423  -2.109  42.639  1.00  0.00           C  
ATOM   3608  CG  GLU B  87     -24.873  -0.729  42.179  1.00  0.00           C  
ATOM   3609  CD  GLU B  87     -24.846  -0.572  40.685  1.00  0.00           C  
ATOM   3610  OE1 GLU B  87     -23.794  -0.719  40.110  1.00  0.00           O  
ATOM   3611  OE2 GLU B  87     -25.878  -0.305  40.118  1.00  0.00           O  
ATOM   3612  H   GLU B  87     -26.593  -2.511  43.994  1.00  0.00           H  
ATOM   3613  HA  GLU B  87     -25.768  -3.093  41.315  1.00  0.00           H  
ATOM   3614 1HB  GLU B  87     -24.241  -2.062  43.713  1.00  0.00           H  
ATOM   3615 2HB  GLU B  87     -23.471  -2.329  42.155  1.00  0.00           H  
ATOM   3616 1HG  GLU B  87     -25.888  -0.552  42.534  1.00  0.00           H  
ATOM   3617 2HG  GLU B  87     -24.224   0.021  42.631  1.00  0.00           H  
ATOM   3618  N   ALA B  88     -24.562  -4.991  43.737  1.00  0.00           N  
ATOM   3619  CA  ALA B  88     -23.909  -6.253  43.985  1.00  0.00           C  
ATOM   3620  C   ALA B  88     -24.595  -7.371  43.176  1.00  0.00           C  
ATOM   3621  O   ALA B  88     -23.935  -8.143  42.481  1.00  0.00           O  
ATOM   3622  CB  ALA B  88     -23.972  -6.605  45.468  1.00  0.00           C  
ATOM   3623  H   ALA B  88     -24.878  -4.438  44.521  1.00  0.00           H  
ATOM   3624  HA  ALA B  88     -22.867  -6.171  43.672  1.00  0.00           H  
ATOM   3625 1HB  ALA B  88     -23.474  -7.561  45.636  1.00  0.00           H  
ATOM   3626 2HB  ALA B  88     -23.473  -5.829  46.048  1.00  0.00           H  
ATOM   3627 3HB  ALA B  88     -25.013  -6.679  45.778  1.00  0.00           H  
ATOM   3628  N   ILE B  89     -25.896  -7.442  43.275  1.00  0.00           N  
ATOM   3629  CA  ILE B  89     -26.668  -8.449  42.547  1.00  0.00           C  
ATOM   3630  C   ILE B  89     -26.422  -8.400  41.022  1.00  0.00           C  
ATOM   3631  O   ILE B  89     -26.224  -9.433  40.382  1.00  0.00           O  
ATOM   3632  CB  ILE B  89     -28.171  -8.273  42.830  1.00  0.00           C  
ATOM   3633  CG1 ILE B  89     -28.496  -8.683  44.269  1.00  0.00           C  
ATOM   3634  CG2 ILE B  89     -28.996  -9.086  41.844  1.00  0.00           C  
ATOM   3635  CD1 ILE B  89     -29.876  -8.269  44.726  1.00  0.00           C  
ATOM   3636  H   ILE B  89     -26.383  -6.785  43.869  1.00  0.00           H  
ATOM   3637  HA  ILE B  89     -26.367  -9.437  42.899  1.00  0.00           H  
ATOM   3638  HB  ILE B  89     -28.439  -7.222  42.733  1.00  0.00           H  
ATOM   3639 1HG1 ILE B  89     -28.414  -9.764  44.367  1.00  0.00           H  
ATOM   3640 2HG1 ILE B  89     -27.766  -8.239  44.948  1.00  0.00           H  
ATOM   3641 1HG2 ILE B  89     -30.056  -8.951  42.059  1.00  0.00           H  
ATOM   3642 2HG2 ILE B  89     -28.786  -8.750  40.829  1.00  0.00           H  
ATOM   3643 3HG2 ILE B  89     -28.739 -10.141  41.937  1.00  0.00           H  
ATOM   3644 1HD1 ILE B  89     -30.032  -8.592  45.755  1.00  0.00           H  
ATOM   3645 2HD1 ILE B  89     -29.968  -7.183  44.669  1.00  0.00           H  
ATOM   3646 3HD1 ILE B  89     -30.625  -8.730  44.084  1.00  0.00           H  
ATOM   3647  N   GLU B  90     -26.437  -7.204  40.461  1.00  0.00           N  
ATOM   3648  CA  GLU B  90     -26.227  -7.056  39.036  1.00  0.00           C  
ATOM   3649  C   GLU B  90     -24.899  -7.700  38.647  1.00  0.00           C  
ATOM   3650  O   GLU B  90     -24.828  -8.469  37.689  1.00  0.00           O  
ATOM   3651  CB  GLU B  90     -26.242  -5.579  38.638  1.00  0.00           C  
ATOM   3652  CG  GLU B  90     -25.981  -5.324  37.159  1.00  0.00           C  
ATOM   3653  CD  GLU B  90     -26.054  -3.867  36.795  1.00  0.00           C  
ATOM   3654  OE1 GLU B  90     -26.567  -3.103  37.579  1.00  0.00           O  
ATOM   3655  OE2 GLU B  90     -25.597  -3.516  35.733  1.00  0.00           O  
ATOM   3656  H   GLU B  90     -26.595  -6.380  41.024  1.00  0.00           H  
ATOM   3657  HA  GLU B  90     -27.044  -7.554  38.513  1.00  0.00           H  
ATOM   3658 1HB  GLU B  90     -27.211  -5.145  38.885  1.00  0.00           H  
ATOM   3659 2HB  GLU B  90     -25.487  -5.039  39.208  1.00  0.00           H  
ATOM   3660 1HG  GLU B  90     -24.990  -5.699  36.906  1.00  0.00           H  
ATOM   3661 2HG  GLU B  90     -26.711  -5.877  36.571  1.00  0.00           H  
ATOM   3662  N   TYR B  91     -23.831  -7.391  39.390  1.00  0.00           N  
ATOM   3663  CA  TYR B  91     -22.504  -7.812  38.996  1.00  0.00           C  
ATOM   3664  C   TYR B  91     -22.313  -9.293  39.353  1.00  0.00           C  
ATOM   3665  O   TYR B  91     -21.585 -10.015  38.672  1.00  0.00           O  
ATOM   3666  CB  TYR B  91     -21.439  -6.942  39.668  1.00  0.00           C  
ATOM   3667  CG  TYR B  91     -21.555  -5.470  39.339  1.00  0.00           C  
ATOM   3668  CD1 TYR B  91     -21.749  -4.544  40.353  1.00  0.00           C  
ATOM   3669  CD2 TYR B  91     -21.468  -5.046  38.020  1.00  0.00           C  
ATOM   3670  CE1 TYR B  91     -21.854  -3.201  40.052  1.00  0.00           C  
ATOM   3671  CE2 TYR B  91     -21.574  -3.701  37.719  1.00  0.00           C  
ATOM   3672  CZ  TYR B  91     -21.767  -2.782  38.729  1.00  0.00           C  
ATOM   3673  OH  TYR B  91     -21.872  -1.443  38.430  1.00  0.00           O  
ATOM   3674  H   TYR B  91     -23.947  -6.857  40.239  1.00  0.00           H  
ATOM   3675  HA  TYR B  91     -22.404  -7.678  37.918  1.00  0.00           H  
ATOM   3676 1HB  TYR B  91     -21.507  -7.055  40.751  1.00  0.00           H  
ATOM   3677 2HB  TYR B  91     -20.448  -7.280  39.366  1.00  0.00           H  
ATOM   3678  HD1 TYR B  91     -21.817  -4.878  41.389  1.00  0.00           H  
ATOM   3679  HD2 TYR B  91     -21.317  -5.772  37.223  1.00  0.00           H  
ATOM   3680  HE1 TYR B  91     -22.007  -2.474  40.851  1.00  0.00           H  
ATOM   3681  HE2 TYR B  91     -21.506  -3.368  36.684  1.00  0.00           H  
ATOM   3682  HH  TYR B  91     -22.582  -1.055  38.947  1.00  0.00           H  
ATOM   3683  N   TYR B  92     -22.960  -9.753  40.415  1.00  0.00           N  
ATOM   3684  CA  TYR B  92     -22.881 -11.178  40.687  1.00  0.00           C  
ATOM   3685  C   TYR B  92     -23.530 -12.013  39.603  1.00  0.00           C  
ATOM   3686  O   TYR B  92     -23.004 -13.053  39.208  1.00  0.00           O  
ATOM   3687  CB  TYR B  92     -23.521 -11.492  42.041  1.00  0.00           C  
ATOM   3688  CG  TYR B  92     -22.701 -11.031  43.226  1.00  0.00           C  
ATOM   3689  CD1 TYR B  92     -21.316 -11.081  43.172  1.00  0.00           C  
ATOM   3690  CD2 TYR B  92     -23.335 -10.559  44.366  1.00  0.00           C  
ATOM   3691  CE1 TYR B  92     -20.566 -10.660  44.254  1.00  0.00           C  
ATOM   3692  CE2 TYR B  92     -22.586 -10.138  45.447  1.00  0.00           C  
ATOM   3693  CZ  TYR B  92     -21.207 -10.188  45.394  1.00  0.00           C  
ATOM   3694  OH  TYR B  92     -20.461  -9.768  46.472  1.00  0.00           O  
ATOM   3695  H   TYR B  92     -23.498  -9.164  41.035  1.00  0.00           H  
ATOM   3696  HA  TYR B  92     -21.829 -11.461  40.743  1.00  0.00           H  
ATOM   3697 1HB  TYR B  92     -24.502 -11.017  42.100  1.00  0.00           H  
ATOM   3698 2HB  TYR B  92     -23.674 -12.568  42.131  1.00  0.00           H  
ATOM   3699  HD1 TYR B  92     -20.818 -11.452  42.276  1.00  0.00           H  
ATOM   3700  HD2 TYR B  92     -24.424 -10.521  44.408  1.00  0.00           H  
ATOM   3701  HE1 TYR B  92     -19.478 -10.699  44.211  1.00  0.00           H  
ATOM   3702  HE2 TYR B  92     -23.083  -9.768  46.344  1.00  0.00           H  
ATOM   3703  HH  TYR B  92     -19.528  -9.869  46.271  1.00  0.00           H  
ATOM   3704  N   GLN B  93     -24.665 -11.574  39.116  1.00  0.00           N  
ATOM   3705  CA  GLN B  93     -25.323 -12.300  38.030  1.00  0.00           C  
ATOM   3706  C   GLN B  93     -24.441 -12.393  36.765  1.00  0.00           C  
ATOM   3707  O   GLN B  93     -24.366 -13.441  36.123  1.00  0.00           O  
ATOM   3708  CB  GLN B  93     -26.657 -11.631  37.688  1.00  0.00           C  
ATOM   3709  CG  GLN B  93     -27.728 -11.799  38.753  1.00  0.00           C  
ATOM   3710  CD  GLN B  93     -28.985 -11.009  38.438  1.00  0.00           C  
ATOM   3711  OE1 GLN B  93     -28.946 -10.024  37.693  1.00  0.00           O  
ATOM   3712  NE2 GLN B  93     -30.108 -11.435  39.003  1.00  0.00           N  
ATOM   3713  H   GLN B  93     -25.097 -10.737  39.481  1.00  0.00           H  
ATOM   3714  HA  GLN B  93     -25.530 -13.316  38.368  1.00  0.00           H  
ATOM   3715 1HB  GLN B  93     -26.500 -10.565  37.534  1.00  0.00           H  
ATOM   3716 2HB  GLN B  93     -27.043 -12.043  36.755  1.00  0.00           H  
ATOM   3717 1HG  GLN B  93     -27.995 -12.853  38.822  1.00  0.00           H  
ATOM   3718 2HG  GLN B  93     -27.336 -11.449  39.707  1.00  0.00           H  
ATOM   3719 1HE2 GLN B  93     -30.969 -10.954  38.832  1.00  0.00           H  
ATOM   3720 2HE2 GLN B  93     -30.094 -12.237  39.601  1.00  0.00           H  
ATOM   3721  N   LYS B  94     -23.773 -11.299  36.407  1.00  0.00           N  
ATOM   3722  CA  LYS B  94     -22.930 -11.271  35.233  1.00  0.00           C  
ATOM   3723  C   LYS B  94     -21.733 -12.234  35.455  1.00  0.00           C  
ATOM   3724  O   LYS B  94     -21.320 -12.947  34.540  1.00  0.00           O  
ATOM   3725  CB  LYS B  94     -22.451  -9.846  34.948  1.00  0.00           C  
ATOM   3726  CG  LYS B  94     -23.547  -8.895  34.486  1.00  0.00           C  
ATOM   3727  CD  LYS B  94     -23.019  -7.477  34.332  1.00  0.00           C  
ATOM   3728  CE  LYS B  94     -24.123  -6.516  33.918  1.00  0.00           C  
ATOM   3729  NZ  LYS B  94     -23.640  -5.111  33.841  1.00  0.00           N  
ATOM   3730  H   LYS B  94     -23.859 -10.465  36.971  1.00  0.00           H  
ATOM   3731  HA  LYS B  94     -23.518 -11.600  34.376  1.00  0.00           H  
ATOM   3732 1HB  LYS B  94     -22.003  -9.426  35.850  1.00  0.00           H  
ATOM   3733 2HB  LYS B  94     -21.681  -9.868  34.178  1.00  0.00           H  
ATOM   3734 1HG  LYS B  94     -23.942  -9.232  33.526  1.00  0.00           H  
ATOM   3735 2HG  LYS B  94     -24.360  -8.894  35.213  1.00  0.00           H  
ATOM   3736 1HD  LYS B  94     -22.593  -7.141  35.278  1.00  0.00           H  
ATOM   3737 2HD  LYS B  94     -22.235  -7.461  33.576  1.00  0.00           H  
ATOM   3738 1HE  LYS B  94     -24.513  -6.807  32.943  1.00  0.00           H  
ATOM   3739 2HE  LYS B  94     -24.940  -6.567  34.639  1.00  0.00           H  
ATOM   3740 1HZ  LYS B  94     -24.401  -4.506  33.565  1.00  0.00           H  
ATOM   3741 2HZ  LYS B  94     -23.294  -4.823  34.747  1.00  0.00           H  
ATOM   3742 3HZ  LYS B  94     -22.896  -5.047  33.162  1.00  0.00           H  
ATOM   3743  N   ALA B  95     -21.191 -12.245  36.667  1.00  0.00           N  
ATOM   3744  CA  ALA B  95     -20.095 -13.186  36.994  1.00  0.00           C  
ATOM   3745  C   ALA B  95     -20.536 -14.613  36.848  1.00  0.00           C  
ATOM   3746  O   ALA B  95     -19.795 -15.452  36.336  1.00  0.00           O  
ATOM   3747  CB  ALA B  95     -19.555 -12.946  38.387  1.00  0.00           C  
ATOM   3748  H   ALA B  95     -21.523 -11.609  37.378  1.00  0.00           H  
ATOM   3749  HA  ALA B  95     -19.265 -13.001  36.311  1.00  0.00           H  
ATOM   3750 1HB  ALA B  95     -18.751 -13.654  38.592  1.00  0.00           H  
ATOM   3751 2HB  ALA B  95     -19.169 -11.929  38.458  1.00  0.00           H  
ATOM   3752 3HB  ALA B  95     -20.354 -13.083  39.114  1.00  0.00           H  
ATOM   3753  N   LEU B  96     -21.757 -14.904  37.302  1.00  0.00           N  
ATOM   3754  CA  LEU B  96     -22.252 -16.267  37.282  1.00  0.00           C  
ATOM   3755  C   LEU B  96     -22.616 -16.703  35.871  1.00  0.00           C  
ATOM   3756  O   LEU B  96     -22.504 -17.878  35.530  1.00  0.00           O  
ATOM   3757  CB  LEU B  96     -23.476 -16.396  38.198  1.00  0.00           C  
ATOM   3758  CG  LEU B  96     -23.191 -16.321  39.703  1.00  0.00           C  
ATOM   3759  CD1 LEU B  96     -24.506 -16.215  40.464  1.00  0.00           C  
ATOM   3760  CD2 LEU B  96     -22.408 -17.553  40.135  1.00  0.00           C  
ATOM   3761  H   LEU B  96     -22.349 -14.170  37.665  1.00  0.00           H  
ATOM   3762  HA  LEU B  96     -21.467 -16.925  37.657  1.00  0.00           H  
ATOM   3763 1HB  LEU B  96     -24.177 -15.601  37.953  1.00  0.00           H  
ATOM   3764 2HB  LEU B  96     -23.958 -17.352  37.999  1.00  0.00           H  
ATOM   3765  HG  LEU B  96     -22.608 -15.425  39.918  1.00  0.00           H  
ATOM   3766 1HD1 LEU B  96     -24.303 -16.161  41.534  1.00  0.00           H  
ATOM   3767 2HD1 LEU B  96     -25.036 -15.316  40.150  1.00  0.00           H  
ATOM   3768 3HD1 LEU B  96     -25.119 -17.091  40.254  1.00  0.00           H  
ATOM   3769 1HD2 LEU B  96     -22.205 -17.498  41.204  1.00  0.00           H  
ATOM   3770 2HD2 LEU B  96     -22.991 -18.447  39.919  1.00  0.00           H  
ATOM   3771 3HD2 LEU B  96     -21.466 -17.593  39.587  1.00  0.00           H  
ATOM   3772  N   GLU B  97     -22.991 -15.749  35.033  1.00  0.00           N  
ATOM   3773  CA  GLU B  97     -23.262 -16.057  33.635  1.00  0.00           C  
ATOM   3774  C   GLU B  97     -21.979 -16.564  32.985  1.00  0.00           C  
ATOM   3775  O   GLU B  97     -22.024 -17.477  32.198  1.00  0.00           O  
ATOM   3776  CB  GLU B  97     -23.788 -14.825  32.894  1.00  0.00           C  
ATOM   3777  CG  GLU B  97     -24.108 -15.064  31.426  1.00  0.00           C  
ATOM   3778  CD  GLU B  97     -25.235 -16.040  31.225  1.00  0.00           C  
ATOM   3779  OE1 GLU B  97     -26.011 -16.218  32.133  1.00  0.00           O  
ATOM   3780  OE2 GLU B  97     -25.319 -16.608  30.162  1.00  0.00           O  
ATOM   3781  H   GLU B  97     -23.093 -14.797  35.356  1.00  0.00           H  
ATOM   3782  HA  GLU B  97     -24.034 -16.826  33.594  1.00  0.00           H  
ATOM   3783 1HB  GLU B  97     -24.696 -14.467  33.381  1.00  0.00           H  
ATOM   3784 2HB  GLU B  97     -23.050 -14.024  32.949  1.00  0.00           H  
ATOM   3785 1HG  GLU B  97     -24.380 -14.115  30.964  1.00  0.00           H  
ATOM   3786 2HG  GLU B  97     -23.216 -15.439  30.926  1.00  0.00           H  
ATOM   3787  N   LEU B  98     -20.824 -15.992  33.355  1.00  0.00           N  
ATOM   3788  CA  LEU B  98     -19.541 -16.400  32.797  1.00  0.00           C  
ATOM   3789  C   LEU B  98     -18.970 -17.636  33.492  1.00  0.00           C  
ATOM   3790  O   LEU B  98     -18.382 -18.518  32.850  1.00  0.00           O  
ATOM   3791  CB  LEU B  98     -18.536 -15.245  32.905  1.00  0.00           C  
ATOM   3792  CG  LEU B  98     -18.865 -13.999  32.071  1.00  0.00           C  
ATOM   3793  CD1 LEU B  98     -17.876 -12.891  32.403  1.00  0.00           C  
ATOM   3794  CD2 LEU B  98     -18.816 -14.349  30.592  1.00  0.00           C  
ATOM   3795  H   LEU B  98     -20.850 -15.254  34.042  1.00  0.00           H  
ATOM   3796  HA  LEU B  98     -19.682 -16.643  31.744  1.00  0.00           H  
ATOM   3797 1HB  LEU B  98     -18.470 -14.939  33.947  1.00  0.00           H  
ATOM   3798 2HB  LEU B  98     -17.557 -15.605  32.589  1.00  0.00           H  
ATOM   3799  HG  LEU B  98     -19.863 -13.644  32.327  1.00  0.00           H  
ATOM   3800 1HD1 LEU B  98     -18.111 -12.005  31.812  1.00  0.00           H  
ATOM   3801 2HD1 LEU B  98     -17.946 -12.646  33.465  1.00  0.00           H  
ATOM   3802 3HD1 LEU B  98     -16.865 -13.223  32.174  1.00  0.00           H  
ATOM   3803 1HD2 LEU B  98     -19.050 -13.464  29.999  1.00  0.00           H  
ATOM   3804 2HD2 LEU B  98     -17.818 -14.704  30.334  1.00  0.00           H  
ATOM   3805 3HD2 LEU B  98     -19.546 -15.132  30.379  1.00  0.00           H  
ATOM   3806  N   ASP B  99     -19.184 -17.712  34.803  1.00  0.00           N  
ATOM   3807  CA  ASP B  99     -18.723 -18.803  35.628  1.00  0.00           C  
ATOM   3808  C   ASP B  99     -19.842 -19.308  36.540  1.00  0.00           C  
ATOM   3809  O   ASP B  99     -19.951 -18.893  37.694  1.00  0.00           O  
ATOM   3810  CB  ASP B  99     -17.520 -18.362  36.466  1.00  0.00           C  
ATOM   3811  CG  ASP B  99     -16.940 -19.490  37.308  1.00  0.00           C  
ATOM   3812  OD1 ASP B  99     -17.536 -20.540  37.352  1.00  0.00           O  
ATOM   3813  OD2 ASP B  99     -15.906 -19.290  37.900  1.00  0.00           O  
ATOM   3814  H   ASP B  99     -19.701 -16.956  35.230  1.00  0.00           H  
ATOM   3815  HA  ASP B  99     -18.407 -19.619  34.977  1.00  0.00           H  
ATOM   3816 1HB  ASP B  99     -16.738 -17.980  35.808  1.00  0.00           H  
ATOM   3817 2HB  ASP B  99     -17.817 -17.548  37.127  1.00  0.00           H  
ATOM   3818  N   PRO B 100     -20.686 -20.200  36.058  1.00  0.00           N  
ATOM   3819  CA  PRO B 100     -21.773 -20.696  36.908  1.00  0.00           C  
ATOM   3820  C   PRO B 100     -21.298 -21.726  37.954  1.00  0.00           C  
ATOM   3821  O   PRO B 100     -22.100 -22.268  38.716  1.00  0.00           O  
ATOM   3822  CB  PRO B 100     -22.723 -21.331  35.887  1.00  0.00           C  
ATOM   3823  CG  PRO B 100     -21.823 -21.821  34.804  1.00  0.00           C  
ATOM   3824  CD  PRO B 100     -20.764 -20.756  34.689  1.00  0.00           C  
ATOM   3825  HA  PRO B 100     -22.201 -19.852  37.450  1.00  0.00           H  
ATOM   3826 1HB  PRO B 100     -23.299 -22.139  36.361  1.00  0.00           H  
ATOM   3827 2HB  PRO B 100     -23.449 -20.584  35.533  1.00  0.00           H  
ATOM   3828 1HG  PRO B 100     -21.407 -22.804  35.070  1.00  0.00           H  
ATOM   3829 2HG  PRO B 100     -22.390 -21.956  33.872  1.00  0.00           H  
ATOM   3830 1HD  PRO B 100     -19.811 -21.218  34.390  1.00  0.00           H  
ATOM   3831 2HD  PRO B 100     -21.078 -20.003  33.952  1.00  0.00           H  
ATOM   3832  N   ASN B 101     -20.001 -22.020  38.018  1.00  0.00           N  
ATOM   3833  CA  ASN B 101     -19.455 -22.940  39.018  1.00  0.00           C  
ATOM   3834  C   ASN B 101     -18.888 -22.230  40.251  1.00  0.00           C  
ATOM   3835  O   ASN B 101     -18.310 -22.865  41.133  1.00  0.00           O  
ATOM   3836  CB  ASN B 101     -18.389 -23.817  38.388  1.00  0.00           C  
ATOM   3837  CG  ASN B 101     -18.955 -24.784  37.386  1.00  0.00           C  
ATOM   3838  OD1 ASN B 101     -20.038 -25.345  37.589  1.00  0.00           O  
ATOM   3839  ND2 ASN B 101     -18.244 -24.989  36.307  1.00  0.00           N  
ATOM   3840  H   ASN B 101     -19.376 -21.589  37.352  1.00  0.00           H  
ATOM   3841  HA  ASN B 101     -20.257 -23.595  39.360  1.00  0.00           H  
ATOM   3842 1HB  ASN B 101     -17.648 -23.190  37.891  1.00  0.00           H  
ATOM   3843 2HB  ASN B 101     -17.874 -24.379  39.166  1.00  0.00           H  
ATOM   3844 1HD2 ASN B 101     -18.572 -25.623  35.604  1.00  0.00           H  
ATOM   3845 2HD2 ASN B 101     -17.374 -24.514  36.183  1.00  0.00           H  
ATOM   3846  N   ASN B 102     -19.048 -20.905  40.323  1.00  0.00           N  
ATOM   3847  CA  ASN B 102     -18.529 -20.162  41.449  1.00  0.00           C  
ATOM   3848  C   ASN B 102     -19.553 -20.277  42.585  1.00  0.00           C  
ATOM   3849  O   ASN B 102     -20.516 -19.513  42.646  1.00  0.00           O  
ATOM   3850  CB  ASN B 102     -18.255 -18.716  41.078  1.00  0.00           C  
ATOM   3851  CG  ASN B 102     -17.563 -17.960  42.177  1.00  0.00           C  
ATOM   3852  OD1 ASN B 102     -17.732 -18.268  43.363  1.00  0.00           O  
ATOM   3853  ND2 ASN B 102     -16.785 -16.973  41.808  1.00  0.00           N  
ATOM   3854  H   ASN B 102     -19.537 -20.410  39.590  1.00  0.00           H  
ATOM   3855  HA  ASN B 102     -17.573 -20.599  41.740  1.00  0.00           H  
ATOM   3856 1HB  ASN B 102     -17.635 -18.681  40.182  1.00  0.00           H  
ATOM   3857 2HB  ASN B 102     -19.195 -18.215  40.846  1.00  0.00           H  
ATOM   3858 1HD2 ASN B 102     -16.298 -16.435  42.496  1.00  0.00           H  
ATOM   3859 2HD2 ASN B 102     -16.677 -16.759  40.838  1.00  0.00           H  
ATOM   3860  N   ALA B 103     -19.329 -21.229  43.463  1.00  0.00           N  
ATOM   3861  CA  ALA B 103     -20.203 -21.488  44.584  1.00  0.00           C  
ATOM   3862  C   ALA B 103     -20.295 -20.308  45.496  1.00  0.00           C  
ATOM   3863  O   ALA B 103     -21.378 -19.957  45.966  1.00  0.00           O  
ATOM   3864  CB  ALA B 103     -19.660 -22.663  45.378  1.00  0.00           C  
ATOM   3865  H   ALA B 103     -18.505 -21.801  43.339  1.00  0.00           H  
ATOM   3866  HA  ALA B 103     -21.200 -21.707  44.201  1.00  0.00           H  
ATOM   3867 1HB  ALA B 103     -20.314 -22.863  46.225  1.00  0.00           H  
ATOM   3868 2HB  ALA B 103     -19.614 -23.544  44.738  1.00  0.00           H  
ATOM   3869 3HB  ALA B 103     -18.660 -22.425  45.739  1.00  0.00           H  
ATOM   3870  N   GLU B 104     -19.154 -19.667  45.772  1.00  0.00           N  
ATOM   3871  CA  GLU B 104     -19.168 -18.474  46.624  1.00  0.00           C  
ATOM   3872  C   GLU B 104     -20.007 -17.362  46.052  1.00  0.00           C  
ATOM   3873  O   GLU B 104     -20.710 -16.664  46.782  1.00  0.00           O  
ATOM   3874  CB  GLU B 104     -17.742 -17.963  46.846  1.00  0.00           C  
ATOM   3875  CG  GLU B 104     -16.877 -18.868  47.712  1.00  0.00           C  
ATOM   3876  CD  GLU B 104     -15.477 -18.347  47.884  1.00  0.00           C  
ATOM   3877  OE1 GLU B 104     -15.163 -17.337  47.304  1.00  0.00           O  
ATOM   3878  OE2 GLU B 104     -14.720 -18.963  48.599  1.00  0.00           O  
ATOM   3879  H   GLU B 104     -18.274 -19.994  45.399  1.00  0.00           H  
ATOM   3880  HA  GLU B 104     -19.586 -18.747  47.593  1.00  0.00           H  
ATOM   3881 1HB  GLU B 104     -17.244 -17.844  45.883  1.00  0.00           H  
ATOM   3882 2HB  GLU B 104     -17.778 -16.980  47.319  1.00  0.00           H  
ATOM   3883 1HG  GLU B 104     -17.341 -18.964  48.693  1.00  0.00           H  
ATOM   3884 2HG  GLU B 104     -16.840 -19.857  47.260  1.00  0.00           H  
ATOM   3885  N   ALA B 105     -19.959 -17.164  44.738  1.00  0.00           N  
ATOM   3886  CA  ALA B 105     -20.819 -16.202  44.073  1.00  0.00           C  
ATOM   3887  C   ALA B 105     -22.304 -16.517  44.201  1.00  0.00           C  
ATOM   3888  O   ALA B 105     -23.123 -15.622  44.409  1.00  0.00           O  
ATOM   3889  CB  ALA B 105     -20.451 -16.061  42.644  1.00  0.00           C  
ATOM   3890  H   ALA B 105     -19.304 -17.700  44.187  1.00  0.00           H  
ATOM   3891  HA  ALA B 105     -20.659 -15.224  44.527  1.00  0.00           H  
ATOM   3892 1HB  ALA B 105     -21.110 -15.334  42.168  1.00  0.00           H  
ATOM   3893 2HB  ALA B 105     -19.419 -15.720  42.565  1.00  0.00           H  
ATOM   3894 3HB  ALA B 105     -20.553 -17.024  42.146  1.00  0.00           H  
ATOM   3895  N   TRP B 106     -22.702 -17.779  44.085  1.00  0.00           N  
ATOM   3896  CA  TRP B 106     -24.089 -18.136  44.358  1.00  0.00           C  
ATOM   3897  C   TRP B 106     -24.508 -17.784  45.800  1.00  0.00           C  
ATOM   3898  O   TRP B 106     -25.594 -17.250  46.028  1.00  0.00           O  
ATOM   3899  CB  TRP B 106     -24.299 -19.632  44.113  1.00  0.00           C  
ATOM   3900  CG  TRP B 106     -24.285 -20.008  42.661  1.00  0.00           C  
ATOM   3901  CD1 TRP B 106     -23.326 -20.729  42.016  1.00  0.00           C  
ATOM   3902  CD2 TRP B 106     -25.283 -19.683  41.664  1.00  0.00           C  
ATOM   3903  NE1 TRP B 106     -23.655 -20.873  40.691  1.00  0.00           N  
ATOM   3904  CE2 TRP B 106     -24.851 -20.242  40.458  1.00  0.00           C  
ATOM   3905  CE3 TRP B 106     -26.491 -18.975  41.698  1.00  0.00           C  
ATOM   3906  CZ2 TRP B 106     -25.581 -20.114  39.287  1.00  0.00           C  
ATOM   3907  CZ3 TRP B 106     -27.224 -18.849  40.524  1.00  0.00           C  
ATOM   3908  CH2 TRP B 106     -26.781 -19.404  39.351  1.00  0.00           C  
ATOM   3909  H   TRP B 106     -22.052 -18.501  43.809  1.00  0.00           H  
ATOM   3910  HA  TRP B 106     -24.730 -17.578  43.675  1.00  0.00           H  
ATOM   3911 1HB  TRP B 106     -23.516 -20.196  44.620  1.00  0.00           H  
ATOM   3912 2HB  TRP B 106     -25.254 -19.940  44.538  1.00  0.00           H  
ATOM   3913  HD1 TRP B 106     -22.428 -21.131  42.482  1.00  0.00           H  
ATOM   3914  HE1 TRP B 106     -23.108 -21.364  39.999  1.00  0.00           H  
ATOM   3915  HE3 TRP B 106     -26.849 -18.534  42.627  1.00  0.00           H  
ATOM   3916  HZ2 TRP B 106     -25.245 -20.549  38.346  1.00  0.00           H  
ATOM   3917  HZ3 TRP B 106     -28.163 -18.295  40.558  1.00  0.00           H  
ATOM   3918  HH2 TRP B 106     -27.381 -19.287  38.448  1.00  0.00           H  
ATOM   3919  N   TYR B 107     -23.655 -18.081  46.743  1.00  0.00           N  
ATOM   3920  CA  TYR B 107     -23.892 -17.789  48.136  1.00  0.00           C  
ATOM   3921  C   TYR B 107     -24.015 -16.264  48.333  1.00  0.00           C  
ATOM   3922  O   TYR B 107     -24.964 -15.782  48.952  1.00  0.00           O  
ATOM   3923  CB  TYR B 107     -22.774 -18.371  49.002  1.00  0.00           C  
ATOM   3924  CG  TYR B 107     -22.766 -17.848  50.422  1.00  0.00           C  
ATOM   3925  CD1 TYR B 107     -23.814 -18.151  51.279  1.00  0.00           C  
ATOM   3926  CD2 TYR B 107     -21.712 -17.065  50.867  1.00  0.00           C  
ATOM   3927  CE1 TYR B 107     -23.806 -17.673  52.575  1.00  0.00           C  
ATOM   3928  CE2 TYR B 107     -21.703 -16.587  52.162  1.00  0.00           C  
ATOM   3929  CZ  TYR B 107     -22.746 -16.889  53.015  1.00  0.00           C  
ATOM   3930  OH  TYR B 107     -22.738 -16.413  54.305  1.00  0.00           O  
ATOM   3931  H   TYR B 107     -22.793 -18.536  46.475  1.00  0.00           H  
ATOM   3932  HA  TYR B 107     -24.824 -18.270  48.437  1.00  0.00           H  
ATOM   3933 1HB  TYR B 107     -22.869 -19.457  49.040  1.00  0.00           H  
ATOM   3934 2HB  TYR B 107     -21.809 -18.143  48.551  1.00  0.00           H  
ATOM   3935  HD1 TYR B 107     -24.642 -18.766  50.929  1.00  0.00           H  
ATOM   3936  HD2 TYR B 107     -20.888 -16.826  50.193  1.00  0.00           H  
ATOM   3937  HE1 TYR B 107     -24.630 -17.912  53.247  1.00  0.00           H  
ATOM   3938  HE2 TYR B 107     -20.874 -15.972  52.511  1.00  0.00           H  
ATOM   3939  HH  TYR B 107     -21.931 -16.692  54.745  1.00  0.00           H  
ATOM   3940  N   ASN B 108     -23.060 -15.502  47.810  1.00  0.00           N  
ATOM   3941  CA  ASN B 108     -23.099 -14.057  47.986  1.00  0.00           C  
ATOM   3942  C   ASN B 108     -24.297 -13.413  47.293  1.00  0.00           C  
ATOM   3943  O   ASN B 108     -24.863 -12.438  47.787  1.00  0.00           O  
ATOM   3944  CB  ASN B 108     -21.806 -13.436  47.489  1.00  0.00           C  
ATOM   3945  CG  ASN B 108     -20.651 -13.684  48.419  1.00  0.00           C  
ATOM   3946  OD1 ASN B 108     -20.844 -14.013  49.594  1.00  0.00           O  
ATOM   3947  ND2 ASN B 108     -19.452 -13.532  47.914  1.00  0.00           N  
ATOM   3948  H   ASN B 108     -22.301 -15.914  47.288  1.00  0.00           H  
ATOM   3949  HA  ASN B 108     -23.175 -13.840  49.053  1.00  0.00           H  
ATOM   3950 1HB  ASN B 108     -21.560 -13.844  46.507  1.00  0.00           H  
ATOM   3951 2HB  ASN B 108     -21.940 -12.360  47.374  1.00  0.00           H  
ATOM   3952 1HD2 ASN B 108     -18.646 -13.682  48.487  1.00  0.00           H  
ATOM   3953 2HD2 ASN B 108     -19.343 -13.264  46.958  1.00  0.00           H  
ATOM   3954  N   LEU B 109     -24.724 -13.924  46.140  1.00  0.00           N  
ATOM   3955  CA  LEU B 109     -25.960 -13.451  45.487  1.00  0.00           C  
ATOM   3956  C   LEU B 109     -27.180 -13.707  46.413  1.00  0.00           C  
ATOM   3957  O   LEU B 109     -28.047 -12.846  46.564  1.00  0.00           O  
ATOM   3958  CB  LEU B 109     -26.160 -14.161  44.142  1.00  0.00           C  
ATOM   3959  CG  LEU B 109     -27.313 -13.635  43.277  1.00  0.00           C  
ATOM   3960  CD1 LEU B 109     -27.070 -12.169  42.944  1.00  0.00           C  
ATOM   3961  CD2 LEU B 109     -27.423 -14.473  42.013  1.00  0.00           C  
ATOM   3962  H   LEU B 109     -24.185 -14.656  45.701  1.00  0.00           H  
ATOM   3963  HA  LEU B 109     -25.865 -12.381  45.300  1.00  0.00           H  
ATOM   3964 1HB  LEU B 109     -25.243 -14.071  43.562  1.00  0.00           H  
ATOM   3965 2HB  LEU B 109     -26.343 -15.218  44.331  1.00  0.00           H  
ATOM   3966  HG  LEU B 109     -28.246 -13.698  43.838  1.00  0.00           H  
ATOM   3967 1HD1 LEU B 109     -27.889 -11.795  42.328  1.00  0.00           H  
ATOM   3968 2HD1 LEU B 109     -27.014 -11.590  43.865  1.00  0.00           H  
ATOM   3969 3HD1 LEU B 109     -26.132 -12.072  42.396  1.00  0.00           H  
ATOM   3970 1HD2 LEU B 109     -28.243 -14.099  41.399  1.00  0.00           H  
ATOM   3971 2HD2 LEU B 109     -26.490 -14.409  41.451  1.00  0.00           H  
ATOM   3972 3HD2 LEU B 109     -27.615 -15.513  42.281  1.00  0.00           H  
ATOM   3973  N   GLY B 110     -27.211 -14.882  47.009  1.00  0.00           N  
ATOM   3974  CA  GLY B 110     -28.252 -15.209  47.986  1.00  0.00           C  
ATOM   3975  C   GLY B 110     -28.258 -14.251  49.173  1.00  0.00           C  
ATOM   3976  O   GLY B 110     -29.318 -13.870  49.669  1.00  0.00           O  
ATOM   3977  H   GLY B 110     -26.507 -15.572  46.791  1.00  0.00           H  
ATOM   3978 1HA  GLY B 110     -29.228 -15.181  47.501  1.00  0.00           H  
ATOM   3979 2HA  GLY B 110     -28.103 -16.225  48.349  1.00  0.00           H  
ATOM   3980  N   ASN B 111     -27.072 -13.854  49.640  1.00  0.00           N  
ATOM   3981  CA  ASN B 111     -26.952 -12.871  50.725  1.00  0.00           C  
ATOM   3982  C   ASN B 111     -27.512 -11.565  50.283  1.00  0.00           C  
ATOM   3983  O   ASN B 111     -28.267 -10.924  51.014  1.00  0.00           O  
ATOM   3984  CB  ASN B 111     -25.511 -12.704  51.172  1.00  0.00           C  
ATOM   3985  CG  ASN B 111     -25.051 -13.819  52.070  1.00  0.00           C  
ATOM   3986  OD1 ASN B 111     -25.841 -14.687  52.457  1.00  0.00           O  
ATOM   3987  ND2 ASN B 111     -23.788 -13.811  52.410  1.00  0.00           N  
ATOM   3988  H   ASN B 111     -26.233 -14.243  49.234  1.00  0.00           H  
ATOM   3989  HA  ASN B 111     -27.506 -13.240  51.589  1.00  0.00           H  
ATOM   3990 1HB  ASN B 111     -24.860 -12.666  50.297  1.00  0.00           H  
ATOM   3991 2HB  ASN B 111     -25.402 -11.759  51.702  1.00  0.00           H  
ATOM   3992 1HD2 ASN B 111     -23.425 -14.528  53.007  1.00  0.00           H  
ATOM   3993 2HD2 ASN B 111     -23.183 -13.089  52.075  1.00  0.00           H  
ATOM   3994  N   ALA B 112     -27.148 -11.150  49.079  1.00  0.00           N  
ATOM   3995  CA  ALA B 112     -27.638  -9.880  48.600  1.00  0.00           C  
ATOM   3996  C   ALA B 112     -29.169  -9.824  48.501  1.00  0.00           C  
ATOM   3997  O   ALA B 112     -29.785  -8.818  48.852  1.00  0.00           O  
ATOM   3998  CB  ALA B 112     -26.973  -9.558  47.297  1.00  0.00           C  
ATOM   3999  H   ALA B 112     -26.539 -11.696  48.488  1.00  0.00           H  
ATOM   4000  HA  ALA B 112     -27.329  -9.103  49.299  1.00  0.00           H  
ATOM   4001 1HB  ALA B 112     -27.339  -8.599  46.928  1.00  0.00           H  
ATOM   4002 2HB  ALA B 112     -25.894  -9.503  47.444  1.00  0.00           H  
ATOM   4003 3HB  ALA B 112     -27.200 -10.336  46.571  1.00  0.00           H  
ATOM   4004  N   TYR B 113     -29.811 -10.889  48.029  1.00  0.00           N  
ATOM   4005  CA  TYR B 113     -31.272 -10.902  48.002  1.00  0.00           C  
ATOM   4006  C   TYR B 113     -31.834 -10.969  49.417  1.00  0.00           C  
ATOM   4007  O   TYR B 113     -32.852 -10.348  49.722  1.00  0.00           O  
ATOM   4008  CB  TYR B 113     -31.787 -12.077  47.167  1.00  0.00           C  
ATOM   4009  CG  TYR B 113     -31.801 -11.807  45.677  1.00  0.00           C  
ATOM   4010  CD1 TYR B 113     -30.709 -12.159  44.899  1.00  0.00           C  
ATOM   4011  CD2 TYR B 113     -32.908 -11.210  45.092  1.00  0.00           C  
ATOM   4012  CE1 TYR B 113     -30.722 -11.914  43.540  1.00  0.00           C  
ATOM   4013  CE2 TYR B 113     -32.921 -10.965  43.733  1.00  0.00           C  
ATOM   4014  CZ  TYR B 113     -31.833 -11.314  42.958  1.00  0.00           C  
ATOM   4015  OH  TYR B 113     -31.846 -11.069  41.604  1.00  0.00           O  
ATOM   4016  H   TYR B 113     -29.305 -11.693  47.687  1.00  0.00           H  
ATOM   4017  HA  TYR B 113     -31.617  -9.984  47.524  1.00  0.00           H  
ATOM   4018 1HB  TYR B 113     -31.164 -12.954  47.348  1.00  0.00           H  
ATOM   4019 2HB  TYR B 113     -32.801 -12.327  47.478  1.00  0.00           H  
ATOM   4020  HD1 TYR B 113     -29.839 -12.629  45.360  1.00  0.00           H  
ATOM   4021  HD2 TYR B 113     -33.766 -10.933  45.704  1.00  0.00           H  
ATOM   4022  HE1 TYR B 113     -29.864 -12.189  42.927  1.00  0.00           H  
ATOM   4023  HE2 TYR B 113     -33.790 -10.494  43.272  1.00  0.00           H  
ATOM   4024  HH  TYR B 113     -32.648 -10.594  41.373  1.00  0.00           H  
ATOM   4025  N   TYR B 114     -31.171 -11.724  50.285  1.00  0.00           N  
ATOM   4026  CA  TYR B 114     -31.591 -11.763  51.690  1.00  0.00           C  
ATOM   4027  C   TYR B 114     -31.621 -10.357  52.263  1.00  0.00           C  
ATOM   4028  O   TYR B 114     -32.562  -9.979  52.959  1.00  0.00           O  
ATOM   4029  CB  TYR B 114     -30.664 -12.657  52.517  1.00  0.00           C  
ATOM   4030  CG  TYR B 114     -31.108 -12.837  53.951  1.00  0.00           C  
ATOM   4031  CD1 TYR B 114     -31.987 -13.858  54.281  1.00  0.00           C  
ATOM   4032  CD2 TYR B 114     -30.637 -11.982  54.936  1.00  0.00           C  
ATOM   4033  CE1 TYR B 114     -32.394 -14.024  55.591  1.00  0.00           C  
ATOM   4034  CE2 TYR B 114     -31.044 -12.147  56.247  1.00  0.00           C  
ATOM   4035  CZ  TYR B 114     -31.918 -13.163  56.575  1.00  0.00           C  
ATOM   4036  OH  TYR B 114     -32.322 -13.327  57.879  1.00  0.00           O  
ATOM   4037  H   TYR B 114     -30.377 -12.276  49.993  1.00  0.00           H  
ATOM   4038  HA  TYR B 114     -32.589 -12.199  51.741  1.00  0.00           H  
ATOM   4039 1HB  TYR B 114     -30.599 -13.642  52.054  1.00  0.00           H  
ATOM   4040 2HB  TYR B 114     -29.661 -12.232  52.522  1.00  0.00           H  
ATOM   4041  HD1 TYR B 114     -32.358 -14.530  53.506  1.00  0.00           H  
ATOM   4042  HD2 TYR B 114     -29.946 -11.179  54.677  1.00  0.00           H  
ATOM   4043  HE1 TYR B 114     -33.084 -14.825  55.851  1.00  0.00           H  
ATOM   4044  HE2 TYR B 114     -30.674 -11.475  57.020  1.00  0.00           H  
ATOM   4045  HH  TYR B 114     -31.793 -12.765  58.450  1.00  0.00           H  
ATOM   4046  N   LYS B 115     -30.592  -9.553  51.982  1.00  0.00           N  
ATOM   4047  CA  LYS B 115     -30.529  -8.172  52.492  1.00  0.00           C  
ATOM   4048  C   LYS B 115     -31.677  -7.304  52.010  1.00  0.00           C  
ATOM   4049  O   LYS B 115     -32.143  -6.371  52.711  1.00  0.00           O  
ATOM   4050  CB  LYS B 115     -29.204  -7.519  52.097  1.00  0.00           C  
ATOM   4051  CG  LYS B 115     -27.978  -8.137  52.756  1.00  0.00           C  
ATOM   4052  CD  LYS B 115     -27.944  -7.841  54.249  1.00  0.00           C  
ATOM   4053  CE  LYS B 115     -26.683  -8.393  54.895  1.00  0.00           C  
ATOM   4054  NZ  LYS B 115     -26.658  -8.151  56.364  1.00  0.00           N  
ATOM   4055  H   LYS B 115     -29.837  -9.899  51.405  1.00  0.00           H  
ATOM   4056  HA  LYS B 115     -30.574  -8.203  53.581  1.00  0.00           H  
ATOM   4057 1HB  LYS B 115     -29.073  -7.587  51.016  1.00  0.00           H  
ATOM   4058 2HB  LYS B 115     -29.227  -6.461  52.357  1.00  0.00           H  
ATOM   4059 1HG  LYS B 115     -27.991  -9.218  52.610  1.00  0.00           H  
ATOM   4060 2HG  LYS B 115     -27.075  -7.737  52.296  1.00  0.00           H  
ATOM   4061 1HD  LYS B 115     -27.981  -6.762  54.406  1.00  0.00           H  
ATOM   4062 2HD  LYS B 115     -28.814  -8.290  54.728  1.00  0.00           H  
ATOM   4063 1HE  LYS B 115     -26.622  -9.465  54.715  1.00  0.00           H  
ATOM   4064 2HE  LYS B 115     -25.807  -7.922  54.447  1.00  0.00           H  
ATOM   4065 1HZ  LYS B 115     -25.807  -8.531  56.754  1.00  0.00           H  
ATOM   4066 2HZ  LYS B 115     -26.696  -7.157  56.542  1.00  0.00           H  
ATOM   4067 3HZ  LYS B 115     -27.455  -8.600  56.792  1.00  0.00           H  
ATOM   4068  N   GLN B 116     -32.141  -7.574  50.791  1.00  0.00           N  
ATOM   4069  CA  GLN B 116     -33.280  -6.851  50.215  1.00  0.00           C  
ATOM   4070  C   GLN B 116     -34.632  -7.373  50.708  1.00  0.00           C  
ATOM   4071  O   GLN B 116     -35.671  -6.787  50.364  1.00  0.00           O  
ATOM   4072  CB  GLN B 116     -33.230  -6.928  48.687  1.00  0.00           C  
ATOM   4073  CG  GLN B 116     -32.024  -6.238  48.068  1.00  0.00           C  
ATOM   4074  CD  GLN B 116     -32.012  -4.745  48.334  1.00  0.00           C  
ATOM   4075  OE1 GLN B 116     -31.310  -4.265  49.229  1.00  0.00           O  
ATOM   4076  NE2 GLN B 116     -32.791  -4.000  47.558  1.00  0.00           N  
ATOM   4077  H   GLN B 116     -31.693  -8.298  50.248  1.00  0.00           H  
ATOM   4078  HA  GLN B 116     -33.206  -5.802  50.506  1.00  0.00           H  
ATOM   4079 1HB  GLN B 116     -33.216  -7.970  48.375  1.00  0.00           H  
ATOM   4080 2HB  GLN B 116     -34.127  -6.472  48.270  1.00  0.00           H  
ATOM   4081 1HG  GLN B 116     -31.116  -6.669  48.492  1.00  0.00           H  
ATOM   4082 2HG  GLN B 116     -32.043  -6.393  46.990  1.00  0.00           H  
ATOM   4083 1HE2 GLN B 116     -32.824  -3.008  47.686  1.00  0.00           H  
ATOM   4084 2HE2 GLN B 116     -33.344  -4.431  46.845  1.00  0.00           H  
ATOM   4085  N   GLY B 117     -34.664  -8.415  51.514  1.00  0.00           N  
ATOM   4086  CA  GLY B 117     -35.934  -8.990  51.911  1.00  0.00           C  
ATOM   4087  C   GLY B 117     -36.534  -9.935  50.874  1.00  0.00           C  
ATOM   4088  O   GLY B 117     -37.687 -10.331  51.018  1.00  0.00           O  
ATOM   4089  H   GLY B 117     -33.808  -8.825  51.862  1.00  0.00           H  
ATOM   4090 1HA  GLY B 117     -35.809  -9.539  52.844  1.00  0.00           H  
ATOM   4091 2HA  GLY B 117     -36.650  -8.191  52.102  1.00  0.00           H  
ATOM   4092  N   ASP B 118     -35.738 -10.388  49.908  1.00  0.00           N  
ATOM   4093  CA  ASP B 118     -36.192 -11.308  48.861  1.00  0.00           C  
ATOM   4094  C   ASP B 118     -35.844 -12.706  49.221  1.00  0.00           C  
ATOM   4095  O   ASP B 118     -34.893 -13.277  48.686  1.00  0.00           O  
ATOM   4096  CB  ASP B 118     -35.569 -10.965  47.505  1.00  0.00           C  
ATOM   4097  CG  ASP B 118     -36.077  -9.648  46.937  1.00  0.00           C  
ATOM   4098  OD1 ASP B 118     -37.199  -9.296  47.215  1.00  0.00           O  
ATOM   4099  OD2 ASP B 118     -35.338  -9.005  46.228  1.00  0.00           O  
ATOM   4100  H   ASP B 118     -34.776 -10.077  49.907  1.00  0.00           H  
ATOM   4101  HA  ASP B 118     -37.273 -11.213  48.761  1.00  0.00           H  
ATOM   4102 1HB  ASP B 118     -34.485 -10.906  47.608  1.00  0.00           H  
ATOM   4103 2HB  ASP B 118     -35.787 -11.760  46.793  1.00  0.00           H  
ATOM   4104  N   TYR B 119     -36.607 -13.278  50.134  1.00  0.00           N  
ATOM   4105  CA  TYR B 119     -36.232 -14.545  50.735  1.00  0.00           C  
ATOM   4106  C   TYR B 119     -36.397 -15.723  49.799  1.00  0.00           C  
ATOM   4107  O   TYR B 119     -35.672 -16.712  49.897  1.00  0.00           O  
ATOM   4108  CB  TYR B 119     -37.046 -14.779  52.009  1.00  0.00           C  
ATOM   4109  CG  TYR B 119     -36.913 -13.672  53.031  1.00  0.00           C  
ATOM   4110  CD1 TYR B 119     -38.021 -12.917  53.383  1.00  0.00           C  
ATOM   4111  CD2 TYR B 119     -35.683 -13.410  53.616  1.00  0.00           C  
ATOM   4112  CE1 TYR B 119     -37.901 -11.905  54.316  1.00  0.00           C  
ATOM   4113  CE2 TYR B 119     -35.561 -12.399  54.548  1.00  0.00           C  
ATOM   4114  CZ  TYR B 119     -36.665 -11.648  54.898  1.00  0.00           C  
ATOM   4115  OH  TYR B 119     -36.544 -10.640  55.828  1.00  0.00           O  
ATOM   4116  H   TYR B 119     -37.465 -12.832  50.422  1.00  0.00           H  
ATOM   4117  HA  TYR B 119     -35.179 -14.496  51.016  1.00  0.00           H  
ATOM   4118 1HB  TYR B 119     -38.101 -14.882  51.753  1.00  0.00           H  
ATOM   4119 2HB  TYR B 119     -36.730 -15.712  52.476  1.00  0.00           H  
ATOM   4120  HD1 TYR B 119     -38.989 -13.122  52.925  1.00  0.00           H  
ATOM   4121  HD2 TYR B 119     -34.810 -14.004  53.337  1.00  0.00           H  
ATOM   4122  HE1 TYR B 119     -38.771 -11.312  54.594  1.00  0.00           H  
ATOM   4123  HE2 TYR B 119     -34.594 -12.194  55.007  1.00  0.00           H  
ATOM   4124  HH  TYR B 119     -35.615 -10.496  56.022  1.00  0.00           H  
ATOM   4125  N   ASP B 120     -37.343 -15.681  48.863  1.00  0.00           N  
ATOM   4126  CA  ASP B 120     -37.519 -16.766  47.878  1.00  0.00           C  
ATOM   4127  C   ASP B 120     -36.288 -16.918  46.993  1.00  0.00           C  
ATOM   4128  O   ASP B 120     -35.800 -18.027  46.776  1.00  0.00           O  
ATOM   4129  CB  ASP B 120     -38.745 -16.510  46.998  1.00  0.00           C  
ATOM   4130  CG  ASP B 120     -40.058 -16.708  47.743  1.00  0.00           C  
ATOM   4131  OD1 ASP B 120     -40.038 -17.293  48.801  1.00  0.00           O  
ATOM   4132  OD2 ASP B 120     -41.070 -16.272  47.248  1.00  0.00           O  
ATOM   4133  H   ASP B 120     -37.958 -14.881  48.827  1.00  0.00           H  
ATOM   4134  HA  ASP B 120     -37.679 -17.701  48.417  1.00  0.00           H  
ATOM   4135 1HB  ASP B 120     -38.711 -15.490  46.616  1.00  0.00           H  
ATOM   4136 2HB  ASP B 120     -38.726 -17.183  46.141  1.00  0.00           H  
ATOM   4137  N   GLU B 121     -35.799 -15.788  46.491  1.00  0.00           N  
ATOM   4138  CA  GLU B 121     -34.580 -15.731  45.689  1.00  0.00           C  
ATOM   4139  C   GLU B 121     -33.369 -16.145  46.491  1.00  0.00           C  
ATOM   4140  O   GLU B 121     -32.550 -16.939  46.030  1.00  0.00           O  
ATOM   4141  CB  GLU B 121     -34.368 -14.321  45.134  1.00  0.00           C  
ATOM   4142  CG  GLU B 121     -35.365 -13.913  44.057  1.00  0.00           C  
ATOM   4143  CD  GLU B 121     -36.725 -13.591  44.611  1.00  0.00           C  
ATOM   4144  OE1 GLU B 121     -36.907 -13.717  45.798  1.00  0.00           O  
ATOM   4145  OE2 GLU B 121     -37.582 -13.219  43.845  1.00  0.00           O  
ATOM   4146  H   GLU B 121     -36.305 -14.935  46.680  1.00  0.00           H  
ATOM   4147  HA  GLU B 121     -34.688 -16.413  44.845  1.00  0.00           H  
ATOM   4148 1HB  GLU B 121     -34.437 -13.596  45.945  1.00  0.00           H  
ATOM   4149 2HB  GLU B 121     -33.367 -14.244  44.710  1.00  0.00           H  
ATOM   4150 1HG  GLU B 121     -34.980 -13.037  43.536  1.00  0.00           H  
ATOM   4151 2HG  GLU B 121     -35.454 -14.722  43.335  1.00  0.00           H  
ATOM   4152  N   ALA B 122     -33.234 -15.614  47.715  1.00  0.00           N  
ATOM   4153  CA  ALA B 122     -32.127 -15.970  48.625  1.00  0.00           C  
ATOM   4154  C   ALA B 122     -32.089 -17.481  48.800  1.00  0.00           C  
ATOM   4155  O   ALA B 122     -31.039 -18.108  48.658  1.00  0.00           O  
ATOM   4156  CB  ALA B 122     -32.273 -15.279  49.957  1.00  0.00           C  
ATOM   4157  H   ALA B 122     -33.922 -14.940  48.020  1.00  0.00           H  
ATOM   4158  HA  ALA B 122     -31.191 -15.621  48.185  1.00  0.00           H  
ATOM   4159 1HB  ALA B 122     -31.444 -15.561  50.605  1.00  0.00           H  
ATOM   4160 2HB  ALA B 122     -32.267 -14.200  49.808  1.00  0.00           H  
ATOM   4161 3HB  ALA B 122     -33.213 -15.577  50.418  1.00  0.00           H  
ATOM   4162  N   ILE B 123     -33.246 -18.070  49.116  1.00  0.00           N  
ATOM   4163  CA  ILE B 123     -33.350 -19.518  49.293  1.00  0.00           C  
ATOM   4164  C   ILE B 123     -32.895 -20.279  48.039  1.00  0.00           C  
ATOM   4165  O   ILE B 123     -32.130 -21.239  48.126  1.00  0.00           O  
ATOM   4166  CB  ILE B 123     -34.795 -19.920  49.641  1.00  0.00           C  
ATOM   4167  CG1 ILE B 123     -35.143 -19.478  51.065  1.00  0.00           C  
ATOM   4168  CG2 ILE B 123     -34.981 -21.422  49.486  1.00  0.00           C  
ATOM   4169  CD1 ILE B 123     -36.618 -19.560  51.386  1.00  0.00           C  
ATOM   4170  H   ILE B 123     -34.071 -17.499  49.234  1.00  0.00           H  
ATOM   4171  HA  ILE B 123     -32.707 -19.812  50.124  1.00  0.00           H  
ATOM   4172  HB  ILE B 123     -35.485 -19.407  48.974  1.00  0.00           H  
ATOM   4173 1HG1 ILE B 123     -34.604 -20.098  51.780  1.00  0.00           H  
ATOM   4174 2HG1 ILE B 123     -34.818 -18.448  51.216  1.00  0.00           H  
ATOM   4175 1HG2 ILE B 123     -36.007 -21.689  49.737  1.00  0.00           H  
ATOM   4176 2HG2 ILE B 123     -34.773 -21.709  48.456  1.00  0.00           H  
ATOM   4177 3HG2 ILE B 123     -34.297 -21.944  50.154  1.00  0.00           H  
ATOM   4178 1HD1 ILE B 123     -36.786 -19.229  52.411  1.00  0.00           H  
ATOM   4179 2HD1 ILE B 123     -37.175 -18.918  50.702  1.00  0.00           H  
ATOM   4180 3HD1 ILE B 123     -36.959 -20.588  51.276  1.00  0.00           H  
ATOM   4181  N   GLU B 124     -33.356 -19.865  46.867  1.00  0.00           N  
ATOM   4182  CA  GLU B 124     -32.974 -20.536  45.637  1.00  0.00           C  
ATOM   4183  C   GLU B 124     -31.475 -20.514  45.429  1.00  0.00           C  
ATOM   4184  O   GLU B 124     -30.876 -21.519  45.045  1.00  0.00           O  
ATOM   4185  CB  GLU B 124     -33.669 -19.887  44.438  1.00  0.00           C  
ATOM   4186  CG  GLU B 124     -33.298 -20.491  43.092  1.00  0.00           C  
ATOM   4187  CD  GLU B 124     -34.019 -19.845  41.942  1.00  0.00           C  
ATOM   4188  OE1 GLU B 124     -34.981 -19.155  42.180  1.00  0.00           O  
ATOM   4189  OE2 GLU B 124     -33.606 -20.042  40.822  1.00  0.00           O  
ATOM   4190  H   GLU B 124     -33.981 -19.073  46.820  1.00  0.00           H  
ATOM   4191  HA  GLU B 124     -33.298 -21.576  45.694  1.00  0.00           H  
ATOM   4192 1HB  GLU B 124     -34.749 -19.970  44.556  1.00  0.00           H  
ATOM   4193 2HB  GLU B 124     -33.424 -18.824  44.408  1.00  0.00           H  
ATOM   4194 1HG  GLU B 124     -32.225 -20.383  42.940  1.00  0.00           H  
ATOM   4195 2HG  GLU B 124     -33.529 -21.556  43.108  1.00  0.00           H  
ATOM   4196  N   TYR B 125     -30.867 -19.355  45.683  1.00  0.00           N  
ATOM   4197  CA  TYR B 125     -29.455 -19.174  45.397  1.00  0.00           C  
ATOM   4198  C   TYR B 125     -28.631 -19.882  46.458  1.00  0.00           C  
ATOM   4199  O   TYR B 125     -27.525 -20.352  46.188  1.00  0.00           O  
ATOM   4200  CB  TYR B 125     -29.096 -17.689  45.330  1.00  0.00           C  
ATOM   4201  CG  TYR B 125     -29.732 -16.956  44.171  1.00  0.00           C  
ATOM   4202  CD1 TYR B 125     -30.489 -15.817  44.400  1.00  0.00           C  
ATOM   4203  CD2 TYR B 125     -29.559 -17.424  42.876  1.00  0.00           C  
ATOM   4204  CE1 TYR B 125     -31.070 -15.147  43.341  1.00  0.00           C  
ATOM   4205  CE2 TYR B 125     -30.141 -16.756  41.817  1.00  0.00           C  
ATOM   4206  CZ  TYR B 125     -30.894 -15.623  42.046  1.00  0.00           C  
ATOM   4207  OH  TYR B 125     -31.473 -14.956  40.990  1.00  0.00           O  
ATOM   4208  H   TYR B 125     -31.390 -18.589  46.082  1.00  0.00           H  
ATOM   4209  HA  TYR B 125     -29.243 -19.603  44.417  1.00  0.00           H  
ATOM   4210 1HB  TYR B 125     -29.405 -17.197  46.254  1.00  0.00           H  
ATOM   4211 2HB  TYR B 125     -28.014 -17.579  45.249  1.00  0.00           H  
ATOM   4212  HD1 TYR B 125     -30.624 -15.448  45.417  1.00  0.00           H  
ATOM   4213  HD2 TYR B 125     -28.965 -18.320  42.696  1.00  0.00           H  
ATOM   4214  HE1 TYR B 125     -31.665 -14.253  43.521  1.00  0.00           H  
ATOM   4215  HE2 TYR B 125     -30.006 -17.124  40.800  1.00  0.00           H  
ATOM   4216  HH  TYR B 125     -32.038 -14.257  41.325  1.00  0.00           H  
ATOM   4217  N   TYR B 126     -29.145 -19.974  47.681  1.00  0.00           N  
ATOM   4218  CA  TYR B 126     -28.425 -20.723  48.708  1.00  0.00           C  
ATOM   4219  C   TYR B 126     -28.403 -22.191  48.368  1.00  0.00           C  
ATOM   4220  O   TYR B 126     -27.386 -22.863  48.539  1.00  0.00           O  
ATOM   4221  CB  TYR B 126     -29.053 -20.507  50.087  1.00  0.00           C  
ATOM   4222  CG  TYR B 126     -28.808 -19.129  50.661  1.00  0.00           C  
ATOM   4223  CD1 TYR B 126     -27.603 -18.485  50.426  1.00  0.00           C  
ATOM   4224  CD2 TYR B 126     -29.789 -18.512  51.423  1.00  0.00           C  
ATOM   4225  CE1 TYR B 126     -27.379 -17.226  50.951  1.00  0.00           C  
ATOM   4226  CE2 TYR B 126     -29.565 -17.254  51.947  1.00  0.00           C  
ATOM   4227  CZ  TYR B 126     -28.366 -16.612  51.714  1.00  0.00           C  
ATOM   4228  OH  TYR B 126     -28.143 -15.359  52.236  1.00  0.00           O  
ATOM   4229  H   TYR B 126     -30.025 -19.538  47.916  1.00  0.00           H  
ATOM   4230  HA  TYR B 126     -27.402 -20.348  48.757  1.00  0.00           H  
ATOM   4231 1HB  TYR B 126     -30.131 -20.663  50.023  1.00  0.00           H  
ATOM   4232 2HB  TYR B 126     -28.656 -21.242  50.786  1.00  0.00           H  
ATOM   4233  HD1 TYR B 126     -26.832 -18.971  49.828  1.00  0.00           H  
ATOM   4234  HD2 TYR B 126     -30.736 -19.020  51.609  1.00  0.00           H  
ATOM   4235  HE1 TYR B 126     -26.434 -16.719  50.766  1.00  0.00           H  
ATOM   4236  HE2 TYR B 126     -30.336 -16.768  52.547  1.00  0.00           H  
ATOM   4237  HH  TYR B 126     -27.268 -15.058  51.982  1.00  0.00           H  
ATOM   4238  N   GLN B 127     -29.526 -22.714  47.879  1.00  0.00           N  
ATOM   4239  CA  GLN B 127     -29.615 -24.122  47.514  1.00  0.00           C  
ATOM   4240  C   GLN B 127     -28.620 -24.424  46.402  1.00  0.00           C  
ATOM   4241  O   GLN B 127     -27.928 -25.442  46.433  1.00  0.00           O  
ATOM   4242  CB  GLN B 127     -31.034 -24.486  47.071  1.00  0.00           C  
ATOM   4243  CG  GLN B 127     -32.055 -24.495  48.196  1.00  0.00           C  
ATOM   4244  CD  GLN B 127     -33.470 -24.697  47.692  1.00  0.00           C  
ATOM   4245  OE1 GLN B 127     -33.818 -24.269  46.588  1.00  0.00           O  
ATOM   4246  NE2 GLN B 127     -34.298 -25.351  48.498  1.00  0.00           N  
ATOM   4247  H   GLN B 127     -30.337 -22.123  47.760  1.00  0.00           H  
ATOM   4248  HA  GLN B 127     -29.378 -24.723  48.393  1.00  0.00           H  
ATOM   4249 1HB  GLN B 127     -31.373 -23.775  46.315  1.00  0.00           H  
ATOM   4250 2HB  GLN B 127     -31.030 -25.475  46.611  1.00  0.00           H  
ATOM   4251 1HG  GLN B 127     -31.817 -25.310  48.881  1.00  0.00           H  
ATOM   4252 2HG  GLN B 127     -32.011 -23.542  48.721  1.00  0.00           H  
ATOM   4253 1HE2 GLN B 127     -35.246 -25.514  48.219  1.00  0.00           H  
ATOM   4254 2HE2 GLN B 127     -33.975 -25.682  49.386  1.00  0.00           H  
ATOM   4255  N   LYS B 128     -28.546 -23.532  45.412  1.00  0.00           N  
ATOM   4256  CA  LYS B 128     -27.580 -23.685  44.341  1.00  0.00           C  
ATOM   4257  C   LYS B 128     -26.136 -23.661  44.866  1.00  0.00           C  
ATOM   4258  O   LYS B 128     -25.299 -24.458  44.443  1.00  0.00           O  
ATOM   4259  CB  LYS B 128     -27.782 -22.587  43.294  1.00  0.00           C  
ATOM   4260  CG  LYS B 128     -29.056 -22.730  42.472  1.00  0.00           C  
ATOM   4261  CD  LYS B 128     -29.227 -21.561  41.512  1.00  0.00           C  
ATOM   4262  CE  LYS B 128     -30.507 -21.694  40.700  1.00  0.00           C  
ATOM   4263  NZ  LYS B 128     -30.734 -20.514  39.821  1.00  0.00           N  
ATOM   4264  H   LYS B 128     -29.168 -22.737  45.403  1.00  0.00           H  
ATOM   4265  HA  LYS B 128     -27.750 -24.648  43.858  1.00  0.00           H  
ATOM   4266 1HB  LYS B 128     -27.809 -21.616  43.786  1.00  0.00           H  
ATOM   4267 2HB  LYS B 128     -26.937 -22.582  42.606  1.00  0.00           H  
ATOM   4268 1HG  LYS B 128     -29.017 -23.657  41.898  1.00  0.00           H  
ATOM   4269 2HG  LYS B 128     -29.916 -22.772  43.137  1.00  0.00           H  
ATOM   4270 1HD  LYS B 128     -29.260 -20.628  42.077  1.00  0.00           H  
ATOM   4271 2HD  LYS B 128     -28.378 -21.522  40.829  1.00  0.00           H  
ATOM   4272 1HE  LYS B 128     -30.454 -22.587  40.080  1.00  0.00           H  
ATOM   4273 2HE  LYS B 128     -31.358 -21.796  41.375  1.00  0.00           H  
ATOM   4274 1HZ  LYS B 128     -31.591 -20.639  39.302  1.00  0.00           H  
ATOM   4275 2HZ  LYS B 128     -30.804 -19.679  40.388  1.00  0.00           H  
ATOM   4276 3HZ  LYS B 128     -29.962 -20.419  39.177  1.00  0.00           H  
ATOM   4277  N   ALA B 129     -25.830 -22.760  45.781  1.00  0.00           N  
ATOM   4278  CA  ALA B 129     -24.495 -22.714  46.390  1.00  0.00           C  
ATOM   4279  C   ALA B 129     -24.125 -24.018  47.096  1.00  0.00           C  
ATOM   4280  O   ALA B 129     -22.996 -24.496  46.986  1.00  0.00           O  
ATOM   4281  CB  ALA B 129     -24.368 -21.547  47.322  1.00  0.00           C  
ATOM   4282  H   ALA B 129     -26.527 -22.088  46.071  1.00  0.00           H  
ATOM   4283  HA  ALA B 129     -23.761 -22.541  45.602  1.00  0.00           H  
ATOM   4284 1HB  ALA B 129     -23.369 -21.536  47.759  1.00  0.00           H  
ATOM   4285 2HB  ALA B 129     -24.533 -20.621  46.771  1.00  0.00           H  
ATOM   4286 3HB  ALA B 129     -25.109 -21.632  48.115  1.00  0.00           H  
ATOM   4287  N   LEU B 130     -25.080 -24.593  47.821  1.00  0.00           N  
ATOM   4288  CA  LEU B 130     -24.863 -25.805  48.603  1.00  0.00           C  
ATOM   4289  C   LEU B 130     -24.750 -27.023  47.711  1.00  0.00           C  
ATOM   4290  O   LEU B 130     -24.080 -27.995  48.040  1.00  0.00           O  
ATOM   4291  CB  LEU B 130     -26.009 -26.008  49.604  1.00  0.00           C  
ATOM   4292  CG  LEU B 130     -26.059 -25.009  50.768  1.00  0.00           C  
ATOM   4293  CD1 LEU B 130     -27.331 -25.235  51.575  1.00  0.00           C  
ATOM   4294  CD2 LEU B 130     -24.822 -25.179  51.637  1.00  0.00           C  
ATOM   4295  H   LEU B 130     -25.995 -24.163  47.825  1.00  0.00           H  
ATOM   4296  HA  LEU B 130     -23.933 -25.693  49.162  1.00  0.00           H  
ATOM   4297 1HB  LEU B 130     -26.953 -25.938  49.067  1.00  0.00           H  
ATOM   4298 2HB  LEU B 130     -25.927 -27.007  50.028  1.00  0.00           H  
ATOM   4299  HG  LEU B 130     -26.089 -23.993  50.374  1.00  0.00           H  
ATOM   4300 1HD1 LEU B 130     -27.367 -24.525  52.402  1.00  0.00           H  
ATOM   4301 2HD1 LEU B 130     -28.199 -25.086  50.934  1.00  0.00           H  
ATOM   4302 3HD1 LEU B 130     -27.337 -26.250  51.968  1.00  0.00           H  
ATOM   4303 1HD2 LEU B 130     -24.857 -24.470  52.464  1.00  0.00           H  
ATOM   4304 2HD2 LEU B 130     -24.792 -26.196  52.032  1.00  0.00           H  
ATOM   4305 3HD2 LEU B 130     -23.930 -24.997  51.040  1.00  0.00           H  
ATOM   4306  N   GLU B 131     -25.385 -26.967  46.547  1.00  0.00           N  
ATOM   4307  CA  GLU B 131     -25.229 -28.008  45.561  1.00  0.00           C  
ATOM   4308  C   GLU B 131     -23.756 -28.089  45.165  1.00  0.00           C  
ATOM   4309  O   GLU B 131     -23.235 -29.181  45.053  1.00  0.00           O  
ATOM   4310  CB  GLU B 131     -26.105 -27.733  44.336  1.00  0.00           C  
ATOM   4311  CG  GLU B 131     -26.023 -28.800  43.253  1.00  0.00           C  
ATOM   4312  CD  GLU B 131     -26.923 -28.515  42.082  1.00  0.00           C  
ATOM   4313  OE1 GLU B 131     -27.600 -27.515  42.107  1.00  0.00           O  
ATOM   4314  OE2 GLU B 131     -26.933 -29.299  41.162  1.00  0.00           O  
ATOM   4315  H   GLU B 131     -25.991 -26.184  46.345  1.00  0.00           H  
ATOM   4316  HA  GLU B 131     -25.553 -28.952  46.000  1.00  0.00           H  
ATOM   4317 1HB  GLU B 131     -27.147 -27.648  44.644  1.00  0.00           H  
ATOM   4318 2HB  GLU B 131     -25.818 -26.781  43.890  1.00  0.00           H  
ATOM   4319 1HG  GLU B 131     -24.995 -28.865  42.898  1.00  0.00           H  
ATOM   4320 2HG  GLU B 131     -26.292 -29.762  43.685  1.00  0.00           H  
ATOM   4321  N   LEU B 132     -23.101 -26.948  44.934  1.00  0.00           N  
ATOM   4322  CA  LEU B 132     -21.681 -26.924  44.532  1.00  0.00           C  
ATOM   4323  C   LEU B 132     -20.698 -27.112  45.691  1.00  0.00           C  
ATOM   4324  O   LEU B 132     -19.649 -27.769  45.533  1.00  0.00           O  
ATOM   4325  CB  LEU B 132     -21.368 -25.596  43.830  1.00  0.00           C  
ATOM   4326  CG  LEU B 132     -22.070 -25.375  42.483  1.00  0.00           C  
ATOM   4327  CD1 LEU B 132     -21.778 -23.968  41.983  1.00  0.00           C  
ATOM   4328  CD2 LEU B 132     -21.593 -26.421  41.485  1.00  0.00           C  
ATOM   4329  H   LEU B 132     -23.597 -26.075  45.040  1.00  0.00           H  
ATOM   4330  HA  LEU B 132     -21.506 -27.742  43.831  1.00  0.00           H  
ATOM   4331 1HB  LEU B 132     -21.655 -24.779  44.490  1.00  0.00           H  
ATOM   4332 2HB  LEU B 132     -20.294 -25.538  43.657  1.00  0.00           H  
ATOM   4333  HG  LEU B 132     -23.149 -25.465  42.615  1.00  0.00           H  
ATOM   4334 1HD1 LEU B 132     -22.276 -23.810  41.025  1.00  0.00           H  
ATOM   4335 2HD1 LEU B 132     -22.147 -23.241  42.706  1.00  0.00           H  
ATOM   4336 3HD1 LEU B 132     -20.703 -23.842  41.857  1.00  0.00           H  
ATOM   4337 1HD2 LEU B 132     -22.092 -26.265  40.528  1.00  0.00           H  
ATOM   4338 2HD2 LEU B 132     -20.514 -26.330  41.352  1.00  0.00           H  
ATOM   4339 3HD2 LEU B 132     -21.831 -27.416  41.859  1.00  0.00           H  
ATOM   4340  N   ASP B 133     -21.070 -26.544  46.842  1.00  0.00           N  
ATOM   4341  CA  ASP B 133     -20.310 -26.604  48.088  1.00  0.00           C  
ATOM   4342  C   ASP B 133     -21.219 -26.996  49.252  1.00  0.00           C  
ATOM   4343  O   ASP B 133     -21.709 -26.137  49.986  1.00  0.00           O  
ATOM   4344  CB  ASP B 133     -19.641 -25.259  48.378  1.00  0.00           C  
ATOM   4345  CG  ASP B 133     -18.766 -25.289  49.625  1.00  0.00           C  
ATOM   4346  OD1 ASP B 133     -18.792 -26.276  50.320  1.00  0.00           O  
ATOM   4347  OD2 ASP B 133     -18.082 -24.324  49.867  1.00  0.00           O  
ATOM   4348  H   ASP B 133     -21.946 -26.042  46.823  1.00  0.00           H  
ATOM   4349  HA  ASP B 133     -19.526 -27.355  47.980  1.00  0.00           H  
ATOM   4350 1HB  ASP B 133     -19.026 -24.967  47.527  1.00  0.00           H  
ATOM   4351 2HB  ASP B 133     -20.406 -24.493  48.507  1.00  0.00           H  
ATOM   4352  N   PRO B 134     -21.449 -28.282  49.427  1.00  0.00           N  
ATOM   4353  CA  PRO B 134     -22.292 -28.735  50.539  1.00  0.00           C  
ATOM   4354  C   PRO B 134     -21.798 -28.300  51.900  1.00  0.00           C  
ATOM   4355  O   PRO B 134     -22.595 -28.331  52.861  1.00  0.00           O  
ATOM   4356  CB  PRO B 134     -22.236 -30.260  50.401  1.00  0.00           C  
ATOM   4357  CG  PRO B 134     -21.953 -30.486  48.956  1.00  0.00           C  
ATOM   4358  CD  PRO B 134     -20.996 -29.385  48.584  1.00  0.00           C  
ATOM   4359  HA  PRO B 134     -23.290 -28.315  50.409  1.00  0.00           H  
ATOM   4360 1HB  PRO B 134     -21.456 -30.669  51.058  1.00  0.00           H  
ATOM   4361 2HB  PRO B 134     -23.192 -30.700  50.723  1.00  0.00           H  
ATOM   4362 1HG  PRO B 134     -21.525 -31.489  48.805  1.00  0.00           H  
ATOM   4363 2HG  PRO B 134     -22.887 -30.449  48.375  1.00  0.00           H  
ATOM   4364 1HD  PRO B 134     -19.968 -29.698  48.821  1.00  0.00           H  
ATOM   4365 2HD  PRO B 134     -21.096 -29.157  47.513  1.00  0.00           H  
ATOM   4366  N   ASN B 135     -20.513 -27.941  52.015  1.00  0.00           N  
ATOM   4367  CA  ASN B 135     -19.930 -27.639  53.327  1.00  0.00           C  
ATOM   4368  C   ASN B 135     -20.000 -26.164  53.759  1.00  0.00           C  
ATOM   4369  O   ASN B 135     -19.416 -25.775  54.769  1.00  0.00           O  
ATOM   4370  CB  ASN B 135     -18.487 -28.108  53.354  1.00  0.00           C  
ATOM   4371  CG  ASN B 135     -18.366 -29.607  53.328  1.00  0.00           C  
ATOM   4372  OD1 ASN B 135     -19.181 -30.318  53.929  1.00  0.00           O  
ATOM   4373  ND2 ASN B 135     -17.366 -30.101  52.647  1.00  0.00           N  
ATOM   4374  H   ASN B 135     -19.932 -27.877  51.191  1.00  0.00           H  
ATOM   4375  HA  ASN B 135     -20.477 -28.200  54.086  1.00  0.00           H  
ATOM   4376 1HB  ASN B 135     -17.954 -27.699  52.495  1.00  0.00           H  
ATOM   4377 2HB  ASN B 135     -17.998 -27.732  54.252  1.00  0.00           H  
ATOM   4378 1HD2 ASN B 135     -17.236 -31.092  52.594  1.00  0.00           H  
ATOM   4379 2HD2 ASN B 135     -16.730 -29.488  52.177  1.00  0.00           H  
ATOM   4380  N   ASN B 136     -20.705 -25.358  53.000  1.00  0.00           N  
ATOM   4381  CA  ASN B 136     -20.839 -23.948  53.329  1.00  0.00           C  
ATOM   4382  C   ASN B 136     -21.848 -23.841  54.461  1.00  0.00           C  
ATOM   4383  O   ASN B 136     -23.057 -23.815  54.226  1.00  0.00           O  
ATOM   4384  CB  ASN B 136     -21.259 -23.128  52.123  1.00  0.00           C  
ATOM   4385  CG  ASN B 136     -21.241 -21.649  52.395  1.00  0.00           C  
ATOM   4386  OD1 ASN B 136     -21.472 -21.211  53.527  1.00  0.00           O  
ATOM   4387  ND2 ASN B 136     -20.969 -20.872  51.377  1.00  0.00           N  
ATOM   4388  H   ASN B 136     -21.162 -25.715  52.174  1.00  0.00           H  
ATOM   4389  HA  ASN B 136     -19.863 -23.570  53.635  1.00  0.00           H  
ATOM   4390 1HB  ASN B 136     -20.593 -23.341  51.287  1.00  0.00           H  
ATOM   4391 2HB  ASN B 136     -22.267 -23.418  51.821  1.00  0.00           H  
ATOM   4392 1HD2 ASN B 136     -20.942 -19.880  51.498  1.00  0.00           H  
ATOM   4393 2HD2 ASN B 136     -20.788 -21.271  50.478  1.00  0.00           H  
ATOM   4394  N   ALA B 137     -21.336 -23.781  55.688  1.00  0.00           N  
ATOM   4395  CA  ALA B 137     -22.163 -23.720  56.886  1.00  0.00           C  
ATOM   4396  C   ALA B 137     -23.003 -22.466  56.908  1.00  0.00           C  
ATOM   4397  O   ALA B 137     -24.179 -22.502  57.269  1.00  0.00           O  
ATOM   4398  CB  ALA B 137     -21.307 -23.844  58.153  1.00  0.00           C  
ATOM   4399  H   ALA B 137     -20.330 -23.779  55.784  1.00  0.00           H  
ATOM   4400  HA  ALA B 137     -22.825 -24.586  56.895  1.00  0.00           H  
ATOM   4401 1HB  ALA B 137     -21.948 -23.795  59.033  1.00  0.00           H  
ATOM   4402 2HB  ALA B 137     -20.776 -24.796  58.142  1.00  0.00           H  
ATOM   4403 3HB  ALA B 137     -20.586 -23.027  58.184  1.00  0.00           H  
ATOM   4404  N   GLU B 138     -22.423 -21.337  56.527  1.00  0.00           N  
ATOM   4405  CA  GLU B 138     -23.189 -20.099  56.533  1.00  0.00           C  
ATOM   4406  C   GLU B 138     -24.330 -20.132  55.530  1.00  0.00           C  
ATOM   4407  O   GLU B 138     -25.410 -19.600  55.787  1.00  0.00           O  
ATOM   4408  CB  GLU B 138     -22.276 -18.908  56.230  1.00  0.00           C  
ATOM   4409  CG  GLU B 138     -21.264 -18.599  57.325  1.00  0.00           C  
ATOM   4410  CD  GLU B 138     -20.378 -17.433  56.990  1.00  0.00           C  
ATOM   4411  OE1 GLU B 138     -20.587 -16.826  55.967  1.00  0.00           O  
ATOM   4412  OE2 GLU B 138     -19.487 -17.149  57.758  1.00  0.00           O  
ATOM   4413  H   GLU B 138     -21.456 -21.316  56.230  1.00  0.00           H  
ATOM   4414  HA  GLU B 138     -23.614 -19.959  57.528  1.00  0.00           H  
ATOM   4415 1HB  GLU B 138     -21.724 -19.098  55.310  1.00  0.00           H  
ATOM   4416 2HB  GLU B 138     -22.881 -18.017  56.072  1.00  0.00           H  
ATOM   4417 1HG  GLU B 138     -21.801 -18.380  58.249  1.00  0.00           H  
ATOM   4418 2HG  GLU B 138     -20.650 -19.482  57.496  1.00  0.00           H  
ATOM   4419  N   ALA B 139     -24.123 -20.754  54.366  1.00  0.00           N  
ATOM   4420  CA  ALA B 139     -25.219 -20.887  53.400  1.00  0.00           C  
ATOM   4421  C   ALA B 139     -26.373 -21.668  54.022  1.00  0.00           C  
ATOM   4422  O   ALA B 139     -27.540 -21.311  53.852  1.00  0.00           O  
ATOM   4423  CB  ALA B 139     -24.751 -21.482  52.127  1.00  0.00           C  
ATOM   4424  H   ALA B 139     -23.217 -21.137  54.138  1.00  0.00           H  
ATOM   4425  HA  ALA B 139     -25.562 -19.888  53.127  1.00  0.00           H  
ATOM   4426 1HB  ALA B 139     -25.588 -21.565  51.435  1.00  0.00           H  
ATOM   4427 2HB  ALA B 139     -23.982 -20.845  51.689  1.00  0.00           H  
ATOM   4428 3HB  ALA B 139     -24.339 -22.471  52.318  1.00  0.00           H  
ATOM   4429  N   LYS B 140     -26.052 -22.723  54.735  1.00  0.00           N  
ATOM   4430  CA  LYS B 140     -27.075 -23.547  55.381  1.00  0.00           C  
ATOM   4431  C   LYS B 140     -27.815 -22.766  56.394  1.00  0.00           C  
ATOM   4432  O   LYS B 140     -29.044 -22.814  56.453  1.00  0.00           O  
ATOM   4433  CB  LYS B 140     -26.460 -24.783  56.039  1.00  0.00           C  
ATOM   4434  CG  LYS B 140     -26.001 -25.855  55.060  1.00  0.00           C  
ATOM   4435  CD  LYS B 140     -25.438 -27.066  55.790  1.00  0.00           C  
ATOM   4436  CE  LYS B 140     -25.119 -28.196  54.824  1.00  0.00           C  
ATOM   4437  NZ  LYS B 140     -24.485 -29.354  55.511  1.00  0.00           N  
ATOM   4438  H   LYS B 140     -25.080 -22.973  54.844  1.00  0.00           H  
ATOM   4439  HA  LYS B 140     -27.769 -23.898  54.617  1.00  0.00           H  
ATOM   4440 1HB  LYS B 140     -25.599 -24.486  56.639  1.00  0.00           H  
ATOM   4441 2HB  LYS B 140     -27.189 -25.236  56.714  1.00  0.00           H  
ATOM   4442 1HG  LYS B 140     -26.845 -26.171  54.446  1.00  0.00           H  
ATOM   4443 2HG  LYS B 140     -25.231 -25.444  54.408  1.00  0.00           H  
ATOM   4444 1HD  LYS B 140     -24.526 -26.781  56.317  1.00  0.00           H  
ATOM   4445 2HD  LYS B 140     -26.165 -27.419  56.522  1.00  0.00           H  
ATOM   4446 1HE  LYS B 140     -26.036 -28.533  54.343  1.00  0.00           H  
ATOM   4447 2HE  LYS B 140     -24.441 -27.834  54.051  1.00  0.00           H  
ATOM   4448 1HZ  LYS B 140     -24.290 -30.081  54.837  1.00  0.00           H  
ATOM   4449 2HZ  LYS B 140     -23.624 -29.058  55.946  1.00  0.00           H  
ATOM   4450 3HZ  LYS B 140     -25.113 -29.710  56.218  1.00  0.00           H  
ATOM   4451  N   GLN B 141     -27.063 -22.031  57.206  1.00  0.00           N  
ATOM   4452  CA  GLN B 141     -27.648 -21.191  58.243  1.00  0.00           C  
ATOM   4453  C   GLN B 141     -28.559 -20.110  57.684  1.00  0.00           C  
ATOM   4454  O   GLN B 141     -29.684 -19.930  58.151  1.00  0.00           O  
ATOM   4455  CB  GLN B 141     -26.540 -20.545  59.080  1.00  0.00           C  
ATOM   4456  CG  GLN B 141     -25.778 -21.518  59.963  1.00  0.00           C  
ATOM   4457  CD  GLN B 141     -24.586 -20.872  60.641  1.00  0.00           C  
ATOM   4458  OE1 GLN B 141     -24.057 -19.862  60.169  1.00  0.00           O  
ATOM   4459  NE2 GLN B 141     -24.156 -21.453  61.756  1.00  0.00           N  
ATOM   4460  H   GLN B 141     -26.059 -22.056  57.101  1.00  0.00           H  
ATOM   4461  HA  GLN B 141     -28.246 -21.821  58.902  1.00  0.00           H  
ATOM   4462 1HB  GLN B 141     -25.823 -20.056  58.420  1.00  0.00           H  
ATOM   4463 2HB  GLN B 141     -26.971 -19.777  59.722  1.00  0.00           H  
ATOM   4464 1HG  GLN B 141     -26.449 -21.895  60.735  1.00  0.00           H  
ATOM   4465 2HG  GLN B 141     -25.416 -22.343  59.348  1.00  0.00           H  
ATOM   4466 1HE2 GLN B 141     -23.372 -21.071  62.248  1.00  0.00           H  
ATOM   4467 2HE2 GLN B 141     -24.613 -22.271  62.104  1.00  0.00           H  
ATOM   4468  N   ASN B 142     -28.114 -19.353  56.671  1.00  0.00           N  
ATOM   4469  CA  ASN B 142     -28.910 -18.271  56.132  1.00  0.00           C  
ATOM   4470  C   ASN B 142     -30.112 -18.810  55.385  1.00  0.00           C  
ATOM   4471  O   ASN B 142     -31.158 -18.163  55.324  1.00  0.00           O  
ATOM   4472  CB  ASN B 142     -28.069 -17.385  55.233  1.00  0.00           C  
ATOM   4473  CG  ASN B 142     -27.083 -16.550  56.002  1.00  0.00           C  
ATOM   4474  OD1 ASN B 142     -27.105 -16.525  57.237  1.00  0.00           O  
ATOM   4475  ND2 ASN B 142     -26.221 -15.866  55.295  1.00  0.00           N  
ATOM   4476  H   ASN B 142     -27.205 -19.540  56.274  1.00  0.00           H  
ATOM   4477  HA  ASN B 142     -29.256 -17.650  56.959  1.00  0.00           H  
ATOM   4478 1HB  ASN B 142     -27.524 -18.003  54.517  1.00  0.00           H  
ATOM   4479 2HB  ASN B 142     -28.722 -16.723  54.662  1.00  0.00           H  
ATOM   4480 1HD2 ASN B 142     -25.541 -15.292  55.753  1.00  0.00           H  
ATOM   4481 2HD2 ASN B 142     -26.241 -15.916  54.296  1.00  0.00           H  
ATOM   4482  N   LEU B 143     -29.955 -20.019  54.807  1.00  0.00           N  
ATOM   4483  CA  LEU B 143     -31.025 -20.752  54.113  1.00  0.00           C  
ATOM   4484  C   LEU B 143     -32.151 -21.014  55.126  1.00  0.00           C  
ATOM   4485  O   LEU B 143     -33.312 -20.693  54.873  1.00  0.00           O  
ATOM   4486  CB  LEU B 143     -30.503 -22.073  53.534  1.00  0.00           C  
ATOM   4487  CG  LEU B 143     -31.553 -22.965  52.860  1.00  0.00           C  
ATOM   4488  CD1 LEU B 143     -32.141 -22.238  51.658  1.00  0.00           C  
ATOM   4489  CD2 LEU B 143     -30.912 -24.280  52.445  1.00  0.00           C  
ATOM   4490  H   LEU B 143     -29.035 -20.430  54.865  1.00  0.00           H  
ATOM   4491  HA  LEU B 143     -31.384 -20.139  53.285  1.00  0.00           H  
ATOM   4492 1HB  LEU B 143     -29.736 -21.850  52.796  1.00  0.00           H  
ATOM   4493 2HB  LEU B 143     -30.046 -22.649  54.339  1.00  0.00           H  
ATOM   4494  HG  LEU B 143     -32.366 -23.162  53.560  1.00  0.00           H  
ATOM   4495 1HD1 LEU B 143     -32.888 -22.872  51.179  1.00  0.00           H  
ATOM   4496 2HD1 LEU B 143     -32.610 -21.311  51.987  1.00  0.00           H  
ATOM   4497 3HD1 LEU B 143     -31.348 -22.013  50.946  1.00  0.00           H  
ATOM   4498 1HD2 LEU B 143     -31.659 -24.914  51.966  1.00  0.00           H  
ATOM   4499 2HD2 LEU B 143     -30.101 -24.084  51.744  1.00  0.00           H  
ATOM   4500 3HD2 LEU B 143     -30.516 -24.787  53.326  1.00  0.00           H  
ATOM   4501  N   GLY B 144     -31.790 -21.597  56.267  1.00  0.00           N  
ATOM   4502  CA  GLY B 144     -32.757 -21.894  57.281  1.00  0.00           C  
ATOM   4503  C   GLY B 144     -33.431 -20.651  57.763  1.00  0.00           C  
ATOM   4504  O   GLY B 144     -34.652 -20.617  57.923  1.00  0.00           O  
ATOM   4505  H   GLY B 144     -30.822 -21.836  56.426  1.00  0.00           H  
ATOM   4506 1HA  GLY B 144     -33.500 -22.586  56.884  1.00  0.00           H  
ATOM   4507 2HA  GLY B 144     -32.267 -22.394  58.116  1.00  0.00           H  
ATOM   4508  N   ASN B 145     -32.619 -19.611  57.997  1.00  0.00           N  
ATOM   4509  CA  ASN B 145     -33.161 -18.360  58.495  1.00  0.00           C  
ATOM   4510  C   ASN B 145     -34.148 -17.768  57.514  1.00  0.00           C  
ATOM   4511  O   ASN B 145     -35.229 -17.321  57.898  1.00  0.00           O  
ATOM   4512  CB  ASN B 145     -32.048 -17.372  58.791  1.00  0.00           C  
ATOM   4513  CG  ASN B 145     -31.256 -17.746  60.015  1.00  0.00           C  
ATOM   4514  OD1 ASN B 145     -31.723 -18.520  60.858  1.00  0.00           O  
ATOM   4515  ND2 ASN B 145     -30.066 -17.213  60.125  1.00  0.00           N  
ATOM   4516  H   ASN B 145     -31.625 -19.684  57.832  1.00  0.00           H  
ATOM   4517  HA  ASN B 145     -33.675 -18.556  59.436  1.00  0.00           H  
ATOM   4518 1HB  ASN B 145     -31.371 -17.318  57.938  1.00  0.00           H  
ATOM   4519 2HB  ASN B 145     -32.472 -16.379  58.937  1.00  0.00           H  
ATOM   4520 1HD2 ASN B 145     -29.495 -17.426  60.918  1.00  0.00           H  
ATOM   4521 2HD2 ASN B 145     -29.729 -16.592  59.417  1.00  0.00           H  
ATOM   4522  N   ALA B 146     -33.771 -17.765  56.225  1.00  0.00           N  
ATOM   4523  CA  ALA B 146     -34.631 -17.236  55.181  1.00  0.00           C  
ATOM   4524  C   ALA B 146     -35.962 -18.005  55.127  1.00  0.00           C  
ATOM   4525  O   ALA B 146     -37.026 -17.412  54.946  1.00  0.00           O  
ATOM   4526  CB  ALA B 146     -33.931 -17.262  53.860  1.00  0.00           C  
ATOM   4527  H   ALA B 146     -32.866 -18.139  55.974  1.00  0.00           H  
ATOM   4528  HA  ALA B 146     -34.839 -16.189  55.401  1.00  0.00           H  
ATOM   4529 1HB  ALA B 146     -34.591 -16.863  53.090  1.00  0.00           H  
ATOM   4530 2HB  ALA B 146     -33.029 -16.653  53.915  1.00  0.00           H  
ATOM   4531 3HB  ALA B 146     -33.663 -18.287  53.611  1.00  0.00           H  
ATOM   4532  N   LYS B 147     -35.924 -19.316  55.284  1.00  0.00           N  
ATOM   4533  CA  LYS B 147     -37.141 -20.147  55.336  1.00  0.00           C  
ATOM   4534  C   LYS B 147     -38.040 -19.760  56.525  1.00  0.00           C  
ATOM   4535  O   LYS B 147     -39.266 -19.771  56.418  1.00  0.00           O  
ATOM   4536  CB  LYS B 147     -36.772 -21.629  55.420  1.00  0.00           C  
ATOM   4537  CG  LYS B 147     -36.194 -22.208  54.136  1.00  0.00           C  
ATOM   4538  CD  LYS B 147     -35.840 -23.678  54.303  1.00  0.00           C  
ATOM   4539  CE  LYS B 147     -35.307 -24.270  53.006  1.00  0.00           C  
ATOM   4540  NZ  LYS B 147     -34.957 -25.709  53.153  1.00  0.00           N  
ATOM   4541  H   LYS B 147     -35.021 -19.760  55.369  1.00  0.00           H  
ATOM   4542  HA  LYS B 147     -37.703 -19.996  54.413  1.00  0.00           H  
ATOM   4543 1HB  LYS B 147     -36.039 -21.777  56.213  1.00  0.00           H  
ATOM   4544 2HB  LYS B 147     -37.657 -22.210  55.680  1.00  0.00           H  
ATOM   4545 1HG  LYS B 147     -36.922 -22.106  53.330  1.00  0.00           H  
ATOM   4546 2HG  LYS B 147     -35.295 -21.655  53.861  1.00  0.00           H  
ATOM   4547 1HD  LYS B 147     -35.082 -23.784  55.080  1.00  0.00           H  
ATOM   4548 2HD  LYS B 147     -36.727 -24.234  54.605  1.00  0.00           H  
ATOM   4549 1HE  LYS B 147     -36.056 -24.169  52.224  1.00  0.00           H  
ATOM   4550 2HE  LYS B 147     -34.415 -23.723  52.695  1.00  0.00           H  
ATOM   4551 1HZ  LYS B 147     -34.607 -26.063  52.273  1.00  0.00           H  
ATOM   4552 2HZ  LYS B 147     -34.246 -25.813  53.864  1.00  0.00           H  
ATOM   4553 3HZ  LYS B 147     -35.780 -26.229  53.422  1.00  0.00           H  
ATOM   4554  N   GLN B 148     -37.443 -19.412  57.666  1.00  0.00           N  
ATOM   4555  CA  GLN B 148     -38.216 -18.891  58.808  1.00  0.00           C  
ATOM   4556  C   GLN B 148     -38.865 -17.562  58.489  1.00  0.00           C  
ATOM   4557  O   GLN B 148     -40.038 -17.344  58.828  1.00  0.00           O  
ATOM   4558  CB  GLN B 148     -37.321 -18.738  60.041  1.00  0.00           C  
ATOM   4559  CG  GLN B 148     -36.854 -20.053  60.639  1.00  0.00           C  
ATOM   4560  CD  GLN B 148     -35.894 -19.856  61.797  1.00  0.00           C  
ATOM   4561  OE1 GLN B 148     -35.258 -18.806  61.920  1.00  0.00           O  
ATOM   4562  NE2 GLN B 148     -35.783 -20.865  62.652  1.00  0.00           N  
ATOM   4563  H   GLN B 148     -36.441 -19.509  57.754  1.00  0.00           H  
ATOM   4564  HA  GLN B 148     -39.000 -19.609  59.051  1.00  0.00           H  
ATOM   4565 1HB  GLN B 148     -36.438 -18.155  59.780  1.00  0.00           H  
ATOM   4566 2HB  GLN B 148     -37.858 -18.189  60.814  1.00  0.00           H  
ATOM   4567 1HG  GLN B 148     -37.721 -20.604  61.004  1.00  0.00           H  
ATOM   4568 2HG  GLN B 148     -36.344 -20.630  59.867  1.00  0.00           H  
ATOM   4569 1HE2 GLN B 148     -35.166 -20.791  63.436  1.00  0.00           H  
ATOM   4570 2HE2 GLN B 148     -36.319 -21.699  62.515  1.00  0.00           H  
ATOM   4571  N   LYS B 149     -38.082 -16.661  57.887  1.00  0.00           N  
ATOM   4572  CA  LYS B 149     -38.554 -15.342  57.479  1.00  0.00           C  
ATOM   4573  C   LYS B 149     -39.766 -15.474  56.591  1.00  0.00           C  
ATOM   4574  O   LYS B 149     -40.737 -14.773  56.823  1.00  0.00           O  
ATOM   4575  CB  LYS B 149     -37.454 -14.566  56.756  1.00  0.00           C  
ATOM   4576  CG  LYS B 149     -36.276 -14.173  57.638  1.00  0.00           C  
ATOM   4577  CD  LYS B 149     -36.682 -13.133  58.671  1.00  0.00           C  
ATOM   4578  CE  LYS B 149     -35.493 -12.698  59.516  1.00  0.00           C  
ATOM   4579  NZ  LYS B 149     -35.889 -11.724  60.572  1.00  0.00           N  
ATOM   4580  H   LYS B 149     -37.120 -16.916  57.709  1.00  0.00           H  
ATOM   4581  HA  LYS B 149     -38.820 -14.778  58.374  1.00  0.00           H  
ATOM   4582 1HB  LYS B 149     -37.068 -15.164  55.930  1.00  0.00           H  
ATOM   4583 2HB  LYS B 149     -37.871 -13.653  56.332  1.00  0.00           H  
ATOM   4584 1HG  LYS B 149     -35.898 -15.058  58.154  1.00  0.00           H  
ATOM   4585 2HG  LYS B 149     -35.478 -13.767  57.020  1.00  0.00           H  
ATOM   4586 1HD  LYS B 149     -37.096 -12.260  58.165  1.00  0.00           H  
ATOM   4587 2HD  LYS B 149     -37.447 -13.550  59.325  1.00  0.00           H  
ATOM   4588 1HE  LYS B 149     -35.049 -13.570  59.994  1.00  0.00           H  
ATOM   4589 2HE  LYS B 149     -34.741 -12.237  58.877  1.00  0.00           H  
ATOM   4590 1HZ  LYS B 149     -35.074 -11.461  61.108  1.00  0.00           H  
ATOM   4591 2HZ  LYS B 149     -36.286 -10.902  60.140  1.00  0.00           H  
ATOM   4592 3HZ  LYS B 149     -36.572 -12.147  61.183  1.00  0.00           H  
ATOM   4593  N   GLN B 150     -39.734 -16.356  55.586  1.00  0.00           N  
ATOM   4594  CA  GLN B 150     -40.937 -16.555  54.750  1.00  0.00           C  
ATOM   4595  C   GLN B 150     -42.077 -17.250  55.515  1.00  0.00           C  
ATOM   4596  O   GLN B 150     -43.181 -16.705  55.590  1.00  0.00           O  
ATOM   4597  CB  GLN B 150     -40.586 -17.371  53.502  1.00  0.00           C  
ATOM   4598  CG  GLN B 150     -41.733 -17.528  52.517  1.00  0.00           C  
ATOM   4599  CD  GLN B 150     -42.172 -16.202  51.925  1.00  0.00           C  
ATOM   4600  OE1 GLN B 150     -41.342 -15.362  51.566  1.00  0.00           O  
ATOM   4601  NE2 GLN B 150     -43.481 -16.007  51.819  1.00  0.00           N  
ATOM   4602  H   GLN B 150     -38.902 -16.893  55.387  1.00  0.00           H  
ATOM   4603  HA  GLN B 150     -41.297 -15.579  54.424  1.00  0.00           H  
ATOM   4604 1HB  GLN B 150     -39.757 -16.897  52.980  1.00  0.00           H  
ATOM   4605 2HB  GLN B 150     -40.260 -18.369  53.799  1.00  0.00           H  
ATOM   4606 1HG  GLN B 150     -41.412 -18.178  51.704  1.00  0.00           H  
ATOM   4607 2HG  GLN B 150     -42.585 -17.969  53.035  1.00  0.00           H  
ATOM   4608 1HE2 GLN B 150     -43.830 -15.150  51.435  1.00  0.00           H  
ATOM   4609 2HE2 GLN B 150     -44.119 -16.715  52.122  1.00  0.00           H  
ATOM   4610  N   GLY B 151     -41.826 -18.444  56.054  1.00  0.00           N  
ATOM   4611  CA  GLY B 151     -42.855 -19.200  56.763  1.00  0.00           C  
ATOM   4612  C   GLY B 151     -43.830 -19.889  55.817  1.00  0.00           C  
ATOM   4613  O   GLY B 151     -43.524 -20.922  55.288  1.00  0.00           O  
ATOM   4614  OXT GLY B 151     -44.904 -19.399  55.601  1.00  0.00           O  
ATOM   4615  H   GLY B 151     -40.899 -18.836  55.968  1.00  0.00           H  
ATOM   4616 1HA  GLY B 151     -42.383 -19.952  57.396  1.00  0.00           H  
ATOM   4617 2HA  GLY B 151     -43.410 -18.531  57.419  1.00  0.00           H  
TER                                                                             
ATOM   4619  N   SER C   1      13.410   8.129 -17.219  1.00  0.00           N  
ATOM   4620  CA  SER C   1      12.196   7.336 -17.069  1.00  0.00           C  
ATOM   4621  C   SER C   1      12.417   6.164 -16.121  1.00  0.00           C  
ATOM   4622  O   SER C   1      12.040   6.221 -14.950  1.00  0.00           O  
ATOM   4623  CB  SER C   1      11.736   6.824 -18.421  1.00  0.00           C  
ATOM   4624  OG  SER C   1      12.666   5.924 -18.959  1.00  0.00           O  
ATOM   4625 1H   SER C   1      13.236   8.889 -17.845  1.00  0.00           H  
ATOM   4626 2H   SER C   1      13.686   8.489 -16.328  1.00  0.00           H  
ATOM   4627 3H   SER C   1      14.141   7.555 -17.587  1.00  0.00           H  
ATOM   4628  HA  SER C   1      11.425   7.974 -16.638  1.00  0.00           H  
ATOM   4629 1HB  SER C   1      10.770   6.332 -18.314  1.00  0.00           H  
ATOM   4630 2HB  SER C   1      11.603   7.664 -19.101  1.00  0.00           H  
ATOM   4631  HG  SER C   1      12.398   5.780 -19.870  1.00  0.00           H  
ATOM   4632  N   GLU C   2      13.030   5.103 -16.633  1.00  0.00           N  
ATOM   4633  CA  GLU C   2      13.209   3.877 -15.864  1.00  0.00           C  
ATOM   4634  C   GLU C   2      13.995   4.138 -14.586  1.00  0.00           C  
ATOM   4635  O   GLU C   2      13.652   3.627 -13.520  1.00  0.00           O  
ATOM   4636  CB  GLU C   2      13.925   2.818 -16.707  1.00  0.00           C  
ATOM   4637  CG  GLU C   2      14.173   1.502 -15.985  1.00  0.00           C  
ATOM   4638  CD  GLU C   2      14.743   0.440 -16.883  1.00  0.00           C  
ATOM   4639  OE1 GLU C   2      14.875   0.690 -18.057  1.00  0.00           O  
ATOM   4640  OE2 GLU C   2      15.047  -0.623 -16.395  1.00  0.00           O  
ATOM   4641  H   GLU C   2      13.381   5.146 -17.579  1.00  0.00           H  
ATOM   4642  HA  GLU C   2      12.224   3.508 -15.581  1.00  0.00           H  
ATOM   4643 1HB  GLU C   2      13.336   2.604 -17.599  1.00  0.00           H  
ATOM   4644 2HB  GLU C   2      14.889   3.206 -17.036  1.00  0.00           H  
ATOM   4645 1HG  GLU C   2      14.867   1.676 -15.162  1.00  0.00           H  
ATOM   4646 2HG  GLU C   2      13.234   1.148 -15.562  1.00  0.00           H  
ATOM   4647  N   GLU C   3      15.051   4.937 -14.699  1.00  0.00           N  
ATOM   4648  CA  GLU C   3      15.961   5.167 -13.583  1.00  0.00           C  
ATOM   4649  C   GLU C   3      15.234   5.794 -12.400  1.00  0.00           C  
ATOM   4650  O   GLU C   3      15.456   5.414 -11.251  1.00  0.00           O  
ATOM   4651  CB  GLU C   3      17.120   6.067 -14.017  1.00  0.00           C  
ATOM   4652  CG  GLU C   3      18.083   5.420 -15.002  1.00  0.00           C  
ATOM   4653  CD  GLU C   3      17.573   5.436 -16.416  1.00  0.00           C  
ATOM   4654  OE1 GLU C   3      16.521   5.985 -16.641  1.00  0.00           O  
ATOM   4655  OE2 GLU C   3      18.235   4.898 -17.272  1.00  0.00           O  
ATOM   4656  H   GLU C   3      15.228   5.396 -15.581  1.00  0.00           H  
ATOM   4657  HA  GLU C   3      16.353   4.202 -13.261  1.00  0.00           H  
ATOM   4658 1HB  GLU C   3      16.725   6.971 -14.480  1.00  0.00           H  
ATOM   4659 2HB  GLU C   3      17.692   6.371 -13.140  1.00  0.00           H  
ATOM   4660 1HG  GLU C   3      19.035   5.950 -14.965  1.00  0.00           H  
ATOM   4661 2HG  GLU C   3      18.261   4.390 -14.696  1.00  0.00           H  
ATOM   4662  N   GLU C   4      14.364   6.756 -12.689  1.00  0.00           N  
ATOM   4663  CA  GLU C   4      13.588   7.424 -11.652  1.00  0.00           C  
ATOM   4664  C   GLU C   4      12.557   6.483 -11.043  1.00  0.00           C  
ATOM   4665  O   GLU C   4      12.370   6.454  -9.826  1.00  0.00           O  
ATOM   4666  CB  GLU C   4      12.890   8.662 -12.221  1.00  0.00           C  
ATOM   4667  CG  GLU C   4      13.833   9.790 -12.616  1.00  0.00           C  
ATOM   4668  CD  GLU C   4      14.456   9.585 -13.968  1.00  0.00           C  
ATOM   4669  OE1 GLU C   4      14.049   8.681 -14.658  1.00  0.00           O  
ATOM   4670  OE2 GLU C   4      15.341  10.333 -14.312  1.00  0.00           O  
ATOM   4671  H   GLU C   4      14.238   7.032 -13.653  1.00  0.00           H  
ATOM   4672  HA  GLU C   4      14.272   7.728 -10.859  1.00  0.00           H  
ATOM   4673 1HB  GLU C   4      12.316   8.382 -13.104  1.00  0.00           H  
ATOM   4674 2HB  GLU C   4      12.188   9.055 -11.485  1.00  0.00           H  
ATOM   4675 1HG  GLU C   4      13.278  10.727 -12.622  1.00  0.00           H  
ATOM   4676 2HG  GLU C   4      14.620   9.870 -11.867  1.00  0.00           H  
ATOM   4677  N   ALA C   5      11.889   5.714 -11.896  1.00  0.00           N  
ATOM   4678  CA  ALA C   5      10.865   4.779 -11.444  1.00  0.00           C  
ATOM   4679  C   ALA C   5      11.441   3.758 -10.473  1.00  0.00           C  
ATOM   4680  O   ALA C   5      10.842   3.464  -9.438  1.00  0.00           O  
ATOM   4681  CB  ALA C   5      10.228   4.076 -12.634  1.00  0.00           C  
ATOM   4682  H   ALA C   5      12.096   5.778 -12.882  1.00  0.00           H  
ATOM   4683  HA  ALA C   5      10.098   5.346 -10.917  1.00  0.00           H  
ATOM   4684 1HB  ALA C   5       9.465   3.382 -12.281  1.00  0.00           H  
ATOM   4685 2HB  ALA C   5       9.769   4.816 -13.291  1.00  0.00           H  
ATOM   4686 3HB  ALA C   5      10.991   3.528 -13.184  1.00  0.00           H  
ATOM   4687  N   ARG C   6      12.608   3.219 -10.811  1.00  0.00           N  
ATOM   4688  CA  ARG C   6      13.287   2.258  -9.950  1.00  0.00           C  
ATOM   4689  C   ARG C   6      13.728   2.905  -8.643  1.00  0.00           C  
ATOM   4690  O   ARG C   6      13.582   2.320  -7.570  1.00  0.00           O  
ATOM   4691  CB  ARG C   6      14.500   1.670 -10.656  1.00  0.00           C  
ATOM   4692  CG  ARG C   6      14.177   0.672 -11.756  1.00  0.00           C  
ATOM   4693  CD  ARG C   6      15.407   0.053 -12.314  1.00  0.00           C  
ATOM   4694  NE  ARG C   6      15.111  -0.834 -13.427  1.00  0.00           N  
ATOM   4695  CZ  ARG C   6      14.721  -2.118 -13.299  1.00  0.00           C  
ATOM   4696  NH1 ARG C   6      14.586  -2.647 -12.103  1.00  0.00           N  
ATOM   4697  NH2 ARG C   6      14.476  -2.844 -14.375  1.00  0.00           N  
ATOM   4698  H   ARG C   6      13.035   3.482 -11.687  1.00  0.00           H  
ATOM   4699  HA  ARG C   6      12.582   1.463  -9.708  1.00  0.00           H  
ATOM   4700 1HB  ARG C   6      15.086   2.473 -11.101  1.00  0.00           H  
ATOM   4701 2HB  ARG C   6      15.135   1.166  -9.928  1.00  0.00           H  
ATOM   4702 1HG  ARG C   6      13.547  -0.122 -11.354  1.00  0.00           H  
ATOM   4703 2HG  ARG C   6      13.651   1.179 -12.565  1.00  0.00           H  
ATOM   4704 1HD  ARG C   6      16.078   0.835 -12.670  1.00  0.00           H  
ATOM   4705 2HD  ARG C   6      15.907  -0.527 -11.539  1.00  0.00           H  
ATOM   4706  HE  ARG C   6      15.205  -0.462 -14.363  1.00  0.00           H  
ATOM   4707 1HH1 ARG C   6      14.774  -2.092 -11.281  1.00  0.00           H  
ATOM   4708 2HH1 ARG C   6      14.293  -3.609 -12.008  1.00  0.00           H  
ATOM   4709 1HH2 ARG C   6      14.580  -2.437 -15.295  1.00  0.00           H  
ATOM   4710 2HH2 ARG C   6      14.184  -3.805 -14.280  1.00  0.00           H  
ATOM   4711  N   THR C   7      14.267   4.116  -8.740  1.00  0.00           N  
ATOM   4712  CA  THR C   7      14.712   4.853  -7.564  1.00  0.00           C  
ATOM   4713  C   THR C   7      13.568   5.067  -6.582  1.00  0.00           C  
ATOM   4714  O   THR C   7      13.727   4.875  -5.377  1.00  0.00           O  
ATOM   4715  CB  THR C   7      15.317   6.213  -7.958  1.00  0.00           C  
ATOM   4716  OG1 THR C   7      16.460   6.005  -8.799  1.00  0.00           O  
ATOM   4717  CG2 THR C   7      15.738   6.989  -6.720  1.00  0.00           C  
ATOM   4718  H   THR C   7      14.371   4.536  -9.653  1.00  0.00           H  
ATOM   4719  HA  THR C   7      15.477   4.259  -7.062  1.00  0.00           H  
ATOM   4720  HB  THR C   7      14.578   6.794  -8.510  1.00  0.00           H  
ATOM   4721  HG1 THR C   7      16.171   5.688  -9.658  1.00  0.00           H  
ATOM   4722 1HG2 THR C   7      16.163   7.947  -7.017  1.00  0.00           H  
ATOM   4723 2HG2 THR C   7      14.869   7.158  -6.084  1.00  0.00           H  
ATOM   4724 3HG2 THR C   7      16.484   6.418  -6.169  1.00  0.00           H  
ATOM   4725  N   ILE C   8      12.413   5.466  -7.105  1.00  0.00           N  
ATOM   4726  CA  ILE C   8      11.237   5.700  -6.276  1.00  0.00           C  
ATOM   4727  C   ILE C   8      10.820   4.432  -5.543  1.00  0.00           C  
ATOM   4728  O   ILE C   8      10.541   4.460  -4.344  1.00  0.00           O  
ATOM   4729  CB  ILE C   8      10.060   6.213  -7.126  1.00  0.00           C  
ATOM   4730  CG1 ILE C   8      10.341   7.632  -7.625  1.00  0.00           C  
ATOM   4731  CG2 ILE C   8       8.768   6.174  -6.323  1.00  0.00           C  
ATOM   4732  CD1 ILE C   8       9.402   8.093  -8.717  1.00  0.00           C  
ATOM   4733  H   ILE C   8      12.349   5.612  -8.102  1.00  0.00           H  
ATOM   4734  HA  ILE C   8      11.493   6.450  -5.528  1.00  0.00           H  
ATOM   4735  HB  ILE C   8       9.947   5.585  -8.008  1.00  0.00           H  
ATOM   4736 1HG1 ILE C   8      10.267   8.332  -6.794  1.00  0.00           H  
ATOM   4737 2HG1 ILE C   8      11.360   7.688  -8.009  1.00  0.00           H  
ATOM   4738 1HG2 ILE C   8       7.947   6.541  -6.938  1.00  0.00           H  
ATOM   4739 2HG2 ILE C   8       8.562   5.150  -6.016  1.00  0.00           H  
ATOM   4740 3HG2 ILE C   8       8.869   6.804  -5.440  1.00  0.00           H  
ATOM   4741 1HD1 ILE C   8       9.664   9.107  -9.019  1.00  0.00           H  
ATOM   4742 2HD1 ILE C   8       9.486   7.425  -9.575  1.00  0.00           H  
ATOM   4743 3HD1 ILE C   8       8.378   8.079  -8.345  1.00  0.00           H  
ATOM   4744  N   ALA C   9      10.779   3.320  -6.269  1.00  0.00           N  
ATOM   4745  CA  ALA C   9      10.425   2.033  -5.682  1.00  0.00           C  
ATOM   4746  C   ALA C   9      11.394   1.650  -4.570  1.00  0.00           C  
ATOM   4747  O   ALA C   9      10.986   1.141  -3.526  1.00  0.00           O  
ATOM   4748  CB  ALA C   9      10.395   0.952  -6.752  1.00  0.00           C  
ATOM   4749  H   ALA C   9      10.998   3.367  -7.254  1.00  0.00           H  
ATOM   4750  HA  ALA C   9       9.432   2.123  -5.242  1.00  0.00           H  
ATOM   4751 1HB  ALA C   9      10.129  -0.002  -6.298  1.00  0.00           H  
ATOM   4752 2HB  ALA C   9       9.655   1.212  -7.510  1.00  0.00           H  
ATOM   4753 3HB  ALA C   9      11.377   0.873  -7.216  1.00  0.00           H  
ATOM   4754  N   LYS C  10      12.679   1.898  -4.801  1.00  0.00           N  
ATOM   4755  CA  LYS C  10      13.708   1.583  -3.818  1.00  0.00           C  
ATOM   4756  C   LYS C  10      13.548   2.430  -2.562  1.00  0.00           C  
ATOM   4757  O   LYS C  10      13.686   1.933  -1.444  1.00  0.00           O  
ATOM   4758  CB  LYS C  10      15.101   1.788  -4.416  1.00  0.00           C  
ATOM   4759  CG  LYS C  10      15.509   0.732  -5.435  1.00  0.00           C  
ATOM   4760  CD  LYS C  10      16.885   1.026  -6.014  1.00  0.00           C  
ATOM   4761  CE  LYS C  10      17.290  -0.022  -7.040  1.00  0.00           C  
ATOM   4762  NZ  LYS C  10      18.623   0.267  -7.634  1.00  0.00           N  
ATOM   4763  H   LYS C  10      12.949   2.315  -5.680  1.00  0.00           H  
ATOM   4764  HA  LYS C  10      13.595   0.537  -3.532  1.00  0.00           H  
ATOM   4765 1HB  LYS C  10      15.147   2.761  -4.905  1.00  0.00           H  
ATOM   4766 2HB  LYS C  10      15.844   1.787  -3.618  1.00  0.00           H  
ATOM   4767 1HG  LYS C  10      15.528  -0.248  -4.956  1.00  0.00           H  
ATOM   4768 2HG  LYS C  10      14.781   0.707  -6.245  1.00  0.00           H  
ATOM   4769 1HD  LYS C  10      16.877   2.007  -6.492  1.00  0.00           H  
ATOM   4770 2HD  LYS C  10      17.623   1.039  -5.212  1.00  0.00           H  
ATOM   4771 1HE  LYS C  10      17.322  -1.002  -6.566  1.00  0.00           H  
ATOM   4772 2HE  LYS C  10      16.550  -0.054  -7.839  1.00  0.00           H  
ATOM   4773 1HZ  LYS C  10      18.855  -0.449  -8.308  1.00  0.00           H  
ATOM   4774 2HZ  LYS C  10      18.600   1.167  -8.094  1.00  0.00           H  
ATOM   4775 3HZ  LYS C  10      19.322   0.280  -6.905  1.00  0.00           H  
ATOM   4776  N   GLU C  11      13.256   3.713  -2.753  1.00  0.00           N  
ATOM   4777  CA  GLU C  11      13.007   4.616  -1.636  1.00  0.00           C  
ATOM   4778  C   GLU C  11      11.777   4.188  -0.845  1.00  0.00           C  
ATOM   4779  O   GLU C  11      11.778   4.217   0.386  1.00  0.00           O  
ATOM   4780  CB  GLU C  11      12.828   6.050  -2.139  1.00  0.00           C  
ATOM   4781  CG  GLU C  11      14.109   6.705  -2.638  1.00  0.00           C  
ATOM   4782  CD  GLU C  11      13.874   8.062  -3.242  1.00  0.00           C  
ATOM   4783  OE1 GLU C  11      12.736   8.430  -3.405  1.00  0.00           O  
ATOM   4784  OE2 GLU C  11      14.836   8.731  -3.540  1.00  0.00           O  
ATOM   4785  H   GLU C  11      13.205   4.070  -3.696  1.00  0.00           H  
ATOM   4786  HA  GLU C  11      13.866   4.572  -0.966  1.00  0.00           H  
ATOM   4787 1HB  GLU C  11      12.106   6.062  -2.956  1.00  0.00           H  
ATOM   4788 2HB  GLU C  11      12.426   6.670  -1.337  1.00  0.00           H  
ATOM   4789 1HG  GLU C  11      14.802   6.806  -1.803  1.00  0.00           H  
ATOM   4790 2HG  GLU C  11      14.570   6.057  -3.381  1.00  0.00           H  
ATOM   4791  N   ALA C  12      10.729   3.792  -1.559  1.00  0.00           N  
ATOM   4792  CA  ALA C  12       9.526   3.266  -0.926  1.00  0.00           C  
ATOM   4793  C   ALA C  12       9.824   1.988  -0.152  1.00  0.00           C  
ATOM   4794  O   ALA C  12       9.330   1.795   0.960  1.00  0.00           O  
ATOM   4795  CB  ALA C  12       8.446   3.013  -1.968  1.00  0.00           C  
ATOM   4796  H   ALA C  12      10.767   3.856  -2.566  1.00  0.00           H  
ATOM   4797  HA  ALA C  12       9.164   4.010  -0.216  1.00  0.00           H  
ATOM   4798 1HB  ALA C  12       7.554   2.621  -1.480  1.00  0.00           H  
ATOM   4799 2HB  ALA C  12       8.202   3.948  -2.473  1.00  0.00           H  
ATOM   4800 3HB  ALA C  12       8.808   2.291  -2.698  1.00  0.00           H  
ATOM   4801  N   ALA C  13      10.634   1.118  -0.745  1.00  0.00           N  
ATOM   4802  CA  ALA C  13      11.008  -0.138  -0.107  1.00  0.00           C  
ATOM   4803  C   ALA C  13      11.718   0.107   1.218  1.00  0.00           C  
ATOM   4804  O   ALA C  13      11.380  -0.498   2.235  1.00  0.00           O  
ATOM   4805  CB  ALA C  13      11.890  -0.961  -1.035  1.00  0.00           C  
ATOM   4806  H   ALA C  13      11.000   1.333  -1.662  1.00  0.00           H  
ATOM   4807  HA  ALA C  13      10.096  -0.698   0.100  1.00  0.00           H  
ATOM   4808 1HB  ALA C  13      12.162  -1.896  -0.545  1.00  0.00           H  
ATOM   4809 2HB  ALA C  13      11.348  -1.178  -1.955  1.00  0.00           H  
ATOM   4810 3HB  ALA C  13      12.793  -0.400  -1.270  1.00  0.00           H  
ATOM   4811  N   THR C  14      12.703   0.998   1.200  1.00  0.00           N  
ATOM   4812  CA  THR C  14      13.497   1.287   2.389  1.00  0.00           C  
ATOM   4813  C   THR C  14      12.654   1.958   3.465  1.00  0.00           C  
ATOM   4814  O   THR C  14      12.659   1.540   4.623  1.00  0.00           O  
ATOM   4815  CB  THR C  14      14.704   2.179   2.046  1.00  0.00           C  
ATOM   4816  OG1 THR C  14      15.556   1.498   1.116  1.00  0.00           O  
ATOM   4817  CG2 THR C  14      15.495   2.513   3.302  1.00  0.00           C  
ATOM   4818  H   THR C  14      12.907   1.489   0.341  1.00  0.00           H  
ATOM   4819  HA  THR C  14      13.860   0.341   2.791  1.00  0.00           H  
ATOM   4820  HB  THR C  14      14.354   3.104   1.587  1.00  0.00           H  
ATOM   4821  HG1 THR C  14      15.182   1.562   0.234  1.00  0.00           H  
ATOM   4822 1HG2 THR C  14      16.344   3.144   3.040  1.00  0.00           H  
ATOM   4823 2HG2 THR C  14      14.853   3.041   4.006  1.00  0.00           H  
ATOM   4824 3HG2 THR C  14      15.855   1.592   3.759  1.00  0.00           H  
ATOM   4825  N   ALA C  15      11.929   3.002   3.076  1.00  0.00           N  
ATOM   4826  CA  ALA C  15      11.124   3.769   4.019  1.00  0.00           C  
ATOM   4827  C   ALA C  15      10.015   2.915   4.619  1.00  0.00           C  
ATOM   4828  O   ALA C  15       9.742   2.987   5.817  1.00  0.00           O  
ATOM   4829  CB  ALA C  15      10.536   4.997   3.337  1.00  0.00           C  
ATOM   4830  H   ALA C  15      11.936   3.271   2.103  1.00  0.00           H  
ATOM   4831  HA  ALA C  15      11.773   4.094   4.832  1.00  0.00           H  
ATOM   4832 1HB  ALA C  15       9.938   5.559   4.054  1.00  0.00           H  
ATOM   4833 2HB  ALA C  15      11.343   5.627   2.964  1.00  0.00           H  
ATOM   4834 3HB  ALA C  15       9.907   4.684   2.506  1.00  0.00           H  
ATOM   4835  N   PHE C  16       9.377   2.107   3.779  1.00  0.00           N  
ATOM   4836  CA  PHE C  16       8.363   1.167   4.241  1.00  0.00           C  
ATOM   4837  C   PHE C  16       8.936   0.199   5.269  1.00  0.00           C  
ATOM   4838  O   PHE C  16       8.356  -0.005   6.335  1.00  0.00           O  
ATOM   4839  CB  PHE C  16       7.784   0.383   3.062  1.00  0.00           C  
ATOM   4840  CG  PHE C  16       6.818  -0.694   3.467  1.00  0.00           C  
ATOM   4841  CD1 PHE C  16       5.476  -0.405   3.664  1.00  0.00           C  
ATOM   4842  CD2 PHE C  16       7.249  -1.999   3.651  1.00  0.00           C  
ATOM   4843  CE1 PHE C  16       4.587  -1.395   4.036  1.00  0.00           C  
ATOM   4844  CE2 PHE C  16       6.363  -2.991   4.022  1.00  0.00           C  
ATOM   4845  CZ  PHE C  16       5.030  -2.688   4.215  1.00  0.00           C  
ATOM   4846  H   PHE C  16       9.601   2.144   2.795  1.00  0.00           H  
ATOM   4847  HA  PHE C  16       7.569   1.736   4.725  1.00  0.00           H  
ATOM   4848 1HB  PHE C  16       7.268   1.067   2.389  1.00  0.00           H  
ATOM   4849 2HB  PHE C  16       8.594  -0.080   2.500  1.00  0.00           H  
ATOM   4850  HD1 PHE C  16       5.126   0.618   3.521  1.00  0.00           H  
ATOM   4851  HD2 PHE C  16       8.302  -2.238   3.500  1.00  0.00           H  
ATOM   4852  HE1 PHE C  16       3.535  -1.153   4.188  1.00  0.00           H  
ATOM   4853  HE2 PHE C  16       6.714  -4.013   4.164  1.00  0.00           H  
ATOM   4854  HZ  PHE C  16       4.330  -3.469   4.509  1.00  0.00           H  
ATOM   4855  N   ALA C  17      10.078  -0.395   4.941  1.00  0.00           N  
ATOM   4856  CA  ALA C  17      10.726  -1.353   5.830  1.00  0.00           C  
ATOM   4857  C   ALA C  17      10.896  -0.778   7.230  1.00  0.00           C  
ATOM   4858  O   ALA C  17      10.611  -1.445   8.224  1.00  0.00           O  
ATOM   4859  CB  ALA C  17      12.074  -1.774   5.263  1.00  0.00           C  
ATOM   4860  H   ALA C  17      10.509  -0.178   4.054  1.00  0.00           H  
ATOM   4861  HA  ALA C  17      10.085  -2.232   5.905  1.00  0.00           H  
ATOM   4862 1HB  ALA C  17      12.545  -2.489   5.938  1.00  0.00           H  
ATOM   4863 2HB  ALA C  17      11.930  -2.236   4.287  1.00  0.00           H  
ATOM   4864 3HB  ALA C  17      12.713  -0.898   5.159  1.00  0.00           H  
ATOM   4865  N   LYS C  18      11.362   0.464   7.301  1.00  0.00           N  
ATOM   4866  CA  LYS C  18      11.564   1.134   8.580  1.00  0.00           C  
ATOM   4867  C   LYS C  18      10.252   1.272   9.343  1.00  0.00           C  
ATOM   4868  O   LYS C  18      10.213   1.113  10.563  1.00  0.00           O  
ATOM   4869  CB  LYS C  18      12.197   2.511   8.370  1.00  0.00           C  
ATOM   4870  CG  LYS C  18      13.651   2.472   7.919  1.00  0.00           C  
ATOM   4871  CD  LYS C  18      14.187   3.873   7.662  1.00  0.00           C  
ATOM   4872  CE  LYS C  18      15.657   3.840   7.269  1.00  0.00           C  
ATOM   4873  NZ  LYS C  18      16.174   5.195   6.937  1.00  0.00           N  
ATOM   4874  H   LYS C  18      11.583   0.957   6.447  1.00  0.00           H  
ATOM   4875  HA  LYS C  18      12.237   0.523   9.181  1.00  0.00           H  
ATOM   4876 1HB  LYS C  18      11.629   3.062   7.620  1.00  0.00           H  
ATOM   4877 2HB  LYS C  18      12.149   3.079   9.299  1.00  0.00           H  
ATOM   4878 1HG  LYS C  18      14.258   1.996   8.690  1.00  0.00           H  
ATOM   4879 2HG  LYS C  18      13.733   1.887   7.004  1.00  0.00           H  
ATOM   4880 1HD  LYS C  18      13.615   4.339   6.859  1.00  0.00           H  
ATOM   4881 2HD  LYS C  18      14.075   4.476   8.562  1.00  0.00           H  
ATOM   4882 1HE  LYS C  18      16.244   3.431   8.090  1.00  0.00           H  
ATOM   4883 2HE  LYS C  18      15.787   3.193   6.401  1.00  0.00           H  
ATOM   4884 1HZ  LYS C  18      17.150   5.130   6.682  1.00  0.00           H  
ATOM   4885 2HZ  LYS C  18      15.649   5.577   6.163  1.00  0.00           H  
ATOM   4886 3HZ  LYS C  18      16.076   5.799   7.740  1.00  0.00           H  
ATOM   4887  N   LEU C  19       9.180   1.569   8.616  1.00  0.00           N  
ATOM   4888  CA  LEU C  19       7.865   1.735   9.224  1.00  0.00           C  
ATOM   4889  C   LEU C  19       7.323   0.407   9.736  1.00  0.00           C  
ATOM   4890  O   LEU C  19       6.780   0.330  10.838  1.00  0.00           O  
ATOM   4891  CB  LEU C  19       6.885   2.338   8.210  1.00  0.00           C  
ATOM   4892  CG  LEU C  19       5.480   2.645   8.744  1.00  0.00           C  
ATOM   4893  CD1 LEU C  19       5.575   3.670   9.865  1.00  0.00           C  
ATOM   4894  CD2 LEU C  19       4.605   3.155   7.609  1.00  0.00           C  
ATOM   4895  H   LEU C  19       9.278   1.682   7.618  1.00  0.00           H  
ATOM   4896  HA  LEU C  19       7.969   2.405  10.078  1.00  0.00           H  
ATOM   4897 1HB  LEU C  19       7.305   3.268   7.832  1.00  0.00           H  
ATOM   4898 2HB  LEU C  19       6.778   1.645   7.375  1.00  0.00           H  
ATOM   4899  HG  LEU C  19       5.042   1.736   9.160  1.00  0.00           H  
ATOM   4900 1HD1 LEU C  19       4.576   3.888  10.245  1.00  0.00           H  
ATOM   4901 2HD1 LEU C  19       6.190   3.272  10.672  1.00  0.00           H  
ATOM   4902 3HD1 LEU C  19       6.025   4.586   9.483  1.00  0.00           H  
ATOM   4903 1HD2 LEU C  19       3.606   3.372   7.988  1.00  0.00           H  
ATOM   4904 2HD2 LEU C  19       5.041   4.064   7.194  1.00  0.00           H  
ATOM   4905 3HD2 LEU C  19       4.540   2.395   6.830  1.00  0.00           H  
ATOM   4906  N   ALA C  20       7.473  -0.638   8.929  1.00  0.00           N  
ATOM   4907  CA  ALA C  20       7.049  -1.976   9.322  1.00  0.00           C  
ATOM   4908  C   ALA C  20       7.816  -2.461  10.545  1.00  0.00           C  
ATOM   4909  O   ALA C  20       7.246  -3.086  11.440  1.00  0.00           O  
ATOM   4910  CB  ALA C  20       7.228  -2.950   8.166  1.00  0.00           C  
ATOM   4911  H   ALA C  20       7.892  -0.502   8.020  1.00  0.00           H  
ATOM   4912  HA  ALA C  20       5.992  -1.933   9.586  1.00  0.00           H  
ATOM   4913 1HB  ALA C  20       6.907  -3.945   8.475  1.00  0.00           H  
ATOM   4914 2HB  ALA C  20       6.627  -2.621   7.317  1.00  0.00           H  
ATOM   4915 3HB  ALA C  20       8.277  -2.981   7.877  1.00  0.00           H  
ATOM   4916  N   LEU C  21       9.112  -2.169  10.579  1.00  0.00           N  
ATOM   4917  CA  LEU C  21       9.949  -2.529  11.717  1.00  0.00           C  
ATOM   4918  C   LEU C  21       9.558  -1.740  12.960  1.00  0.00           C  
ATOM   4919  O   LEU C  21       9.541  -2.277  14.068  1.00  0.00           O  
ATOM   4920  CB  LEU C  21      11.426  -2.278  11.388  1.00  0.00           C  
ATOM   4921  CG  LEU C  21      12.053  -3.236  10.367  1.00  0.00           C  
ATOM   4922  CD1 LEU C  21      13.380  -2.667   9.883  1.00  0.00           C  
ATOM   4923  CD2 LEU C  21      12.244  -4.604  11.005  1.00  0.00           C  
ATOM   4924  H   LEU C  21       9.527  -1.685   9.796  1.00  0.00           H  
ATOM   4925  HA  LEU C  21       9.794  -3.587  11.930  1.00  0.00           H  
ATOM   4926 1HB  LEU C  21      11.529  -1.266  10.999  1.00  0.00           H  
ATOM   4927 2HB  LEU C  21      12.005  -2.351  12.309  1.00  0.00           H  
ATOM   4928  HG  LEU C  21      11.394  -3.328   9.503  1.00  0.00           H  
ATOM   4929 1HD1 LEU C  21      13.825  -3.348   9.158  1.00  0.00           H  
ATOM   4930 2HD1 LEU C  21      13.211  -1.698   9.414  1.00  0.00           H  
ATOM   4931 3HD1 LEU C  21      14.055  -2.549  10.730  1.00  0.00           H  
ATOM   4932 1HD2 LEU C  21      12.689  -5.286  10.279  1.00  0.00           H  
ATOM   4933 2HD2 LEU C  21      12.903  -4.514  11.869  1.00  0.00           H  
ATOM   4934 3HD2 LEU C  21      11.278  -4.995  11.325  1.00  0.00           H  
ATOM   4935  N   LEU C  22       9.245  -0.463  12.770  1.00  0.00           N  
ATOM   4936  CA  LEU C  22       8.781   0.383  13.863  1.00  0.00           C  
ATOM   4937  C   LEU C  22       7.551  -0.212  14.537  1.00  0.00           C  
ATOM   4938  O   LEU C  22       7.452  -0.233  15.763  1.00  0.00           O
[truncated: 1,096,254 more chars]
