# Supplementary material for: Computational design of mechanically coupled axle-rotor protein assemblies
Source: Science. Author manuscript; Available in PMC 2023 Dec 11. (PMC10712554; doi:10.1126/science.abm1183)
Supplement: Data S5 [file NIHMS1871500-supplement-Data_S5.zip › pdbs/D4_4.pdb]

ATOM      1  N   ASP A   1      -8.816  39.536  54.852  1.00  0.00           N  
ATOM      2  CA  ASP A   1     -10.183  39.219  55.248  1.00  0.00           C  
ATOM      3  C   ASP A   1     -11.166  39.185  54.075  1.00  0.00           C  
ATOM      4  O   ASP A   1     -12.059  38.342  54.036  1.00  0.00           O  
ATOM      5  CB  ASP A   1     -10.673  40.260  56.247  1.00  0.00           C  
ATOM      6  CG  ASP A   1      -9.841  40.277  57.492  1.00  0.00           C  
ATOM      7  OD1 ASP A   1      -9.780  39.296  58.173  1.00  0.00           O  
ATOM      8  OD2 ASP A   1      -9.205  41.266  57.705  1.00  0.00           O  
ATOM      9 1H   ASP A   1      -8.197  38.854  55.268  1.00  0.00           H  
ATOM     10 2H   ASP A   1      -8.713  39.516  53.848  1.00  0.00           H  
ATOM     11 3H   ASP A   1      -8.571  40.459  55.205  1.00  0.00           H  
ATOM     12  HA  ASP A   1     -10.182  38.235  55.723  1.00  0.00           H  
ATOM     13 1HB  ASP A   1     -10.652  41.249  55.789  1.00  0.00           H  
ATOM     14 2HB  ASP A   1     -11.708  40.047  56.516  1.00  0.00           H  
ATOM     15  N   GLU A   2     -10.982  40.075  53.088  1.00  0.00           N  
ATOM     16  CA  GLU A   2     -11.932  40.145  51.960  1.00  0.00           C  
ATOM     17  C   GLU A   2     -12.147  38.810  51.261  1.00  0.00           C  
ATOM     18  O   GLU A   2     -13.286  38.473  50.891  1.00  0.00           O  
ATOM     19  CB  GLU A   2     -11.433  41.161  50.920  1.00  0.00           C  
ATOM     20  CG  GLU A   2     -12.356  41.339  49.710  1.00  0.00           C  
ATOM     21  CD  GLU A   2     -11.831  42.340  48.721  1.00  0.00           C  
ATOM     22  OE1 GLU A   2     -10.880  43.009  49.031  1.00  0.00           O  
ATOM     23  OE2 GLU A   2     -12.369  42.405  47.631  1.00  0.00           O  
ATOM     24  H   GLU A   2     -10.233  40.749  53.127  1.00  0.00           H  
ATOM     25  HA  GLU A   2     -12.893  40.487  52.344  1.00  0.00           H  
ATOM     26 1HB  GLU A   2     -11.325  42.136  51.394  1.00  0.00           H  
ATOM     27 2HB  GLU A   2     -10.452  40.864  50.553  1.00  0.00           H  
ATOM     28 1HG  GLU A   2     -12.488  40.384  49.202  1.00  0.00           H  
ATOM     29 2HG  GLU A   2     -13.333  41.666  50.066  1.00  0.00           H  
ATOM     30  N   CYS A   3     -11.087  38.037  51.074  1.00  0.00           N  
ATOM     31  CA  CYS A   3     -11.218  36.768  50.397  1.00  0.00           C  
ATOM     32  C   CYS A   3     -11.968  35.717  51.205  1.00  0.00           C  
ATOM     33  O   CYS A   3     -12.587  34.823  50.625  1.00  0.00           O  
ATOM     34  CB  CYS A   3      -9.854  36.213  50.041  1.00  0.00           C  
ATOM     35  SG  CYS A   3      -8.843  35.717  51.450  1.00  0.00           S  
ATOM     36  H   CYS A   3     -10.178  38.357  51.383  1.00  0.00           H  
ATOM     37  HA  CYS A   3     -11.768  36.940  49.469  1.00  0.00           H  
ATOM     38 1HB  CYS A   3     -10.005  35.358  49.433  1.00  0.00           H  
ATOM     39 2HB  CYS A   3      -9.299  36.947  49.463  1.00  0.00           H  
ATOM     40  HG  CYS A   3      -7.810  35.254  50.738  1.00  0.00           H  
ATOM     41  N   GLU A   4     -11.947  35.816  52.540  1.00  0.00           N  
ATOM     42  CA  GLU A   4     -12.641  34.828  53.332  1.00  0.00           C  
ATOM     43  C   GLU A   4     -14.109  35.196  53.366  1.00  0.00           C  
ATOM     44  O   GLU A   4     -14.968  34.309  53.364  1.00  0.00           O  
ATOM     45  CB  GLU A   4     -12.025  34.692  54.721  1.00  0.00           C  
ATOM     46  CG  GLU A   4     -10.622  34.058  54.679  1.00  0.00           C  
ATOM     47  CD  GLU A   4     -10.005  33.835  56.020  1.00  0.00           C  
ATOM     48  OE1 GLU A   4     -10.552  34.286  56.994  1.00  0.00           O  
ATOM     49  OE2 GLU A   4      -8.984  33.180  56.077  1.00  0.00           O  
ATOM     50  H   GLU A   4     -11.483  36.581  53.018  1.00  0.00           H  
ATOM     51  HA  GLU A   4     -12.540  33.861  52.845  1.00  0.00           H  
ATOM     52 1HB  GLU A   4     -11.940  35.677  55.180  1.00  0.00           H  
ATOM     53 2HB  GLU A   4     -12.665  34.079  55.349  1.00  0.00           H  
ATOM     54 1HG  GLU A   4     -10.693  33.108  54.160  1.00  0.00           H  
ATOM     55 2HG  GLU A   4      -9.973  34.702  54.099  1.00  0.00           H  
ATOM     56  N   GLU A   5     -14.408  36.501  53.380  1.00  0.00           N  
ATOM     57  CA  GLU A   5     -15.799  36.918  53.353  1.00  0.00           C  
ATOM     58  C   GLU A   5     -16.437  36.434  52.057  1.00  0.00           C  
ATOM     59  O   GLU A   5     -17.537  35.868  52.075  1.00  0.00           O  
ATOM     60  CB  GLU A   5     -15.944  38.432  53.479  1.00  0.00           C  
ATOM     61  CG  GLU A   5     -17.402  38.878  53.477  1.00  0.00           C  
ATOM     62  CD  GLU A   5     -17.599  40.335  53.691  1.00  0.00           C  
ATOM     63  OE1 GLU A   5     -16.653  41.026  53.981  1.00  0.00           O  
ATOM     64  OE2 GLU A   5     -18.726  40.769  53.544  1.00  0.00           O  
ATOM     65  H   GLU A   5     -13.655  37.192  53.447  1.00  0.00           H  
ATOM     66  HA  GLU A   5     -16.321  36.453  54.187  1.00  0.00           H  
ATOM     67 1HB  GLU A   5     -15.469  38.773  54.399  1.00  0.00           H  
ATOM     68 2HB  GLU A   5     -15.432  38.918  52.644  1.00  0.00           H  
ATOM     69 1HG  GLU A   5     -17.838  38.617  52.515  1.00  0.00           H  
ATOM     70 2HG  GLU A   5     -17.940  38.324  54.246  1.00  0.00           H  
ATOM     71  N   LYS A   6     -15.734  36.628  50.925  1.00  0.00           N  
ATOM     72  CA  LYS A   6     -16.254  36.159  49.646  1.00  0.00           C  
ATOM     73  C   LYS A   6     -16.389  34.650  49.644  1.00  0.00           C  
ATOM     74  O   LYS A   6     -17.431  34.115  49.268  1.00  0.00           O  
ATOM     75  CB  LYS A   6     -15.355  36.599  48.493  1.00  0.00           C  
ATOM     76  CG  LYS A   6     -15.430  38.081  48.194  1.00  0.00           C  
ATOM     77  CD  LYS A   6     -14.484  38.493  47.072  1.00  0.00           C  
ATOM     78  CE  LYS A   6     -14.603  39.994  46.808  1.00  0.00           C  
ATOM     79  NZ  LYS A   6     -13.628  40.475  45.791  1.00  0.00           N  
ATOM     80  H   LYS A   6     -14.845  37.135  50.964  1.00  0.00           H  
ATOM     81  HA  LYS A   6     -17.245  36.589  49.501  1.00  0.00           H  
ATOM     82 1HB  LYS A   6     -14.317  36.358  48.734  1.00  0.00           H  
ATOM     83 2HB  LYS A   6     -15.623  36.050  47.592  1.00  0.00           H  
ATOM     84 1HG  LYS A   6     -16.451  38.332  47.910  1.00  0.00           H  
ATOM     85 2HG  LYS A   6     -15.177  38.640  49.096  1.00  0.00           H  
ATOM     86 1HD  LYS A   6     -13.454  38.266  47.366  1.00  0.00           H  
ATOM     87 2HD  LYS A   6     -14.718  37.939  46.163  1.00  0.00           H  
ATOM     88 1HE  LYS A   6     -15.612  40.215  46.461  1.00  0.00           H  
ATOM     89 2HE  LYS A   6     -14.432  40.523  47.739  1.00  0.00           H  
ATOM     90 1HZ  LYS A   6     -13.747  41.480  45.662  1.00  0.00           H  
ATOM     91 2HZ  LYS A   6     -12.683  40.285  46.114  1.00  0.00           H  
ATOM     92 3HZ  LYS A   6     -13.781  40.007  44.915  1.00  0.00           H  
ATOM     93  N   ALA A   7     -15.382  33.935  50.157  1.00  0.00           N  
ATOM     94  CA  ALA A   7     -15.452  32.488  50.166  1.00  0.00           C  
ATOM     95  C   ALA A   7     -16.664  31.989  50.923  1.00  0.00           C  
ATOM     96  O   ALA A   7     -17.344  31.054  50.473  1.00  0.00           O  
ATOM     97  CB  ALA A   7     -14.186  31.953  50.794  1.00  0.00           C  
ATOM     98  H   ALA A   7     -14.519  34.387  50.469  1.00  0.00           H  
ATOM     99  HA  ALA A   7     -15.546  32.148  49.146  1.00  0.00           H  
ATOM    100 1HB  ALA A   7     -14.208  30.881  50.787  1.00  0.00           H  
ATOM    101 2HB  ALA A   7     -13.328  32.305  50.224  1.00  0.00           H  
ATOM    102 3HB  ALA A   7     -14.115  32.306  51.814  1.00  0.00           H  
ATOM    103  N   ARG A   8     -16.984  32.613  52.053  1.00  0.00           N  
ATOM    104  CA  ARG A   8     -18.150  32.171  52.780  1.00  0.00           C  
ATOM    105  C   ARG A   8     -19.430  32.501  52.030  1.00  0.00           C  
ATOM    106  O   ARG A   8     -20.339  31.673  51.996  1.00  0.00           O  
ATOM    107  CB  ARG A   8     -18.189  32.747  54.184  1.00  0.00           C  
ATOM    108  CG  ARG A   8     -19.428  32.340  55.040  1.00  0.00           C  
ATOM    109  CD  ARG A   8     -19.583  30.839  55.220  1.00  0.00           C  
ATOM    110  NE  ARG A   8     -18.427  30.205  55.856  1.00  0.00           N  
ATOM    111  CZ  ARG A   8     -18.190  30.108  57.183  1.00  0.00           C  
ATOM    112  NH1 ARG A   8     -19.017  30.623  58.077  1.00  0.00           N  
ATOM    113  NH2 ARG A   8     -17.097  29.471  57.559  1.00  0.00           N  
ATOM    114  H   ARG A   8     -16.371  33.345  52.429  1.00  0.00           H  
ATOM    115  HA  ARG A   8     -18.077  31.088  52.876  1.00  0.00           H  
ATOM    116 1HB  ARG A   8     -17.292  32.434  54.719  1.00  0.00           H  
ATOM    117 2HB  ARG A   8     -18.163  33.838  54.118  1.00  0.00           H  
ATOM    118 1HG  ARG A   8     -19.335  32.795  56.021  1.00  0.00           H  
ATOM    119 2HG  ARG A   8     -20.335  32.714  54.558  1.00  0.00           H  
ATOM    120 1HD  ARG A   8     -20.458  30.652  55.836  1.00  0.00           H  
ATOM    121 2HD  ARG A   8     -19.741  30.362  54.255  1.00  0.00           H  
ATOM    122  HE  ARG A   8     -17.722  29.759  55.245  1.00  0.00           H  
ATOM    123 1HH1 ARG A   8     -19.851  31.105  57.780  1.00  0.00           H  
ATOM    124 2HH1 ARG A   8     -18.815  30.532  59.062  1.00  0.00           H  
ATOM    125 1HH2 ARG A   8     -16.485  29.080  56.823  1.00  0.00           H  
ATOM    126 2HH2 ARG A   8     -16.868  29.358  58.531  1.00  0.00           H  
ATOM    127  N   ARG A   9     -19.520  33.702  51.441  1.00  0.00           N  
ATOM    128  CA  ARG A   9     -20.726  34.071  50.709  1.00  0.00           C  
ATOM    129  C   ARG A   9     -20.976  33.150  49.506  1.00  0.00           C  
ATOM    130  O   ARG A   9     -22.124  32.773  49.239  1.00  0.00           O  
ATOM    131  CB  ARG A   9     -20.666  35.530  50.268  1.00  0.00           C  
ATOM    132  CG  ARG A   9     -20.817  36.553  51.426  1.00  0.00           C  
ATOM    133  CD  ARG A   9     -20.779  37.978  50.957  1.00  0.00           C  
ATOM    134  NE  ARG A   9     -20.827  38.945  52.082  1.00  0.00           N  
ATOM    135  CZ  ARG A   9     -21.926  39.371  52.738  1.00  0.00           C  
ATOM    136  NH1 ARG A   9     -23.144  38.942  52.442  1.00  0.00           N  
ATOM    137  NH2 ARG A   9     -21.731  40.246  53.700  1.00  0.00           N  
ATOM    138  H   ARG A   9     -18.750  34.375  51.537  1.00  0.00           H  
ATOM    139  HA  ARG A   9     -21.571  33.975  51.391  1.00  0.00           H  
ATOM    140 1HB  ARG A   9     -19.707  35.715  49.783  1.00  0.00           H  
ATOM    141 2HB  ARG A   9     -21.449  35.720  49.540  1.00  0.00           H  
ATOM    142 1HG  ARG A   9     -21.769  36.379  51.923  1.00  0.00           H  
ATOM    143 2HG  ARG A   9     -20.011  36.415  52.142  1.00  0.00           H  
ATOM    144 1HD  ARG A   9     -19.841  38.144  50.421  1.00  0.00           H  
ATOM    145 2HD  ARG A   9     -21.611  38.179  50.288  1.00  0.00           H  
ATOM    146  HE  ARG A   9     -19.942  39.371  52.407  1.00  0.00           H  
ATOM    147 1HH1 ARG A   9     -23.282  38.272  51.702  1.00  0.00           H  
ATOM    148 2HH1 ARG A   9     -23.941  39.289  52.959  1.00  0.00           H  
ATOM    149 1HH2 ARG A   9     -20.759  40.547  53.882  1.00  0.00           H  
ATOM    150 2HH2 ARG A   9     -22.501  40.614  54.236  1.00  0.00           H  
ATOM    151  N   VAL A  10     -19.914  32.756  48.791  1.00  0.00           N  
ATOM    152  CA  VAL A  10     -20.104  31.861  47.654  1.00  0.00           C  
ATOM    153  C   VAL A  10     -20.567  30.509  48.177  1.00  0.00           C  
ATOM    154  O   VAL A  10     -21.477  29.907  47.604  1.00  0.00           O  
ATOM    155  CB  VAL A  10     -18.830  31.681  46.803  1.00  0.00           C  
ATOM    156  CG1 VAL A  10     -19.085  30.598  45.719  1.00  0.00           C  
ATOM    157  CG2 VAL A  10     -18.439  32.998  46.131  1.00  0.00           C  
ATOM    158  H   VAL A  10     -18.988  33.121  49.034  1.00  0.00           H  
ATOM    159  HA  VAL A  10     -20.882  32.272  47.012  1.00  0.00           H  
ATOM    160  HB  VAL A  10     -18.018  31.343  47.447  1.00  0.00           H  
ATOM    161 1HG1 VAL A  10     -18.184  30.474  45.120  1.00  0.00           H  
ATOM    162 2HG1 VAL A  10     -19.347  29.652  46.175  1.00  0.00           H  
ATOM    163 3HG1 VAL A  10     -19.904  30.922  45.069  1.00  0.00           H  
ATOM    164 1HG2 VAL A  10     -17.537  32.851  45.537  1.00  0.00           H  
ATOM    165 2HG2 VAL A  10     -19.257  33.327  45.479  1.00  0.00           H  
ATOM    166 3HG2 VAL A  10     -18.255  33.753  46.887  1.00  0.00           H  
ATOM    167  N   ALA A  11     -19.931  30.005  49.239  1.00  0.00           N  
ATOM    168  CA  ALA A  11     -20.318  28.723  49.808  1.00  0.00           C  
ATOM    169  C   ALA A  11     -21.776  28.725  50.258  1.00  0.00           C  
ATOM    170  O   ALA A  11     -22.469  27.714  50.081  1.00  0.00           O  
ATOM    171  CB  ALA A  11     -19.413  28.401  50.959  1.00  0.00           C  
ATOM    172  H   ALA A  11     -19.146  30.519  49.652  1.00  0.00           H  
ATOM    173  HA  ALA A  11     -20.203  27.961  49.042  1.00  0.00           H  
ATOM    174 1HB  ALA A  11     -19.660  27.436  51.375  1.00  0.00           H  
ATOM    175 2HB  ALA A  11     -18.402  28.396  50.591  1.00  0.00           H  
ATOM    176 3HB  ALA A  11     -19.515  29.163  51.727  1.00  0.00           H  
ATOM    177  N   GLU A  12     -22.249  29.846  50.843  1.00  0.00           N  
ATOM    178  CA  GLU A  12     -23.650  29.965  51.231  1.00  0.00           C  
ATOM    179  C   GLU A  12     -24.529  29.830  50.003  1.00  0.00           C  
ATOM    180  O   GLU A  12     -25.534  29.116  50.029  1.00  0.00           O  
ATOM    181  CB  GLU A  12     -23.954  31.290  51.928  1.00  0.00           C  
ATOM    182  CG  GLU A  12     -25.444  31.445  52.321  1.00  0.00           C  
ATOM    183  CD  GLU A  12     -25.764  32.728  53.047  1.00  0.00           C  
ATOM    184  OE1 GLU A  12     -24.863  33.390  53.496  1.00  0.00           O  
ATOM    185  OE2 GLU A  12     -26.934  33.060  53.122  1.00  0.00           O  
ATOM    186  H   GLU A  12     -21.605  30.616  51.047  1.00  0.00           H  
ATOM    187  HA  GLU A  12     -23.889  29.151  51.917  1.00  0.00           H  
ATOM    188 1HB  GLU A  12     -23.340  31.383  52.824  1.00  0.00           H  
ATOM    189 2HB  GLU A  12     -23.691  32.116  51.267  1.00  0.00           H  
ATOM    190 1HG  GLU A  12     -26.044  31.414  51.414  1.00  0.00           H  
ATOM    191 2HG  GLU A  12     -25.739  30.597  52.940  1.00  0.00           H  
ATOM    192  N   LYS A  13     -24.159  30.532  48.922  1.00  0.00           N  
ATOM    193  CA  LYS A  13     -24.921  30.424  47.693  1.00  0.00           C  
ATOM    194  C   LYS A  13     -24.968  28.982  47.219  1.00  0.00           C  
ATOM    195  O   LYS A  13     -26.034  28.525  46.824  1.00  0.00           O  
ATOM    196  CB  LYS A  13     -24.377  31.335  46.596  1.00  0.00           C  
ATOM    197  CG  LYS A  13     -25.155  31.248  45.274  1.00  0.00           C  
ATOM    198  CD  LYS A  13     -24.648  32.263  44.272  1.00  0.00           C  
ATOM    199  CE  LYS A  13     -25.264  32.061  42.900  1.00  0.00           C  
ATOM    200  NZ  LYS A  13     -24.757  33.065  41.935  1.00  0.00           N  
ATOM    201  H   LYS A  13     -23.357  31.165  48.979  1.00  0.00           H  
ATOM    202  HA  LYS A  13     -25.941  30.738  47.898  1.00  0.00           H  
ATOM    203 1HB  LYS A  13     -24.394  32.368  46.944  1.00  0.00           H  
ATOM    204 2HB  LYS A  13     -23.341  31.080  46.393  1.00  0.00           H  
ATOM    205 1HG  LYS A  13     -25.025  30.260  44.846  1.00  0.00           H  
ATOM    206 2HG  LYS A  13     -26.220  31.409  45.458  1.00  0.00           H  
ATOM    207 1HD  LYS A  13     -24.875  33.272  44.617  1.00  0.00           H  
ATOM    208 2HD  LYS A  13     -23.560  32.167  44.172  1.00  0.00           H  
ATOM    209 1HE  LYS A  13     -24.986  31.075  42.555  1.00  0.00           H  
ATOM    210 2HE  LYS A  13     -26.350  32.126  42.951  1.00  0.00           H  
ATOM    211 1HZ  LYS A  13     -25.127  32.902  40.991  1.00  0.00           H  
ATOM    212 2HZ  LYS A  13     -24.999  33.986  42.230  1.00  0.00           H  
ATOM    213 3HZ  LYS A  13     -23.738  32.993  41.898  1.00  0.00           H  
ATOM    214  N   VAL A  14     -23.851  28.253  47.293  1.00  0.00           N  
ATOM    215  CA  VAL A  14     -23.845  26.856  46.866  1.00  0.00           C  
ATOM    216  C   VAL A  14     -24.825  26.017  47.662  1.00  0.00           C  
ATOM    217  O   VAL A  14     -25.537  25.190  47.077  1.00  0.00           O  
ATOM    218  CB  VAL A  14     -22.443  26.239  46.960  1.00  0.00           C  
ATOM    219  CG1 VAL A  14     -22.517  24.724  46.739  1.00  0.00           C  
ATOM    220  CG2 VAL A  14     -21.572  26.876  45.907  1.00  0.00           C  
ATOM    221  H   VAL A  14     -22.991  28.722  47.601  1.00  0.00           H  
ATOM    222  HA  VAL A  14     -24.147  26.824  45.826  1.00  0.00           H  
ATOM    223  HB  VAL A  14     -22.019  26.418  47.947  1.00  0.00           H  
ATOM    224 1HG1 VAL A  14     -21.534  24.306  46.792  1.00  0.00           H  
ATOM    225 2HG1 VAL A  14     -23.131  24.248  47.504  1.00  0.00           H  
ATOM    226 3HG1 VAL A  14     -22.947  24.530  45.776  1.00  0.00           H  
ATOM    227 1HG2 VAL A  14     -20.581  26.455  45.944  1.00  0.00           H  
ATOM    228 2HG2 VAL A  14     -22.008  26.687  44.930  1.00  0.00           H  
ATOM    229 3HG2 VAL A  14     -21.517  27.944  46.070  1.00  0.00           H  
ATOM    230  N   GLU A  15     -24.840  26.176  48.988  1.00  0.00           N  
ATOM    231  CA  GLU A  15     -25.806  25.433  49.780  1.00  0.00           C  
ATOM    232  C   GLU A  15     -27.227  25.757  49.314  1.00  0.00           C  
ATOM    233  O   GLU A  15     -28.047  24.847  49.140  1.00  0.00           O  
ATOM    234  CB  GLU A  15     -25.665  25.742  51.269  1.00  0.00           C  
ATOM    235  CG  GLU A  15     -26.662  24.983  52.141  1.00  0.00           C  
ATOM    236  CD  GLU A  15     -26.495  25.227  53.609  1.00  0.00           C  
ATOM    237  OE1 GLU A  15     -25.541  25.854  54.001  1.00  0.00           O  
ATOM    238  OE2 GLU A  15     -27.360  24.800  54.346  1.00  0.00           O  
ATOM    239  H   GLU A  15     -24.169  26.817  49.426  1.00  0.00           H  
ATOM    240  HA  GLU A  15     -25.631  24.369  49.629  1.00  0.00           H  
ATOM    241 1HB  GLU A  15     -24.662  25.483  51.600  1.00  0.00           H  
ATOM    242 2HB  GLU A  15     -25.797  26.813  51.437  1.00  0.00           H  
ATOM    243 1HG  GLU A  15     -27.668  25.289  51.858  1.00  0.00           H  
ATOM    244 2HG  GLU A  15     -26.568  23.917  51.939  1.00  0.00           H  
ATOM    245  N   ARG A  16     -27.508  27.051  49.094  1.00  0.00           N  
ATOM    246  CA  ARG A  16     -28.815  27.484  48.629  1.00  0.00           C  
ATOM    247  C   ARG A  16     -29.154  26.931  47.240  1.00  0.00           C  
ATOM    248  O   ARG A  16     -30.311  26.555  46.999  1.00  0.00           O  
ATOM    249  CB  ARG A  16     -28.904  29.002  48.627  1.00  0.00           C  
ATOM    250  CG  ARG A  16     -28.962  29.623  50.019  1.00  0.00           C  
ATOM    251  CD  ARG A  16     -29.057  31.105  49.975  1.00  0.00           C  
ATOM    252  NE  ARG A  16     -29.057  31.701  51.322  1.00  0.00           N  
ATOM    253  CZ  ARG A  16     -30.116  31.821  52.144  1.00  0.00           C  
ATOM    254  NH1 ARG A  16     -31.320  31.383  51.811  1.00  0.00           N  
ATOM    255  NH2 ARG A  16     -29.903  32.397  53.307  1.00  0.00           N  
ATOM    256  H   ARG A  16     -26.781  27.749  49.291  1.00  0.00           H  
ATOM    257  HA  ARG A  16     -29.557  27.118  49.336  1.00  0.00           H  
ATOM    258 1HB  ARG A  16     -28.043  29.418  48.116  1.00  0.00           H  
ATOM    259 2HB  ARG A  16     -29.791  29.310  48.081  1.00  0.00           H  
ATOM    260 1HG  ARG A  16     -29.824  29.232  50.551  1.00  0.00           H  
ATOM    261 2HG  ARG A  16     -28.056  29.361  50.565  1.00  0.00           H  
ATOM    262 1HD  ARG A  16     -28.184  31.488  49.444  1.00  0.00           H  
ATOM    263 2HD  ARG A  16     -29.958  31.415  49.453  1.00  0.00           H  
ATOM    264  HE  ARG A  16     -28.171  32.087  51.693  1.00  0.00           H  
ATOM    265 1HH1 ARG A  16     -31.472  30.945  50.917  1.00  0.00           H  
ATOM    266 2HH1 ARG A  16     -32.092  31.488  52.455  1.00  0.00           H  
ATOM    267 1HH2 ARG A  16     -28.946  32.721  53.515  1.00  0.00           H  
ATOM    268 2HH2 ARG A  16     -30.650  32.518  53.972  1.00  0.00           H  
ATOM    269  N   LEU A  17     -28.167  26.864  46.332  1.00  0.00           N  
ATOM    270  CA  LEU A  17     -28.406  26.339  44.993  1.00  0.00           C  
ATOM    271  C   LEU A  17     -28.854  24.894  45.091  1.00  0.00           C  
ATOM    272  O   LEU A  17     -29.846  24.509  44.463  1.00  0.00           O  
ATOM    273  CB  LEU A  17     -27.123  26.401  44.124  1.00  0.00           C  
ATOM    274  CG  LEU A  17     -26.588  27.788  43.658  1.00  0.00           C  
ATOM    275  CD1 LEU A  17     -25.195  27.595  42.988  1.00  0.00           C  
ATOM    276  CD2 LEU A  17     -27.557  28.431  42.677  1.00  0.00           C  
ATOM    277  H   LEU A  17     -27.255  27.243  46.579  1.00  0.00           H  
ATOM    278  HA  LEU A  17     -29.206  26.913  44.524  1.00  0.00           H  
ATOM    279 1HB  LEU A  17     -26.325  25.927  44.688  1.00  0.00           H  
ATOM    280 2HB  LEU A  17     -27.285  25.825  43.242  1.00  0.00           H  
ATOM    281  HG  LEU A  17     -26.475  28.428  44.505  1.00  0.00           H  
ATOM    282 1HD1 LEU A  17     -24.804  28.558  42.677  1.00  0.00           H  
ATOM    283 2HD1 LEU A  17     -24.501  27.146  43.680  1.00  0.00           H  
ATOM    284 3HD1 LEU A  17     -25.300  26.956  42.119  1.00  0.00           H  
ATOM    285 1HD2 LEU A  17     -27.163  29.397  42.361  1.00  0.00           H  
ATOM    286 2HD2 LEU A  17     -27.676  27.790  41.802  1.00  0.00           H  
ATOM    287 3HD2 LEU A  17     -28.523  28.580  43.147  1.00  0.00           H  
ATOM    288  N   LYS A  18     -28.207  24.113  45.964  1.00  0.00           N  
ATOM    289  CA  LYS A  18     -28.622  22.722  46.112  1.00  0.00           C  
ATOM    290  C   LYS A  18     -30.023  22.632  46.694  1.00  0.00           C  
ATOM    291  O   LYS A  18     -30.871  21.895  46.183  1.00  0.00           O  
ATOM    292  CB  LYS A  18     -27.628  21.945  46.983  1.00  0.00           C  
ATOM    293  CG  LYS A  18     -28.027  20.470  47.286  1.00  0.00           C  
ATOM    294  CD  LYS A  18     -28.110  19.584  46.032  1.00  0.00           C  
ATOM    295  CE  LYS A  18     -28.428  18.130  46.409  1.00  0.00           C  
ATOM    296  NZ  LYS A  18     -28.636  17.258  45.199  1.00  0.00           N  
ATOM    297  H   LYS A  18     -27.380  24.476  46.456  1.00  0.00           H  
ATOM    298  HA  LYS A  18     -28.638  22.275  45.117  1.00  0.00           H  
ATOM    299 1HB  LYS A  18     -26.650  21.942  46.504  1.00  0.00           H  
ATOM    300 2HB  LYS A  18     -27.515  22.462  47.941  1.00  0.00           H  
ATOM    301 1HG  LYS A  18     -27.278  20.041  47.952  1.00  0.00           H  
ATOM    302 2HG  LYS A  18     -28.986  20.448  47.805  1.00  0.00           H  
ATOM    303 1HD  LYS A  18     -28.904  19.945  45.372  1.00  0.00           H  
ATOM    304 2HD  LYS A  18     -27.165  19.615  45.484  1.00  0.00           H  
ATOM    305 1HE  LYS A  18     -27.604  17.727  46.999  1.00  0.00           H  
ATOM    306 2HE  LYS A  18     -29.335  18.114  47.017  1.00  0.00           H  
ATOM    307 1HZ  LYS A  18     -28.842  16.315  45.484  1.00  0.00           H  
ATOM    308 2HZ  LYS A  18     -29.403  17.619  44.654  1.00  0.00           H  
ATOM    309 3HZ  LYS A  18     -27.782  17.248  44.615  1.00  0.00           H  
ATOM    310  N   ARG A  19     -30.294  23.405  47.749  1.00  0.00           N  
ATOM    311  CA  ARG A  19     -31.605  23.389  48.392  1.00  0.00           C  
ATOM    312  C   ARG A  19     -32.731  23.796  47.449  1.00  0.00           C  
ATOM    313  O   ARG A  19     -33.844  23.272  47.533  1.00  0.00           O  
ATOM    314  CB  ARG A  19     -31.620  24.290  49.612  1.00  0.00           C  
ATOM    315  CG  ARG A  19     -30.838  23.748  50.784  1.00  0.00           C  
ATOM    316  CD  ARG A  19     -30.908  24.641  51.960  1.00  0.00           C  
ATOM    317  NE  ARG A  19     -30.116  24.129  53.082  1.00  0.00           N  
ATOM    318  CZ  ARG A  19     -30.501  23.185  53.958  1.00  0.00           C  
ATOM    319  NH1 ARG A  19     -31.683  22.592  53.877  1.00  0.00           N  
ATOM    320  NH2 ARG A  19     -29.647  22.872  54.904  1.00  0.00           N  
ATOM    321  H   ARG A  19     -29.551  23.996  48.135  1.00  0.00           H  
ATOM    322  HA  ARG A  19     -31.796  22.371  48.731  1.00  0.00           H  
ATOM    323 1HB  ARG A  19     -31.192  25.256  49.348  1.00  0.00           H  
ATOM    324 2HB  ARG A  19     -32.646  24.458  49.928  1.00  0.00           H  
ATOM    325 1HG  ARG A  19     -31.239  22.776  51.051  1.00  0.00           H  
ATOM    326 2HG  ARG A  19     -29.794  23.636  50.500  1.00  0.00           H  
ATOM    327 1HD  ARG A  19     -30.499  25.616  51.682  1.00  0.00           H  
ATOM    328 2HD  ARG A  19     -31.938  24.764  52.282  1.00  0.00           H  
ATOM    329  HE  ARG A  19     -29.176  24.523  53.253  1.00  0.00           H  
ATOM    330 1HH1 ARG A  19     -32.329  22.843  53.145  1.00  0.00           H  
ATOM    331 2HH1 ARG A  19     -31.941  21.884  54.551  1.00  0.00           H  
ATOM    332 1HH2 ARG A  19     -28.744  23.372  54.918  1.00  0.00           H  
ATOM    333 2HH2 ARG A  19     -29.868  22.174  55.596  1.00  0.00           H  
ATOM    334  N   SER A  20     -32.421  24.693  46.520  1.00  0.00           N  
ATOM    335  CA  SER A  20     -33.364  25.226  45.553  1.00  0.00           C  
ATOM    336  C   SER A  20     -33.624  24.276  44.381  1.00  0.00           C  
ATOM    337  O   SER A  20     -34.479  24.557  43.537  1.00  0.00           O  
ATOM    338  CB  SER A  20     -32.833  26.541  45.004  1.00  0.00           C  
ATOM    339  OG  SER A  20     -32.724  27.511  46.012  1.00  0.00           O  
ATOM    340  H   SER A  20     -31.489  25.112  46.540  1.00  0.00           H  
ATOM    341  HA  SER A  20     -34.308  25.412  46.067  1.00  0.00           H  
ATOM    342 1HB  SER A  20     -31.854  26.374  44.546  1.00  0.00           H  
ATOM    343 2HB  SER A  20     -33.501  26.893  44.224  1.00  0.00           H  
ATOM    344  HG  SER A  20     -31.923  27.264  46.526  1.00  0.00           H  
ATOM    345  N   GLY A  21     -32.878  23.165  44.301  1.00  0.00           N  
ATOM    346  CA  GLY A  21     -33.048  22.217  43.208  1.00  0.00           C  
ATOM    347  C   GLY A  21     -32.070  22.350  42.037  1.00  0.00           C  
ATOM    348  O   GLY A  21     -32.313  21.767  40.974  1.00  0.00           O  
ATOM    349  H   GLY A  21     -32.194  22.942  45.025  1.00  0.00           H  
ATOM    350 1HA  GLY A  21     -32.955  21.218  43.621  1.00  0.00           H  
ATOM    351 2HA  GLY A  21     -34.066  22.292  42.835  1.00  0.00           H  
ATOM    352  N   THR A  22     -30.990  23.120  42.191  1.00  0.00           N  
ATOM    353  CA  THR A  22     -29.996  23.270  41.137  1.00  0.00           C  
ATOM    354  C   THR A  22     -29.110  22.030  41.175  1.00  0.00           C  
ATOM    355  O   THR A  22     -28.689  21.609  42.257  1.00  0.00           O  
ATOM    356  CB  THR A  22     -29.163  24.553  41.339  1.00  0.00           C  
ATOM    357  OG1 THR A  22     -30.026  25.704  41.335  1.00  0.00           O  
ATOM    358  CG2 THR A  22     -28.115  24.735  40.296  1.00  0.00           C  
ATOM    359  H   THR A  22     -30.777  23.596  43.071  1.00  0.00           H  
ATOM    360  HA  THR A  22     -30.490  23.314  40.166  1.00  0.00           H  
ATOM    361  HB  THR A  22     -28.680  24.475  42.280  1.00  0.00           H  
ATOM    362  HG1 THR A  22     -30.545  25.706  40.520  1.00  0.00           H  
ATOM    363 1HG2 THR A  22     -27.539  25.642  40.491  1.00  0.00           H  
ATOM    364 2HG2 THR A  22     -27.452  23.897  40.293  1.00  0.00           H  
ATOM    365 3HG2 THR A  22     -28.604  24.815  39.329  1.00  0.00           H  
ATOM    366  N   SER A  23     -28.849  21.423  40.019  1.00  0.00           N  
ATOM    367  CA  SER A  23     -28.034  20.214  39.962  1.00  0.00           C  
ATOM    368  C   SER A  23     -26.573  20.501  40.214  1.00  0.00           C  
ATOM    369  O   SER A  23     -26.135  21.647  40.092  1.00  0.00           O  
ATOM    370  CB  SER A  23     -28.148  19.580  38.604  1.00  0.00           C  
ATOM    371  OG  SER A  23     -27.531  20.401  37.648  1.00  0.00           O  
ATOM    372  H   SER A  23     -29.211  21.821  39.140  1.00  0.00           H  
ATOM    373  HA  SER A  23     -28.388  19.516  40.722  1.00  0.00           H  
ATOM    374 1HB  SER A  23     -27.672  18.599  38.615  1.00  0.00           H  
ATOM    375 2HB  SER A  23     -29.199  19.442  38.349  1.00  0.00           H  
ATOM    376  HG  SER A  23     -28.177  21.138  37.495  1.00  0.00           H  
ATOM    377  N   GLU A  24     -25.805  19.455  40.503  1.00  0.00           N  
ATOM    378  CA  GLU A  24     -24.375  19.568  40.730  1.00  0.00           C  
ATOM    379  C   GLU A  24     -23.617  20.122  39.534  1.00  0.00           C  
ATOM    380  O   GLU A  24     -22.663  20.876  39.705  1.00  0.00           O  
ATOM    381  CB  GLU A  24     -23.844  18.209  41.154  1.00  0.00           C  
ATOM    382  CG  GLU A  24     -24.321  17.805  42.548  1.00  0.00           C  
ATOM    383  CD  GLU A  24     -25.741  17.319  42.599  1.00  0.00           C  
ATOM    384  OE1 GLU A  24     -26.344  17.121  41.558  1.00  0.00           O  
ATOM    385  OE2 GLU A  24     -26.242  17.193  43.695  1.00  0.00           O  
ATOM    386  H   GLU A  24     -26.241  18.534  40.606  1.00  0.00           H  
ATOM    387  HA  GLU A  24     -24.227  20.255  41.559  1.00  0.00           H  
ATOM    388 1HB  GLU A  24     -24.162  17.453  40.441  1.00  0.00           H  
ATOM    389 2HB  GLU A  24     -22.751  18.223  41.155  1.00  0.00           H  
ATOM    390 1HG  GLU A  24     -23.667  17.027  42.934  1.00  0.00           H  
ATOM    391 2HG  GLU A  24     -24.236  18.665  43.207  1.00  0.00           H  
ATOM    392  N   ASP A  25     -24.045  19.783  38.316  1.00  0.00           N  
ATOM    393  CA  ASP A  25     -23.353  20.295  37.137  1.00  0.00           C  
ATOM    394  C   ASP A  25     -23.588  21.790  37.014  1.00  0.00           C  
ATOM    395  O   ASP A  25     -22.658  22.554  36.724  1.00  0.00           O  
ATOM    396  CB  ASP A  25     -23.865  19.622  35.871  1.00  0.00           C  
ATOM    397  CG  ASP A  25     -23.457  18.167  35.736  1.00  0.00           C  
ATOM    398  OD1 ASP A  25     -22.564  17.726  36.418  1.00  0.00           O  
ATOM    399  OD2 ASP A  25     -24.065  17.501  34.944  1.00  0.00           O  
ATOM    400  H   ASP A  25     -24.817  19.136  38.234  1.00  0.00           H  
ATOM    401  HA  ASP A  25     -22.283  20.104  37.244  1.00  0.00           H  
ATOM    402 1HB  ASP A  25     -24.956  19.691  35.844  1.00  0.00           H  
ATOM    403 2HB  ASP A  25     -23.490  20.170  35.004  1.00  0.00           H  
ATOM    404  N   GLU A  26     -24.834  22.210  37.266  1.00  0.00           N  
ATOM    405  CA  GLU A  26     -25.202  23.619  37.228  1.00  0.00           C  
ATOM    406  C   GLU A  26     -24.475  24.400  38.318  1.00  0.00           C  
ATOM    407  O   GLU A  26     -24.056  25.541  38.094  1.00  0.00           O  
ATOM    408  CB  GLU A  26     -26.707  23.760  37.350  1.00  0.00           C  
ATOM    409  CG  GLU A  26     -27.489  23.319  36.130  1.00  0.00           C  
ATOM    410  CD  GLU A  26     -28.965  23.226  36.390  1.00  0.00           C  
ATOM    411  OE1 GLU A  26     -29.339  22.565  37.354  1.00  0.00           O  
ATOM    412  OE2 GLU A  26     -29.724  23.803  35.646  1.00  0.00           O  
ATOM    413  H   GLU A  26     -25.559  21.517  37.461  1.00  0.00           H  
ATOM    414  HA  GLU A  26     -24.901  24.026  36.262  1.00  0.00           H  
ATOM    415 1HB  GLU A  26     -27.045  23.152  38.172  1.00  0.00           H  
ATOM    416 2HB  GLU A  26     -26.954  24.796  37.563  1.00  0.00           H  
ATOM    417 1HG  GLU A  26     -27.321  24.029  35.327  1.00  0.00           H  
ATOM    418 2HG  GLU A  26     -27.115  22.351  35.809  1.00  0.00           H  
ATOM    419  N   ILE A  27     -24.321  23.793  39.501  1.00  0.00           N  
ATOM    420  CA  ILE A  27     -23.588  24.424  40.585  1.00  0.00           C  
ATOM    421  C   ILE A  27     -22.158  24.592  40.186  1.00  0.00           C  
ATOM    422  O   ILE A  27     -21.602  25.679  40.276  1.00  0.00           O  
ATOM    423  CB  ILE A  27     -23.648  23.626  41.904  1.00  0.00           C  
ATOM    424  CG1 ILE A  27     -25.079  23.657  42.445  1.00  0.00           C  
ATOM    425  CG2 ILE A  27     -22.599  24.161  42.921  1.00  0.00           C  
ATOM    426  CD1 ILE A  27     -25.398  22.695  43.557  1.00  0.00           C  
ATOM    427  H   ILE A  27     -24.750  22.869  39.628  1.00  0.00           H  
ATOM    428  HA  ILE A  27     -24.017  25.417  40.757  1.00  0.00           H  
ATOM    429  HB  ILE A  27     -23.414  22.581  41.686  1.00  0.00           H  
ATOM    430 1HG1 ILE A  27     -25.269  24.647  42.799  1.00  0.00           H  
ATOM    431 2HG1 ILE A  27     -25.744  23.453  41.643  1.00  0.00           H  
ATOM    432 1HG2 ILE A  27     -22.636  23.568  43.815  1.00  0.00           H  
ATOM    433 2HG2 ILE A  27     -21.591  24.096  42.518  1.00  0.00           H  
ATOM    434 3HG2 ILE A  27     -22.826  25.200  43.150  1.00  0.00           H  
ATOM    435 1HD1 ILE A  27     -26.444  22.826  43.834  1.00  0.00           H  
ATOM    436 2HD1 ILE A  27     -25.246  21.673  43.212  1.00  0.00           H  
ATOM    437 3HD1 ILE A  27     -24.770  22.885  44.420  1.00  0.00           H  
ATOM    438  N   ALA A  28     -21.557  23.521  39.679  1.00  0.00           N  
ATOM    439  CA  ALA A  28     -20.164  23.577  39.315  1.00  0.00           C  
ATOM    440  C   ALA A  28     -19.881  24.681  38.317  1.00  0.00           C  
ATOM    441  O   ALA A  28     -18.872  25.377  38.452  1.00  0.00           O  
ATOM    442  CB  ALA A  28     -19.772  22.236  38.755  1.00  0.00           C  
ATOM    443  H   ALA A  28     -22.060  22.639  39.596  1.00  0.00           H  
ATOM    444  HA  ALA A  28     -19.588  23.788  40.210  1.00  0.00           H  
ATOM    445 1HB  ALA A  28     -18.738  22.228  38.529  1.00  0.00           H  
ATOM    446 2HB  ALA A  28     -19.994  21.483  39.478  1.00  0.00           H  
ATOM    447 3HB  ALA A  28     -20.349  22.029  37.859  1.00  0.00           H  
ATOM    448  N   GLU A  29     -20.778  24.874  37.341  1.00  0.00           N  
ATOM    449  CA  GLU A  29     -20.570  25.940  36.378  1.00  0.00           C  
ATOM    450  C   GLU A  29     -20.787  27.317  37.001  1.00  0.00           C  
ATOM    451  O   GLU A  29     -20.004  28.229  36.740  1.00  0.00           O  
ATOM    452  CB  GLU A  29     -21.461  25.740  35.149  1.00  0.00           C  
ATOM    453  CG  GLU A  29     -21.316  26.823  34.053  1.00  0.00           C  
ATOM    454  CD  GLU A  29     -19.932  26.923  33.410  1.00  0.00           C  
ATOM    455  OE1 GLU A  29     -19.101  26.059  33.623  1.00  0.00           O  
ATOM    456  OE2 GLU A  29     -19.713  27.877  32.683  1.00  0.00           O  
ATOM    457  H   GLU A  29     -21.569  24.230  37.239  1.00  0.00           H  
ATOM    458  HA  GLU A  29     -19.537  25.888  36.040  1.00  0.00           H  
ATOM    459 1HB  GLU A  29     -21.243  24.775  34.700  1.00  0.00           H  
ATOM    460 2HB  GLU A  29     -22.508  25.723  35.464  1.00  0.00           H  
ATOM    461 1HG  GLU A  29     -22.045  26.612  33.270  1.00  0.00           H  
ATOM    462 2HG  GLU A  29     -21.572  27.783  34.485  1.00  0.00           H  
ATOM    463  N   GLU A  30     -21.810  27.480  37.851  1.00  0.00           N  
ATOM    464  CA  GLU A  30     -22.062  28.791  38.450  1.00  0.00           C  
ATOM    465  C   GLU A  30     -20.870  29.191  39.323  1.00  0.00           C  
ATOM    466  O   GLU A  30     -20.387  30.334  39.245  1.00  0.00           O  
ATOM    467  CB  GLU A  30     -23.346  28.708  39.295  1.00  0.00           C  
ATOM    468  CG  GLU A  30     -23.892  30.017  39.914  1.00  0.00           C  
ATOM    469  CD  GLU A  30     -24.452  31.019  38.892  1.00  0.00           C  
ATOM    470  OE1 GLU A  30     -24.502  30.690  37.732  1.00  0.00           O  
ATOM    471  OE2 GLU A  30     -24.894  32.091  39.299  1.00  0.00           O  
ATOM    472  H   GLU A  30     -22.469  26.714  38.026  1.00  0.00           H  
ATOM    473  HA  GLU A  30     -22.189  29.523  37.660  1.00  0.00           H  
ATOM    474 1HB  GLU A  30     -24.144  28.296  38.680  1.00  0.00           H  
ATOM    475 2HB  GLU A  30     -23.187  28.006  40.115  1.00  0.00           H  
ATOM    476 1HG  GLU A  30     -24.691  29.745  40.597  1.00  0.00           H  
ATOM    477 2HG  GLU A  30     -23.098  30.495  40.499  1.00  0.00           H  
ATOM    478  N   VAL A  31     -20.328  28.235  40.087  1.00  0.00           N  
ATOM    479  CA  VAL A  31     -19.182  28.515  40.933  1.00  0.00           C  
ATOM    480  C   VAL A  31     -17.965  28.836  40.092  1.00  0.00           C  
ATOM    481  O   VAL A  31     -17.235  29.783  40.397  1.00  0.00           O  
ATOM    482  CB  VAL A  31     -18.827  27.323  41.838  1.00  0.00           C  
ATOM    483  CG1 VAL A  31     -17.513  27.613  42.546  1.00  0.00           C  
ATOM    484  CG2 VAL A  31     -19.923  27.072  42.872  1.00  0.00           C  
ATOM    485  H   VAL A  31     -20.766  27.310  40.094  1.00  0.00           H  
ATOM    486  HA  VAL A  31     -19.420  29.381  41.558  1.00  0.00           H  
ATOM    487  HB  VAL A  31     -18.696  26.427  41.220  1.00  0.00           H  
ATOM    488 1HG1 VAL A  31     -17.251  26.770  43.150  1.00  0.00           H  
ATOM    489 2HG1 VAL A  31     -16.732  27.770  41.837  1.00  0.00           H  
ATOM    490 3HG1 VAL A  31     -17.619  28.505  43.163  1.00  0.00           H  
ATOM    491 1HG2 VAL A  31     -19.651  26.222  43.495  1.00  0.00           H  
ATOM    492 2HG2 VAL A  31     -20.043  27.962  43.495  1.00  0.00           H  
ATOM    493 3HG2 VAL A  31     -20.860  26.862  42.367  1.00  0.00           H  
ATOM    494  N   ALA A  32     -17.709  28.017  39.062  1.00  0.00           N  
ATOM    495  CA  ALA A  32     -16.555  28.213  38.210  1.00  0.00           C  
ATOM    496  C   ALA A  32     -16.588  29.587  37.564  1.00  0.00           C  
ATOM    497  O   ALA A  32     -15.552  30.258  37.504  1.00  0.00           O  
ATOM    498  CB  ALA A  32     -16.521  27.124  37.151  1.00  0.00           C  
ATOM    499  H   ALA A  32     -18.319  27.219  38.878  1.00  0.00           H  
ATOM    500  HA  ALA A  32     -15.659  28.147  38.824  1.00  0.00           H  
ATOM    501 1HB  ALA A  32     -15.665  27.249  36.534  1.00  0.00           H  
ATOM    502 2HB  ALA A  32     -16.488  26.146  37.625  1.00  0.00           H  
ATOM    503 3HB  ALA A  32     -17.420  27.194  36.542  1.00  0.00           H  
ATOM    504  N   ARG A  33     -17.774  30.040  37.127  1.00  0.00           N  
ATOM    505  CA  ARG A  33     -17.884  31.356  36.528  1.00  0.00           C  
ATOM    506  C   ARG A  33     -17.559  32.457  37.529  1.00  0.00           C  
ATOM    507  O   ARG A  33     -16.827  33.396  37.196  1.00  0.00           O  
ATOM    508  CB  ARG A  33     -19.278  31.597  35.970  1.00  0.00           C  
ATOM    509  CG  ARG A  33     -19.627  30.807  34.720  1.00  0.00           C  
ATOM    510  CD  ARG A  33     -21.025  31.068  34.293  1.00  0.00           C  
ATOM    511  NE  ARG A  33     -21.389  30.295  33.108  1.00  0.00           N  
ATOM    512  CZ  ARG A  33     -22.560  30.402  32.436  1.00  0.00           C  
ATOM    513  NH1 ARG A  33     -23.480  31.269  32.826  1.00  0.00           N  
ATOM    514  NH2 ARG A  33     -22.785  29.633  31.382  1.00  0.00           N  
ATOM    515  H   ARG A  33     -18.597  29.426  37.160  1.00  0.00           H  
ATOM    516  HA  ARG A  33     -17.170  31.414  35.704  1.00  0.00           H  
ATOM    517 1HB  ARG A  33     -20.015  31.331  36.735  1.00  0.00           H  
ATOM    518 2HB  ARG A  33     -19.404  32.654  35.750  1.00  0.00           H  
ATOM    519 1HG  ARG A  33     -18.964  31.104  33.908  1.00  0.00           H  
ATOM    520 2HG  ARG A  33     -19.510  29.742  34.893  1.00  0.00           H  
ATOM    521 1HD  ARG A  33     -21.701  30.789  35.106  1.00  0.00           H  
ATOM    522 2HD  ARG A  33     -21.136  32.126  34.065  1.00  0.00           H  
ATOM    523  HE  ARG A  33     -20.715  29.584  32.778  1.00  0.00           H  
ATOM    524 1HH1 ARG A  33     -23.316  31.857  33.631  1.00  0.00           H  
ATOM    525 2HH1 ARG A  33     -24.351  31.346  32.321  1.00  0.00           H  
ATOM    526 1HH2 ARG A  33     -22.083  28.968  31.070  1.00  0.00           H  
ATOM    527 2HH2 ARG A  33     -23.655  29.708  30.879  1.00  0.00           H  
ATOM    528  N   GLU A  34     -18.072  32.340  38.760  1.00  0.00           N  
ATOM    529  CA  GLU A  34     -17.793  33.360  39.764  1.00  0.00           C  
ATOM    530  C   GLU A  34     -16.309  33.437  40.075  1.00  0.00           C  
ATOM    531  O   GLU A  34     -15.765  34.535  40.191  1.00  0.00           O  
ATOM    532  CB  GLU A  34     -18.583  33.081  41.035  1.00  0.00           C  
ATOM    533  CG  GLU A  34     -20.061  33.324  40.881  1.00  0.00           C  
ATOM    534  CD  GLU A  34     -20.845  32.875  42.046  1.00  0.00           C  
ATOM    535  OE1 GLU A  34     -20.299  32.213  42.884  1.00  0.00           O  
ATOM    536  OE2 GLU A  34     -22.007  33.189  42.097  1.00  0.00           O  
ATOM    537  H   GLU A  34     -18.711  31.565  38.982  1.00  0.00           H  
ATOM    538  HA  GLU A  34     -18.110  34.326  39.367  1.00  0.00           H  
ATOM    539 1HB  GLU A  34     -18.436  32.040  41.328  1.00  0.00           H  
ATOM    540 2HB  GLU A  34     -18.214  33.710  41.840  1.00  0.00           H  
ATOM    541 1HG  GLU A  34     -20.222  34.392  40.744  1.00  0.00           H  
ATOM    542 2HG  GLU A  34     -20.418  32.817  39.987  1.00  0.00           H  
ATOM    543  N   ILE A  35     -15.645  32.288  40.167  1.00  0.00           N  
ATOM    544  CA  ILE A  35     -14.216  32.272  40.429  1.00  0.00           C  
ATOM    545  C   ILE A  35     -13.424  32.883  39.296  1.00  0.00           C  
ATOM    546  O   ILE A  35     -12.472  33.628  39.553  1.00  0.00           O  
ATOM    547  CB  ILE A  35     -13.729  30.886  40.830  1.00  0.00           C  
ATOM    548  CG1 ILE A  35     -14.311  30.599  42.247  1.00  0.00           C  
ATOM    549  CG2 ILE A  35     -12.209  30.824  40.789  1.00  0.00           C  
ATOM    550  CD1 ILE A  35     -14.182  29.225  42.694  1.00  0.00           C  
ATOM    551  H   ILE A  35     -16.169  31.406  40.089  1.00  0.00           H  
ATOM    552  HA  ILE A  35     -14.044  32.890  41.306  1.00  0.00           H  
ATOM    553  HB  ILE A  35     -14.151  30.142  40.144  1.00  0.00           H  
ATOM    554 1HG1 ILE A  35     -13.800  31.238  42.960  1.00  0.00           H  
ATOM    555 2HG1 ILE A  35     -15.375  30.855  42.247  1.00  0.00           H  
ATOM    556 1HG2 ILE A  35     -11.888  29.840  41.078  1.00  0.00           H  
ATOM    557 2HG2 ILE A  35     -11.841  31.026  39.784  1.00  0.00           H  
ATOM    558 3HG2 ILE A  35     -11.814  31.560  41.469  1.00  0.00           H  
ATOM    559 1HD1 ILE A  35     -14.612  29.100  43.665  1.00  0.00           H  
ATOM    560 2HD1 ILE A  35     -14.715  28.629  41.997  1.00  0.00           H  
ATOM    561 3HD1 ILE A  35     -13.139  28.927  42.731  1.00  0.00           H  
ATOM    562  N   SER A  36     -13.765  32.570  38.049  1.00  0.00           N  
ATOM    563  CA  SER A  36     -13.048  33.164  36.930  1.00  0.00           C  
ATOM    564  C   SER A  36     -13.139  34.695  37.034  1.00  0.00           C  
ATOM    565  O   SER A  36     -12.137  35.400  36.837  1.00  0.00           O  
ATOM    566  CB  SER A  36     -13.616  32.670  35.620  1.00  0.00           C  
ATOM    567  OG  SER A  36     -12.905  33.188  34.527  1.00  0.00           O  
ATOM    568  H   SER A  36     -14.517  31.894  37.868  1.00  0.00           H  
ATOM    569  HA  SER A  36     -12.001  32.865  36.988  1.00  0.00           H  
ATOM    570 1HB  SER A  36     -13.593  31.583  35.598  1.00  0.00           H  
ATOM    571 2HB  SER A  36     -14.664  32.970  35.553  1.00  0.00           H  
ATOM    572  HG  SER A  36     -12.093  32.638  34.458  1.00  0.00           H  
ATOM    573  N   GLU A  37     -14.338  35.216  37.372  1.00  0.00           N  
ATOM    574  CA  GLU A  37     -14.525  36.656  37.553  1.00  0.00           C  
ATOM    575  C   GLU A  37     -13.703  37.193  38.734  1.00  0.00           C  
ATOM    576  O   GLU A  37     -13.164  38.306  38.654  1.00  0.00           O  
ATOM    577  CB  GLU A  37     -16.006  36.990  37.725  1.00  0.00           C  
ATOM    578  CG  GLU A  37     -16.829  36.829  36.450  1.00  0.00           C  
ATOM    579  CD  GLU A  37     -16.364  37.762  35.372  1.00  0.00           C  
ATOM    580  OE1 GLU A  37     -16.096  38.888  35.699  1.00  0.00           O  
ATOM    581  OE2 GLU A  37     -16.262  37.367  34.240  1.00  0.00           O  
ATOM    582  H   GLU A  37     -15.145  34.589  37.466  1.00  0.00           H  
ATOM    583  HA  GLU A  37     -14.173  37.155  36.649  1.00  0.00           H  
ATOM    584 1HB  GLU A  37     -16.436  36.336  38.478  1.00  0.00           H  
ATOM    585 2HB  GLU A  37     -16.112  38.016  38.081  1.00  0.00           H  
ATOM    586 1HG  GLU A  37     -16.726  35.802  36.099  1.00  0.00           H  
ATOM    587 2HG  GLU A  37     -17.877  37.009  36.672  1.00  0.00           H  
ATOM    588  N   VAL A  38     -13.570  36.407  39.814  1.00  0.00           N  
ATOM    589  CA  VAL A  38     -12.731  36.813  40.940  1.00  0.00           C  
ATOM    590  C   VAL A  38     -11.281  36.955  40.500  1.00  0.00           C  
ATOM    591  O   VAL A  38     -10.634  37.939  40.850  1.00  0.00           O  
ATOM    592  CB  VAL A  38     -12.825  35.813  42.123  1.00  0.00           C  
ATOM    593  CG1 VAL A  38     -11.759  36.109  43.178  1.00  0.00           C  
ATOM    594  CG2 VAL A  38     -14.204  35.939  42.776  1.00  0.00           C  
ATOM    595  H   VAL A  38     -14.125  35.546  39.852  1.00  0.00           H  
ATOM    596  HA  VAL A  38     -13.079  37.780  41.295  1.00  0.00           H  
ATOM    597  HB  VAL A  38     -12.673  34.809  41.758  1.00  0.00           H  
ATOM    598 1HG1 VAL A  38     -11.868  35.391  43.974  1.00  0.00           H  
ATOM    599 2HG1 VAL A  38     -10.764  36.012  42.755  1.00  0.00           H  
ATOM    600 3HG1 VAL A  38     -11.886  37.117  43.569  1.00  0.00           H  
ATOM    601 1HG2 VAL A  38     -14.288  35.242  43.599  1.00  0.00           H  
ATOM    602 2HG2 VAL A  38     -14.337  36.954  43.146  1.00  0.00           H  
ATOM    603 3HG2 VAL A  38     -14.971  35.731  42.058  1.00  0.00           H  
ATOM    604  N   ILE A  39     -10.784  35.992  39.710  1.00  0.00           N  
ATOM    605  CA  ILE A  39      -9.396  36.058  39.256  1.00  0.00           C  
ATOM    606  C   ILE A  39      -9.225  37.312  38.393  1.00  0.00           C  
ATOM    607  O   ILE A  39      -8.256  38.059  38.598  1.00  0.00           O  
ATOM    608  CB  ILE A  39      -9.047  34.811  38.390  1.00  0.00           C  
ATOM    609  CG1 ILE A  39      -9.033  33.552  39.291  1.00  0.00           C  
ATOM    610  CG2 ILE A  39      -7.655  35.015  37.695  1.00  0.00           C  
ATOM    611  CD1 ILE A  39      -9.003  32.219  38.551  1.00  0.00           C  
ATOM    612  H   ILE A  39     -11.377  35.187  39.500  1.00  0.00           H  
ATOM    613  HA  ILE A  39      -8.736  36.109  40.103  1.00  0.00           H  
ATOM    614  HB  ILE A  39      -9.809  34.668  37.653  1.00  0.00           H  
ATOM    615 1HG1 ILE A  39      -8.179  33.592  39.919  1.00  0.00           H  
ATOM    616 2HG1 ILE A  39      -9.926  33.570  39.913  1.00  0.00           H  
ATOM    617 1HG2 ILE A  39      -7.407  34.147  37.099  1.00  0.00           H  
ATOM    618 2HG2 ILE A  39      -7.676  35.884  37.044  1.00  0.00           H  
ATOM    619 3HG2 ILE A  39      -6.894  35.155  38.444  1.00  0.00           H  
ATOM    620 1HD1 ILE A  39      -9.009  31.428  39.282  1.00  0.00           H  
ATOM    621 2HD1 ILE A  39      -9.885  32.135  37.921  1.00  0.00           H  
ATOM    622 3HD1 ILE A  39      -8.112  32.134  37.937  1.00  0.00           H  
ATOM    623  N   ARG A  40     -10.151  37.557  37.458  1.00  0.00           N  
ATOM    624  CA  ARG A  40     -10.084  38.742  36.605  1.00  0.00           C  
ATOM    625  C   ARG A  40     -10.078  40.023  37.424  1.00  0.00           C  
ATOM    626  O   ARG A  40      -9.251  40.910  37.181  1.00  0.00           O  
ATOM    627  CB  ARG A  40     -11.264  38.800  35.630  1.00  0.00           C  
ATOM    628  CG  ARG A  40     -11.237  40.020  34.659  1.00  0.00           C  
ATOM    629  CD  ARG A  40     -12.438  40.086  33.738  1.00  0.00           C  
ATOM    630  NE  ARG A  40     -13.721  40.378  34.434  1.00  0.00           N  
ATOM    631  CZ  ARG A  40     -14.169  41.596  34.822  1.00  0.00           C  
ATOM    632  NH1 ARG A  40     -13.489  42.713  34.624  1.00  0.00           N  
ATOM    633  NH2 ARG A  40     -15.339  41.646  35.413  1.00  0.00           N  
ATOM    634  H   ARG A  40     -10.912  36.880  37.326  1.00  0.00           H  
ATOM    635  HA  ARG A  40      -9.162  38.693  36.026  1.00  0.00           H  
ATOM    636 1HB  ARG A  40     -11.296  37.886  35.038  1.00  0.00           H  
ATOM    637 2HB  ARG A  40     -12.198  38.850  36.194  1.00  0.00           H  
ATOM    638 1HG  ARG A  40     -11.221  40.944  35.242  1.00  0.00           H  
ATOM    639 2HG  ARG A  40     -10.337  39.974  34.050  1.00  0.00           H  
ATOM    640 1HD  ARG A  40     -12.266  40.865  32.997  1.00  0.00           H  
ATOM    641 2HD  ARG A  40     -12.545  39.128  33.231  1.00  0.00           H  
ATOM    642  HE  ARG A  40     -14.366  39.598  34.645  1.00  0.00           H  
ATOM    643 1HH1 ARG A  40     -12.566  42.727  34.174  1.00  0.00           H  
ATOM    644 2HH1 ARG A  40     -13.863  43.594  34.940  1.00  0.00           H  
ATOM    645 1HH2 ARG A  40     -15.846  40.761  35.554  1.00  0.00           H  
ATOM    646 2HH2 ARG A  40     -15.725  42.522  35.725  1.00  0.00           H  
ATOM    647  N   THR A  41     -10.989  40.126  38.391  1.00  0.00           N  
ATOM    648  CA  THR A  41     -11.109  41.315  39.214  1.00  0.00           C  
ATOM    649  C   THR A  41      -9.824  41.573  39.981  1.00  0.00           C  
ATOM    650  O   THR A  41      -9.332  42.711  40.030  1.00  0.00           O  
ATOM    651  CB  THR A  41     -12.273  41.167  40.221  1.00  0.00           C  
ATOM    652  OG1 THR A  41     -13.507  41.006  39.511  1.00  0.00           O  
ATOM    653  CG2 THR A  41     -12.361  42.414  41.113  1.00  0.00           C  
ATOM    654  H   THR A  41     -11.650  39.364  38.541  1.00  0.00           H  
ATOM    655  HA  THR A  41     -11.305  42.169  38.566  1.00  0.00           H  
ATOM    656  HB  THR A  41     -12.103  40.285  40.843  1.00  0.00           H  
ATOM    657  HG1 THR A  41     -13.498  40.137  39.048  1.00  0.00           H  
ATOM    658 1HG2 THR A  41     -13.186  42.295  41.809  1.00  0.00           H  
ATOM    659 2HG2 THR A  41     -11.438  42.550  41.673  1.00  0.00           H  
ATOM    660 3HG2 THR A  41     -12.536  43.289  40.487  1.00  0.00           H  
ATOM    661  N   LEU A  42      -9.278  40.524  40.596  1.00  0.00           N  
ATOM    662  CA  LEU A  42      -8.068  40.702  41.359  1.00  0.00           C  
ATOM    663  C   LEU A  42      -6.927  41.161  40.464  1.00  0.00           C  
ATOM    664  O   LEU A  42      -6.209  42.101  40.839  1.00  0.00           O  
ATOM    665  CB  LEU A  42      -7.723  39.388  42.070  1.00  0.00           C  
ATOM    666  CG  LEU A  42      -8.650  38.952  43.252  1.00  0.00           C  
ATOM    667  CD1 LEU A  42      -8.281  37.544  43.679  1.00  0.00           C  
ATOM    668  CD2 LEU A  42      -8.478  39.901  44.442  1.00  0.00           C  
ATOM    669  H   LEU A  42      -9.728  39.604  40.549  1.00  0.00           H  
ATOM    670  HA  LEU A  42      -8.241  41.479  42.099  1.00  0.00           H  
ATOM    671 1HB  LEU A  42      -7.800  38.604  41.318  1.00  0.00           H  
ATOM    672 2HB  LEU A  42      -6.712  39.423  42.429  1.00  0.00           H  
ATOM    673  HG  LEU A  42      -9.686  38.955  42.924  1.00  0.00           H  
ATOM    674 1HD1 LEU A  42      -8.933  37.241  44.489  1.00  0.00           H  
ATOM    675 2HD1 LEU A  42      -8.402  36.856  42.839  1.00  0.00           H  
ATOM    676 3HD1 LEU A  42      -7.259  37.546  44.018  1.00  0.00           H  
ATOM    677 1HD2 LEU A  42      -9.124  39.577  45.261  1.00  0.00           H  
ATOM    678 2HD2 LEU A  42      -7.439  39.887  44.771  1.00  0.00           H  
ATOM    679 3HD2 LEU A  42      -8.752  40.913  44.165  1.00  0.00           H  
ATOM    680  N   LYS A  43      -6.814  40.596  39.252  1.00  0.00           N  
ATOM    681  CA  LYS A  43      -5.766  41.022  38.329  1.00  0.00           C  
ATOM    682  C   LYS A  43      -5.898  42.501  37.971  1.00  0.00           C  
ATOM    683  O   LYS A  43      -4.910  43.244  37.993  1.00  0.00           O  
ATOM    684  CB  LYS A  43      -5.797  40.194  37.041  1.00  0.00           C  
ATOM    685  CG  LYS A  43      -4.695  40.566  36.019  1.00  0.00           C  
ATOM    686  CD  LYS A  43      -4.763  39.669  34.779  1.00  0.00           C  
ATOM    687  CE  LYS A  43      -3.591  39.917  33.803  1.00  0.00           C  
ATOM    688  NZ  LYS A  43      -3.687  41.236  33.103  1.00  0.00           N  
ATOM    689  H   LYS A  43      -7.428  39.815  38.987  1.00  0.00           H  
ATOM    690  HA  LYS A  43      -4.802  40.873  38.814  1.00  0.00           H  
ATOM    691 1HB  LYS A  43      -5.703  39.137  37.288  1.00  0.00           H  
ATOM    692 2HB  LYS A  43      -6.764  40.328  36.555  1.00  0.00           H  
ATOM    693 1HG  LYS A  43      -4.824  41.602  35.712  1.00  0.00           H  
ATOM    694 2HG  LYS A  43      -3.714  40.462  36.491  1.00  0.00           H  
ATOM    695 1HD  LYS A  43      -4.755  38.633  35.100  1.00  0.00           H  
ATOM    696 2HD  LYS A  43      -5.702  39.858  34.256  1.00  0.00           H  
ATOM    697 1HE  LYS A  43      -2.657  39.883  34.360  1.00  0.00           H  
ATOM    698 2HE  LYS A  43      -3.580  39.128  33.051  1.00  0.00           H  
ATOM    699 1HZ  LYS A  43      -2.895  41.337  32.479  1.00  0.00           H  
ATOM    700 2HZ  LYS A  43      -4.542  41.270  32.565  1.00  0.00           H  
ATOM    701 3HZ  LYS A  43      -3.681  41.988  33.775  1.00  0.00           H  
ATOM    702  N   GLU A  44      -7.111  42.944  37.625  1.00  0.00           N  
ATOM    703  CA  GLU A  44      -7.324  44.337  37.224  1.00  0.00           C  
ATOM    704  C   GLU A  44      -6.981  45.309  38.348  1.00  0.00           C  
ATOM    705  O   GLU A  44      -6.450  46.396  38.096  1.00  0.00           O  
ATOM    706  CB  GLU A  44      -8.762  44.560  36.742  1.00  0.00           C  
ATOM    707  CG  GLU A  44      -9.074  43.882  35.405  1.00  0.00           C  
ATOM    708  CD  GLU A  44     -10.471  44.112  34.929  1.00  0.00           C  
ATOM    709  OE1 GLU A  44     -11.189  44.850  35.572  1.00  0.00           O  
ATOM    710  OE2 GLU A  44     -10.841  43.522  33.931  1.00  0.00           O  
ATOM    711  H   GLU A  44      -7.899  42.287  37.606  1.00  0.00           H  
ATOM    712  HA  GLU A  44      -6.666  44.547  36.384  1.00  0.00           H  
ATOM    713 1HB  GLU A  44      -9.458  44.167  37.492  1.00  0.00           H  
ATOM    714 2HB  GLU A  44      -8.953  45.625  36.639  1.00  0.00           H  
ATOM    715 1HG  GLU A  44      -8.374  44.258  34.659  1.00  0.00           H  
ATOM    716 2HG  GLU A  44      -8.904  42.813  35.506  1.00  0.00           H  
ATOM    717  N   SER A  45      -7.224  44.904  39.595  1.00  0.00           N  
ATOM    718  CA  SER A  45      -6.936  45.732  40.767  1.00  0.00           C  
ATOM    719  C   SER A  45      -5.429  45.838  41.057  1.00  0.00           C  
ATOM    720  O   SER A  45      -5.024  46.615  41.928  1.00  0.00           O  
ATOM    721  CB  SER A  45      -7.611  45.183  42.011  1.00  0.00           C  
ATOM    722  OG  SER A  45      -6.972  44.011  42.452  1.00  0.00           O  
ATOM    723  H   SER A  45      -7.715  44.011  39.725  1.00  0.00           H  
ATOM    724  HA  SER A  45      -7.322  46.736  40.573  1.00  0.00           H  
ATOM    725 1HB  SER A  45      -7.589  45.933  42.799  1.00  0.00           H  
ATOM    726 2HB  SER A  45      -8.657  44.959  41.791  1.00  0.00           H  
ATOM    727  HG  SER A  45      -7.133  43.344  41.765  1.00  0.00           H  
ATOM    728  N   GLY A  46      -4.599  45.025  40.381  1.00  0.00           N  
ATOM    729  CA  GLY A  46      -3.166  45.019  40.628  1.00  0.00           C  
ATOM    730  C   GLY A  46      -2.691  43.921  41.587  1.00  0.00           C  
ATOM    731  O   GLY A  46      -1.581  44.015  42.125  1.00  0.00           O  
ATOM    732  H   GLY A  46      -4.950  44.421  39.636  1.00  0.00           H  
ATOM    733 1HA  GLY A  46      -2.656  44.899  39.676  1.00  0.00           H  
ATOM    734 2HA  GLY A  46      -2.868  45.990  41.014  1.00  0.00           H  
ATOM    735  N   SER A  47      -3.530  42.917  41.859  1.00  0.00           N  
ATOM    736  CA  SER A  47      -3.150  41.831  42.753  1.00  0.00           C  
ATOM    737  C   SER A  47      -2.126  40.913  42.105  1.00  0.00           C  
ATOM    738  O   SER A  47      -2.134  40.702  40.890  1.00  0.00           O  
ATOM    739  CB  SER A  47      -4.363  41.023  43.144  1.00  0.00           C  
ATOM    740  OG  SER A  47      -5.278  41.801  43.888  1.00  0.00           O  
ATOM    741  H   SER A  47      -4.435  42.835  41.394  1.00  0.00           H  
ATOM    742  HA  SER A  47      -2.710  42.262  43.653  1.00  0.00           H  
ATOM    743 1HB  SER A  47      -4.824  40.646  42.258  1.00  0.00           H  
ATOM    744 2HB  SER A  47      -4.059  40.179  43.713  1.00  0.00           H  
ATOM    745  HG  SER A  47      -5.631  42.471  43.276  1.00  0.00           H  
ATOM    746  N   SER A  48      -1.256  40.342  42.925  1.00  0.00           N  
ATOM    747  CA  SER A  48      -0.271  39.368  42.484  1.00  0.00           C  
ATOM    748  C   SER A  48      -0.904  37.997  42.300  1.00  0.00           C  
ATOM    749  O   SER A  48      -2.038  37.761  42.745  1.00  0.00           O  
ATOM    750  CB  SER A  48       0.835  39.258  43.509  1.00  0.00           C  
ATOM    751  OG  SER A  48       0.355  38.680  44.707  1.00  0.00           O  
ATOM    752  H   SER A  48      -1.275  40.586  43.907  1.00  0.00           H  
ATOM    753  HA  SER A  48       0.145  39.697  41.529  1.00  0.00           H  
ATOM    754 1HB  SER A  48       1.650  38.656  43.113  1.00  0.00           H  
ATOM    755 2HB  SER A  48       1.230  40.250  43.717  1.00  0.00           H  
ATOM    756  HG  SER A  48       1.108  38.700  45.327  1.00  0.00           H  
ATOM    757  N   TYR A  49      -0.186  37.070  41.655  1.00  0.00           N  
ATOM    758  CA  TYR A  49      -0.753  35.736  41.516  1.00  0.00           C  
ATOM    759  C   TYR A  49      -0.890  35.063  42.876  1.00  0.00           C  
ATOM    760  O   TYR A  49      -1.751  34.199  43.052  1.00  0.00           O  
ATOM    761  CB  TYR A  49       0.063  34.833  40.592  1.00  0.00           C  
ATOM    762  CG  TYR A  49       1.254  34.153  41.244  1.00  0.00           C  
ATOM    763  CD1 TYR A  49       1.061  32.937  41.903  1.00  0.00           C  
ATOM    764  CD2 TYR A  49       2.515  34.701  41.172  1.00  0.00           C  
ATOM    765  CE1 TYR A  49       2.102  32.290  42.475  1.00  0.00           C  
ATOM    766  CE2 TYR A  49       3.577  34.036  41.757  1.00  0.00           C  
ATOM    767  CZ  TYR A  49       3.370  32.832  42.407  1.00  0.00           C  
ATOM    768  OH  TYR A  49       4.432  32.167  42.991  1.00  0.00           O  
ATOM    769  H   TYR A  49       0.728  37.290  41.277  1.00  0.00           H  
ATOM    770  HA  TYR A  49      -1.751  35.833  41.091  1.00  0.00           H  
ATOM    771 1HB  TYR A  49      -0.595  34.058  40.202  1.00  0.00           H  
ATOM    772 2HB  TYR A  49       0.423  35.406  39.741  1.00  0.00           H  
ATOM    773  HD1 TYR A  49       0.063  32.494  41.961  1.00  0.00           H  
ATOM    774  HD2 TYR A  49       2.675  35.641  40.657  1.00  0.00           H  
ATOM    775  HE1 TYR A  49       1.928  31.348  42.981  1.00  0.00           H  
ATOM    776  HE2 TYR A  49       4.581  34.457  41.705  1.00  0.00           H  
ATOM    777  HH  TYR A  49       4.111  31.326  43.411  1.00  0.00           H  
ATOM    778  N   GLU A  50      -0.035  35.445  43.840  1.00  0.00           N  
ATOM    779  CA  GLU A  50      -0.094  34.854  45.165  1.00  0.00           C  
ATOM    780  C   GLU A  50      -1.433  35.182  45.819  1.00  0.00           C  
ATOM    781  O   GLU A  50      -2.100  34.299  46.367  1.00  0.00           O  
ATOM    782  CB  GLU A  50       1.040  35.389  46.029  1.00  0.00           C  
ATOM    783  CG  GLU A  50       2.438  34.941  45.614  1.00  0.00           C  
ATOM    784  CD  GLU A  50       3.505  35.614  46.437  1.00  0.00           C  
ATOM    785  OE1 GLU A  50       3.157  36.489  47.194  1.00  0.00           O  
ATOM    786  OE2 GLU A  50       4.653  35.268  46.313  1.00  0.00           O  
ATOM    787  H   GLU A  50       0.691  36.119  43.632  1.00  0.00           H  
ATOM    788  HA  GLU A  50       0.012  33.775  45.065  1.00  0.00           H  
ATOM    789 1HB  GLU A  50       1.015  36.472  46.017  1.00  0.00           H  
ATOM    790 2HB  GLU A  50       0.884  35.072  47.062  1.00  0.00           H  
ATOM    791 1HG  GLU A  50       2.516  33.861  45.734  1.00  0.00           H  
ATOM    792 2HG  GLU A  50       2.592  35.173  44.559  1.00  0.00           H  
ATOM    793  N   VAL A  51      -1.863  36.438  45.673  1.00  0.00           N  
ATOM    794  CA  VAL A  51      -3.145  36.902  46.196  1.00  0.00           C  
ATOM    795  C   VAL A  51      -4.283  36.161  45.529  1.00  0.00           C  
ATOM    796  O   VAL A  51      -5.260  35.767  46.180  1.00  0.00           O  
ATOM    797  CB  VAL A  51      -3.292  38.415  45.992  1.00  0.00           C  
ATOM    798  CG1 VAL A  51      -4.729  38.887  46.328  1.00  0.00           C  
ATOM    799  CG2 VAL A  51      -2.287  39.126  46.888  1.00  0.00           C  
ATOM    800  H   VAL A  51      -1.223  37.098  45.228  1.00  0.00           H  
ATOM    801  HA  VAL A  51      -3.175  36.691  47.267  1.00  0.00           H  
ATOM    802  HB  VAL A  51      -3.083  38.645  44.957  1.00  0.00           H  
ATOM    803 1HG1 VAL A  51      -4.798  39.965  46.170  1.00  0.00           H  
ATOM    804 2HG1 VAL A  51      -5.453  38.395  45.681  1.00  0.00           H  
ATOM    805 3HG1 VAL A  51      -4.957  38.657  47.366  1.00  0.00           H  
ATOM    806 1HG2 VAL A  51      -2.363  40.202  46.745  1.00  0.00           H  
ATOM    807 2HG2 VAL A  51      -2.501  38.881  47.931  1.00  0.00           H  
ATOM    808 3HG2 VAL A  51      -1.284  38.798  46.648  1.00  0.00           H  
ATOM    809  N   ILE A  52      -4.171  35.987  44.216  1.00  0.00           N  
ATOM    810  CA  ILE A  52      -5.190  35.268  43.495  1.00  0.00           C  
ATOM    811  C   ILE A  52      -5.282  33.833  43.969  1.00  0.00           C  
ATOM    812  O   ILE A  52      -6.388  33.351  44.221  1.00  0.00           O  
ATOM    813  CB  ILE A  52      -4.946  35.344  41.974  1.00  0.00           C  
ATOM    814  CG1 ILE A  52      -5.193  36.821  41.520  1.00  0.00           C  
ATOM    815  CG2 ILE A  52      -5.860  34.359  41.253  1.00  0.00           C  
ATOM    816  CD1 ILE A  52      -4.733  37.201  40.123  1.00  0.00           C  
ATOM    817  H   ILE A  52      -3.360  36.380  43.737  1.00  0.00           H  
ATOM    818  HA  ILE A  52      -6.140  35.726  43.692  1.00  0.00           H  
ATOM    819  HB  ILE A  52      -3.914  35.097  41.762  1.00  0.00           H  
ATOM    820 1HG1 ILE A  52      -6.244  36.992  41.566  1.00  0.00           H  
ATOM    821 2HG1 ILE A  52      -4.697  37.490  42.229  1.00  0.00           H  
ATOM    822 1HG2 ILE A  52      -5.684  34.417  40.195  1.00  0.00           H  
ATOM    823 2HG2 ILE A  52      -5.671  33.333  41.574  1.00  0.00           H  
ATOM    824 3HG2 ILE A  52      -6.893  34.618  41.476  1.00  0.00           H  
ATOM    825 1HD1 ILE A  52      -4.974  38.251  39.946  1.00  0.00           H  
ATOM    826 2HD1 ILE A  52      -3.655  37.065  40.049  1.00  0.00           H  
ATOM    827 3HD1 ILE A  52      -5.226  36.594  39.375  1.00  0.00           H  
ATOM    828  N   CYS A  53      -4.161  33.119  44.114  1.00  0.00           N  
ATOM    829  CA  CYS A  53      -4.332  31.742  44.537  1.00  0.00           C  
ATOM    830  C   CYS A  53      -4.857  31.612  45.959  1.00  0.00           C  
ATOM    831  O   CYS A  53      -5.617  30.679  46.244  1.00  0.00           O  
ATOM    832  CB  CYS A  53      -3.026  30.963  44.411  1.00  0.00           C  
ATOM    833  SG  CYS A  53      -1.698  31.452  45.503  1.00  0.00           S  
ATOM    834  H   CYS A  53      -3.251  33.521  43.884  1.00  0.00           H  
ATOM    835  HA  CYS A  53      -5.055  31.279  43.874  1.00  0.00           H  
ATOM    836 1HB  CYS A  53      -3.239  29.935  44.624  1.00  0.00           H  
ATOM    837 2HB  CYS A  53      -2.658  31.038  43.388  1.00  0.00           H  
ATOM    838  HG  CYS A  53      -1.938  32.784  45.469  1.00  0.00           H  
ATOM    839  N   GLU A  54      -4.552  32.574  46.840  1.00  0.00           N  
ATOM    840  CA  GLU A  54      -5.093  32.511  48.187  1.00  0.00           C  
ATOM    841  C   GLU A  54      -6.602  32.638  48.126  1.00  0.00           C  
ATOM    842  O   GLU A  54      -7.335  31.867  48.760  1.00  0.00           O  
ATOM    843  CB  GLU A  54      -4.538  33.620  49.089  1.00  0.00           C  
ATOM    844  CG  GLU A  54      -5.074  33.562  50.546  1.00  0.00           C  
ATOM    845  CD  GLU A  54      -4.519  34.642  51.447  1.00  0.00           C  
ATOM    846  OE1 GLU A  54      -3.773  35.465  50.982  1.00  0.00           O  
ATOM    847  OE2 GLU A  54      -4.852  34.641  52.605  1.00  0.00           O  
ATOM    848  H   GLU A  54      -3.876  33.304  46.589  1.00  0.00           H  
ATOM    849  HA  GLU A  54      -4.842  31.544  48.622  1.00  0.00           H  
ATOM    850 1HB  GLU A  54      -3.451  33.553  49.113  1.00  0.00           H  
ATOM    851 2HB  GLU A  54      -4.794  34.596  48.669  1.00  0.00           H  
ATOM    852 1HG  GLU A  54      -6.158  33.664  50.525  1.00  0.00           H  
ATOM    853 2HG  GLU A  54      -4.840  32.587  50.970  1.00  0.00           H  
ATOM    854  N   CYS A  55      -7.086  33.631  47.376  1.00  0.00           N  
ATOM    855  CA  CYS A  55      -8.515  33.858  47.313  1.00  0.00           C  
ATOM    856  C   CYS A  55      -9.261  32.711  46.680  1.00  0.00           C  
ATOM    857  O   CYS A  55     -10.307  32.294  47.181  1.00  0.00           O  
ATOM    858  CB  CYS A  55      -8.851  35.118  46.530  1.00  0.00           C  
ATOM    859  SG  CYS A  55     -10.621  35.502  46.540  1.00  0.00           S  
ATOM    860  H   CYS A  55      -6.441  34.258  46.876  1.00  0.00           H  
ATOM    861  HA  CYS A  55      -8.868  33.956  48.328  1.00  0.00           H  
ATOM    862 1HB  CYS A  55      -8.299  35.973  46.928  1.00  0.00           H  
ATOM    863 2HB  CYS A  55      -8.534  34.982  45.490  1.00  0.00           H  
ATOM    864  HG  CYS A  55     -11.044  34.222  46.428  1.00  0.00           H  
ATOM    865  N   VAL A  56      -8.751  32.208  45.565  1.00  0.00           N  
ATOM    866  CA  VAL A  56      -9.443  31.147  44.876  1.00  0.00           C  
ATOM    867  C   VAL A  56      -9.503  29.889  45.724  1.00  0.00           C  
ATOM    868  O   VAL A  56     -10.549  29.235  45.787  1.00  0.00           O  
ATOM    869  CB  VAL A  56      -8.764  30.877  43.534  1.00  0.00           C  
ATOM    870  CG1 VAL A  56      -9.350  29.653  42.893  1.00  0.00           C  
ATOM    871  CG2 VAL A  56      -8.954  32.100  42.636  1.00  0.00           C  
ATOM    872  H   VAL A  56      -7.877  32.589  45.190  1.00  0.00           H  
ATOM    873  HA  VAL A  56     -10.461  31.476  44.677  1.00  0.00           H  
ATOM    874  HB  VAL A  56      -7.696  30.703  43.688  1.00  0.00           H  
ATOM    875 1HG1 VAL A  56      -8.852  29.505  41.950  1.00  0.00           H  
ATOM    876 2HG1 VAL A  56      -9.201  28.782  43.522  1.00  0.00           H  
ATOM    877 3HG1 VAL A  56     -10.402  29.801  42.742  1.00  0.00           H  
ATOM    878 1HG2 VAL A  56      -8.471  31.920  41.686  1.00  0.00           H  
ATOM    879 2HG2 VAL A  56     -10.006  32.286  42.481  1.00  0.00           H  
ATOM    880 3HG2 VAL A  56      -8.513  32.977  43.101  1.00  0.00           H  
ATOM    881  N   ALA A  57      -8.378  29.514  46.346  1.00  0.00           N  
ATOM    882  CA  ALA A  57      -8.367  28.335  47.185  1.00  0.00           C  
ATOM    883  C   ALA A  57      -9.335  28.491  48.362  1.00  0.00           C  
ATOM    884  O   ALA A  57     -10.035  27.523  48.695  1.00  0.00           O  
ATOM    885  CB  ALA A  57      -6.953  28.069  47.657  1.00  0.00           C  
ATOM    886  H   ALA A  57      -7.523  30.061  46.232  1.00  0.00           H  
ATOM    887  HA  ALA A  57      -8.709  27.493  46.598  1.00  0.00           H  
ATOM    888 1HB  ALA A  57      -6.940  27.176  48.245  1.00  0.00           H  
ATOM    889 2HB  ALA A  57      -6.298  27.943  46.793  1.00  0.00           H  
ATOM    890 3HB  ALA A  57      -6.603  28.913  48.253  1.00  0.00           H  
ATOM    891  N   ARG A  58      -9.434  29.693  48.967  1.00  0.00           N  
ATOM    892  CA  ARG A  58     -10.396  29.874  50.052  1.00  0.00           C  
ATOM    893  C   ARG A  58     -11.817  29.658  49.579  1.00  0.00           C  
ATOM    894  O   ARG A  58     -12.598  28.992  50.268  1.00  0.00           O  
ATOM    895  CB  ARG A  58     -10.324  31.262  50.693  1.00  0.00           C  
ATOM    896  CG  ARG A  58      -9.101  31.597  51.552  1.00  0.00           C  
ATOM    897  CD  ARG A  58      -9.113  30.826  52.838  1.00  0.00           C  
ATOM    898  NE  ARG A  58      -8.128  31.322  53.819  1.00  0.00           N  
ATOM    899  CZ  ARG A  58      -6.844  30.917  53.957  1.00  0.00           C  
ATOM    900  NH1 ARG A  58      -6.306  30.004  53.163  1.00  0.00           N  
ATOM    901  NH2 ARG A  58      -6.121  31.462  54.923  1.00  0.00           N  
ATOM    902  H   ARG A  58      -8.805  30.464  48.709  1.00  0.00           H  
ATOM    903  HA  ARG A  58     -10.181  29.130  50.817  1.00  0.00           H  
ATOM    904 1HB  ARG A  58     -10.364  32.018  49.900  1.00  0.00           H  
ATOM    905 2HB  ARG A  58     -11.207  31.416  51.314  1.00  0.00           H  
ATOM    906 1HG  ARG A  58      -8.195  31.348  51.015  1.00  0.00           H  
ATOM    907 2HG  ARG A  58      -9.103  32.661  51.788  1.00  0.00           H  
ATOM    908 1HD  ARG A  58     -10.104  30.911  53.290  1.00  0.00           H  
ATOM    909 2HD  ARG A  58      -8.902  29.779  52.645  1.00  0.00           H  
ATOM    910  HE  ARG A  58      -8.457  32.032  54.498  1.00  0.00           H  
ATOM    911 1HH1 ARG A  58      -6.841  29.593  52.414  1.00  0.00           H  
ATOM    912 2HH1 ARG A  58      -5.346  29.719  53.297  1.00  0.00           H  
ATOM    913 1HH2 ARG A  58      -6.545  32.165  55.529  1.00  0.00           H  
ATOM    914 2HH2 ARG A  58      -5.160  31.192  55.058  1.00  0.00           H  
ATOM    915  N   ILE A  59     -12.149  30.166  48.385  1.00  0.00           N  
ATOM    916  CA  ILE A  59     -13.507  30.026  47.882  1.00  0.00           C  
ATOM    917  C   ILE A  59     -13.833  28.561  47.721  1.00  0.00           C  
ATOM    918  O   ILE A  59     -14.902  28.109  48.140  1.00  0.00           O  
ATOM    919  CB  ILE A  59     -13.711  30.776  46.545  1.00  0.00           C  
ATOM    920  CG1 ILE A  59     -13.594  32.315  46.767  1.00  0.00           C  
ATOM    921  CG2 ILE A  59     -15.128  30.444  46.033  1.00  0.00           C  
ATOM    922  CD1 ILE A  59     -13.450  33.130  45.497  1.00  0.00           C  
ATOM    923  H   ILE A  59     -11.457  30.731  47.878  1.00  0.00           H  
ATOM    924  HA  ILE A  59     -14.200  30.427  48.595  1.00  0.00           H  
ATOM    925  HB  ILE A  59     -12.951  30.469  45.816  1.00  0.00           H  
ATOM    926 1HG1 ILE A  59     -14.482  32.664  47.267  1.00  0.00           H  
ATOM    927 2HG1 ILE A  59     -12.743  32.514  47.407  1.00  0.00           H  
ATOM    928 1HG2 ILE A  59     -15.329  30.954  45.105  1.00  0.00           H  
ATOM    929 2HG2 ILE A  59     -15.226  29.386  45.873  1.00  0.00           H  
ATOM    930 3HG2 ILE A  59     -15.853  30.757  46.778  1.00  0.00           H  
ATOM    931 1HD1 ILE A  59     -13.381  34.181  45.764  1.00  0.00           H  
ATOM    932 2HD1 ILE A  59     -12.543  32.821  44.976  1.00  0.00           H  
ATOM    933 3HD1 ILE A  59     -14.306  32.983  44.849  1.00  0.00           H  
ATOM    934  N   VAL A  60     -12.934  27.803  47.103  1.00  0.00           N  
ATOM    935  CA  VAL A  60     -13.243  26.404  46.888  1.00  0.00           C  
ATOM    936  C   VAL A  60     -13.391  25.645  48.199  1.00  0.00           C  
ATOM    937  O   VAL A  60     -14.295  24.817  48.324  1.00  0.00           O  
ATOM    938  CB  VAL A  60     -12.187  25.735  45.994  1.00  0.00           C  
ATOM    939  CG1 VAL A  60     -12.430  24.199  45.927  1.00  0.00           C  
ATOM    940  CG2 VAL A  60     -12.271  26.353  44.600  1.00  0.00           C  
ATOM    941  H   VAL A  60     -12.060  28.222  46.769  1.00  0.00           H  
ATOM    942  HA  VAL A  60     -14.188  26.349  46.360  1.00  0.00           H  
ATOM    943  HB  VAL A  60     -11.198  25.907  46.420  1.00  0.00           H  
ATOM    944 1HG1 VAL A  60     -11.681  23.743  45.288  1.00  0.00           H  
ATOM    945 2HG1 VAL A  60     -12.362  23.763  46.919  1.00  0.00           H  
ATOM    946 3HG1 VAL A  60     -13.418  24.013  45.516  1.00  0.00           H  
ATOM    947 1HG2 VAL A  60     -11.528  25.900  43.942  1.00  0.00           H  
ATOM    948 2HG2 VAL A  60     -13.265  26.172  44.205  1.00  0.00           H  
ATOM    949 3HG2 VAL A  60     -12.092  27.427  44.658  1.00  0.00           H  
ATOM    950  N   ALA A  61     -12.494  25.864  49.162  1.00  0.00           N  
ATOM    951  CA  ALA A  61     -12.576  25.145  50.428  1.00  0.00           C  
ATOM    952  C   ALA A  61     -13.872  25.403  51.194  1.00  0.00           C  
ATOM    953  O   ALA A  61     -14.440  24.469  51.777  1.00  0.00           O  
ATOM    954  CB  ALA A  61     -11.408  25.523  51.282  1.00  0.00           C  
ATOM    955  H   ALA A  61     -11.738  26.542  49.013  1.00  0.00           H  
ATOM    956  HA  ALA A  61     -12.522  24.077  50.208  1.00  0.00           H  
ATOM    957 1HB  ALA A  61     -11.411  24.963  52.212  1.00  0.00           H  
ATOM    958 2HB  ALA A  61     -10.536  25.296  50.726  1.00  0.00           H  
ATOM    959 3HB  ALA A  61     -11.446  26.594  51.497  1.00  0.00           H  
ATOM    960  N   GLU A  62     -14.362  26.659  51.197  1.00  0.00           N  
ATOM    961  CA  GLU A  62     -15.609  26.944  51.905  1.00  0.00           C  
ATOM    962  C   GLU A  62     -16.760  26.223  51.200  1.00  0.00           C  
ATOM    963  O   GLU A  62     -17.680  25.710  51.848  1.00  0.00           O  
ATOM    964  CB  GLU A  62     -15.863  28.452  52.011  1.00  0.00           C  
ATOM    965  CG  GLU A  62     -14.895  29.222  52.940  1.00  0.00           C  
ATOM    966  CD  GLU A  62     -14.965  28.861  54.387  1.00  0.00           C  
ATOM    967  OE1 GLU A  62     -16.048  28.817  54.926  1.00  0.00           O  
ATOM    968  OE2 GLU A  62     -13.937  28.646  54.974  1.00  0.00           O  
ATOM    969  H   GLU A  62     -13.835  27.419  50.751  1.00  0.00           H  
ATOM    970  HA  GLU A  62     -15.534  26.550  52.920  1.00  0.00           H  
ATOM    971 1HB  GLU A  62     -15.802  28.897  51.013  1.00  0.00           H  
ATOM    972 2HB  GLU A  62     -16.865  28.629  52.388  1.00  0.00           H  
ATOM    973 1HG  GLU A  62     -13.874  29.078  52.587  1.00  0.00           H  
ATOM    974 2HG  GLU A  62     -15.131  30.274  52.864  1.00  0.00           H  
ATOM    975  N   ILE A  63     -16.682  26.137  49.860  1.00  0.00           N  
ATOM    976  CA  ILE A  63     -17.687  25.420  49.093  1.00  0.00           C  
ATOM    977  C   ILE A  63     -17.659  23.953  49.464  1.00  0.00           C  
ATOM    978  O   ILE A  63     -18.719  23.380  49.703  1.00  0.00           O  
ATOM    979  CB  ILE A  63     -17.475  25.580  47.582  1.00  0.00           C  
ATOM    980  CG1 ILE A  63     -17.773  27.026  47.224  1.00  0.00           C  
ATOM    981  CG2 ILE A  63     -18.354  24.566  46.806  1.00  0.00           C  
ATOM    982  CD1 ILE A  63     -17.332  27.367  45.885  1.00  0.00           C  
ATOM    983  H   ILE A  63     -15.935  26.648  49.377  1.00  0.00           H  
ATOM    984  HA  ILE A  63     -18.665  25.813  49.335  1.00  0.00           H  
ATOM    985  HB  ILE A  63     -16.441  25.398  47.335  1.00  0.00           H  
ATOM    986 1HG1 ILE A  63     -18.830  27.208  47.293  1.00  0.00           H  
ATOM    987 2HG1 ILE A  63     -17.270  27.676  47.926  1.00  0.00           H  
ATOM    988 1HG2 ILE A  63     -18.214  24.662  45.736  1.00  0.00           H  
ATOM    989 2HG2 ILE A  63     -18.083  23.561  47.085  1.00  0.00           H  
ATOM    990 3HG2 ILE A  63     -19.382  24.741  47.054  1.00  0.00           H  
ATOM    991 1HD1 ILE A  63     -17.537  28.379  45.680  1.00  0.00           H  
ATOM    992 2HD1 ILE A  63     -16.264  27.201  45.796  1.00  0.00           H  
ATOM    993 3HD1 ILE A  63     -17.854  26.753  45.203  1.00  0.00           H  
ATOM    994  N   VAL A  64     -16.478  23.348  49.573  1.00  0.00           N  
ATOM    995  CA  VAL A  64     -16.406  21.939  49.942  1.00  0.00           C  
ATOM    996  C   VAL A  64     -17.101  21.693  51.263  1.00  0.00           C  
ATOM    997  O   VAL A  64     -17.828  20.703  51.388  1.00  0.00           O  
ATOM    998  CB  VAL A  64     -14.948  21.464  50.025  1.00  0.00           C  
ATOM    999  CG1 VAL A  64     -14.839  20.033  50.643  1.00  0.00           C  
ATOM   1000  CG2 VAL A  64     -14.395  21.441  48.678  1.00  0.00           C  
ATOM   1001  H   VAL A  64     -15.634  23.881  49.334  1.00  0.00           H  
ATOM   1002  HA  VAL A  64     -16.910  21.359  49.173  1.00  0.00           H  
ATOM   1003  HB  VAL A  64     -14.388  22.156  50.631  1.00  0.00           H  
ATOM   1004 1HG1 VAL A  64     -13.792  19.727  50.675  1.00  0.00           H  
ATOM   1005 2HG1 VAL A  64     -15.235  20.023  51.660  1.00  0.00           H  
ATOM   1006 3HG1 VAL A  64     -15.401  19.332  50.036  1.00  0.00           H  
ATOM   1007 1HG2 VAL A  64     -13.377  21.141  48.720  1.00  0.00           H  
ATOM   1008 2HG2 VAL A  64     -14.976  20.729  48.103  1.00  0.00           H  
ATOM   1009 3HG2 VAL A  64     -14.459  22.415  48.226  1.00  0.00           H  
ATOM   1010  N   GLU A  65     -16.868  22.548  52.266  1.00  0.00           N  
ATOM   1011  CA  GLU A  65     -17.592  22.353  53.515  1.00  0.00           C  
ATOM   1012  C   GLU A  65     -19.106  22.435  53.306  1.00  0.00           C  
ATOM   1013  O   GLU A  65     -19.847  21.601  53.844  1.00  0.00           O  
ATOM   1014  CB  GLU A  65     -17.165  23.361  54.577  1.00  0.00           C  
ATOM   1015  CG  GLU A  65     -17.941  23.217  55.894  1.00  0.00           C  
ATOM   1016  CD  GLU A  65     -17.415  24.084  56.986  1.00  0.00           C  
ATOM   1017  OE1 GLU A  65     -16.286  24.501  56.898  1.00  0.00           O  
ATOM   1018  OE2 GLU A  65     -18.155  24.344  57.918  1.00  0.00           O  
ATOM   1019  H   GLU A  65     -16.199  23.314  52.141  1.00  0.00           H  
ATOM   1020  HA  GLU A  65     -17.355  21.359  53.886  1.00  0.00           H  
ATOM   1021 1HB  GLU A  65     -16.099  23.241  54.785  1.00  0.00           H  
ATOM   1022 2HB  GLU A  65     -17.312  24.377  54.200  1.00  0.00           H  
ATOM   1023 1HG  GLU A  65     -18.980  23.497  55.711  1.00  0.00           H  
ATOM   1024 2HG  GLU A  65     -17.936  22.181  56.213  1.00  0.00           H  
ATOM   1025  N   ALA A  66     -19.583  23.425  52.532  1.00  0.00           N  
ATOM   1026  CA  ALA A  66     -21.019  23.542  52.271  1.00  0.00           C  
ATOM   1027  C   ALA A  66     -21.563  22.302  51.559  1.00  0.00           C  
ATOM   1028  O   ALA A  66     -22.658  21.820  51.888  1.00  0.00           O  
ATOM   1029  CB  ALA A  66     -21.306  24.774  51.423  1.00  0.00           C  
ATOM   1030  H   ALA A  66     -18.927  24.123  52.156  1.00  0.00           H  
ATOM   1031  HA  ALA A  66     -21.532  23.638  53.227  1.00  0.00           H  
ATOM   1032 1HB  ALA A  66     -22.376  24.865  51.257  1.00  0.00           H  
ATOM   1033 2HB  ALA A  66     -20.948  25.652  51.942  1.00  0.00           H  
ATOM   1034 3HB  ALA A  66     -20.802  24.686  50.465  1.00  0.00           H  
ATOM   1035  N   LEU A  67     -20.795  21.769  50.608  1.00  0.00           N  
ATOM   1036  CA  LEU A  67     -21.229  20.602  49.861  1.00  0.00           C  
ATOM   1037  C   LEU A  67     -21.363  19.404  50.778  1.00  0.00           C  
ATOM   1038  O   LEU A  67     -22.377  18.689  50.711  1.00  0.00           O  
ATOM   1039  CB  LEU A  67     -20.231  20.274  48.736  1.00  0.00           C  
ATOM   1040  CG  LEU A  67     -20.124  21.269  47.562  1.00  0.00           C  
ATOM   1041  CD1 LEU A  67     -18.946  20.842  46.673  1.00  0.00           C  
ATOM   1042  CD2 LEU A  67     -21.415  21.314  46.768  1.00  0.00           C  
ATOM   1043  H   LEU A  67     -19.920  22.232  50.374  1.00  0.00           H  
ATOM   1044  HA  LEU A  67     -22.209  20.810  49.437  1.00  0.00           H  
ATOM   1045 1HB  LEU A  67     -19.238  20.185  49.181  1.00  0.00           H  
ATOM   1046 2HB  LEU A  67     -20.497  19.321  48.319  1.00  0.00           H  
ATOM   1047  HG  LEU A  67     -19.925  22.253  47.945  1.00  0.00           H  
ATOM   1048 1HD1 LEU A  67     -18.840  21.543  45.857  1.00  0.00           H  
ATOM   1049 2HD1 LEU A  67     -18.031  20.834  47.252  1.00  0.00           H  
ATOM   1050 3HD1 LEU A  67     -19.131  19.858  46.276  1.00  0.00           H  
ATOM   1051 1HD2 LEU A  67     -21.300  22.021  45.951  1.00  0.00           H  
ATOM   1052 2HD2 LEU A  67     -21.636  20.327  46.371  1.00  0.00           H  
ATOM   1053 3HD2 LEU A  67     -22.238  21.636  47.395  1.00  0.00           H  
ATOM   1054  N   LYS A  68     -20.413  19.239  51.706  1.00  0.00           N  
ATOM   1055  CA  LYS A  68     -20.510  18.128  52.638  1.00  0.00           C  
ATOM   1056  C   LYS A  68     -21.705  18.298  53.572  1.00  0.00           C  
ATOM   1057  O   LYS A  68     -22.443  17.339  53.814  1.00  0.00           O  
ATOM   1058  CB  LYS A  68     -19.229  17.980  53.456  1.00  0.00           C  
ATOM   1059  CG  LYS A  68     -19.258  16.827  54.493  1.00  0.00           C  
ATOM   1060  CD  LYS A  68     -19.339  15.457  53.841  1.00  0.00           C  
ATOM   1061  CE  LYS A  68     -19.297  14.355  54.880  1.00  0.00           C  
ATOM   1062  NZ  LYS A  68     -19.344  13.013  54.246  1.00  0.00           N  
ATOM   1063  H   LYS A  68     -19.579  19.843  51.708  1.00  0.00           H  
ATOM   1064  HA  LYS A  68     -20.657  17.222  52.055  1.00  0.00           H  
ATOM   1065 1HB  LYS A  68     -18.387  17.813  52.783  1.00  0.00           H  
ATOM   1066 2HB  LYS A  68     -19.041  18.913  53.982  1.00  0.00           H  
ATOM   1067 1HG  LYS A  68     -18.339  16.862  55.077  1.00  0.00           H  
ATOM   1068 2HG  LYS A  68     -20.093  16.956  55.181  1.00  0.00           H  
ATOM   1069 1HD  LYS A  68     -20.268  15.351  53.280  1.00  0.00           H  
ATOM   1070 2HD  LYS A  68     -18.500  15.332  53.156  1.00  0.00           H  
ATOM   1071 1HE  LYS A  68     -18.394  14.449  55.457  1.00  0.00           H  
ATOM   1072 2HE  LYS A  68     -20.149  14.463  55.551  1.00  0.00           H  
ATOM   1073 1HZ  LYS A  68     -19.310  12.293  54.955  1.00  0.00           H  
ATOM   1074 2HZ  LYS A  68     -20.198  12.927  53.713  1.00  0.00           H  
ATOM   1075 3HZ  LYS A  68     -18.550  12.922  53.630  1.00  0.00           H  
ATOM   1076  N   ARG A  69     -21.935  19.512  54.082  1.00  0.00           N  
ATOM   1077  CA  ARG A  69     -23.064  19.740  54.985  1.00  0.00           C  
ATOM   1078  C   ARG A  69     -24.396  19.395  54.322  1.00  0.00           C  
ATOM   1079  O   ARG A  69     -25.292  18.837  54.961  1.00  0.00           O  
ATOM   1080  CB  ARG A  69     -23.085  21.178  55.480  1.00  0.00           C  
ATOM   1081  CG  ARG A  69     -22.007  21.509  56.498  1.00  0.00           C  
ATOM   1082  CD  ARG A  69     -22.080  22.926  56.939  1.00  0.00           C  
ATOM   1083  NE  ARG A  69     -21.051  23.249  57.939  1.00  0.00           N  
ATOM   1084  CZ  ARG A  69     -21.142  23.037  59.267  1.00  0.00           C  
ATOM   1085  NH1 ARG A  69     -22.219  22.495  59.820  1.00  0.00           N  
ATOM   1086  NH2 ARG A  69     -20.114  23.394  60.004  1.00  0.00           N  
ATOM   1087  H   ARG A  69     -21.293  20.281  53.869  1.00  0.00           H  
ATOM   1088  HA  ARG A  69     -22.934  19.091  55.849  1.00  0.00           H  
ATOM   1089 1HB  ARG A  69     -22.949  21.855  54.636  1.00  0.00           H  
ATOM   1090 2HB  ARG A  69     -24.052  21.403  55.929  1.00  0.00           H  
ATOM   1091 1HG  ARG A  69     -22.121  20.865  57.365  1.00  0.00           H  
ATOM   1092 2HG  ARG A  69     -21.028  21.341  56.056  1.00  0.00           H  
ATOM   1093 1HD  ARG A  69     -21.912  23.567  56.071  1.00  0.00           H  
ATOM   1094 2HD  ARG A  69     -23.059  23.141  57.357  1.00  0.00           H  
ATOM   1095  HE  ARG A  69     -20.163  23.677  57.625  1.00  0.00           H  
ATOM   1096 1HH1 ARG A  69     -23.002  22.224  59.247  1.00  0.00           H  
ATOM   1097 2HH1 ARG A  69     -22.255  22.350  60.820  1.00  0.00           H  
ATOM   1098 1HH2 ARG A  69     -19.298  23.809  59.528  1.00  0.00           H  
ATOM   1099 2HH2 ARG A  69     -20.119  23.264  61.003  1.00  0.00           H  
ATOM   1100  N   SER A  70     -24.499  19.672  53.021  1.00  0.00           N  
ATOM   1101  CA  SER A  70     -25.708  19.392  52.239  1.00  0.00           C  
ATOM   1102  C   SER A  70     -25.892  17.893  51.942  1.00  0.00           C  
ATOM   1103  O   SER A  70     -26.929  17.496  51.405  1.00  0.00           O  
ATOM   1104  CB  SER A  70     -25.674  20.122  50.906  1.00  0.00           C  
ATOM   1105  OG  SER A  70     -24.715  19.552  50.055  1.00  0.00           O  
ATOM   1106  H   SER A  70     -23.731  20.186  52.582  1.00  0.00           H  
ATOM   1107  HA  SER A  70     -26.569  19.742  52.809  1.00  0.00           H  
ATOM   1108 1HB  SER A  70     -26.657  20.051  50.442  1.00  0.00           H  
ATOM   1109 2HB  SER A  70     -25.451  21.177  51.060  1.00  0.00           H  
ATOM   1110  HG  SER A  70     -23.862  19.672  50.501  1.00  0.00           H  
ATOM   1111  N   GLY A  71     -24.880  17.059  52.247  1.00  0.00           N  
ATOM   1112  CA  GLY A  71     -24.948  15.633  51.966  1.00  0.00           C  
ATOM   1113  C   GLY A  71     -24.442  15.217  50.581  1.00  0.00           C  
ATOM   1114  O   GLY A  71     -24.854  14.169  50.074  1.00  0.00           O  
ATOM   1115  H   GLY A  71     -24.051  17.403  52.731  1.00  0.00           H  
ATOM   1116 1HA  GLY A  71     -24.363  15.111  52.721  1.00  0.00           H  
ATOM   1117 2HA  GLY A  71     -25.976  15.297  52.095  1.00  0.00           H  
ATOM   1118  N   THR A  72     -23.609  16.051  49.947  1.00  0.00           N  
ATOM   1119  CA  THR A  72     -23.029  15.768  48.632  1.00  0.00           C  
ATOM   1120  C   THR A  72     -22.049  14.584  48.772  1.00  0.00           C  
ATOM   1121  O   THR A  72     -21.236  14.565  49.703  1.00  0.00           O  
ATOM   1122  CB  THR A  72     -22.326  17.036  48.091  1.00  0.00           C  
ATOM   1123  OG1 THR A  72     -23.277  18.116  48.008  1.00  0.00           O  
ATOM   1124  CG2 THR A  72     -21.784  16.826  46.723  1.00  0.00           C  
ATOM   1125  H   THR A  72     -23.291  16.906  50.409  1.00  0.00           H  
ATOM   1126  HA  THR A  72     -23.822  15.481  47.938  1.00  0.00           H  
ATOM   1127  HB  THR A  72     -21.518  17.296  48.761  1.00  0.00           H  
ATOM   1128  HG1 THR A  72     -23.552  18.385  48.907  1.00  0.00           H  
ATOM   1129 1HG2 THR A  72     -21.294  17.734  46.373  1.00  0.00           H  
ATOM   1130 2HG2 THR A  72     -21.081  16.024  46.728  1.00  0.00           H  
ATOM   1131 3HG2 THR A  72     -22.612  16.578  46.064  1.00  0.00           H  
ATOM   1132  N   SER A  73     -22.127  13.591  47.879  1.00  0.00           N  
ATOM   1133  CA  SER A  73     -21.239  12.425  47.969  1.00  0.00           C  
ATOM   1134  C   SER A  73     -19.810  12.751  47.586  1.00  0.00           C  
ATOM   1135  O   SER A  73     -19.541  13.737  46.905  1.00  0.00           O  
ATOM   1136  CB  SER A  73     -21.710  11.336  47.042  1.00  0.00           C  
ATOM   1137  OG  SER A  73     -21.526  11.730  45.713  1.00  0.00           O  
ATOM   1138  H   SER A  73     -22.817  13.624  47.119  1.00  0.00           H  
ATOM   1139  HA  SER A  73     -21.253  12.059  48.995  1.00  0.00           H  
ATOM   1140 1HB  SER A  73     -21.155  10.420  47.235  1.00  0.00           H  
ATOM   1141 2HB  SER A  73     -22.766  11.132  47.221  1.00  0.00           H  
ATOM   1142  HG  SER A  73     -22.294  12.320  45.527  1.00  0.00           H  
ATOM   1143  N   ALA A  74     -18.873  11.863  47.921  1.00  0.00           N  
ATOM   1144  CA  ALA A  74     -17.475  12.124  47.589  1.00  0.00           C  
ATOM   1145  C   ALA A  74     -17.249  12.345  46.093  1.00  0.00           C  
ATOM   1146  O   ALA A  74     -16.447  13.195  45.697  1.00  0.00           O  
ATOM   1147  CB  ALA A  74     -16.616  10.965  48.059  1.00  0.00           C  
ATOM   1148  H   ALA A  74     -19.136  11.046  48.456  1.00  0.00           H  
ATOM   1149  HA  ALA A  74     -17.179  13.031  48.106  1.00  0.00           H  
ATOM   1150 1HB  ALA A  74     -15.571  11.176  47.842  1.00  0.00           H  
ATOM   1151 2HB  ALA A  74     -16.745  10.829  49.130  1.00  0.00           H  
ATOM   1152 3HB  ALA A  74     -16.914  10.058  47.538  1.00  0.00           H  
ATOM   1153  N   VAL A  75     -17.958  11.600  45.257  1.00  0.00           N  
ATOM   1154  CA  VAL A  75     -17.768  11.752  43.830  1.00  0.00           C  
ATOM   1155  C   VAL A  75     -18.299  13.100  43.377  1.00  0.00           C  
ATOM   1156  O   VAL A  75     -17.646  13.795  42.598  1.00  0.00           O  
ATOM   1157  CB  VAL A  75     -18.440  10.614  43.054  1.00  0.00           C  
ATOM   1158  CG1 VAL A  75     -18.353  10.875  41.547  1.00  0.00           C  
ATOM   1159  CG2 VAL A  75     -17.760   9.327  43.413  1.00  0.00           C  
ATOM   1160  H   VAL A  75     -18.617  10.930  45.632  1.00  0.00           H  
ATOM   1161  HA  VAL A  75     -16.701  11.719  43.624  1.00  0.00           H  
ATOM   1162  HB  VAL A  75     -19.495  10.564  43.325  1.00  0.00           H  
ATOM   1163 1HG1 VAL A  75     -18.836  10.059  41.009  1.00  0.00           H  
ATOM   1164 2HG1 VAL A  75     -18.854  11.807  41.303  1.00  0.00           H  
ATOM   1165 3HG1 VAL A  75     -17.306  10.938  41.245  1.00  0.00           H  
ATOM   1166 1HG2 VAL A  75     -18.228   8.498  42.880  1.00  0.00           H  
ATOM   1167 2HG2 VAL A  75     -16.716   9.398  43.138  1.00  0.00           H  
ATOM   1168 3HG2 VAL A  75     -17.839   9.163  44.479  1.00  0.00           H  
ATOM   1169  N   GLU A  76     -19.501  13.446  43.843  1.00  0.00           N  
ATOM   1170  CA  GLU A  76     -20.124  14.715  43.488  1.00  0.00           C  
ATOM   1171  C   GLU A  76     -19.304  15.915  43.980  1.00  0.00           C  
ATOM   1172  O   GLU A  76     -19.202  16.922  43.266  1.00  0.00           O  
ATOM   1173  CB  GLU A  76     -21.531  14.749  44.047  1.00  0.00           C  
ATOM   1174  CG  GLU A  76     -22.521  13.828  43.351  1.00  0.00           C  
ATOM   1175  CD  GLU A  76     -23.793  13.649  44.148  1.00  0.00           C  
ATOM   1176  OE1 GLU A  76     -23.675  13.459  45.354  1.00  0.00           O  
ATOM   1177  OE2 GLU A  76     -24.854  13.664  43.583  1.00  0.00           O  
ATOM   1178  H   GLU A  76     -19.997  12.809  44.462  1.00  0.00           H  
ATOM   1179  HA  GLU A  76     -20.189  14.773  42.403  1.00  0.00           H  
ATOM   1180 1HB  GLU A  76     -21.502  14.462  45.085  1.00  0.00           H  
ATOM   1181 2HB  GLU A  76     -21.915  15.759  43.978  1.00  0.00           H  
ATOM   1182 1HG  GLU A  76     -22.776  14.260  42.380  1.00  0.00           H  
ATOM   1183 2HG  GLU A  76     -22.056  12.862  43.179  1.00  0.00           H  
ATOM   1184  N   ILE A  77     -18.682  15.800  45.167  1.00  0.00           N  
ATOM   1185  CA  ILE A  77     -17.863  16.898  45.668  1.00  0.00           C  
ATOM   1186  C   ILE A  77     -16.722  17.089  44.710  1.00  0.00           C  
ATOM   1187  O   ILE A  77     -16.454  18.227  44.314  1.00  0.00           O  
ATOM   1188  CB  ILE A  77     -17.266  16.652  47.084  1.00  0.00           C  
ATOM   1189  CG1 ILE A  77     -18.398  16.652  48.151  1.00  0.00           C  
ATOM   1190  CG2 ILE A  77     -16.164  17.758  47.402  1.00  0.00           C  
ATOM   1191  CD1 ILE A  77     -18.007  16.135  49.512  1.00  0.00           C  
ATOM   1192  H   ILE A  77     -18.834  14.951  45.715  1.00  0.00           H  
ATOM   1193  HA  ILE A  77     -18.462  17.800  45.688  1.00  0.00           H  
ATOM   1194  HB  ILE A  77     -16.797  15.664  47.106  1.00  0.00           H  
ATOM   1195 1HG1 ILE A  77     -18.771  17.656  48.262  1.00  0.00           H  
ATOM   1196 2HG1 ILE A  77     -19.186  16.023  47.804  1.00  0.00           H  
ATOM   1197 1HG2 ILE A  77     -15.738  17.576  48.378  1.00  0.00           H  
ATOM   1198 2HG2 ILE A  77     -15.360  17.732  46.670  1.00  0.00           H  
ATOM   1199 3HG2 ILE A  77     -16.629  18.745  47.389  1.00  0.00           H  
ATOM   1200 1HD1 ILE A  77     -18.889  16.164  50.159  1.00  0.00           H  
ATOM   1201 2HD1 ILE A  77     -17.663  15.105  49.420  1.00  0.00           H  
ATOM   1202 3HD1 ILE A  77     -17.222  16.743  49.947  1.00  0.00           H  
ATOM   1203  N   ALA A  78     -16.051  15.992  44.336  1.00  0.00           N  
ATOM   1204  CA  ALA A  78     -14.940  16.086  43.416  1.00  0.00           C  
ATOM   1205  C   ALA A  78     -15.351  16.674  42.087  1.00  0.00           C  
ATOM   1206  O   ALA A  78     -14.638  17.517  41.560  1.00  0.00           O  
ATOM   1207  CB  ALA A  78     -14.339  14.735  43.163  1.00  0.00           C  
ATOM   1208  H   ALA A  78     -16.320  15.082  44.723  1.00  0.00           H  
ATOM   1209  HA  ALA A  78     -14.186  16.728  43.864  1.00  0.00           H  
ATOM   1210 1HB  ALA A  78     -13.496  14.847  42.495  1.00  0.00           H  
ATOM   1211 2HB  ALA A  78     -14.024  14.304  44.082  1.00  0.00           H  
ATOM   1212 3HB  ALA A  78     -15.089  14.098  42.710  1.00  0.00           H  
ATOM   1213  N   LYS A  79     -16.512  16.290  41.544  1.00  0.00           N  
ATOM   1214  CA  LYS A  79     -16.907  16.850  40.255  1.00  0.00           C  
ATOM   1215  C   LYS A  79     -17.086  18.361  40.318  1.00  0.00           C  
ATOM   1216  O   LYS A  79     -16.647  19.086  39.414  1.00  0.00           O  
ATOM   1217  CB  LYS A  79     -18.184  16.189  39.730  1.00  0.00           C  
ATOM   1218  CG  LYS A  79     -18.006  14.742  39.244  1.00  0.00           C  
ATOM   1219  CD  LYS A  79     -19.330  14.155  38.728  1.00  0.00           C  
ATOM   1220  CE  LYS A  79     -19.143  12.724  38.188  1.00  0.00           C  
ATOM   1221  NZ  LYS A  79     -20.426  12.129  37.679  1.00  0.00           N  
ATOM   1222  H   LYS A  79     -17.072  15.562  41.998  1.00  0.00           H  
ATOM   1223  HA  LYS A  79     -16.108  16.644  39.540  1.00  0.00           H  
ATOM   1224 1HB  LYS A  79     -18.926  16.183  40.529  1.00  0.00           H  
ATOM   1225 2HB  LYS A  79     -18.589  16.784  38.911  1.00  0.00           H  
ATOM   1226 1HG  LYS A  79     -17.264  14.712  38.447  1.00  0.00           H  
ATOM   1227 2HG  LYS A  79     -17.646  14.131  40.070  1.00  0.00           H  
ATOM   1228 1HD  LYS A  79     -20.057  14.139  39.539  1.00  0.00           H  
ATOM   1229 2HD  LYS A  79     -19.714  14.787  37.926  1.00  0.00           H  
ATOM   1230 1HE  LYS A  79     -18.421  12.741  37.373  1.00  0.00           H  
ATOM   1231 2HE  LYS A  79     -18.758  12.093  38.975  1.00  0.00           H  
ATOM   1232 1HZ  LYS A  79     -20.224  11.163  37.327  1.00  0.00           H  
ATOM   1233 2HZ  LYS A  79     -21.106  12.079  38.416  1.00  0.00           H  
ATOM   1234 3HZ  LYS A  79     -20.788  12.689  36.927  1.00  0.00           H  
ATOM   1235  N   ILE A  80     -17.708  18.854  41.394  1.00  0.00           N  
ATOM   1236  CA  ILE A  80     -17.931  20.290  41.491  1.00  0.00           C  
ATOM   1237  C   ILE A  80     -16.642  21.064  41.602  1.00  0.00           C  
ATOM   1238  O   ILE A  80     -16.462  22.072  40.904  1.00  0.00           O  
ATOM   1239  CB  ILE A  80     -18.883  20.654  42.662  1.00  0.00           C  
ATOM   1240  CG1 ILE A  80     -20.303  20.122  42.316  1.00  0.00           C  
ATOM   1241  CG2 ILE A  80     -18.899  22.217  42.925  1.00  0.00           C  
ATOM   1242  CD1 ILE A  80     -21.273  20.144  43.439  1.00  0.00           C  
ATOM   1243  H   ILE A  80     -18.081  18.210  42.103  1.00  0.00           H  
ATOM   1244  HA  ILE A  80     -18.410  20.596  40.584  1.00  0.00           H  
ATOM   1245  HB  ILE A  80     -18.550  20.128  43.564  1.00  0.00           H  
ATOM   1246 1HG1 ILE A  80     -20.717  20.720  41.514  1.00  0.00           H  
ATOM   1247 2HG1 ILE A  80     -20.214  19.092  41.975  1.00  0.00           H  
ATOM   1248 1HG2 ILE A  80     -19.564  22.457  43.742  1.00  0.00           H  
ATOM   1249 2HG2 ILE A  80     -17.904  22.569  43.183  1.00  0.00           H  
ATOM   1250 3HG2 ILE A  80     -19.233  22.717  42.045  1.00  0.00           H  
ATOM   1251 1HD1 ILE A  80     -22.211  19.760  43.100  1.00  0.00           H  
ATOM   1252 2HD1 ILE A  80     -20.895  19.524  44.251  1.00  0.00           H  
ATOM   1253 3HD1 ILE A  80     -21.417  21.154  43.785  1.00  0.00           H  
ATOM   1254  N   VAL A  81     -15.755  20.626  42.481  1.00  0.00           N  
ATOM   1255  CA  VAL A  81     -14.519  21.358  42.670  1.00  0.00           C  
ATOM   1256  C   VAL A  81     -13.571  21.147  41.491  1.00  0.00           C  
ATOM   1257  O   VAL A  81     -12.810  22.053  41.155  1.00  0.00           O  
ATOM   1258  CB  VAL A  81     -13.898  20.995  44.027  1.00  0.00           C  
ATOM   1259  CG1 VAL A  81     -14.908  21.279  45.107  1.00  0.00           C  
ATOM   1260  CG2 VAL A  81     -13.487  19.565  44.065  1.00  0.00           C  
ATOM   1261  H   VAL A  81     -15.964  19.778  43.020  1.00  0.00           H  
ATOM   1262  HA  VAL A  81     -14.763  22.418  42.715  1.00  0.00           H  
ATOM   1263  HB  VAL A  81     -13.047  21.635  44.216  1.00  0.00           H  
ATOM   1264 1HG1 VAL A  81     -14.448  21.047  46.031  1.00  0.00           H  
ATOM   1265 2HG1 VAL A  81     -15.191  22.324  45.086  1.00  0.00           H  
ATOM   1266 3HG1 VAL A  81     -15.798  20.661  44.977  1.00  0.00           H  
ATOM   1267 1HG2 VAL A  81     -13.095  19.320  45.035  1.00  0.00           H  
ATOM   1268 2HG2 VAL A  81     -14.323  18.967  43.882  1.00  0.00           H  
ATOM   1269 3HG2 VAL A  81     -12.748  19.381  43.324  1.00  0.00           H  
ATOM   1270  N   ALA A  82     -13.585  19.957  40.876  1.00  0.00           N  
ATOM   1271  CA  ALA A  82     -12.740  19.687  39.731  1.00  0.00           C  
ATOM   1272  C   ALA A  82     -13.084  20.607  38.565  1.00  0.00           C  
ATOM   1273  O   ALA A  82     -12.172  21.114  37.908  1.00  0.00           O  
ATOM   1274  CB  ALA A  82     -12.886  18.238  39.304  1.00  0.00           C  
ATOM   1275  H   ALA A  82     -14.201  19.217  41.200  1.00  0.00           H  
ATOM   1276  HA  ALA A  82     -11.707  19.873  40.019  1.00  0.00           H  
ATOM   1277 1HB  ALA A  82     -12.238  18.041  38.473  1.00  0.00           H  
ATOM   1278 2HB  ALA A  82     -12.625  17.585  40.112  1.00  0.00           H  
ATOM   1279 3HB  ALA A  82     -13.916  18.050  39.014  1.00  0.00           H  
ATOM   1280  N   ARG A  83     -14.390  20.854  38.308  1.00  0.00           N  
ATOM   1281  CA  ARG A  83     -14.764  21.756  37.218  1.00  0.00           C  
ATOM   1282  C   ARG A  83     -14.254  23.153  37.508  1.00  0.00           C  
ATOM   1283  O   ARG A  83     -13.771  23.844  36.610  1.00  0.00           O  
ATOM   1284  CB  ARG A  83     -16.251  21.828  36.995  1.00  0.00           C  
ATOM   1285  CG  ARG A  83     -16.649  22.646  35.747  1.00  0.00           C  
ATOM   1286  CD  ARG A  83     -18.104  22.640  35.484  1.00  0.00           C  
ATOM   1287  NE  ARG A  83     -18.437  23.350  34.255  1.00  0.00           N  
ATOM   1288  CZ  ARG A  83     -18.447  22.826  33.007  1.00  0.00           C  
ATOM   1289  NH1 ARG A  83     -18.147  21.558  32.781  1.00  0.00           N  
ATOM   1290  NH2 ARG A  83     -18.764  23.629  32.011  1.00  0.00           N  
ATOM   1291  H   ARG A  83     -15.125  20.367  38.837  1.00  0.00           H  
ATOM   1292  HA  ARG A  83     -14.297  21.398  36.298  1.00  0.00           H  
ATOM   1293 1HB  ARG A  83     -16.673  20.827  36.924  1.00  0.00           H  
ATOM   1294 2HB  ARG A  83     -16.683  22.314  37.856  1.00  0.00           H  
ATOM   1295 1HG  ARG A  83     -16.361  23.690  35.894  1.00  0.00           H  
ATOM   1296 2HG  ARG A  83     -16.131  22.256  34.871  1.00  0.00           H  
ATOM   1297 1HD  ARG A  83     -18.489  21.627  35.431  1.00  0.00           H  
ATOM   1298 2HD  ARG A  83     -18.590  23.164  36.290  1.00  0.00           H  
ATOM   1299  HE  ARG A  83     -18.690  24.348  34.324  1.00  0.00           H  
ATOM   1300 1HH1 ARG A  83     -17.907  20.949  33.546  1.00  0.00           H  
ATOM   1301 2HH1 ARG A  83     -18.164  21.193  31.837  1.00  0.00           H  
ATOM   1302 1HH2 ARG A  83     -18.971  24.612  32.240  1.00  0.00           H  
ATOM   1303 2HH2 ARG A  83     -18.788  23.301  31.062  1.00  0.00           H  
ATOM   1304  N   VAL A  84     -14.355  23.570  38.771  1.00  0.00           N  
ATOM   1305  CA  VAL A  84     -13.879  24.886  39.137  1.00  0.00           C  
ATOM   1306  C   VAL A  84     -12.389  25.001  38.910  1.00  0.00           C  
ATOM   1307  O   VAL A  84     -11.951  26.000  38.342  1.00  0.00           O  
ATOM   1308  CB  VAL A  84     -14.177  25.167  40.600  1.00  0.00           C  
ATOM   1309  CG1 VAL A  84     -13.485  26.425  41.022  1.00  0.00           C  
ATOM   1310  CG2 VAL A  84     -15.673  25.291  40.775  1.00  0.00           C  
ATOM   1311  H   VAL A  84     -14.823  22.979  39.463  1.00  0.00           H  
ATOM   1312  HA  VAL A  84     -14.379  25.623  38.525  1.00  0.00           H  
ATOM   1313  HB  VAL A  84     -13.811  24.355  41.219  1.00  0.00           H  
ATOM   1314 1HG1 VAL A  84     -13.722  26.595  42.044  1.00  0.00           H  
ATOM   1315 2HG1 VAL A  84     -12.405  26.342  40.925  1.00  0.00           H  
ATOM   1316 3HG1 VAL A  84     -13.835  27.250  40.405  1.00  0.00           H  
ATOM   1317 1HG2 VAL A  84     -15.888  25.471  41.810  1.00  0.00           H  
ATOM   1318 2HG2 VAL A  84     -16.043  26.102  40.173  1.00  0.00           H  
ATOM   1319 3HG2 VAL A  84     -16.160  24.382  40.465  1.00  0.00           H  
ATOM   1320  N   ILE A  85     -11.630  23.985  39.316  1.00  0.00           N  
ATOM   1321  CA  ILE A  85     -10.186  24.015  39.140  1.00  0.00           C  
ATOM   1322  C   ILE A  85      -9.849  24.058  37.660  1.00  0.00           C  
ATOM   1323  O   ILE A  85      -8.925  24.799  37.287  1.00  0.00           O  
ATOM   1324  CB  ILE A  85      -9.539  22.799  39.825  1.00  0.00           C  
ATOM   1325  CG1 ILE A  85      -9.654  23.029  41.337  1.00  0.00           C  
ATOM   1326  CG2 ILE A  85      -8.075  22.690  39.404  1.00  0.00           C  
ATOM   1327  CD1 ILE A  85      -9.371  21.849  42.166  1.00  0.00           C  
ATOM   1328  H   ILE A  85     -12.072  23.213  39.815  1.00  0.00           H  
ATOM   1329  HA  ILE A  85      -9.793  24.889  39.608  1.00  0.00           H  
ATOM   1330  HB  ILE A  85     -10.076  21.890  39.575  1.00  0.00           H  
ATOM   1331 1HG1 ILE A  85      -8.948  23.799  41.606  1.00  0.00           H  
ATOM   1332 2HG1 ILE A  85     -10.659  23.377  41.573  1.00  0.00           H  
ATOM   1333 1HG2 ILE A  85      -7.619  21.854  39.904  1.00  0.00           H  
ATOM   1334 2HG2 ILE A  85      -7.995  22.533  38.331  1.00  0.00           H  
ATOM   1335 3HG2 ILE A  85      -7.567  23.603  39.674  1.00  0.00           H  
ATOM   1336 1HD1 ILE A  85      -9.465  22.110  43.195  1.00  0.00           H  
ATOM   1337 2HD1 ILE A  85     -10.098  21.080  41.924  1.00  0.00           H  
ATOM   1338 3HD1 ILE A  85      -8.369  21.485  41.986  1.00  0.00           H  
ATOM   1339  N   SER A  86     -10.552  23.309  36.828  1.00  0.00           N  
ATOM   1340  CA  SER A  86     -10.317  23.349  35.396  1.00  0.00           C  
ATOM   1341  C   SER A  86     -10.494  24.784  34.880  1.00  0.00           C  
ATOM   1342  O   SER A  86      -9.656  25.298  34.123  1.00  0.00           O  
ATOM   1343  CB  SER A  86     -11.279  22.419  34.690  1.00  0.00           C  
ATOM   1344  OG  SER A  86     -11.077  22.431  33.312  1.00  0.00           O  
ATOM   1345  H   SER A  86     -11.262  22.664  37.199  1.00  0.00           H  
ATOM   1346  HA  SER A  86      -9.301  23.017  35.207  1.00  0.00           H  
ATOM   1347 1HB  SER A  86     -11.165  21.407  35.073  1.00  0.00           H  
ATOM   1348 2HB  SER A  86     -12.292  22.726  34.907  1.00  0.00           H  
ATOM   1349  HG  SER A  86     -10.337  21.811  33.156  1.00  0.00           H  
ATOM   1350  N   GLU A  87     -11.575  25.457  35.312  1.00  0.00           N  
ATOM   1351  CA  GLU A  87     -11.819  26.830  34.881  1.00  0.00           C  
ATOM   1352  C   GLU A  87     -10.711  27.757  35.402  1.00  0.00           C  
ATOM   1353  O   GLU A  87     -10.305  28.686  34.695  1.00  0.00           O  
ATOM   1354  CB  GLU A  87     -13.197  27.302  35.333  1.00  0.00           C  
ATOM   1355  CG  GLU A  87     -13.678  28.628  34.690  1.00  0.00           C  
ATOM   1356  CD  GLU A  87     -13.916  28.493  33.178  1.00  0.00           C  
ATOM   1357  OE1 GLU A  87     -13.968  27.382  32.702  1.00  0.00           O  
ATOM   1358  OE2 GLU A  87     -14.060  29.487  32.512  1.00  0.00           O  
ATOM   1359  H   GLU A  87     -12.267  24.972  35.895  1.00  0.00           H  
ATOM   1360  HA  GLU A  87     -11.798  26.853  33.795  1.00  0.00           H  
ATOM   1361 1HB  GLU A  87     -13.926  26.524  35.103  1.00  0.00           H  
ATOM   1362 2HB  GLU A  87     -13.190  27.432  36.416  1.00  0.00           H  
ATOM   1363 1HG  GLU A  87     -14.605  28.943  35.166  1.00  0.00           H  
ATOM   1364 2HG  GLU A  87     -12.935  29.398  34.866  1.00  0.00           H  
ATOM   1365  N   VAL A  88     -10.202  27.506  36.621  1.00  0.00           N  
ATOM   1366  CA  VAL A  88      -9.103  28.302  37.178  1.00  0.00           C  
ATOM   1367  C   VAL A  88      -7.857  28.158  36.310  1.00  0.00           C  
ATOM   1368  O   VAL A  88      -7.225  29.166  36.003  1.00  0.00           O  
ATOM   1369  CB  VAL A  88      -8.769  27.876  38.631  1.00  0.00           C  
ATOM   1370  CG1 VAL A  88      -7.470  28.550  39.121  1.00  0.00           C  
ATOM   1371  CG2 VAL A  88      -9.909  28.271  39.541  1.00  0.00           C  
ATOM   1372  H   VAL A  88     -10.650  26.772  37.178  1.00  0.00           H  
ATOM   1373  HA  VAL A  88      -9.405  29.345  37.189  1.00  0.00           H  
ATOM   1374  HB  VAL A  88      -8.627  26.810  38.664  1.00  0.00           H  
ATOM   1375 1HG1 VAL A  88      -7.267  28.235  40.129  1.00  0.00           H  
ATOM   1376 2HG1 VAL A  88      -6.634  28.261  38.493  1.00  0.00           H  
ATOM   1377 3HG1 VAL A  88      -7.576  29.624  39.096  1.00  0.00           H  
ATOM   1378 1HG2 VAL A  88      -9.695  27.953  40.548  1.00  0.00           H  
ATOM   1379 2HG2 VAL A  88     -10.030  29.341  39.509  1.00  0.00           H  
ATOM   1380 3HG2 VAL A  88     -10.819  27.816  39.222  1.00  0.00           H  
ATOM   1381  N   ILE A  89      -7.525  26.931  35.886  1.00  0.00           N  
ATOM   1382  CA  ILE A  89      -6.353  26.710  35.035  1.00  0.00           C  
ATOM   1383  C   ILE A  89      -6.518  27.485  33.735  1.00  0.00           C  
ATOM   1384  O   ILE A  89      -5.576  28.140  33.274  1.00  0.00           O  
ATOM   1385  CB  ILE A  89      -6.191  25.199  34.697  1.00  0.00           C  
ATOM   1386  CG1 ILE A  89      -5.800  24.416  35.970  1.00  0.00           C  
ATOM   1387  CG2 ILE A  89      -5.147  24.990  33.529  1.00  0.00           C  
ATOM   1388  CD1 ILE A  89      -5.916  22.893  35.852  1.00  0.00           C  
ATOM   1389  H   ILE A  89      -8.084  26.140  36.224  1.00  0.00           H  
ATOM   1390  HA  ILE A  89      -5.468  27.066  35.548  1.00  0.00           H  
ATOM   1391  HB  ILE A  89      -7.145  24.817  34.390  1.00  0.00           H  
ATOM   1392 1HG1 ILE A  89      -4.786  24.648  36.214  1.00  0.00           H  
ATOM   1393 2HG1 ILE A  89      -6.437  24.743  36.788  1.00  0.00           H  
ATOM   1394 1HG2 ILE A  89      -5.054  23.938  33.294  1.00  0.00           H  
ATOM   1395 2HG2 ILE A  89      -5.468  25.511  32.631  1.00  0.00           H  
ATOM   1396 3HG2 ILE A  89      -4.185  25.365  33.817  1.00  0.00           H  
ATOM   1397 1HD1 ILE A  89      -5.630  22.451  36.792  1.00  0.00           H  
ATOM   1398 2HD1 ILE A  89      -6.947  22.628  35.634  1.00  0.00           H  
ATOM   1399 3HD1 ILE A  89      -5.273  22.514  35.066  1.00  0.00           H  
ATOM   1400  N   ARG A  90      -7.700  27.386  33.126  1.00  0.00           N  
ATOM   1401  CA  ARG A  90      -7.981  28.091  31.883  1.00  0.00           C  
ATOM   1402  C   ARG A  90      -7.930  29.616  32.050  1.00  0.00           C  
ATOM   1403  O   ARG A  90      -7.349  30.308  31.206  1.00  0.00           O  
ATOM   1404  CB  ARG A  90      -9.359  27.680  31.394  1.00  0.00           C  
ATOM   1405  CG  ARG A  90      -9.460  26.254  30.871  1.00  0.00           C  
ATOM   1406  CD  ARG A  90     -10.871  25.888  30.625  1.00  0.00           C  
ATOM   1407  NE  ARG A  90     -11.021  24.545  30.077  1.00  0.00           N  
ATOM   1408  CZ  ARG A  90     -12.188  23.866  30.021  1.00  0.00           C  
ATOM   1409  NH1 ARG A  90     -13.301  24.404  30.509  1.00  0.00           N  
ATOM   1410  NH2 ARG A  90     -12.213  22.660  29.473  1.00  0.00           N  
ATOM   1411  H   ARG A  90      -8.420  26.788  33.543  1.00  0.00           H  
ATOM   1412  HA  ARG A  90      -7.240  27.792  31.148  1.00  0.00           H  
ATOM   1413 1HB  ARG A  90     -10.076  27.781  32.206  1.00  0.00           H  
ATOM   1414 2HB  ARG A  90      -9.677  28.355  30.598  1.00  0.00           H  
ATOM   1415 1HG  ARG A  90      -8.907  26.162  29.939  1.00  0.00           H  
ATOM   1416 2HG  ARG A  90      -9.048  25.564  31.608  1.00  0.00           H  
ATOM   1417 1HD  ARG A  90     -11.399  25.926  31.580  1.00  0.00           H  
ATOM   1418 2HD  ARG A  90     -11.321  26.597  29.933  1.00  0.00           H  
ATOM   1419  HE  ARG A  90     -10.193  24.087  29.691  1.00  0.00           H  
ATOM   1420 1HH1 ARG A  90     -13.286  25.331  30.939  1.00  0.00           H  
ATOM   1421 2HH1 ARG A  90     -14.170  23.896  30.469  1.00  0.00           H  
ATOM   1422 1HH2 ARG A  90     -11.341  22.250  29.086  1.00  0.00           H  
ATOM   1423 2HH2 ARG A  90     -13.072  22.138  29.421  1.00  0.00           H  
ATOM   1424  N   THR A  91      -8.504  30.134  33.140  1.00  0.00           N  
ATOM   1425  CA  THR A  91      -8.537  31.564  33.410  1.00  0.00           C  
ATOM   1426  C   THR A  91      -7.116  32.081  33.617  1.00  0.00           C  
ATOM   1427  O   THR A  91      -6.745  33.155  33.111  1.00  0.00           O  
ATOM   1428  CB  THR A  91      -9.403  31.867  34.657  1.00  0.00           C  
ATOM   1429  OG1 THR A  91     -10.750  31.405  34.443  1.00  0.00           O  
ATOM   1430  CG2 THR A  91      -9.452  33.368  34.888  1.00  0.00           C  
ATOM   1431  H   THR A  91      -8.979  29.512  33.786  1.00  0.00           H  
ATOM   1432  HA  THR A  91      -8.973  32.075  32.552  1.00  0.00           H  
ATOM   1433  HB  THR A  91      -8.980  31.366  35.529  1.00  0.00           H  
ATOM   1434  HG1 THR A  91     -10.749  30.414  34.410  1.00  0.00           H  
ATOM   1435 1HG2 THR A  91     -10.067  33.570  35.746  1.00  0.00           H  
ATOM   1436 2HG2 THR A  91      -8.457  33.752  35.058  1.00  0.00           H  
ATOM   1437 3HG2 THR A  91      -9.884  33.852  34.015  1.00  0.00           H  
ATOM   1438  N   LEU A  92      -6.321  31.344  34.393  1.00  0.00           N  
ATOM   1439  CA  LEU A  92      -4.959  31.758  34.627  1.00  0.00           C  
ATOM   1440  C   LEU A  92      -4.185  31.743  33.302  1.00  0.00           C  
ATOM   1441  O   LEU A  92      -3.422  32.682  33.039  1.00  0.00           O  
ATOM   1442  CB  LEU A  92      -4.312  30.863  35.687  1.00  0.00           C  
ATOM   1443  CG  LEU A  92      -4.827  30.988  37.174  1.00  0.00           C  
ATOM   1444  CD1 LEU A  92      -4.179  29.883  38.000  1.00  0.00           C  
ATOM   1445  CD2 LEU A  92      -4.485  32.363  37.773  1.00  0.00           C  
ATOM   1446  H   LEU A  92      -6.677  30.492  34.835  1.00  0.00           H  
ATOM   1447  HA  LEU A  92      -4.970  32.780  34.997  1.00  0.00           H  
ATOM   1448 1HB  LEU A  92      -4.497  29.836  35.380  1.00  0.00           H  
ATOM   1449 2HB  LEU A  92      -3.247  31.038  35.695  1.00  0.00           H  
ATOM   1450  HG  LEU A  92      -5.903  30.849  37.197  1.00  0.00           H  
ATOM   1451 1HD1 LEU A  92      -4.543  29.942  39.019  1.00  0.00           H  
ATOM   1452 2HD1 LEU A  92      -4.438  28.907  37.583  1.00  0.00           H  
ATOM   1453 3HD1 LEU A  92      -3.105  30.012  37.994  1.00  0.00           H  
ATOM   1454 1HD2 LEU A  92      -4.850  32.408  38.800  1.00  0.00           H  
ATOM   1455 2HD2 LEU A  92      -3.401  32.506  37.763  1.00  0.00           H  
ATOM   1456 3HD2 LEU A  92      -4.958  33.152  37.200  1.00  0.00           H  
ATOM   1457  N   LYS A  93      -4.423  30.750  32.422  1.00  0.00           N  
ATOM   1458  CA  LYS A  93      -3.762  30.769  31.112  1.00  0.00           C  
ATOM   1459  C   LYS A  93      -4.105  32.041  30.331  1.00  0.00           C  
ATOM   1460  O   LYS A  93      -3.226  32.679  29.745  1.00  0.00           O  
ATOM   1461  CB  LYS A  93      -4.160  29.580  30.235  1.00  0.00           C  
ATOM   1462  CG  LYS A  93      -3.472  29.593  28.832  1.00  0.00           C  
ATOM   1463  CD  LYS A  93      -3.929  28.431  27.953  1.00  0.00           C  
ATOM   1464  CE  LYS A  93      -3.411  28.554  26.519  1.00  0.00           C  
ATOM   1465  NZ  LYS A  93      -1.952  28.269  26.431  1.00  0.00           N  
ATOM   1466  H   LYS A  93      -5.016  29.954  32.677  1.00  0.00           H  
ATOM   1467  HA  LYS A  93      -2.682  30.745  31.271  1.00  0.00           H  
ATOM   1468 1HB  LYS A  93      -3.910  28.647  30.748  1.00  0.00           H  
ATOM   1469 2HB  LYS A  93      -5.233  29.588  30.080  1.00  0.00           H  
ATOM   1470 1HG  LYS A  93      -3.710  30.521  28.310  1.00  0.00           H  
ATOM   1471 2HG  LYS A  93      -2.393  29.542  28.968  1.00  0.00           H  
ATOM   1472 1HD  LYS A  93      -3.525  27.529  28.349  1.00  0.00           H  
ATOM   1473 2HD  LYS A  93      -5.014  28.362  27.949  1.00  0.00           H  
ATOM   1474 1HE  LYS A  93      -3.946  27.839  25.891  1.00  0.00           H  
ATOM   1475 2HE  LYS A  93      -3.602  29.562  26.149  1.00  0.00           H  
ATOM   1476 1HZ  LYS A  93      -1.642  28.341  25.475  1.00  0.00           H  
ATOM   1477 2HZ  LYS A  93      -1.427  28.912  26.998  1.00  0.00           H  
ATOM   1478 3HZ  LYS A  93      -1.800  27.290  26.771  1.00  0.00           H  
ATOM   1479  N   GLU A  94      -5.388  32.436  30.321  1.00  0.00           N  
ATOM   1480  CA  GLU A  94      -5.812  33.631  29.578  1.00  0.00           C  
ATOM   1481  C   GLU A  94      -5.084  34.877  30.077  1.00  0.00           C  
ATOM   1482  O   GLU A  94      -4.729  35.757  29.287  1.00  0.00           O  
ATOM   1483  CB  GLU A  94      -7.328  33.856  29.694  1.00  0.00           C  
ATOM   1484  CG  GLU A  94      -8.206  32.855  28.951  1.00  0.00           C  
ATOM   1485  CD  GLU A  94      -9.674  33.118  29.169  1.00  0.00           C  
ATOM   1486  OE1 GLU A  94      -9.988  33.976  29.957  1.00  0.00           O  
ATOM   1487  OE2 GLU A  94     -10.477  32.465  28.545  1.00  0.00           O  
ATOM   1488  H   GLU A  94      -6.090  31.847  30.785  1.00  0.00           H  
ATOM   1489  HA  GLU A  94      -5.568  33.482  28.529  1.00  0.00           H  
ATOM   1490 1HB  GLU A  94      -7.616  33.825  30.744  1.00  0.00           H  
ATOM   1491 2HB  GLU A  94      -7.576  34.847  29.318  1.00  0.00           H  
ATOM   1492 1HG  GLU A  94      -7.984  32.912  27.885  1.00  0.00           H  
ATOM   1493 2HG  GLU A  94      -7.961  31.852  29.288  1.00  0.00           H  
ATOM   1494  N   SER A  95      -4.813  34.924  31.381  1.00  0.00           N  
ATOM   1495  CA  SER A  95      -4.104  36.042  32.013  1.00  0.00           C  
ATOM   1496  C   SER A  95      -2.611  36.086  31.649  1.00  0.00           C  
ATOM   1497  O   SER A  95      -1.923  37.063  31.973  1.00  0.00           O  
ATOM   1498  CB  SER A  95      -4.205  35.972  33.525  1.00  0.00           C  
ATOM   1499  OG  SER A  95      -3.440  34.916  34.026  1.00  0.00           O  
ATOM   1500  H   SER A  95      -5.195  34.176  31.968  1.00  0.00           H  
ATOM   1501  HA  SER A  95      -4.570  36.970  31.674  1.00  0.00           H  
ATOM   1502 1HB  SER A  95      -3.834  36.883  33.946  1.00  0.00           H  
ATOM   1503 2HB  SER A  95      -5.241  35.849  33.833  1.00  0.00           H  
ATOM   1504  HG  SER A  95      -3.922  34.114  33.787  1.00  0.00           H  
ATOM   1505  N   GLY A  96      -2.094  35.016  31.029  1.00  0.00           N  
ATOM   1506  CA  GLY A  96      -0.684  34.913  30.688  1.00  0.00           C  
ATOM   1507  C   GLY A  96       0.151  34.195  31.749  1.00  0.00           C  
ATOM   1508  O   GLY A  96       1.384  34.316  31.746  1.00  0.00           O  
ATOM   1509  H   GLY A  96      -2.696  34.250  30.730  1.00  0.00           H  
ATOM   1510 1HA  GLY A  96      -0.598  34.380  29.746  1.00  0.00           H  
ATOM   1511 2HA  GLY A  96      -0.285  35.909  30.517  1.00  0.00           H  
ATOM   1512  N   SER A  97      -0.495  33.504  32.693  1.00  0.00           N  
ATOM   1513  CA  SER A  97       0.214  32.781  33.739  1.00  0.00           C  
ATOM   1514  C   SER A  97       1.013  31.604  33.192  1.00  0.00           C  
ATOM   1515  O   SER A  97       0.572  30.891  32.285  1.00  0.00           O  
ATOM   1516  CB  SER A  97      -0.763  32.296  34.792  1.00  0.00           C  
ATOM   1517  OG  SER A  97      -1.358  33.375  35.484  1.00  0.00           O  
ATOM   1518  H   SER A  97      -1.512  33.402  32.668  1.00  0.00           H  
ATOM   1519  HA  SER A  97       0.914  33.472  34.213  1.00  0.00           H  
ATOM   1520 1HB  SER A  97      -1.520  31.711  34.314  1.00  0.00           H  
ATOM   1521 2HB  SER A  97      -0.257  31.644  35.479  1.00  0.00           H  
ATOM   1522  HG  SER A  97      -1.951  33.831  34.852  1.00  0.00           H  
ATOM   1523  N   SER A  98       2.182  31.371  33.776  1.00  0.00           N  
ATOM   1524  CA  SER A  98       3.033  30.240  33.440  1.00  0.00           C  
ATOM   1525  C   SER A  98       2.508  28.962  34.073  1.00  0.00           C  
ATOM   1526  O   SER A  98       1.636  29.019  34.953  1.00  0.00           O  
ATOM   1527  CB  SER A  98       4.446  30.496  33.929  1.00  0.00           C  
ATOM   1528  OG  SER A  98       4.501  30.508  35.344  1.00  0.00           O  
ATOM   1529  H   SER A  98       2.504  32.009  34.491  1.00  0.00           H  
ATOM   1530  HA  SER A  98       3.044  30.119  32.353  1.00  0.00           H  
ATOM   1531 1HB  SER A  98       5.115  29.727  33.544  1.00  0.00           H  
ATOM   1532 2HB  SER A  98       4.791  31.452  33.544  1.00  0.00           H  
ATOM   1533  HG  SER A  98       5.421  30.735  35.566  1.00  0.00           H  
ATOM   1534  N   TYR A  99       3.030  27.796  33.657  1.00  0.00           N  
ATOM   1535  CA  TYR A  99       2.602  26.554  34.298  1.00  0.00           C  
ATOM   1536  C   TYR A  99       3.017  26.516  35.767  1.00  0.00           C  
ATOM   1537  O   TYR A  99       2.371  25.846  36.567  1.00  0.00           O  
ATOM   1538  CB  TYR A  99       3.136  25.306  33.588  1.00  0.00           C  
ATOM   1539  CG  TYR A  99       4.594  25.041  33.805  1.00  0.00           C  
ATOM   1540  CD1 TYR A  99       5.013  24.318  34.924  1.00  0.00           C  
ATOM   1541  CD2 TYR A  99       5.516  25.493  32.891  1.00  0.00           C  
ATOM   1542  CE1 TYR A  99       6.343  24.067  35.115  1.00  0.00           C  
ATOM   1543  CE2 TYR A  99       6.847  25.242  33.085  1.00  0.00           C  
ATOM   1544  CZ  TYR A  99       7.264  24.534  34.189  1.00  0.00           C  
ATOM   1545  OH  TYR A  99       8.602  24.290  34.374  1.00  0.00           O  
ATOM   1546  H   TYR A  99       3.717  27.783  32.915  1.00  0.00           H  
ATOM   1547  HA  TYR A  99       1.514  26.509  34.262  1.00  0.00           H  
ATOM   1548 1HB  TYR A  99       2.582  24.433  33.938  1.00  0.00           H  
ATOM   1549 2HB  TYR A  99       2.962  25.388  32.515  1.00  0.00           H  
ATOM   1550  HD1 TYR A  99       4.285  23.949  35.649  1.00  0.00           H  
ATOM   1551  HD2 TYR A  99       5.190  26.049  32.014  1.00  0.00           H  
ATOM   1552  HE1 TYR A  99       6.671  23.505  35.990  1.00  0.00           H  
ATOM   1553  HE2 TYR A  99       7.580  25.601  32.364  1.00  0.00           H  
ATOM   1554  HH  TYR A  99       8.728  23.811  35.198  1.00  0.00           H  
ATOM   1555  N   GLU A 100       4.085  27.248  36.128  1.00  0.00           N  
ATOM   1556  CA  GLU A 100       4.538  27.283  37.512  1.00  0.00           C  
ATOM   1557  C   GLU A 100       3.491  27.986  38.364  1.00  0.00           C  
ATOM   1558  O   GLU A 100       3.095  27.475  39.417  1.00  0.00           O  
ATOM   1559  CB  GLU A 100       5.883  28.015  37.597  1.00  0.00           C  
ATOM   1560  CG  GLU A 100       6.476  28.179  39.004  1.00  0.00           C  
ATOM   1561  CD  GLU A 100       6.872  26.899  39.667  1.00  0.00           C  
ATOM   1562  OE1 GLU A 100       7.000  25.900  38.999  1.00  0.00           O  
ATOM   1563  OE2 GLU A 100       7.063  26.924  40.858  1.00  0.00           O  
ATOM   1564  H   GLU A 100       4.617  27.744  35.427  1.00  0.00           H  
ATOM   1565  HA  GLU A 100       4.668  26.260  37.867  1.00  0.00           H  
ATOM   1566 1HB  GLU A 100       6.615  27.485  36.991  1.00  0.00           H  
ATOM   1567 2HB  GLU A 100       5.775  29.011  37.174  1.00  0.00           H  
ATOM   1568 1HG  GLU A 100       7.359  28.818  38.934  1.00  0.00           H  
ATOM   1569 2HG  GLU A 100       5.752  28.692  39.636  1.00  0.00           H  
ATOM   1570  N   VAL A 101       2.988  29.116  37.870  1.00  0.00           N  
ATOM   1571  CA  VAL A 101       1.945  29.864  38.569  1.00  0.00           C  
ATOM   1572  C   VAL A 101       0.679  29.049  38.694  1.00  0.00           C  
ATOM   1573  O   VAL A 101       0.030  29.045  39.751  1.00  0.00           O  
ATOM   1574  CB  VAL A 101       1.651  31.182  37.840  1.00  0.00           C  
ATOM   1575  CG1 VAL A 101       0.386  31.852  38.400  1.00  0.00           C  
ATOM   1576  CG2 VAL A 101       2.838  32.115  38.043  1.00  0.00           C  
ATOM   1577  H   VAL A 101       3.389  29.478  37.004  1.00  0.00           H  
ATOM   1578  HA  VAL A 101       2.309  30.097  39.572  1.00  0.00           H  
ATOM   1579  HB  VAL A 101       1.511  30.989  36.782  1.00  0.00           H  
ATOM   1580 1HG1 VAL A 101       0.215  32.793  37.878  1.00  0.00           H  
ATOM   1581 2HG1 VAL A 101      -0.490  31.214  38.260  1.00  0.00           H  
ATOM   1582 3HG1 VAL A 101       0.519  32.033  39.434  1.00  0.00           H  
ATOM   1583 1HG2 VAL A 101       2.657  33.059  37.535  1.00  0.00           H  
ATOM   1584 2HG2 VAL A 101       2.972  32.298  39.112  1.00  0.00           H  
ATOM   1585 3HG2 VAL A 101       3.738  31.653  37.647  1.00  0.00           H  
ATOM   1586  N   ILE A 102       0.299  28.392  37.609  1.00  0.00           N  
ATOM   1587  CA  ILE A 102      -0.893  27.590  37.631  1.00  0.00           C  
ATOM   1588  C   ILE A 102      -0.760  26.425  38.581  1.00  0.00           C  
ATOM   1589  O   ILE A 102      -1.677  26.187  39.367  1.00  0.00           O  
ATOM   1590  CB  ILE A 102      -1.277  27.100  36.232  1.00  0.00           C  
ATOM   1591  CG1 ILE A 102      -1.695  28.319  35.384  1.00  0.00           C  
ATOM   1592  CG2 ILE A 102      -2.431  26.086  36.355  1.00  0.00           C  
ATOM   1593  CD1 ILE A 102      -1.832  28.086  33.897  1.00  0.00           C  
ATOM   1594  H   ILE A 102       0.861  28.462  36.755  1.00  0.00           H  
ATOM   1595  HA  ILE A 102      -1.705  28.214  37.993  1.00  0.00           H  
ATOM   1596  HB  ILE A 102      -0.414  26.636  35.757  1.00  0.00           H  
ATOM   1597 1HG1 ILE A 102      -2.630  28.654  35.752  1.00  0.00           H  
ATOM   1598 2HG1 ILE A 102      -0.959  29.112  35.527  1.00  0.00           H  
ATOM   1599 1HG2 ILE A 102      -2.705  25.743  35.383  1.00  0.00           H  
ATOM   1600 2HG2 ILE A 102      -2.135  25.223  36.946  1.00  0.00           H  
ATOM   1601 3HG2 ILE A 102      -3.287  26.570  36.831  1.00  0.00           H  
ATOM   1602 1HD1 ILE A 102      -2.129  29.020  33.418  1.00  0.00           H  
ATOM   1603 2HD1 ILE A 102      -0.868  27.766  33.491  1.00  0.00           H  
ATOM   1604 3HD1 ILE A 102      -2.581  27.329  33.691  1.00  0.00           H  
ATOM   1605  N   CYS A 103       0.350  25.673  38.533  1.00  0.00           N  
ATOM   1606  CA  CYS A 103       0.405  24.528  39.425  1.00  0.00           C  
ATOM   1607  C   CYS A 103       0.486  24.953  40.872  1.00  0.00           C  
ATOM   1608  O   CYS A 103      -0.026  24.236  41.726  1.00  0.00           O  
ATOM   1609  CB  CYS A 103       1.601  23.632  39.125  1.00  0.00           C  
ATOM   1610  SG  CYS A 103       3.227  24.284  39.601  1.00  0.00           S  
ATOM   1611  H   CYS A 103       1.100  25.868  37.873  1.00  0.00           H  
ATOM   1612  HA  CYS A 103      -0.497  23.940  39.280  1.00  0.00           H  
ATOM   1613 1HB  CYS A 103       1.464  22.663  39.606  1.00  0.00           H  
ATOM   1614 2HB  CYS A 103       1.627  23.487  38.069  1.00  0.00           H  
ATOM   1615  HG  CYS A 103       3.068  25.515  39.063  1.00  0.00           H  
ATOM   1616  N   GLU A 104       1.068  26.119  41.182  1.00  0.00           N  
ATOM   1617  CA  GLU A 104       1.057  26.525  42.570  1.00  0.00           C  
ATOM   1618  C   GLU A 104      -0.374  26.788  42.986  1.00  0.00           C  
ATOM   1619  O   GLU A 104      -0.798  26.346  44.058  1.00  0.00           O  
ATOM   1620  CB  GLU A 104       1.916  27.748  42.851  1.00  0.00           C  
ATOM   1621  CG  GLU A 104       1.925  28.131  44.354  1.00  0.00           C  
ATOM   1622  CD  GLU A 104       2.813  29.284  44.697  1.00  0.00           C  
ATOM   1623  OE1 GLU A 104       3.513  29.758  43.832  1.00  0.00           O  
ATOM   1624  OE2 GLU A 104       2.778  29.708  45.833  1.00  0.00           O  
ATOM   1625  H   GLU A 104       1.560  26.678  40.477  1.00  0.00           H  
ATOM   1626  HA  GLU A 104       1.441  25.698  43.169  1.00  0.00           H  
ATOM   1627 1HB  GLU A 104       2.942  27.553  42.529  1.00  0.00           H  
ATOM   1628 2HB  GLU A 104       1.546  28.597  42.272  1.00  0.00           H  
ATOM   1629 1HG  GLU A 104       0.909  28.391  44.647  1.00  0.00           H  
ATOM   1630 2HG  GLU A 104       2.225  27.261  44.938  1.00  0.00           H  
ATOM   1631  N   CYS A 105      -1.134  27.508  42.145  1.00  0.00           N  
ATOM   1632  CA  CYS A 105      -2.508  27.799  42.494  1.00  0.00           C  
ATOM   1633  C   CYS A 105      -3.321  26.539  42.656  1.00  0.00           C  
ATOM   1634  O   CYS A 105      -4.050  26.405  43.633  1.00  0.00           O  
ATOM   1635  CB  CYS A 105      -3.206  28.667  41.455  1.00  0.00           C  
ATOM   1636  SG  CYS A 105      -4.938  29.081  41.916  1.00  0.00           S  
ATOM   1637  H   CYS A 105      -0.734  27.882  41.274  1.00  0.00           H  
ATOM   1638  HA  CYS A 105      -2.498  28.314  43.444  1.00  0.00           H  
ATOM   1639 1HB  CYS A 105      -2.646  29.593  41.303  1.00  0.00           H  
ATOM   1640 2HB  CYS A 105      -3.222  28.137  40.495  1.00  0.00           H  
ATOM   1641  HG  CYS A 105      -5.219  27.890  42.489  1.00  0.00           H  
ATOM   1642  N   VAL A 106      -3.208  25.613  41.706  1.00  0.00           N  
ATOM   1643  CA  VAL A 106      -3.989  24.396  41.785  1.00  0.00           C  
ATOM   1644  C   VAL A 106      -3.586  23.584  42.992  1.00  0.00           C  
ATOM   1645  O   VAL A 106      -4.447  23.010  43.657  1.00  0.00           O  
ATOM   1646  CB  VAL A 106      -3.883  23.567  40.501  1.00  0.00           C  
ATOM   1647  CG1 VAL A 106      -4.585  22.221  40.695  1.00  0.00           C  
ATOM   1648  CG2 VAL A 106      -4.520  24.344  39.355  1.00  0.00           C  
ATOM   1649  H   VAL A 106      -2.581  25.777  40.917  1.00  0.00           H  
ATOM   1650  HA  VAL A 106      -5.030  24.672  41.903  1.00  0.00           H  
ATOM   1651  HB  VAL A 106      -2.833  23.372  40.275  1.00  0.00           H  
ATOM   1652 1HG1 VAL A 106      -4.508  21.655  39.778  1.00  0.00           H  
ATOM   1653 2HG1 VAL A 106      -4.132  21.657  41.500  1.00  0.00           H  
ATOM   1654 3HG1 VAL A 106      -5.625  22.396  40.933  1.00  0.00           H  
ATOM   1655 1HG2 VAL A 106      -4.442  23.759  38.450  1.00  0.00           H  
ATOM   1656 2HG2 VAL A 106      -5.557  24.542  39.576  1.00  0.00           H  
ATOM   1657 3HG2 VAL A 106      -4.010  25.291  39.219  1.00  0.00           H  
ATOM   1658  N   ALA A 107      -2.279  23.469  43.258  1.00  0.00           N  
ATOM   1659  CA  ALA A 107      -1.809  22.712  44.398  1.00  0.00           C  
ATOM   1660  C   ALA A 107      -2.380  23.255  45.683  1.00  0.00           C  
ATOM   1661  O   ALA A 107      -2.804  22.491  46.555  1.00  0.00           O  
ATOM   1662  CB  ALA A 107      -0.293  22.758  44.425  1.00  0.00           C  
ATOM   1663  H   ALA A 107      -1.581  23.915  42.661  1.00  0.00           H  
ATOM   1664  HA  ALA A 107      -2.161  21.694  44.295  1.00  0.00           H  
ATOM   1665 1HB  ALA A 107       0.073  22.178  45.244  1.00  0.00           H  
ATOM   1666 2HB  ALA A 107       0.102  22.352  43.494  1.00  0.00           H  
ATOM   1667 3HB  ALA A 107       0.032  23.791  44.533  1.00  0.00           H  
ATOM   1668  N   ARG A 108      -2.431  24.585  45.803  1.00  0.00           N  
ATOM   1669  CA  ARG A 108      -3.013  25.192  46.979  1.00  0.00           C  
ATOM   1670  C   ARG A 108      -4.514  24.930  47.056  1.00  0.00           C  
ATOM   1671  O   ARG A 108      -5.018  24.605  48.123  1.00  0.00           O  
ATOM   1672  CB  ARG A 108      -2.711  26.671  47.023  1.00  0.00           C  
ATOM   1673  CG  ARG A 108      -1.257  26.989  47.354  1.00  0.00           C  
ATOM   1674  CD  ARG A 108      -1.020  28.435  47.368  1.00  0.00           C  
ATOM   1675  NE  ARG A 108       0.379  28.786  47.640  1.00  0.00           N  
ATOM   1676  CZ  ARG A 108       0.965  28.850  48.844  1.00  0.00           C  
ATOM   1677  NH1 ARG A 108       0.314  28.567  49.964  1.00  0.00           N  
ATOM   1678  NH2 ARG A 108       2.229  29.210  48.865  1.00  0.00           N  
ATOM   1679  H   ARG A 108      -2.005  25.176  45.081  1.00  0.00           H  
ATOM   1680  HA  ARG A 108      -2.542  24.740  47.855  1.00  0.00           H  
ATOM   1681 1HB  ARG A 108      -2.934  27.112  46.046  1.00  0.00           H  
ATOM   1682 2HB  ARG A 108      -3.349  27.159  47.758  1.00  0.00           H  
ATOM   1683 1HG  ARG A 108      -1.014  26.580  48.334  1.00  0.00           H  
ATOM   1684 2HG  ARG A 108      -0.600  26.541  46.610  1.00  0.00           H  
ATOM   1685 1HD  ARG A 108      -1.258  28.790  46.377  1.00  0.00           H  
ATOM   1686 2HD  ARG A 108      -1.661  28.931  48.094  1.00  0.00           H  
ATOM   1687  HE  ARG A 108       0.990  29.042  46.845  1.00  0.00           H  
ATOM   1688 1HH1 ARG A 108      -0.653  28.288  49.934  1.00  0.00           H  
ATOM   1689 2HH1 ARG A 108       0.790  28.619  50.855  1.00  0.00           H  
ATOM   1690 1HH2 ARG A 108       2.684  29.420  47.962  1.00  0.00           H  
ATOM   1691 2HH2 ARG A 108       2.738  29.278  49.734  1.00  0.00           H  
ATOM   1692  N   ILE A 109      -5.214  24.984  45.908  1.00  0.00           N  
ATOM   1693  CA  ILE A 109      -6.659  24.763  45.959  1.00  0.00           C  
ATOM   1694  C   ILE A 109      -6.926  23.336  46.398  1.00  0.00           C  
ATOM   1695  O   ILE A 109      -7.804  23.125  47.252  1.00  0.00           O  
ATOM   1696  CB  ILE A 109      -7.321  24.890  44.549  1.00  0.00           C  
ATOM   1697  CG1 ILE A 109      -7.283  26.336  44.055  1.00  0.00           C  
ATOM   1698  CG2 ILE A 109      -8.811  24.471  44.713  1.00  0.00           C  
ATOM   1699  CD1 ILE A 109      -7.610  26.476  42.578  1.00  0.00           C  
ATOM   1700  H   ILE A 109      -4.755  25.294  45.053  1.00  0.00           H  
ATOM   1701  HA  ILE A 109      -7.117  25.431  46.639  1.00  0.00           H  
ATOM   1702  HB  ILE A 109      -6.824  24.263  43.817  1.00  0.00           H  
ATOM   1703 1HG1 ILE A 109      -7.995  26.920  44.597  1.00  0.00           H  
ATOM   1704 2HG1 ILE A 109      -6.306  26.742  44.239  1.00  0.00           H  
ATOM   1705 1HG2 ILE A 109      -9.335  24.562  43.787  1.00  0.00           H  
ATOM   1706 2HG2 ILE A 109      -8.897  23.444  45.044  1.00  0.00           H  
ATOM   1707 3HG2 ILE A 109      -9.274  25.117  45.447  1.00  0.00           H  
ATOM   1708 1HD1 ILE A 109      -7.551  27.511  42.313  1.00  0.00           H  
ATOM   1709 2HD1 ILE A 109      -6.899  25.916  41.986  1.00  0.00           H  
ATOM   1710 3HD1 ILE A 109      -8.607  26.115  42.367  1.00  0.00           H  
ATOM   1711  N   VAL A 110      -6.222  22.368  45.838  1.00  0.00           N  
ATOM   1712  CA  VAL A 110      -6.502  20.996  46.181  1.00  0.00           C  
ATOM   1713  C   VAL A 110      -6.148  20.730  47.636  1.00  0.00           C  
ATOM   1714  O   VAL A 110      -6.859  19.979  48.309  1.00  0.00           O  
ATOM   1715  CB  VAL A 110      -5.828  20.016  45.217  1.00  0.00           C  
ATOM   1716  CG1 VAL A 110      -6.068  18.579  45.690  1.00  0.00           C  
ATOM   1717  CG2 VAL A 110      -6.394  20.224  43.822  1.00  0.00           C  
ATOM   1718  H   VAL A 110      -5.509  22.606  45.140  1.00  0.00           H  
ATOM   1719  HA  VAL A 110      -7.552  20.846  46.082  1.00  0.00           H  
ATOM   1720  HB  VAL A 110      -4.760  20.200  45.213  1.00  0.00           H  
ATOM   1721 1HG1 VAL A 110      -5.593  17.901  44.987  1.00  0.00           H  
ATOM   1722 2HG1 VAL A 110      -5.658  18.434  46.677  1.00  0.00           H  
ATOM   1723 3HG1 VAL A 110      -7.140  18.377  45.710  1.00  0.00           H  
ATOM   1724 1HG2 VAL A 110      -5.925  19.534  43.119  1.00  0.00           H  
ATOM   1725 2HG2 VAL A 110      -7.450  20.048  43.863  1.00  0.00           H  
ATOM   1726 3HG2 VAL A 110      -6.216  21.244  43.496  1.00  0.00           H  
ATOM   1727  N   ALA A 111      -5.024  21.259  48.120  1.00  0.00           N  
ATOM   1728  CA  ALA A 111      -4.676  21.065  49.518  1.00  0.00           C  
ATOM   1729  C   ALA A 111      -5.760  21.649  50.436  1.00  0.00           C  
ATOM   1730  O   ALA A 111      -6.087  21.039  51.463  1.00  0.00           O  
ATOM   1731  CB  ALA A 111      -3.352  21.720  49.789  1.00  0.00           C  
ATOM   1732  H   ALA A 111      -4.401  21.809  47.521  1.00  0.00           H  
ATOM   1733  HA  ALA A 111      -4.598  20.000  49.707  1.00  0.00           H  
ATOM   1734 1HB  ALA A 111      -3.046  21.570  50.814  1.00  0.00           H  
ATOM   1735 2HB  ALA A 111      -2.640  21.275  49.130  1.00  0.00           H  
ATOM   1736 3HB  ALA A 111      -3.426  22.790  49.587  1.00  0.00           H  
ATOM   1737  N   GLU A 112      -6.325  22.808  50.054  1.00  0.00           N  
ATOM   1738  CA  GLU A 112      -7.403  23.436  50.815  1.00  0.00           C  
ATOM   1739  C   GLU A 112      -8.687  22.578  50.746  1.00  0.00           C  
ATOM   1740  O   GLU A 112      -9.429  22.518  51.734  1.00  0.00           O  
ATOM   1741  CB  GLU A 112      -7.585  24.894  50.368  1.00  0.00           C  
ATOM   1742  CG  GLU A 112      -6.420  25.836  50.797  1.00  0.00           C  
ATOM   1743  CD  GLU A 112      -6.297  26.037  52.285  1.00  0.00           C  
ATOM   1744  OE1 GLU A 112      -7.262  26.431  52.890  1.00  0.00           O  
ATOM   1745  OE2 GLU A 112      -5.237  25.807  52.816  1.00  0.00           O  
ATOM   1746  H   GLU A 112      -5.952  23.303  49.240  1.00  0.00           H  
ATOM   1747  HA  GLU A 112      -7.095  23.484  51.858  1.00  0.00           H  
ATOM   1748 1HB  GLU A 112      -7.702  24.946  49.284  1.00  0.00           H  
ATOM   1749 2HB  GLU A 112      -8.451  25.299  50.815  1.00  0.00           H  
ATOM   1750 1HG  GLU A 112      -5.484  25.434  50.425  1.00  0.00           H  
ATOM   1751 2HG  GLU A 112      -6.569  26.803  50.352  1.00  0.00           H  
ATOM   1752  N   ILE A 113      -8.937  21.881  49.616  1.00  0.00           N  
ATOM   1753  CA  ILE A 113     -10.073  20.943  49.522  1.00  0.00           C  
ATOM   1754  C   ILE A 113      -9.871  19.855  50.562  1.00  0.00           C  
ATOM   1755  O   ILE A 113     -10.795  19.515  51.294  1.00  0.00           O  
ATOM   1756  CB  ILE A 113     -10.214  20.243  48.128  1.00  0.00           C  
ATOM   1757  CG1 ILE A 113     -10.639  21.245  47.033  1.00  0.00           C  
ATOM   1758  CG2 ILE A 113     -11.218  19.010  48.221  1.00  0.00           C  
ATOM   1759  CD1 ILE A 113     -10.489  20.711  45.597  1.00  0.00           C  
ATOM   1760  H   ILE A 113      -8.333  22.058  48.806  1.00  0.00           H  
ATOM   1761  HA  ILE A 113     -10.995  21.479  49.744  1.00  0.00           H  
ATOM   1762  HB  ILE A 113      -9.247  19.860  47.830  1.00  0.00           H  
ATOM   1763 1HG1 ILE A 113     -11.681  21.478  47.180  1.00  0.00           H  
ATOM   1764 2HG1 ILE A 113     -10.064  22.155  47.131  1.00  0.00           H  
ATOM   1765 1HG2 ILE A 113     -11.283  18.512  47.267  1.00  0.00           H  
ATOM   1766 2HG2 ILE A 113     -10.869  18.288  48.953  1.00  0.00           H  
ATOM   1767 3HG2 ILE A 113     -12.198  19.339  48.509  1.00  0.00           H  
ATOM   1768 1HD1 ILE A 113     -10.832  21.462  44.906  1.00  0.00           H  
ATOM   1769 2HD1 ILE A 113      -9.485  20.476  45.377  1.00  0.00           H  
ATOM   1770 3HD1 ILE A 113     -11.056  19.832  45.470  1.00  0.00           H  
ATOM   1771  N   VAL A 114      -8.643  19.320  50.631  1.00  0.00           N  
ATOM   1772  CA  VAL A 114      -8.347  18.256  51.583  1.00  0.00           C  
ATOM   1773  C   VAL A 114      -8.560  18.732  53.023  1.00  0.00           C  
ATOM   1774  O   VAL A 114      -9.122  17.976  53.826  1.00  0.00           O  
ATOM   1775  CB  VAL A 114      -6.908  17.731  51.361  1.00  0.00           C  
ATOM   1776  CG1 VAL A 114      -6.483  16.758  52.486  1.00  0.00           C  
ATOM   1777  CG2 VAL A 114      -6.881  17.037  50.000  1.00  0.00           C  
ATOM   1778  H   VAL A 114      -7.943  19.639  49.960  1.00  0.00           H  
ATOM   1779  HA  VAL A 114      -9.014  17.433  51.395  1.00  0.00           H  
ATOM   1780  HB  VAL A 114      -6.207  18.560  51.364  1.00  0.00           H  
ATOM   1781 1HG1 VAL A 114      -5.476  16.406  52.288  1.00  0.00           H  
ATOM   1782 2HG1 VAL A 114      -6.496  17.260  53.452  1.00  0.00           H  
ATOM   1783 3HG1 VAL A 114      -7.168  15.908  52.514  1.00  0.00           H  
ATOM   1784 1HG2 VAL A 114      -5.904  16.661  49.789  1.00  0.00           H  
ATOM   1785 2HG2 VAL A 114      -7.585  16.219  50.003  1.00  0.00           H  
ATOM   1786 3HG2 VAL A 114      -7.163  17.733  49.224  1.00  0.00           H  
ATOM   1787  N   GLU A 115      -8.141  19.955  53.359  1.00  0.00           N  
ATOM   1788  CA  GLU A 115      -8.405  20.466  54.699  1.00  0.00           C  
ATOM   1789  C   GLU A 115      -9.917  20.597  54.930  1.00  0.00           C  
ATOM   1790  O   GLU A 115     -10.430  20.192  55.980  1.00  0.00           O  
ATOM   1791  CB  GLU A 115      -7.729  21.829  54.896  1.00  0.00           C  
ATOM   1792  CG  GLU A 115      -7.956  22.488  56.274  1.00  0.00           C  
ATOM   1793  CD  GLU A 115      -7.335  21.741  57.434  1.00  0.00           C  
ATOM   1794  OE1 GLU A 115      -6.469  20.942  57.200  1.00  0.00           O  
ATOM   1795  OE2 GLU A 115      -7.734  21.983  58.561  1.00  0.00           O  
ATOM   1796  H   GLU A 115      -7.612  20.508  52.678  1.00  0.00           H  
ATOM   1797  HA  GLU A 115      -7.996  19.761  55.426  1.00  0.00           H  
ATOM   1798 1HB  GLU A 115      -6.656  21.723  54.744  1.00  0.00           H  
ATOM   1799 2HB  GLU A 115      -8.096  22.524  54.138  1.00  0.00           H  
ATOM   1800 1HG  GLU A 115      -7.544  23.499  56.249  1.00  0.00           H  
ATOM   1801 2HG  GLU A 115      -9.023  22.574  56.439  1.00  0.00           H  
ATOM   1802  N   ALA A 116     -10.669  21.092  53.935  1.00  0.00           N  
ATOM   1803  CA  ALA A 116     -12.111  21.218  54.094  1.00  0.00           C  
ATOM   1804  C   ALA A 116     -12.743  19.855  54.357  1.00  0.00           C  
ATOM   1805  O   ALA A 116     -13.684  19.752  55.157  1.00  0.00           O  
ATOM   1806  CB  ALA A 116     -12.724  21.857  52.865  1.00  0.00           C  
ATOM   1807  H   ALA A 116     -10.218  21.445  53.084  1.00  0.00           H  
ATOM   1808  HA  ALA A 116     -12.306  21.856  54.956  1.00  0.00           H  
ATOM   1809 1HB  ALA A 116     -13.802  21.970  53.002  1.00  0.00           H  
ATOM   1810 2HB  ALA A 116     -12.279  22.830  52.706  1.00  0.00           H  
ATOM   1811 3HB  ALA A 116     -12.526  21.235  52.007  1.00  0.00           H  
ATOM   1812  N   LEU A 117     -12.236  18.803  53.701  1.00  0.00           N  
ATOM   1813  CA  LEU A 117     -12.758  17.462  53.925  1.00  0.00           C  
ATOM   1814  C   LEU A 117     -12.433  17.015  55.350  1.00  0.00           C  
ATOM   1815  O   LEU A 117     -13.302  16.500  56.065  1.00  0.00           O  
ATOM   1816  CB  LEU A 117     -12.128  16.480  52.913  1.00  0.00           C  
ATOM   1817  CG  LEU A 117     -12.494  16.656  51.422  1.00  0.00           C  
ATOM   1818  CD1 LEU A 117     -11.605  15.702  50.596  1.00  0.00           C  
ATOM   1819  CD2 LEU A 117     -13.981  16.387  51.189  1.00  0.00           C  
ATOM   1820  H   LEU A 117     -11.510  18.972  53.000  1.00  0.00           H  
ATOM   1821  HA  LEU A 117     -13.838  17.475  53.815  1.00  0.00           H  
ATOM   1822 1HB  LEU A 117     -11.049  16.563  52.992  1.00  0.00           H  
ATOM   1823 2HB  LEU A 117     -12.392  15.482  53.182  1.00  0.00           H  
ATOM   1824  HG  LEU A 117     -12.282  17.665  51.117  1.00  0.00           H  
ATOM   1825 1HD1 LEU A 117     -11.823  15.825  49.541  1.00  0.00           H  
ATOM   1826 2HD1 LEU A 117     -10.562  15.923  50.768  1.00  0.00           H  
ATOM   1827 3HD1 LEU A 117     -11.803  14.673  50.891  1.00  0.00           H  
ATOM   1828 1HD2 LEU A 117     -14.203  16.529  50.140  1.00  0.00           H  
ATOM   1829 2HD2 LEU A 117     -14.221  15.367  51.482  1.00  0.00           H  
ATOM   1830 3HD2 LEU A 117     -14.588  17.080  51.768  1.00  0.00           H  
ATOM   1831  N   LYS A 118     -11.209  17.250  55.821  1.00  0.00           N  
ATOM   1832  CA  LYS A 118     -10.878  16.868  57.194  1.00  0.00           C  
ATOM   1833  C   LYS A 118     -11.740  17.578  58.229  1.00  0.00           C  
ATOM   1834  O   LYS A 118     -12.135  16.977  59.230  1.00  0.00           O  
ATOM   1835  CB  LYS A 118      -9.390  17.031  57.488  1.00  0.00           C  
ATOM   1836  CG  LYS A 118      -8.462  15.982  56.799  1.00  0.00           C  
ATOM   1837  CD  LYS A 118      -8.592  14.526  57.421  1.00  0.00           C  
ATOM   1838  CE  LYS A 118      -8.041  14.415  58.856  1.00  0.00           C  
ATOM   1839  NZ  LYS A 118      -8.091  13.020  59.381  1.00  0.00           N  
ATOM   1840  H   LYS A 118     -10.492  17.664  55.206  1.00  0.00           H  
ATOM   1841  HA  LYS A 118     -11.109  15.815  57.304  1.00  0.00           H  
ATOM   1842 1HB  LYS A 118      -9.078  18.020  57.132  1.00  0.00           H  
ATOM   1843 2HB  LYS A 118      -9.227  17.019  58.556  1.00  0.00           H  
ATOM   1844 1HG  LYS A 118      -8.741  15.929  55.742  1.00  0.00           H  
ATOM   1845 2HG  LYS A 118      -7.431  16.308  56.848  1.00  0.00           H  
ATOM   1846 1HD  LYS A 118      -9.618  14.197  57.428  1.00  0.00           H  
ATOM   1847 2HD  LYS A 118      -8.024  13.834  56.808  1.00  0.00           H  
ATOM   1848 1HE  LYS A 118      -7.015  14.737  58.867  1.00  0.00           H  
ATOM   1849 2HE  LYS A 118      -8.621  15.050  59.519  1.00  0.00           H  
ATOM   1850 1HZ  LYS A 118      -7.712  13.012  60.322  1.00  0.00           H  
ATOM   1851 2HZ  LYS A 118      -9.043  12.695  59.399  1.00  0.00           H  
ATOM   1852 3HZ  LYS A 118      -7.537  12.411  58.797  1.00  0.00           H  
ATOM   1853  N   ARG A 119     -12.045  18.860  57.983  1.00  0.00           N  
ATOM   1854  CA  ARG A 119     -12.866  19.627  58.909  1.00  0.00           C  
ATOM   1855  C   ARG A 119     -14.351  19.243  58.854  1.00  0.00           C  
ATOM   1856  O   ARG A 119     -15.016  19.171  59.891  1.00  0.00           O  
ATOM   1857  CB  ARG A 119     -12.755  21.114  58.602  1.00  0.00           C  
ATOM   1858  CG  ARG A 119     -11.410  21.770  58.895  1.00  0.00           C  
ATOM   1859  CD  ARG A 119     -11.446  23.195  58.500  1.00  0.00           C  
ATOM   1860  NE  ARG A 119     -10.164  23.864  58.685  1.00  0.00           N  
ATOM   1861  CZ  ARG A 119      -9.955  25.192  58.508  1.00  0.00           C  
ATOM   1862  NH1 ARG A 119     -10.960  25.991  58.167  1.00  0.00           N  
ATOM   1863  NH2 ARG A 119      -8.741  25.696  58.675  1.00  0.00           N  
ATOM   1864  H   ARG A 119     -11.639  19.303  57.155  1.00  0.00           H  
ATOM   1865  HA  ARG A 119     -12.495  19.447  59.917  1.00  0.00           H  
ATOM   1866 1HB  ARG A 119     -12.973  21.275  57.543  1.00  0.00           H  
ATOM   1867 2HB  ARG A 119     -13.510  21.649  59.173  1.00  0.00           H  
ATOM   1868 1HG  ARG A 119     -11.196  21.714  59.961  1.00  0.00           H  
ATOM   1869 2HG  ARG A 119     -10.613  21.273  58.338  1.00  0.00           H  
ATOM   1870 1HD  ARG A 119     -11.713  23.260  57.445  1.00  0.00           H  
ATOM   1871 2HD  ARG A 119     -12.192  23.710  59.102  1.00  0.00           H  
ATOM   1872  HE  ARG A 119      -9.344  23.271  58.922  1.00  0.00           H  
ATOM   1873 1HH1 ARG A 119     -11.892  25.619  58.036  1.00  0.00           H  
ATOM   1874 2HH1 ARG A 119     -10.801  26.982  58.035  1.00  0.00           H  
ATOM   1875 1HH2 ARG A 119      -7.968  25.094  58.940  1.00  0.00           H  
ATOM   1876 2HH2 ARG A 119      -8.582  26.682  58.544  1.00  0.00           H  
ATOM   1877  N   SER A 120     -14.887  19.020  57.643  1.00  0.00           N  
ATOM   1878  CA  SER A 120     -16.309  18.714  57.465  1.00  0.00           C  
ATOM   1879  C   SER A 120     -16.710  17.237  57.640  1.00  0.00           C  
ATOM   1880  O   SER A 120     -17.875  16.947  57.939  1.00  0.00           O  
ATOM   1881  CB  SER A 120     -16.757  19.253  56.122  1.00  0.00           C  
ATOM   1882  OG  SER A 120     -16.119  18.601  55.058  1.00  0.00           O  
ATOM   1883  H   SER A 120     -14.310  19.116  56.809  1.00  0.00           H  
ATOM   1884  HA  SER A 120     -16.848  19.274  58.224  1.00  0.00           H  
ATOM   1885 1HB  SER A 120     -17.827  19.144  56.034  1.00  0.00           H  
ATOM   1886 2HB  SER A 120     -16.531  20.312  56.077  1.00  0.00           H  
ATOM   1887  HG  SER A 120     -15.227  18.999  55.006  1.00  0.00           H  
ATOM   1888  N   GLY A 121     -15.750  16.321  57.553  1.00  0.00           N  
ATOM   1889  CA  GLY A 121     -15.964  14.886  57.726  1.00  0.00           C  
ATOM   1890  C   GLY A 121     -15.497  14.110  56.498  1.00  0.00           C  
ATOM   1891  O   GLY A 121     -15.976  14.310  55.377  1.00  0.00           O  
ATOM   1892  H   GLY A 121     -14.819  16.608  57.249  1.00  0.00           H  
ATOM   1893 1HA  GLY A 121     -15.423  14.541  58.609  1.00  0.00           H  
ATOM   1894 2HA  GLY A 121     -17.020  14.700  57.900  1.00  0.00           H  
ATOM   1895  N   THR A 122     -14.555  13.198  56.720  1.00  0.00           N  
ATOM   1896  CA  THR A 122     -13.984  12.402  55.644  1.00  0.00           C  
ATOM   1897  C   THR A 122     -13.333  11.122  56.170  1.00  0.00           C  
ATOM   1898  O   THR A 122     -13.568  10.703  57.306  1.00  0.00           O  
ATOM   1899  CB  THR A 122     -12.985  13.257  54.859  1.00  0.00           C  
ATOM   1900  OG1 THR A 122     -12.590  12.579  53.682  1.00  0.00           O  
ATOM   1901  CG2 THR A 122     -11.773  13.560  55.695  1.00  0.00           C  
ATOM   1902  H   THR A 122     -14.217  13.058  57.663  1.00  0.00           H  
ATOM   1903  HA  THR A 122     -14.788  12.113  54.963  1.00  0.00           H  
ATOM   1904  HB  THR A 122     -13.475  14.181  54.589  1.00  0.00           H  
ATOM   1905  HG1 THR A 122     -13.305  12.669  53.038  1.00  0.00           H  
ATOM   1906 1HG2 THR A 122     -11.102  14.188  55.121  1.00  0.00           H  
ATOM   1907 2HG2 THR A 122     -12.112  14.078  56.579  1.00  0.00           H  
ATOM   1908 3HG2 THR A 122     -11.239  12.673  55.998  1.00  0.00           H  
ATOM   1909  N   SER A 123     -12.530  10.511  55.311  1.00  0.00           N  
ATOM   1910  CA  SER A 123     -11.780   9.279  55.566  1.00  0.00           C  
ATOM   1911  C   SER A 123     -10.588   9.248  54.618  1.00  0.00           C  
ATOM   1912  O   SER A 123     -10.540  10.034  53.671  1.00  0.00           O  
ATOM   1913  CB  SER A 123     -12.623   8.051  55.322  1.00  0.00           C  
ATOM   1914  OG  SER A 123     -12.870   7.862  53.954  1.00  0.00           O  
ATOM   1915  H   SER A 123     -12.423  10.982  54.421  1.00  0.00           H  
ATOM   1916  HA  SER A 123     -11.426   9.279  56.595  1.00  0.00           H  
ATOM   1917 1HB  SER A 123     -12.119   7.194  55.722  1.00  0.00           H  
ATOM   1918 2HB  SER A 123     -13.565   8.139  55.852  1.00  0.00           H  
ATOM   1919  HG  SER A 123     -13.346   7.016  53.898  1.00  0.00           H  
ATOM   1920  N   ALA A 124      -9.608   8.372  54.855  1.00  0.00           N  
ATOM   1921  CA  ALA A 124      -8.483   8.290  53.918  1.00  0.00           C  
ATOM   1922  C   ALA A 124      -8.955   7.884  52.527  1.00  0.00           C  
ATOM   1923  O   ALA A 124      -8.491   8.438  51.525  1.00  0.00           O  
ATOM   1924  CB  ALA A 124      -7.443   7.297  54.396  1.00  0.00           C  
ATOM   1925  H   ALA A 124      -9.661   7.747  55.653  1.00  0.00           H  
ATOM   1926  HA  ALA A 124      -8.035   9.277  53.844  1.00  0.00           H  
ATOM   1927 1HB  ALA A 124      -6.614   7.270  53.697  1.00  0.00           H  
ATOM   1928 2HB  ALA A 124      -7.077   7.594  55.375  1.00  0.00           H  
ATOM   1929 3HB  ALA A 124      -7.891   6.319  54.449  1.00  0.00           H  
ATOM   1930  N   ALA A 125      -9.901   6.931  52.465  1.00  0.00           N  
ATOM   1931  CA  ALA A 125     -10.425   6.480  51.178  1.00  0.00           C  
ATOM   1932  C   ALA A 125     -11.109   7.624  50.423  1.00  0.00           C  
ATOM   1933  O   ALA A 125     -10.983   7.710  49.197  1.00  0.00           O  
ATOM   1934  CB  ALA A 125     -11.367   5.322  51.394  1.00  0.00           C  
ATOM   1935  H   ALA A 125     -10.210   6.468  53.328  1.00  0.00           H  
ATOM   1936  HA  ALA A 125      -9.593   6.145  50.566  1.00  0.00           H  
ATOM   1937 1HB  ALA A 125     -11.717   4.979  50.428  1.00  0.00           H  
ATOM   1938 2HB  ALA A 125     -10.836   4.516  51.907  1.00  0.00           H  
ATOM   1939 3HB  ALA A 125     -12.205   5.650  51.999  1.00  0.00           H  
ATOM   1940  N   ILE A 126     -11.828   8.490  51.151  1.00  0.00           N  
ATOM   1941  CA  ILE A 126     -12.495   9.645  50.539  1.00  0.00           C  
ATOM   1942  C   ILE A 126     -11.490  10.665  50.059  1.00  0.00           C  
ATOM   1943  O   ILE A 126     -11.650  11.207  48.963  1.00  0.00           O  
ATOM   1944  CB  ILE A 126     -13.512  10.318  51.482  1.00  0.00           C  
ATOM   1945  CG1 ILE A 126     -14.702   9.373  51.677  1.00  0.00           C  
ATOM   1946  CG2 ILE A 126     -13.944  11.720  50.912  1.00  0.00           C  
ATOM   1947  CD1 ILE A 126     -15.637   9.775  52.791  1.00  0.00           C  
ATOM   1948  H   ILE A 126     -11.923   8.316  52.149  1.00  0.00           H  
ATOM   1949  HA  ILE A 126     -13.047   9.298  49.676  1.00  0.00           H  
ATOM   1950  HB  ILE A 126     -13.059  10.439  52.451  1.00  0.00           H  
ATOM   1951 1HG1 ILE A 126     -15.264   9.328  50.745  1.00  0.00           H  
ATOM   1952 2HG1 ILE A 126     -14.319   8.381  51.887  1.00  0.00           H  
ATOM   1953 1HG2 ILE A 126     -14.657  12.197  51.571  1.00  0.00           H  
ATOM   1954 2HG2 ILE A 126     -13.081  12.371  50.819  1.00  0.00           H  
ATOM   1955 3HG2 ILE A 126     -14.397  11.584  49.936  1.00  0.00           H  
ATOM   1956 1HD1 ILE A 126     -16.441   9.048  52.860  1.00  0.00           H  
ATOM   1957 2HD1 ILE A 126     -15.082   9.798  53.732  1.00  0.00           H  
ATOM   1958 3HD1 ILE A 126     -16.059  10.753  52.602  1.00  0.00           H  
ATOM   1959  N   ILE A 127     -10.487  10.988  50.857  1.00  0.00           N  
ATOM   1960  CA  ILE A 127      -9.513  11.948  50.410  1.00  0.00           C  
ATOM   1961  C   ILE A 127      -8.866  11.454  49.159  1.00  0.00           C  
ATOM   1962  O   ILE A 127      -8.743  12.191  48.190  1.00  0.00           O  
ATOM   1963  CB  ILE A 127      -8.449  12.263  51.462  1.00  0.00           C  
ATOM   1964  CG1 ILE A 127      -9.102  12.980  52.642  1.00  0.00           C  
ATOM   1965  CG2 ILE A 127      -7.320  13.109  50.830  1.00  0.00           C  
ATOM   1966  CD1 ILE A 127      -8.256  13.059  53.871  1.00  0.00           C  
ATOM   1967  H   ILE A 127     -10.394  10.544  51.786  1.00  0.00           H  
ATOM   1968  HA  ILE A 127     -10.048  12.883  50.171  1.00  0.00           H  
ATOM   1969  HB  ILE A 127      -8.035  11.319  51.840  1.00  0.00           H  
ATOM   1970 1HG1 ILE A 127      -9.349  13.999  52.337  1.00  0.00           H  
ATOM   1971 2HG1 ILE A 127     -10.024  12.468  52.900  1.00  0.00           H  
ATOM   1972 1HG2 ILE A 127      -6.571  13.323  51.552  1.00  0.00           H  
ATOM   1973 2HG2 ILE A 127      -6.857  12.585  50.000  1.00  0.00           H  
ATOM   1974 3HG2 ILE A 127      -7.748  14.031  50.469  1.00  0.00           H  
ATOM   1975 1HD1 ILE A 127      -8.812  13.578  54.632  1.00  0.00           H  
ATOM   1976 2HD1 ILE A 127      -8.024  12.048  54.212  1.00  0.00           H  
ATOM   1977 3HD1 ILE A 127      -7.347  13.591  53.678  1.00  0.00           H  
ATOM   1978  N   ALA A 128      -8.411  10.192  49.170  1.00  0.00           N  
ATOM   1979  CA  ALA A 128      -7.762   9.669  47.986  1.00  0.00           C  
ATOM   1980  C   ALA A 128      -8.697   9.697  46.784  1.00  0.00           C  
ATOM   1981  O   ALA A 128      -8.260  10.052  45.692  1.00  0.00           O  
ATOM   1982  CB  ALA A 128      -7.280   8.265  48.242  1.00  0.00           C  
ATOM   1983  H   ALA A 128      -8.516   9.607  50.002  1.00  0.00           H  
ATOM   1984  HA  ALA A 128      -6.909  10.302  47.761  1.00  0.00           H  
ATOM   1985 1HB  ALA A 128      -6.778   7.909  47.356  1.00  0.00           H  
ATOM   1986 2HB  ALA A 128      -6.596   8.266  49.079  1.00  0.00           H  
ATOM   1987 3HB  ALA A 128      -8.131   7.624  48.470  1.00  0.00           H  
ATOM   1988  N   LEU A 129      -9.988   9.382  46.964  1.00  0.00           N  
ATOM   1989  CA  LEU A 129     -10.909   9.420  45.839  1.00  0.00           C  
ATOM   1990  C   LEU A 129     -11.104  10.821  45.298  1.00  0.00           C  
ATOM   1991  O   LEU A 129     -11.085  11.016  44.081  1.00  0.00           O  
ATOM   1992  CB  LEU A 129     -12.282   8.851  46.230  1.00  0.00           C  
ATOM   1993  CG  LEU A 129     -13.401   8.900  45.126  1.00  0.00           C  
ATOM   1994  CD1 LEU A 129     -12.982   8.078  43.896  1.00  0.00           C  
ATOM   1995  CD2 LEU A 129     -14.692   8.373  45.720  1.00  0.00           C  
ATOM   1996  H   LEU A 129     -10.321   9.041  47.868  1.00  0.00           H  
ATOM   1997  HA  LEU A 129     -10.484   8.803  45.051  1.00  0.00           H  
ATOM   1998 1HB  LEU A 129     -12.148   7.818  46.534  1.00  0.00           H  
ATOM   1999 2HB  LEU A 129     -12.642   9.412  47.096  1.00  0.00           H  
ATOM   2000  HG  LEU A 129     -13.557   9.924  44.810  1.00  0.00           H  
ATOM   2001 1HD1 LEU A 129     -13.763   8.125  43.156  1.00  0.00           H  
ATOM   2002 2HD1 LEU A 129     -12.070   8.478  43.463  1.00  0.00           H  
ATOM   2003 3HD1 LEU A 129     -12.820   7.043  44.187  1.00  0.00           H  
ATOM   2004 1HD2 LEU A 129     -15.479   8.414  44.986  1.00  0.00           H  
ATOM   2005 2HD2 LEU A 129     -14.553   7.340  46.043  1.00  0.00           H  
ATOM   2006 3HD2 LEU A 129     -14.967   8.984  46.575  1.00  0.00           H  
ATOM   2007  N   ILE A 130     -11.346  11.801  46.178  1.00  0.00           N  
ATOM   2008  CA  ILE A 130     -11.575  13.154  45.706  1.00  0.00           C  
ATOM   2009  C   ILE A 130     -10.347  13.716  45.066  1.00  0.00           C  
ATOM   2010  O   ILE A 130     -10.435  14.308  43.990  1.00  0.00           O  
ATOM   2011  CB  ILE A 130     -12.116  14.096  46.795  1.00  0.00           C  
ATOM   2012  CG1 ILE A 130     -13.535  13.631  47.143  1.00  0.00           C  
ATOM   2013  CG2 ILE A 130     -12.077  15.603  46.320  1.00  0.00           C  
ATOM   2014  CD1 ILE A 130     -14.124  14.257  48.338  1.00  0.00           C  
ATOM   2015  H   ILE A 130     -11.359  11.582  47.180  1.00  0.00           H  
ATOM   2016  HA  ILE A 130     -12.338  13.099  44.937  1.00  0.00           H  
ATOM   2017  HB  ILE A 130     -11.507  13.976  47.698  1.00  0.00           H  
ATOM   2018 1HG1 ILE A 130     -14.178  13.842  46.309  1.00  0.00           H  
ATOM   2019 2HG1 ILE A 130     -13.516  12.553  47.298  1.00  0.00           H  
ATOM   2020 1HG2 ILE A 130     -12.458  16.252  47.096  1.00  0.00           H  
ATOM   2021 2HG2 ILE A 130     -11.054  15.900  46.094  1.00  0.00           H  
ATOM   2022 3HG2 ILE A 130     -12.681  15.720  45.433  1.00  0.00           H  
ATOM   2023 1HD1 ILE A 130     -15.112  13.865  48.497  1.00  0.00           H  
ATOM   2024 2HD1 ILE A 130     -13.509  14.038  49.192  1.00  0.00           H  
ATOM   2025 3HD1 ILE A 130     -14.187  15.323  48.199  1.00  0.00           H  
ATOM   2026  N   VAL A 131      -9.199  13.558  45.710  1.00  0.00           N  
ATOM   2027  CA  VAL A 131      -7.973  14.052  45.147  1.00  0.00           C  
ATOM   2028  C   VAL A 131      -7.698  13.396  43.819  1.00  0.00           C  
ATOM   2029  O   VAL A 131      -7.326  14.077  42.873  1.00  0.00           O  
ATOM   2030  CB  VAL A 131      -6.802  13.815  46.097  1.00  0.00           C  
ATOM   2031  CG1 VAL A 131      -5.523  14.113  45.400  1.00  0.00           C  
ATOM   2032  CG2 VAL A 131      -6.943  14.714  47.326  1.00  0.00           C  
ATOM   2033  H   VAL A 131      -9.187  13.070  46.608  1.00  0.00           H  
ATOM   2034  HA  VAL A 131      -8.080  15.129  44.985  1.00  0.00           H  
ATOM   2035  HB  VAL A 131      -6.796  12.767  46.405  1.00  0.00           H  
ATOM   2036 1HG1 VAL A 131      -4.706  13.918  46.065  1.00  0.00           H  
ATOM   2037 2HG1 VAL A 131      -5.422  13.470  44.546  1.00  0.00           H  
ATOM   2038 3HG1 VAL A 131      -5.518  15.148  45.078  1.00  0.00           H  
ATOM   2039 1HG2 VAL A 131      -6.115  14.542  48.009  1.00  0.00           H  
ATOM   2040 2HG2 VAL A 131      -6.946  15.760  47.012  1.00  0.00           H  
ATOM   2041 3HG2 VAL A 131      -7.879  14.497  47.833  1.00  0.00           H  
ATOM   2042  N   ALA A 132      -7.840  12.069  43.732  1.00  0.00           N  
ATOM   2043  CA  ALA A 132      -7.593  11.386  42.484  1.00  0.00           C  
ATOM   2044  C   ALA A 132      -8.521  11.878  41.375  1.00  0.00           C  
ATOM   2045  O   ALA A 132      -8.062  12.095  40.250  1.00  0.00           O  
ATOM   2046  CB  ALA A 132      -7.758   9.903  42.700  1.00  0.00           C  
ATOM   2047  H   ALA A 132      -8.117  11.508  44.540  1.00  0.00           H  
ATOM   2048  HA  ALA A 132      -6.567  11.594  42.175  1.00  0.00           H  
ATOM   2049 1HB  ALA A 132      -7.553   9.392  41.803  1.00  0.00           H  
ATOM   2050 2HB  ALA A 132      -7.077   9.564  43.472  1.00  0.00           H  
ATOM   2051 3HB  ALA A 132      -8.782   9.699  43.011  1.00  0.00           H  
ATOM   2052  N   LEU A 133      -9.816  12.097  41.677  1.00  0.00           N  
ATOM   2053  CA  LEU A 133     -10.746  12.600  40.669  1.00  0.00           C  
ATOM   2054  C   LEU A 133     -10.403  14.019  40.231  1.00  0.00           C  
ATOM   2055  O   LEU A 133     -10.415  14.325  39.028  1.00  0.00           O  
ATOM   2056  CB  LEU A 133     -12.185  12.555  41.215  1.00  0.00           C  
ATOM   2057  CG  LEU A 133     -12.853  11.146  41.382  1.00  0.00           C  
ATOM   2058  CD1 LEU A 133     -14.158  11.279  42.198  1.00  0.00           C  
ATOM   2059  CD2 LEU A 133     -13.175  10.569  40.014  1.00  0.00           C  
ATOM   2060  H   LEU A 133     -10.174  11.866  42.612  1.00  0.00           H  
ATOM   2061  HA  LEU A 133     -10.666  11.961  39.791  1.00  0.00           H  
ATOM   2062 1HB  LEU A 133     -12.151  12.996  42.209  1.00  0.00           H  
ATOM   2063 2HB  LEU A 133     -12.824  13.173  40.584  1.00  0.00           H  
ATOM   2064  HG  LEU A 133     -12.174  10.480  41.910  1.00  0.00           H  
ATOM   2065 1HD1 LEU A 133     -14.613  10.301  42.313  1.00  0.00           H  
ATOM   2066 2HD1 LEU A 133     -13.927  11.686  43.183  1.00  0.00           H  
ATOM   2067 3HD1 LEU A 133     -14.854  11.939  41.683  1.00  0.00           H  
ATOM   2068 1HD2 LEU A 133     -13.637   9.606  40.138  1.00  0.00           H  
ATOM   2069 2HD2 LEU A 133     -13.861  11.235  39.490  1.00  0.00           H  
ATOM   2070 3HD2 LEU A 133     -12.271  10.452  39.429  1.00  0.00           H  
ATOM   2071  N   VAL A 134     -10.042  14.877  41.191  1.00  0.00           N  
ATOM   2072  CA  VAL A 134      -9.693  16.244  40.863  1.00  0.00           C  
ATOM   2073  C   VAL A 134      -8.420  16.290  40.052  1.00  0.00           C  
ATOM   2074  O   VAL A 134      -8.355  17.023  39.065  1.00  0.00           O  
ATOM   2075  CB  VAL A 134      -9.557  17.116  42.123  1.00  0.00           C  
ATOM   2076  CG1 VAL A 134      -9.008  18.477  41.747  1.00  0.00           C  
ATOM   2077  CG2 VAL A 134     -10.928  17.301  42.782  1.00  0.00           C  
ATOM   2078  H   VAL A 134     -10.054  14.576  42.169  1.00  0.00           H  
ATOM   2079  HA  VAL A 134     -10.492  16.661  40.258  1.00  0.00           H  
ATOM   2080  HB  VAL A 134      -8.870  16.635  42.829  1.00  0.00           H  
ATOM   2081 1HG1 VAL A 134      -8.946  19.060  42.639  1.00  0.00           H  
ATOM   2082 2HG1 VAL A 134      -8.020  18.398  41.300  1.00  0.00           H  
ATOM   2083 3HG1 VAL A 134      -9.684  18.953  41.042  1.00  0.00           H  
ATOM   2084 1HG2 VAL A 134     -10.815  17.913  43.672  1.00  0.00           H  
ATOM   2085 2HG2 VAL A 134     -11.603  17.785  42.095  1.00  0.00           H  
ATOM   2086 3HG2 VAL A 134     -11.345  16.343  43.057  1.00  0.00           H  
ATOM   2087  N   ILE A 135      -7.388  15.554  40.463  1.00  0.00           N  
ATOM   2088  CA  ILE A 135      -6.143  15.551  39.725  1.00  0.00           C  
ATOM   2089  C   ILE A 135      -6.346  15.010  38.326  1.00  0.00           C  
ATOM   2090  O   ILE A 135      -5.762  15.527  37.382  1.00  0.00           O  
ATOM   2091  CB  ILE A 135      -4.962  14.893  40.443  1.00  0.00           C  
ATOM   2092  CG1 ILE A 135      -4.578  15.736  41.692  1.00  0.00           C  
ATOM   2093  CG2 ILE A 135      -3.786  14.818  39.483  1.00  0.00           C  
ATOM   2094  CD1 ILE A 135      -3.586  15.074  42.627  1.00  0.00           C  
ATOM   2095  H   ILE A 135      -7.478  14.964  41.297  1.00  0.00           H  
ATOM   2096  HA  ILE A 135      -5.854  16.599  39.628  1.00  0.00           H  
ATOM   2097  HB  ILE A 135      -5.245  13.888  40.783  1.00  0.00           H  
ATOM   2098 1HG1 ILE A 135      -4.166  16.685  41.358  1.00  0.00           H  
ATOM   2099 2HG1 ILE A 135      -5.489  15.933  42.257  1.00  0.00           H  
ATOM   2100 1HG2 ILE A 135      -2.943  14.376  39.971  1.00  0.00           H  
ATOM   2101 2HG2 ILE A 135      -4.028  14.222  38.614  1.00  0.00           H  
ATOM   2102 3HG2 ILE A 135      -3.537  15.826  39.171  1.00  0.00           H  
ATOM   2103 1HD1 ILE A 135      -3.399  15.713  43.480  1.00  0.00           H  
ATOM   2104 2HD1 ILE A 135      -4.005  14.149  42.959  1.00  0.00           H  
ATOM   2105 3HD1 ILE A 135      -2.650  14.876  42.134  1.00  0.00           H  
ATOM   2106  N   SER A 136      -7.122  13.929  38.170  1.00  0.00           N  
ATOM   2107  CA  SER A 136      -7.334  13.396  36.835  1.00  0.00           C  
ATOM   2108  C   SER A 136      -7.877  14.531  35.926  1.00  0.00           C  
ATOM   2109  O   SER A 136      -7.410  14.699  34.785  1.00  0.00           O  
ATOM   2110  CB  SER A 136      -8.272  12.198  36.907  1.00  0.00           C  
ATOM   2111  OG  SER A 136      -8.435  11.585  35.649  1.00  0.00           O  
ATOM   2112  H   SER A 136      -7.558  13.462  38.968  1.00  0.00           H  
ATOM   2113  HA  SER A 136      -6.384  13.054  36.442  1.00  0.00           H  
ATOM   2114 1HB  SER A 136      -7.882  11.470  37.618  1.00  0.00           H  
ATOM   2115 2HB  SER A 136      -9.239  12.530  37.282  1.00  0.00           H  
ATOM   2116  HG  SER A 136      -7.687  10.942  35.578  1.00  0.00           H  
ATOM   2117  N   GLU A 137      -8.831  15.346  36.437  1.00  0.00           N  
ATOM   2118  CA  GLU A 137      -9.348  16.499  35.672  1.00  0.00           C  
ATOM   2119  C   GLU A 137      -8.229  17.529  35.428  1.00  0.00           C  
ATOM   2120  O   GLU A 137      -8.142  18.113  34.338  1.00  0.00           O  
ATOM   2121  CB  GLU A 137     -10.524  17.168  36.392  1.00  0.00           C  
ATOM   2122  CG  GLU A 137     -11.247  18.283  35.579  1.00  0.00           C  
ATOM   2123  CD  GLU A 137     -11.984  17.760  34.351  1.00  0.00           C  
ATOM   2124  OE1 GLU A 137     -12.322  16.592  34.329  1.00  0.00           O  
ATOM   2125  OE2 GLU A 137     -12.221  18.523  33.450  1.00  0.00           O  
ATOM   2126  H   GLU A 137      -9.236  15.127  37.357  1.00  0.00           H  
ATOM   2127  HA  GLU A 137      -9.688  16.145  34.701  1.00  0.00           H  
ATOM   2128 1HB  GLU A 137     -11.258  16.414  36.679  1.00  0.00           H  
ATOM   2129 2HB  GLU A 137     -10.157  17.627  37.309  1.00  0.00           H  
ATOM   2130 1HG  GLU A 137     -11.965  18.789  36.223  1.00  0.00           H  
ATOM   2131 2HG  GLU A 137     -10.516  19.022  35.266  1.00  0.00           H  
ATOM   2132  N   VAL A 138      -7.359  17.755  36.427  1.00  0.00           N  
ATOM   2133  CA  VAL A 138      -6.231  18.679  36.280  1.00  0.00           C  
ATOM   2134  C   VAL A 138      -5.314  18.252  35.152  1.00  0.00           C  
ATOM   2135  O   VAL A 138      -4.888  19.085  34.364  1.00  0.00           O  
ATOM   2136  CB  VAL A 138      -5.427  18.833  37.590  1.00  0.00           C  
ATOM   2137  CG1 VAL A 138      -4.138  19.603  37.358  1.00  0.00           C  
ATOM   2138  CG2 VAL A 138      -6.274  19.574  38.620  1.00  0.00           C  
ATOM   2139  H   VAL A 138      -7.537  17.291  37.326  1.00  0.00           H  
ATOM   2140  HA  VAL A 138      -6.644  19.665  36.027  1.00  0.00           H  
ATOM   2141  HB  VAL A 138      -5.161  17.864  37.952  1.00  0.00           H  
ATOM   2142 1HG1 VAL A 138      -3.609  19.683  38.278  1.00  0.00           H  
ATOM   2143 2HG1 VAL A 138      -3.517  19.075  36.647  1.00  0.00           H  
ATOM   2144 3HG1 VAL A 138      -4.353  20.587  36.979  1.00  0.00           H  
ATOM   2145 1HG2 VAL A 138      -5.726  19.670  39.551  1.00  0.00           H  
ATOM   2146 2HG2 VAL A 138      -6.507  20.554  38.227  1.00  0.00           H  
ATOM   2147 3HG2 VAL A 138      -7.188  19.046  38.805  1.00  0.00           H  
ATOM   2148  N   ILE A 139      -5.006  16.956  35.065  1.00  0.00           N  
ATOM   2149  CA  ILE A 139      -4.141  16.437  34.012  1.00  0.00           C  
ATOM   2150  C   ILE A 139      -4.734  16.740  32.653  1.00  0.00           C  
ATOM   2151  O   ILE A 139      -4.051  17.235  31.752  1.00  0.00           O  
ATOM   2152  CB  ILE A 139      -3.966  14.905  34.176  1.00  0.00           C  
ATOM   2153  CG1 ILE A 139      -3.139  14.626  35.456  1.00  0.00           C  
ATOM   2154  CG2 ILE A 139      -3.373  14.236  32.883  1.00  0.00           C  
ATOM   2155  CD1 ILE A 139      -3.161  13.193  35.920  1.00  0.00           C  
ATOM   2156  H   ILE A 139      -5.381  16.337  35.788  1.00  0.00           H  
ATOM   2157  HA  ILE A 139      -3.171  16.927  34.089  1.00  0.00           H  
ATOM   2158  HB  ILE A 139      -4.943  14.469  34.358  1.00  0.00           H  
ATOM   2159 1HG1 ILE A 139      -2.117  14.897  35.278  1.00  0.00           H  
ATOM   2160 2HG1 ILE A 139      -3.525  15.249  36.255  1.00  0.00           H  
ATOM   2161 1HG2 ILE A 139      -3.294  13.172  33.028  1.00  0.00           H  
ATOM   2162 2HG2 ILE A 139      -4.023  14.414  32.029  1.00  0.00           H  
ATOM   2163 3HG2 ILE A 139      -2.407  14.630  32.665  1.00  0.00           H  
ATOM   2164 1HD1 ILE A 139      -2.582  13.119  36.808  1.00  0.00           H  
ATOM   2165 2HD1 ILE A 139      -4.175  12.901  36.134  1.00  0.00           H  
ATOM   2166 3HD1 ILE A 139      -2.753  12.535  35.169  1.00  0.00           H  
ATOM   2167  N   ARG A 140      -6.021  16.440  32.490  1.00  0.00           N  
ATOM   2168  CA  ARG A 140      -6.676  16.699  31.219  1.00  0.00           C  
ATOM   2169  C   ARG A 140      -6.708  18.198  30.876  1.00  0.00           C  
ATOM   2170  O   ARG A 140      -6.420  18.580  29.733  1.00  0.00           O  
ATOM   2171  CB  ARG A 140      -8.087  16.131  31.275  1.00  0.00           C  
ATOM   2172  CG  ARG A 140      -8.125  14.599  31.251  1.00  0.00           C  
ATOM   2173  CD  ARG A 140      -9.503  14.042  31.054  1.00  0.00           C  
ATOM   2174  NE  ARG A 140     -10.369  14.318  32.212  1.00  0.00           N  
ATOM   2175  CZ  ARG A 140     -10.423  13.560  33.336  1.00  0.00           C  
ATOM   2176  NH1 ARG A 140      -9.653  12.497  33.450  1.00  0.00           N  
ATOM   2177  NH2 ARG A 140     -11.239  13.899  34.320  1.00  0.00           N  
ATOM   2178  H   ARG A 140      -6.536  16.008  33.265  1.00  0.00           H  
ATOM   2179  HA  ARG A 140      -6.123  16.176  30.439  1.00  0.00           H  
ATOM   2180 1HB  ARG A 140      -8.571  16.457  32.197  1.00  0.00           H  
ATOM   2181 2HB  ARG A 140      -8.671  16.510  30.439  1.00  0.00           H  
ATOM   2182 1HG  ARG A 140      -7.492  14.238  30.439  1.00  0.00           H  
ATOM   2183 2HG  ARG A 140      -7.736  14.230  32.198  1.00  0.00           H  
ATOM   2184 1HD  ARG A 140      -9.954  14.509  30.179  1.00  0.00           H  
ATOM   2185 2HD  ARG A 140      -9.447  12.969  30.896  1.00  0.00           H  
ATOM   2186  HE  ARG A 140     -10.980  15.133  32.168  1.00  0.00           H  
ATOM   2187 1HH1 ARG A 140      -9.037  12.246  32.698  1.00  0.00           H  
ATOM   2188 2HH1 ARG A 140      -9.644  11.949  34.313  1.00  0.00           H  
ATOM   2189 1HH2 ARG A 140     -11.813  14.750  34.237  1.00  0.00           H  
ATOM   2190 2HH2 ARG A 140     -11.291  13.350  35.163  1.00  0.00           H  
ATOM   2191  N   THR A 141      -7.008  19.047  31.867  1.00  0.00           N  
ATOM   2192  CA  THR A 141      -7.091  20.482  31.636  1.00  0.00           C  
ATOM   2193  C   THR A 141      -5.715  21.053  31.303  1.00  0.00           C  
ATOM   2194  O   THR A 141      -5.593  21.931  30.437  1.00  0.00           O  
ATOM   2195  CB  THR A 141      -7.680  21.230  32.838  1.00  0.00           C  
ATOM   2196  OG1 THR A 141      -8.983  20.712  33.136  1.00  0.00           O  
ATOM   2197  CG2 THR A 141      -7.851  22.719  32.427  1.00  0.00           C  
ATOM   2198  H   THR A 141      -7.240  18.676  32.790  1.00  0.00           H  
ATOM   2199  HA  THR A 141      -7.750  20.659  30.784  1.00  0.00           H  
ATOM   2200  HB  THR A 141      -7.030  21.126  33.704  1.00  0.00           H  
ATOM   2201  HG1 THR A 141      -8.891  19.792  33.480  1.00  0.00           H  
ATOM   2202 1HG2 THR A 141      -8.283  23.271  33.228  1.00  0.00           H  
ATOM   2203 2HG2 THR A 141      -6.905  23.155  32.175  1.00  0.00           H  
ATOM   2204 3HG2 THR A 141      -8.512  22.779  31.561  1.00  0.00           H  
ATOM   2205  N   LEU A 142      -4.679  20.620  32.028  1.00  0.00           N  
ATOM   2206  CA  LEU A 142      -3.343  21.113  31.757  1.00  0.00           C  
ATOM   2207  C   LEU A 142      -2.933  20.727  30.341  1.00  0.00           C  
ATOM   2208  O   LEU A 142      -2.307  21.545  29.651  1.00  0.00           O  
ATOM   2209  CB  LEU A 142      -2.325  20.578  32.769  1.00  0.00           C  
ATOM   2210  CG  LEU A 142      -2.370  21.112  34.233  1.00  0.00           C  
ATOM   2211  CD1 LEU A 142      -1.408  20.264  35.086  1.00  0.00           C  
ATOM   2212  CD2 LEU A 142      -1.951  22.591  34.279  1.00  0.00           C  
ATOM   2213  H   LEU A 142      -4.821  19.941  32.774  1.00  0.00           H  
ATOM   2214  HA  LEU A 142      -3.363  22.197  31.820  1.00  0.00           H  
ATOM   2215 1HB  LEU A 142      -2.468  19.496  32.821  1.00  0.00           H  
ATOM   2216 2HB  LEU A 142      -1.339  20.782  32.387  1.00  0.00           H  
ATOM   2217  HG  LEU A 142      -3.370  21.010  34.629  1.00  0.00           H  
ATOM   2218 1HD1 LEU A 142      -1.431  20.612  36.117  1.00  0.00           H  
ATOM   2219 2HD1 LEU A 142      -1.719  19.225  35.054  1.00  0.00           H  
ATOM   2220 3HD1 LEU A 142      -0.399  20.353  34.697  1.00  0.00           H  
ATOM   2221 1HD2 LEU A 142      -1.976  22.941  35.311  1.00  0.00           H  
ATOM   2222 2HD2 LEU A 142      -0.934  22.696  33.886  1.00  0.00           H  
ATOM   2223 3HD2 LEU A 142      -2.626  23.195  33.688  1.00  0.00           H  
ATOM   2224  N   LYS A 143      -3.300  19.519  29.875  1.00  0.00           N  
ATOM   2225  CA  LYS A 143      -2.996  19.163  28.490  1.00  0.00           C  
ATOM   2226  C   LYS A 143      -3.655  20.149  27.528  1.00  0.00           C  
ATOM   2227  O   LYS A 143      -3.018  20.637  26.594  1.00  0.00           O  
ATOM   2228  CB  LYS A 143      -3.451  17.749  28.126  1.00  0.00           C  
ATOM   2229  CG  LYS A 143      -3.127  17.398  26.663  1.00  0.00           C  
ATOM   2230  CD  LYS A 143      -3.521  15.983  26.261  1.00  0.00           C  
ATOM   2231  CE  LYS A 143      -3.314  15.814  24.745  1.00  0.00           C  
ATOM   2232  NZ  LYS A 143      -3.677  14.469  24.236  1.00  0.00           N  
ATOM   2233  H   LYS A 143      -3.746  18.832  30.494  1.00  0.00           H  
ATOM   2234  HA  LYS A 143      -1.915  19.221  28.345  1.00  0.00           H  
ATOM   2235 1HB  LYS A 143      -2.976  17.023  28.787  1.00  0.00           H  
ATOM   2236 2HB  LYS A 143      -4.528  17.664  28.264  1.00  0.00           H  
ATOM   2237 1HG  LYS A 143      -3.640  18.089  25.989  1.00  0.00           H  
ATOM   2238 2HG  LYS A 143      -2.052  17.518  26.509  1.00  0.00           H  
ATOM   2239 1HD  LYS A 143      -2.902  15.257  26.795  1.00  0.00           H  
ATOM   2240 2HD  LYS A 143      -4.569  15.788  26.511  1.00  0.00           H  
ATOM   2241 1HE  LYS A 143      -3.931  16.552  24.236  1.00  0.00           H  
ATOM   2242 2HE  LYS A 143      -2.270  16.005  24.510  1.00  0.00           H  
ATOM   2243 1HZ  LYS A 143      -3.519  14.470  23.232  1.00  0.00           H  
ATOM   2244 2HZ  LYS A 143      -3.095  13.773  24.674  1.00  0.00           H  
ATOM   2245 3HZ  LYS A 143      -4.659  14.277  24.425  1.00  0.00           H  
ATOM   2246  N   GLU A 144      -4.938  20.474  27.761  1.00  0.00           N  
ATOM   2247  CA  GLU A 144      -5.655  21.405  26.880  1.00  0.00           C  
ATOM   2248  C   GLU A 144      -4.979  22.778  26.853  1.00  0.00           C  
ATOM   2249  O   GLU A 144      -4.915  23.431  25.808  1.00  0.00           O  
ATOM   2250  CB  GLU A 144      -7.116  21.597  27.330  1.00  0.00           C  
ATOM   2251  CG  GLU A 144      -8.042  20.407  27.146  1.00  0.00           C  
ATOM   2252  CD  GLU A 144      -9.424  20.688  27.695  1.00  0.00           C  
ATOM   2253  OE1 GLU A 144      -9.611  21.745  28.262  1.00  0.00           O  
ATOM   2254  OE2 GLU A 144     -10.288  19.857  27.559  1.00  0.00           O  
ATOM   2255  H   GLU A 144      -5.437  20.010  28.529  1.00  0.00           H  
ATOM   2256  HA  GLU A 144      -5.650  20.997  25.871  1.00  0.00           H  
ATOM   2257 1HB  GLU A 144      -7.135  21.862  28.385  1.00  0.00           H  
ATOM   2258 2HB  GLU A 144      -7.554  22.431  26.781  1.00  0.00           H  
ATOM   2259 1HG  GLU A 144      -8.116  20.180  26.082  1.00  0.00           H  
ATOM   2260 2HG  GLU A 144      -7.614  19.543  27.647  1.00  0.00           H  
ATOM   2261  N   SER A 145      -4.424  23.190  27.996  1.00  0.00           N  
ATOM   2262  CA  SER A 145      -3.753  24.486  28.142  1.00  0.00           C  
ATOM   2263  C   SER A 145      -2.382  24.507  27.416  1.00  0.00           C  
ATOM   2264  O   SER A 145      -1.755  25.574  27.279  1.00  0.00           O  
ATOM   2265  CB  SER A 145      -3.544  24.822  29.624  1.00  0.00           C  
ATOM   2266  OG  SER A 145      -2.495  24.089  30.178  1.00  0.00           O  
ATOM   2267  H   SER A 145      -4.571  22.602  28.823  1.00  0.00           H  
ATOM   2268  HA  SER A 145      -4.396  25.247  27.696  1.00  0.00           H  
ATOM   2269 1HB  SER A 145      -3.344  25.873  29.755  1.00  0.00           H  
ATOM   2270 2HB  SER A 145      -4.464  24.596  30.168  1.00  0.00           H  
ATOM   2271  HG  SER A 145      -2.673  23.164  29.958  1.00  0.00           H  
ATOM   2272  N   GLY A 146      -1.900  23.337  26.958  1.00  0.00           N  
ATOM   2273  CA  GLY A 146      -0.613  23.234  26.279  1.00  0.00           C  
ATOM   2274  C   GLY A 146       0.546  22.647  27.099  1.00  0.00           C  
ATOM   2275  O   GLY A 146       1.705  22.771  26.687  1.00  0.00           O  
ATOM   2276  H   GLY A 146      -2.458  22.483  27.018  1.00  0.00           H  
ATOM   2277 1HA  GLY A 146      -0.752  22.625  25.389  1.00  0.00           H  
ATOM   2278 2HA  GLY A 146      -0.328  24.221  25.924  1.00  0.00           H  
ATOM   2279  N   SER A 147       0.276  22.044  28.258  1.00  0.00           N  
ATOM   2280  CA  SER A 147       1.355  21.460  29.046  1.00  0.00           C  
ATOM   2281  C   SER A 147       1.787  20.109  28.492  1.00  0.00           C  
ATOM   2282  O   SER A 147       0.959  19.292  28.070  1.00  0.00           O  
ATOM   2283  CB  SER A 147       0.940  21.328  30.492  1.00  0.00           C  
ATOM   2284  OG  SER A 147       0.757  22.592  31.082  1.00  0.00           O  
ATOM   2285  H   SER A 147      -0.681  21.928  28.594  1.00  0.00           H  
ATOM   2286  HA  SER A 147       2.217  22.131  29.003  1.00  0.00           H  
ATOM   2287 1HB  SER A 147       0.021  20.761  30.537  1.00  0.00           H  
ATOM   2288 2HB  SER A 147       1.688  20.773  31.031  1.00  0.00           H  
ATOM   2289  HG  SER A 147      -0.080  22.933  30.730  1.00  0.00           H  
ATOM   2290  N   SER A 148       3.091  19.864  28.510  1.00  0.00           N  
ATOM   2291  CA  SER A 148       3.691  18.615  28.072  1.00  0.00           C  
ATOM   2292  C   SER A 148       3.526  17.544  29.125  1.00  0.00           C  
ATOM   2293  O   SER A 148       3.143  17.846  30.258  1.00  0.00           O  
ATOM   2294  CB  SER A 148       5.167  18.803  27.790  1.00  0.00           C  
ATOM   2295  OG  SER A 148       5.894  19.018  28.981  1.00  0.00           O  
ATOM   2296  H   SER A 148       3.708  20.592  28.854  1.00  0.00           H  
ATOM   2297  HA  SER A 148       3.192  18.291  27.157  1.00  0.00           H  
ATOM   2298 1HB  SER A 148       5.557  17.928  27.273  1.00  0.00           H  
ATOM   2299 2HB  SER A 148       5.303  19.659  27.132  1.00  0.00           H  
ATOM   2300  HG  SER A 148       6.817  19.136  28.707  1.00  0.00           H  
ATOM   2301  N   PHE A 149       3.834  16.291  28.781  1.00  0.00           N  
ATOM   2302  CA  PHE A 149       3.731  15.185  29.736  1.00  0.00           C  
ATOM   2303  C   PHE A 149       4.530  15.483  31.000  1.00  0.00           C  
ATOM   2304  O   PHE A 149       4.021  15.366  32.121  1.00  0.00           O  
ATOM   2305  CB  PHE A 149       4.300  13.894  29.143  1.00  0.00           C  
ATOM   2306  CG  PHE A 149       4.210  12.682  30.062  1.00  0.00           C  
ATOM   2307  CD1 PHE A 149       3.147  11.810  29.936  1.00  0.00           C  
ATOM   2308  CD2 PHE A 149       5.157  12.425  31.065  1.00  0.00           C  
ATOM   2309  CE1 PHE A 149       3.031  10.724  30.751  1.00  0.00           C  
ATOM   2310  CE2 PHE A 149       5.022  11.340  31.898  1.00  0.00           C  
ATOM   2311  CZ  PHE A 149       3.957  10.486  31.738  1.00  0.00           C  
ATOM   2312  H   PHE A 149       4.134  16.102  27.831  1.00  0.00           H  
ATOM   2313  HA  PHE A 149       2.681  15.049  30.006  1.00  0.00           H  
ATOM   2314 1HB  PHE A 149       3.763  13.655  28.225  1.00  0.00           H  
ATOM   2315 2HB  PHE A 149       5.341  14.035  28.876  1.00  0.00           H  
ATOM   2316  HD1 PHE A 149       2.399  11.991  29.158  1.00  0.00           H  
ATOM   2317  HD2 PHE A 149       6.006  13.094  31.197  1.00  0.00           H  
ATOM   2318  HE1 PHE A 149       2.196  10.044  30.609  1.00  0.00           H  
ATOM   2319  HE2 PHE A 149       5.759  11.155  32.678  1.00  0.00           H  
ATOM   2320  HZ  PHE A 149       3.852   9.621  32.389  1.00  0.00           H  
ATOM   2321  N   GLU A 150       5.802  15.859  30.813  1.00  0.00           N  
ATOM   2322  CA  GLU A 150       6.674  16.135  31.942  1.00  0.00           C  
ATOM   2323  C   GLU A 150       6.162  17.294  32.771  1.00  0.00           C  
ATOM   2324  O   GLU A 150       6.183  17.225  34.001  1.00  0.00           O  
ATOM   2325  CB  GLU A 150       8.096  16.407  31.457  1.00  0.00           C  
ATOM   2326  CG  GLU A 150       8.810  15.178  30.889  1.00  0.00           C  
ATOM   2327  CD  GLU A 150      10.176  15.496  30.338  1.00  0.00           C  
ATOM   2328  OE1 GLU A 150      10.499  16.657  30.247  1.00  0.00           O  
ATOM   2329  OE2 GLU A 150      10.890  14.579  30.006  1.00  0.00           O  
ATOM   2330  H   GLU A 150       6.167  15.933  29.875  1.00  0.00           H  
ATOM   2331  HA  GLU A 150       6.697  15.247  32.582  1.00  0.00           H  
ATOM   2332 1HB  GLU A 150       8.062  17.174  30.684  1.00  0.00           H  
ATOM   2333 2HB  GLU A 150       8.688  16.797  32.284  1.00  0.00           H  
ATOM   2334 1HG  GLU A 150       8.912  14.436  31.682  1.00  0.00           H  
ATOM   2335 2HG  GLU A 150       8.198  14.742  30.103  1.00  0.00           H  
ATOM   2336  N   VAL A 151       5.647  18.344  32.113  1.00  0.00           N  
ATOM   2337  CA  VAL A 151       5.106  19.466  32.869  1.00  0.00           C  
ATOM   2338  C   VAL A 151       3.934  19.025  33.699  1.00  0.00           C  
ATOM   2339  O   VAL A 151       3.851  19.380  34.878  1.00  0.00           O  
ATOM   2340  CB  VAL A 151       4.673  20.633  31.955  1.00  0.00           C  
ATOM   2341  CG1 VAL A 151       3.878  21.670  32.743  1.00  0.00           C  
ATOM   2342  CG2 VAL A 151       5.912  21.316  31.401  1.00  0.00           C  
ATOM   2343  H   VAL A 151       5.678  18.368  31.096  1.00  0.00           H  
ATOM   2344  HA  VAL A 151       5.882  19.835  33.540  1.00  0.00           H  
ATOM   2345  HB  VAL A 151       4.055  20.252  31.148  1.00  0.00           H  
ATOM   2346 1HG1 VAL A 151       3.601  22.493  32.085  1.00  0.00           H  
ATOM   2347 2HG1 VAL A 151       2.971  21.234  33.149  1.00  0.00           H  
ATOM   2348 3HG1 VAL A 151       4.490  22.036  33.548  1.00  0.00           H  
ATOM   2349 1HG2 VAL A 151       5.621  22.140  30.754  1.00  0.00           H  
ATOM   2350 2HG2 VAL A 151       6.516  21.698  32.228  1.00  0.00           H  
ATOM   2351 3HG2 VAL A 151       6.502  20.603  30.834  1.00  0.00           H  
ATOM   2352  N   ILE A 152       3.023  18.252  33.122  1.00  0.00           N  
ATOM   2353  CA  ILE A 152       1.875  17.827  33.879  1.00  0.00           C  
ATOM   2354  C   ILE A 152       2.257  17.001  35.066  1.00  0.00           C  
ATOM   2355  O   ILE A 152       1.708  17.207  36.146  1.00  0.00           O  
ATOM   2356  CB  ILE A 152       0.861  17.057  33.043  1.00  0.00           C  
ATOM   2357  CG1 ILE A 152       0.262  18.015  32.028  1.00  0.00           C  
ATOM   2358  CG2 ILE A 152      -0.202  16.452  33.977  1.00  0.00           C  
ATOM   2359  CD1 ILE A 152      -0.566  17.399  30.938  1.00  0.00           C  
ATOM   2360  H   ILE A 152       3.132  17.982  32.137  1.00  0.00           H  
ATOM   2361  HA  ILE A 152       1.371  18.728  34.245  1.00  0.00           H  
ATOM   2362  HB  ILE A 152       1.374  16.266  32.482  1.00  0.00           H  
ATOM   2363 1HG1 ILE A 152      -0.324  18.719  32.558  1.00  0.00           H  
ATOM   2364 2HG1 ILE A 152       1.073  18.541  31.550  1.00  0.00           H  
ATOM   2365 1HG2 ILE A 152      -0.904  15.930  33.393  1.00  0.00           H  
ATOM   2366 2HG2 ILE A 152       0.237  15.754  34.687  1.00  0.00           H  
ATOM   2367 3HG2 ILE A 152      -0.697  17.238  34.524  1.00  0.00           H  
ATOM   2368 1HD1 ILE A 152      -0.900  18.184  30.280  1.00  0.00           H  
ATOM   2369 2HD1 ILE A 152       0.047  16.696  30.371  1.00  0.00           H  
ATOM   2370 3HD1 ILE A 152      -1.431  16.881  31.347  1.00  0.00           H  
ATOM   2371  N   LEU A 153       3.145  16.025  34.888  1.00  0.00           N  
ATOM   2372  CA  LEU A 153       3.491  15.217  36.033  1.00  0.00           C  
ATOM   2373  C   LEU A 153       4.154  16.067  37.116  1.00  0.00           C  
ATOM   2374  O   LEU A 153       3.840  15.880  38.293  1.00  0.00           O  
ATOM   2375  CB  LEU A 153       4.336  14.007  35.624  1.00  0.00           C  
ATOM   2376  CG  LEU A 153       4.790  13.033  36.781  1.00  0.00           C  
ATOM   2377  CD1 LEU A 153       3.565  12.459  37.571  1.00  0.00           C  
ATOM   2378  CD2 LEU A 153       5.565  11.883  36.137  1.00  0.00           C  
ATOM   2379  H   LEU A 153       3.562  15.858  33.964  1.00  0.00           H  
ATOM   2380  HA  LEU A 153       2.560  14.827  36.438  1.00  0.00           H  
ATOM   2381 1HB  LEU A 153       3.773  13.428  34.893  1.00  0.00           H  
ATOM   2382 2HB  LEU A 153       5.238  14.382  35.129  1.00  0.00           H  
ATOM   2383  HG  LEU A 153       5.429  13.570  37.484  1.00  0.00           H  
ATOM   2384 1HD1 LEU A 153       3.925  11.785  38.349  1.00  0.00           H  
ATOM   2385 2HD1 LEU A 153       3.007  13.268  38.041  1.00  0.00           H  
ATOM   2386 3HD1 LEU A 153       2.914  11.913  36.904  1.00  0.00           H  
ATOM   2387 1HD2 LEU A 153       5.907  11.192  36.908  1.00  0.00           H  
ATOM   2388 2HD2 LEU A 153       4.916  11.350  35.436  1.00  0.00           H  
ATOM   2389 3HD2 LEU A 153       6.426  12.279  35.599  1.00  0.00           H  
ATOM   2390  N   GLU A 154       5.066  16.991  36.761  1.00  0.00           N  
ATOM   2391  CA  GLU A 154       5.671  17.818  37.802  1.00  0.00           C  
ATOM   2392  C   GLU A 154       4.625  18.708  38.483  1.00  0.00           C  
ATOM   2393  O   GLU A 154       4.721  18.956  39.696  1.00  0.00           O  
ATOM   2394  CB  GLU A 154       6.853  18.635  37.276  1.00  0.00           C  
ATOM   2395  CG  GLU A 154       8.078  17.762  36.938  1.00  0.00           C  
ATOM   2396  CD  GLU A 154       9.332  18.530  36.541  1.00  0.00           C  
ATOM   2397  OE1 GLU A 154       9.424  19.716  36.811  1.00  0.00           O  
ATOM   2398  OE2 GLU A 154      10.207  17.921  35.970  1.00  0.00           O  
ATOM   2399  H   GLU A 154       5.344  17.113  35.781  1.00  0.00           H  
ATOM   2400  HA  GLU A 154       6.071  17.159  38.561  1.00  0.00           H  
ATOM   2401 1HB  GLU A 154       6.551  19.160  36.365  1.00  0.00           H  
ATOM   2402 2HB  GLU A 154       7.146  19.381  38.013  1.00  0.00           H  
ATOM   2403 1HG  GLU A 154       8.311  17.145  37.807  1.00  0.00           H  
ATOM   2404 2HG  GLU A 154       7.800  17.092  36.125  1.00  0.00           H  
ATOM   2405  N   CYS A 155       3.624  19.187  37.721  1.00  0.00           N  
ATOM   2406  CA  CYS A 155       2.563  20.001  38.302  1.00  0.00           C  
ATOM   2407  C   CYS A 155       1.817  19.144  39.329  1.00  0.00           C  
ATOM   2408  O   CYS A 155       1.524  19.601  40.437  1.00  0.00           O  
ATOM   2409  CB  CYS A 155       1.572  20.473  37.229  1.00  0.00           C  
ATOM   2410  SG  CYS A 155       2.237  21.694  36.025  1.00  0.00           S  
ATOM   2411  H   CYS A 155       3.641  19.011  36.712  1.00  0.00           H  
ATOM   2412  HA  CYS A 155       3.007  20.864  38.797  1.00  0.00           H  
ATOM   2413 1HB  CYS A 155       1.215  19.618  36.666  1.00  0.00           H  
ATOM   2414 2HB  CYS A 155       0.707  20.917  37.716  1.00  0.00           H  
ATOM   2415  HG  CYS A 155       3.120  20.842  35.449  1.00  0.00           H  
ATOM   2416  N   VAL A 156       1.559  17.876  38.973  1.00  0.00           N  
ATOM   2417  CA  VAL A 156       0.887  16.940  39.867  1.00  0.00           C  
ATOM   2418  C   VAL A 156       1.718  16.680  41.112  1.00  0.00           C  
ATOM   2419  O   VAL A 156       1.154  16.585  42.202  1.00  0.00           O  
ATOM   2420  CB  VAL A 156       0.522  15.623  39.176  1.00  0.00           C  
ATOM   2421  CG1 VAL A 156       0.021  14.643  40.209  1.00  0.00           C  
ATOM   2422  CG2 VAL A 156      -0.576  15.889  38.139  1.00  0.00           C  
ATOM   2423  H   VAL A 156       1.793  17.585  38.019  1.00  0.00           H  
ATOM   2424  HA  VAL A 156      -0.043  17.389  40.182  1.00  0.00           H  
ATOM   2425  HB  VAL A 156       1.396  15.198  38.687  1.00  0.00           H  
ATOM   2426 1HG1 VAL A 156      -0.249  13.751  39.715  1.00  0.00           H  
ATOM   2427 2HG1 VAL A 156       0.783  14.416  40.951  1.00  0.00           H  
ATOM   2428 3HG1 VAL A 156      -0.842  15.063  40.706  1.00  0.00           H  
ATOM   2429 1HG2 VAL A 156      -0.848  14.954  37.652  1.00  0.00           H  
ATOM   2430 2HG2 VAL A 156      -1.435  16.309  38.630  1.00  0.00           H  
ATOM   2431 3HG2 VAL A 156      -0.229  16.587  37.397  1.00  0.00           H  
ATOM   2432  N   ILE A 157       3.034  16.529  40.964  1.00  0.00           N  
ATOM   2433  CA  ILE A 157       3.872  16.299  42.139  1.00  0.00           C  
ATOM   2434  C   ILE A 157       3.710  17.474  43.092  1.00  0.00           C  
ATOM   2435  O   ILE A 157       3.594  17.258  44.303  1.00  0.00           O  
ATOM   2436  CB  ILE A 157       5.365  16.130  41.774  1.00  0.00           C  
ATOM   2437  CG1 ILE A 157       5.575  14.792  41.003  1.00  0.00           C  
ATOM   2438  CG2 ILE A 157       6.195  16.135  43.079  1.00  0.00           C  
ATOM   2439  CD1 ILE A 157       6.938  14.657  40.325  1.00  0.00           C  
ATOM   2440  H   ILE A 157       3.426  16.531  40.021  1.00  0.00           H  
ATOM   2441  HA  ILE A 157       3.540  15.396  42.634  1.00  0.00           H  
ATOM   2442  HB  ILE A 157       5.688  16.942  41.128  1.00  0.00           H  
ATOM   2443 1HG1 ILE A 157       5.459  13.971  41.702  1.00  0.00           H  
ATOM   2444 2HG1 ILE A 157       4.805  14.707  40.241  1.00  0.00           H  
ATOM   2445 1HG2 ILE A 157       7.224  16.011  42.841  1.00  0.00           H  
ATOM   2446 2HG2 ILE A 157       6.079  17.073  43.616  1.00  0.00           H  
ATOM   2447 3HG2 ILE A 157       5.868  15.316  43.721  1.00  0.00           H  
ATOM   2448 1HD1 ILE A 157       6.992  13.696  39.813  1.00  0.00           H  
ATOM   2449 2HD1 ILE A 157       7.075  15.449  39.603  1.00  0.00           H  
ATOM   2450 3HD1 ILE A 157       7.731  14.714  41.054  1.00  0.00           H  
ATOM   2451  N   ARG A 158       3.729  18.709  42.577  1.00  0.00           N  
ATOM   2452  CA  ARG A 158       3.512  19.879  43.421  1.00  0.00           C  
ATOM   2453  C   ARG A 158       2.143  19.822  44.111  1.00  0.00           C  
ATOM   2454  O   ARG A 158       2.036  20.167  45.296  1.00  0.00           O  
ATOM   2455  CB  ARG A 158       3.656  21.159  42.617  1.00  0.00           C  
ATOM   2456  CG  ARG A 158       5.091  21.496  42.194  1.00  0.00           C  
ATOM   2457  CD  ARG A 158       5.920  21.998  43.334  1.00  0.00           C  
ATOM   2458  NE  ARG A 158       5.368  23.241  43.880  1.00  0.00           N  
ATOM   2459  CZ  ARG A 158       5.611  24.475  43.378  1.00  0.00           C  
ATOM   2460  NH1 ARG A 158       6.401  24.612  42.331  1.00  0.00           N  
ATOM   2461  NH2 ARG A 158       5.058  25.545  43.933  1.00  0.00           N  
ATOM   2462  H   ARG A 158       3.908  18.822  41.567  1.00  0.00           H  
ATOM   2463  HA  ARG A 158       4.268  19.870  44.200  1.00  0.00           H  
ATOM   2464 1HB  ARG A 158       3.080  21.072  41.703  1.00  0.00           H  
ATOM   2465 2HB  ARG A 158       3.244  21.998  43.172  1.00  0.00           H  
ATOM   2466 1HG  ARG A 158       5.565  20.597  41.801  1.00  0.00           H  
ATOM   2467 2HG  ARG A 158       5.064  22.258  41.415  1.00  0.00           H  
ATOM   2468 1HD  ARG A 158       5.963  21.267  44.133  1.00  0.00           H  
ATOM   2469 2HD  ARG A 158       6.933  22.187  42.991  1.00  0.00           H  
ATOM   2470  HE  ARG A 158       4.759  23.169  44.690  1.00  0.00           H  
ATOM   2471 1HH1 ARG A 158       6.821  23.811  41.898  1.00  0.00           H  
ATOM   2472 2HH1 ARG A 158       6.600  25.540  41.933  1.00  0.00           H  
ATOM   2473 1HH2 ARG A 158       4.451  25.449  44.735  1.00  0.00           H  
ATOM   2474 2HH2 ARG A 158       5.241  26.468  43.547  1.00  0.00           H  
ATOM   2475  N   ILE A 159       1.108  19.356  43.397  1.00  0.00           N  
ATOM   2476  CA  ILE A 159      -0.220  19.218  43.990  1.00  0.00           C  
ATOM   2477  C   ILE A 159      -0.147  18.252  45.152  1.00  0.00           C  
ATOM   2478  O   ILE A 159      -0.678  18.525  46.228  1.00  0.00           O  
ATOM   2479  CB  ILE A 159      -1.290  18.784  42.965  1.00  0.00           C  
ATOM   2480  CG1 ILE A 159      -1.500  19.898  41.915  1.00  0.00           C  
ATOM   2481  CG2 ILE A 159      -2.595  18.509  43.710  1.00  0.00           C  
ATOM   2482  CD1 ILE A 159      -2.277  19.499  40.696  1.00  0.00           C  
ATOM   2483  H   ILE A 159       1.264  19.157  42.400  1.00  0.00           H  
ATOM   2484  HA  ILE A 159      -0.519  20.167  44.401  1.00  0.00           H  
ATOM   2485  HB  ILE A 159      -0.965  17.883  42.443  1.00  0.00           H  
ATOM   2486 1HG1 ILE A 159      -2.034  20.699  42.366  1.00  0.00           H  
ATOM   2487 2HG1 ILE A 159      -0.533  20.267  41.603  1.00  0.00           H  
ATOM   2488 1HG2 ILE A 159      -3.365  18.208  43.025  1.00  0.00           H  
ATOM   2489 2HG2 ILE A 159      -2.453  17.723  44.434  1.00  0.00           H  
ATOM   2490 3HG2 ILE A 159      -2.898  19.409  44.217  1.00  0.00           H  
ATOM   2491 1HD1 ILE A 159      -2.345  20.368  40.053  1.00  0.00           H  
ATOM   2492 2HD1 ILE A 159      -1.772  18.708  40.172  1.00  0.00           H  
ATOM   2493 3HD1 ILE A 159      -3.271  19.167  40.966  1.00  0.00           H  
ATOM   2494  N   VAL A 160       0.496  17.112  44.932  1.00  0.00           N  
ATOM   2495  CA  VAL A 160       0.637  16.113  45.973  1.00  0.00           C  
ATOM   2496  C   VAL A 160       1.380  16.654  47.178  1.00  0.00           C  
ATOM   2497  O   VAL A 160       0.983  16.381  48.305  1.00  0.00           O  
ATOM   2498  CB  VAL A 160       1.276  14.833  45.428  1.00  0.00           C  
ATOM   2499  CG1 VAL A 160       1.634  13.879  46.570  1.00  0.00           C  
ATOM   2500  CG2 VAL A 160       0.262  14.151  44.472  1.00  0.00           C  
ATOM   2501  H   VAL A 160       0.883  16.941  43.998  1.00  0.00           H  
ATOM   2502  HA  VAL A 160      -0.360  15.842  46.304  1.00  0.00           H  
ATOM   2503  HB  VAL A 160       2.191  15.082  44.887  1.00  0.00           H  
ATOM   2504 1HG1 VAL A 160       2.079  12.982  46.154  1.00  0.00           H  
ATOM   2505 2HG1 VAL A 160       2.347  14.346  47.238  1.00  0.00           H  
ATOM   2506 3HG1 VAL A 160       0.734  13.621  47.126  1.00  0.00           H  
ATOM   2507 1HG2 VAL A 160       0.695  13.241  44.061  1.00  0.00           H  
ATOM   2508 2HG2 VAL A 160      -0.648  13.905  45.025  1.00  0.00           H  
ATOM   2509 3HG2 VAL A 160       0.011  14.832  43.660  1.00  0.00           H  
ATOM   2510  N   LEU A 161       2.477  17.387  46.970  1.00  0.00           N  
ATOM   2511  CA  LEU A 161       3.206  17.929  48.108  1.00  0.00           C  
ATOM   2512  C   LEU A 161       2.359  18.896  48.945  1.00  0.00           C  
ATOM   2513  O   LEU A 161       2.428  18.846  50.182  1.00  0.00           O  
ATOM   2514  CB  LEU A 161       4.485  18.613  47.613  1.00  0.00           C  
ATOM   2515  CG  LEU A 161       5.599  17.661  47.050  1.00  0.00           C  
ATOM   2516  CD1 LEU A 161       6.676  18.498  46.380  1.00  0.00           C  
ATOM   2517  CD2 LEU A 161       6.218  16.819  48.194  1.00  0.00           C  
ATOM   2518  H   LEU A 161       2.802  17.538  46.012  1.00  0.00           H  
ATOM   2519  HA  LEU A 161       3.476  17.107  48.753  1.00  0.00           H  
ATOM   2520 1HB  LEU A 161       4.209  19.313  46.822  1.00  0.00           H  
ATOM   2521 2HB  LEU A 161       4.911  19.186  48.438  1.00  0.00           H  
ATOM   2522  HG  LEU A 161       5.166  16.994  46.303  1.00  0.00           H  
ATOM   2523 1HD1 LEU A 161       7.436  17.838  45.981  1.00  0.00           H  
ATOM   2524 2HD1 LEU A 161       6.235  19.073  45.566  1.00  0.00           H  
ATOM   2525 3HD1 LEU A 161       7.127  19.173  47.103  1.00  0.00           H  
ATOM   2526 1HD2 LEU A 161       6.987  16.179  47.790  1.00  0.00           H  
ATOM   2527 2HD2 LEU A 161       6.659  17.481  48.943  1.00  0.00           H  
ATOM   2528 3HD2 LEU A 161       5.470  16.203  48.665  1.00  0.00           H  
ATOM   2529  N   GLU A 162       1.538  19.751  48.304  1.00  0.00           N  
ATOM   2530  CA  GLU A 162       0.680  20.642  49.097  1.00  0.00           C  
ATOM   2531  C   GLU A 162      -0.382  19.819  49.848  1.00  0.00           C  
ATOM   2532  O   GLU A 162      -0.734  20.147  50.989  1.00  0.00           O  
ATOM   2533  CB  GLU A 162       0.056  21.743  48.232  1.00  0.00           C  
ATOM   2534  CG  GLU A 162       1.057  22.796  47.718  1.00  0.00           C  
ATOM   2535  CD  GLU A 162       1.740  23.561  48.805  1.00  0.00           C  
ATOM   2536  OE1 GLU A 162       1.070  24.039  49.686  1.00  0.00           O  
ATOM   2537  OE2 GLU A 162       2.940  23.676  48.755  1.00  0.00           O  
ATOM   2538  H   GLU A 162       1.558  19.809  47.279  1.00  0.00           H  
ATOM   2539  HA  GLU A 162       1.301  21.141  49.840  1.00  0.00           H  
ATOM   2540 1HB  GLU A 162      -0.459  21.291  47.383  1.00  0.00           H  
ATOM   2541 2HB  GLU A 162      -0.677  22.289  48.811  1.00  0.00           H  
ATOM   2542 1HG  GLU A 162       1.807  22.307  47.095  1.00  0.00           H  
ATOM   2543 2HG  GLU A 162       0.513  23.509  47.104  1.00  0.00           H  
ATOM   2544  N   ILE A 163      -0.859  18.723  49.234  1.00  0.00           N  
ATOM   2545  CA  ILE A 163      -1.817  17.840  49.903  1.00  0.00           C  
ATOM   2546  C   ILE A 163      -1.162  17.209  51.107  1.00  0.00           C  
ATOM   2547  O   ILE A 163      -1.787  17.161  52.164  1.00  0.00           O  
ATOM   2548  CB  ILE A 163      -2.316  16.712  48.989  1.00  0.00           C  
ATOM   2549  CG1 ILE A 163      -3.190  17.318  47.926  1.00  0.00           C  
ATOM   2550  CG2 ILE A 163      -3.064  15.625  49.855  1.00  0.00           C  
ATOM   2551  CD1 ILE A 163      -3.455  16.375  46.832  1.00  0.00           C  
ATOM   2552  H   ILE A 163      -0.595  18.557  48.259  1.00  0.00           H  
ATOM   2553  HA  ILE A 163      -2.666  18.415  50.230  1.00  0.00           H  
ATOM   2554  HB  ILE A 163      -1.485  16.246  48.486  1.00  0.00           H  
ATOM   2555 1HG1 ILE A 163      -4.132  17.620  48.366  1.00  0.00           H  
ATOM   2556 2HG1 ILE A 163      -2.706  18.197  47.523  1.00  0.00           H  
ATOM   2557 1HG2 ILE A 163      -3.428  14.819  49.238  1.00  0.00           H  
ATOM   2558 2HG2 ILE A 163      -2.388  15.202  50.579  1.00  0.00           H  
ATOM   2559 3HG2 ILE A 163      -3.886  16.082  50.376  1.00  0.00           H  
ATOM   2560 1HD1 ILE A 163      -4.059  16.824  46.102  1.00  0.00           H  
ATOM   2561 2HD1 ILE A 163      -2.535  16.070  46.373  1.00  0.00           H  
ATOM   2562 3HD1 ILE A 163      -3.946  15.539  47.236  1.00  0.00           H  
ATOM   2563  N   ILE A 164       0.080  16.751  50.975  1.00  0.00           N  
ATOM   2564  CA  ILE A 164       0.765  16.137  52.097  1.00  0.00           C  
ATOM   2565  C   ILE A 164       0.840  17.135  53.236  1.00  0.00           C  
ATOM   2566  O   ILE A 164       0.612  16.739  54.383  1.00  0.00           O  
ATOM   2567  CB  ILE A 164       2.177  15.658  51.718  1.00  0.00           C  
ATOM   2568  CG1 ILE A 164       2.057  14.458  50.759  1.00  0.00           C  
ATOM   2569  CG2 ILE A 164       2.950  15.266  53.027  1.00  0.00           C  
ATOM   2570  CD1 ILE A 164       3.332  14.099  50.050  1.00  0.00           C  
ATOM   2571  H   ILE A 164       0.519  16.785  50.051  1.00  0.00           H  
ATOM   2572  HA  ILE A 164       0.198  15.281  52.429  1.00  0.00           H  
ATOM   2573  HB  ILE A 164       2.713  16.445  51.195  1.00  0.00           H  
ATOM   2574 1HG1 ILE A 164       1.746  13.610  51.325  1.00  0.00           H  
ATOM   2575 2HG1 ILE A 164       1.294  14.668  50.020  1.00  0.00           H  
ATOM   2576 1HG2 ILE A 164       3.947  14.916  52.788  1.00  0.00           H  
ATOM   2577 2HG2 ILE A 164       3.039  16.128  53.679  1.00  0.00           H  
ATOM   2578 3HG2 ILE A 164       2.408  14.479  53.548  1.00  0.00           H  
ATOM   2579 1HD1 ILE A 164       3.158  13.241  49.408  1.00  0.00           H  
ATOM   2580 2HD1 ILE A 164       3.649  14.936  49.448  1.00  0.00           H  
ATOM   2581 3HD1 ILE A 164       4.100  13.865  50.763  1.00  0.00           H  
ATOM   2582  N   GLU A 165       1.175  18.398  52.956  1.00  0.00           N  
ATOM   2583  CA  GLU A 165       1.201  19.374  54.034  1.00  0.00           C  
ATOM   2584  C   GLU A 165      -0.184  19.511  54.682  1.00  0.00           C  
ATOM   2585  O   GLU A 165      -0.281  19.569  55.914  1.00  0.00           O  
ATOM   2586  CB  GLU A 165       1.665  20.734  53.509  1.00  0.00           C  
ATOM   2587  CG  GLU A 165       1.741  21.841  54.559  1.00  0.00           C  
ATOM   2588  CD  GLU A 165       2.800  21.636  55.614  1.00  0.00           C  
ATOM   2589  OE1 GLU A 165       3.736  20.903  55.370  1.00  0.00           O  
ATOM   2590  OE2 GLU A 165       2.665  22.225  56.676  1.00  0.00           O  
ATOM   2591  H   GLU A 165       1.429  18.657  51.997  1.00  0.00           H  
ATOM   2592  HA  GLU A 165       1.909  19.033  54.790  1.00  0.00           H  
ATOM   2593 1HB  GLU A 165       2.644  20.630  53.044  1.00  0.00           H  
ATOM   2594 2HB  GLU A 165       0.977  21.071  52.733  1.00  0.00           H  
ATOM   2595 1HG  GLU A 165       1.933  22.782  54.046  1.00  0.00           H  
ATOM   2596 2HG  GLU A 165       0.774  21.923  55.038  1.00  0.00           H  
ATOM   2597  N   ALA A 166      -1.266  19.541  53.880  1.00  0.00           N  
ATOM   2598  CA  ALA A 166      -2.609  19.625  54.465  1.00  0.00           C  
ATOM   2599  C   ALA A 166      -2.891  18.410  55.341  1.00  0.00           C  
ATOM   2600  O   ALA A 166      -3.447  18.537  56.441  1.00  0.00           O  
ATOM   2601  CB  ALA A 166      -3.674  19.707  53.377  1.00  0.00           C  
ATOM   2602  H   ALA A 166      -1.135  19.560  52.862  1.00  0.00           H  
ATOM   2603  HA  ALA A 166      -2.656  20.519  55.086  1.00  0.00           H  
ATOM   2604 1HB  ALA A 166      -4.666  19.788  53.833  1.00  0.00           H  
ATOM   2605 2HB  ALA A 166      -3.494  20.577  52.770  1.00  0.00           H  
ATOM   2606 3HB  ALA A 166      -3.635  18.818  52.757  1.00  0.00           H  
ATOM   2607  N   LEU A 167      -2.473  17.236  54.877  1.00  0.00           N  
ATOM   2608  CA  LEU A 167      -2.707  16.024  55.625  1.00  0.00           C  
ATOM   2609  C   LEU A 167      -1.966  16.065  56.946  1.00  0.00           C  
ATOM   2610  O   LEU A 167      -2.556  15.737  57.987  1.00  0.00           O  
ATOM   2611  CB  LEU A 167      -2.275  14.798  54.800  1.00  0.00           C  
ATOM   2612  CG  LEU A 167      -3.126  14.447  53.547  1.00  0.00           C  
ATOM   2613  CD1 LEU A 167      -2.433  13.329  52.757  1.00  0.00           C  
ATOM   2614  CD2 LEU A 167      -4.503  14.007  53.954  1.00  0.00           C  
ATOM   2615  H   LEU A 167      -2.041  17.197  53.954  1.00  0.00           H  
ATOM   2616  HA  LEU A 167      -3.768  15.958  55.848  1.00  0.00           H  
ATOM   2617 1HB  LEU A 167      -1.253  14.959  54.465  1.00  0.00           H  
ATOM   2618 2HB  LEU A 167      -2.282  13.942  55.429  1.00  0.00           H  
ATOM   2619  HG  LEU A 167      -3.210  15.318  52.913  1.00  0.00           H  
ATOM   2620 1HD1 LEU A 167      -3.020  13.089  51.871  1.00  0.00           H  
ATOM   2621 2HD1 LEU A 167      -1.446  13.655  52.449  1.00  0.00           H  
ATOM   2622 3HD1 LEU A 167      -2.347  12.447  53.373  1.00  0.00           H  
ATOM   2623 1HD2 LEU A 167      -5.053  13.777  53.065  1.00  0.00           H  
ATOM   2624 2HD2 LEU A 167      -4.442  13.129  54.588  1.00  0.00           H  
ATOM   2625 3HD2 LEU A 167      -5.019  14.797  54.490  1.00  0.00           H  
ATOM   2626  N   LYS A 168      -0.718  16.561  56.941  1.00  0.00           N  
ATOM   2627  CA  LYS A 168       0.030  16.666  58.188  1.00  0.00           C  
ATOM   2628  C   LYS A 168      -0.630  17.626  59.169  1.00  0.00           C  
ATOM   2629  O   LYS A 168      -0.775  17.315  60.355  1.00  0.00           O  
ATOM   2630  CB  LYS A 168       1.451  17.180  57.947  1.00  0.00           C  
ATOM   2631  CG  LYS A 168       2.432  16.238  57.289  1.00  0.00           C  
ATOM   2632  CD  LYS A 168       3.761  16.975  57.115  1.00  0.00           C  
ATOM   2633  CE  LYS A 168       4.870  16.101  56.582  1.00  0.00           C  
ATOM   2634  NZ  LYS A 168       6.131  16.884  56.417  1.00  0.00           N  
ATOM   2635  H   LYS A 168      -0.274  16.799  56.047  1.00  0.00           H  
ATOM   2636  HA  LYS A 168       0.073  15.678  58.646  1.00  0.00           H  
ATOM   2637 1HB  LYS A 168       1.398  18.073  57.318  1.00  0.00           H  
ATOM   2638 2HB  LYS A 168       1.879  17.489  58.899  1.00  0.00           H  
ATOM   2639 1HG  LYS A 168       2.571  15.355  57.913  1.00  0.00           H  
ATOM   2640 2HG  LYS A 168       2.051  15.925  56.319  1.00  0.00           H  
ATOM   2641 1HD  LYS A 168       3.605  17.806  56.418  1.00  0.00           H  
ATOM   2642 2HD  LYS A 168       4.069  17.389  58.073  1.00  0.00           H  
ATOM   2643 1HE  LYS A 168       5.049  15.288  57.285  1.00  0.00           H  
ATOM   2644 2HE  LYS A 168       4.583  15.678  55.622  1.00  0.00           H  
ATOM   2645 1HZ  LYS A 168       6.864  16.277  56.079  1.00  0.00           H  
ATOM   2646 2HZ  LYS A 168       5.983  17.638  55.756  1.00  0.00           H  
ATOM   2647 3HZ  LYS A 168       6.406  17.273  57.309  1.00  0.00           H  
ATOM   2648  N   ARG A 169      -1.076  18.788  58.674  1.00  0.00           N  
ATOM   2649  CA  ARG A 169      -1.681  19.808  59.529  1.00  0.00           C  
ATOM   2650  C   ARG A 169      -2.933  19.292  60.215  1.00  0.00           C  
ATOM   2651  O   ARG A 169      -3.192  19.595  61.382  1.00  0.00           O  
ATOM   2652  CB  ARG A 169      -2.015  21.058  58.724  1.00  0.00           C  
ATOM   2653  CG  ARG A 169      -0.799  21.871  58.277  1.00  0.00           C  
ATOM   2654  CD  ARG A 169      -1.179  23.039  57.450  1.00  0.00           C  
ATOM   2655  NE  ARG A 169      -0.005  23.771  56.973  1.00  0.00           N  
ATOM   2656  CZ  ARG A 169      -0.025  24.962  56.325  1.00  0.00           C  
ATOM   2657  NH1 ARG A 169      -1.167  25.597  56.089  1.00  0.00           N  
ATOM   2658  NH2 ARG A 169       1.120  25.485  55.922  1.00  0.00           N  
ATOM   2659  H   ARG A 169      -0.932  18.989  57.679  1.00  0.00           H  
ATOM   2660  HA  ARG A 169      -0.957  20.080  60.291  1.00  0.00           H  
ATOM   2661 1HB  ARG A 169      -2.560  20.769  57.824  1.00  0.00           H  
ATOM   2662 2HB  ARG A 169      -2.666  21.709  59.307  1.00  0.00           H  
ATOM   2663 1HG  ARG A 169      -0.288  22.249  59.159  1.00  0.00           H  
ATOM   2664 2HG  ARG A 169      -0.111  21.251  57.710  1.00  0.00           H  
ATOM   2665 1HD  ARG A 169      -1.736  22.688  56.581  1.00  0.00           H  
ATOM   2666 2HD  ARG A 169      -1.794  23.714  58.039  1.00  0.00           H  
ATOM   2667  HE  ARG A 169       0.924  23.319  57.096  1.00  0.00           H  
ATOM   2668 1HH1 ARG A 169      -2.044  25.203  56.393  1.00  0.00           H  
ATOM   2669 2HH1 ARG A 169      -1.164  26.486  55.603  1.00  0.00           H  
ATOM   2670 1HH2 ARG A 169       1.988  24.986  56.102  1.00  0.00           H  
ATOM   2671 2HH2 ARG A 169       1.135  26.368  55.436  1.00  0.00           H  
ATOM   2672  N   SER A 170      -3.677  18.465  59.498  1.00  0.00           N  
ATOM   2673  CA  SER A 170      -4.916  17.873  59.977  1.00  0.00           C  
ATOM   2674  C   SER A 170      -4.709  16.715  60.966  1.00  0.00           C  
ATOM   2675  O   SER A 170      -5.690  16.200  61.519  1.00  0.00           O  
ATOM   2676  CB  SER A 170      -5.722  17.363  58.813  1.00  0.00           C  
ATOM   2677  OG  SER A 170      -5.126  16.216  58.260  1.00  0.00           O  
ATOM   2678  H   SER A 170      -3.410  18.312  58.522  1.00  0.00           H  
ATOM   2679  HA  SER A 170      -5.483  18.657  60.478  1.00  0.00           H  
ATOM   2680 1HB  SER A 170      -6.727  17.135  59.159  1.00  0.00           H  
ATOM   2681 2HB  SER A 170      -5.801  18.140  58.052  1.00  0.00           H  
ATOM   2682  HG  SER A 170      -4.263  16.506  57.918  1.00  0.00           H  
ATOM   2683  N   GLY A 171      -3.457  16.263  61.165  1.00  0.00           N  
ATOM   2684  CA  GLY A 171      -3.190  15.148  62.064  1.00  0.00           C  
ATOM   2685  C   GLY A 171      -3.111  13.757  61.411  1.00  0.00           C  
ATOM   2686  O   GLY A 171      -3.245  12.746  62.103  1.00  0.00           O  
ATOM   2687  H   GLY A 171      -2.661  16.722  60.720  1.00  0.00           H  
ATOM   2688 1HA  GLY A 171      -2.248  15.349  62.572  1.00  0.00           H  
ATOM   2689 2HA  GLY A 171      -3.948  15.134  62.842  1.00  0.00           H  
ATOM   2690  N   THR A 172      -2.928  13.689  60.093  1.00  0.00           N  
ATOM   2691  CA  THR A 172      -2.827  12.408  59.394  1.00  0.00           C  
ATOM   2692  C   THR A 172      -1.427  11.809  59.636  1.00  0.00           C  
ATOM   2693  O   THR A 172      -0.418  12.500  59.481  1.00  0.00           O  
ATOM   2694  CB  THR A 172      -3.086  12.628  57.883  1.00  0.00           C  
ATOM   2695  OG1 THR A 172      -4.396  13.197  57.697  1.00  0.00           O  
ATOM   2696  CG2 THR A 172      -3.028  11.371  57.097  1.00  0.00           C  
ATOM   2697  H   THR A 172      -2.804  14.535  59.536  1.00  0.00           H  
ATOM   2698  HA  THR A 172      -3.573  11.722  59.794  1.00  0.00           H  
ATOM   2699  HB  THR A 172      -2.341  13.295  57.519  1.00  0.00           H  
ATOM   2700  HG1 THR A 172      -4.410  14.098  58.076  1.00  0.00           H  
ATOM   2701 1HG2 THR A 172      -3.210  11.587  56.048  1.00  0.00           H  
ATOM   2702 2HG2 THR A 172      -2.060  10.930  57.202  1.00  0.00           H  
ATOM   2703 3HG2 THR A 172      -3.789  10.691  57.465  1.00  0.00           H  
ATOM   2704  N   SER A 173      -1.352  10.532  60.020  1.00  0.00           N  
ATOM   2705  CA  SER A 173      -0.045   9.914  60.271  1.00  0.00           C  
ATOM   2706  C   SER A 173       0.689   9.707  58.958  1.00  0.00           C  
ATOM   2707  O   SER A 173       0.063   9.714  57.899  1.00  0.00           O  
ATOM   2708  CB  SER A 173      -0.201   8.572  60.963  1.00  0.00           C  
ATOM   2709  OG  SER A 173      -0.748   7.607  60.098  1.00  0.00           O  
ATOM   2710  H   SER A 173      -2.199   9.988  60.155  1.00  0.00           H  
ATOM   2711  HA  SER A 173       0.545  10.578  60.900  1.00  0.00           H  
ATOM   2712 1HB  SER A 173       0.769   8.236  61.307  1.00  0.00           H  
ATOM   2713 2HB  SER A 173      -0.842   8.686  61.839  1.00  0.00           H  
ATOM   2714  HG  SER A 173      -1.728   7.749  60.119  1.00  0.00           H  
ATOM   2715  N   GLU A 174       2.000   9.466  59.006  1.00  0.00           N  
ATOM   2716  CA  GLU A 174       2.725   9.278  57.753  1.00  0.00           C  
ATOM   2717  C   GLU A 174       2.253   8.040  56.990  1.00  0.00           C  
ATOM   2718  O   GLU A 174       2.242   8.040  55.759  1.00  0.00           O  
ATOM   2719  CB  GLU A 174       4.231   9.193  57.982  1.00  0.00           C  
ATOM   2720  CG  GLU A 174       5.055   9.238  56.679  1.00  0.00           C  
ATOM   2721  CD  GLU A 174       4.947  10.593  55.956  1.00  0.00           C  
ATOM   2722  OE1 GLU A 174       4.614  11.549  56.620  1.00  0.00           O  
ATOM   2723  OE2 GLU A 174       5.239  10.687  54.766  1.00  0.00           O  
ATOM   2724  H   GLU A 174       2.486   9.461  59.892  1.00  0.00           H  
ATOM   2725  HA  GLU A 174       2.536  10.150  57.127  1.00  0.00           H  
ATOM   2726 1HB  GLU A 174       4.555  10.016  58.618  1.00  0.00           H  
ATOM   2727 2HB  GLU A 174       4.467   8.261  58.498  1.00  0.00           H  
ATOM   2728 1HG  GLU A 174       6.094   9.042  56.919  1.00  0.00           H  
ATOM   2729 2HG  GLU A 174       4.711   8.450  56.018  1.00  0.00           H  
ATOM   2730  N   GLN A 175       1.900   6.964  57.700  1.00  0.00           N  
ATOM   2731  CA  GLN A 175       1.451   5.766  56.994  1.00  0.00           C  
ATOM   2732  C   GLN A 175       0.146   6.052  56.279  1.00  0.00           C  
ATOM   2733  O   GLN A 175      -0.060   5.610  55.145  1.00  0.00           O  
ATOM   2734  CB  GLN A 175       1.288   4.580  57.935  1.00  0.00           C  
ATOM   2735  CG  GLN A 175       2.610   4.074  58.457  1.00  0.00           C  
ATOM   2736  CD  GLN A 175       2.480   2.928  59.402  1.00  0.00           C  
ATOM   2737  OE1 GLN A 175       1.379   2.584  59.847  1.00  0.00           O  
ATOM   2738  NE2 GLN A 175       3.620   2.348  59.716  1.00  0.00           N  
ATOM   2739  H   GLN A 175       1.945   6.999  58.709  1.00  0.00           H  
ATOM   2740  HA  GLN A 175       2.196   5.506  56.245  1.00  0.00           H  
ATOM   2741 1HB  GLN A 175       0.665   4.869  58.782  1.00  0.00           H  
ATOM   2742 2HB  GLN A 175       0.782   3.766  57.415  1.00  0.00           H  
ATOM   2743 1HG  GLN A 175       3.227   3.744  57.619  1.00  0.00           H  
ATOM   2744 2HG  GLN A 175       3.120   4.879  58.981  1.00  0.00           H  
ATOM   2745 1HE2 GLN A 175       3.668   1.575  60.345  1.00  0.00           H  
ATOM   2746 2HE2 GLN A 175       4.496   2.710  59.306  1.00  0.00           H  
ATOM   2747  N   ASP A 176      -0.721   6.833  56.927  1.00  0.00           N  
ATOM   2748  CA  ASP A 176      -1.992   7.192  56.322  1.00  0.00           C  
ATOM   2749  C   ASP A 176      -1.736   8.063  55.096  1.00  0.00           C  
ATOM   2750  O   ASP A 176      -2.396   7.883  54.062  1.00  0.00           O  
ATOM   2751  CB  ASP A 176      -2.824   7.953  57.329  1.00  0.00           C  
ATOM   2752  CG  ASP A 176      -3.281   7.117  58.472  1.00  0.00           C  
ATOM   2753  OD1 ASP A 176      -3.400   5.922  58.352  1.00  0.00           O  
ATOM   2754  OD2 ASP A 176      -3.402   7.695  59.537  1.00  0.00           O  
ATOM   2755  H   ASP A 176      -0.512   7.123  57.883  1.00  0.00           H  
ATOM   2756  HA  ASP A 176      -2.518   6.285  56.019  1.00  0.00           H  
ATOM   2757 1HB  ASP A 176      -2.226   8.748  57.734  1.00  0.00           H  
ATOM   2758 2HB  ASP A 176      -3.691   8.394  56.831  1.00  0.00           H  
ATOM   2759  N   VAL A 177      -0.736   8.957  55.179  1.00  0.00           N  
ATOM   2760  CA  VAL A 177      -0.382   9.804  54.042  1.00  0.00           C  
ATOM   2761  C   VAL A 177       0.070   8.936  52.896  1.00  0.00           C  
ATOM   2762  O   VAL A 177      -0.344   9.154  51.758  1.00  0.00           O  
ATOM   2763  CB  VAL A 177       0.757  10.813  54.364  1.00  0.00           C  
ATOM   2764  CG1 VAL A 177       1.245  11.504  53.075  1.00  0.00           C  
ATOM   2765  CG2 VAL A 177       0.269  11.887  55.347  1.00  0.00           C  
ATOM   2766  H   VAL A 177      -0.264   9.072  56.083  1.00  0.00           H  
ATOM   2767  HA  VAL A 177      -1.272  10.354  53.735  1.00  0.00           H  
ATOM   2768  HB  VAL A 177       1.601  10.274  54.790  1.00  0.00           H  
ATOM   2769 1HG1 VAL A 177       2.046  12.189  53.330  1.00  0.00           H  
ATOM   2770 2HG1 VAL A 177       1.628  10.777  52.361  1.00  0.00           H  
ATOM   2771 3HG1 VAL A 177       0.423  12.053  52.623  1.00  0.00           H  
ATOM   2772 1HG2 VAL A 177       1.085  12.577  55.559  1.00  0.00           H  
ATOM   2773 2HG2 VAL A 177      -0.553  12.425  54.916  1.00  0.00           H  
ATOM   2774 3HG2 VAL A 177      -0.047  11.432  56.262  1.00  0.00           H  
ATOM   2775  N   MET A 178       0.942   7.956  53.154  1.00  0.00           N  
ATOM   2776  CA  MET A 178       1.411   7.091  52.083  1.00  0.00           C  
ATOM   2777  C   MET A 178       0.275   6.352  51.414  1.00  0.00           C  
ATOM   2778  O   MET A 178       0.217   6.288  50.198  1.00  0.00           O  
ATOM   2779  CB  MET A 178       2.421   6.087  52.601  1.00  0.00           C  
ATOM   2780  CG  MET A 178       3.751   6.674  52.989  1.00  0.00           C  
ATOM   2781  SD  MET A 178       4.643   7.384  51.607  1.00  0.00           S  
ATOM   2782  CE  MET A 178       5.270   5.974  50.730  1.00  0.00           C  
ATOM   2783  H   MET A 178       1.294   7.838  54.111  1.00  0.00           H  
ATOM   2784  HA  MET A 178       1.886   7.720  51.325  1.00  0.00           H  
ATOM   2785 1HB  MET A 178       1.999   5.630  53.482  1.00  0.00           H  
ATOM   2786 2HB  MET A 178       2.562   5.309  51.864  1.00  0.00           H  
ATOM   2787 1HG  MET A 178       3.592   7.458  53.725  1.00  0.00           H  
ATOM   2788 2HG  MET A 178       4.370   5.900  53.445  1.00  0.00           H  
ATOM   2789 1HE  MET A 178       5.839   6.311  49.866  1.00  0.00           H  
ATOM   2790 2HE  MET A 178       5.916   5.406  51.393  1.00  0.00           H  
ATOM   2791 3HE  MET A 178       4.453   5.343  50.391  1.00  0.00           H  
ATOM   2792  N   LEU A 179      -0.668   5.810  52.195  1.00  0.00           N  
ATOM   2793  CA  LEU A 179      -1.765   5.089  51.561  1.00  0.00           C  
ATOM   2794  C   LEU A 179      -2.602   6.031  50.685  1.00  0.00           C  
ATOM   2795  O   LEU A 179      -2.973   5.666  49.559  1.00  0.00           O  
ATOM   2796  CB  LEU A 179      -2.595   4.391  52.661  1.00  0.00           C  
ATOM   2797  CG  LEU A 179      -1.878   3.157  53.379  1.00  0.00           C  
ATOM   2798  CD1 LEU A 179      -2.660   2.726  54.636  1.00  0.00           C  
ATOM   2799  CD2 LEU A 179      -1.804   1.951  52.408  1.00  0.00           C  
ATOM   2800  H   LEU A 179      -0.583   5.859  53.213  1.00  0.00           H  
ATOM   2801  HA  LEU A 179      -1.342   4.333  50.909  1.00  0.00           H  
ATOM   2802 1HB  LEU A 179      -2.834   5.132  53.429  1.00  0.00           H  
ATOM   2803 2HB  LEU A 179      -3.518   4.043  52.222  1.00  0.00           H  
ATOM   2804  HG  LEU A 179      -0.868   3.455  53.681  1.00  0.00           H  
ATOM   2805 1HD1 LEU A 179      -2.144   1.890  55.113  1.00  0.00           H  
ATOM   2806 2HD1 LEU A 179      -2.713   3.563  55.338  1.00  0.00           H  
ATOM   2807 3HD1 LEU A 179      -3.650   2.420  54.371  1.00  0.00           H  
ATOM   2808 1HD2 LEU A 179      -1.314   1.123  52.912  1.00  0.00           H  
ATOM   2809 2HD2 LEU A 179      -2.814   1.645  52.123  1.00  0.00           H  
ATOM   2810 3HD2 LEU A 179      -1.240   2.204  51.521  1.00  0.00           H  
ATOM   2811  N   ILE A 180      -2.857   7.268  51.154  1.00  0.00           N  
ATOM   2812  CA  ILE A 180      -3.623   8.234  50.367  1.00  0.00           C  
ATOM   2813  C   ILE A 180      -2.890   8.622  49.099  1.00  0.00           C  
ATOM   2814  O   ILE A 180      -3.460   8.593  48.008  1.00  0.00           O  
ATOM   2815  CB  ILE A 180      -3.927   9.528  51.170  1.00  0.00           C  
ATOM   2816  CG1 ILE A 180      -4.883   9.211  52.342  1.00  0.00           C  
ATOM   2817  CG2 ILE A 180      -4.523  10.641  50.230  1.00  0.00           C  
ATOM   2818  CD1 ILE A 180      -5.006  10.323  53.381  1.00  0.00           C  
ATOM   2819  H   ILE A 180      -2.539   7.517  52.100  1.00  0.00           H  
ATOM   2820  HA  ILE A 180      -4.570   7.775  50.086  1.00  0.00           H  
ATOM   2821  HB  ILE A 180      -2.989   9.889  51.612  1.00  0.00           H  
ATOM   2822 1HG1 ILE A 180      -5.876   9.008  51.930  1.00  0.00           H  
ATOM   2823 2HG1 ILE A 180      -4.530   8.315  52.843  1.00  0.00           H  
ATOM   2824 1HG2 ILE A 180      -4.709  11.538  50.797  1.00  0.00           H  
ATOM   2825 2HG2 ILE A 180      -3.834  10.886  49.426  1.00  0.00           H  
ATOM   2826 3HG2 ILE A 180      -5.456  10.288  49.808  1.00  0.00           H  
ATOM   2827 1HD1 ILE A 180      -5.684  10.015  54.164  1.00  0.00           H  
ATOM   2828 2HD1 ILE A 180      -4.022  10.517  53.812  1.00  0.00           H  
ATOM   2829 3HD1 ILE A 180      -5.385  11.228  52.925  1.00  0.00           H  
ATOM   2830  N   VAL A 181      -1.616   8.989  49.247  1.00  0.00           N  
ATOM   2831  CA  VAL A 181      -0.817   9.430  48.122  1.00  0.00           C  
ATOM   2832  C   VAL A 181      -0.624   8.325  47.111  1.00  0.00           C  
ATOM   2833  O   VAL A 181      -0.695   8.599  45.918  1.00  0.00           O  
ATOM   2834  CB  VAL A 181       0.544   9.986  48.594  1.00  0.00           C  
ATOM   2835  CG1 VAL A 181       1.467  10.248  47.389  1.00  0.00           C  
ATOM   2836  CG2 VAL A 181       0.297  11.304  49.368  1.00  0.00           C  
ATOM   2837  H   VAL A 181      -1.204   8.967  50.177  1.00  0.00           H  
ATOM   2838  HA  VAL A 181      -1.345  10.243  47.635  1.00  0.00           H  
ATOM   2839  HB  VAL A 181       1.030   9.258  49.252  1.00  0.00           H  
ATOM   2840 1HG1 VAL A 181       2.415  10.652  47.741  1.00  0.00           H  
ATOM   2841 2HG1 VAL A 181       1.656   9.326  46.844  1.00  0.00           H  
ATOM   2842 3HG1 VAL A 181       0.986  10.963  46.724  1.00  0.00           H  
ATOM   2843 1HG2 VAL A 181       1.247  11.700  49.713  1.00  0.00           H  
ATOM   2844 2HG2 VAL A 181      -0.184  12.028  48.713  1.00  0.00           H  
ATOM   2845 3HG2 VAL A 181      -0.347  11.118  50.219  1.00  0.00           H  
ATOM   2846  N   MET A 182      -0.331   7.100  47.556  1.00  0.00           N  
ATOM   2847  CA  MET A 182      -0.158   5.981  46.649  1.00  0.00           C  
ATOM   2848  C   MET A 182      -1.437   5.697  45.865  1.00  0.00           C  
ATOM   2849  O   MET A 182      -1.373   5.436  44.657  1.00  0.00           O  
ATOM   2850  CB  MET A 182       0.309   4.768  47.442  1.00  0.00           C  
ATOM   2851  CG  MET A 182       1.748   4.886  47.955  1.00  0.00           C  
ATOM   2852  SD  MET A 182       2.197   3.598  49.160  1.00  0.00           S  
ATOM   2853  CE  MET A 182       2.254   2.105  48.202  1.00  0.00           C  
ATOM   2854  H   MET A 182      -0.237   6.932  48.555  1.00  0.00           H  
ATOM   2855  HA  MET A 182       0.621   6.237  45.941  1.00  0.00           H  
ATOM   2856 1HB  MET A 182      -0.337   4.647  48.307  1.00  0.00           H  
ATOM   2857 2HB  MET A 182       0.224   3.877  46.828  1.00  0.00           H  
ATOM   2858 1HG  MET A 182       2.421   4.811  47.106  1.00  0.00           H  
ATOM   2859 2HG  MET A 182       1.902   5.861  48.417  1.00  0.00           H  
ATOM   2860 1HE  MET A 182       2.526   1.274  48.853  1.00  0.00           H  
ATOM   2861 2HE  MET A 182       1.280   1.910  47.763  1.00  0.00           H  
ATOM   2862 3HE  MET A 182       2.994   2.208  47.415  1.00  0.00           H  
ATOM   2863  N   ALA A 183      -2.613   5.743  46.517  1.00  0.00           N  
ATOM   2864  CA  ALA A 183      -3.855   5.519  45.781  1.00  0.00           C  
ATOM   2865  C   ALA A 183      -4.026   6.580  44.678  1.00  0.00           C  
ATOM   2866  O   ALA A 183      -4.398   6.256  43.537  1.00  0.00           O  
ATOM   2867  CB  ALA A 183      -5.020   5.551  46.744  1.00  0.00           C  
ATOM   2868  H   ALA A 183      -2.654   5.892  47.534  1.00  0.00           H  
ATOM   2869  HA  ALA A 183      -3.805   4.541  45.306  1.00  0.00           H  
ATOM   2870 1HB  ALA A 183      -5.953   5.371  46.210  1.00  0.00           H  
ATOM   2871 2HB  ALA A 183      -4.888   4.791  47.509  1.00  0.00           H  
ATOM   2872 3HB  ALA A 183      -5.039   6.523  47.213  1.00  0.00           H  
ATOM   2873  N   VAL A 184      -3.691   7.835  45.004  1.00  0.00           N  
ATOM   2874  CA  VAL A 184      -3.764   8.930  44.048  1.00  0.00           C  
ATOM   2875  C   VAL A 184      -2.736   8.754  42.940  1.00  0.00           C  
ATOM   2876  O   VAL A 184      -3.065   8.950  41.772  1.00  0.00           O  
ATOM   2877  CB  VAL A 184      -3.573  10.286  44.748  1.00  0.00           C  
ATOM   2878  CG1 VAL A 184      -3.460  11.422  43.718  1.00  0.00           C  
ATOM   2879  CG2 VAL A 184      -4.770  10.540  45.682  1.00  0.00           C  
ATOM   2880  H   VAL A 184      -3.427   8.037  45.975  1.00  0.00           H  
ATOM   2881  HA  VAL A 184      -4.755   8.916  43.597  1.00  0.00           H  
ATOM   2882  HB  VAL A 184      -2.653  10.261  45.330  1.00  0.00           H  
ATOM   2883 1HG1 VAL A 184      -3.318  12.353  44.254  1.00  0.00           H  
ATOM   2884 2HG1 VAL A 184      -2.609  11.265  43.065  1.00  0.00           H  
ATOM   2885 3HG1 VAL A 184      -4.369  11.471  43.124  1.00  0.00           H  
ATOM   2886 1HG2 VAL A 184      -4.634  11.476  46.197  1.00  0.00           H  
ATOM   2887 2HG2 VAL A 184      -5.692  10.575  45.107  1.00  0.00           H  
ATOM   2888 3HG2 VAL A 184      -4.846   9.746  46.405  1.00  0.00           H  
ATOM   2889  N   LEU A 185      -1.493   8.406  43.296  1.00  0.00           N  
ATOM   2890  CA  LEU A 185      -0.403   8.225  42.344  1.00  0.00           C  
ATOM   2891  C   LEU A 185      -0.778   7.211  41.290  1.00  0.00           C  
ATOM   2892  O   LEU A 185      -0.513   7.423  40.106  1.00  0.00           O  
ATOM   2893  CB  LEU A 185       0.866   7.760  43.084  1.00  0.00           C  
ATOM   2894  CG  LEU A 185       2.161   7.473  42.252  1.00  0.00           C  
ATOM   2895  CD1 LEU A 185       2.626   8.737  41.503  1.00  0.00           C  
ATOM   2896  CD2 LEU A 185       3.263   6.974  43.233  1.00  0.00           C  
ATOM   2897  H   LEU A 185      -1.286   8.286  44.281  1.00  0.00           H  
ATOM   2898  HA  LEU A 185      -0.210   9.182  41.865  1.00  0.00           H  
ATOM   2899 1HB  LEU A 185       1.107   8.495  43.854  1.00  0.00           H  
ATOM   2900 2HB  LEU A 185       0.613   6.832  43.588  1.00  0.00           H  
ATOM   2901  HG  LEU A 185       1.958   6.697  41.513  1.00  0.00           H  
ATOM   2902 1HD1 LEU A 185       3.530   8.508  40.938  1.00  0.00           H  
ATOM   2903 2HD1 LEU A 185       1.852   9.073  40.808  1.00  0.00           H  
ATOM   2904 3HD1 LEU A 185       2.833   9.524  42.225  1.00  0.00           H  
ATOM   2905 1HD2 LEU A 185       4.174   6.751  42.682  1.00  0.00           H  
ATOM   2906 2HD2 LEU A 185       3.472   7.751  43.972  1.00  0.00           H  
ATOM   2907 3HD2 LEU A 185       2.926   6.074  43.745  1.00  0.00           H  
ATOM   2908  N   LEU A 186      -1.406   6.111  41.709  1.00  0.00           N  
ATOM   2909  CA  LEU A 186      -1.830   5.099  40.768  1.00  0.00           C  
ATOM   2910  C   LEU A 186      -2.832   5.687  39.768  1.00  0.00           C  
ATOM   2911  O   LEU A 186      -2.682   5.476  38.562  1.00  0.00           O  
ATOM   2912  CB  LEU A 186      -2.405   3.903  41.539  1.00  0.00           C  
ATOM   2913  CG  LEU A 186      -2.945   2.724  40.720  1.00  0.00           C  
ATOM   2914  CD1 LEU A 186      -1.851   2.109  39.849  1.00  0.00           C  
ATOM   2915  CD2 LEU A 186      -3.509   1.673  41.684  1.00  0.00           C  
ATOM   2916  H   LEU A 186      -1.542   5.963  42.716  1.00  0.00           H  
ATOM   2917  HA  LEU A 186      -0.960   4.776  40.210  1.00  0.00           H  
ATOM   2918 1HB  LEU A 186      -1.628   3.527  42.200  1.00  0.00           H  
ATOM   2919 2HB  LEU A 186      -3.224   4.270  42.165  1.00  0.00           H  
ATOM   2920  HG  LEU A 186      -3.721   3.082  40.078  1.00  0.00           H  
ATOM   2921 1HD1 LEU A 186      -2.270   1.280  39.279  1.00  0.00           H  
ATOM   2922 2HD1 LEU A 186      -1.460   2.851  39.155  1.00  0.00           H  
ATOM   2923 3HD1 LEU A 186      -1.044   1.742  40.484  1.00  0.00           H  
ATOM   2924 1HD2 LEU A 186      -3.911   0.854  41.122  1.00  0.00           H  
ATOM   2925 2HD2 LEU A 186      -2.716   1.307  42.341  1.00  0.00           H  
ATOM   2926 3HD2 LEU A 186      -4.295   2.113  42.286  1.00  0.00           H  
ATOM   2927  N   VAL A 187      -3.815   6.460  40.255  1.00  0.00           N  
ATOM   2928  CA  VAL A 187      -4.772   7.101  39.345  1.00  0.00           C  
ATOM   2929  C   VAL A 187      -4.086   8.115  38.421  1.00  0.00           C  
ATOM   2930  O   VAL A 187      -4.486   8.248  37.255  1.00  0.00           O  
ATOM   2931  CB  VAL A 187      -5.938   7.749  40.101  1.00  0.00           C  
ATOM   2932  CG1 VAL A 187      -6.813   8.592  39.110  1.00  0.00           C  
ATOM   2933  CG2 VAL A 187      -6.755   6.620  40.743  1.00  0.00           C  
ATOM   2934  H   VAL A 187      -3.916   6.556  41.273  1.00  0.00           H  
ATOM   2935  HA  VAL A 187      -5.206   6.325  38.723  1.00  0.00           H  
ATOM   2936  HB  VAL A 187      -5.559   8.416  40.875  1.00  0.00           H  
ATOM   2937 1HG1 VAL A 187      -7.653   9.037  39.625  1.00  0.00           H  
ATOM   2938 2HG1 VAL A 187      -6.227   9.394  38.665  1.00  0.00           H  
ATOM   2939 3HG1 VAL A 187      -7.188   7.940  38.320  1.00  0.00           H  
ATOM   2940 1HG2 VAL A 187      -7.597   7.029  41.294  1.00  0.00           H  
ATOM   2941 2HG2 VAL A 187      -7.122   5.950  39.967  1.00  0.00           H  
ATOM   2942 3HG2 VAL A 187      -6.113   6.066  41.424  1.00  0.00           H  
ATOM   2943  N   VAL A 188      -3.131   8.887  38.944  1.00  0.00           N  
ATOM   2944  CA  VAL A 188      -2.392   9.850  38.128  1.00  0.00           C  
ATOM   2945  C   VAL A 188      -1.661   9.177  37.005  1.00  0.00           C  
ATOM   2946  O   VAL A 188      -1.747   9.613  35.856  1.00  0.00           O  
ATOM   2947  CB  VAL A 188      -1.343  10.582  38.988  1.00  0.00           C  
ATOM   2948  CG1 VAL A 188      -0.325  11.396  38.106  1.00  0.00           C  
ATOM   2949  CG2 VAL A 188      -2.081  11.508  39.927  1.00  0.00           C  
ATOM   2950  H   VAL A 188      -2.922   8.783  39.941  1.00  0.00           H  
ATOM   2951  HA  VAL A 188      -3.100  10.568  37.715  1.00  0.00           H  
ATOM   2952  HB  VAL A 188      -0.781   9.854  39.558  1.00  0.00           H  
ATOM   2953 1HG1 VAL A 188       0.399  11.880  38.745  1.00  0.00           H  
ATOM   2954 2HG1 VAL A 188       0.213  10.728  37.437  1.00  0.00           H  
ATOM   2955 3HG1 VAL A 188      -0.824  12.133  37.521  1.00  0.00           H  
ATOM   2956 1HG2 VAL A 188      -1.386  12.021  40.575  1.00  0.00           H  
ATOM   2957 2HG2 VAL A 188      -2.632  12.219  39.335  1.00  0.00           H  
ATOM   2958 3HG2 VAL A 188      -2.772  10.951  40.528  1.00  0.00           H  
ATOM   2959  N   LEU A 189      -0.928   8.117  37.320  1.00  0.00           N  
ATOM   2960  CA  LEU A 189      -0.186   7.435  36.293  1.00  0.00           C  
ATOM   2961  C   LEU A 189      -1.144   6.798  35.299  1.00  0.00           C  
ATOM   2962  O   LEU A 189      -0.896   6.850  34.091  1.00  0.00           O  
ATOM   2963  CB  LEU A 189       0.746   6.418  36.951  1.00  0.00           C  
ATOM   2964  CG  LEU A 189       1.925   7.043  37.815  1.00  0.00           C  
ATOM   2965  CD1 LEU A 189       2.590   5.931  38.594  1.00  0.00           C  
ATOM   2966  CD2 LEU A 189       2.952   7.774  36.918  1.00  0.00           C  
ATOM   2967  H   LEU A 189      -0.883   7.800  38.293  1.00  0.00           H  
ATOM   2968  HA  LEU A 189       0.401   8.168  35.752  1.00  0.00           H  
ATOM   2969 1HB  LEU A 189       0.145   5.781  37.612  1.00  0.00           H  
ATOM   2970 2HB  LEU A 189       1.185   5.795  36.176  1.00  0.00           H  
ATOM   2971  HG  LEU A 189       1.509   7.757  38.531  1.00  0.00           H  
ATOM   2972 1HD1 LEU A 189       3.387   6.331  39.220  1.00  0.00           H  
ATOM   2973 2HD1 LEU A 189       1.833   5.465  39.226  1.00  0.00           H  
ATOM   2974 3HD1 LEU A 189       3.003   5.193  37.919  1.00  0.00           H  
ATOM   2975 1HD2 LEU A 189       3.744   8.182  37.546  1.00  0.00           H  
ATOM   2976 2HD2 LEU A 189       3.379   7.069  36.206  1.00  0.00           H  
ATOM   2977 3HD2 LEU A 189       2.482   8.586  36.378  1.00  0.00           H  
ATOM   2978  N   ALA A 190      -2.253   6.219  35.788  1.00  0.00           N  
ATOM   2979  CA  ALA A 190      -3.244   5.626  34.903  1.00  0.00           C  
ATOM   2980  C   ALA A 190      -3.862   6.674  33.978  1.00  0.00           C  
ATOM   2981  O   ALA A 190      -4.054   6.397  32.789  1.00  0.00           O  
ATOM   2982  CB  ALA A 190      -4.328   4.942  35.712  1.00  0.00           C  
ATOM   2983  H   ALA A 190      -2.400   6.155  36.799  1.00  0.00           H  
ATOM   2984  HA  ALA A 190      -2.743   4.884  34.284  1.00  0.00           H  
ATOM   2985 1HB  ALA A 190      -5.048   4.478  35.040  1.00  0.00           H  
ATOM   2986 2HB  ALA A 190      -3.872   4.185  36.345  1.00  0.00           H  
ATOM   2987 3HB  ALA A 190      -4.833   5.676  36.334  1.00  0.00           H  
ATOM   2988  N   THR A 191      -4.140   7.880  34.502  1.00  0.00           N  
ATOM   2989  CA  THR A 191      -4.717   8.967  33.717  1.00  0.00           C  
ATOM   2990  C   THR A 191      -3.746   9.410  32.635  1.00  0.00           C  
ATOM   2991  O   THR A 191      -4.144   9.599  31.477  1.00  0.00           O  
ATOM   2992  CB  THR A 191      -5.093  10.179  34.602  1.00  0.00           C  
ATOM   2993  OG1 THR A 191      -6.071   9.787  35.587  1.00  0.00           O  
ATOM   2994  CG2 THR A 191      -5.698  11.304  33.728  1.00  0.00           C  
ATOM   2995  H   THR A 191      -4.004   8.025  35.499  1.00  0.00           H  
ATOM   2996  HA  THR A 191      -5.624   8.599  33.240  1.00  0.00           H  
ATOM   2997  HB  THR A 191      -4.202  10.536  35.105  1.00  0.00           H  
ATOM   2998  HG1 THR A 191      -5.644   9.161  36.228  1.00  0.00           H  
ATOM   2999 1HG2 THR A 191      -5.957  12.152  34.347  1.00  0.00           H  
ATOM   3000 2HG2 THR A 191      -4.990  11.623  32.978  1.00  0.00           H  
ATOM   3001 3HG2 THR A 191      -6.598  10.935  33.236  1.00  0.00           H  
ATOM   3002  N   LEU A 192      -2.474   9.587  33.005  1.00  0.00           N  
ATOM   3003  CA  LEU A 192      -1.455   9.988  32.044  1.00  0.00           C  
ATOM   3004  C   LEU A 192      -1.298   8.914  30.972  1.00  0.00           C  
ATOM   3005  O   LEU A 192      -1.176   9.230  29.771  1.00  0.00           O  
ATOM   3006  CB  LEU A 192      -0.118  10.214  32.774  1.00  0.00           C  
ATOM   3007  CG  LEU A 192       0.005  11.449  33.712  1.00  0.00           C  
ATOM   3008  CD1 LEU A 192       1.275  11.339  34.527  1.00  0.00           C  
ATOM   3009  CD2 LEU A 192       0.066  12.732  32.892  1.00  0.00           C  
ATOM   3010  H   LEU A 192      -2.213   9.450  33.987  1.00  0.00           H  
ATOM   3011  HA  LEU A 192      -1.776  10.910  31.563  1.00  0.00           H  
ATOM   3012 1HB  LEU A 192       0.091   9.328  33.380  1.00  0.00           H  
ATOM   3013 2HB  LEU A 192       0.634  10.300  32.045  1.00  0.00           H  
ATOM   3014  HG  LEU A 192      -0.839  11.476  34.386  1.00  0.00           H  
ATOM   3015 1HD1 LEU A 192       1.345  12.202  35.184  1.00  0.00           H  
ATOM   3016 2HD1 LEU A 192       1.244  10.429  35.125  1.00  0.00           H  
ATOM   3017 3HD1 LEU A 192       2.138  11.313  33.872  1.00  0.00           H  
ATOM   3018 1HD2 LEU A 192       0.161  13.575  33.566  1.00  0.00           H  
ATOM   3019 2HD2 LEU A 192       0.932  12.704  32.225  1.00  0.00           H  
ATOM   3020 3HD2 LEU A 192      -0.832  12.841  32.307  1.00  0.00           H  
ATOM   3021  N   HIS A 193      -1.341   7.634  31.378  1.00  0.00           N  
ATOM   3022  CA  HIS A 193      -1.242   6.560  30.415  1.00  0.00           C  
ATOM   3023  C   HIS A 193      -2.429   6.613  29.475  1.00  0.00           C  
ATOM   3024  O   HIS A 193      -2.268   6.515  28.262  1.00  0.00           O  
ATOM   3025  CB  HIS A 193      -1.192   5.149  30.992  1.00  0.00           C  
ATOM   3026  CG  HIS A 193      -0.905   4.235  29.838  1.00  0.00           C  
ATOM   3027  ND1 HIS A 193       0.365   4.085  29.335  1.00  0.00           N  
ATOM   3028  CD2 HIS A 193      -1.717   3.540  29.002  1.00  0.00           C  
ATOM   3029  CE1 HIS A 193       0.324   3.338  28.248  1.00  0.00           C  
ATOM   3030  NE2 HIS A 193      -0.914   3.003  28.010  1.00  0.00           N  
ATOM   3031  H   HIS A 193      -1.401   7.400  32.372  1.00  0.00           H  
ATOM   3032  HA  HIS A 193      -0.341   6.695  29.814  1.00  0.00           H  
ATOM   3033 1HB  HIS A 193      -0.411   5.060  31.754  1.00  0.00           H  
ATOM   3034 2HB  HIS A 193      -2.150   4.889  31.444  1.00  0.00           H  
ATOM   3035  HD2 HIS A 193      -2.806   3.473  29.062  1.00  0.00           H  
ATOM   3036  HE1 HIS A 193       1.174   3.078  27.632  1.00  0.00           H  
ATOM   3037  HE2 HIS A 193      -1.224   2.458  27.177  1.00  0.00           H  
ATOM   3038  N   ARG A 194      -3.646   6.766  30.024  1.00  0.00           N  
ATOM   3039  CA  ARG A 194      -4.824   6.797  29.171  1.00  0.00           C  
ATOM   3040  C   ARG A 194      -4.730   7.879  28.119  1.00  0.00           C  
ATOM   3041  O   ARG A 194      -5.067   7.619  26.967  1.00  0.00           O  
ATOM   3042  CB  ARG A 194      -6.104   7.029  29.989  1.00  0.00           C  
ATOM   3043  CG  ARG A 194      -6.664   5.840  30.799  1.00  0.00           C  
ATOM   3044  CD  ARG A 194      -7.313   4.807  29.924  1.00  0.00           C  
ATOM   3045  NE  ARG A 194      -8.538   5.320  29.221  1.00  0.00           N  
ATOM   3046  CZ  ARG A 194      -9.037   4.819  28.047  1.00  0.00           C  
ATOM   3047  NH1 ARG A 194      -8.421   3.838  27.455  1.00  0.00           N  
ATOM   3048  NH2 ARG A 194     -10.147   5.323  27.497  1.00  0.00           N  
ATOM   3049  H   ARG A 194      -3.747   6.828  31.035  1.00  0.00           H  
ATOM   3050  HA  ARG A 194      -4.902   5.838  28.667  1.00  0.00           H  
ATOM   3051 1HB  ARG A 194      -5.889   7.809  30.722  1.00  0.00           H  
ATOM   3052 2HB  ARG A 194      -6.877   7.406  29.337  1.00  0.00           H  
ATOM   3053 1HG  ARG A 194      -5.846   5.358  31.321  1.00  0.00           H  
ATOM   3054 2HG  ARG A 194      -7.398   6.198  31.523  1.00  0.00           H  
ATOM   3055 1HD  ARG A 194      -6.605   4.447  29.192  1.00  0.00           H  
ATOM   3056 2HD  ARG A 194      -7.621   3.972  30.564  1.00  0.00           H  
ATOM   3057  HE  ARG A 194      -9.047   6.085  29.656  1.00  0.00           H  
ATOM   3058 1HH1 ARG A 194      -7.582   3.443  27.841  1.00  0.00           H  
ATOM   3059 2HH1 ARG A 194      -8.773   3.447  26.573  1.00  0.00           H  
ATOM   3060 1HH2 ARG A 194     -10.643   6.069  27.949  1.00  0.00           H  
ATOM   3061 2HH2 ARG A 194     -10.518   4.938  26.596  1.00  0.00           H  
ATOM   3062  N   GLU A 195      -4.231   9.070  28.458  1.00  0.00           N  
ATOM   3063  CA  GLU A 195      -4.136  10.090  27.419  1.00  0.00           C  
ATOM   3064  C   GLU A 195      -3.182   9.662  26.293  1.00  0.00           C  
ATOM   3065  O   GLU A 195      -3.479   9.844  25.104  1.00  0.00           O  
ATOM   3066  CB  GLU A 195      -3.668  11.415  28.024  1.00  0.00           C  
ATOM   3067  CG  GLU A 195      -4.686  12.085  28.936  1.00  0.00           C  
ATOM   3068  CD  GLU A 195      -5.935  12.503  28.211  1.00  0.00           C  
ATOM   3069  OE1 GLU A 195      -5.846  13.348  27.353  1.00  0.00           O  
ATOM   3070  OE2 GLU A 195      -6.979  11.976  28.515  1.00  0.00           O  
ATOM   3071  H   GLU A 195      -4.004   9.271  29.438  1.00  0.00           H  
ATOM   3072  HA  GLU A 195      -5.126  10.230  26.987  1.00  0.00           H  
ATOM   3073 1HB  GLU A 195      -2.758  11.250  28.603  1.00  0.00           H  
ATOM   3074 2HB  GLU A 195      -3.424  12.115  27.224  1.00  0.00           H  
ATOM   3075 1HG  GLU A 195      -4.957  11.392  29.732  1.00  0.00           H  
ATOM   3076 2HG  GLU A 195      -4.228  12.960  29.394  1.00  0.00           H  
ATOM   3077  N   ASP A 196      -2.078   9.009  26.663  1.00  0.00           N  
ATOM   3078  CA  ASP A 196      -1.102   8.540  25.683  1.00  0.00           C  
ATOM   3079  C   ASP A 196      -1.703   7.421  24.821  1.00  0.00           C  
ATOM   3080  O   ASP A 196      -1.498   7.371  23.594  1.00  0.00           O  
ATOM   3081  CB  ASP A 196       0.119   7.995  26.419  1.00  0.00           C  
ATOM   3082  CG  ASP A 196       1.348   7.844  25.566  1.00  0.00           C  
ATOM   3083  OD1 ASP A 196       1.619   6.780  25.074  1.00  0.00           O  
ATOM   3084  OD2 ASP A 196       2.082   8.799  25.495  1.00  0.00           O  
ATOM   3085  H   ASP A 196      -1.868   8.932  27.664  1.00  0.00           H  
ATOM   3086  HA  ASP A 196      -0.816   9.369  25.038  1.00  0.00           H  
ATOM   3087 1HB  ASP A 196       0.350   8.655  27.266  1.00  0.00           H  
ATOM   3088 2HB  ASP A 196      -0.129   7.021  26.847  1.00  0.00           H  
ATOM   3089  N   GLN A 197      -2.435   6.510  25.462  1.00  0.00           N  
ATOM   3090  CA  GLN A 197      -3.033   5.381  24.780  1.00  0.00           C  
ATOM   3091  C   GLN A 197      -4.094   5.881  23.805  1.00  0.00           C  
ATOM   3092  O   GLN A 197      -4.169   5.403  22.672  1.00  0.00           O  
ATOM   3093  CB  GLN A 197      -3.617   4.408  25.801  1.00  0.00           C  
ATOM   3094  CG  GLN A 197      -4.068   3.054  25.256  1.00  0.00           C  
ATOM   3095  CD  GLN A 197      -2.925   2.196  24.711  1.00  0.00           C  
ATOM   3096  OE1 GLN A 197      -1.883   1.973  25.376  1.00  0.00           O  
ATOM   3097  NE2 GLN A 197      -3.108   1.700  23.486  1.00  0.00           N  
ATOM   3098  H   GLN A 197      -2.531   6.593  26.476  1.00  0.00           H  
ATOM   3099  HA  GLN A 197      -2.254   4.869  24.210  1.00  0.00           H  
ATOM   3100 1HB  GLN A 197      -2.893   4.242  26.566  1.00  0.00           H  
ATOM   3101 2HB  GLN A 197      -4.481   4.881  26.278  1.00  0.00           H  
ATOM   3102 1HG  GLN A 197      -4.568   2.497  26.050  1.00  0.00           H  
ATOM   3103 2HG  GLN A 197      -4.761   3.223  24.444  1.00  0.00           H  
ATOM   3104 1HE2 GLN A 197      -2.388   1.136  23.075  1.00  0.00           H  
ATOM   3105 2HE2 GLN A 197      -3.973   1.891  22.957  1.00  0.00           H  
ATOM   3106  N   LYS A 198      -4.859   6.912  24.200  1.00  0.00           N  
ATOM   3107  CA  LYS A 198      -5.870   7.494  23.319  1.00  0.00           C  
ATOM   3108  C   LYS A 198      -5.222   7.996  22.036  1.00  0.00           C  
ATOM   3109  O   LYS A 198      -5.766   7.783  20.949  1.00  0.00           O  
ATOM   3110  CB  LYS A 198      -6.627   8.634  24.011  1.00  0.00           C  
ATOM   3111  CG  LYS A 198      -7.614   8.218  25.134  1.00  0.00           C  
ATOM   3112  CD  LYS A 198      -8.283   9.456  25.785  1.00  0.00           C  
ATOM   3113  CE  LYS A 198      -9.215   9.069  26.927  1.00  0.00           C  
ATOM   3114  NZ  LYS A 198      -9.908  10.266  27.510  1.00  0.00           N  
ATOM   3115  H   LYS A 198      -4.771   7.254  25.160  1.00  0.00           H  
ATOM   3116  HA  LYS A 198      -6.579   6.711  23.053  1.00  0.00           H  
ATOM   3117 1HB  LYS A 198      -5.893   9.300  24.467  1.00  0.00           H  
ATOM   3118 2HB  LYS A 198      -7.165   9.211  23.272  1.00  0.00           H  
ATOM   3119 1HG  LYS A 198      -8.388   7.585  24.707  1.00  0.00           H  
ATOM   3120 2HG  LYS A 198      -7.123   7.646  25.884  1.00  0.00           H  
ATOM   3121 1HD  LYS A 198      -7.511  10.117  26.190  1.00  0.00           H  
ATOM   3122 2HD  LYS A 198      -8.850  10.013  25.045  1.00  0.00           H  
ATOM   3123 1HE  LYS A 198      -9.962   8.364  26.566  1.00  0.00           H  
ATOM   3124 2HE  LYS A 198      -8.627   8.589  27.712  1.00  0.00           H  
ATOM   3125 1HZ  LYS A 198     -10.512   9.977  28.268  1.00  0.00           H  
ATOM   3126 2HZ  LYS A 198      -9.214  10.930  27.861  1.00  0.00           H  
ATOM   3127 3HZ  LYS A 198     -10.469  10.710  26.789  1.00  0.00           H  
ATOM   3128  N   VAL A 199      -4.033   8.623  22.160  1.00  0.00           N  
ATOM   3129  CA  VAL A 199      -3.299   9.094  20.988  1.00  0.00           C  
ATOM   3130  C   VAL A 199      -2.875   7.916  20.118  1.00  0.00           C  
ATOM   3131  O   VAL A 199      -2.989   7.996  18.897  1.00  0.00           O  
ATOM   3132  CB  VAL A 199      -2.053   9.931  21.380  1.00  0.00           C  
ATOM   3133  CG1 VAL A 199      -1.198  10.245  20.126  1.00  0.00           C  
ATOM   3134  CG2 VAL A 199      -2.509  11.225  22.051  1.00  0.00           C  
ATOM   3135  H   VAL A 199      -3.686   8.816  23.108  1.00  0.00           H  
ATOM   3136  HA  VAL A 199      -3.960   9.729  20.403  1.00  0.00           H  
ATOM   3137  HB  VAL A 199      -1.434   9.359  22.069  1.00  0.00           H  
ATOM   3138 1HG1 VAL A 199      -0.328  10.830  20.419  1.00  0.00           H  
ATOM   3139 2HG1 VAL A 199      -0.867   9.335  19.659  1.00  0.00           H  
ATOM   3140 3HG1 VAL A 199      -1.794  10.813  19.413  1.00  0.00           H  
ATOM   3141 1HG2 VAL A 199      -1.638  11.816  22.340  1.00  0.00           H  
ATOM   3142 2HG2 VAL A 199      -3.122  11.801  21.353  1.00  0.00           H  
ATOM   3143 3HG2 VAL A 199      -3.097  10.993  22.935  1.00  0.00           H  
ATOM   3144  N   ASN A 200      -2.341   6.845  20.721  1.00  0.00           N  
ATOM   3145  CA  ASN A 200      -1.929   5.671  19.938  1.00  0.00           C  
ATOM   3146  C   ASN A 200      -3.124   5.090  19.173  1.00  0.00           C  
ATOM   3147  O   ASN A 200      -3.049   4.858  17.956  1.00  0.00           O  
ATOM   3148  CB  ASN A 200      -1.294   4.606  20.834  1.00  0.00           C  
ATOM   3149  CG  ASN A 200      -0.559   3.417  20.068  1.00  0.00           C  
ATOM   3150  OD1 ASN A 200      -1.158   2.450  19.551  1.00  0.00           O  
ATOM   3151  ND2 ASN A 200       0.769   3.480  20.066  1.00  0.00           N  
ATOM   3152  H   ASN A 200      -2.198   6.872  21.738  1.00  0.00           H  
ATOM   3153  HA  ASN A 200      -1.200   5.981  19.210  1.00  0.00           H  
ATOM   3154 1HB  ASN A 200      -0.582   5.096  21.512  1.00  0.00           H  
ATOM   3155 2HB  ASN A 200      -2.073   4.172  21.463  1.00  0.00           H  
ATOM   3156 1HD2 ASN A 200       1.332   2.730  19.672  1.00  0.00           H  
ATOM   3157 2HD2 ASN A 200       1.247   4.241  20.511  1.00  0.00           H  
ATOM   3158  N   ASN A 201      -4.243   4.896  19.888  1.00  0.00           N  
ATOM   3159  CA  ASN A 201      -5.434   4.286  19.330  1.00  0.00           C  
ATOM   3160  C   ASN A 201      -5.982   5.159  18.208  1.00  0.00           C  
ATOM   3161  O   ASN A 201      -6.279   4.662  17.116  1.00  0.00           O  
ATOM   3162  CB  ASN A 201      -6.505   4.150  20.410  1.00  0.00           C  
ATOM   3163  CG  ASN A 201      -6.158   3.187  21.557  1.00  0.00           C  
ATOM   3164  OD1 ASN A 201      -5.272   2.310  21.496  1.00  0.00           O  
ATOM   3165  ND2 ASN A 201      -6.872   3.351  22.631  1.00  0.00           N  
ATOM   3166  H   ASN A 201      -4.231   5.143  20.878  1.00  0.00           H  
ATOM   3167  HA  ASN A 201      -5.170   3.313  18.920  1.00  0.00           H  
ATOM   3168 1HB  ASN A 201      -6.722   5.134  20.838  1.00  0.00           H  
ATOM   3169 2HB  ASN A 201      -7.433   3.798  19.957  1.00  0.00           H  
ATOM   3170 1HD2 ASN A 201      -6.721   2.750  23.459  1.00  0.00           H  
ATOM   3171 2HD2 ASN A 201      -7.586   4.049  22.664  1.00  0.00           H  
ATOM   3172  N   THR A 202      -6.029   6.475  18.447  1.00  0.00           N  
ATOM   3173  CA  THR A 202      -6.530   7.417  17.473  1.00  0.00           C  
ATOM   3174  C   THR A 202      -5.634   7.447  16.256  1.00  0.00           C  
ATOM   3175  O   THR A 202      -6.117   7.406  15.127  1.00  0.00           O  
ATOM   3176  CB  THR A 202      -6.649   8.847  18.053  1.00  0.00           C  
ATOM   3177  OG1 THR A 202      -7.549   8.835  19.163  1.00  0.00           O  
ATOM   3178  CG2 THR A 202      -7.204   9.780  16.982  1.00  0.00           C  
ATOM   3179  H   THR A 202      -5.761   6.836  19.361  1.00  0.00           H  
ATOM   3180  HA  THR A 202      -7.523   7.097  17.167  1.00  0.00           H  
ATOM   3181  HB  THR A 202      -5.668   9.199  18.384  1.00  0.00           H  
ATOM   3182  HG1 THR A 202      -7.108   8.359  19.906  1.00  0.00           H  
ATOM   3183 1HG2 THR A 202      -7.303  10.780  17.400  1.00  0.00           H  
ATOM   3184 2HG2 THR A 202      -6.538   9.812  16.133  1.00  0.00           H  
ATOM   3185 3HG2 THR A 202      -8.182   9.421  16.665  1.00  0.00           H  
ATOM   3186  N   ALA A 203      -4.317   7.503  16.454  1.00  0.00           N  
ATOM   3187  CA  ALA A 203      -3.423   7.578  15.320  1.00  0.00           C  
ATOM   3188  C   ALA A 203      -3.605   6.395  14.391  1.00  0.00           C  
ATOM   3189  O   ALA A 203      -3.638   6.560  13.160  1.00  0.00           O  
ATOM   3190  CB  ALA A 203      -2.006   7.646  15.813  1.00  0.00           C  
ATOM   3191  H   ALA A 203      -3.927   7.545  17.398  1.00  0.00           H  
ATOM   3192  HA  ALA A 203      -3.667   8.480  14.772  1.00  0.00           H  
ATOM   3193 1HB  ALA A 203      -1.309   7.729  14.990  1.00  0.00           H  
ATOM   3194 2HB  ALA A 203      -1.904   8.512  16.465  1.00  0.00           H  
ATOM   3195 3HB  ALA A 203      -1.794   6.739  16.376  1.00  0.00           H  
ATOM   3196  N   LEU A 204      -3.770   5.194  14.959  1.00  0.00           N  
ATOM   3197  CA  LEU A 204      -4.036   4.049  14.116  1.00  0.00           C  
ATOM   3198  C   LEU A 204      -5.375   4.213  13.425  1.00  0.00           C  
ATOM   3199  O   LEU A 204      -5.485   4.018  12.216  1.00  0.00           O  
ATOM   3200  CB  LEU A 204      -4.037   2.759  14.934  1.00  0.00           C  
ATOM   3201  CG  LEU A 204      -2.725   2.214  15.459  1.00  0.00           C  
ATOM   3202  CD1 LEU A 204      -3.035   1.038  16.393  1.00  0.00           C  
ATOM   3203  CD2 LEU A 204      -1.862   1.757  14.299  1.00  0.00           C  
ATOM   3204  H   LEU A 204      -3.682   5.086  15.979  1.00  0.00           H  
ATOM   3205  HA  LEU A 204      -3.273   4.006  13.346  1.00  0.00           H  
ATOM   3206 1HB  LEU A 204      -4.602   2.978  15.831  1.00  0.00           H  
ATOM   3207 2HB  LEU A 204      -4.554   1.992  14.391  1.00  0.00           H  
ATOM   3208  HG  LEU A 204      -2.197   2.977  16.037  1.00  0.00           H  
ATOM   3209 1HD1 LEU A 204      -2.103   0.625  16.790  1.00  0.00           H  
ATOM   3210 2HD1 LEU A 204      -3.654   1.389  17.219  1.00  0.00           H  
ATOM   3211 3HD1 LEU A 204      -3.569   0.265  15.846  1.00  0.00           H  
ATOM   3212 1HD2 LEU A 204      -0.954   1.349  14.700  1.00  0.00           H  
ATOM   3213 2HD2 LEU A 204      -2.381   0.995  13.730  1.00  0.00           H  
ATOM   3214 3HD2 LEU A 204      -1.621   2.585  13.653  1.00  0.00           H  
ATOM   3215  N   ALA A 205      -6.394   4.681  14.157  1.00  0.00           N  
ATOM   3216  CA  ALA A 205      -7.708   4.837  13.554  1.00  0.00           C  
ATOM   3217  C   ALA A 205      -7.675   5.788  12.365  1.00  0.00           C  
ATOM   3218  O   ALA A 205      -8.336   5.535  11.351  1.00  0.00           O  
ATOM   3219  CB  ALA A 205      -8.704   5.340  14.588  1.00  0.00           C  
ATOM   3220  H   ALA A 205      -6.272   4.843  15.160  1.00  0.00           H  
ATOM   3221  HA  ALA A 205      -8.014   3.862  13.195  1.00  0.00           H  
ATOM   3222 1HB  ALA A 205      -9.684   5.417  14.145  1.00  0.00           H  
ATOM   3223 2HB  ALA A 205      -8.732   4.657  15.414  1.00  0.00           H  
ATOM   3224 3HB  ALA A 205      -8.391   6.313  14.941  1.00  0.00           H  
ATOM   3225  N   ILE A 206      -6.882   6.864  12.462  1.00  0.00           N  
ATOM   3226  CA  ILE A 206      -6.776   7.822  11.374  1.00  0.00           C  
ATOM   3227  C   ILE A 206      -6.164   7.157  10.167  1.00  0.00           C  
ATOM   3228  O   ILE A 206      -6.689   7.295   9.063  1.00  0.00           O  
ATOM   3229  CB  ILE A 206      -5.877   9.025  11.750  1.00  0.00           C  
ATOM   3230  CG1 ILE A 206      -6.557   9.880  12.843  1.00  0.00           C  
ATOM   3231  CG2 ILE A 206      -5.552   9.890  10.453  1.00  0.00           C  
ATOM   3232  CD1 ILE A 206      -5.619  10.894  13.514  1.00  0.00           C  
ATOM   3233  H   ILE A 206      -6.406   7.019  13.353  1.00  0.00           H  
ATOM   3234  HA  ILE A 206      -7.767   8.182  11.118  1.00  0.00           H  
ATOM   3235  HB  ILE A 206      -4.968   8.638  12.183  1.00  0.00           H  
ATOM   3236 1HG1 ILE A 206      -7.388  10.419  12.395  1.00  0.00           H  
ATOM   3237 2HG1 ILE A 206      -6.951   9.216  13.605  1.00  0.00           H  
ATOM   3238 1HG2 ILE A 206      -4.905  10.718  10.716  1.00  0.00           H  
ATOM   3239 2HG2 ILE A 206      -5.036   9.292   9.703  1.00  0.00           H  
ATOM   3240 3HG2 ILE A 206      -6.476  10.276  10.027  1.00  0.00           H  
ATOM   3241 1HD1 ILE A 206      -6.175  11.447  14.266  1.00  0.00           H  
ATOM   3242 2HD1 ILE A 206      -4.796  10.371  13.984  1.00  0.00           H  
ATOM   3243 3HD1 ILE A 206      -5.225  11.595  12.783  1.00  0.00           H  
ATOM   3244  N   MET A 207      -5.052   6.458  10.360  1.00  0.00           N  
ATOM   3245  CA  MET A 207      -4.376   5.782   9.264  1.00  0.00           C  
ATOM   3246  C   MET A 207      -5.264   4.757   8.559  1.00  0.00           C  
ATOM   3247  O   MET A 207      -5.269   4.662   7.324  1.00  0.00           O  
ATOM   3248  CB  MET A 207      -3.126   5.114   9.803  1.00  0.00           C  
ATOM   3249  CG  MET A 207      -2.353   4.272   8.798  1.00  0.00           C  
ATOM   3250  SD  MET A 207      -0.976   3.410   9.548  1.00  0.00           S  
ATOM   3251  CE  MET A 207      -1.781   2.204  10.612  1.00  0.00           C  
ATOM   3252  H   MET A 207      -4.664   6.412  11.313  1.00  0.00           H  
ATOM   3253  HA  MET A 207      -4.090   6.534   8.529  1.00  0.00           H  
ATOM   3254 1HB  MET A 207      -2.453   5.892  10.174  1.00  0.00           H  
ATOM   3255 2HB  MET A 207      -3.406   4.510  10.650  1.00  0.00           H  
ATOM   3256 1HG  MET A 207      -3.010   3.524   8.345  1.00  0.00           H  
ATOM   3257 2HG  MET A 207      -1.972   4.906   8.005  1.00  0.00           H  
ATOM   3258 1HE  MET A 207      -1.026   1.590  11.104  1.00  0.00           H  
ATOM   3259 2HE  MET A 207      -2.380   2.700  11.363  1.00  0.00           H  
ATOM   3260 3HE  MET A 207      -2.413   1.587  10.012  1.00  0.00           H  
ATOM   3261  N   MET A 208      -5.950   3.935   9.347  1.00  0.00           N  
ATOM   3262  CA  MET A 208      -6.815   2.887   8.838  1.00  0.00           C  
ATOM   3263  C   MET A 208      -8.004   3.437   8.032  1.00  0.00           C  
ATOM   3264  O   MET A 208      -8.262   3.015   6.894  1.00  0.00           O  
ATOM   3265  CB  MET A 208      -7.273   2.073  10.035  1.00  0.00           C  
ATOM   3266  CG  MET A 208      -6.203   1.204  10.706  1.00  0.00           C  
ATOM   3267  SD  MET A 208      -6.792   0.410  12.223  1.00  0.00           S  
ATOM   3268  CE  MET A 208      -5.323  -0.432  12.813  1.00  0.00           C  
ATOM   3269  H   MET A 208      -5.868   4.057  10.363  1.00  0.00           H  
ATOM   3270  HA  MET A 208      -6.227   2.253   8.175  1.00  0.00           H  
ATOM   3271 1HB  MET A 208      -7.577   2.770  10.800  1.00  0.00           H  
ATOM   3272 2HB  MET A 208      -8.113   1.488   9.777  1.00  0.00           H  
ATOM   3273 1HG  MET A 208      -5.909   0.431  10.017  1.00  0.00           H  
ATOM   3274 2HG  MET A 208      -5.326   1.803  10.936  1.00  0.00           H  
ATOM   3275 1HE  MET A 208      -5.538  -0.929  13.752  1.00  0.00           H  
ATOM   3276 2HE  MET A 208      -5.011  -1.164  12.087  1.00  0.00           H  
ATOM   3277 3HE  MET A 208      -4.529   0.280  12.956  1.00  0.00           H  
ATOM   3278  N   GLU A 209      -8.698   4.421   8.609  1.00  0.00           N  
ATOM   3279  CA  GLU A 209      -9.828   5.035   7.937  1.00  0.00           C  
ATOM   3280  C   GLU A 209      -9.370   5.769   6.682  1.00  0.00           C  
ATOM   3281  O   GLU A 209     -10.048   5.725   5.646  1.00  0.00           O  
ATOM   3282  CB  GLU A 209     -10.557   5.982   8.877  1.00  0.00           C  
ATOM   3283  CG  GLU A 209     -11.843   6.556   8.317  1.00  0.00           C  
ATOM   3284  CD  GLU A 209     -12.561   7.381   9.331  1.00  0.00           C  
ATOM   3285  OE1 GLU A 209     -11.907   7.978  10.168  1.00  0.00           O  
ATOM   3286  OE2 GLU A 209     -13.767   7.403   9.306  1.00  0.00           O  
ATOM   3287  H   GLU A 209      -8.436   4.748   9.541  1.00  0.00           H  
ATOM   3288  HA  GLU A 209     -10.520   4.255   7.642  1.00  0.00           H  
ATOM   3289 1HB  GLU A 209     -10.787   5.465   9.805  1.00  0.00           H  
ATOM   3290 2HB  GLU A 209      -9.892   6.816   9.129  1.00  0.00           H  
ATOM   3291 1HG  GLU A 209     -11.614   7.183   7.452  1.00  0.00           H  
ATOM   3292 2HG  GLU A 209     -12.482   5.739   7.985  1.00  0.00           H  
ATOM   3293  N   ALA A 210      -8.232   6.473   6.779  1.00  0.00           N  
ATOM   3294  CA  ALA A 210      -7.680   7.222   5.671  1.00  0.00           C  
ATOM   3295  C   ALA A 210      -7.381   6.318   4.493  1.00  0.00           C  
ATOM   3296  O   ALA A 210      -7.635   6.687   3.337  1.00  0.00           O  
ATOM   3297  CB  ALA A 210      -6.411   7.908   6.127  1.00  0.00           C  
ATOM   3298  H   ALA A 210      -7.726   6.519   7.668  1.00  0.00           H  
ATOM   3299  HA  ALA A 210      -8.411   7.967   5.356  1.00  0.00           H  
ATOM   3300 1HB  ALA A 210      -5.998   8.464   5.333  1.00  0.00           H  
ATOM   3301 2HB  ALA A 210      -6.633   8.566   6.959  1.00  0.00           H  
ATOM   3302 3HB  ALA A 210      -5.691   7.156   6.445  1.00  0.00           H  
ATOM   3303  N   LEU A 211      -6.855   5.116   4.766  1.00  0.00           N  
ATOM   3304  CA  LEU A 211      -6.568   4.194   3.691  1.00  0.00           C  
ATOM   3305  C   LEU A 211      -7.851   3.817   2.994  1.00  0.00           C  
ATOM   3306  O   LEU A 211      -7.875   3.756   1.771  1.00  0.00           O  
ATOM   3307  CB  LEU A 211      -5.856   2.933   4.183  1.00  0.00           C  
ATOM   3308  CG  LEU A 211      -5.452   1.873   3.071  1.00  0.00           C  
ATOM   3309  CD1 LEU A 211      -4.465   2.486   2.053  1.00  0.00           C  
ATOM   3310  CD2 LEU A 211      -4.866   0.641   3.758  1.00  0.00           C  
ATOM   3311  H   LEU A 211      -6.582   4.878   5.727  1.00  0.00           H  
ATOM   3312  HA  LEU A 211      -5.926   4.705   2.979  1.00  0.00           H  
ATOM   3313 1HB  LEU A 211      -4.956   3.236   4.711  1.00  0.00           H  
ATOM   3314 2HB  LEU A 211      -6.515   2.434   4.905  1.00  0.00           H  
ATOM   3315  HG  LEU A 211      -6.318   1.588   2.519  1.00  0.00           H  
ATOM   3316 1HD1 LEU A 211      -4.216   1.737   1.306  1.00  0.00           H  
ATOM   3317 2HD1 LEU A 211      -4.913   3.340   1.553  1.00  0.00           H  
ATOM   3318 3HD1 LEU A 211      -3.560   2.801   2.570  1.00  0.00           H  
ATOM   3319 1HD2 LEU A 211      -4.604  -0.107   3.010  1.00  0.00           H  
ATOM   3320 2HD2 LEU A 211      -3.972   0.923   4.319  1.00  0.00           H  
ATOM   3321 3HD2 LEU A 211      -5.605   0.222   4.443  1.00  0.00           H  
ATOM   3322  N   ALA A 212      -8.936   3.564   3.746  1.00  0.00           N  
ATOM   3323  CA  ALA A 212     -10.202   3.214   3.095  1.00  0.00           C  
ATOM   3324  C   ALA A 212     -10.654   4.298   2.139  1.00  0.00           C  
ATOM   3325  O   ALA A 212     -11.165   3.993   1.055  1.00  0.00           O  
ATOM   3326  CB  ALA A 212     -11.268   2.948   4.123  1.00  0.00           C  
ATOM   3327  H   ALA A 212      -8.847   3.559   4.771  1.00  0.00           H  
ATOM   3328  HA  ALA A 212     -10.069   2.326   2.511  1.00  0.00           H  
ATOM   3329 1HB  ALA A 212     -12.197   2.661   3.633  1.00  0.00           H  
ATOM   3330 2HB  ALA A 212     -10.932   2.154   4.753  1.00  0.00           H  
ATOM   3331 3HB  ALA A 212     -11.430   3.843   4.712  1.00  0.00           H  
ATOM   3332  N   GLU A 213     -10.469   5.567   2.494  1.00  0.00           N  
ATOM   3333  CA  GLU A 213     -10.903   6.590   1.549  1.00  0.00           C  
ATOM   3334  C   GLU A 213     -10.087   6.522   0.244  1.00  0.00           C  
ATOM   3335  O   GLU A 213     -10.647   6.602  -0.860  1.00  0.00           O  
ATOM   3336  CB  GLU A 213     -10.779   7.987   2.166  1.00  0.00           C  
ATOM   3337  CG  GLU A 213     -11.761   8.274   3.306  1.00  0.00           C  
ATOM   3338  CD  GLU A 213     -11.623   9.675   3.858  1.00  0.00           C  
ATOM   3339  OE1 GLU A 213     -10.688  10.348   3.494  1.00  0.00           O  
ATOM   3340  OE2 GLU A 213     -12.460  10.073   4.630  1.00  0.00           O  
ATOM   3341  H   GLU A 213     -10.104   5.789   3.429  1.00  0.00           H  
ATOM   3342  HA  GLU A 213     -11.947   6.411   1.306  1.00  0.00           H  
ATOM   3343 1HB  GLU A 213      -9.767   8.119   2.555  1.00  0.00           H  
ATOM   3344 2HB  GLU A 213     -10.934   8.738   1.395  1.00  0.00           H  
ATOM   3345 1HG  GLU A 213     -12.776   8.134   2.943  1.00  0.00           H  
ATOM   3346 2HG  GLU A 213     -11.584   7.546   4.104  1.00  0.00           H  
ATOM   3347  N   ALA A 214      -8.763   6.356   0.371  1.00  0.00           N  
ATOM   3348  CA  ALA A 214      -7.919   6.272  -0.825  1.00  0.00           C  
ATOM   3349  C   ALA A 214      -8.173   5.029  -1.625  1.00  0.00           C  
ATOM   3350  O   ALA A 214      -8.151   5.030  -2.863  1.00  0.00           O  
ATOM   3351  CB  ALA A 214      -6.462   6.258  -0.468  1.00  0.00           C  
ATOM   3352  H   ALA A 214      -8.367   6.332   1.320  1.00  0.00           H  
ATOM   3353  HA  ALA A 214      -8.139   7.129  -1.444  1.00  0.00           H  
ATOM   3354 1HB  ALA A 214      -5.871   6.202  -1.371  1.00  0.00           H  
ATOM   3355 2HB  ALA A 214      -6.253   7.156   0.028  1.00  0.00           H  
ATOM   3356 3HB  ALA A 214      -6.234   5.403   0.168  1.00  0.00           H  
ATOM   3357  N   ALA A 215      -8.340   3.942  -0.913  1.00  0.00           N  
ATOM   3358  CA  ALA A 215      -8.526   2.666  -1.510  1.00  0.00           C  
ATOM   3359  C   ALA A 215      -9.821   2.628  -2.292  1.00  0.00           C  
ATOM   3360  O   ALA A 215      -9.865   2.017  -3.361  1.00  0.00           O  
ATOM   3361  CB  ALA A 215      -8.456   1.641  -0.450  1.00  0.00           C  
ATOM   3362  H   ALA A 215      -8.328   4.007   0.100  1.00  0.00           H  
ATOM   3363  HA  ALA A 215      -7.707   2.498  -2.202  1.00  0.00           H  
ATOM   3364 1HB  ALA A 215      -8.525   0.696  -0.906  1.00  0.00           H  
ATOM   3365 2HB  ALA A 215      -7.498   1.726   0.065  1.00  0.00           H  
ATOM   3366 3HB  ALA A 215      -9.263   1.807   0.243  1.00  0.00           H  
ATOM   3367  N   GLN A 216     -10.882   3.276  -1.786  1.00  0.00           N  
ATOM   3368  CA  GLN A 216     -12.110   3.316  -2.557  1.00  0.00           C  
ATOM   3369  C   GLN A 216     -11.897   4.145  -3.809  1.00  0.00           C  
ATOM   3370  O   GLN A 216     -12.392   3.776  -4.871  1.00  0.00           O  
ATOM   3371  CB  GLN A 216     -13.296   3.838  -1.758  1.00  0.00           C  
ATOM   3372  CG  GLN A 216     -14.647   3.773  -2.538  1.00  0.00           C  
ATOM   3373  CD  GLN A 216     -15.022   2.344  -2.918  1.00  0.00           C  
ATOM   3374  OE1 GLN A 216     -14.816   1.430  -2.104  1.00  0.00           O  
ATOM   3375  NE2 GLN A 216     -15.575   2.126  -4.121  1.00  0.00           N  
ATOM   3376  H   GLN A 216     -10.846   3.696  -0.851  1.00  0.00           H  
ATOM   3377  HA  GLN A 216     -12.348   2.300  -2.862  1.00  0.00           H  
ATOM   3378 1HB  GLN A 216     -13.402   3.256  -0.842  1.00  0.00           H  
ATOM   3379 2HB  GLN A 216     -13.109   4.875  -1.461  1.00  0.00           H  
ATOM   3380 1HG  GLN A 216     -15.437   4.169  -1.904  1.00  0.00           H  
ATOM   3381 2HG  GLN A 216     -14.579   4.362  -3.456  1.00  0.00           H  
ATOM   3382 1HE2 GLN A 216     -15.832   1.197  -4.381  1.00  0.00           H  
ATOM   3383 2HE2 GLN A 216     -15.762   2.884  -4.804  1.00  0.00           H  
ATOM   3384  N   LEU A 217     -11.121   5.231  -3.733  1.00  0.00           N  
ATOM   3385  CA  LEU A 217     -10.869   5.977  -4.964  1.00  0.00           C  
ATOM   3386  C   LEU A 217     -10.165   5.057  -5.958  1.00  0.00           C  
ATOM   3387  O   LEU A 217     -10.458   5.095  -7.158  1.00  0.00           O  
ATOM   3388  CB  LEU A 217     -10.017   7.223  -4.683  1.00  0.00           C  
ATOM   3389  CG  LEU A 217     -10.684   8.378  -3.891  1.00  0.00           C  
ATOM   3390  CD1 LEU A 217      -9.615   9.413  -3.511  1.00  0.00           C  
ATOM   3391  CD2 LEU A 217     -11.768   9.037  -4.749  1.00  0.00           C  
ATOM   3392  H   LEU A 217     -10.768   5.564  -2.826  1.00  0.00           H  
ATOM   3393  HA  LEU A 217     -11.821   6.272  -5.398  1.00  0.00           H  
ATOM   3394 1HB  LEU A 217      -9.171   6.898  -4.111  1.00  0.00           H  
ATOM   3395 2HB  LEU A 217      -9.657   7.618  -5.624  1.00  0.00           H  
ATOM   3396  HG  LEU A 217     -11.128   7.992  -2.976  1.00  0.00           H  
ATOM   3397 1HD1 LEU A 217     -10.082  10.230  -2.951  1.00  0.00           H  
ATOM   3398 2HD1 LEU A 217      -8.864   8.957  -2.888  1.00  0.00           H  
ATOM   3399 3HD1 LEU A 217      -9.149   9.817  -4.410  1.00  0.00           H  
ATOM   3400 1HD2 LEU A 217     -12.221   9.851  -4.181  1.00  0.00           H  
ATOM   3401 2HD2 LEU A 217     -11.324   9.435  -5.662  1.00  0.00           H  
ATOM   3402 3HD2 LEU A 217     -12.539   8.322  -5.007  1.00  0.00           H  
ATOM   3403  N   ALA A 218      -9.239   4.223  -5.475  1.00  0.00           N  
ATOM   3404  CA  ALA A 218      -8.603   3.264  -6.369  1.00  0.00           C  
ATOM   3405  C   ALA A 218      -9.667   2.299  -6.925  1.00  0.00           C  
ATOM   3406  O   ALA A 218      -9.687   2.015  -8.118  1.00  0.00           O  
ATOM   3407  CB  ALA A 218      -7.502   2.509  -5.651  1.00  0.00           C  
ATOM   3408  H   ALA A 218      -8.965   4.294  -4.489  1.00  0.00           H  
ATOM   3409  HA  ALA A 218      -8.165   3.815  -7.203  1.00  0.00           H  
ATOM   3410 1HB  ALA A 218      -7.029   1.825  -6.327  1.00  0.00           H  
ATOM   3411 2HB  ALA A 218      -6.769   3.218  -5.276  1.00  0.00           H  
ATOM   3412 3HB  ALA A 218      -7.918   1.949  -4.820  1.00  0.00           H  
ATOM   3413  N   ALA A 219     -10.609   1.846  -6.100  1.00  0.00           N  
ATOM   3414  CA  ALA A 219     -11.676   0.975  -6.602  1.00  0.00           C  
ATOM   3415  C   ALA A 219     -12.491   1.676  -7.692  1.00  0.00           C  
ATOM   3416  O   ALA A 219     -12.987   1.017  -8.610  1.00  0.00           O  
ATOM   3417  CB  ALA A 219     -12.586   0.530  -5.494  1.00  0.00           C  
ATOM   3418  H   ALA A 219     -10.533   2.053  -5.101  1.00  0.00           H  
ATOM   3419  HA  ALA A 219     -11.204   0.095  -7.037  1.00  0.00           H  
ATOM   3420 1HB  ALA A 219     -13.348  -0.138  -5.892  1.00  0.00           H  
ATOM   3421 2HB  ALA A 219     -12.011   0.020  -4.766  1.00  0.00           H  
ATOM   3422 3HB  ALA A 219     -13.058   1.390  -5.053  1.00  0.00           H  
ATOM   3423  N   GLU A 220     -12.683   2.991  -7.583  1.00  0.00           N  
ATOM   3424  CA  GLU A 220     -13.424   3.705  -8.617  1.00  0.00           C  
ATOM   3425  C   GLU A 220     -12.596   3.676  -9.911  1.00  0.00           C  
ATOM   3426  O   GLU A 220     -13.133   3.576 -11.023  1.00  0.00           O  
ATOM   3427  CB  GLU A 220     -13.759   5.131  -8.169  1.00  0.00           C  
ATOM   3428  CG  GLU A 220     -14.767   5.198  -6.988  1.00  0.00           C  
ATOM   3429  CD  GLU A 220     -16.097   4.574  -7.307  1.00  0.00           C  
ATOM   3430  OE1 GLU A 220     -16.660   4.911  -8.318  1.00  0.00           O  
ATOM   3431  OE2 GLU A 220     -16.554   3.730  -6.549  1.00  0.00           O  
ATOM   3432  H   GLU A 220     -12.319   3.479  -6.759  1.00  0.00           H  
ATOM   3433  HA  GLU A 220     -14.358   3.176  -8.797  1.00  0.00           H  
ATOM   3434 1HB  GLU A 220     -12.850   5.639  -7.860  1.00  0.00           H  
ATOM   3435 2HB  GLU A 220     -14.179   5.688  -9.004  1.00  0.00           H  
ATOM   3436 1HG  GLU A 220     -14.340   4.676  -6.140  1.00  0.00           H  
ATOM   3437 2HG  GLU A 220     -14.911   6.239  -6.699  1.00  0.00           H  
ATOM   3438  N   ALA A 221     -11.269   3.782  -9.760  1.00  0.00           N  
ATOM   3439  CA  ALA A 221     -10.355   3.680 -10.892  1.00  0.00           C  
ATOM   3440  C   ALA A 221     -10.489   2.294 -11.531  1.00  0.00           C  
ATOM   3441  O   ALA A 221     -10.476   2.163 -12.763  1.00  0.00           O  
ATOM   3442  CB  ALA A 221      -8.935   3.935 -10.435  1.00  0.00           C  
ATOM   3443  H   ALA A 221     -10.906   3.976  -8.818  1.00  0.00           H  
ATOM   3444  HA  ALA A 221     -10.637   4.429 -11.629  1.00  0.00           H  
ATOM   3445 1HB  ALA A 221      -8.284   3.876 -11.244  1.00  0.00           H  
ATOM   3446 2HB  ALA A 221      -8.886   4.899  -9.997  1.00  0.00           H  
ATOM   3447 3HB  ALA A 221      -8.624   3.222  -9.723  1.00  0.00           H  
ATOM   3448  N   ALA A 222     -10.646   1.268 -10.672  1.00  0.00           N  
ATOM   3449  CA  ALA A 222     -10.817  -0.118 -11.093  1.00  0.00           C  
ATOM   3450  C   ALA A 222     -12.049  -0.277 -11.938  1.00  0.00           C  
ATOM   3451  O   ALA A 222     -12.028  -0.987 -12.948  1.00  0.00           O  
ATOM   3452  CB  ALA A 222     -10.927  -1.048  -9.899  1.00  0.00           C  
ATOM   3453  H   ALA A 222     -10.577   1.496  -9.677  1.00  0.00           H  
ATOM   3454  HA  ALA A 222      -9.955  -0.386 -11.686  1.00  0.00           H  
ATOM   3455 1HB  ALA A 222     -11.030  -2.067 -10.239  1.00  0.00           H  
ATOM   3456 2HB  ALA A 222     -10.064  -0.965  -9.292  1.00  0.00           H  
ATOM   3457 3HB  ALA A 222     -11.779  -0.811  -9.318  1.00  0.00           H  
ATOM   3458  N   LYS A 223     -13.129   0.396 -11.545  1.00  0.00           N  
ATOM   3459  CA  LYS A 223     -14.363   0.339 -12.305  1.00  0.00           C  
ATOM   3460  C   LYS A 223     -14.138   0.872 -13.714  1.00  0.00           C  
ATOM   3461  O   LYS A 223     -14.590   0.259 -14.684  1.00  0.00           O  
ATOM   3462  CB  LYS A 223     -15.470   1.112 -11.590  1.00  0.00           C  
ATOM   3463  CG  LYS A 223     -15.992   0.455 -10.303  1.00  0.00           C  
ATOM   3464  CD  LYS A 223     -17.009   1.365  -9.595  1.00  0.00           C  
ATOM   3465  CE  LYS A 223     -17.548   0.737  -8.318  1.00  0.00           C  
ATOM   3466  NZ  LYS A 223     -18.386   1.701  -7.531  1.00  0.00           N  
ATOM   3467  H   LYS A 223     -13.082   0.903 -10.654  1.00  0.00           H  
ATOM   3468  HA  LYS A 223     -14.667  -0.709 -12.388  1.00  0.00           H  
ATOM   3469 1HB  LYS A 223     -15.106   2.100 -11.323  1.00  0.00           H  
ATOM   3470 2HB  LYS A 223     -16.310   1.250 -12.266  1.00  0.00           H  
ATOM   3471 1HG  LYS A 223     -16.463  -0.498 -10.546  1.00  0.00           H  
ATOM   3472 2HG  LYS A 223     -15.160   0.266  -9.631  1.00  0.00           H  
ATOM   3473 1HD  LYS A 223     -16.540   2.318  -9.341  1.00  0.00           H  
ATOM   3474 2HD  LYS A 223     -17.843   1.566 -10.263  1.00  0.00           H  
ATOM   3475 1HE  LYS A 223     -18.160  -0.121  -8.587  1.00  0.00           H  
ATOM   3476 2HE  LYS A 223     -16.716   0.400  -7.696  1.00  0.00           H  
ATOM   3477 1HZ  LYS A 223     -18.735   1.254  -6.703  1.00  0.00           H  
ATOM   3478 2HZ  LYS A 223     -17.784   2.514  -7.250  1.00  0.00           H  
ATOM   3479 3HZ  LYS A 223     -19.161   2.026  -8.086  1.00  0.00           H  
ATOM   3480  N   GLU A 224     -13.397   1.987 -13.841  1.00  0.00           N  
ATOM   3481  CA  GLU A 224     -13.153   2.538 -15.175  1.00  0.00           C  
ATOM   3482  C   GLU A 224     -12.313   1.582 -16.026  1.00  0.00           C  
ATOM   3483  O   GLU A 224     -12.564   1.405 -17.229  1.00  0.00           O  
ATOM   3484  CB  GLU A 224     -12.482   3.913 -15.075  1.00  0.00           C  
ATOM   3485  CG  GLU A 224     -13.384   4.990 -14.470  1.00  0.00           C  
ATOM   3486  CD  GLU A 224     -14.643   5.222 -15.274  1.00  0.00           C  
ATOM   3487  OE1 GLU A 224     -14.547   5.511 -16.440  1.00  0.00           O  
ATOM   3488  OE2 GLU A 224     -15.714   5.054 -14.716  1.00  0.00           O  
ATOM   3489  H   GLU A 224     -13.093   2.479 -12.991  1.00  0.00           H  
ATOM   3490  HA  GLU A 224     -14.117   2.669 -15.671  1.00  0.00           H  
ATOM   3491 1HB  GLU A 224     -11.584   3.833 -14.460  1.00  0.00           H  
ATOM   3492 2HB  GLU A 224     -12.178   4.245 -16.062  1.00  0.00           H  
ATOM   3493 1HG  GLU A 224     -13.659   4.690 -13.456  1.00  0.00           H  
ATOM   3494 2HG  GLU A 224     -12.821   5.920 -14.402  1.00  0.00           H  
ATOM   3495  N   LEU A 225     -11.330   0.930 -15.393  1.00  0.00           N  
ATOM   3496  CA  LEU A 225     -10.505  -0.040 -16.101  1.00  0.00           C  
ATOM   3497  C   LEU A 225     -11.343  -1.201 -16.602  1.00  0.00           C  
ATOM   3498  O   LEU A 225     -11.202  -1.614 -17.753  1.00  0.00           O  
ATOM   3499  CB  LEU A 225      -9.414  -0.564 -15.176  1.00  0.00           C  
ATOM   3500  CG  LEU A 225      -8.283   0.384 -14.824  1.00  0.00           C  
ATOM   3501  CD1 LEU A 225      -7.491  -0.177 -13.671  1.00  0.00           C  
ATOM   3502  CD2 LEU A 225      -7.337   0.517 -15.997  1.00  0.00           C  
ATOM   3503  H   LEU A 225     -11.139   1.163 -14.411  1.00  0.00           H  
ATOM   3504  HA  LEU A 225     -10.058   0.452 -16.961  1.00  0.00           H  
ATOM   3505 1HB  LEU A 225      -9.890  -0.813 -14.248  1.00  0.00           H  
ATOM   3506 2HB  LEU A 225      -8.990  -1.474 -15.602  1.00  0.00           H  
ATOM   3507  HG  LEU A 225      -8.693   1.344 -14.554  1.00  0.00           H  
ATOM   3508 1HD1 LEU A 225      -6.670   0.489 -13.427  1.00  0.00           H  
ATOM   3509 2HD1 LEU A 225      -8.114  -0.288 -12.808  1.00  0.00           H  
ATOM   3510 3HD1 LEU A 225      -7.110  -1.128 -13.957  1.00  0.00           H  
ATOM   3511 1HD2 LEU A 225      -6.539   1.172 -15.700  1.00  0.00           H  
ATOM   3512 2HD2 LEU A 225      -6.934  -0.448 -16.233  1.00  0.00           H  
ATOM   3513 3HD2 LEU A 225      -7.836   0.915 -16.864  1.00  0.00           H  
ATOM   3514  N   LYS A 226     -12.264  -1.697 -15.770  1.00  0.00           N  
ATOM   3515  CA  LYS A 226     -13.141  -2.789 -16.182  1.00  0.00           C  
ATOM   3516  C   LYS A 226     -14.032  -2.389 -17.351  1.00  0.00           C  
ATOM   3517  O   LYS A 226     -14.272  -3.176 -18.261  1.00  0.00           O  
ATOM   3518  CB  LYS A 226     -14.020  -3.252 -15.021  1.00  0.00           C  
ATOM   3519  CG  LYS A 226     -13.289  -3.977 -13.931  1.00  0.00           C  
ATOM   3520  CD  LYS A 226     -14.244  -4.346 -12.819  1.00  0.00           C  
ATOM   3521  CE  LYS A 226     -13.542  -4.998 -11.642  1.00  0.00           C  
ATOM   3522  NZ  LYS A 226     -14.511  -5.317 -10.558  1.00  0.00           N  
ATOM   3523  H   LYS A 226     -12.312  -1.335 -14.812  1.00  0.00           H  
ATOM   3524  HA  LYS A 226     -12.515  -3.626 -16.503  1.00  0.00           H  
ATOM   3525 1HB  LYS A 226     -14.501  -2.379 -14.568  1.00  0.00           H  
ATOM   3526 2HB  LYS A 226     -14.808  -3.903 -15.392  1.00  0.00           H  
ATOM   3527 1HG  LYS A 226     -12.836  -4.878 -14.343  1.00  0.00           H  
ATOM   3528 2HG  LYS A 226     -12.506  -3.343 -13.550  1.00  0.00           H  
ATOM   3529 1HD  LYS A 226     -14.745  -3.444 -12.467  1.00  0.00           H  
ATOM   3530 2HD  LYS A 226     -14.994  -5.032 -13.204  1.00  0.00           H  
ATOM   3531 1HE  LYS A 226     -13.052  -5.917 -11.961  1.00  0.00           H  
ATOM   3532 2HE  LYS A 226     -12.790  -4.314 -11.243  1.00  0.00           H  
ATOM   3533 1HZ  LYS A 226     -14.013  -5.731  -9.765  1.00  0.00           H  
ATOM   3534 2HZ  LYS A 226     -14.957  -4.469 -10.239  1.00  0.00           H  
ATOM   3535 3HZ  LYS A 226     -15.211  -5.958 -10.885  1.00  0.00           H  
ATOM   3536  N   LYS A 227     -14.548  -1.156 -17.341  1.00  0.00           N  
ATOM   3537  CA  LYS A 227     -15.429  -0.696 -18.418  1.00  0.00           C  
ATOM   3538  C   LYS A 227     -14.761  -0.765 -19.784  1.00  0.00           C  
ATOM   3539  O   LYS A 227     -15.412  -1.058 -20.788  1.00  0.00           O  
ATOM   3540  CB  LYS A 227     -15.902   0.743 -18.182  1.00  0.00           C  
ATOM   3541  CG  LYS A 227     -16.912   0.943 -17.066  1.00  0.00           C  
ATOM   3542  CD  LYS A 227     -17.225   2.435 -16.909  1.00  0.00           C  
ATOM   3543  CE  LYS A 227     -18.173   2.714 -15.762  1.00  0.00           C  
ATOM   3544  NZ  LYS A 227     -18.343   4.182 -15.545  1.00  0.00           N  
ATOM   3545  H   LYS A 227     -14.366  -0.556 -16.530  1.00  0.00           H  
ATOM   3546  HA  LYS A 227     -16.302  -1.349 -18.443  1.00  0.00           H  
ATOM   3547 1HB  LYS A 227     -15.041   1.368 -17.944  1.00  0.00           H  
ATOM   3548 2HB  LYS A 227     -16.335   1.126 -19.100  1.00  0.00           H  
ATOM   3549 1HG  LYS A 227     -17.829   0.403 -17.313  1.00  0.00           H  
ATOM   3550 2HG  LYS A 227     -16.522   0.551 -16.141  1.00  0.00           H  
ATOM   3551 1HD  LYS A 227     -16.296   2.986 -16.730  1.00  0.00           H  
ATOM   3552 2HD  LYS A 227     -17.664   2.812 -17.833  1.00  0.00           H  
ATOM   3553 1HE  LYS A 227     -19.142   2.274 -15.977  1.00  0.00           H  
ATOM   3554 2HE  LYS A 227     -17.771   2.271 -14.849  1.00  0.00           H  
ATOM   3555 1HZ  LYS A 227     -18.967   4.345 -14.773  1.00  0.00           H  
ATOM   3556 2HZ  LYS A 227     -17.403   4.588 -15.321  1.00  0.00           H  
ATOM   3557 3HZ  LYS A 227     -18.714   4.620 -16.371  1.00  0.00           H  
ATOM   3558  N   SER A 228     -13.457  -0.499 -19.826  1.00  0.00           N  
ATOM   3559  CA  SER A 228     -12.689  -0.494 -21.077  1.00  0.00           C  
ATOM   3560  C   SER A 228     -12.438  -1.905 -21.669  1.00  0.00           C  
ATOM   3561  O   SER A 228     -12.021  -2.019 -22.837  1.00  0.00           O  
ATOM   3562  CB  SER A 228     -11.345   0.175 -20.848  1.00  0.00           C  
ATOM   3563  OG  SER A 228     -10.486  -0.629 -20.086  1.00  0.00           O  
ATOM   3564  H   SER A 228     -13.003  -0.217 -18.951  1.00  0.00           H  
ATOM   3565  HA  SER A 228     -13.254   0.078 -21.811  1.00  0.00           H  
ATOM   3566 1HB  SER A 228     -10.887   0.374 -21.820  1.00  0.00           H  
ATOM   3567 2HB  SER A 228     -11.497   1.121 -20.345  1.00  0.00           H  
ATOM   3568  HG  SER A 228     -10.923  -0.791 -19.230  1.00  0.00           H  
ATOM   3569  N   VAL A 229     -12.684  -2.957 -20.881  1.00  0.00           N  
ATOM   3570  CA  VAL A 229     -12.420  -4.335 -21.291  1.00  0.00           C  
ATOM   3571  C   VAL A 229     -13.582  -5.010 -22.020  1.00  0.00           C  
ATOM   3572  O   VAL A 229     -14.628  -5.225 -21.408  1.00  0.00           O  
ATOM   3573  OXT VAL A 229     -13.289  -5.772 -22.944  1.00  0.00           O  
ATOM   3574  CB  VAL A 229     -12.019  -5.158 -20.050  1.00  0.00           C  
ATOM   3575  CG1 VAL A 229     -11.861  -6.646 -20.395  1.00  0.00           C  
ATOM   3576  CG2 VAL A 229     -10.686  -4.612 -19.494  1.00  0.00           C  
ATOM   3577  H   VAL A 229     -13.112  -2.811 -19.962  1.00  0.00           H  
ATOM   3578  HA  VAL A 229     -11.578  -4.311 -21.977  1.00  0.00           H  
ATOM   3579  HB  VAL A 229     -12.805  -5.070 -19.300  1.00  0.00           H  
ATOM   3580 1HG1 VAL A 229     -11.586  -7.195 -19.498  1.00  0.00           H  
ATOM   3581 2HG1 VAL A 229     -12.805  -7.046 -20.773  1.00  0.00           H  
ATOM   3582 3HG1 VAL A 229     -11.106  -6.772 -21.134  1.00  0.00           H  
ATOM   3583 1HG2 VAL A 229     -10.410  -5.175 -18.603  1.00  0.00           H  
ATOM   3584 2HG2 VAL A 229      -9.911  -4.714 -20.241  1.00  0.00           H  
ATOM   3585 3HG2 VAL A 229     -10.800  -3.567 -19.241  1.00  0.00           H  
TER                                                                             
ATOM   3587  N   ASP B   1     -39.536  -8.816  54.852  1.00  0.00           N  
ATOM   3588  CA  ASP B   1     -39.219 -10.183  55.248  1.00  0.00           C  
ATOM   3589  C   ASP B   1     -39.185 -11.166  54.075  1.00  0.00           C  
ATOM   3590  O   ASP B   1     -38.342 -12.059  54.036  1.00  0.00           O  
ATOM   3591  CB  ASP B   1     -40.260 -10.673  56.247  1.00  0.00           C  
ATOM   3592  CG  ASP B   1     -40.277  -9.841  57.492  1.00  0.00           C  
ATOM   3593  OD1 ASP B   1     -39.296  -9.780  58.173  1.00  0.00           O  
ATOM   3594  OD2 ASP B   1     -41.266  -9.205  57.705  1.00  0.00           O  
ATOM   3595 1H   ASP B   1     -38.854  -8.197  55.268  1.00  0.00           H  
ATOM   3596 2H   ASP B   1     -39.516  -8.713  53.848  1.00  0.00           H  
ATOM   3597 3H   ASP B   1     -40.459  -8.571  55.205  1.00  0.00           H  
ATOM   3598  HA  ASP B   1     -38.235 -10.182  55.723  1.00  0.00           H  
ATOM   3599 1HB  ASP B   1     -41.249 -10.652  55.789  1.00  0.00           H  
ATOM   3600 2HB  ASP B   1     -40.047 -11.708  56.516  1.00  0.00           H  
ATOM   3601  N   GLU B   2     -40.075 -10.982  53.088  1.00  0.00           N  
ATOM   3602  CA  GLU B   2     -40.145 -11.932  51.960  1.00  0.00           C  
ATOM   3603  C   GLU B   2     -38.810 -12.147  51.261  1.00  0.00           C  
ATOM   3604  O   GLU B   2     -38.473 -13.286  50.891  1.00  0.00           O  
ATOM   3605  CB  GLU B   2     -41.161 -11.433  50.920  1.00  0.00           C  
ATOM   3606  CG  GLU B   2     -41.339 -12.356  49.710  1.00  0.00           C  
ATOM   3607  CD  GLU B   2     -42.340 -11.831  48.721  1.00  0.00           C  
ATOM   3608  OE1 GLU B   2     -43.009 -10.880  49.031  1.00  0.00           O  
ATOM   3609  OE2 GLU B   2     -42.405 -12.369  47.631  1.00  0.00           O  
ATOM   3610  H   GLU B   2     -40.749 -10.233  53.127  1.00  0.00           H  
ATOM   3611  HA  GLU B   2     -40.487 -12.893  52.344  1.00  0.00           H  
ATOM   3612 1HB  GLU B   2     -42.136 -11.325  51.394  1.00  0.00           H  
ATOM   3613 2HB  GLU B   2     -40.864 -10.452  50.553  1.00  0.00           H  
ATOM   3614 1HG  GLU B   2     -40.384 -12.488  49.202  1.00  0.00           H  
ATOM   3615 2HG  GLU B   2     -41.666 -13.333  50.066  1.00  0.00           H  
ATOM   3616  N   CYS B   3     -38.037 -11.087  51.074  1.00  0.00           N  
ATOM   3617  CA  CYS B   3     -36.768 -11.218  50.397  1.00  0.00           C  
ATOM   3618  C   CYS B   3     -35.717 -11.968  51.205  1.00  0.00           C  
ATOM   3619  O   CYS B   3     -34.823 -12.587  50.625  1.00  0.00           O  
ATOM   3620  CB  CYS B   3     -36.213  -9.854  50.041  1.00  0.00           C  
ATOM   3621  SG  CYS B   3     -35.717  -8.843  51.450  1.00  0.00           S  
ATOM   3622  H   CYS B   3     -38.357 -10.178  51.383  1.00  0.00           H  
ATOM   3623  HA  CYS B   3     -36.940 -11.768  49.469  1.00  0.00           H  
ATOM   3624 1HB  CYS B   3     -35.358 -10.005  49.433  1.00  0.00           H  
ATOM   3625 2HB  CYS B   3     -36.947  -9.299  49.463  1.00  0.00           H  
ATOM   3626  HG  CYS B   3     -35.254  -7.810  50.738  1.00  0.00           H  
ATOM   3627  N   GLU B   4     -35.816 -11.947  52.540  1.00  0.00           N  
ATOM   3628  CA  GLU B   4     -34.828 -12.641  53.332  1.00  0.00           C  
ATOM   3629  C   GLU B   4     -35.196 -14.109  53.366  1.00  0.00           C  
ATOM   3630  O   GLU B   4     -34.309 -14.968  53.364  1.00  0.00           O  
ATOM   3631  CB  GLU B   4     -34.692 -12.025  54.721  1.00  0.00           C  
ATOM   3632  CG  GLU B   4     -34.058 -10.622  54.679  1.00  0.00           C  
ATOM   3633  CD  GLU B   4     -33.835 -10.005  56.020  1.00  0.00           C  
ATOM   3634  OE1 GLU B   4     -34.286 -10.552  56.994  1.00  0.00           O  
ATOM   3635  OE2 GLU B   4     -33.180  -8.984  56.077  1.00  0.00           O  
ATOM   3636  H   GLU B   4     -36.581 -11.483  53.018  1.00  0.00           H  
ATOM   3637  HA  GLU B   4     -33.861 -12.540  52.845  1.00  0.00           H  
ATOM   3638 1HB  GLU B   4     -35.677 -11.940  55.180  1.00  0.00           H  
ATOM   3639 2HB  GLU B   4     -34.079 -12.665  55.349  1.00  0.00           H  
ATOM   3640 1HG  GLU B   4     -33.108 -10.693  54.160  1.00  0.00           H  
ATOM   3641 2HG  GLU B   4     -34.702  -9.973  54.099  1.00  0.00           H  
ATOM   3642  N   GLU B   5     -36.501 -14.408  53.380  1.00  0.00           N  
ATOM   3643  CA  GLU B   5     -36.918 -15.799  53.353  1.00  0.00           C  
ATOM   3644  C   GLU B   5     -36.434 -16.437  52.057  1.00  0.00           C  
ATOM   3645  O   GLU B   5     -35.868 -17.537  52.075  1.00  0.00           O  
ATOM   3646  CB  GLU B   5     -38.432 -15.944  53.479  1.00  0.00           C  
ATOM   3647  CG  GLU B   5     -38.878 -17.402  53.477  1.00  0.00           C  
ATOM   3648  CD  GLU B   5     -40.335 -17.599  53.691  1.00  0.00           C  
ATOM   3649  OE1 GLU B   5     -41.026 -16.653  53.981  1.00  0.00           O  
ATOM   3650  OE2 GLU B   5     -40.769 -18.726  53.544  1.00  0.00           O  
ATOM   3651  H   GLU B   5     -37.192 -13.655  53.447  1.00  0.00           H  
ATOM   3652  HA  GLU B   5     -36.453 -16.321  54.187  1.00  0.00           H  
ATOM   3653 1HB  GLU B   5     -38.773 -15.469  54.399  1.00  0.00           H  
ATOM   3654 2HB  GLU B   5     -38.918 -15.432  52.644  1.00  0.00           H  
ATOM   3655 1HG  GLU B   5     -38.617 -17.838  52.515  1.00  0.00           H  
ATOM   3656 2HG  GLU B   5     -38.324 -17.940  54.246  1.00  0.00           H  
ATOM   3657  N   LYS B   6     -36.628 -15.734  50.925  1.00  0.00           N  
ATOM   3658  CA  LYS B   6     -36.159 -16.254  49.646  1.00  0.00           C  
ATOM   3659  C   LYS B   6     -34.650 -16.389  49.644  1.00  0.00           C  
ATOM   3660  O   LYS B   6     -34.115 -17.431  49.268  1.00  0.00           O  
ATOM   3661  CB  LYS B   6     -36.599 -15.355  48.493  1.00  0.00           C  
ATOM   3662  CG  LYS B   6     -38.081 -15.430  48.194  1.00  0.00           C  
ATOM   3663  CD  LYS B   6     -38.493 -14.484  47.072  1.00  0.00           C  
ATOM   3664  CE  LYS B   6     -39.994 -14.603  46.808  1.00  0.00           C  
ATOM   3665  NZ  LYS B   6     -40.475 -13.628  45.791  1.00  0.00           N  
ATOM   3666  H   LYS B   6     -37.135 -14.845  50.964  1.00  0.00           H  
ATOM   3667  HA  LYS B   6     -36.589 -17.245  49.501  1.00  0.00           H  
ATOM   3668 1HB  LYS B   6     -36.358 -14.317  48.734  1.00  0.00           H  
ATOM   3669 2HB  LYS B   6     -36.050 -15.623  47.592  1.00  0.00           H  
ATOM   3670 1HG  LYS B   6     -38.332 -16.451  47.910  1.00  0.00           H  
ATOM   3671 2HG  LYS B   6     -38.640 -15.177  49.096  1.00  0.00           H  
ATOM   3672 1HD  LYS B   6     -38.266 -13.454  47.366  1.00  0.00           H  
ATOM   3673 2HD  LYS B   6     -37.939 -14.718  46.163  1.00  0.00           H  
ATOM   3674 1HE  LYS B   6     -40.215 -15.612  46.461  1.00  0.00           H  
ATOM   3675 2HE  LYS B   6     -40.523 -14.432  47.739  1.00  0.00           H  
ATOM   3676 1HZ  LYS B   6     -41.480 -13.747  45.662  1.00  0.00           H  
ATOM   3677 2HZ  LYS B   6     -40.285 -12.683  46.114  1.00  0.00           H  
ATOM   3678 3HZ  LYS B   6     -40.007 -13.781  44.915  1.00  0.00           H  
ATOM   3679  N   ALA B   7     -33.935 -15.382  50.157  1.00  0.00           N  
ATOM   3680  CA  ALA B   7     -32.488 -15.452  50.166  1.00  0.00           C  
ATOM   3681  C   ALA B   7     -31.989 -16.664  50.923  1.00  0.00           C  
ATOM   3682  O   ALA B   7     -31.054 -17.344  50.473  1.00  0.00           O  
ATOM   3683  CB  ALA B   7     -31.953 -14.186  50.794  1.00  0.00           C  
ATOM   3684  H   ALA B   7     -34.387 -14.519  50.469  1.00  0.00           H  
ATOM   3685  HA  ALA B   7     -32.148 -15.546  49.146  1.00  0.00           H  
ATOM   3686 1HB  ALA B   7     -30.881 -14.208  50.787  1.00  0.00           H  
ATOM   3687 2HB  ALA B   7     -32.305 -13.328  50.224  1.00  0.00           H  
ATOM   3688 3HB  ALA B   7     -32.306 -14.115  51.814  1.00  0.00           H  
ATOM   3689  N   ARG B   8     -32.613 -16.984  52.053  1.00  0.00           N  
ATOM   3690  CA  ARG B   8     -32.171 -18.150  52.780  1.00  0.00           C  
ATOM   3691  C   ARG B   8     -32.501 -19.430  52.030  1.00  0.00           C  
ATOM   3692  O   ARG B   8     -31.673 -20.339  51.996  1.00  0.00           O  
ATOM   3693  CB  ARG B   8     -32.747 -18.189  54.184  1.00  0.00           C  
ATOM   3694  CG  ARG B   8     -32.340 -19.428  55.040  1.00  0.00           C  
ATOM   3695  CD  ARG B   8     -30.839 -19.583  55.220  1.00  0.00           C  
ATOM   3696  NE  ARG B   8     -30.205 -18.427  55.856  1.00  0.00           N  
ATOM   3697  CZ  ARG B   8     -30.108 -18.190  57.183  1.00  0.00           C  
ATOM   3698  NH1 ARG B   8     -30.623 -19.017  58.077  1.00  0.00           N  
ATOM   3699  NH2 ARG B   8     -29.471 -17.097  57.559  1.00  0.00           N  
ATOM   3700  H   ARG B   8     -33.345 -16.371  52.429  1.00  0.00           H  
ATOM   3701  HA  ARG B   8     -31.088 -18.077  52.876  1.00  0.00           H  
ATOM   3702 1HB  ARG B   8     -32.434 -17.292  54.719  1.00  0.00           H  
ATOM   3703 2HB  ARG B   8     -33.838 -18.163  54.118  1.00  0.00           H  
ATOM   3704 1HG  ARG B   8     -32.795 -19.335  56.021  1.00  0.00           H  
ATOM   3705 2HG  ARG B   8     -32.714 -20.335  54.558  1.00  0.00           H  
ATOM   3706 1HD  ARG B   8     -30.652 -20.458  55.836  1.00  0.00           H  
ATOM   3707 2HD  ARG B   8     -30.362 -19.741  54.255  1.00  0.00           H  
ATOM   3708  HE  ARG B   8     -29.759 -17.722  55.245  1.00  0.00           H  
ATOM   3709 1HH1 ARG B   8     -31.105 -19.851  57.780  1.00  0.00           H  
ATOM   3710 2HH1 ARG B   8     -30.532 -18.815  59.062  1.00  0.00           H  
ATOM   3711 1HH2 ARG B   8     -29.080 -16.485  56.823  1.00  0.00           H  
ATOM   3712 2HH2 ARG B   8     -29.358 -16.868  58.531  1.00  0.00           H  
ATOM   3713  N   ARG B   9     -33.702 -19.520  51.441  1.00  0.00           N  
ATOM   3714  CA  ARG B   9     -34.071 -20.726  50.709  1.00  0.00           C  
ATOM   3715  C   ARG B   9     -33.150 -20.976  49.506  1.00  0.00           C  
ATOM   3716  O   ARG B   9     -32.773 -22.124  49.239  1.00  0.00           O  
ATOM   3717  CB  ARG B   9     -35.530 -20.666  50.268  1.00  0.00           C  
ATOM   3718  CG  ARG B   9     -36.553 -20.817  51.426  1.00  0.00           C  
ATOM   3719  CD  ARG B   9     -37.978 -20.779  50.957  1.00  0.00           C  
ATOM   3720  NE  ARG B   9     -38.945 -20.827  52.082  1.00  0.00           N  
ATOM   3721  CZ  ARG B   9     -39.371 -21.926  52.738  1.00  0.00           C  
ATOM   3722  NH1 ARG B   9     -38.942 -23.144  52.442  1.00  0.00           N  
ATOM   3723  NH2 ARG B   9     -40.246 -21.731  53.700  1.00  0.00           N  
ATOM   3724  H   ARG B   9     -34.375 -18.750  51.537  1.00  0.00           H  
ATOM   3725  HA  ARG B   9     -33.975 -21.571  51.391  1.00  0.00           H  
ATOM   3726 1HB  ARG B   9     -35.715 -19.707  49.783  1.00  0.00           H  
ATOM   3727 2HB  ARG B   9     -35.720 -21.449  49.540  1.00  0.00           H  
ATOM   3728 1HG  ARG B   9     -36.379 -21.769  51.923  1.00  0.00           H  
ATOM   3729 2HG  ARG B   9     -36.415 -20.011  52.142  1.00  0.00           H  
ATOM   3730 1HD  ARG B   9     -38.144 -19.841  50.421  1.00  0.00           H  
ATOM   3731 2HD  ARG B   9     -38.179 -21.611  50.288  1.00  0.00           H  
ATOM   3732  HE  ARG B   9     -39.371 -19.942  52.407  1.00  0.00           H  
ATOM   3733 1HH1 ARG B   9     -38.272 -23.282  51.702  1.00  0.00           H  
ATOM   3734 2HH1 ARG B   9     -39.289 -23.941  52.959  1.00  0.00           H  
ATOM   3735 1HH2 ARG B   9     -40.547 -20.759  53.882  1.00  0.00           H  
ATOM   3736 2HH2 ARG B   9     -40.614 -22.501  54.236  1.00  0.00           H  
ATOM   3737  N   VAL B  10     -32.756 -19.914  48.791  1.00  0.00           N  
ATOM   3738  CA  VAL B  10     -31.861 -20.104  47.654  1.00  0.00           C  
ATOM   3739  C   VAL B  10     -30.509 -20.567  48.177  1.00  0.00           C  
ATOM   3740  O   VAL B  10     -29.907 -21.477  47.604  1.00  0.00           O  
ATOM   3741  CB  VAL B  10     -31.681 -18.830  46.803  1.00  0.00           C  
ATOM   3742  CG1 VAL B  10     -30.598 -19.085  45.719  1.00  0.00           C  
ATOM   3743  CG2 VAL B  10     -32.998 -18.439  46.131  1.00  0.00           C  
ATOM   3744  H   VAL B  10     -33.121 -18.988  49.034  1.00  0.00           H  
ATOM   3745  HA  VAL B  10     -32.272 -20.882  47.012  1.00  0.00           H  
ATOM   3746  HB  VAL B  10     -31.343 -18.018  47.447  1.00  0.00           H  
ATOM   3747 1HG1 VAL B  10     -30.474 -18.184  45.120  1.00  0.00           H  
ATOM   3748 2HG1 VAL B  10     -29.652 -19.347  46.175  1.00  0.00           H  
ATOM   3749 3HG1 VAL B  10     -30.922 -19.904  45.069  1.00  0.00           H  
ATOM   3750 1HG2 VAL B  10     -32.851 -17.537  45.537  1.00  0.00           H  
ATOM   3751 2HG2 VAL B  10     -33.327 -19.257  45.479  1.00  0.00           H  
ATOM   3752 3HG2 VAL B  10     -33.753 -18.255  46.887  1.00  0.00           H  
ATOM   3753  N   ALA B  11     -30.005 -19.931  49.239  1.00  0.00           N  
ATOM   3754  CA  ALA B  11     -28.723 -20.318  49.808  1.00  0.00           C  
ATOM   3755  C   ALA B  11     -28.725 -21.776  50.258  1.00  0.00           C  
ATOM   3756  O   ALA B  11     -27.714 -22.469  50.081  1.00  0.00           O  
ATOM   3757  CB  ALA B  11     -28.401 -19.413  50.959  1.00  0.00           C  
ATOM   3758  H   ALA B  11     -30.519 -19.146  49.652  1.00  0.00           H  
ATOM   3759  HA  ALA B  11     -27.961 -20.203  49.042  1.00  0.00           H  
ATOM   3760 1HB  ALA B  11     -27.436 -19.660  51.375  1.00  0.00           H  
ATOM   3761 2HB  ALA B  11     -28.396 -18.402  50.591  1.00  0.00           H  
ATOM   3762 3HB  ALA B  11     -29.163 -19.515  51.727  1.00  0.00           H  
ATOM   3763  N   GLU B  12     -29.846 -22.249  50.843  1.00  0.00           N  
ATOM   3764  CA  GLU B  12     -29.965 -23.650  51.231  1.00  0.00           C  
ATOM   3765  C   GLU B  12     -29.830 -24.529  50.003  1.00  0.00           C  
ATOM   3766  O   GLU B  12     -29.116 -25.534  50.029  1.00  0.00           O  
ATOM   3767  CB  GLU B  12     -31.290 -23.954  51.928  1.00  0.00           C  
ATOM   3768  CG  GLU B  12     -31.445 -25.444  52.321  1.00  0.00           C  
ATOM   3769  CD  GLU B  12     -32.728 -25.764  53.047  1.00  0.00           C  
ATOM   3770  OE1 GLU B  12     -33.390 -24.863  53.496  1.00  0.00           O  
ATOM   3771  OE2 GLU B  12     -33.060 -26.934  53.122  1.00  0.00           O  
ATOM   3772  H   GLU B  12     -30.616 -21.605  51.047  1.00  0.00           H  
ATOM   3773  HA  GLU B  12     -29.151 -23.889  51.917  1.00  0.00           H  
ATOM   3774 1HB  GLU B  12     -31.383 -23.340  52.824  1.00  0.00           H  
ATOM   3775 2HB  GLU B  12     -32.116 -23.691  51.267  1.00  0.00           H  
ATOM   3776 1HG  GLU B  12     -31.414 -26.044  51.414  1.00  0.00           H  
ATOM   3777 2HG  GLU B  12     -30.597 -25.739  52.940  1.00  0.00           H  
ATOM   3778  N   LYS B  13     -30.532 -24.159  48.922  1.00  0.00           N  
ATOM   3779  CA  LYS B  13     -30.424 -24.921  47.693  1.00  0.00           C  
ATOM   3780  C   LYS B  13     -28.982 -24.968  47.219  1.00  0.00           C  
ATOM   3781  O   LYS B  13     -28.525 -26.034  46.824  1.00  0.00           O  
ATOM   3782  CB  LYS B  13     -31.335 -24.377  46.596  1.00  0.00           C  
ATOM   3783  CG  LYS B  13     -31.248 -25.155  45.274  1.00  0.00           C  
ATOM   3784  CD  LYS B  13     -32.263 -24.648  44.272  1.00  0.00           C  
ATOM   3785  CE  LYS B  13     -32.061 -25.264  42.900  1.00  0.00           C  
ATOM   3786  NZ  LYS B  13     -33.065 -24.757  41.935  1.00  0.00           N  
ATOM   3787  H   LYS B  13     -31.165 -23.357  48.979  1.00  0.00           H  
ATOM   3788  HA  LYS B  13     -30.738 -25.941  47.898  1.00  0.00           H  
ATOM   3789 1HB  LYS B  13     -32.368 -24.394  46.944  1.00  0.00           H  
ATOM   3790 2HB  LYS B  13     -31.080 -23.341  46.393  1.00  0.00           H  
ATOM   3791 1HG  LYS B  13     -30.260 -25.025  44.846  1.00  0.00           H  
ATOM   3792 2HG  LYS B  13     -31.409 -26.220  45.458  1.00  0.00           H  
ATOM   3793 1HD  LYS B  13     -33.272 -24.875  44.617  1.00  0.00           H  
ATOM   3794 2HD  LYS B  13     -32.167 -23.560  44.172  1.00  0.00           H  
ATOM   3795 1HE  LYS B  13     -31.075 -24.986  42.555  1.00  0.00           H  
ATOM   3796 2HE  LYS B  13     -32.126 -26.350  42.951  1.00  0.00           H  
ATOM   3797 1HZ  LYS B  13     -32.902 -25.127  40.991  1.00  0.00           H  
ATOM   3798 2HZ  LYS B  13     -33.986 -24.999  42.230  1.00  0.00           H  
ATOM   3799 3HZ  LYS B  13     -32.993 -23.738  41.898  1.00  0.00           H  
ATOM   3800  N   VAL B  14     -28.253 -23.851  47.293  1.00  0.00           N  
ATOM   3801  CA  VAL B  14     -26.856 -23.845  46.866  1.00  0.00           C  
ATOM   3802  C   VAL B  14     -26.017 -24.825  47.662  1.00  0.00           C  
ATOM   3803  O   VAL B  14     -25.190 -25.537  47.077  1.00  0.00           O  
ATOM   3804  CB  VAL B  14     -26.239 -22.443  46.960  1.00  0.00           C  
ATOM   3805  CG1 VAL B  14     -24.724 -22.517  46.739  1.00  0.00           C  
ATOM   3806  CG2 VAL B  14     -26.876 -21.572  45.907  1.00  0.00           C  
ATOM   3807  H   VAL B  14     -28.722 -22.991  47.601  1.00  0.00           H  
ATOM   3808  HA  VAL B  14     -26.824 -24.147  45.826  1.00  0.00           H  
ATOM   3809  HB  VAL B  14     -26.418 -22.019  47.947  1.00  0.00           H  
ATOM   3810 1HG1 VAL B  14     -24.306 -21.534  46.792  1.00  0.00           H  
ATOM   3811 2HG1 VAL B  14     -24.248 -23.131  47.504  1.00  0.00           H  
ATOM   3812 3HG1 VAL B  14     -24.530 -22.947  45.776  1.00  0.00           H  
ATOM   3813 1HG2 VAL B  14     -26.455 -20.581  45.944  1.00  0.00           H  
ATOM   3814 2HG2 VAL B  14     -26.687 -22.008  44.930  1.00  0.00           H  
ATOM   3815 3HG2 VAL B  14     -27.944 -21.517  46.070  1.00  0.00           H  
ATOM   3816  N   GLU B  15     -26.176 -24.840  48.988  1.00  0.00           N  
ATOM   3817  CA  GLU B  15     -25.433 -25.806  49.780  1.00  0.00           C  
ATOM   3818  C   GLU B  15     -25.757 -27.227  49.314  1.00  0.00           C  
ATOM   3819  O   GLU B  15     -24.847 -28.047  49.140  1.00  0.00           O  
ATOM   3820  CB  GLU B  15     -25.742 -25.665  51.269  1.00  0.00           C  
ATOM   3821  CG  GLU B  15     -24.983 -26.662  52.141  1.00  0.00           C  
ATOM   3822  CD  GLU B  15     -25.227 -26.495  53.609  1.00  0.00           C  
ATOM   3823  OE1 GLU B  15     -25.854 -25.541  54.001  1.00  0.00           O  
ATOM   3824  OE2 GLU B  15     -24.800 -27.360  54.346  1.00  0.00           O  
ATOM   3825  H   GLU B  15     -26.817 -24.169  49.426  1.00  0.00           H  
ATOM   3826  HA  GLU B  15     -24.369 -25.631  49.629  1.00  0.00           H  
ATOM   3827 1HB  GLU B  15     -25.483 -24.662  51.600  1.00  0.00           H  
ATOM   3828 2HB  GLU B  15     -26.813 -25.797  51.437  1.00  0.00           H  
ATOM   3829 1HG  GLU B  15     -25.289 -27.668  51.858  1.00  0.00           H  
ATOM   3830 2HG  GLU B  15     -23.917 -26.568  51.939  1.00  0.00           H  
ATOM   3831  N   ARG B  16     -27.051 -27.508  49.094  1.00  0.00           N  
ATOM   3832  CA  ARG B  16     -27.484 -28.815  48.629  1.00  0.00           C  
ATOM   3833  C   ARG B  16     -26.931 -29.154  47.240  1.00  0.00           C  
ATOM   3834  O   ARG B  16     -26.555 -30.311  46.999  1.00  0.00           O  
ATOM   3835  CB  ARG B  16     -29.002 -28.904  48.627  1.00  0.00           C  
ATOM   3836  CG  ARG B  16     -29.623 -28.962  50.019  1.00  0.00           C  
ATOM   3837  CD  ARG B  16     -31.105 -29.057  49.975  1.00  0.00           C  
ATOM   3838  NE  ARG B  16     -31.701 -29.057  51.322  1.00  0.00           N  
ATOM   3839  CZ  ARG B  16     -31.821 -30.116  52.144  1.00  0.00           C  
ATOM   3840  NH1 ARG B  16     -31.383 -31.320  51.811  1.00  0.00           N  
ATOM   3841  NH2 ARG B  16     -32.397 -29.903  53.307  1.00  0.00           N  
ATOM   3842  H   ARG B  16     -27.749 -26.781  49.291  1.00  0.00           H  
ATOM   3843  HA  ARG B  16     -27.118 -29.557  49.336  1.00  0.00           H  
ATOM   3844 1HB  ARG B  16     -29.418 -28.043  48.116  1.00  0.00           H  
ATOM   3845 2HB  ARG B  16     -29.310 -29.791  48.081  1.00  0.00           H  
ATOM   3846 1HG  ARG B  16     -29.232 -29.824  50.551  1.00  0.00           H  
ATOM   3847 2HG  ARG B  16     -29.361 -28.056  50.565  1.00  0.00           H  
ATOM   3848 1HD  ARG B  16     -31.488 -28.184  49.444  1.00  0.00           H  
ATOM   3849 2HD  ARG B  16     -31.415 -29.958  49.453  1.00  0.00           H  
ATOM   3850  HE  ARG B  16     -32.087 -28.171  51.693  1.00  0.00           H  
ATOM   3851 1HH1 ARG B  16     -30.945 -31.472  50.917  1.00  0.00           H  
ATOM   3852 2HH1 ARG B  16     -31.488 -32.092  52.455  1.00  0.00           H  
ATOM   3853 1HH2 ARG B  16     -32.721 -28.946  53.515  1.00  0.00           H  
ATOM   3854 2HH2 ARG B  16     -32.518 -30.650  53.972  1.00  0.00           H  
ATOM   3855  N   LEU B  17     -26.864 -28.167  46.332  1.00  0.00           N  
ATOM   3856  CA  LEU B  17     -26.339 -28.406  44.993  1.00  0.00           C  
ATOM   3857  C   LEU B  17     -24.894 -28.854  45.091  1.00  0.00           C  
ATOM   3858  O   LEU B  17     -24.509 -29.846  44.463  1.00  0.00           O  
ATOM   3859  CB  LEU B  17     -26.401 -27.123  44.124  1.00  0.00           C  
ATOM   3860  CG  LEU B  17     -27.788 -26.588  43.658  1.00  0.00           C  
ATOM   3861  CD1 LEU B  17     -27.595 -25.195  42.988  1.00  0.00           C  
ATOM   3862  CD2 LEU B  17     -28.431 -27.557  42.677  1.00  0.00           C  
ATOM   3863  H   LEU B  17     -27.243 -27.255  46.579  1.00  0.00           H  
ATOM   3864  HA  LEU B  17     -26.913 -29.206  44.524  1.00  0.00           H  
ATOM   3865 1HB  LEU B  17     -25.927 -26.325  44.688  1.00  0.00           H  
ATOM   3866 2HB  LEU B  17     -25.825 -27.285  43.242  1.00  0.00           H  
ATOM   3867  HG  LEU B  17     -28.428 -26.475  44.505  1.00  0.00           H  
ATOM   3868 1HD1 LEU B  17     -28.558 -24.804  42.677  1.00  0.00           H  
ATOM   3869 2HD1 LEU B  17     -27.146 -24.501  43.680  1.00  0.00           H  
ATOM   3870 3HD1 LEU B  17     -26.956 -25.300  42.119  1.00  0.00           H  
ATOM   3871 1HD2 LEU B  17     -29.397 -27.163  42.361  1.00  0.00           H  
ATOM   3872 2HD2 LEU B  17     -27.790 -27.676  41.802  1.00  0.00           H  
ATOM   3873 3HD2 LEU B  17     -28.580 -28.523  43.147  1.00  0.00           H  
ATOM   3874  N   LYS B  18     -24.113 -28.207  45.964  1.00  0.00           N  
ATOM   3875  CA  LYS B  18     -22.722 -28.622  46.112  1.00  0.00           C  
ATOM   3876  C   LYS B  18     -22.632 -30.023  46.694  1.00  0.00           C  
ATOM   3877  O   LYS B  18     -21.895 -30.871  46.183  1.00  0.00           O  
ATOM   3878  CB  LYS B  18     -21.945 -27.628  46.983  1.00  0.00           C  
ATOM   3879  CG  LYS B  18     -20.470 -28.027  47.286  1.00  0.00           C  
ATOM   3880  CD  LYS B  18     -19.584 -28.110  46.032  1.00  0.00           C  
ATOM   3881  CE  LYS B  18     -18.130 -28.428  46.409  1.00  0.00           C  
ATOM   3882  NZ  LYS B  18     -17.258 -28.636  45.199  1.00  0.00           N  
ATOM   3883  H   LYS B  18     -24.476 -27.380  46.456  1.00  0.00           H  
ATOM   3884  HA  LYS B  18     -22.275 -28.638  45.117  1.00  0.00           H  
ATOM   3885 1HB  LYS B  18     -21.942 -26.650  46.504  1.00  0.00           H  
ATOM   3886 2HB  LYS B  18     -22.462 -27.515  47.941  1.00  0.00           H  
ATOM   3887 1HG  LYS B  18     -20.041 -27.278  47.952  1.00  0.00           H  
ATOM   3888 2HG  LYS B  18     -20.448 -28.986  47.805  1.00  0.00           H  
ATOM   3889 1HD  LYS B  18     -19.945 -28.904  45.372  1.00  0.00           H  
ATOM   3890 2HD  LYS B  18     -19.615 -27.165  45.484  1.00  0.00           H  
ATOM   3891 1HE  LYS B  18     -17.727 -27.604  46.999  1.00  0.00           H  
ATOM   3892 2HE  LYS B  18     -18.114 -29.335  47.017  1.00  0.00           H  
ATOM   3893 1HZ  LYS B  18     -16.315 -28.842  45.484  1.00  0.00           H  
ATOM   3894 2HZ  LYS B  18     -17.619 -29.403  44.654  1.00  0.00           H  
ATOM   3895 3HZ  LYS B  18     -17.248 -27.782  44.615  1.00  0.00           H  
ATOM   3896  N   ARG B  19     -23.405 -30.294  47.749  1.00  0.00           N  
ATOM   3897  CA  ARG B  19     -23.389 -31.605  48.392  1.00  0.00           C  
ATOM   3898  C   ARG B  19     -23.796 -32.731  47.449  1.00  0.00           C  
ATOM   3899  O   ARG B  19     -23.272 -33.844  47.533  1.00  0.00           O  
ATOM   3900  CB  ARG B  19     -24.290 -31.620  49.612  1.00  0.00           C  
ATOM   3901  CG  ARG B  19     -23.748 -30.838  50.784  1.00  0.00           C  
ATOM   3902  CD  ARG B  19     -24.641 -30.908  51.960  1.00  0.00           C  
ATOM   3903  NE  ARG B  19     -24.129 -30.116  53.082  1.00  0.00           N  
ATOM   3904  CZ  ARG B  19     -23.185 -30.501  53.958  1.00  0.00           C  
ATOM   3905  NH1 ARG B  19     -22.592 -31.683  53.877  1.00  0.00           N  
ATOM   3906  NH2 ARG B  19     -22.872 -29.647  54.904  1.00  0.00           N  
ATOM   3907  H   ARG B  19     -23.996 -29.551  48.135  1.00  0.00           H  
ATOM   3908  HA  ARG B  19     -22.371 -31.796  48.731  1.00  0.00           H  
ATOM   3909 1HB  ARG B  19     -25.256 -31.192  49.348  1.00  0.00           H  
ATOM   3910 2HB  ARG B  19     -24.458 -32.646  49.928  1.00  0.00           H  
ATOM   3911 1HG  ARG B  19     -22.776 -31.239  51.051  1.00  0.00           H  
ATOM   3912 2HG  ARG B  19     -23.636 -29.794  50.500  1.00  0.00           H  
ATOM   3913 1HD  ARG B  19     -25.616 -30.499  51.682  1.00  0.00           H  
ATOM   3914 2HD  ARG B  19     -24.764 -31.938  52.282  1.00  0.00           H  
ATOM   3915  HE  ARG B  19     -24.523 -29.176  53.253  1.00  0.00           H  
ATOM   3916 1HH1 ARG B  19     -22.843 -32.329  53.145  1.00  0.00           H  
ATOM   3917 2HH1 ARG B  19     -21.884 -31.941  54.551  1.00  0.00           H  
ATOM   3918 1HH2 ARG B  19     -23.372 -28.744  54.918  1.00  0.00           H  
ATOM   3919 2HH2 ARG B  19     -22.174 -29.868  55.596  1.00  0.00           H  
ATOM   3920  N   SER B  20     -24.693 -32.421  46.520  1.00  0.00           N  
ATOM   3921  CA  SER B  20     -25.226 -33.364  45.553  1.00  0.00           C  
ATOM   3922  C   SER B  20     -24.276 -33.624  44.381  1.00  0.00           C  
ATOM   3923  O   SER B  20     -24.557 -34.479  43.537  1.00  0.00           O  
ATOM   3924  CB  SER B  20     -26.541 -32.833  45.004  1.00  0.00           C  
ATOM   3925  OG  SER B  20     -27.511 -32.724  46.012  1.00  0.00           O  
ATOM   3926  H   SER B  20     -25.112 -31.489  46.540  1.00  0.00           H  
ATOM   3927  HA  SER B  20     -25.412 -34.308  46.067  1.00  0.00           H  
ATOM   3928 1HB  SER B  20     -26.374 -31.854  44.546  1.00  0.00           H  
ATOM   3929 2HB  SER B  20     -26.893 -33.501  44.224  1.00  0.00           H  
ATOM   3930  HG  SER B  20     -27.264 -31.923  46.526  1.00  0.00           H  
ATOM   3931  N   GLY B  21     -23.165 -32.878  44.301  1.00  0.00           N  
ATOM   3932  CA  GLY B  21     -22.217 -33.048  43.208  1.00  0.00           C  
ATOM   3933  C   GLY B  21     -22.350 -32.070  42.037  1.00  0.00           C  
ATOM   3934  O   GLY B  21     -21.767 -32.313  40.974  1.00  0.00           O  
ATOM   3935  H   GLY B  21     -22.942 -32.194  45.025  1.00  0.00           H  
ATOM   3936 1HA  GLY B  21     -21.218 -32.955  43.621  1.00  0.00           H  
ATOM   3937 2HA  GLY B  21     -22.292 -34.066  42.835  1.00  0.00           H  
ATOM   3938  N   THR B  22     -23.120 -30.990  42.191  1.00  0.00           N  
ATOM   3939  CA  THR B  22     -23.270 -29.996  41.137  1.00  0.00           C  
ATOM   3940  C   THR B  22     -22.030 -29.110  41.175  1.00  0.00           C  
ATOM   3941  O   THR B  22     -21.609 -28.689  42.257  1.00  0.00           O  
ATOM   3942  CB  THR B  22     -24.553 -29.163  41.339  1.00  0.00           C  
ATOM   3943  OG1 THR B  22     -25.704 -30.026  41.335  1.00  0.00           O  
ATOM   3944  CG2 THR B  22     -24.735 -28.115  40.296  1.00  0.00           C  
ATOM   3945  H   THR B  22     -23.596 -30.777  43.071  1.00  0.00           H  
ATOM   3946  HA  THR B  22     -23.314 -30.490  40.166  1.00  0.00           H  
ATOM   3947  HB  THR B  22     -24.475 -28.680  42.280  1.00  0.00           H  
ATOM   3948  HG1 THR B  22     -25.706 -30.545  40.520  1.00  0.00           H  
ATOM   3949 1HG2 THR B  22     -25.642 -27.539  40.491  1.00  0.00           H  
ATOM   3950 2HG2 THR B  22     -23.897 -27.452  40.293  1.00  0.00           H  
ATOM   3951 3HG2 THR B  22     -24.815 -28.604  39.329  1.00  0.00           H  
ATOM   3952  N   SER B  23     -21.423 -28.849  40.019  1.00  0.00           N  
ATOM   3953  CA  SER B  23     -20.214 -28.034  39.962  1.00  0.00           C  
ATOM   3954  C   SER B  23     -20.501 -26.573  40.214  1.00  0.00           C  
ATOM   3955  O   SER B  23     -21.647 -26.135  40.092  1.00  0.00           O  
ATOM   3956  CB  SER B  23     -19.580 -28.148  38.604  1.00  0.00           C  
ATOM   3957  OG  SER B  23     -20.401 -27.531  37.648  1.00  0.00           O  
ATOM   3958  H   SER B  23     -21.821 -29.211  39.140  1.00  0.00           H  
ATOM   3959  HA  SER B  23     -19.516 -28.388  40.722  1.00  0.00           H  
ATOM   3960 1HB  SER B  23     -18.599 -27.672  38.615  1.00  0.00           H  
ATOM   3961 2HB  SER B  23     -19.442 -29.199  38.349  1.00  0.00           H  
ATOM   3962  HG  SER B  23     -21.138 -28.177  37.495  1.00  0.00           H  
ATOM   3963  N   GLU B  24     -19.455 -25.805  40.503  1.00  0.00           N  
ATOM   3964  CA  GLU B  24     -19.568 -24.375  40.730  1.00  0.00           C  
ATOM   3965  C   GLU B  24     -20.122 -23.617  39.534  1.00  0.00           C  
ATOM   3966  O   GLU B  24     -20.876 -22.663  39.705  1.00  0.00           O  
ATOM   3967  CB  GLU B  24     -18.209 -23.844  41.154  1.00  0.00           C  
ATOM   3968  CG  GLU B  24     -17.805 -24.321  42.548  1.00  0.00           C  
ATOM   3969  CD  GLU B  24     -17.319 -25.741  42.599  1.00  0.00           C  
ATOM   3970  OE1 GLU B  24     -17.121 -26.344  41.558  1.00  0.00           O  
ATOM   3971  OE2 GLU B  24     -17.193 -26.242  43.695  1.00  0.00           O  
ATOM   3972  H   GLU B  24     -18.534 -26.241  40.606  1.00  0.00           H  
ATOM   3973  HA  GLU B  24     -20.255 -24.227  41.559  1.00  0.00           H  
ATOM   3974 1HB  GLU B  24     -17.453 -24.162  40.441  1.00  0.00           H  
ATOM   3975 2HB  GLU B  24     -18.223 -22.751  41.155  1.00  0.00           H  
ATOM   3976 1HG  GLU B  24     -17.027 -23.667  42.934  1.00  0.00           H  
ATOM   3977 2HG  GLU B  24     -18.665 -24.236  43.207  1.00  0.00           H  
ATOM   3978  N   ASP B  25     -19.783 -24.045  38.316  1.00  0.00           N  
ATOM   3979  CA  ASP B  25     -20.295 -23.353  37.137  1.00  0.00           C  
ATOM   3980  C   ASP B  25     -21.790 -23.588  37.014  1.00  0.00           C  
ATOM   3981  O   ASP B  25     -22.554 -22.658  36.724  1.00  0.00           O  
ATOM   3982  CB  ASP B  25     -19.622 -23.865  35.871  1.00  0.00           C  
ATOM   3983  CG  ASP B  25     -18.167 -23.457  35.736  1.00  0.00           C  
ATOM   3984  OD1 ASP B  25     -17.726 -22.564  36.418  1.00  0.00           O  
ATOM   3985  OD2 ASP B  25     -17.501 -24.065  34.944  1.00  0.00           O  
ATOM   3986  H   ASP B  25     -19.136 -24.817  38.234  1.00  0.00           H  
ATOM   3987  HA  ASP B  25     -20.104 -22.283  37.244  1.00  0.00           H  
ATOM   3988 1HB  ASP B  25     -19.691 -24.956  35.844  1.00  0.00           H  
ATOM   3989 2HB  ASP B  25     -20.170 -23.490  35.004  1.00  0.00           H  
ATOM   3990  N   GLU B  26     -22.210 -24.834  37.266  1.00  0.00           N  
ATOM   3991  CA  GLU B  26     -23.619 -25.202  37.228  1.00  0.00           C  
ATOM   3992  C   GLU B  26     -24.400 -24.475  38.318  1.00  0.00           C  
ATOM   3993  O   GLU B  26     -25.541 -24.056  38.094  1.00  0.00           O  
ATOM   3994  CB  GLU B  26     -23.760 -26.707  37.350  1.00  0.00           C  
ATOM   3995  CG  GLU B  26     -23.319 -27.489  36.130  1.00  0.00           C  
ATOM   3996  CD  GLU B  26     -23.226 -28.965  36.390  1.00  0.00           C  
ATOM   3997  OE1 GLU B  26     -22.565 -29.339  37.354  1.00  0.00           O  
ATOM   3998  OE2 GLU B  26     -23.803 -29.724  35.646  1.00  0.00           O  
ATOM   3999  H   GLU B  26     -21.517 -25.559  37.461  1.00  0.00           H  
ATOM   4000  HA  GLU B  26     -24.026 -24.901  36.262  1.00  0.00           H  
ATOM   4001 1HB  GLU B  26     -23.152 -27.045  38.172  1.00  0.00           H  
ATOM   4002 2HB  GLU B  26     -24.796 -26.954  37.563  1.00  0.00           H  
ATOM   4003 1HG  GLU B  26     -24.029 -27.321  35.327  1.00  0.00           H  
ATOM   4004 2HG  GLU B  26     -22.351 -27.115  35.809  1.00  0.00           H  
ATOM   4005  N   ILE B  27     -23.793 -24.321  39.501  1.00  0.00           N  
ATOM   4006  CA  ILE B  27     -24.424 -23.588  40.585  1.00  0.00           C  
ATOM   4007  C   ILE B  27     -24.592 -22.158  40.186  1.00  0.00           C  
ATOM   4008  O   ILE B  27     -25.679 -21.602  40.276  1.00  0.00           O  
ATOM   4009  CB  ILE B  27     -23.626 -23.648  41.904  1.00  0.00           C  
ATOM   4010  CG1 ILE B  27     -23.657 -25.079  42.445  1.00  0.00           C  
ATOM   4011  CG2 ILE B  27     -24.161 -22.599  42.921  1.00  0.00           C  
ATOM   4012  CD1 ILE B  27     -22.695 -25.398  43.557  1.00  0.00           C  
ATOM   4013  H   ILE B  27     -22.869 -24.750  39.628  1.00  0.00           H  
ATOM   4014  HA  ILE B  27     -25.417 -24.017  40.757  1.00  0.00           H  
ATOM   4015  HB  ILE B  27     -22.581 -23.414  41.686  1.00  0.00           H  
ATOM   4016 1HG1 ILE B  27     -24.647 -25.269  42.799  1.00  0.00           H  
ATOM   4017 2HG1 ILE B  27     -23.453 -25.744  41.643  1.00  0.00           H  
ATOM   4018 1HG2 ILE B  27     -23.568 -22.636  43.815  1.00  0.00           H  
ATOM   4019 2HG2 ILE B  27     -24.096 -21.591  42.518  1.00  0.00           H  
ATOM   4020 3HG2 ILE B  27     -25.200 -22.826  43.150  1.00  0.00           H  
ATOM   4021 1HD1 ILE B  27     -22.826 -26.444  43.834  1.00  0.00           H  
ATOM   4022 2HD1 ILE B  27     -21.673 -25.246  43.212  1.00  0.00           H  
ATOM   4023 3HD1 ILE B  27     -22.885 -24.770  44.420  1.00  0.00           H  
ATOM   4024  N   ALA B  28     -23.521 -21.557  39.679  1.00  0.00           N  
ATOM   4025  CA  ALA B  28     -23.577 -20.164  39.315  1.00  0.00           C  
ATOM   4026  C   ALA B  28     -24.681 -19.881  38.317  1.00  0.00           C  
ATOM   4027  O   ALA B  28     -25.377 -18.872  38.452  1.00  0.00           O  
ATOM   4028  CB  ALA B  28     -22.236 -19.772  38.755  1.00  0.00           C  
ATOM   4029  H   ALA B  28     -22.639 -22.060  39.596  1.00  0.00           H  
ATOM   4030  HA  ALA B  28     -23.788 -19.588  40.210  1.00  0.00           H  
ATOM   4031 1HB  ALA B  28     -22.228 -18.738  38.529  1.00  0.00           H  
ATOM   4032 2HB  ALA B  28     -21.483 -19.994  39.478  1.00  0.00           H  
ATOM   4033 3HB  ALA B  28     -22.029 -20.349  37.859  1.00  0.00           H  
ATOM   4034  N   GLU B  29     -24.874 -20.778  37.341  1.00  0.00           N  
ATOM   4035  CA  GLU B  29     -25.940 -20.570  36.378  1.00  0.00           C  
ATOM   4036  C   GLU B  29     -27.317 -20.787  37.001  1.00  0.00           C  
ATOM   4037  O   GLU B  29     -28.229 -20.004  36.740  1.00  0.00           O  
ATOM   4038  CB  GLU B  29     -25.740 -21.461  35.149  1.00  0.00           C  
ATOM   4039  CG  GLU B  29     -26.823 -21.316  34.053  1.00  0.00           C  
ATOM   4040  CD  GLU B  29     -26.923 -19.932  33.410  1.00  0.00           C  
ATOM   4041  OE1 GLU B  29     -26.059 -19.101  33.623  1.00  0.00           O  
ATOM   4042  OE2 GLU B  29     -27.877 -19.713  32.683  1.00  0.00           O  
ATOM   4043  H   GLU B  29     -24.230 -21.569  37.239  1.00  0.00           H  
ATOM   4044  HA  GLU B  29     -25.888 -19.537  36.040  1.00  0.00           H  
ATOM   4045 1HB  GLU B  29     -24.775 -21.243  34.700  1.00  0.00           H  
ATOM   4046 2HB  GLU B  29     -25.723 -22.508  35.464  1.00  0.00           H  
ATOM   4047 1HG  GLU B  29     -26.612 -22.045  33.270  1.00  0.00           H  
ATOM   4048 2HG  GLU B  29     -27.783 -21.572  34.485  1.00  0.00           H  
ATOM   4049  N   GLU B  30     -27.480 -21.810  37.851  1.00  0.00           N  
ATOM   4050  CA  GLU B  30     -28.791 -22.062  38.450  1.00  0.00           C  
ATOM   4051  C   GLU B  30     -29.191 -20.870  39.323  1.00  0.00           C  
ATOM   4052  O   GLU B  30     -30.334 -20.387  39.245  1.00  0.00           O  
ATOM   4053  CB  GLU B  30     -28.708 -23.346  39.295  1.00  0.00           C  
ATOM   4054  CG  GLU B  30     -30.017 -23.892  39.914  1.00  0.00           C  
ATOM   4055  CD  GLU B  30     -31.019 -24.452  38.892  1.00  0.00           C  
ATOM   4056  OE1 GLU B  30     -30.690 -24.502  37.732  1.00  0.00           O  
ATOM   4057  OE2 GLU B  30     -32.091 -24.894  39.299  1.00  0.00           O  
ATOM   4058  H   GLU B  30     -26.714 -22.469  38.026  1.00  0.00           H  
ATOM   4059  HA  GLU B  30     -29.523 -22.189  37.660  1.00  0.00           H  
ATOM   4060 1HB  GLU B  30     -28.296 -24.144  38.680  1.00  0.00           H  
ATOM   4061 2HB  GLU B  30     -28.006 -23.187  40.115  1.00  0.00           H  
ATOM   4062 1HG  GLU B  30     -29.745 -24.691  40.597  1.00  0.00           H  
ATOM   4063 2HG  GLU B  30     -30.495 -23.098  40.499  1.00  0.00           H  
ATOM   4064  N   VAL B  31     -28.235 -20.328  40.087  1.00  0.00           N  
ATOM   4065  CA  VAL B  31     -28.515 -19.182  40.933  1.00  0.00           C  
ATOM   4066  C   VAL B  31     -28.836 -17.965  40.092  1.00  0.00           C  
ATOM   4067  O   VAL B  31     -29.783 -17.235  40.397  1.00  0.00           O  
ATOM   4068  CB  VAL B  31     -27.323 -18.827  41.838  1.00  0.00           C  
ATOM   4069  CG1 VAL B  31     -27.613 -17.513  42.546  1.00  0.00           C  
ATOM   4070  CG2 VAL B  31     -27.072 -19.923  42.872  1.00  0.00           C  
ATOM   4071  H   VAL B  31     -27.310 -20.766  40.094  1.00  0.00           H  
ATOM   4072  HA  VAL B  31     -29.381 -19.420  41.558  1.00  0.00           H  
ATOM   4073  HB  VAL B  31     -26.427 -18.696  41.220  1.00  0.00           H  
ATOM   4074 1HG1 VAL B  31     -26.770 -17.251  43.150  1.00  0.00           H  
ATOM   4075 2HG1 VAL B  31     -27.770 -16.732  41.837  1.00  0.00           H  
ATOM   4076 3HG1 VAL B  31     -28.505 -17.619  43.163  1.00  0.00           H  
ATOM   4077 1HG2 VAL B  31     -26.222 -19.651  43.495  1.00  0.00           H  
ATOM   4078 2HG2 VAL B  31     -27.962 -20.043  43.495  1.00  0.00           H  
ATOM   4079 3HG2 VAL B  31     -26.862 -20.860  42.367  1.00  0.00           H  
ATOM   4080  N   ALA B  32     -28.017 -17.709  39.062  1.00  0.00           N  
ATOM   4081  CA  ALA B  32     -28.213 -16.555  38.210  1.00  0.00           C  
ATOM   4082  C   ALA B  32     -29.587 -16.588  37.564  1.00  0.00           C  
ATOM   4083  O   ALA B  32     -30.258 -15.552  37.504  1.00  0.00           O  
ATOM   4084  CB  ALA B  32     -27.124 -16.521  37.151  1.00  0.00           C  
ATOM   4085  H   ALA B  32     -27.219 -18.319  38.878  1.00  0.00           H  
ATOM   4086  HA  ALA B  32     -28.147 -15.659  38.824  1.00  0.00           H  
ATOM   4087 1HB  ALA B  32     -27.249 -15.665  36.534  1.00  0.00           H  
ATOM   4088 2HB  ALA B  32     -26.146 -16.488  37.625  1.00  0.00           H  
ATOM   4089 3HB  ALA B  32     -27.194 -17.420  36.542  1.00  0.00           H  
ATOM   4090  N   ARG B  33     -30.040 -17.774  37.127  1.00  0.00           N  
ATOM   4091  CA  ARG B  33     -31.356 -17.884  36.528  1.00  0.00           C  
ATOM   4092  C   ARG B  33     -32.457 -17.559  37.529  1.00  0.00           C  
ATOM   4093  O   ARG B  33     -33.396 -16.827  37.196  1.00  0.00           O  
ATOM   4094  CB  ARG B  33     -31.597 -19.278  35.970  1.00  0.00           C  
ATOM   4095  CG  ARG B  33     -30.807 -19.627  34.720  1.00  0.00           C  
ATOM   4096  CD  ARG B  33     -31.068 -21.025  34.293  1.00  0.00           C  
ATOM   4097  NE  ARG B  33     -30.295 -21.389  33.108  1.00  0.00           N  
ATOM   4098  CZ  ARG B  33     -30.402 -22.560  32.436  1.00  0.00           C  
ATOM   4099  NH1 ARG B  33     -31.269 -23.480  32.826  1.00  0.00           N  
ATOM   4100  NH2 ARG B  33     -29.633 -22.785  31.382  1.00  0.00           N  
ATOM   4101  H   ARG B  33     -29.426 -18.597  37.160  1.00  0.00           H  
ATOM   4102  HA  ARG B  33     -31.414 -17.170  35.704  1.00  0.00           H  
ATOM   4103 1HB  ARG B  33     -31.331 -20.015  36.735  1.00  0.00           H  
ATOM   4104 2HB  ARG B  33     -32.654 -19.404  35.750  1.00  0.00           H  
ATOM   4105 1HG  ARG B  33     -31.104 -18.964  33.908  1.00  0.00           H  
ATOM   4106 2HG  ARG B  33     -29.742 -19.510  34.893  1.00  0.00           H  
ATOM   4107 1HD  ARG B  33     -30.789 -21.701  35.106  1.00  0.00           H  
ATOM   4108 2HD  ARG B  33     -32.126 -21.136  34.065  1.00  0.00           H  
ATOM   4109  HE  ARG B  33     -29.584 -20.715  32.778  1.00  0.00           H  
ATOM   4110 1HH1 ARG B  33     -31.857 -23.316  33.631  1.00  0.00           H  
ATOM   4111 2HH1 ARG B  33     -31.346 -24.351  32.321  1.00  0.00           H  
ATOM   4112 1HH2 ARG B  33     -28.968 -22.083  31.070  1.00  0.00           H  
ATOM   4113 2HH2 ARG B  33     -29.708 -23.655  30.879  1.00  0.00           H  
ATOM   4114  N   GLU B  34     -32.340 -18.072  38.760  1.00  0.00           N  
ATOM   4115  CA  GLU B  34     -33.360 -17.793  39.764  1.00  0.00           C  
ATOM   4116  C   GLU B  34     -33.437 -16.309  40.075  1.00  0.00           C  
ATOM   4117  O   GLU B  34     -34.535 -15.765  40.191  1.00  0.00           O  
ATOM   4118  CB  GLU B  34     -33.081 -18.583  41.035  1.00  0.00           C  
ATOM   4119  CG  GLU B  34     -33.324 -20.061  40.881  1.00  0.00           C  
ATOM   4120  CD  GLU B  34     -32.875 -20.845  42.046  1.00  0.00           C  
ATOM   4121  OE1 GLU B  34     -32.213 -20.299  42.884  1.00  0.00           O  
ATOM   4122  OE2 GLU B  34     -33.189 -22.007  42.097  1.00  0.00           O  
ATOM   4123  H   GLU B  34     -31.565 -18.711  38.982  1.00  0.00           H  
ATOM   4124  HA  GLU B  34     -34.326 -18.110  39.367  1.00  0.00           H  
ATOM   4125 1HB  GLU B  34     -32.040 -18.436  41.328  1.00  0.00           H  
ATOM   4126 2HB  GLU B  34     -33.710 -18.214  41.840  1.00  0.00           H  
ATOM   4127 1HG  GLU B  34     -34.392 -20.222  40.744  1.00  0.00           H  
ATOM   4128 2HG  GLU B  34     -32.817 -20.418  39.987  1.00  0.00           H  
ATOM   4129  N   ILE B  35     -32.288 -15.645  40.167  1.00  0.00           N  
ATOM   4130  CA  ILE B  35     -32.272 -14.216  40.429  1.00  0.00           C  
ATOM   4131  C   ILE B  35     -32.883 -13.424  39.296  1.00  0.00           C  
ATOM   4132  O   ILE B  35     -33.628 -12.472  39.553  1.00  0.00           O  
ATOM   4133  CB  ILE B  35     -30.886 -13.729  40.830  1.00  0.00           C  
ATOM   4134  CG1 ILE B  35     -30.599 -14.311  42.247  1.00  0.00           C  
ATOM   4135  CG2 ILE B  35     -30.824 -12.209  40.789  1.00  0.00           C  
ATOM   4136  CD1 ILE B  35     -29.225 -14.182  42.694  1.00  0.00           C  
ATOM   4137  H   ILE B  35     -31.406 -16.169  40.089  1.00  0.00           H  
ATOM   4138  HA  ILE B  35     -32.890 -14.044  41.306  1.00  0.00           H  
ATOM   4139  HB  ILE B  35     -30.142 -14.151  40.144  1.00  0.00           H  
ATOM   4140 1HG1 ILE B  35     -31.238 -13.800  42.960  1.00  0.00           H  
ATOM   4141 2HG1 ILE B  35     -30.855 -15.375  42.247  1.00  0.00           H  
ATOM   4142 1HG2 ILE B  35     -29.840 -11.888  41.078  1.00  0.00           H  
ATOM   4143 2HG2 ILE B  35     -31.026 -11.841  39.784  1.00  0.00           H  
ATOM   4144 3HG2 ILE B  35     -31.560 -11.814  41.469  1.00  0.00           H  
ATOM   4145 1HD1 ILE B  35     -29.100 -14.612  43.665  1.00  0.00           H  
ATOM   4146 2HD1 ILE B  35     -28.629 -14.715  41.997  1.00  0.00           H  
ATOM   4147 3HD1 ILE B  35     -28.927 -13.139  42.731  1.00  0.00           H  
ATOM   4148  N   SER B  36     -32.570 -13.765  38.049  1.00  0.00           N  
ATOM   4149  CA  SER B  36     -33.164 -13.048  36.930  1.00  0.00           C  
ATOM   4150  C   SER B  36     -34.695 -13.139  37.034  1.00  0.00           C  
ATOM   4151  O   SER B  36     -35.400 -12.137  36.837  1.00  0.00           O  
ATOM   4152  CB  SER B  36     -32.670 -13.616  35.620  1.00  0.00           C  
ATOM   4153  OG  SER B  36     -33.188 -12.905  34.527  1.00  0.00           O  
ATOM   4154  H   SER B  36     -31.894 -14.517  37.868  1.00  0.00           H  
ATOM   4155  HA  SER B  36     -32.865 -12.001  36.988  1.00  0.00           H  
ATOM   4156 1HB  SER B  36     -31.583 -13.593  35.598  1.00  0.00           H  
ATOM   4157 2HB  SER B  36     -32.970 -14.664  35.553  1.00  0.00           H  
ATOM   4158  HG  SER B  36     -32.638 -12.093  34.458  1.00  0.00           H  
ATOM   4159  N   GLU B  37     -35.216 -14.338  37.372  1.00  0.00           N  
ATOM   4160  CA  GLU B  37     -36.656 -14.525  37.553  1.00  0.00           C  
ATOM   4161  C   GLU B  37     -37.193 -13.703  38.734  1.00  0.00           C  
ATOM   4162  O   GLU B  37     -38.306 -13.164  38.654  1.00  0.00           O  
ATOM   4163  CB  GLU B  37     -36.990 -16.006  37.725  1.00  0.00           C  
ATOM   4164  CG  GLU B  37     -36.829 -16.829  36.450  1.00  0.00           C  
ATOM   4165  CD  GLU B  37     -37.762 -16.364  35.372  1.00  0.00           C  
ATOM   4166  OE1 GLU B  37     -38.888 -16.096  35.699  1.00  0.00           O  
ATOM   4167  OE2 GLU B  37     -37.367 -16.262  34.240  1.00  0.00           O  
ATOM   4168  H   GLU B  37     -34.589 -15.145  37.466  1.00  0.00           H  
ATOM   4169  HA  GLU B  37     -37.155 -14.173  36.649  1.00  0.00           H  
ATOM   4170 1HB  GLU B  37     -36.336 -16.436  38.478  1.00  0.00           H  
ATOM   4171 2HB  GLU B  37     -38.016 -16.112  38.081  1.00  0.00           H  
ATOM   4172 1HG  GLU B  37     -35.802 -16.726  36.099  1.00  0.00           H  
ATOM   4173 2HG  GLU B  37     -37.009 -17.877  36.672  1.00  0.00           H  
ATOM   4174  N   VAL B  38     -36.407 -13.570  39.814  1.00  0.00           N  
ATOM   4175  CA  VAL B  38     -36.813 -12.731  40.940  1.00  0.00           C  
ATOM   4176  C   VAL B  38     -36.955 -11.281  40.500  1.00  0.00           C  
ATOM   4177  O   VAL B  38     -37.939 -10.634  40.850  1.00  0.00           O  
ATOM   4178  CB  VAL B  38     -35.813 -12.825  42.123  1.00  0.00           C  
ATOM   4179  CG1 VAL B  38     -36.109 -11.759  43.178  1.00  0.00           C  
ATOM   4180  CG2 VAL B  38     -35.939 -14.204  42.776  1.00  0.00           C  
ATOM   4181  H   VAL B  38     -35.546 -14.125  39.852  1.00  0.00           H  
ATOM   4182  HA  VAL B  38     -37.780 -13.079  41.295  1.00  0.00           H  
ATOM   4183  HB  VAL B  38     -34.809 -12.673  41.758  1.00  0.00           H  
ATOM   4184 1HG1 VAL B  38     -35.391 -11.868  43.974  1.00  0.00           H  
ATOM   4185 2HG1 VAL B  38     -36.012 -10.764  42.755  1.00  0.00           H  
ATOM   4186 3HG1 VAL B  38     -37.117 -11.886  43.569  1.00  0.00           H  
ATOM   4187 1HG2 VAL B  38     -35.242 -14.288  43.599  1.00  0.00           H  
ATOM   4188 2HG2 VAL B  38     -36.954 -14.337  43.146  1.00  0.00           H  
ATOM   4189 3HG2 VAL B  38     -35.731 -14.971  42.058  1.00  0.00           H  
ATOM   4190  N   ILE B  39     -35.992 -10.784  39.710  1.00  0.00           N  
ATOM   4191  CA  ILE B  39     -36.058  -9.396  39.256  1.00  0.00           C  
ATOM   4192  C   ILE B  39     -37.312  -9.225  38.393  1.00  0.00           C  
ATOM   4193  O   ILE B  39     -38.059  -8.256  38.598  1.00  0.00           O  
ATOM   4194  CB  ILE B  39     -34.811  -9.047  38.390  1.00  0.00           C  
ATOM   4195  CG1 ILE B  39     -33.552  -9.033  39.291  1.00  0.00           C  
ATOM   4196  CG2 ILE B  39     -35.015  -7.655  37.695  1.00  0.00           C  
ATOM   4197  CD1 ILE B  39     -32.219  -9.003  38.551  1.00  0.00           C  
ATOM   4198  H   ILE B  39     -35.187 -11.377  39.500  1.00  0.00           H  
ATOM   4199  HA  ILE B  39     -36.109  -8.736  40.103  1.00  0.00           H  
ATOM   4200  HB  ILE B  39     -34.668  -9.809  37.653  1.00  0.00           H  
ATOM   4201 1HG1 ILE B  39     -33.592  -8.179  39.919  1.00  0.00           H  
ATOM   4202 2HG1 ILE B  39     -33.570  -9.926  39.913  1.00  0.00           H  
ATOM   4203 1HG2 ILE B  39     -34.147  -7.407  37.099  1.00  0.00           H  
ATOM   4204 2HG2 ILE B  39     -35.884  -7.676  37.044  1.00  0.00           H  
ATOM   4205 3HG2 ILE B  39     -35.155  -6.894  38.444  1.00  0.00           H  
ATOM   4206 1HD1 ILE B  39     -31.428  -9.009  39.282  1.00  0.00           H  
ATOM   4207 2HD1 ILE B  39     -32.135  -9.885  37.921  1.00  0.00           H  
ATOM   4208 3HD1 ILE B  39     -32.134  -8.112  37.937  1.00  0.00           H  
ATOM   4209  N   ARG B  40     -37.557 -10.151  37.458  1.00  0.00           N  
ATOM   4210  CA  ARG B  40     -38.742 -10.084  36.605  1.00  0.00           C  
ATOM   4211  C   ARG B  40     -40.023 -10.078  37.424  1.00  0.00           C  
ATOM   4212  O   ARG B  40     -40.910  -9.251  37.181  1.00  0.00           O  
ATOM   4213  CB  ARG B  40     -38.800 -11.264  35.630  1.00  0.00           C  
ATOM   4214  CG  ARG B  40     -40.020 -11.237  34.659  1.00  0.00           C  
ATOM   4215  CD  ARG B  40     -40.086 -12.438  33.738  1.00  0.00           C  
ATOM   4216  NE  ARG B  40     -40.378 -13.721  34.434  1.00  0.00           N  
ATOM   4217  CZ  ARG B  40     -41.596 -14.169  34.822  1.00  0.00           C  
ATOM   4218  NH1 ARG B  40     -42.713 -13.489  34.624  1.00  0.00           N  
ATOM   4219  NH2 ARG B  40     -41.646 -15.339  35.413  1.00  0.00           N  
ATOM   4220  H   ARG B  40     -36.880 -10.912  37.326  1.00  0.00           H  
ATOM   4221  HA  ARG B  40     -38.693  -9.162  36.026  1.00  0.00           H  
ATOM   4222 1HB  ARG B  40     -37.886 -11.296  35.038  1.00  0.00           H  
ATOM   4223 2HB  ARG B  40     -38.850 -12.198  36.194  1.00  0.00           H  
ATOM   4224 1HG  ARG B  40     -40.944 -11.221  35.242  1.00  0.00           H  
ATOM   4225 2HG  ARG B  40     -39.974 -10.337  34.050  1.00  0.00           H  
ATOM   4226 1HD  ARG B  40     -40.865 -12.266  32.997  1.00  0.00           H  
ATOM   4227 2HD  ARG B  40     -39.128 -12.545  33.231  1.00  0.00           H  
ATOM   4228  HE  ARG B  40     -39.598 -14.366  34.645  1.00  0.00           H  
ATOM   4229 1HH1 ARG B  40     -42.727 -12.566  34.174  1.00  0.00           H  
ATOM   4230 2HH1 ARG B  40     -43.594 -13.863  34.940  1.00  0.00           H  
ATOM   4231 1HH2 ARG B  40     -40.761 -15.846  35.554  1.00  0.00           H  
ATOM   4232 2HH2 ARG B  40     -42.522 -15.725  35.725  1.00  0.00           H  
ATOM   4233  N   THR B  41     -40.126 -10.989  38.391  1.00  0.00           N  
ATOM   4234  CA  THR B  41     -41.315 -11.109  39.214  1.00  0.00           C  
ATOM   4235  C   THR B  41     -41.573  -9.824  39.981  1.00  0.00           C  
ATOM   4236  O   THR B  41     -42.711  -9.332  40.030  1.00  0.00           O  
ATOM   4237  CB  THR B  41     -41.167 -12.273  40.221  1.00  0.00           C  
ATOM   4238  OG1 THR B  41     -41.006 -13.507  39.511  1.00  0.00           O  
ATOM   4239  CG2 THR B  41     -42.414 -12.361  41.113  1.00  0.00           C  
ATOM   4240  H   THR B  41     -39.364 -11.650  38.541  1.00  0.00           H  
ATOM   4241  HA  THR B  41     -42.169 -11.305  38.566  1.00  0.00           H  
ATOM   4242  HB  THR B  41     -40.285 -12.103  40.843  1.00  0.00           H  
ATOM   4243  HG1 THR B  41     -40.137 -13.498  39.048  1.00  0.00           H  
ATOM   4244 1HG2 THR B  41     -42.295 -13.186  41.809  1.00  0.00           H  
ATOM   4245 2HG2 THR B  41     -42.550 -11.438  41.673  1.00  0.00           H  
ATOM   4246 3HG2 THR B  41     -43.289 -12.536  40.487  1.00  0.00           H  
ATOM   4247  N   LEU B  42     -40.524  -9.278  40.596  1.00  0.00           N  
ATOM   4248  CA  LEU B  42     -40.702  -8.068  41.359  1.00  0.00           C  
ATOM   4249  C   LEU B  42     -41.161  -6.927  40.464  1.00  0.00           C  
ATOM   4250  O   LEU B  42     -42.101  -6.209  40.839  1.00  0.00           O  
ATOM   4251  CB  LEU B  42     -39.388  -7.723  42.070  1.00  0.00           C  
ATOM   4252  CG  LEU B  42     -38.952  -8.650  43.252  1.00  0.00           C  
ATOM   4253  CD1 LEU B  42     -37.544  -8.281  43.679  1.00  0.00           C  
ATOM   4254  CD2 LEU B  42     -39.901  -8.478  44.442  1.00  0.00           C  
ATOM   4255  H   LEU B  42     -39.604  -9.728  40.549  1.00  0.00           H  
ATOM   4256  HA  LEU B  42     -41.479  -8.241  42.099  1.00  0.00           H  
ATOM   4257 1HB  LEU B  42     -38.604  -7.800  41.318  1.00  0.00           H  
ATOM   4258 2HB  LEU B  42     -39.423  -6.712  42.429  1.00  0.00           H  
ATOM   4259  HG  LEU B  42     -38.955  -9.686  42.924  1.00  0.00           H  
ATOM   4260 1HD1 LEU B  42     -37.241  -8.933  44.489  1.00  0.00           H  
ATOM   4261 2HD1 LEU B  42     -36.856  -8.402  42.839  1.00  0.00           H  
ATOM   4262 3HD1 LEU B  42     -37.546  -7.259  44.018  1.00  0.00           H  
ATOM   4263 1HD2 LEU B  42     -39.577  -9.124  45.261  1.00  0.00           H  
ATOM   4264 2HD2 LEU B  42     -39.887  -7.439  44.771  1.00  0.00           H  
ATOM   4265 3HD2 LEU B  42     -40.913  -8.752  44.165  1.00  0.00           H  
ATOM   4266  N   LYS B  43     -40.596  -6.814  39.252  1.00  0.00           N  
ATOM   4267  CA  LYS B  43     -41.022  -5.766  38.329  1.00  0.00           C  
ATOM   4268  C   LYS B  43     -42.501  -5.898  37.971  1.00  0.00           C  
ATOM   4269  O   LYS B  43     -43.244  -4.910  37.993  1.00  0.00           O  
ATOM   4270  CB  LYS B  43     -40.194  -5.797  37.041  1.00  0.00           C  
ATOM   4271  CG  LYS B  43     -40.566  -4.695  36.019  1.00  0.00           C  
ATOM   4272  CD  LYS B  43     -39.669  -4.763  34.779  1.00  0.00           C  
ATOM   4273  CE  LYS B  43     -39.917  -3.591  33.803  1.00  0.00           C  
ATOM   4274  NZ  LYS B  43     -41.236  -3.687  33.103  1.00  0.00           N  
ATOM   4275  H   LYS B  43     -39.815  -7.428  38.987  1.00  0.00           H  
ATOM   4276  HA  LYS B  43     -40.873  -4.802  38.814  1.00  0.00           H  
ATOM   4277 1HB  LYS B  43     -39.137  -5.703  37.288  1.00  0.00           H  
ATOM   4278 2HB  LYS B  43     -40.328  -6.764  36.555  1.00  0.00           H  
ATOM   4279 1HG  LYS B  43     -41.602  -4.824  35.712  1.00  0.00           H  
ATOM   4280 2HG  LYS B  43     -40.462  -3.714  36.491  1.00  0.00           H  
ATOM   4281 1HD  LYS B  43     -38.633  -4.755  35.100  1.00  0.00           H  
ATOM   4282 2HD  LYS B  43     -39.858  -5.702  34.256  1.00  0.00           H  
ATOM   4283 1HE  LYS B  43     -39.883  -2.657  34.360  1.00  0.00           H  
ATOM   4284 2HE  LYS B  43     -39.128  -3.580  33.051  1.00  0.00           H  
ATOM   4285 1HZ  LYS B  43     -41.337  -2.895  32.479  1.00  0.00           H  
ATOM   4286 2HZ  LYS B  43     -41.270  -4.542  32.565  1.00  0.00           H  
ATOM   4287 3HZ  LYS B  43     -41.988  -3.681  33.775  1.00  0.00           H  
ATOM   4288  N   GLU B  44     -42.944  -7.111  37.625  1.00  0.00           N  
ATOM   4289  CA  GLU B  44     -44.337  -7.324  37.224  1.00  0.00           C  
ATOM   4290  C   GLU B  44     -45.309  -6.981  38.348  1.00  0.00           C  
ATOM   4291  O   GLU B  44     -46.396  -6.450  38.096  1.00  0.00           O  
ATOM   4292  CB  GLU B  44     -44.560  -8.762  36.742  1.00  0.00           C  
ATOM   4293  CG  GLU B  44     -43.882  -9.074  35.405  1.00  0.00           C  
ATOM   4294  CD  GLU B  44     -44.112 -10.471  34.929  1.00  0.00           C  
ATOM   4295  OE1 GLU B  44     -44.850 -11.189  35.572  1.00  0.00           O  
ATOM   4296  OE2 GLU B  44     -43.522 -10.841  33.931  1.00  0.00           O  
ATOM   4297  H   GLU B  44     -42.287  -7.899  37.606  1.00  0.00           H  
ATOM   4298  HA  GLU B  44     -44.547  -6.666  36.384  1.00  0.00           H  
ATOM   4299 1HB  GLU B  44     -44.167  -9.458  37.492  1.00  0.00           H  
ATOM   4300 2HB  GLU B  44     -45.625  -8.953  36.639  1.00  0.00           H  
ATOM   4301 1HG  GLU B  44     -44.258  -8.374  34.659  1.00  0.00           H  
ATOM   4302 2HG  GLU B  44     -42.813  -8.904  35.506  1.00  0.00           H  
ATOM   4303  N   SER B  45     -44.904  -7.224  39.595  1.00  0.00           N  
ATOM   4304  CA  SER B  45     -45.732  -6.936  40.767  1.00  0.00           C  
ATOM   4305  C   SER B  45     -45.838  -5.429  41.057  1.00  0.00           C  
ATOM   4306  O   SER B  45     -46.615  -5.024  41.928  1.00  0.00           O  
ATOM   4307  CB  SER B  45     -45.183  -7.611  42.011  1.00  0.00           C  
ATOM   4308  OG  SER B  45     -44.011  -6.972  42.452  1.00  0.00           O  
ATOM   4309  H   SER B  45     -44.011  -7.715  39.725  1.00  0.00           H  
ATOM   4310  HA  SER B  45     -46.736  -7.322  40.573  1.00  0.00           H  
ATOM   4311 1HB  SER B  45     -45.933  -7.589  42.799  1.00  0.00           H  
ATOM   4312 2HB  SER B  45     -44.959  -8.657  41.791  1.00  0.00           H  
ATOM   4313  HG  SER B  45     -43.344  -7.133  41.765  1.00  0.00           H  
ATOM   4314  N   GLY B  46     -45.025  -4.599  40.381  1.00  0.00           N  
ATOM   4315  CA  GLY B  46     -45.019  -3.166  40.628  1.00  0.00           C  
ATOM   4316  C   GLY B  46     -43.921  -2.691  41.587  1.00  0.00           C  
ATOM   4317  O   GLY B  46     -44.015  -1.581  42.125  1.00  0.00           O  
ATOM   4318  H   GLY B  46     -44.421  -4.950  39.636  1.00  0.00           H  
ATOM   4319 1HA  GLY B  46     -44.899  -2.656  39.676  1.00  0.00           H  
ATOM   4320 2HA  GLY B  46     -45.990  -2.868  41.014  1.00  0.00           H  
ATOM   4321  N   SER B  47     -42.917  -3.530  41.859  1.00  0.00           N  
ATOM   4322  CA  SER B  47     -41.831  -3.150  42.753  1.00  0.00           C  
ATOM   4323  C   SER B  47     -40.913  -2.126  42.105  1.00  0.00           C  
ATOM   4324  O   SER B  47     -40.702  -2.134  40.890  1.00  0.00           O  
ATOM   4325  CB  SER B  47     -41.023  -4.363  43.144  1.00  0.00           C  
ATOM   4326  OG  SER B  47     -41.801  -5.278  43.888  1.00  0.00           O  
ATOM   4327  H   SER B  47     -42.835  -4.435  41.394  1.00  0.00           H  
ATOM   4328  HA  SER B  47     -42.262  -2.710  43.653  1.00  0.00           H  
ATOM   4329 1HB  SER B  47     -40.646  -4.824  42.258  1.00  0.00           H  
ATOM   4330 2HB  SER B  47     -40.179  -4.059  43.713  1.00  0.00           H  
ATOM   4331  HG  SER B  47     -42.471  -5.631  43.276  1.00  0.00           H  
ATOM   4332  N   SER B  48     -40.342  -1.256  42.925  1.00  0.00           N  
ATOM   4333  CA  SER B  48     -39.368  -0.271  42.484  1.00  0.00           C  
ATOM   4334  C   SER B  48     -37.997  -0.904  42.300  1.00  0.00           C  
ATOM   4335  O   SER B  48     -37.761  -2.038  42.745  1.00  0.00           O  
ATOM   4336  CB  SER B  48     -39.258   0.835  43.509  1.00  0.00           C  
ATOM   4337  OG  SER B  48     -38.680   0.355  44.707  1.00  0.00           O  
ATOM   4338  H   SER B  48     -40.586  -1.275  43.907  1.00  0.00           H  
ATOM   4339  HA  SER B  48     -39.697   0.145  41.529  1.00  0.00           H  
ATOM   4340 1HB  SER B  48     -38.656   1.650  43.113  1.00  0.00           H  
ATOM   4341 2HB  SER B  48     -40.250   1.230  43.717  1.00  0.00           H  
ATOM   4342  HG  SER B  48     -38.700   1.108  45.327  1.00  0.00           H  
ATOM   4343  N   TYR B  49     -37.070  -0.186  41.655  1.00  0.00           N  
ATOM   4344  CA  TYR B  49     -35.736  -0.753  41.516  1.00  0.00           C  
ATOM   4345  C   TYR B  49     -35.063  -0.890  42.876  1.00  0.00           C  
ATOM   4346  O   TYR B  49     -34.199  -1.751  43.052  1.00  0.00           O  
ATOM   4347  CB  TYR B  49     -34.833   0.063  40.592  1.00  0.00           C  
ATOM   4348  CG  TYR B  49     -34.153   1.254  41.244  1.00  0.00           C  
ATOM   4349  CD1 TYR B  49     -32.937   1.061  41.903  1.00  0.00           C  
ATOM   4350  CD2 TYR B  49     -34.701   2.515  41.172  1.00  0.00           C  
ATOM   4351  CE1 TYR B  49     -32.290   2.102  42.475  1.00  0.00           C  
ATOM   4352  CE2 TYR B  49     -34.036   3.577  41.757  1.00  0.00           C  
ATOM   4353  CZ  TYR B  49     -32.832   3.370  42.407  1.00  0.00           C  
ATOM   4354  OH  TYR B  49     -32.167   4.432  42.991  1.00  0.00           O  
ATOM   4355  H   TYR B  49     -37.290   0.728  41.277  1.00  0.00           H  
ATOM   4356  HA  TYR B  49     -35.833  -1.751  41.091  1.00  0.00           H  
ATOM   4357 1HB  TYR B  49     -34.058  -0.595  40.202  1.00  0.00           H  
ATOM   4358 2HB  TYR B  49     -35.406   0.423  39.741  1.00  0.00           H  
ATOM   4359  HD1 TYR B  49     -32.494   0.063  41.961  1.00  0.00           H  
ATOM   4360  HD2 TYR B  49     -35.641   2.675  40.657  1.00  0.00           H  
ATOM   4361  HE1 TYR B  49     -31.348   1.928  42.981  1.00  0.00           H  
ATOM   4362  HE2 TYR B  49     -34.457   4.581  41.705  1.00  0.00           H  
ATOM   4363  HH  TYR B  49     -31.326   4.111  43.411  1.00  0.00           H  
ATOM   4364  N   GLU B  50     -35.445  -0.035  43.840  1.00  0.00           N  
ATOM   4365  CA  GLU B  50     -34.854  -0.094  45.165  1.00  0.00           C  
ATOM   4366  C   GLU B  50     -35.182  -1.433  45.819  1.00  0.00           C  
ATOM   4367  O   GLU B  50     -34.299  -2.100  46.367  1.00  0.00           O  
ATOM   4368  CB  GLU B  50     -35.389   1.040  46.029  1.00  0.00           C  
ATOM   4369  CG  GLU B  50     -34.941   2.438  45.614  1.00  0.00           C  
ATOM   4370  CD  GLU B  50     -35.614   3.505  46.437  1.00  0.00           C  
ATOM   4371  OE1 GLU B  50     -36.489   3.157  47.194  1.00  0.00           O  
ATOM   4372  OE2 GLU B  50     -35.268   4.653  46.313  1.00  0.00           O  
ATOM   4373  H   GLU B  50     -36.119   0.691  43.632  1.00  0.00           H  
ATOM   4374  HA  GLU B  50     -33.775   0.012  45.065  1.00  0.00           H  
ATOM   4375 1HB  GLU B  50     -36.472   1.015  46.017  1.00  0.00           H  
ATOM   4376 2HB  GLU B  50     -35.072   0.884  47.062  1.00  0.00           H  
ATOM   4377 1HG  GLU B  50     -33.861   2.516  45.734  1.00  0.00           H  
ATOM   4378 2HG  GLU B  50     -35.173   2.592  44.559  1.00  0.00           H  
ATOM   4379  N   VAL B  51     -36.438  -1.863  45.673  1.00  0.00           N  
ATOM   4380  CA  VAL B  51     -36.902  -3.145  46.196  1.00  0.00           C  
ATOM   4381  C   VAL B  51     -36.161  -4.283  45.529  1.00  0.00           C  
ATOM   4382  O   VAL B  51     -35.767  -5.260  46.180  1.00  0.00           O  
ATOM   4383  CB  VAL B  51     -38.415  -3.292  45.992  1.00  0.00           C  
ATOM   4384  CG1 VAL B  51     -38.887  -4.729  46.328  1.00  0.00           C  
ATOM   4385  CG2 VAL B  51     -39.126  -2.287  46.888  1.00  0.00           C  
ATOM   4386  H   VAL B  51     -37.098  -1.223  45.228  1.00  0.00           H  
ATOM   4387  HA  VAL B  51     -36.691  -3.175  47.267  1.00  0.00           H  
ATOM   4388  HB  VAL B  51     -38.645  -3.083  44.957  1.00  0.00           H  
ATOM   4389 1HG1 VAL B  51     -39.965  -4.798  46.170  1.00  0.00           H  
ATOM   4390 2HG1 VAL B  51     -38.395  -5.453  45.681  1.00  0.00           H  
ATOM   4391 3HG1 VAL B  51     -38.657  -4.957  47.366  1.00  0.00           H  
ATOM   4392 1HG2 VAL B  51     -40.202  -2.363  46.745  1.00  0.00           H  
ATOM   4393 2HG2 VAL B  51     -38.881  -2.501  47.931  1.00  0.00           H  
ATOM   4394 3HG2 VAL B  51     -38.798  -1.284  46.648  1.00  0.00           H  
ATOM   4395  N   ILE B  52     -35.987  -4.171  44.216  1.00  0.00           N  
ATOM   4396  CA  ILE B  52     -35.268  -5.190  43.495  1.00  0.00           C  
ATOM   4397  C   ILE B  52     -33.833  -5.282  43.969  1.00  0.00           C  
ATOM   4398  O   ILE B  52     -33.351  -6.388  44.221  1.00  0.00           O  
ATOM   4399  CB  ILE B  52     -35.344  -4.946  41.974  1.00  0.00           C  
ATOM   4400  CG1 ILE B  52     -36.821  -5.193  41.520  1.00  0.00           C  
ATOM   4401  CG2 ILE B  52     -34.359  -5.860  41.253  1.00  0.00           C  
ATOM   4402  CD1 ILE B  52     -37.201  -4.733  40.123  1.00  0.00           C  
ATOM   4403  H   ILE B  52     -36.380  -3.360  43.737  1.00  0.00           H  
ATOM   4404  HA  ILE B  52     -35.726  -6.140  43.692  1.00  0.00           H  
ATOM   4405  HB  ILE B  52     -35.097  -3.914  41.762  1.00  0.00           H  
ATOM   4406 1HG1 ILE B  52     -36.992  -6.244  41.566  1.00  0.00           H  
ATOM   4407 2HG1 ILE B  52     -37.490  -4.697  42.229  1.00  0.00           H  
ATOM   4408 1HG2 ILE B  52     -34.417  -5.684  40.195  1.00  0.00           H  
ATOM   4409 2HG2 ILE B  52     -33.333  -5.671  41.574  1.00  0.00           H  
ATOM   4410 3HG2 ILE B  52     -34.618  -6.893  41.476  1.00  0.00           H  
ATOM   4411 1HD1 ILE B  52     -38.251  -4.974  39.946  1.00  0.00           H  
ATOM   4412 2HD1 ILE B  52     -37.065  -3.655  40.049  1.00  0.00           H  
ATOM   4413 3HD1 ILE B  52     -36.594  -5.226  39.375  1.00  0.00           H  
ATOM   4414  N   CYS B  53     -33.119  -4.161  44.114  1.00  0.00           N  
ATOM   4415  CA  CYS B  53     -31.742  -4.332  44.537  1.00  0.00           C  
ATOM   4416  C   CYS B  53     -31.612  -4.857  45.959  1.00  0.00           C  
ATOM   4417  O   CYS B  53     -30.679  -5.617  46.244  1.00  0.00           O  
ATOM   4418  CB  CYS B  53     -30.963  -3.026  44.411  1.00  0.00           C  
ATOM   4419  SG  CYS B  53     -31.452  -1.698  45.503  1.00  0.00           S  
ATOM   4420  H   CYS B  53     -33.521  -3.251  43.884  1.00  0.00           H  
ATOM   4421  HA  CYS B  53     -31.279  -5.055  43.874  1.00  0.00           H  
ATOM   4422 1HB  CYS B  53     -29.935  -3.239  44.624  1.00  0.00           H  
ATOM   4423 2HB  CYS B  53     -31.038  -2.658  43.388  1.00  0.00           H  
ATOM   4424  HG  CYS B  53     -32.784  -1.938  45.469  1.00  0.00           H  
ATOM   4425  N   GLU B  54     -32.574  -4.552  46.840  1.00  0.00           N  
ATOM   4426  CA  GLU B  54     -32.511  -5.093  48.187  1.00  0.00           C  
ATOM   4427  C   GLU B  54     -32.638  -6.602  48.126  1.00  0.00           C  
ATOM   4428  O   GLU B  54     -31.867  -7.335  48.760  1.00  0.00           O  
ATOM   4429  CB  GLU B  54     -33.620  -4.538  49.089  1.00  0.00           C  
ATOM   4430  CG  GLU B  54     -33.562  -5.074  50.546  1.00  0.00           C  
ATOM   4431  CD  GLU B  54     -34.642  -4.519  51.447  1.00  0.00           C  
ATOM   4432  OE1 GLU B  54     -35.465  -3.773  50.982  1.00  0.00           O  
ATOM   4433  OE2 GLU B  54     -34.641  -4.852  52.605  1.00  0.00           O  
ATOM   4434  H   GLU B  54     -33.304  -3.876  46.589  1.00  0.00           H  
ATOM   4435  HA  GLU B  54     -31.544  -4.842  48.622  1.00  0.00           H  
ATOM   4436 1HB  GLU B  54     -33.553  -3.451  49.113  1.00  0.00           H  
ATOM   4437 2HB  GLU B  54     -34.596  -4.794  48.669  1.00  0.00           H  
ATOM   4438 1HG  GLU B  54     -33.664  -6.158  50.525  1.00  0.00           H  
ATOM   4439 2HG  GLU B  54     -32.587  -4.840  50.970  1.00  0.00           H  
ATOM   4440  N   CYS B  55     -33.631  -7.086  47.376  1.00  0.00           N  
ATOM   4441  CA  CYS B  55     -33.858  -8.515  47.313  1.00  0.00           C  
ATOM   4442  C   CYS B  55     -32.711  -9.261  46.680  1.00  0.00           C  
ATOM   4443  O   CYS B  55     -32.294 -10.307  47.181  1.00  0.00           O  
ATOM   4444  CB  CYS B  55     -35.118  -8.851  46.530  1.00  0.00           C  
ATOM   4445  SG  CYS B  55     -35.502 -10.621  46.540  1.00  0.00           S  
ATOM   4446  H   CYS B  55     -34.258  -6.441  46.876  1.00  0.00           H  
ATOM   4447  HA  CYS B  55     -33.956  -8.868  48.328  1.00  0.00           H  
ATOM   4448 1HB  CYS B  55     -35.973  -8.299  46.928  1.00  0.00           H  
ATOM   4449 2HB  CYS B  55     -34.982  -8.534  45.490  1.00  0.00           H  
ATOM   4450  HG  CYS B  55     -34.222 -11.044  46.428  1.00  0.00           H  
ATOM   4451  N   VAL B  56     -32.208  -8.751  45.565  1.00  0.00           N  
ATOM   4452  CA  VAL B  56     -31.147  -9.443  44.876  1.00  0.00           C  
ATOM   4453  C   VAL B  56     -29.889  -9.503  45.724  1.00  0.00           C  
ATOM   4454  O   VAL B  56     -29.235 -10.549  45.787  1.00  0.00           O  
ATOM   4455  CB  VAL B  56     -30.877  -8.764  43.534  1.00  0.00           C  
ATOM   4456  CG1 VAL B  56     -29.653  -9.350  42.893  1.00  0.00           C  
ATOM   4457  CG2 VAL B  56     -32.100  -8.954  42.636  1.00  0.00           C  
ATOM   4458  H   VAL B  56     -32.589  -7.877  45.190  1.00  0.00           H  
ATOM   4459  HA  VAL B  56     -31.476 -10.461  44.677  1.00  0.00           H  
ATOM   4460  HB  VAL B  56     -30.703  -7.696  43.688  1.00  0.00           H  
ATOM   4461 1HG1 VAL B  56     -29.505  -8.852  41.950  1.00  0.00           H  
ATOM   4462 2HG1 VAL B  56     -28.782  -9.201  43.522  1.00  0.00           H  
ATOM   4463 3HG1 VAL B  56     -29.801 -10.402  42.742  1.00  0.00           H  
ATOM   4464 1HG2 VAL B  56     -31.920  -8.471  41.686  1.00  0.00           H  
ATOM   4465 2HG2 VAL B  56     -32.286 -10.006  42.481  1.00  0.00           H  
ATOM   4466 3HG2 VAL B  56     -32.977  -8.513  43.101  1.00  0.00           H  
ATOM   4467  N   ALA B  57     -29.514  -8.378  46.346  1.00  0.00           N  
ATOM   4468  CA  ALA B  57     -28.335  -8.367  47.185  1.00  0.00           C  
ATOM   4469  C   ALA B  57     -28.491  -9.335  48.362  1.00  0.00           C  
ATOM   4470  O   ALA B  57     -27.523 -10.035  48.695  1.00  0.00           O  
ATOM   4471  CB  ALA B  57     -28.069  -6.953  47.657  1.00  0.00           C  
ATOM   4472  H   ALA B  57     -30.061  -7.523  46.232  1.00  0.00           H  
ATOM   4473  HA  ALA B  57     -27.493  -8.709  46.598  1.00  0.00           H  
ATOM   4474 1HB  ALA B  57     -27.176  -6.940  48.245  1.00  0.00           H  
ATOM   4475 2HB  ALA B  57     -27.943  -6.298  46.793  1.00  0.00           H  
ATOM   4476 3HB  ALA B  57     -28.913  -6.603  48.253  1.00  0.00           H  
ATOM   4477  N   ARG B  58     -29.693  -9.434  48.967  1.00  0.00           N  
ATOM   4478  CA  ARG B  58     -29.874 -10.396  50.052  1.00  0.00           C  
ATOM   4479  C   ARG B  58     -29.658 -11.817  49.579  1.00  0.00           C  
ATOM   4480  O   ARG B  58     -28.992 -12.598  50.268  1.00  0.00           O  
ATOM   4481  CB  ARG B  58     -31.262 -10.324  50.693  1.00  0.00           C  
ATOM   4482  CG  ARG B  58     -31.597  -9.101  51.552  1.00  0.00           C  
ATOM   4483  CD  ARG B  58     -30.826  -9.113  52.838  1.00  0.00           C  
ATOM   4484  NE  ARG B  58     -31.322  -8.128  53.819  1.00  0.00           N  
ATOM   4485  CZ  ARG B  58     -30.917  -6.844  53.957  1.00  0.00           C  
ATOM   4486  NH1 ARG B  58     -30.004  -6.306  53.163  1.00  0.00           N  
ATOM   4487  NH2 ARG B  58     -31.462  -6.121  54.923  1.00  0.00           N  
ATOM   4488  H   ARG B  58     -30.464  -8.805  48.709  1.00  0.00           H  
ATOM   4489  HA  ARG B  58     -29.130 -10.181  50.817  1.00  0.00           H  
ATOM   4490 1HB  ARG B  58     -32.018 -10.364  49.900  1.00  0.00           H  
ATOM   4491 2HB  ARG B  58     -31.416 -11.207  51.314  1.00  0.00           H  
ATOM   4492 1HG  ARG B  58     -31.348  -8.195  51.015  1.00  0.00           H  
ATOM   4493 2HG  ARG B  58     -32.661  -9.103  51.788  1.00  0.00           H  
ATOM   4494 1HD  ARG B  58     -30.911 -10.104  53.290  1.00  0.00           H  
ATOM   4495 2HD  ARG B  58     -29.779  -8.902  52.645  1.00  0.00           H  
ATOM   4496  HE  ARG B  58     -32.032  -8.457  54.498  1.00  0.00           H  
ATOM   4497 1HH1 ARG B  58     -29.593  -6.841  52.414  1.00  0.00           H  
ATOM   4498 2HH1 ARG B  58     -29.719  -5.346  53.297  1.00  0.00           H  
ATOM   4499 1HH2 ARG B  58     -32.165  -6.545  55.529  1.00  0.00           H  
ATOM   4500 2HH2 ARG B  58     -31.192  -5.160  55.058  1.00  0.00           H  
ATOM   4501  N   ILE B  59     -30.166 -12.149  48.385  1.00  0.00           N  
ATOM   4502  CA  ILE B  59     -30.026 -13.507  47.882  1.00  0.00           C  
ATOM   4503  C   ILE B  59     -28.561 -13.833  47.721  1.00  0.00           C  
ATOM   4504  O   ILE B  59     -28.109 -14.902  48.140  1.00  0.00           O  
ATOM   4505  CB  ILE B  59     -30.776 -13.711  46.545  1.00  0.00           C  
ATOM   4506  CG1 ILE B  59     -32.315 -13.594  46.767  1.00  0.00           C  
ATOM   4507  CG2 ILE B  59     -30.444 -15.128  46.033  1.00  0.00           C  
ATOM   4508  CD1 ILE B  59     -33.130 -13.450  45.497  1.00  0.00           C  
ATOM   4509  H   ILE B  59     -30.731 -11.457  47.878  1.00  0.00           H  
ATOM   4510  HA  ILE B  59     -30.427 -14.200  48.595  1.00  0.00           H  
ATOM   4511  HB  ILE B  59     -30.469 -12.951  45.816  1.00  0.00           H  
ATOM   4512 1HG1 ILE B  59     -32.664 -14.482  47.267  1.00  0.00           H  
ATOM   4513 2HG1 ILE B  59     -32.514 -12.743  47.407  1.00  0.00           H  
ATOM   4514 1HG2 ILE B  59     -30.954 -15.329  45.105  1.00  0.00           H  
ATOM   4515 2HG2 ILE B  59     -29.386 -15.226  45.873  1.00  0.00           H  
ATOM   4516 3HG2 ILE B  59     -30.757 -15.853  46.778  1.00  0.00           H  
ATOM   4517 1HD1 ILE B  59     -34.181 -13.381  45.764  1.00  0.00           H  
ATOM   4518 2HD1 ILE B  59     -32.821 -12.543  44.976  1.00  0.00           H  
ATOM   4519 3HD1 ILE B  59     -32.983 -14.306  44.849  1.00  0.00           H  
ATOM   4520  N   VAL B  60     -27.803 -12.934  47.103  1.00  0.00           N  
ATOM   4521  CA  VAL B  60     -26.404 -13.243  46.888  1.00  0.00           C  
ATOM   4522  C   VAL B  60     -25.645 -13.391  48.199  1.00  0.00           C  
ATOM   4523  O   VAL B  60     -24.817 -14.295  48.324  1.00  0.00           O  
ATOM   4524  CB  VAL B  60     -25.735 -12.187  45.994  1.00  0.00           C  
ATOM   4525  CG1 VAL B  60     -24.199 -12.430  45.927  1.00  0.00           C  
ATOM   4526  CG2 VAL B  60     -26.353 -12.271  44.600  1.00  0.00           C  
ATOM   4527  H   VAL B  60     -28.222 -12.060  46.769  1.00  0.00           H  
ATOM   4528  HA  VAL B  60     -26.349 -14.188  46.360  1.00  0.00           H  
ATOM   4529  HB  VAL B  60     -25.907 -11.198  46.420  1.00  0.00           H  
ATOM   4530 1HG1 VAL B  60     -23.743 -11.681  45.288  1.00  0.00           H  
ATOM   4531 2HG1 VAL B  60     -23.763 -12.362  46.919  1.00  0.00           H  
ATOM   4532 3HG1 VAL B  60     -24.013 -13.418  45.516  1.00  0.00           H  
ATOM   4533 1HG2 VAL B  60     -25.900 -11.528  43.942  1.00  0.00           H  
ATOM   4534 2HG2 VAL B  60     -26.172 -13.265  44.205  1.00  0.00           H  
ATOM   4535 3HG2 VAL B  60     -27.427 -12.092  44.658  1.00  0.00           H  
ATOM   4536  N   ALA B  61     -25.864 -12.494  49.162  1.00  0.00           N  
ATOM   4537  CA  ALA B  61     -25.145 -12.576  50.428  1.00  0.00           C  
ATOM   4538  C   ALA B  61     -25.403 -13.872  51.194  1.00  0.00           C  
ATOM   4539  O   ALA B  61     -24.469 -14.440  51.777  1.00  0.00           O  
ATOM   4540  CB  ALA B  61     -25.523 -11.408  51.282  1.00  0.00           C  
ATOM   4541  H   ALA B  61     -26.542 -11.738  49.013  1.00  0.00           H  
ATOM   4542  HA  ALA B  61     -24.077 -12.522  50.208  1.00  0.00           H  
ATOM   4543 1HB  ALA B  61     -24.963 -11.411  52.212  1.00  0.00           H  
ATOM   4544 2HB  ALA B  61     -25.296 -10.536  50.726  1.00  0.00           H  
ATOM   4545 3HB  ALA B  61     -26.594 -11.446  51.497  1.00  0.00           H  
ATOM   4546  N   GLU B  62     -26.659 -14.362  51.197  1.00  0.00           N  
ATOM   4547  CA  GLU B  62     -26.944 -15.609  51.905  1.00  0.00           C  
ATOM   4548  C   GLU B  62     -26.223 -16.760  51.200  1.00  0.00           C  
ATOM   4549  O   GLU B  62     -25.710 -17.680  51.848  1.00  0.00           O  
ATOM   4550  CB  GLU B  62     -28.452 -15.863  52.011  1.00  0.00           C  
ATOM   4551  CG  GLU B  62     -29.222 -14.895  52.940  1.00  0.00           C  
ATOM   4552  CD  GLU B  62     -28.861 -14.965  54.387  1.00  0.00           C  
ATOM   4553  OE1 GLU B  62     -28.817 -16.048  54.926  1.00  0.00           O  
ATOM   4554  OE2 GLU B  62     -28.646 -13.937  54.974  1.00  0.00           O  
ATOM   4555  H   GLU B  62     -27.419 -13.835  50.751  1.00  0.00           H  
ATOM   4556  HA  GLU B  62     -26.550 -15.534  52.920  1.00  0.00           H  
ATOM   4557 1HB  GLU B  62     -28.897 -15.802  51.013  1.00  0.00           H  
ATOM   4558 2HB  GLU B  62     -28.629 -16.865  52.388  1.00  0.00           H  
ATOM   4559 1HG  GLU B  62     -29.078 -13.874  52.587  1.00  0.00           H  
ATOM   4560 2HG  GLU B  62     -30.274 -15.131  52.864  1.00  0.00           H  
ATOM   4561  N   ILE B  63     -26.137 -16.682  49.860  1.00  0.00           N  
ATOM   4562  CA  ILE B  63     -25.420 -17.687  49.093  1.00  0.00           C  
ATOM   4563  C   ILE B  63     -23.953 -17.659  49.464  1.00  0.00           C  
ATOM   4564  O   ILE B  63     -23.380 -18.719  49.703  1.00  0.00           O  
ATOM   4565  CB  ILE B  63     -25.580 -17.475  47.582  1.00  0.00           C  
ATOM   4566  CG1 ILE B  63     -27.026 -17.773  47.224  1.00  0.00           C  
ATOM   4567  CG2 ILE B  63     -24.566 -18.354  46.806  1.00  0.00           C  
ATOM   4568  CD1 ILE B  63     -27.367 -17.332  45.885  1.00  0.00           C  
ATOM   4569  H   ILE B  63     -26.648 -15.935  49.377  1.00  0.00           H  
ATOM   4570  HA  ILE B  63     -25.813 -18.665  49.335  1.00  0.00           H  
ATOM   4571  HB  ILE B  63     -25.398 -16.441  47.335  1.00  0.00           H  
ATOM   4572 1HG1 ILE B  63     -27.208 -18.830  47.293  1.00  0.00           H  
ATOM   4573 2HG1 ILE B  63     -27.676 -17.270  47.926  1.00  0.00           H  
ATOM   4574 1HG2 ILE B  63     -24.662 -18.214  45.736  1.00  0.00           H  
ATOM   4575 2HG2 ILE B  63     -23.561 -18.083  47.085  1.00  0.00           H  
ATOM   4576 3HG2 ILE B  63     -24.741 -19.382  47.054  1.00  0.00           H  
ATOM   4577 1HD1 ILE B  63     -28.379 -17.537  45.680  1.00  0.00           H  
ATOM   4578 2HD1 ILE B  63     -27.201 -16.264  45.796  1.00  0.00           H  
ATOM   4579 3HD1 ILE B  63     -26.753 -17.854  45.203  1.00  0.00           H  
ATOM   4580  N   VAL B  64     -23.348 -16.478  49.573  1.00  0.00           N  
ATOM   4581  CA  VAL B  64     -21.939 -16.406  49.942  1.00  0.00           C  
ATOM   4582  C   VAL B  64     -21.693 -17.101  51.263  1.00  0.00           C  
ATOM   4583  O   VAL B  64     -20.703 -17.828  51.388  1.00  0.00           O  
ATOM   4584  CB  VAL B  64     -21.464 -14.948  50.025  1.00  0.00           C  
ATOM   4585  CG1 VAL B  64     -20.033 -14.839  50.643  1.00  0.00           C  
ATOM   4586  CG2 VAL B  64     -21.441 -14.395  48.678  1.00  0.00           C  
ATOM   4587  H   VAL B  64     -23.881 -15.634  49.334  1.00  0.00           H  
ATOM   4588  HA  VAL B  64     -21.359 -16.910  49.173  1.00  0.00           H  
ATOM   4589  HB  VAL B  64     -22.156 -14.388  50.631  1.00  0.00           H  
ATOM   4590 1HG1 VAL B  64     -19.727 -13.792  50.675  1.00  0.00           H  
ATOM   4591 2HG1 VAL B  64     -20.023 -15.235  51.660  1.00  0.00           H  
ATOM   4592 3HG1 VAL B  64     -19.332 -15.401  50.036  1.00  0.00           H  
ATOM   4593 1HG2 VAL B  64     -21.141 -13.377  48.720  1.00  0.00           H  
ATOM   4594 2HG2 VAL B  64     -20.729 -14.976  48.103  1.00  0.00           H  
ATOM   4595 3HG2 VAL B  64     -22.415 -14.459  48.226  1.00  0.00           H  
ATOM   4596  N   GLU B  65     -22.548 -16.868  52.266  1.00  0.00           N  
ATOM   4597  CA  GLU B  65     -22.353 -17.592  53.515  1.00  0.00           C  
ATOM   4598  C   GLU B  65     -22.435 -19.106  53.306  1.00  0.00           C  
ATOM   4599  O   GLU B  65     -21.601 -19.847  53.844  1.00  0.00           O  
ATOM   4600  CB  GLU B  65     -23.361 -17.165  54.577  1.00  0.00           C  
ATOM   4601  CG  GLU B  65     -23.217 -17.941  55.894  1.00  0.00           C  
ATOM   4602  CD  GLU B  65     -24.084 -17.415  56.986  1.00  0.00           C  
ATOM   4603  OE1 GLU B  65     -24.501 -16.286  56.898  1.00  0.00           O  
ATOM   4604  OE2 GLU B  65     -24.344 -18.155  57.918  1.00  0.00           O  
ATOM   4605  H   GLU B  65     -23.314 -16.199  52.141  1.00  0.00           H  
ATOM   4606  HA  GLU B  65     -21.359 -17.355  53.886  1.00  0.00           H  
ATOM   4607 1HB  GLU B  65     -23.241 -16.099  54.785  1.00  0.00           H  
ATOM   4608 2HB  GLU B  65     -24.377 -17.312  54.200  1.00  0.00           H  
ATOM   4609 1HG  GLU B  65     -23.497 -18.980  55.711  1.00  0.00           H  
ATOM   4610 2HG  GLU B  65     -22.181 -17.936  56.213  1.00  0.00           H  
ATOM   4611  N   ALA B  66     -23.425 -19.583  52.532  1.00  0.00           N  
ATOM   4612  CA  ALA B  66     -23.542 -21.019  52.271  1.00  0.00           C  
ATOM   4613  C   ALA B  66     -22.302 -21.563  51.559  1.00  0.00           C  
ATOM   4614  O   ALA B  66     -21.820 -22.658  51.888  1.00  0.00           O  
ATOM   4615  CB  ALA B  66     -24.774 -21.306  51.423  1.00  0.00           C  
ATOM   4616  H   ALA B  66     -24.123 -18.927  52.156  1.00  0.00           H  
ATOM   4617  HA  ALA B  66     -23.638 -21.532  53.227  1.00  0.00           H  
ATOM   4618 1HB  ALA B  66     -24.865 -22.376  51.257  1.00  0.00           H  
ATOM   4619 2HB  ALA B  66     -25.652 -20.948  51.942  1.00  0.00           H  
ATOM   4620 3HB  ALA B  66     -24.686 -20.802  50.465  1.00  0.00           H  
ATOM   4621  N   LEU B  67     -21.769 -20.795  50.608  1.00  0.00           N  
ATOM   4622  CA  LEU B  67     -20.602 -21.229  49.861  1.00  0.00           C  
ATOM   4623  C   LEU B  67     -19.404 -21.363  50.778  1.00  0.00           C  
ATOM   4624  O   LEU B  67     -18.689 -22.377  50.711  1.00  0.00           O  
ATOM   4625  CB  LEU B  67     -20.274 -20.231  48.736  1.00  0.00           C  
ATOM   4626  CG  LEU B  67     -21.269 -20.124  47.562  1.00  0.00           C  
ATOM   4627  CD1 LEU B  67     -20.842 -18.946  46.673  1.00  0.00           C  
ATOM   4628  CD2 LEU B  67     -21.314 -21.415  46.768  1.00  0.00           C  
ATOM   4629  H   LEU B  67     -22.232 -19.920  50.374  1.00  0.00           H  
ATOM   4630  HA  LEU B  67     -20.810 -22.209  49.437  1.00  0.00           H  
ATOM   4631 1HB  LEU B  67     -20.185 -19.238  49.181  1.00  0.00           H  
ATOM   4632 2HB  LEU B  67     -19.321 -20.497  48.319  1.00  0.00           H  
ATOM   4633  HG  LEU B  67     -22.253 -19.925  47.945  1.00  0.00           H  
ATOM   4634 1HD1 LEU B  67     -21.543 -18.840  45.857  1.00  0.00           H  
ATOM   4635 2HD1 LEU B  67     -20.834 -18.031  47.252  1.00  0.00           H  
ATOM   4636 3HD1 LEU B  67     -19.858 -19.131  46.276  1.00  0.00           H  
ATOM   4637 1HD2 LEU B  67     -22.021 -21.300  45.951  1.00  0.00           H  
ATOM   4638 2HD2 LEU B  67     -20.327 -21.636  46.371  1.00  0.00           H  
ATOM   4639 3HD2 LEU B  67     -21.636 -22.238  47.395  1.00  0.00           H  
ATOM   4640  N   LYS B  68     -19.239 -20.413  51.706  1.00  0.00           N  
ATOM   4641  CA  LYS B  68     -18.128 -20.510  52.638  1.00  0.00           C  
ATOM   4642  C   LYS B  68     -18.298 -21.705  53.572  1.00  0.00           C  
ATOM   4643  O   LYS B  68     -17.339 -22.443  53.814  1.00  0.00           O  
ATOM   4644  CB  LYS B  68     -17.980 -19.229  53.456  1.00  0.00           C  
ATOM   4645  CG  LYS B  68     -16.827 -19.258  54.493  1.00  0.00           C  
ATOM   4646  CD  LYS B  68     -15.457 -19.339  53.841  1.00  0.00           C  
ATOM   4647  CE  LYS B  68     -14.355 -19.297  54.880  1.00  0.00           C  
ATOM   4648  NZ  LYS B  68     -13.013 -19.344  54.246  1.00  0.00           N  
ATOM   4649  H   LYS B  68     -19.843 -19.579  51.708  1.00  0.00           H  
ATOM   4650  HA  LYS B  68     -17.222 -20.657  52.055  1.00  0.00           H  
ATOM   4651 1HB  LYS B  68     -17.813 -18.387  52.783  1.00  0.00           H  
ATOM   4652 2HB  LYS B  68     -18.913 -19.041  53.982  1.00  0.00           H  
ATOM   4653 1HG  LYS B  68     -16.862 -18.339  55.077  1.00  0.00           H  
ATOM   4654 2HG  LYS B  68     -16.956 -20.093  55.181  1.00  0.00           H  
ATOM   4655 1HD  LYS B  68     -15.351 -20.268  53.280  1.00  0.00           H  
ATOM   4656 2HD  LYS B  68     -15.332 -18.500  53.156  1.00  0.00           H  
ATOM   4657 1HE  LYS B  68     -14.449 -18.394  55.457  1.00  0.00           H  
ATOM   4658 2HE  LYS B  68     -14.463 -20.149  55.551  1.00  0.00           H  
ATOM   4659 1HZ  LYS B  68     -12.293 -19.310  54.955  1.00  0.00           H  
ATOM   4660 2HZ  LYS B  68     -12.927 -20.198  53.713  1.00  0.00           H  
ATOM   4661 3HZ  LYS B  68     -12.922 -18.550  53.630  1.00  0.00           H  
ATOM   4662  N   ARG B  69     -19.512 -21.935  54.082  1.00  0.00           N  
ATOM   4663  CA  ARG B  69     -19.740 -23.064  54.985  1.00  0.00           C  
ATOM   4664  C   ARG B  69     -19.395 -24.396  54.322  1.00  0.00           C  
ATOM   4665  O   ARG B  69     -18.837 -25.292  54.961  1.00  0.00           O  
ATOM   4666  CB  ARG B  69     -21.178 -23.085  55.480  1.00  0.00           C  
ATOM   4667  CG  ARG B  69     -21.509 -22.007  56.498  1.00  0.00           C  
ATOM   4668  CD  ARG B  69     -22.926 -22.080  56.939  1.00  0.00           C  
ATOM   4669  NE  ARG B  69     -23.249 -21.051  57.939  1.00  0.00           N  
ATOM   4670  CZ  ARG B  69     -23.037 -21.142  59.267  1.00  0.00           C  
ATOM   4671  NH1 ARG B  69     -22.495 -22.219  59.820  1.00  0.00           N  
ATOM   4672  NH2 ARG B  69     -23.394 -20.114  60.004  1.00  0.00           N  
ATOM   4673  H   ARG B  69     -20.281 -21.293  53.869  1.00  0.00           H  
ATOM   4674  HA  ARG B  69     -19.091 -22.934  55.849  1.00  0.00           H  
ATOM   4675 1HB  ARG B  69     -21.855 -22.949  54.636  1.00  0.00           H  
ATOM   4676 2HB  ARG B  69     -21.403 -24.052  55.929  1.00  0.00           H  
ATOM   4677 1HG  ARG B  69     -20.865 -22.121  57.365  1.00  0.00           H  
ATOM   4678 2HG  ARG B  69     -21.341 -21.028  56.056  1.00  0.00           H  
ATOM   4679 1HD  ARG B  69     -23.567 -21.912  56.071  1.00  0.00           H  
ATOM   4680 2HD  ARG B  69     -23.141 -23.059  57.357  1.00  0.00           H  
ATOM   4681  HE  ARG B  69     -23.677 -20.163  57.625  1.00  0.00           H  
ATOM   4682 1HH1 ARG B  69     -22.224 -23.002  59.247  1.00  0.00           H  
ATOM   4683 2HH1 ARG B  69     -22.350 -22.255  60.820  1.00  0.00           H  
ATOM   4684 1HH2 ARG B  69     -23.809 -19.298  59.528  1.00  0.00           H  
ATOM   4685 2HH2 ARG B  69     -23.264 -20.119  61.003  1.00  0.00           H  
ATOM   4686  N   SER B  70     -19.672 -24.499  53.021  1.00  0.00           N  
ATOM   4687  CA  SER B  70     -19.392 -25.708  52.239  1.00  0.00           C  
ATOM   4688  C   SER B  70     -17.893 -25.892  51.942  1.00  0.00           C  
ATOM   4689  O   SER B  70     -17.496 -26.929  51.405  1.00  0.00           O  
ATOM   4690  CB  SER B  70     -20.122 -25.674  50.906  1.00  0.00           C  
ATOM   4691  OG  SER B  70     -19.552 -24.715  50.055  1.00  0.00           O  
ATOM   4692  H   SER B  70     -20.186 -23.731  52.582  1.00  0.00           H  
ATOM   4693  HA  SER B  70     -19.742 -26.569  52.809  1.00  0.00           H  
ATOM   4694 1HB  SER B  70     -20.051 -26.657  50.442  1.00  0.00           H  
ATOM   4695 2HB  SER B  70     -21.177 -25.451  51.060  1.00  0.00           H  
ATOM   4696  HG  SER B  70     -19.672 -23.862  50.501  1.00  0.00           H  
ATOM   4697  N   GLY B  71     -17.059 -24.880  52.247  1.00  0.00           N  
ATOM   4698  CA  GLY B  71     -15.633 -24.948  51.966  1.00  0.00           C  
ATOM   4699  C   GLY B  71     -15.217 -24.442  50.581  1.00  0.00           C  
ATOM   4700  O   GLY B  71     -14.169 -24.854  50.074  1.00  0.00           O  
ATOM   4701  H   GLY B  71     -17.403 -24.051  52.731  1.00  0.00           H  
ATOM   4702 1HA  GLY B  71     -15.111 -24.363  52.721  1.00  0.00           H  
ATOM   4703 2HA  GLY B  71     -15.297 -25.976  52.095  1.00  0.00           H  
ATOM   4704  N   THR B  72     -16.051 -23.609  49.947  1.00  0.00           N  
ATOM   4705  CA  THR B  72     -15.768 -23.029  48.632  1.00  0.00           C  
ATOM   4706  C   THR B  72     -14.584 -22.049  48.772  1.00  0.00           C  
ATOM   4707  O   THR B  72     -14.565 -21.236  49.703  1.00  0.00           O  
ATOM   4708  CB  THR B  72     -17.036 -22.326  48.091  1.00  0.00           C  
ATOM   4709  OG1 THR B  72     -18.116 -23.277  48.008  1.00  0.00           O  
ATOM   4710  CG2 THR B  72     -16.826 -21.784  46.723  1.00  0.00           C  
ATOM   4711  H   THR B  72     -16.906 -23.291  50.409  1.00  0.00           H  
ATOM   4712  HA  THR B  72     -15.481 -23.822  47.938  1.00  0.00           H  
ATOM   4713  HB  THR B  72     -17.296 -21.518  48.761  1.00  0.00           H  
ATOM   4714  HG1 THR B  72     -18.385 -23.552  48.907  1.00  0.00           H  
ATOM   4715 1HG2 THR B  72     -17.734 -21.294  46.373  1.00  0.00           H  
ATOM   4716 2HG2 THR B  72     -16.024 -21.081  46.728  1.00  0.00           H  
ATOM   4717 3HG2 THR B  72     -16.578 -22.612  46.064  1.00  0.00           H  
ATOM   4718  N   SER B  73     -13.591 -22.127  47.879  1.00  0.00           N  
ATOM   4719  CA  SER B  73     -12.425 -21.239  47.969  1.00  0.00           C  
ATOM   4720  C   SER B  73     -12.751 -19.810  47.586  1.00  0.00           C  
ATOM   4721  O   SER B  73     -13.737 -19.541  46.905  1.00  0.00           O  
ATOM   4722  CB  SER B  73     -11.336 -21.710  47.042  1.00  0.00           C  
ATOM   4723  OG  SER B  73     -11.730 -21.526  45.713  1.00  0.00           O  
ATOM   4724  H   SER B  73     -13.624 -22.817  47.119  1.00  0.00           H  
ATOM   4725  HA  SER B  73     -12.059 -21.253  48.995  1.00  0.00           H  
ATOM   4726 1HB  SER B  73     -10.420 -21.155  47.235  1.00  0.00           H  
ATOM   4727 2HB  SER B  73     -11.132 -22.766  47.221  1.00  0.00           H  
ATOM   4728  HG  SER B  73     -12.320 -22.294  45.527  1.00  0.00           H  
ATOM   4729  N   ALA B  74     -11.863 -18.873  47.921  1.00  0.00           N  
ATOM   4730  CA  ALA B  74     -12.124 -17.475  47.589  1.00  0.00           C  
ATOM   4731  C   ALA B  74     -12.345 -17.249  46.093  1.00  0.00           C  
ATOM   4732  O   ALA B  74     -13.195 -16.447  45.697  1.00  0.00           O  
ATOM   4733  CB  ALA B  74     -10.965 -16.616  48.059  1.00  0.00           C  
ATOM   4734  H   ALA B  74     -11.046 -19.136  48.456  1.00  0.00           H  
ATOM   4735  HA  ALA B  74     -13.031 -17.179  48.106  1.00  0.00           H  
ATOM   4736 1HB  ALA B  74     -11.176 -15.571  47.842  1.00  0.00           H  
ATOM   4737 2HB  ALA B  74     -10.829 -16.745  49.130  1.00  0.00           H  
ATOM   4738 3HB  ALA B  74     -10.058 -16.914  47.538  1.00  0.00           H  
ATOM   4739  N   VAL B  75     -11.600 -17.958  45.257  1.00  0.00           N  
ATOM   4740  CA  VAL B  75     -11.752 -17.768  43.830  1.00  0.00           C  
ATOM   4741  C   VAL B  75     -13.100 -18.299  43.377  1.00  0.00           C  
ATOM   4742  O   VAL B  75     -13.795 -17.646  42.598  1.00  0.00           O  
ATOM   4743  CB  VAL B  75     -10.614 -18.440  43.054  1.00  0.00           C  
ATOM   4744  CG1 VAL B  75     -10.875 -18.353  41.547  1.00  0.00           C  
ATOM   4745  CG2 VAL B  75      -9.327 -17.760  43.413  1.00  0.00           C  
ATOM   4746  H   VAL B  75     -10.930 -18.617  45.632  1.00  0.00           H  
ATOM   4747  HA  VAL B  75     -11.719 -16.701  43.624  1.00  0.00           H  
ATOM   4748  HB  VAL B  75     -10.564 -19.495  43.325  1.00  0.00           H  
ATOM   4749 1HG1 VAL B  75     -10.059 -18.836  41.009  1.00  0.00           H  
ATOM   4750 2HG1 VAL B  75     -11.807 -18.854  41.303  1.00  0.00           H  
ATOM   4751 3HG1 VAL B  75     -10.938 -17.306  41.245  1.00  0.00           H  
ATOM   4752 1HG2 VAL B  75      -8.498 -18.228  42.880  1.00  0.00           H  
ATOM   4753 2HG2 VAL B  75      -9.398 -16.716  43.138  1.00  0.00           H  
ATOM   4754 3HG2 VAL B  75      -9.163 -17.839  44.479  1.00  0.00           H  
ATOM   4755  N   GLU B  76     -13.446 -19.501  43.843  1.00  0.00           N  
ATOM   4756  CA  GLU B  76     -14.715 -20.124  43.488  1.00  0.00           C  
ATOM   4757  C   GLU B  76     -15.915 -19.304  43.980  1.00  0.00           C  
ATOM   4758  O   GLU B  76     -16.922 -19.202  43.266  1.00  0.00           O  
ATOM   4759  CB  GLU B  76     -14.749 -21.531  44.047  1.00  0.00           C  
ATOM   4760  CG  GLU B  76     -13.828 -22.521  43.351  1.00  0.00           C  
ATOM   4761  CD  GLU B  76     -13.649 -23.793  44.148  1.00  0.00           C  
ATOM   4762  OE1 GLU B  76     -13.459 -23.675  45.354  1.00  0.00           O  
ATOM   4763  OE2 GLU B  76     -13.664 -24.854  43.583  1.00  0.00           O  
ATOM   4764  H   GLU B  76     -12.809 -19.997  44.462  1.00  0.00           H  
ATOM   4765  HA  GLU B  76     -14.773 -20.189  42.403  1.00  0.00           H  
ATOM   4766 1HB  GLU B  76     -14.462 -21.502  45.085  1.00  0.00           H  
ATOM   4767 2HB  GLU B  76     -15.759 -21.915  43.978  1.00  0.00           H  
ATOM   4768 1HG  GLU B  76     -14.260 -22.776  42.380  1.00  0.00           H  
ATOM   4769 2HG  GLU B  76     -12.862 -22.056  43.179  1.00  0.00           H  
ATOM   4770  N   ILE B  77     -15.800 -18.682  45.167  1.00  0.00           N  
ATOM   4771  CA  ILE B  77     -16.898 -17.863  45.668  1.00  0.00           C  
ATOM   4772  C   ILE B  77     -17.089 -16.722  44.710  1.00  0.00           C  
ATOM   4773  O   ILE B  77     -18.227 -16.454  44.314  1.00  0.00           O  
ATOM   4774  CB  ILE B  77     -16.652 -17.266  47.084  1.00  0.00           C  
ATOM   4775  CG1 ILE B  77     -16.652 -18.398  48.151  1.00  0.00           C  
ATOM   4776  CG2 ILE B  77     -17.758 -16.164  47.402  1.00  0.00           C  
ATOM   4777  CD1 ILE B  77     -16.135 -18.007  49.512  1.00  0.00           C  
ATOM   4778  H   ILE B  77     -14.951 -18.834  45.715  1.00  0.00           H  
ATOM   4779  HA  ILE B  77     -17.800 -18.462  45.688  1.00  0.00           H  
ATOM   4780  HB  ILE B  77     -15.664 -16.797  47.106  1.00  0.00           H  
ATOM   4781 1HG1 ILE B  77     -17.656 -18.771  48.262  1.00  0.00           H  
ATOM   4782 2HG1 ILE B  77     -16.023 -19.186  47.804  1.00  0.00           H  
ATOM   4783 1HG2 ILE B  77     -17.576 -15.738  48.378  1.00  0.00           H  
ATOM   4784 2HG2 ILE B  77     -17.732 -15.360  46.670  1.00  0.00           H  
ATOM   4785 3HG2 ILE B  77     -18.745 -16.629  47.389  1.00  0.00           H  
ATOM   4786 1HD1 ILE B  77     -16.164 -18.889  50.159  1.00  0.00           H  
ATOM   4787 2HD1 ILE B  77     -15.105 -17.663  49.420  1.00  0.00           H  
ATOM   4788 3HD1 ILE B  77     -16.743 -17.222  49.947  1.00  0.00           H  
ATOM   4789  N   ALA B  78     -15.992 -16.051  44.336  1.00  0.00           N  
ATOM   4790  CA  ALA B  78     -16.086 -14.940  43.416  1.00  0.00           C  
ATOM   4791  C   ALA B  78     -16.674 -15.351  42.087  1.00  0.00           C  
ATOM   4792  O   ALA B  78     -17.517 -14.638  41.560  1.00  0.00           O  
ATOM   4793  CB  ALA B  78     -14.735 -14.339  43.163  1.00  0.00           C  
ATOM   4794  H   ALA B  78     -15.082 -16.320  44.723  1.00  0.00           H  
ATOM   4795  HA  ALA B  78     -16.728 -14.186  43.864  1.00  0.00           H  
ATOM   4796 1HB  ALA B  78     -14.847 -13.496  42.495  1.00  0.00           H  
ATOM   4797 2HB  ALA B  78     -14.304 -14.024  44.082  1.00  0.00           H  
ATOM   4798 3HB  ALA B  78     -14.098 -15.089  42.710  1.00  0.00           H  
ATOM   4799  N   LYS B  79     -16.290 -16.512  41.544  1.00  0.00           N  
ATOM   4800  CA  LYS B  79     -16.850 -16.907  40.255  1.00  0.00           C  
ATOM   4801  C   LYS B  79     -18.361 -17.086  40.318  1.00  0.00           C  
ATOM   4802  O   LYS B  79     -19.086 -16.647  39.414  1.00  0.00           O  
ATOM   4803  CB  LYS B  79     -16.189 -18.184  39.730  1.00  0.00           C  
ATOM   4804  CG  LYS B  79     -14.742 -18.006  39.244  1.00  0.00           C  
ATOM   4805  CD  LYS B  79     -14.155 -19.330  38.728  1.00  0.00           C  
ATOM   4806  CE  LYS B  79     -12.724 -19.143  38.188  1.00  0.00           C  
ATOM   4807  NZ  LYS B  79     -12.129 -20.426  37.679  1.00  0.00           N  
ATOM   4808  H   LYS B  79     -15.562 -17.072  41.998  1.00  0.00           H  
ATOM   4809  HA  LYS B  79     -16.644 -16.108  39.540  1.00  0.00           H  
ATOM   4810 1HB  LYS B  79     -16.183 -18.926  40.529  1.00  0.00           H  
ATOM   4811 2HB  LYS B  79     -16.784 -18.589  38.911  1.00  0.00           H  
ATOM   4812 1HG  LYS B  79     -14.712 -17.264  38.447  1.00  0.00           H  
ATOM   4813 2HG  LYS B  79     -14.131 -17.646  40.070  1.00  0.00           H  
ATOM   4814 1HD  LYS B  79     -14.139 -20.057  39.539  1.00  0.00           H  
ATOM   4815 2HD  LYS B  79     -14.787 -19.714  37.926  1.00  0.00           H  
ATOM   4816 1HE  LYS B  79     -12.741 -18.421  37.373  1.00  0.00           H  
ATOM   4817 2HE  LYS B  79     -12.093 -18.758  38.975  1.00  0.00           H  
ATOM   4818 1HZ  LYS B  79     -11.163 -20.224  37.327  1.00  0.00           H  
ATOM   4819 2HZ  LYS B  79     -12.079 -21.106  38.416  1.00  0.00           H  
ATOM   4820 3HZ  LYS B  79     -12.689 -20.788  36.927  1.00  0.00           H  
ATOM   4821  N   ILE B  80     -18.854 -17.708  41.394  1.00  0.00           N  
ATOM   4822  CA  ILE B  80     -20.290 -17.931  41.491  1.00  0.00           C  
ATOM   4823  C   ILE B  80     -21.064 -16.642  41.602  1.00  0.00           C  
ATOM   4824  O   ILE B  80     -22.072 -16.462  40.904  1.00  0.00           O  
ATOM   4825  CB  ILE B  80     -20.654 -18.883  42.662  1.00  0.00           C  
ATOM   4826  CG1 ILE B  80     -20.122 -20.303  42.316  1.00  0.00           C  
ATOM   4827  CG2 ILE B  80     -22.217 -18.899  42.925  1.00  0.00           C  
ATOM   4828  CD1 ILE B  80     -20.144 -21.273  43.439  1.00  0.00           C  
ATOM   4829  H   ILE B  80     -18.210 -18.081  42.103  1.00  0.00           H  
ATOM   4830  HA  ILE B  80     -20.596 -18.410  40.584  1.00  0.00           H  
ATOM   4831  HB  ILE B  80     -20.128 -18.550  43.564  1.00  0.00           H  
ATOM   4832 1HG1 ILE B  80     -20.720 -20.717  41.514  1.00  0.00           H  
ATOM   4833 2HG1 ILE B  80     -19.092 -20.214  41.975  1.00  0.00           H  
ATOM   4834 1HG2 ILE B  80     -22.457 -19.564  43.742  1.00  0.00           H  
ATOM   4835 2HG2 ILE B  80     -22.569 -17.904  43.183  1.00  0.00           H  
ATOM   4836 3HG2 ILE B  80     -22.717 -19.233  42.045  1.00  0.00           H  
ATOM   4837 1HD1 ILE B  80     -19.760 -22.211  43.100  1.00  0.00           H  
ATOM   4838 2HD1 ILE B  80     -19.524 -20.895  44.251  1.00  0.00           H  
ATOM   4839 3HD1 ILE B  80     -21.154 -21.417  43.785  1.00  0.00           H  
ATOM   4840  N   VAL B  81     -20.626 -15.755  42.481  1.00  0.00           N  
ATOM   4841  CA  VAL B  81     -21.358 -14.519  42.670  1.00  0.00           C  
ATOM   4842  C   VAL B  81     -21.147 -13.571  41.491  1.00  0.00           C  
ATOM   4843  O   VAL B  81     -22.053 -12.810  41.155  1.00  0.00           O  
ATOM   4844  CB  VAL B  81     -20.995 -13.898  44.027  1.00  0.00           C  
ATOM   4845  CG1 VAL B  81     -21.279 -14.908  45.107  1.00  0.00           C  
ATOM   4846  CG2 VAL B  81     -19.565 -13.487  44.065  1.00  0.00           C  
ATOM   4847  H   VAL B  81     -19.778 -15.964  43.020  1.00  0.00           H  
ATOM   4848  HA  VAL B  81     -22.418 -14.763  42.715  1.00  0.00           H  
ATOM   4849  HB  VAL B  81     -21.635 -13.047  44.216  1.00  0.00           H  
ATOM   4850 1HG1 VAL B  81     -21.047 -14.448  46.031  1.00  0.00           H  
ATOM   4851 2HG1 VAL B  81     -22.324 -15.191  45.086  1.00  0.00           H  
ATOM   4852 3HG1 VAL B  81     -20.661 -15.798  44.977  1.00  0.00           H  
ATOM   4853 1HG2 VAL B  81     -19.320 -13.095  45.035  1.00  0.00           H  
ATOM   4854 2HG2 VAL B  81     -18.967 -14.323  43.882  1.00  0.00           H  
ATOM   4855 3HG2 VAL B  81     -19.381 -12.748  43.324  1.00  0.00           H  
ATOM   4856  N   ALA B  82     -19.957 -13.585  40.876  1.00  0.00           N  
ATOM   4857  CA  ALA B  82     -19.687 -12.740  39.731  1.00  0.00           C  
ATOM   4858  C   ALA B  82     -20.607 -13.084  38.565  1.00  0.00           C  
ATOM   4859  O   ALA B  82     -21.114 -12.172  37.908  1.00  0.00           O  
ATOM   4860  CB  ALA B  82     -18.238 -12.886  39.304  1.00  0.00           C  
ATOM   4861  H   ALA B  82     -19.217 -14.201  41.200  1.00  0.00           H  
ATOM   4862  HA  ALA B  82     -19.873 -11.707  40.019  1.00  0.00           H  
ATOM   4863 1HB  ALA B  82     -18.041 -12.238  38.473  1.00  0.00           H  
ATOM   4864 2HB  ALA B  82     -17.585 -12.625  40.112  1.00  0.00           H  
ATOM   4865 3HB  ALA B  82     -18.050 -13.916  39.014  1.00  0.00           H  
ATOM   4866  N   ARG B  83     -20.854 -14.390  38.308  1.00  0.00           N  
ATOM   4867  CA  ARG B  83     -21.756 -14.764  37.218  1.00  0.00           C  
ATOM   4868  C   ARG B  83     -23.153 -14.254  37.508  1.00  0.00           C  
ATOM   4869  O   ARG B  83     -23.844 -13.771  36.610  1.00  0.00           O  
ATOM   4870  CB  ARG B  83     -21.828 -16.251  36.995  1.00  0.00           C  
ATOM   4871  CG  ARG B  83     -22.646 -16.649  35.747  1.00  0.00           C  
ATOM   4872  CD  ARG B  83     -22.640 -18.104  35.484  1.00  0.00           C  
ATOM   4873  NE  ARG B  83     -23.350 -18.437  34.255  1.00  0.00           N  
ATOM   4874  CZ  ARG B  83     -22.826 -18.447  33.007  1.00  0.00           C  
ATOM   4875  NH1 ARG B  83     -21.558 -18.147  32.781  1.00  0.00           N  
ATOM   4876  NH2 ARG B  83     -23.629 -18.764  32.011  1.00  0.00           N  
ATOM   4877  H   ARG B  83     -20.367 -15.125  38.837  1.00  0.00           H  
ATOM   4878  HA  ARG B  83     -21.398 -14.297  36.298  1.00  0.00           H  
ATOM   4879 1HB  ARG B  83     -20.827 -16.673  36.924  1.00  0.00           H  
ATOM   4880 2HB  ARG B  83     -22.314 -16.683  37.856  1.00  0.00           H  
ATOM   4881 1HG  ARG B  83     -23.690 -16.361  35.894  1.00  0.00           H  
ATOM   4882 2HG  ARG B  83     -22.256 -16.131  34.871  1.00  0.00           H  
ATOM   4883 1HD  ARG B  83     -21.627 -18.489  35.431  1.00  0.00           H  
ATOM   4884 2HD  ARG B  83     -23.164 -18.590  36.290  1.00  0.00           H  
ATOM   4885  HE  ARG B  83     -24.348 -18.690  34.324  1.00  0.00           H  
ATOM   4886 1HH1 ARG B  83     -20.949 -17.907  33.546  1.00  0.00           H  
ATOM   4887 2HH1 ARG B  83     -21.193 -18.164  31.837  1.00  0.00           H  
ATOM   4888 1HH2 ARG B  83     -24.612 -18.971  32.240  1.00  0.00           H  
ATOM   4889 2HH2 ARG B  83     -23.301 -18.788  31.062  1.00  0.00           H  
ATOM   4890  N   VAL B  84     -23.570 -14.355  38.771  1.00  0.00           N  
ATOM   4891  CA  VAL B  84     -24.886 -13.879  39.137  1.00  0.00           C  
ATOM   4892  C   VAL B  84     -25.001 -12.389  38.910  1.00  0.00           C  
ATOM   4893  O   VAL B  84     -26.000 -11.951  38.342  1.00  0.00           O  
ATOM   4894  CB  VAL B  84     -25.167 -14.177  40.600  1.00  0.00           C  
ATOM   4895  CG1 VAL B  84     -26.425 -13.485  41.022  1.00  0.00           C  
ATOM   4896  CG2 VAL B  84     -25.291 -15.673  40.775  1.00  0.00           C  
ATOM   4897  H   VAL B  84     -22.979 -14.823  39.463  1.00  0.00           H  
ATOM   4898  HA  VAL B  84     -25.623 -14.379  38.525  1.00  0.00           H  
ATOM   4899  HB  VAL B  84     -24.355 -13.811  41.219  1.00  0.00           H  
ATOM   4900 1HG1 VAL B  84     -26.595 -13.722  42.044  1.00  0.00           H  
ATOM   4901 2HG1 VAL B  84     -26.342 -12.405  40.925  1.00  0.00           H  
ATOM   4902 3HG1 VAL B  84     -27.250 -13.835  40.405  1.00  0.00           H  
ATOM   4903 1HG2 VAL B  84     -25.471 -15.888  41.810  1.00  0.00           H  
ATOM   4904 2HG2 VAL B  84     -26.102 -16.043  40.173  1.00  0.00           H  
ATOM   4905 3HG2 VAL B  84     -24.382 -16.160  40.465  1.00  0.00           H  
ATOM   4906  N   ILE B  85     -23.985 -11.630  39.316  1.00  0.00           N  
ATOM   4907  CA  ILE B  85     -24.015 -10.186  39.140  1.00  0.00           C  
ATOM   4908  C   ILE B  85     -24.058  -9.849  37.660  1.00  0.00           C  
ATOM   4909  O   ILE B  85     -24.799  -8.925  37.287  1.00  0.00           O  
ATOM   4910  CB  ILE B  85     -22.799  -9.539  39.825  1.00  0.00           C  
ATOM   4911  CG1 ILE B  85     -23.029  -9.654  41.337  1.00  0.00           C  
ATOM   4912  CG2 ILE B  85     -22.690  -8.075  39.404  1.00  0.00           C  
ATOM   4913  CD1 ILE B  85     -21.849  -9.371  42.166  1.00  0.00           C  
ATOM   4914  H   ILE B  85     -23.213 -12.072  39.815  1.00  0.00           H  
ATOM   4915  HA  ILE B  85     -24.889  -9.793  39.608  1.00  0.00           H  
ATOM   4916  HB  ILE B  85     -21.890 -10.076  39.575  1.00  0.00           H  
ATOM   4917 1HG1 ILE B  85     -23.799  -8.948  41.606  1.00  0.00           H  
ATOM   4918 2HG1 ILE B  85     -23.377 -10.659  41.573  1.00  0.00           H  
ATOM   4919 1HG2 ILE B  85     -21.854  -7.619  39.904  1.00  0.00           H  
ATOM   4920 2HG2 ILE B  85     -22.533  -7.995  38.331  1.00  0.00           H  
ATOM   4921 3HG2 ILE B  85     -23.603  -7.567  39.674  1.00  0.00           H  
ATOM   4922 1HD1 ILE B  85     -22.110  -9.465  43.195  1.00  0.00           H  
ATOM   4923 2HD1 ILE B  85     -21.080 -10.098  41.924  1.00  0.00           H  
ATOM   4924 3HD1 ILE B  85     -21.485  -8.369  41.986  1.00  0.00           H  
ATOM   4925  N   SER B  86     -23.309 -10.552  36.828  1.00  0.00           N  
ATOM   4926  CA  SER B  86     -23.349 -10.317  35.396  1.00  0.00           C  
ATOM   4927  C   SER B  86     -24.784 -10.494  34.880  1.00  0.00           C  
ATOM   4928  O   SER B  86     -25.298  -9.656  34.123  1.00  0.00           O  
ATOM   4929  CB  SER B  86     -22.419 -11.279  34.690  1.00  0.00           C  
ATOM   4930  OG  SER B  86     -22.431 -11.077  33.312  1.00  0.00           O  
ATOM   4931  H   SER B  86     -22.664 -11.262  37.199  1.00  0.00           H  
ATOM   4932  HA  SER B  86     -23.017  -9.301  35.207  1.00  0.00           H  
ATOM   4933 1HB  SER B  86     -21.407 -11.165  35.073  1.00  0.00           H  
ATOM   4934 2HB  SER B  86     -22.726 -12.292  34.907  1.00  0.00           H  
ATOM   4935  HG  SER B  86     -21.811 -10.337  33.156  1.00  0.00           H  
ATOM   4936  N   GLU B  87     -25.457 -11.575  35.312  1.00  0.00           N  
ATOM   4937  CA  GLU B  87     -26.830 -11.819  34.881  1.00  0.00           C  
ATOM   4938  C   GLU B  87     -27.757 -10.711  35.402  1.00  0.00           C
[truncated: 1,923,778 more chars]
