# Supplementary material for: Computational design of mechanically coupled axle-rotor protein assemblies
Source: Science. Author manuscript; Available in PMC 2023 Dec 11. (PMC10712554; doi:10.1126/science.abm1183)
Supplement: Data S5 [file NIHMS1871500-supplement-Data_S5.zip › pdbs/C4_1.pdb]

ATOM      1  N   CYS A   1      32.956   4.728  41.041  1.00  0.00           N  
ATOM      2  CA  CYS A   1      32.446   3.998  39.883  1.00  0.00           C  
ATOM      3  C   CYS A   1      31.622   4.899  38.995  1.00  0.00           C  
ATOM      4  O   CYS A   1      31.644   4.830  37.761  1.00  0.00           O  
ATOM      5  CB  CYS A   1      31.590   2.810  40.322  1.00  0.00           C  
ATOM      6  SG  CYS A   1      30.196   3.256  41.384  1.00  0.00           S  
ATOM      7 1H   CYS A   1      33.497   4.111  41.612  1.00  0.00           H  
ATOM      8 2H   CYS A   1      33.531   5.485  40.732  1.00  0.00           H  
ATOM      9 3H   CYS A   1      32.189   5.087  41.573  1.00  0.00           H  
ATOM     10  HA  CYS A   1      33.308   3.648  39.286  1.00  0.00           H  
ATOM     11 1HB  CYS A   1      31.194   2.302  39.442  1.00  0.00           H  
ATOM     12 2HB  CYS A   1      32.210   2.094  40.861  1.00  0.00           H  
ATOM     13  HG  CYS A   1      29.605   4.062  40.507  1.00  0.00           H  
ATOM     14  N   ASP A   2      30.826   5.762  39.638  1.00  0.00           N  
ATOM     15  CA  ASP A   2      29.890   6.631  38.935  1.00  0.00           C  
ATOM     16  C   ASP A   2      30.624   7.688  38.119  1.00  0.00           C  
ATOM     17  O   ASP A   2      30.205   8.032  37.014  1.00  0.00           O  
ATOM     18  CB  ASP A   2      28.942   7.310  39.926  1.00  0.00           C  
ATOM     19  CG  ASP A   2      28.049   6.322  40.664  1.00  0.00           C  
ATOM     20  OD1 ASP A   2      27.944   5.202  40.223  1.00  0.00           O  
ATOM     21  OD2 ASP A   2      27.481   6.697  41.662  1.00  0.00           O1-
ATOM     22  H   ASP A   2      30.885   5.814  40.645  1.00  0.00           H  
ATOM     23  HA  ASP A   2      29.298   6.019  38.252  1.00  0.00           H  
ATOM     24 1HB  ASP A   2      29.522   7.871  40.659  1.00  0.00           H  
ATOM     25 2HB  ASP A   2      28.309   8.023  39.395  1.00  0.00           H  
ATOM     26  N   ALA A   3      31.722   8.195  38.668  1.00  0.00           N  
ATOM     27  CA  ALA A   3      32.593   9.108  37.936  1.00  0.00           C  
ATOM     28  C   ALA A   3      33.241   8.413  36.745  1.00  0.00           C  
ATOM     29  O   ALA A   3      33.433   9.020  35.691  1.00  0.00           O  
ATOM     30  CB  ALA A   3      33.659   9.679  38.860  1.00  0.00           C  
ATOM     31  H   ALA A   3      31.958   7.944  39.617  1.00  0.00           H  
ATOM     32  HA  ALA A   3      31.990   9.934  37.564  1.00  0.00           H  
ATOM     33 1HB  ALA A   3      34.300  10.359  38.299  1.00  0.00           H  
ATOM     34 2HB  ALA A   3      33.180  10.223  39.675  1.00  0.00           H  
ATOM     35 3HB  ALA A   3      34.259   8.868  39.268  1.00  0.00           H  
ATOM     36  N   ILE A   4      33.573   7.138  36.918  1.00  0.00           N  
ATOM     37  CA  ILE A   4      34.127   6.337  35.833  1.00  0.00           C  
ATOM     38  C   ILE A   4      33.079   6.066  34.761  1.00  0.00           C  
ATOM     39  O   ILE A   4      33.379   6.090  33.567  1.00  0.00           O  
ATOM     40  CB  ILE A   4      34.679   5.001  36.362  1.00  0.00           C  
ATOM     41  CG1 ILE A   4      35.825   5.249  37.347  1.00  0.00           C  
ATOM     42  CG2 ILE A   4      35.144   4.123  35.210  1.00  0.00           C  
ATOM     43  CD1 ILE A   4      36.252   4.017  38.111  1.00  0.00           C  
ATOM     44  H   ILE A   4      33.441   6.715  37.826  1.00  0.00           H  
ATOM     45  HA  ILE A   4      34.947   6.892  35.376  1.00  0.00           H  
ATOM     46  HB  ILE A   4      33.898   4.477  36.913  1.00  0.00           H  
ATOM     47 1HG1 ILE A   4      36.690   5.634  36.808  1.00  0.00           H  
ATOM     48 2HG1 ILE A   4      35.526   6.010  38.069  1.00  0.00           H  
ATOM     49 1HG2 ILE A   4      35.532   3.183  35.602  1.00  0.00           H  
ATOM     50 2HG2 ILE A   4      34.304   3.921  34.546  1.00  0.00           H  
ATOM     51 3HG2 ILE A   4      35.929   4.637  34.656  1.00  0.00           H  
ATOM     52 1HD1 ILE A   4      37.067   4.272  38.788  1.00  0.00           H  
ATOM     53 2HD1 ILE A   4      35.408   3.635  38.687  1.00  0.00           H  
ATOM     54 3HD1 ILE A   4      36.589   3.253  37.411  1.00  0.00           H  
ATOM     55  N   GLN A   5      31.851   5.804  35.194  1.00  0.00           N  
ATOM     56  CA  GLN A   5      30.726   5.675  34.275  1.00  0.00           C  
ATOM     57  C   GLN A   5      30.524   6.952  33.472  1.00  0.00           C  
ATOM     58  O   GLN A   5      30.221   6.904  32.279  1.00  0.00           O  
ATOM     59  CB  GLN A   5      29.445   5.330  35.039  1.00  0.00           C  
ATOM     60  CG  GLN A   5      28.242   5.067  34.150  1.00  0.00           C  
ATOM     61  CD  GLN A   5      28.334   3.734  33.431  1.00  0.00           C  
ATOM     62  NE2 GLN A   5      28.158   3.760  32.115  1.00  0.00           N  
ATOM     63  OE1 GLN A   5      28.562   2.692  34.053  1.00  0.00           O  
ATOM     64  H   GLN A   5      31.692   5.691  36.185  1.00  0.00           H  
ATOM     65  HA  GLN A   5      30.938   4.863  33.579  1.00  0.00           H  
ATOM     66 1HB  GLN A   5      29.613   4.443  35.650  1.00  0.00           H  
ATOM     67 2HB  GLN A   5      29.192   6.149  35.714  1.00  0.00           H  
ATOM     68 1HG  GLN A   5      27.342   5.061  34.766  1.00  0.00           H  
ATOM     69 2HG  GLN A   5      28.176   5.856  33.401  1.00  0.00           H  
ATOM     70 1HE2 GLN A   5      28.208   2.911  31.587  1.00  0.00           H  
ATOM     71 2HE2 GLN A   5      27.976   4.627  31.651  1.00  0.00           H  
ATOM     72  N   ALA A   6      30.692   8.094  34.130  1.00  0.00           N  
ATOM     73  CA  ALA A   6      30.594   9.385  33.460  1.00  0.00           C  
ATOM     74  C   ALA A   6      31.698   9.555  32.426  1.00  0.00           C  
ATOM     75  O   ALA A   6      31.490  10.159  31.373  1.00  0.00           O  
ATOM     76  CB  ALA A   6      30.646  10.516  34.477  1.00  0.00           C  
ATOM     77  H   ALA A   6      30.894   8.066  35.118  1.00  0.00           H  
ATOM     78  HA  ALA A   6      29.635   9.436  32.946  1.00  0.00           H  
ATOM     79 1HB  ALA A   6      30.573  11.473  33.962  1.00  0.00           H  
ATOM     80 2HB  ALA A   6      29.815  10.416  35.176  1.00  0.00           H  
ATOM     81 3HB  ALA A   6      31.587  10.470  35.024  1.00  0.00           H  
ATOM     82  N   ALA A   7      32.875   9.019  32.729  1.00  0.00           N  
ATOM     83  CA  ALA A   7      33.978   8.998  31.775  1.00  0.00           C  
ATOM     84  C   ALA A   7      33.614   8.205  30.528  1.00  0.00           C  
ATOM     85  O   ALA A   7      34.004   8.561  29.417  1.00  0.00           O  
ATOM     86  CB  ALA A   7      35.228   8.420  32.422  1.00  0.00           C  
ATOM     87  H   ALA A   7      33.010   8.614  33.644  1.00  0.00           H  
ATOM     88  HA  ALA A   7      34.196  10.024  31.476  1.00  0.00           H  
ATOM     89 1HB  ALA A   7      36.043   8.412  31.697  1.00  0.00           H  
ATOM     90 2HB  ALA A   7      35.511   9.033  33.278  1.00  0.00           H  
ATOM     91 3HB  ALA A   7      35.029   7.403  32.755  1.00  0.00           H  
ATOM     92  N   ALA A   8      32.862   7.126  30.718  1.00  0.00           N  
ATOM     93  CA  ALA A   8      32.334   6.352  29.600  1.00  0.00           C  
ATOM     94  C   ALA A   8      31.358   7.177  28.771  1.00  0.00           C  
ATOM     95  O   ALA A   8      31.323   7.066  27.545  1.00  0.00           O  
ATOM     96  CB  ALA A   8      31.660   5.084  30.104  1.00  0.00           C  
ATOM     97  H   ALA A   8      32.649   6.834  31.661  1.00  0.00           H  
ATOM     98  HA  ALA A   8      33.167   6.059  28.959  1.00  0.00           H  
ATOM     99 1HB  ALA A   8      31.273   4.517  29.258  1.00  0.00           H  
ATOM    100 2HB  ALA A   8      32.387   4.477  30.645  1.00  0.00           H  
ATOM    101 3HB  ALA A   8      30.841   5.348  30.770  1.00  0.00           H  
ATOM    102  N   ALA A   9      30.569   8.006  29.447  1.00  0.00           N  
ATOM    103  CA  ALA A   9      29.619   8.880  28.770  1.00  0.00           C  
ATOM    104  C   ALA A   9      30.338   9.960  27.971  1.00  0.00           C  
ATOM    105  O   ALA A   9      29.876  10.365  26.904  1.00  0.00           O  
ATOM    106  CB  ALA A   9      28.669   9.511  29.777  1.00  0.00           C  
ATOM    107  H   ALA A   9      30.628   8.029  30.455  1.00  0.00           H  
ATOM    108  HA  ALA A   9      29.028   8.279  28.078  1.00  0.00           H  
ATOM    109 1HB  ALA A   9      27.966  10.161  29.256  1.00  0.00           H  
ATOM    110 2HB  ALA A   9      28.121   8.727  30.300  1.00  0.00           H  
ATOM    111 3HB  ALA A   9      29.239  10.097  30.497  1.00  0.00           H  
ATOM    112  N   LEU A  10      31.469  10.422  28.493  1.00  0.00           N  
ATOM    113  CA  LEU A  10      32.349  11.311  27.746  1.00  0.00           C  
ATOM    114  C   LEU A  10      32.840  10.651  26.462  1.00  0.00           C  
ATOM    115  O   LEU A  10      32.842  11.269  25.399  1.00  0.00           O  
ATOM    116  CB  LEU A  10      33.550  11.719  28.610  1.00  0.00           C  
ATOM    117  CG  LEU A  10      33.292  12.850  29.614  1.00  0.00           C  
ATOM    118  CD1 LEU A  10      34.436  12.910  30.616  1.00  0.00           C  
ATOM    119  CD2 LEU A  10      33.149  14.168  28.868  1.00  0.00           C  
ATOM    120  H   LEU A  10      31.726  10.148  29.431  1.00  0.00           H  
ATOM    121  HA  LEU A  10      31.789  12.206  27.476  1.00  0.00           H  
ATOM    122 1HB  LEU A  10      33.883  10.848  29.172  1.00  0.00           H  
ATOM    123 2HB  LEU A  10      34.359  12.035  27.954  1.00  0.00           H  
ATOM    124  HG  LEU A  10      32.375  12.645  30.167  1.00  0.00           H  
ATOM    125 1HD1 LEU A  10      34.255  13.715  31.329  1.00  0.00           H  
ATOM    126 2HD1 LEU A  10      34.503  11.962  31.149  1.00  0.00           H  
ATOM    127 3HD1 LEU A  10      35.372  13.098  30.089  1.00  0.00           H  
ATOM    128 1HD2 LEU A  10      32.966  14.973  29.581  1.00  0.00           H  
ATOM    129 2HD2 LEU A  10      34.066  14.375  28.316  1.00  0.00           H  
ATOM    130 3HD2 LEU A  10      32.313  14.102  28.171  1.00  0.00           H  
ATOM    131  N   GLY A  11      33.258   9.395  26.572  1.00  0.00           N  
ATOM    132  CA  GLY A  11      33.630   8.608  25.403  1.00  0.00           C  
ATOM    133  C   GLY A  11      32.481   8.527  24.404  1.00  0.00           C  
ATOM    134  O   GLY A  11      32.683   8.676  23.199  1.00  0.00           O  
ATOM    135  H   GLY A  11      33.318   8.975  27.488  1.00  0.00           H  
ATOM    136 1HA  GLY A  11      34.502   9.056  24.926  1.00  0.00           H  
ATOM    137 2HA  GLY A  11      33.915   7.605  25.717  1.00  0.00           H  
ATOM    138  N   GLU A  12      31.279   8.290  24.914  1.00  0.00           N  
ATOM    139  CA  GLU A  12      30.090   8.222  24.072  1.00  0.00           C  
ATOM    140  C   GLU A  12      29.786   9.576  23.440  1.00  0.00           C  
ATOM    141  O   GLU A  12      29.194   9.650  22.363  1.00  0.00           O  
ATOM    142  CB  GLU A  12      28.886   7.746  24.887  1.00  0.00           C  
ATOM    143  CG  GLU A  12      28.965   6.294  25.337  1.00  0.00           C  
ATOM    144  CD  GLU A  12      27.779   5.870  26.158  1.00  0.00           C  
ATOM    145  OE1 GLU A  12      27.261   6.684  26.883  1.00  0.00           O  
ATOM    146  OE2 GLU A  12      27.391   4.729  26.059  1.00  0.00           O1-
ATOM    147  H   GLU A  12      31.183   8.153  25.910  1.00  0.00           H  
ATOM    148  HA  GLU A  12      30.272   7.507  23.270  1.00  0.00           H  
ATOM    149 1HB  GLU A  12      28.780   8.366  25.777  1.00  0.00           H  
ATOM    150 2HB  GLU A  12      27.977   7.864  24.296  1.00  0.00           H  
ATOM    151 1HG  GLU A  12      29.030   5.655  24.456  1.00  0.00           H  
ATOM    152 2HG  GLU A  12      29.874   6.154  25.920  1.00  0.00           H  
ATOM    153  N   ALA A  13      30.192  10.644  24.116  1.00  0.00           N  
ATOM    154  CA  ALA A  13      29.961  11.996  23.625  1.00  0.00           C  
ATOM    155  C   ALA A  13      30.963  12.367  22.538  1.00  0.00           C  
ATOM    156  O   ALA A  13      30.840  13.411  21.896  1.00  0.00           O  
ATOM    157  CB  ALA A  13      30.031  12.994  24.771  1.00  0.00           C  
ATOM    158  H   ALA A  13      30.676  10.516  24.994  1.00  0.00           H  
ATOM    159  HA  ALA A  13      28.959  12.042  23.196  1.00  0.00           H  
ATOM    160 1HB  ALA A  13      29.855  14.000  24.389  1.00  0.00           H  
ATOM    161 2HB  ALA A  13      29.270  12.750  25.513  1.00  0.00           H  
ATOM    162 3HB  ALA A  13      31.016  12.949  25.234  1.00  0.00           H  
ATOM    163  N   GLY A  14      31.954  11.505  22.336  1.00  0.00           N  
ATOM    164  CA  GLY A  14      32.977  11.738  21.323  1.00  0.00           C  
ATOM    165  C   GLY A  14      34.199  12.422  21.920  1.00  0.00           C  
ATOM    166  O   GLY A  14      34.985  13.044  21.206  1.00  0.00           O  
ATOM    167  H   GLY A  14      32.001  10.667  22.898  1.00  0.00           H  
ATOM    168 1HA  GLY A  14      33.268  10.788  20.875  1.00  0.00           H  
ATOM    169 2HA  GLY A  14      32.564  12.354  20.525  1.00  0.00           H  
ATOM    170  N   ILE A  15      34.354  12.301  23.235  1.00  0.00           N  
ATOM    171  CA  ILE A  15      35.507  12.868  23.925  1.00  0.00           C  
ATOM    172  C   ILE A  15      36.623  11.841  24.064  1.00  0.00           C  
ATOM    173  O   ILE A  15      36.401  10.728  24.540  1.00  0.00           O  
ATOM    174  CB  ILE A  15      35.112  13.390  25.319  1.00  0.00           C  
ATOM    175  CG1 ILE A  15      33.925  14.350  25.214  1.00  0.00           C  
ATOM    176  CG2 ILE A  15      36.295  14.074  25.985  1.00  0.00           C  
ATOM    177  CD1 ILE A  15      34.192  15.559  24.346  1.00  0.00           C  
ATOM    178  H   ILE A  15      33.654  11.804  23.769  1.00  0.00           H  
ATOM    179  HA  ILE A  15      35.885  13.703  23.338  1.00  0.00           H  
ATOM    180  HB  ILE A  15      34.789  12.556  25.941  1.00  0.00           H  
ATOM    181 1HG1 ILE A  15      33.065  13.820  24.805  1.00  0.00           H  
ATOM    182 2HG1 ILE A  15      33.650  14.700  26.209  1.00  0.00           H  
ATOM    183 1HG2 ILE A  15      36.000  14.438  26.969  1.00  0.00           H  
ATOM    184 2HG2 ILE A  15      37.113  13.363  26.093  1.00  0.00           H  
ATOM    185 3HG2 ILE A  15      36.624  14.913  25.372  1.00  0.00           H  
ATOM    186 1HD1 ILE A  15      33.303  16.191  24.321  1.00  0.00           H  
ATOM    187 2HD1 ILE A  15      35.028  16.124  24.758  1.00  0.00           H  
ATOM    188 3HD1 ILE A  15      34.434  15.234  23.336  1.00  0.00           H  
ATOM    189  N   SER A  16      37.825  12.222  23.645  1.00  0.00           N  
ATOM    190  CA  SER A  16      38.959  11.305  23.632  1.00  0.00           C  
ATOM    191  C   SER A  16      39.439  11.002  25.046  1.00  0.00           C  
ATOM    192  O   SER A  16      39.193  11.772  25.974  1.00  0.00           O  
ATOM    193  CB  SER A  16      40.095  11.892  22.818  1.00  0.00           C  
ATOM    194  OG  SER A  16      40.631  13.024  23.445  1.00  0.00           O  
ATOM    195  H   SER A  16      37.958  13.173  23.329  1.00  0.00           H  
ATOM    196  HA  SER A  16      38.641  10.368  23.171  1.00  0.00           H  
ATOM    197 1HB  SER A  16      40.875  11.142  22.688  1.00  0.00           H  
ATOM    198 2HB  SER A  16      39.732  12.160  21.826  1.00  0.00           H  
ATOM    199  HG  SER A  16      40.035  13.748  23.238  1.00  0.00           H  
ATOM    200  N   SER A  17      40.122   9.886  25.207  1.00  0.00           N  
ATOM    201  CA  SER A  17      40.591   9.440  26.515  1.00  0.00           C  
ATOM    202  C   SER A  17      41.550  10.444  27.115  1.00  0.00           C  
ATOM    203  O   SER A  17      41.595  10.623  28.336  1.00  0.00           O  
ATOM    204  CB  SER A  17      41.269   8.089  26.401  1.00  0.00           C  
ATOM    205  OG  SER A  17      42.442   8.179  25.640  1.00  0.00           O  
ATOM    206  H   SER A  17      40.328   9.313  24.389  1.00  0.00           H  
ATOM    207  HA  SER A  17      39.720   9.386  27.192  1.00  0.00           H  
ATOM    208 1HB  SER A  17      41.506   7.715  27.397  1.00  0.00           H  
ATOM    209 2HB  SER A  17      40.587   7.377  25.939  1.00  0.00           H  
ATOM    210  HG  SER A  17      42.318   7.590  24.892  1.00  0.00           H  
ATOM    211  N   ASN A  18      42.353  11.069  26.264  1.00  0.00           N  
ATOM    212  CA  ASN A  18      43.248  12.137  26.698  1.00  0.00           C  
ATOM    213  C   ASN A  18      42.469  13.302  27.293  1.00  0.00           C  
ATOM    214  O   ASN A  18      42.798  13.796  28.371  1.00  0.00           O  
ATOM    215  CB  ASN A  18      44.116  12.609  25.545  1.00  0.00           C  
ATOM    216  CG  ASN A  18      45.064  11.547  25.062  1.00  0.00           C  
ATOM    217  ND2 ASN A  18      45.481  11.655  23.827  1.00  0.00           N  
ATOM    218  OD1 ASN A  18      45.416  10.626  25.808  1.00  0.00           O  
ATOM    219  H   ASN A  18      42.336  10.807  25.289  1.00  0.00           H  
ATOM    220  HA  ASN A  18      43.911  11.741  27.468  1.00  0.00           H  
ATOM    221 1HB  ASN A  18      43.480  12.919  24.715  1.00  0.00           H  
ATOM    222 2HB  ASN A  18      44.693  13.479  25.857  1.00  0.00           H  
ATOM    223 1HD2 ASN A  18      46.113  10.976  23.451  1.00  0.00           H  
ATOM    224 2HD2 ASN A  18      45.170  12.416  23.259  1.00  0.00           H  
ATOM    225  N   GLU A  19      41.432  13.736  26.585  1.00  0.00           N  
ATOM    226  CA  GLU A  19      40.566  14.804  27.071  1.00  0.00           C  
ATOM    227  C   GLU A  19      39.867  14.401  28.362  1.00  0.00           C  
ATOM    228  O   GLU A  19      39.739  15.204  29.288  1.00  0.00           O  
ATOM    229  CB  GLU A  19      39.525  15.171  26.011  1.00  0.00           C  
ATOM    230  CG  GLU A  19      40.089  15.904  24.803  1.00  0.00           C  
ATOM    231  CD  GLU A  19      39.083  16.076  23.699  1.00  0.00           C  
ATOM    232  OE1 GLU A  19      38.705  15.093  23.108  1.00  0.00           O  
ATOM    233  OE2 GLU A  19      38.691  17.192  23.447  1.00  0.00           O1-
ATOM    234  H   GLU A  19      41.239  13.317  25.686  1.00  0.00           H  
ATOM    235  HA  GLU A  19      41.180  15.681  27.276  1.00  0.00           H  
ATOM    236 1HB  GLU A  19      39.034  14.265  25.653  1.00  0.00           H  
ATOM    237 2HB  GLU A  19      38.757  15.804  26.458  1.00  0.00           H  
ATOM    238 1HG  GLU A  19      40.438  16.888  25.118  1.00  0.00           H  
ATOM    239 2HG  GLU A  19      40.947  15.351  24.423  1.00  0.00           H  
ATOM    240  N   ILE A  20      39.414  13.153  28.419  1.00  0.00           N  
ATOM    241  CA  ILE A  20      38.738  12.637  29.603  1.00  0.00           C  
ATOM    242  C   ILE A  20      39.651  12.681  30.822  1.00  0.00           C  
ATOM    243  O   ILE A  20      39.229  13.073  31.911  1.00  0.00           O  
ATOM    244  CB  ILE A  20      38.255  11.193  29.374  1.00  0.00           C  
ATOM    245  CG1 ILE A  20      37.132  11.164  28.335  1.00  0.00           C  
ATOM    246  CG2 ILE A  20      37.790  10.574  30.683  1.00  0.00           C  
ATOM    247  CD1 ILE A  20      36.789   9.776  27.844  1.00  0.00           C  
ATOM    248  H   ILE A  20      39.541  12.547  27.622  1.00  0.00           H  
ATOM    249  HA  ILE A  20      37.869  13.261  29.805  1.00  0.00           H  
ATOM    250  HB  ILE A  20      39.073  10.596  28.971  1.00  0.00           H  
ATOM    251 1HG1 ILE A  20      36.232  11.608  28.759  1.00  0.00           H  
ATOM    252 2HG1 ILE A  20      37.417  11.768  27.473  1.00  0.00           H  
ATOM    253 1HG2 ILE A  20      37.452   9.554  30.503  1.00  0.00           H  
ATOM    254 2HG2 ILE A  20      38.615  10.562  31.393  1.00  0.00           H  
ATOM    255 3HG2 ILE A  20      36.968  11.162  31.092  1.00  0.00           H  
ATOM    256 1HD1 ILE A  20      35.985   9.838  27.110  1.00  0.00           H  
ATOM    257 2HD1 ILE A  20      37.668   9.326  27.382  1.00  0.00           H  
ATOM    258 3HD1 ILE A  20      36.466   9.163  28.684  1.00  0.00           H  
ATOM    259  N   LEU A  21      40.903  12.279  30.634  1.00  0.00           N  
ATOM    260  CA  LEU A  21      41.886  12.307  31.709  1.00  0.00           C  
ATOM    261  C   LEU A  21      42.052  13.713  32.271  1.00  0.00           C  
ATOM    262  O   LEU A  21      42.171  13.898  33.481  1.00  0.00           O  
ATOM    263  CB  LEU A  21      43.240  11.790  31.203  1.00  0.00           C  
ATOM    264  CG  LEU A  21      43.323  10.278  30.957  1.00  0.00           C  
ATOM    265  CD1 LEU A  21      44.513   9.976  30.056  1.00  0.00           C  
ATOM    266  CD2 LEU A  21      43.448   9.554  32.289  1.00  0.00           C  
ATOM    267  H   LEU A  21      41.180  11.946  29.721  1.00  0.00           H  
ATOM    268  HA  LEU A  21      41.539  11.658  32.513  1.00  0.00           H  
ATOM    269 1HB  LEU A  21      43.473  12.293  30.265  1.00  0.00           H  
ATOM    270 2HB  LEU A  21      44.005  12.050  31.932  1.00  0.00           H  
ATOM    271  HG  LEU A  21      42.422   9.942  30.443  1.00  0.00           H  
ATOM    272 1HD1 LEU A  21      44.573   8.901  29.881  1.00  0.00           H  
ATOM    273 2HD1 LEU A  21      44.389  10.491  29.104  1.00  0.00           H  
ATOM    274 3HD1 LEU A  21      45.430  10.317  30.537  1.00  0.00           H  
ATOM    275 1HD2 LEU A  21      43.507   8.479  32.114  1.00  0.00           H  
ATOM    276 2HD2 LEU A  21      44.349   9.887  32.803  1.00  0.00           H  
ATOM    277 3HD2 LEU A  21      42.576   9.773  32.906  1.00  0.00           H  
ATOM    278  N   GLU A  22      42.055  14.702  31.383  1.00  0.00           N  
ATOM    279  CA  GLU A  22      42.175  16.096  31.790  1.00  0.00           C  
ATOM    280  C   GLU A  22      40.911  16.576  32.494  1.00  0.00           C  
ATOM    281  O   GLU A  22      40.979  17.333  33.463  1.00  0.00           O  
ATOM    282  CB  GLU A  22      42.461  16.984  30.576  1.00  0.00           C  
ATOM    283  CG  GLU A  22      42.795  18.428  30.918  1.00  0.00           C  
ATOM    284  CD  GLU A  22      44.052  18.563  31.732  1.00  0.00           C  
ATOM    285  OE1 GLU A  22      44.779  17.604  31.826  1.00  0.00           O  
ATOM    286  OE2 GLU A  22      44.284  19.625  32.259  1.00  0.00           O1-
ATOM    287  H   GLU A  22      41.973  14.482  30.400  1.00  0.00           H  
ATOM    288  HA  GLU A  22      43.007  16.182  32.488  1.00  0.00           H  
ATOM    289 1HB  GLU A  22      43.299  16.571  30.014  1.00  0.00           H  
ATOM    290 2HB  GLU A  22      41.594  16.988  29.916  1.00  0.00           H  
ATOM    291 1HG  GLU A  22      42.912  18.992  29.993  1.00  0.00           H  
ATOM    292 2HG  GLU A  22      41.962  18.862  31.471  1.00  0.00           H  
ATOM    293  N   LEU A  23      39.761  16.130  32.003  1.00  0.00           N  
ATOM    294  CA  LEU A  23      38.482  16.482  32.607  1.00  0.00           C  
ATOM    295  C   LEU A  23      38.343  15.871  33.996  1.00  0.00           C  
ATOM    296  O   LEU A  23      37.819  16.504  34.914  1.00  0.00           O  
ATOM    297  CB  LEU A  23      37.326  16.010  31.716  1.00  0.00           C  
ATOM    298  CG  LEU A  23      37.151  16.769  30.394  1.00  0.00           C  
ATOM    299  CD1 LEU A  23      36.203  15.999  29.486  1.00  0.00           C  
ATOM    300  CD2 LEU A  23      36.622  18.167  30.679  1.00  0.00           C  
ATOM    301  H   LEU A  23      39.772  15.530  31.189  1.00  0.00           H  
ATOM    302  HA  LEU A  23      38.432  17.565  32.702  1.00  0.00           H  
ATOM    303 1HB  LEU A  23      37.480  14.959  31.475  1.00  0.00           H  
ATOM    304 2HB  LEU A  23      36.395  16.100  32.276  1.00  0.00           H  
ATOM    305  HG  LEU A  23      38.114  16.841  29.887  1.00  0.00           H  
ATOM    306 1HD1 LEU A  23      36.079  16.538  28.547  1.00  0.00           H  
ATOM    307 2HD1 LEU A  23      36.616  15.010  29.284  1.00  0.00           H  
ATOM    308 3HD1 LEU A  23      35.235  15.895  29.975  1.00  0.00           H  
ATOM    309 1HD2 LEU A  23      36.498  18.707  29.740  1.00  0.00           H  
ATOM    310 2HD2 LEU A  23      35.660  18.095  31.186  1.00  0.00           H  
ATOM    311 3HD2 LEU A  23      37.328  18.701  31.315  1.00  0.00           H  
ATOM    312  N   LEU A  24      38.817  14.639  34.146  1.00  0.00           N  
ATOM    313  CA  LEU A  24      38.759  13.948  35.428  1.00  0.00           C  
ATOM    314  C   LEU A  24      39.765  14.529  36.412  1.00  0.00           C  
ATOM    315  O   LEU A  24      39.502  14.608  37.612  1.00  0.00           O  
ATOM    316  CB  LEU A  24      39.028  12.450  35.236  1.00  0.00           C  
ATOM    317  CG  LEU A  24      37.939  11.669  34.489  1.00  0.00           C  
ATOM    318  CD1 LEU A  24      38.440  10.265  34.182  1.00  0.00           C  
ATOM    319  CD2 LEU A  24      36.675  11.627  35.335  1.00  0.00           C  
ATOM    320  H   LEU A  24      39.223  14.169  33.351  1.00  0.00           H  
ATOM    321  HA  LEU A  24      37.760  14.075  35.846  1.00  0.00           H  
ATOM    322 1HB  LEU A  24      39.957  12.333  34.682  1.00  0.00           H  
ATOM    323 2HB  LEU A  24      39.152  11.991  36.216  1.00  0.00           H  
ATOM    324  HG  LEU A  24      37.723  12.161  33.540  1.00  0.00           H  
ATOM    325 1HD1 LEU A  24      37.665   9.710  33.652  1.00  0.00           H  
ATOM    326 2HD1 LEU A  24      39.333  10.325  33.561  1.00  0.00           H  
ATOM    327 3HD1 LEU A  24      38.679   9.753  35.114  1.00  0.00           H  
ATOM    328 1HD2 LEU A  24      35.899  11.073  34.804  1.00  0.00           H  
ATOM    329 2HD2 LEU A  24      36.888  11.135  36.284  1.00  0.00           H  
ATOM    330 3HD2 LEU A  24      36.328  12.643  35.523  1.00  0.00           H  
ATOM    331  N   ALA A  25      40.922  14.931  35.897  1.00  0.00           N  
ATOM    332  CA  ALA A  25      41.918  15.629  36.703  1.00  0.00           C  
ATOM    333  C   ALA A  25      41.356  16.923  37.275  1.00  0.00           C  
ATOM    334  O   ALA A  25      41.547  17.228  38.452  1.00  0.00           O  
ATOM    335  CB  ALA A  25      43.163  15.914  35.877  1.00  0.00           C  
ATOM    336  H   ALA A  25      41.118  14.753  34.922  1.00  0.00           H  
ATOM    337  HA  ALA A  25      42.203  14.983  37.535  1.00  0.00           H  
ATOM    338 1HB  ALA A  25      43.897  16.434  36.492  1.00  0.00           H  
ATOM    339 2HB  ALA A  25      43.589  14.974  35.524  1.00  0.00           H  
ATOM    340 3HB  ALA A  25      42.899  16.536  35.023  1.00  0.00           H  
ATOM    341  N   ALA A  26      40.662  17.684  36.434  1.00  0.00           N  
ATOM    342  CA  ALA A  26      40.005  18.910  36.873  1.00  0.00           C  
ATOM    343  C   ALA A  26      38.994  18.627  37.977  1.00  0.00           C  
ATOM    344  O   ALA A  26      38.926  19.351  38.969  1.00  0.00           O  
ATOM    345  CB  ALA A  26      39.327  19.599  35.697  1.00  0.00           C  
ATOM    346  H   ALA A  26      40.587  17.406  35.466  1.00  0.00           H  
ATOM    347  HA  ALA A  26      40.763  19.586  37.268  1.00  0.00           H  
ATOM    348 1HB  ALA A  26      38.841  20.511  36.041  1.00  0.00           H  
ATOM    349 2HB  ALA A  26      40.071  19.847  34.942  1.00  0.00           H  
ATOM    350 3HB  ALA A  26      38.583  18.931  35.266  1.00  0.00           H  
ATOM    351  N   ALA A  27      38.210  17.568  37.799  1.00  0.00           N  
ATOM    352  CA  ALA A  27      37.226  17.167  38.796  1.00  0.00           C  
ATOM    353  C   ALA A  27      37.883  16.906  40.145  1.00  0.00           C  
ATOM    354  O   ALA A  27      37.371  17.316  41.187  1.00  0.00           O  
ATOM    355  CB  ALA A  27      36.469  15.934  38.328  1.00  0.00           C  
ATOM    356  H   ALA A  27      38.300  17.027  36.950  1.00  0.00           H  
ATOM    357  HA  ALA A  27      36.506  17.978  38.917  1.00  0.00           H  
ATOM    358 1HB  ALA A  27      35.737  15.646  39.083  1.00  0.00           H  
ATOM    359 2HB  ALA A  27      35.957  16.153  37.391  1.00  0.00           H  
ATOM    360 3HB  ALA A  27      37.170  15.114  38.173  1.00  0.00           H  
ATOM    361  N   ALA A  28      39.022  16.221  40.119  1.00  0.00           N  
ATOM    362  CA  ALA A  28      39.792  15.972  41.332  1.00  0.00           C  
ATOM    363  C   ALA A  28      40.250  17.276  41.973  1.00  0.00           C  
ATOM    364  O   ALA A  28      40.046  17.498  43.167  1.00  0.00           O  
ATOM    365  CB  ALA A  28      40.989  15.085  41.026  1.00  0.00           C  
ATOM    366  H   ALA A  28      39.362  15.864  39.238  1.00  0.00           H  
ATOM    367  HA  ALA A  28      39.157  15.445  42.045  1.00  0.00           H  
ATOM    368 1HB  ALA A  28      41.554  14.908  41.942  1.00  0.00           H  
ATOM    369 2HB  ALA A  28      40.643  14.132  40.623  1.00  0.00           H  
ATOM    370 3HB  ALA A  28      41.629  15.578  40.296  1.00  0.00           H  
ATOM    371  N   GLU A  29      40.866  18.139  41.173  1.00  0.00           N  
ATOM    372  CA  GLU A  29      41.470  19.363  41.686  1.00  0.00           C  
ATOM    373  C   GLU A  29      40.404  20.356  42.133  1.00  0.00           C  
ATOM    374  O   GLU A  29      40.599  21.099  43.094  1.00  0.00           O  
ATOM    375  CB  GLU A  29      42.363  20.005  40.622  1.00  0.00           C  
ATOM    376  CG  GLU A  29      43.059  21.281  41.072  1.00  0.00           C  
ATOM    377  CD  GLU A  29      44.022  21.055  42.204  1.00  0.00           C  
ATOM    378  OE1 GLU A  29      44.442  19.938  42.388  1.00  0.00           O  
ATOM    379  OE2 GLU A  29      44.338  22.002  42.886  1.00  0.00           O1-
ATOM    380  H   GLU A  29      40.920  17.940  40.183  1.00  0.00           H  
ATOM    381  HA  GLU A  29      42.087  19.111  42.549  1.00  0.00           H  
ATOM    382 1HB  GLU A  29      43.132  19.295  40.317  1.00  0.00           H  
ATOM    383 2HB  GLU A  29      41.767  20.240  39.741  1.00  0.00           H  
ATOM    384 1HG  GLU A  29      43.603  21.704  40.227  1.00  0.00           H  
ATOM    385 2HG  GLU A  29      42.305  22.004  41.381  1.00  0.00           H  
ATOM    386  N   LEU A  30      39.277  20.363  41.431  1.00  0.00           N  
ATOM    387  CA  LEU A  30      38.208  21.317  41.706  1.00  0.00           C  
ATOM    388  C   LEU A  30      37.232  20.767  42.738  1.00  0.00           C  
ATOM    389  O   LEU A  30      36.402  21.501  43.274  1.00  0.00           O  
ATOM    390  CB  LEU A  30      37.457  21.658  40.414  1.00  0.00           C  
ATOM    391  CG  LEU A  30      38.301  22.296  39.302  1.00  0.00           C  
ATOM    392  CD1 LEU A  30      37.446  22.478  38.056  1.00  0.00           C  
ATOM    393  CD2 LEU A  30      38.853  23.628  39.786  1.00  0.00           C  
ATOM    394  H   LEU A  30      39.156  19.690  40.688  1.00  0.00           H  
ATOM    395  HA  LEU A  30      38.653  22.226  42.109  1.00  0.00           H  
ATOM    396 1HB  LEU A  30      37.019  20.745  40.015  1.00  0.00           H  
ATOM    397 2HB  LEU A  30      36.649  22.350  40.654  1.00  0.00           H  
ATOM    398  HG  LEU A  30      39.127  21.632  39.046  1.00  0.00           H  
ATOM    399 1HD1 LEU A  30      38.046  22.930  37.267  1.00  0.00           H  
ATOM    400 2HD1 LEU A  30      37.080  21.507  37.721  1.00  0.00           H  
ATOM    401 3HD1 LEU A  30      36.600  23.125  38.286  1.00  0.00           H  
ATOM    402 1HD2 LEU A  30      39.454  24.081  38.996  1.00  0.00           H  
ATOM    403 2HD2 LEU A  30      38.028  24.294  40.041  1.00  0.00           H  
ATOM    404 3HD2 LEU A  30      39.475  23.467  40.666  1.00  0.00           H  
ATOM    405  N   GLY A  31      37.335  19.471  43.011  1.00  0.00           N  
ATOM    406  CA  GLY A  31      36.521  18.838  44.044  1.00  0.00           C  
ATOM    407  C   GLY A  31      35.102  18.589  43.550  1.00  0.00           C  
ATOM    408  O   GLY A  31      34.136  18.773  44.289  1.00  0.00           O  
ATOM    409  H   GLY A  31      37.995  18.909  42.492  1.00  0.00           H  
ATOM    410 1HA  GLY A  31      36.980  17.893  44.340  1.00  0.00           H  
ATOM    411 2HA  GLY A  31      36.497  19.474  44.928  1.00  0.00           H  
ATOM    412  N   LEU A  32      34.984  18.167  42.296  1.00  0.00           N  
ATOM    413  CA  LEU A  32      33.679  17.924  41.689  1.00  0.00           C  
ATOM    414  C   LEU A  32      33.224  16.489  41.917  1.00  0.00           C  
ATOM    415  O   LEU A  32      34.037  15.565  41.939  1.00  0.00           O  
ATOM    416  CB  LEU A  32      33.731  18.216  40.184  1.00  0.00           C  
ATOM    417  CG  LEU A  32      34.107  19.652  39.799  1.00  0.00           C  
ATOM    418  CD1 LEU A  32      34.235  19.755  38.285  1.00  0.00           C  
ATOM    419  CD2 LEU A  32      33.051  20.613  40.325  1.00  0.00           C  
ATOM    420  H   LEU A  32      35.818  18.010  41.748  1.00  0.00           H  
ATOM    421  HA  LEU A  32      32.955  18.593  42.150  1.00  0.00           H  
ATOM    422 1HB  LEU A  32      34.460  17.549  39.726  1.00  0.00           H  
ATOM    423 2HB  LEU A  32      32.754  18.002  39.754  1.00  0.00           H  
ATOM    424  HG  LEU A  32      35.076  19.904  40.233  1.00  0.00           H  
ATOM    425 1HD1 LEU A  32      34.501  20.776  38.011  1.00  0.00           H  
ATOM    426 2HD1 LEU A  32      35.009  19.073  37.938  1.00  0.00           H  
ATOM    427 3HD1 LEU A  32      33.284  19.492  37.821  1.00  0.00           H  
ATOM    428 1HD2 LEU A  32      33.318  21.634  40.052  1.00  0.00           H  
ATOM    429 2HD2 LEU A  32      32.084  20.362  39.891  1.00  0.00           H  
ATOM    430 3HD2 LEU A  32      32.993  20.530  41.411  1.00  0.00           H  
ATOM    431  N   ASP A  33      31.920  16.310  42.089  1.00  0.00           N  
ATOM    432  CA  ASP A  33      31.351  14.984  42.306  1.00  0.00           C  
ATOM    433  C   ASP A  33      30.966  14.326  40.987  1.00  0.00           C  
ATOM    434  O   ASP A  33      31.006  14.958  39.931  1.00  0.00           O  
ATOM    435  CB  ASP A  33      30.124  15.069  43.218  1.00  0.00           C  
ATOM    436  CG  ASP A  33      28.932  15.733  42.545  1.00  0.00           C  
ATOM    437  OD1 ASP A  33      29.009  15.997  41.368  1.00  0.00           O  
ATOM    438  OD2 ASP A  33      27.954  15.971  43.213  1.00  0.00           O1-
ATOM    439  H   ASP A  33      31.305  17.110  42.067  1.00  0.00           H  
ATOM    440  HA  ASP A  33      32.102  14.360  42.793  1.00  0.00           H  
ATOM    441 1HB  ASP A  33      29.835  14.066  43.532  1.00  0.00           H  
ATOM    442 2HB  ASP A  33      30.377  15.632  44.116  1.00  0.00           H  
ATOM    443  N   PRO A  34      30.592  13.054  41.053  1.00  0.00           N  
ATOM    444  CA  PRO A  34      30.331  12.267  39.853  1.00  0.00           C  
ATOM    445  C   PRO A  34      29.260  12.922  38.989  1.00  0.00           C  
ATOM    446  O   PRO A  34      29.315  12.860  37.761  1.00  0.00           O  
ATOM    447  CB  PRO A  34      29.859  10.924  40.417  1.00  0.00           C  
ATOM    448  CG  PRO A  34      30.600  10.785  41.703  1.00  0.00           C  
ATOM    449  CD  PRO A  34      30.570  12.165  42.303  1.00  0.00           C  
ATOM    450  HA  PRO A  34      31.251  12.207  39.272  1.00  0.00           H  
ATOM    451 1HB  PRO A  34      28.767  10.935  40.554  1.00  0.00           H  
ATOM    452 2HB  PRO A  34      30.083  10.117  39.705  1.00  0.00           H  
ATOM    453 1HG  PRO A  34      30.115  10.034  42.343  1.00  0.00           H  
ATOM    454 2HG  PRO A  34      31.623  10.430  41.513  1.00  0.00           H  
ATOM    455 1HD  PRO A  34      29.654  12.283  42.903  1.00  0.00           H  
ATOM    456 2HD  PRO A  34      31.462  12.314  42.926  1.00  0.00           H  
ATOM    457  N   ASP A  35      28.284  13.548  39.639  1.00  0.00           N  
ATOM    458  CA  ASP A  35      27.154  14.145  38.936  1.00  0.00           C  
ATOM    459  C   ASP A  35      27.589  15.354  38.119  1.00  0.00           C  
ATOM    460  O   ASP A  35      27.097  15.581  37.015  1.00  0.00           O  
ATOM    461  CB  ASP A  35      26.063  14.558  39.927  1.00  0.00           C  
ATOM    462  CG  ASP A  35      25.335  13.368  40.537  1.00  0.00           C  
ATOM    463  OD1 ASP A  35      24.894  12.522  39.796  1.00  0.00           O  
ATOM    464  OD2 ASP A  35      25.228  13.315  41.739  1.00  0.00           O1-
ATOM    465  H   ASP A  35      28.326  13.614  40.647  1.00  0.00           H  
ATOM    466  HA  ASP A  35      26.741  13.400  38.252  1.00  0.00           H  
ATOM    467 1HB  ASP A  35      26.505  15.146  40.731  1.00  0.00           H  
ATOM    468 2HB  ASP A  35      25.333  15.191  39.422  1.00  0.00           H  
ATOM    469  N   ALA A  36      28.518  16.129  38.669  1.00  0.00           N  
ATOM    470  CA  ALA A  36      29.124  17.236  37.938  1.00  0.00           C  
ATOM    471  C   ALA A  36      29.929  16.734  36.746  1.00  0.00           C  
ATOM    472  O   ALA A  36      29.959  17.369  35.692  1.00  0.00           O  
ATOM    473  CB  ALA A  36      30.007  18.061  38.863  1.00  0.00           C  
ATOM    474  H   ALA A  36      28.812  15.948  39.618  1.00  0.00           H  
ATOM    475  HA  ALA A  36      28.329  17.880  37.564  1.00  0.00           H  
ATOM    476 1HB  ALA A  36      30.451  18.885  38.303  1.00  0.00           H  
ATOM    477 2HB  ALA A  36      29.404  18.461  39.679  1.00  0.00           H  
ATOM    478 3HB  ALA A  36      30.796  17.431  39.270  1.00  0.00           H  
ATOM    479  N   ILE A  37      30.583  15.589  36.920  1.00  0.00           N  
ATOM    480  CA  ILE A  37      31.324  14.958  35.834  1.00  0.00           C  
ATOM    481  C   ILE A  37      30.382  14.424  34.762  1.00  0.00           C  
ATOM    482  O   ILE A  37      30.664  14.527  33.568  1.00  0.00           O  
ATOM    483  CB  ILE A  37      32.202  13.810  36.364  1.00  0.00           C  
ATOM    484  CG1 ILE A  37      33.232  14.344  37.363  1.00  0.00           C  
ATOM    485  CG2 ILE A  37      32.894  13.095  35.213  1.00  0.00           C  
ATOM    486  CD1 ILE A  37      33.946  13.261  38.140  1.00  0.00           C  
ATOM    487  H   ILE A  37      30.563  15.145  37.826  1.00  0.00           H  
ATOM    488  HA  ILE A  37      31.972  15.708  35.378  1.00  0.00           H  
ATOM    489  HB  ILE A  37      31.581  13.095  36.903  1.00  0.00           H  
ATOM    490 1HG1 ILE A  37      33.979  14.934  36.836  1.00  0.00           H  
ATOM    491 2HG1 ILE A  37      32.738  15.005  38.076  1.00  0.00           H  
ATOM    492 1HG2 ILE A  37      33.511  12.288  35.605  1.00  0.00           H  
ATOM    493 2HG2 ILE A  37      32.144  12.683  34.538  1.00  0.00           H  
ATOM    494 3HG2 ILE A  37      33.523  13.802  34.670  1.00  0.00           H  
ATOM    495 1HD1 ILE A  37      34.659  13.718  38.827  1.00  0.00           H  
ATOM    496 2HD1 ILE A  37      33.218  12.678  38.705  1.00  0.00           H  
ATOM    497 3HD1 ILE A  37      34.477  12.608  37.448  1.00  0.00           H  
ATOM    498  N   GLN A  38      29.262  13.854  35.195  1.00  0.00           N  
ATOM    499  CA  GLN A  38      28.210  13.439  34.276  1.00  0.00           C  
ATOM    500  C   GLN A  38      27.683  14.619  33.472  1.00  0.00           C  
ATOM    501  O   GLN A  38      27.404  14.494  32.279  1.00  0.00           O  
ATOM    502  CB  GLN A  38      27.062  12.774  35.041  1.00  0.00           C  
ATOM    503  CG  GLN A  38      25.968  12.207  34.152  1.00  0.00           C  
ATOM    504  CD  GLN A  38      26.461  11.065  33.284  1.00  0.00           C  
ATOM    505  NE2 GLN A  38      26.211  11.161  31.983  1.00  0.00           N  
ATOM    506  OE1 GLN A  38      27.061  10.106  33.778  1.00  0.00           O  
ATOM    507  H   GLN A  38      29.139  13.704  36.186  1.00  0.00           H  
ATOM    508  HA  GLN A  38      28.625  12.710  33.580  1.00  0.00           H  
ATOM    509 1HB  GLN A  38      27.455  11.961  35.651  1.00  0.00           H  
ATOM    510 2HB  GLN A  38      26.606  13.498  35.715  1.00  0.00           H  
ATOM    511 1HG  GLN A  38      25.160  11.834  34.781  1.00  0.00           H  
ATOM    512 2HG  GLN A  38      25.599  12.998  33.499  1.00  0.00           H  
ATOM    513 1HE2 GLN A  38      26.513  10.437  31.361  1.00  0.00           H  
ATOM    514 2HE2 GLN A  38      25.722  11.956  31.625  1.00  0.00           H  
ATOM    515  N   ALA A  39      27.551  15.766  34.129  1.00  0.00           N  
ATOM    516  CA  ALA A  39      27.122  16.988  33.460  1.00  0.00           C  
ATOM    517  C   ALA A  39      28.144  17.438  32.426  1.00  0.00           C  
ATOM    518  O   ALA A  39      27.786  17.967  31.373  1.00  0.00           O  
ATOM    519  CB  ALA A  39      26.879  18.092  34.479  1.00  0.00           C  
ATOM    520  H   ALA A  39      27.752  15.791  35.119  1.00  0.00           H  
ATOM    521  HA  ALA A  39      26.182  16.789  32.946  1.00  0.00           H  
ATOM    522 1HB  ALA A  39      26.558  18.998  33.964  1.00  0.00           H  
ATOM    523 2HB  ALA A  39      26.102  17.778  35.177  1.00  0.00           H  
ATOM    524 3HB  ALA A  39      27.798  18.291  35.025  1.00  0.00           H  
ATOM    525  N   ALA A  40      29.421  17.224  32.730  1.00  0.00           N  
ATOM    526  CA  ALA A  40      30.491  17.490  31.776  1.00  0.00           C  
ATOM    527  C   ALA A  40      30.344  16.628  30.529  1.00  0.00           C  
ATOM    528  O   ALA A  40      30.630  17.074  29.417  1.00  0.00           O  
ATOM    529  CB  ALA A  40      31.848  17.257  32.423  1.00  0.00           C  
ATOM    530  H   ALA A  40      29.656  16.867  33.646  1.00  0.00           H  
ATOM    531  HA  ALA A  40      30.435  18.539  31.477  1.00  0.00           H  
ATOM    532 1HB  ALA A  40      32.637  17.460  31.698  1.00  0.00           H  
ATOM    533 2HB  ALA A  40      31.964  17.922  33.279  1.00  0.00           H  
ATOM    534 3HB  ALA A  40      31.920  16.222  32.756  1.00  0.00           H  
ATOM    535  N   ALA A  41      29.896  15.392  30.719  1.00  0.00           N  
ATOM    536  CA  ALA A  41      29.587  14.507  29.602  1.00  0.00           C  
ATOM    537  C   ALA A  41      28.433  15.054  28.772  1.00  0.00           C  
ATOM    538  O   ALA A  41      28.426  14.936  27.546  1.00  0.00           O  
ATOM    539  CB  ALA A  41      29.262  13.108  30.107  1.00  0.00           C  
ATOM    540  H   ALA A  41      29.768  15.056  31.663  1.00  0.00           H  
ATOM    541  HA  ALA A  41      30.468  14.441  28.959  1.00  0.00           H  
ATOM    542 1HB  ALA A  41      29.033  12.461  29.261  1.00  0.00           H  
ATOM    543 2HB  ALA A  41      30.119  12.709  30.649  1.00  0.00           H  
ATOM    544 3HB  ALA A  41      28.400  13.154  30.772  1.00  0.00           H  
ATOM    545  N   GLN A  42      27.455  15.649  29.447  1.00  0.00           N  
ATOM    546  CA  GLN A  42      26.310  16.248  28.770  1.00  0.00           C  
ATOM    547  C   GLN A  42      26.725  17.477  27.971  1.00  0.00           C  
ATOM    548  O   GLN A  42      26.175  17.751  26.904  1.00  0.00           O  
ATOM    549  CB  GLN A  42      25.226  16.623  29.782  1.00  0.00           C  
ATOM    550  CG  GLN A  42      24.546  15.432  30.437  1.00  0.00           C  
ATOM    551  CD  GLN A  42      23.548  15.849  31.501  1.00  0.00           C  
ATOM    552  NE2 GLN A  42      22.915  14.867  32.134  1.00  0.00           N  
ATOM    553  OE1 GLN A  42      23.346  17.040  31.750  1.00  0.00           O  
ATOM    554  H   GLN A  42      27.507  15.689  30.454  1.00  0.00           H  
ATOM    555  HA  GLN A  42      25.896  15.516  28.078  1.00  0.00           H  
ATOM    556 1HB  GLN A  42      25.659  17.239  30.570  1.00  0.00           H  
ATOM    557 2HB  GLN A  42      24.458  17.219  29.288  1.00  0.00           H  
ATOM    558 1HG  GLN A  42      24.015  14.865  29.673  1.00  0.00           H  
ATOM    559 2HG  GLN A  42      25.305  14.808  30.907  1.00  0.00           H  
ATOM    560 1HE2 GLN A  42      22.245  15.081  32.846  1.00  0.00           H  
ATOM    561 2HE2 GLN A  42      23.109  13.914  31.900  1.00  0.00           H  
ATOM    562  N   LEU A  43      27.699  18.216  28.493  1.00  0.00           N  
ATOM    563  CA  LEU A  43      28.319  19.303  27.746  1.00  0.00           C  
ATOM    564  C   LEU A  43      28.963  18.794  26.464  1.00  0.00           C  
ATOM    565  O   LEU A  43      28.807  19.390  25.398  1.00  0.00           O  
ATOM    566  CB  LEU A  43      29.373  20.006  28.610  1.00  0.00           C  
ATOM    567  CG  LEU A  43      28.827  20.960  29.681  1.00  0.00           C  
ATOM    568  CD1 LEU A  43      29.924  21.274  30.689  1.00  0.00           C  
ATOM    569  CD2 LEU A  43      28.315  22.229  29.017  1.00  0.00           C  
ATOM    570  H   LEU A  43      28.017  18.019  29.431  1.00  0.00           H  
ATOM    571  HA  LEU A  43      27.547  20.022  27.477  1.00  0.00           H  
ATOM    572 1HB  LEU A  43      29.970  19.248  29.115  1.00  0.00           H  
ATOM    573 2HB  LEU A  43      30.030  20.581  27.958  1.00  0.00           H  
ATOM    574  HG  LEU A  43      28.010  20.476  30.217  1.00  0.00           H  
ATOM    575 1HD1 LEU A  43      29.536  21.951  31.450  1.00  0.00           H  
ATOM    576 2HD1 LEU A  43      30.258  20.350  31.163  1.00  0.00           H  
ATOM    577 3HD1 LEU A  43      30.764  21.744  30.179  1.00  0.00           H  
ATOM    578 1HD2 LEU A  43      27.927  22.907  29.778  1.00  0.00           H  
ATOM    579 2HD2 LEU A  43      29.132  22.715  28.482  1.00  0.00           H  
ATOM    580 3HD2 LEU A  43      27.520  21.978  28.315  1.00  0.00           H  
ATOM    581  N   GLY A  44      29.692  17.688  26.573  1.00  0.00           N  
ATOM    582  CA  GLY A  44      30.255  17.023  25.404  1.00  0.00           C  
ATOM    583  C   GLY A  44      29.167  16.648  24.405  1.00  0.00           C  
ATOM    584  O   GLY A  44      29.324  16.844  23.200  1.00  0.00           O  
ATOM    585  H   GLY A  44      29.858  17.296  27.489  1.00  0.00           H  
ATOM    586 1HA  GLY A  44      30.981  17.681  24.926  1.00  0.00           H  
ATOM    587 2HA  GLY A  44      30.790  16.128  25.717  1.00  0.00           H  
ATOM    588  N   GLU A  45      28.065  16.108  24.914  1.00  0.00           N  
ATOM    589  CA  GLU A  45      26.936  15.735  24.071  1.00  0.00           C  
ATOM    590  C   GLU A  45      26.291  16.961  23.440  1.00  0.00           C  
ATOM    591  O   GLU A  45      25.701  16.880  22.363  1.00  0.00           O  
ATOM    592  CB  GLU A  45      25.896  14.961  24.884  1.00  0.00           C  
ATOM    593  CG  GLU A  45      26.349  13.579  25.333  1.00  0.00           C  
ATOM    594  CD  GLU A  45      25.455  12.982  26.383  1.00  0.00           C  
ATOM    595  OE1 GLU A  45      24.567  13.663  26.837  1.00  0.00           O  
ATOM    596  OE2 GLU A  45      25.660  11.843  26.732  1.00  0.00           O1-
ATOM    597  H   GLU A  45      28.009  15.949  25.910  1.00  0.00           H  
ATOM    598  HA  GLU A  45      27.297  15.090  23.271  1.00  0.00           H  
ATOM    599 1HB  GLU A  45      25.632  15.532  25.774  1.00  0.00           H  
ATOM    600 2HB  GLU A  45      24.988  14.840  24.292  1.00  0.00           H  
ATOM    601 1HG  GLU A  45      26.368  12.916  24.468  1.00  0.00           H  
ATOM    602 2HG  GLU A  45      27.363  13.651  25.724  1.00  0.00           H  
ATOM    603  N   ALA A  46      26.409  18.100  24.117  1.00  0.00           N  
ATOM    604  CA  ALA A  46      25.834  19.346  23.625  1.00  0.00           C  
ATOM    605  C   ALA A  46      26.706  19.963  22.538  1.00  0.00           C  
ATOM    606  O   ALA A  46      26.317  20.940  21.896  1.00  0.00           O  
ATOM    607  CB  ALA A  46      25.642  20.331  24.770  1.00  0.00           C  
ATOM    608  H   ALA A  46      26.908  18.101  24.994  1.00  0.00           H  
ATOM    609  HA  ALA A  46      24.855  19.131  23.196  1.00  0.00           H  
ATOM    610 1HB  ALA A  46      25.212  21.255  24.387  1.00  0.00           H  
ATOM    611 2HB  ALA A  46      24.970  19.898  25.512  1.00  0.00           H  
ATOM    612 3HB  ALA A  46      26.605  20.541  25.233  1.00  0.00           H  
ATOM    613  N   GLY A  47      27.887  19.388  22.336  1.00  0.00           N  
ATOM    614  CA  GLY A  47      28.814  19.877  21.323  1.00  0.00           C  
ATOM    615  C   GLY A  47      29.818  20.855  21.922  1.00  0.00           C  
ATOM    616  O   GLY A  47      30.417  21.659  21.207  1.00  0.00           O  
ATOM    617  H   GLY A  47      28.148  18.591  22.899  1.00  0.00           H  
ATOM    618 1HA  GLY A  47      29.343  19.036  20.876  1.00  0.00           H  
ATOM    619 2HA  GLY A  47      28.256  20.365  20.525  1.00  0.00           H  
ATOM    620  N   ILE A  48      29.999  20.779  23.236  1.00  0.00           N  
ATOM    621  CA  ILE A  48      30.966  21.624  23.925  1.00  0.00           C  
ATOM    622  C   ILE A  48      32.310  20.921  24.065  1.00  0.00           C  
ATOM    623  O   ILE A  48      32.384  19.787  24.541  1.00  0.00           O  
ATOM    624  CB  ILE A  48      30.449  22.027  25.318  1.00  0.00           C  
ATOM    625  CG1 ILE A  48      29.030  22.594  25.217  1.00  0.00           C  
ATOM    626  CG2 ILE A  48      31.385  23.038  25.961  1.00  0.00           C  
ATOM    627  CD1 ILE A  48      28.922  23.812  24.329  1.00  0.00           C  
ATOM    628  H   ILE A  48      29.452  20.119  23.770  1.00  0.00           H  
ATOM    629  HA  ILE A  48      31.114  22.530  23.340  1.00  0.00           H  
ATOM    630  HB  ILE A  48      30.391  21.144  25.954  1.00  0.00           H  
ATOM    631 1HG1 ILE A  48      28.359  21.828  24.830  1.00  0.00           H  
ATOM    632 2HG1 ILE A  48      28.676  22.866  26.212  1.00  0.00           H  
ATOM    633 1HG2 ILE A  48      31.005  23.313  26.945  1.00  0.00           H  
ATOM    634 2HG2 ILE A  48      32.377  22.600  26.065  1.00  0.00           H  
ATOM    635 3HG2 ILE A  48      31.446  23.928  25.334  1.00  0.00           H  
ATOM    636 1HD1 ILE A  48      27.887  24.157  24.308  1.00  0.00           H  
ATOM    637 2HD1 ILE A  48      29.560  24.606  24.719  1.00  0.00           H  
ATOM    638 3HD1 ILE A  48      29.238  23.555  23.319  1.00  0.00           H  
ATOM    639  N   SER A  49      33.374  21.600  23.647  1.00  0.00           N  
ATOM    640  CA  SER A  49      34.704  21.007  23.634  1.00  0.00           C  
ATOM    641  C   SER A  49      35.248  20.838  25.047  1.00  0.00           C  
ATOM    642  O   SER A  49      34.811  21.520  25.975  1.00  0.00           O  
ATOM    643  CB  SER A  49      35.649  21.867  22.818  1.00  0.00           C  
ATOM    644  OG  SER A  49      35.874  23.100  23.444  1.00  0.00           O  
ATOM    645  H   SER A  49      33.255  22.552  23.330  1.00  0.00           H  
ATOM    646  HA  SER A  49      34.639  20.020  23.172  1.00  0.00           H  
ATOM    647 1HB  SER A  49      36.597  21.344  22.688  1.00  0.00           H  
ATOM    648 2HB  SER A  49      35.228  22.030  21.827  1.00  0.00           H  
ATOM    649  HG  SER A  49      35.111  23.645  23.236  1.00  0.00           H  
ATOM    650  N   SER A  50      36.201  19.927  25.205  1.00  0.00           N  
ATOM    651  CA  SER A  50      36.758  19.620  26.516  1.00  0.00           C  
ATOM    652  C   SER A  50      37.443  20.840  27.121  1.00  0.00           C  
ATOM    653  O   SER A  50      37.427  21.034  28.337  1.00  0.00           O  
ATOM    654  CB  SER A  50      37.746  18.474  26.407  1.00  0.00           C  
ATOM    655  OG  SER A  50      38.867  18.847  25.652  1.00  0.00           O  
ATOM    656  H   SER A  50      36.547  19.433  24.395  1.00  0.00           H  
ATOM    657  HA  SER A  50      35.946  19.321  27.177  1.00  0.00           H  
ATOM    658 1HB  SER A  50      38.061  18.170  27.405  1.00  0.00           H  
ATOM    659 2HB  SER A  50      37.259  17.618  25.942  1.00  0.00           H  
ATOM    660  HG  SER A  50      38.892  18.248  24.903  1.00  0.00           H  
ATOM    661  N   GLU A  51      38.045  21.658  26.265  1.00  0.00           N  
ATOM    662  CA  GLU A  51      38.632  22.922  26.698  1.00  0.00           C  
ATOM    663  C   GLU A  51      37.577  23.844  27.294  1.00  0.00           C  
ATOM    664  O   GLU A  51      37.769  24.407  28.372  1.00  0.00           O  
ATOM    665  CB  GLU A  51      39.327  23.617  25.525  1.00  0.00           C  
ATOM    666  CG  GLU A  51      40.011  24.928  25.887  1.00  0.00           C  
ATOM    667  CD  GLU A  51      40.716  25.561  24.721  1.00  0.00           C  
ATOM    668  OE1 GLU A  51      40.700  24.987  23.658  1.00  0.00           O  
ATOM    669  OE2 GLU A  51      41.275  26.619  24.892  1.00  0.00           O1-
ATOM    670  H   GLU A  51      38.095  21.402  25.290  1.00  0.00           H  
ATOM    671  HA  GLU A  51      39.375  22.710  27.468  1.00  0.00           H  
ATOM    672 1HB  GLU A  51      40.083  22.951  25.104  1.00  0.00           H  
ATOM    673 2HB  GLU A  51      38.598  23.823  24.742  1.00  0.00           H  
ATOM    674 1HG  GLU A  51      39.261  25.624  26.265  1.00  0.00           H  
ATOM    675 2HG  GLU A  51      40.729  24.742  26.684  1.00  0.00           H  
ATOM    676  N   GLU A  52      36.463  23.997  26.585  1.00  0.00           N  
ATOM    677  CA  GLU A  52      35.351  24.803  27.071  1.00  0.00           C  
ATOM    678  C   GLU A  52      34.780  24.234  28.363  1.00  0.00           C  
ATOM    679  O   GLU A  52      34.450  24.974  29.289  1.00  0.00           O  
ATOM    680  CB  GLU A  52      34.250  24.889  26.010  1.00  0.00           C  
ATOM    681  CG  GLU A  52      34.607  25.741  24.802  1.00  0.00           C  
ATOM    682  CD  GLU A  52      33.593  25.644  23.696  1.00  0.00           C  
ATOM    683  OE1 GLU A  52      33.448  24.582  23.142  1.00  0.00           O  
ATOM    684  OE2 GLU A  52      32.963  26.633  23.406  1.00  0.00           O1-
ATOM    685  H   GLU A  52      36.387  23.542  25.687  1.00  0.00           H  
ATOM    686  HA  GLU A  52      35.717  25.809  27.277  1.00  0.00           H  
ATOM    687 1HB  GLU A  52      34.011  23.886  25.653  1.00  0.00           H  
ATOM    688 2HB  GLU A  52      33.346  25.301  26.456  1.00  0.00           H  
ATOM    689 1HG  GLU A  52      34.685  26.782  25.116  1.00  0.00           H  
ATOM    690 2HG  GLU A  52      35.581  25.431  24.424  1.00  0.00           H  
ATOM    691  N   ILE A  53      34.666  22.909  28.420  1.00  0.00           N  
ATOM    692  CA  ILE A  53      34.147  22.236  29.604  1.00  0.00           C  
ATOM    693  C   ILE A  53      35.017  22.517  30.823  1.00  0.00           C  
ATOM    694  O   ILE A  53      34.507  22.785  31.912  1.00  0.00           O  
ATOM    695  CB  ILE A  53      34.055  20.716  29.376  1.00  0.00           C  
ATOM    696  CG1 ILE A  53      32.960  20.396  28.355  1.00  0.00           C  
ATOM    697  CG2 ILE A  53      33.790  19.997  30.690  1.00  0.00           C  
ATOM    698  CD1 ILE A  53      32.975  18.962  27.876  1.00  0.00           C  
ATOM    699  H   ILE A  53      34.946  22.358  27.622  1.00  0.00           H  
ATOM    700  HA  ILE A  53      33.146  22.613  29.806  1.00  0.00           H  
ATOM    701  HB  ILE A  53      34.993  20.355  28.957  1.00  0.00           H  
ATOM    702 1HG1 ILE A  53      31.984  20.600  28.792  1.00  0.00           H  
ATOM    703 2HG1 ILE A  53      33.070  21.045  27.486  1.00  0.00           H  
ATOM    704 1HG2 ILE A  53      33.728  18.924  30.510  1.00  0.00           H  
ATOM    705 2HG2 ILE A  53      34.603  20.202  31.387  1.00  0.00           H  
ATOM    706 3HG2 ILE A  53      32.850  20.350  31.114  1.00  0.00           H  
ATOM    707 1HD1 ILE A  53      32.170  18.812  27.155  1.00  0.00           H  
ATOM    708 2HD1 ILE A  53      33.932  18.745  27.402  1.00  0.00           H  
ATOM    709 3HD1 ILE A  53      32.829  18.294  28.724  1.00  0.00           H  
ATOM    710  N   LEU A  54      36.330  22.452  30.634  1.00  0.00           N  
ATOM    711  CA  LEU A  54      37.273  22.734  31.711  1.00  0.00           C  
ATOM    712  C   LEU A  54      37.067  24.134  32.271  1.00  0.00           C  
ATOM    713  O   LEU A  54      37.137  24.345  33.482  1.00  0.00           O  
ATOM    714  CB  LEU A  54      38.713  22.586  31.206  1.00  0.00           C  
ATOM    715  CG  LEU A  54      39.189  21.146  30.967  1.00  0.00           C  
ATOM    716  CD1 LEU A  54      40.514  21.167  30.217  1.00  0.00           C  
ATOM    717  CD2 LEU A  54      39.328  20.428  32.301  1.00  0.00           C  
ATOM    718  H   LEU A  54      36.684  22.201  29.722  1.00  0.00           H  
ATOM    719  HA  LEU A  54      37.105  22.017  32.514  1.00  0.00           H  
ATOM    720 1HB  LEU A  54      38.811  23.127  30.266  1.00  0.00           H  
ATOM    721 2HB  LEU A  54      39.386  23.038  31.935  1.00  0.00           H  
ATOM    722  HG  LEU A  54      38.463  20.621  30.346  1.00  0.00           H  
ATOM    723 1HD1 LEU A  54      40.852  20.145  30.046  1.00  0.00           H  
ATOM    724 2HD1 LEU A  54      40.382  21.669  29.259  1.00  0.00           H  
ATOM    725 3HD1 LEU A  54      41.258  21.701  30.807  1.00  0.00           H  
ATOM    726 1HD2 LEU A  54      39.666  19.405  32.131  1.00  0.00           H  
ATOM    727 2HD2 LEU A  54      40.055  20.952  32.923  1.00  0.00           H  
ATOM    728 3HD2 LEU A  54      38.362  20.413  32.808  1.00  0.00           H  
ATOM    729  N   GLU A  55      36.815  25.090  31.384  1.00  0.00           N  
ATOM    730  CA  GLU A  55      36.570  26.469  31.791  1.00  0.00           C  
ATOM    731  C   GLU A  55      35.227  26.603  32.496  1.00  0.00           C  
ATOM    732  O   GLU A  55      35.095  27.353  33.465  1.00  0.00           O  
ATOM    733  CB  GLU A  55      36.615  27.401  30.577  1.00  0.00           C  
ATOM    734  CG  GLU A  55      37.997  27.567  29.963  1.00  0.00           C  
ATOM    735  CD  GLU A  55      38.994  28.160  30.919  1.00  0.00           C  
ATOM    736  OE1 GLU A  55      38.621  29.021  31.678  1.00  0.00           O  
ATOM    737  OE2 GLU A  55      40.132  27.752  30.890  1.00  0.00           O1-
ATOM    738  H   GLU A  55      36.793  24.856  30.402  1.00  0.00           H  
ATOM    739  HA  GLU A  55      37.352  26.767  32.489  1.00  0.00           H  
ATOM    740 1HB  GLU A  55      35.948  27.022  29.803  1.00  0.00           H  
ATOM    741 2HB  GLU A  55      36.254  28.389  30.863  1.00  0.00           H  
ATOM    742 1HG  GLU A  55      38.359  26.592  29.639  1.00  0.00           H  
ATOM    743 2HG  GLU A  55      37.919  28.205  29.085  1.00  0.00           H  
ATOM    744  N   LEU A  56      34.231  25.876  32.004  1.00  0.00           N  
ATOM    745  CA  LEU A  56      32.904  25.883  32.609  1.00  0.00           C  
ATOM    746  C   LEU A  56      32.927  25.260  33.998  1.00  0.00           C  
ATOM    747  O   LEU A  56      32.257  25.735  34.914  1.00  0.00           O  
ATOM    748  CB  LEU A  56      31.912  25.125  31.719  1.00  0.00           C  
ATOM    749  CG  LEU A  56      31.542  25.813  30.398  1.00  0.00           C  
ATOM    750  CD1 LEU A  56      30.730  24.856  29.537  1.00  0.00           C  
ATOM    751  CD2 LEU A  56      30.758  27.085  30.691  1.00  0.00           C  
ATOM    752  H   LEU A  56      34.396  25.300  31.191  1.00  0.00           H  
ATOM    753  HA  LEU A  56      32.573  26.919  32.703  1.00  0.00           H  
ATOM    754 1HB  LEU A  56      32.335  24.151  31.477  1.00  0.00           H  
ATOM    755 2HB  LEU A  56      30.991  24.968  32.280  1.00  0.00           H  
ATOM    756  HG  LEU A  56      32.451  26.064  29.852  1.00  0.00           H  
ATOM    757 1HD1 LEU A  56      30.467  25.346  28.599  1.00  0.00           H  
ATOM    758 2HD1 LEU A  56      31.320  23.965  29.327  1.00  0.00           H  
ATOM    759 3HD1 LEU A  56      29.820  24.573  30.065  1.00  0.00           H  
ATOM    760 1HD2 LEU A  56      30.497  27.575  29.753  1.00  0.00           H  
ATOM    761 2HD2 LEU A  56      29.848  26.835  31.237  1.00  0.00           H  
ATOM    762 3HD2 LEU A  56      31.369  27.758  31.293  1.00  0.00           H  
ATOM    763  N   LEU A  57      33.702  24.190  34.147  1.00  0.00           N  
ATOM    764  CA  LEU A  57      33.827  23.508  35.429  1.00  0.00           C  
ATOM    765  C   LEU A  57      34.650  24.328  36.413  1.00  0.00           C  
ATOM    766  O   LEU A  57      34.374  24.339  37.613  1.00  0.00           O  
ATOM    767  CB  LEU A  57      34.476  22.132  35.235  1.00  0.00           C  
ATOM    768  CG  LEU A  57      33.660  21.122  34.418  1.00  0.00           C  
ATOM    769  CD1 LEU A  57      34.477  19.854  34.216  1.00  0.00           C  
ATOM    770  CD2 LEU A  57      32.354  20.822  35.138  1.00  0.00           C  
ATOM    771  H   LEU A  57      34.220  23.842  33.352  1.00  0.00           H  
ATOM    772  HA  LEU A  57      32.829  23.372  35.848  1.00  0.00           H  
ATOM    773 1HB  LEU A  57      35.433  22.266  34.735  1.00  0.00           H  
ATOM    774 2HB  LEU A  57      34.659  21.693  36.216  1.00  0.00           H  
ATOM    775  HG  LEU A  57      33.444  21.540  33.434  1.00  0.00           H  
ATOM    776 1HD1 LEU A  57      33.898  19.136  33.634  1.00  0.00           H  
ATOM    777 2HD1 LEU A  57      35.396  20.095  33.681  1.00  0.00           H  
ATOM    778 3HD1 LEU A  57      34.723  19.421  35.185  1.00  0.00           H  
ATOM    779 1HD2 LEU A  57      31.774  20.104  34.557  1.00  0.00           H  
ATOM    780 2HD2 LEU A  57      32.569  20.402  36.121  1.00  0.00           H  
ATOM    781 3HD2 LEU A  57      31.781  21.742  35.253  1.00  0.00           H  
ATOM    782  N   ARG A  58      35.662  25.020  35.898  1.00  0.00           N  
ATOM    783  CA  ARG A  58      36.444  25.949  36.704  1.00  0.00           C  
ATOM    784  C   ARG A  58      35.564  27.055  37.276  1.00  0.00           C  
ATOM    785  O   ARG A  58      35.670  27.399  38.453  1.00  0.00           O  
ATOM    786  CB  ARG A  58      37.559  26.569  35.875  1.00  0.00           C  
ATOM    787  CG  ARG A  58      38.456  27.536  36.631  1.00  0.00           C  
ATOM    788  CD  ARG A  58      39.483  28.140  35.745  1.00  0.00           C  
ATOM    789  NE  ARG A  58      38.887  28.948  34.694  1.00  0.00           N  
ATOM    790  CZ  ARG A  58      38.426  30.203  34.862  1.00  0.00           C  
ATOM    791  NH1 ARG A  58      38.501  30.778  36.042  1.00  0.00           N1+
ATOM    792  NH2 ARG A  58      37.899  30.856  33.841  1.00  0.00           N  
ATOM    793  H   ARG A  58      35.897  24.896  34.924  1.00  0.00           H  
ATOM    794  HA  ARG A  58      36.888  25.400  37.536  1.00  0.00           H  
ATOM    795 1HB  ARG A  58      38.192  25.781  35.470  1.00  0.00           H  
ATOM    796 2HB  ARG A  58      37.129  27.109  35.032  1.00  0.00           H  
ATOM    797 1HG  ARG A  58      37.851  28.339  37.052  1.00  0.00           H  
ATOM    798 2HG  ARG A  58      38.965  27.007  37.437  1.00  0.00           H  
ATOM    799 1HD  ARG A  58      40.142  28.778  36.333  1.00  0.00           H  
ATOM    800 2HD  ARG A  58      40.070  27.350  35.276  1.00  0.00           H  
ATOM    801  HE  ARG A  58      38.812  28.539  33.772  1.00  0.00           H  
ATOM    802 1HH1 ARG A  58      38.904  30.280  36.822  1.00  0.00           H  
ATOM    803 2HH1 ARG A  58      38.157  31.719  36.168  1.00  0.00           H  
ATOM    804 1HH2 ARG A  58      37.842  30.414  32.934  1.00  0.00           H  
ATOM    805 2HH2 ARG A  58      37.554  31.796  33.967  1.00  0.00           H  
ATOM    806  N   ALA A  59      34.699  27.610  36.436  1.00  0.00           N  
ATOM    807  CA  ALA A  59      33.747  28.624  36.874  1.00  0.00           C  
ATOM    808  C   ALA A  59      32.842  28.089  37.978  1.00  0.00           C  
ATOM    809  O   ALA A  59      32.589  28.772  38.970  1.00  0.00           O  
ATOM    810  CB  ALA A  59      32.915  29.112  35.698  1.00  0.00           C  
ATOM    811  H   ALA A  59      34.699  27.321  35.468  1.00  0.00           H  
ATOM    812  HA  ALA A  59      34.303  29.473  37.270  1.00  0.00           H  
ATOM    813 1HB  ALA A  59      32.208  29.869  36.041  1.00  0.00           H  
ATOM    814 2HB  ALA A  59      33.570  29.544  34.942  1.00  0.00           H  
ATOM    815 3HB  ALA A  59      32.368  28.275  35.267  1.00  0.00           H  
ATOM    816  N   ALA A  60      32.360  26.863  37.800  1.00  0.00           N  
ATOM    817  CA  ALA A  60      31.512  26.221  38.797  1.00  0.00           C  
ATOM    818  C   ALA A  60      32.214  26.139  40.146  1.00  0.00           C  
ATOM    819  O   ALA A  60      31.613  26.403  41.187  1.00  0.00           O  
ATOM    820  CB  ALA A  60      31.102  24.832  38.329  1.00  0.00           C  
ATOM    821  H   ALA A  60      32.588  26.365  36.951  1.00  0.00           H  
ATOM    822  HA  ALA A  60      30.609  26.818  38.918  1.00  0.00           H  
ATOM    823 1HB  ALA A  60      30.471  24.365  39.084  1.00  0.00           H  
ATOM    824 2HB  ALA A  60      30.550  24.912  37.392  1.00  0.00           H  
ATOM    825 3HB  ALA A  60      31.993  24.223  38.174  1.00  0.00           H  
ATOM    826  N   HIS A  61      33.492  25.773  40.121  1.00  0.00           N  
ATOM    827  CA  HIS A  61      34.302  25.731  41.333  1.00  0.00           C  
ATOM    828  C   HIS A  61      34.404  27.109  41.974  1.00  0.00           C  
ATOM    829  O   HIS A  61      34.151  27.271  43.167  1.00  0.00           O  
ATOM    830  CB  HIS A  61      35.706  25.198  41.028  1.00  0.00           C  
ATOM    831  CG  HIS A  61      36.599  25.137  42.228  1.00  0.00           C  
ATOM    832  CD2 HIS A  61      37.632  25.923  42.612  1.00  0.00           C  
ATOM    833  ND1 HIS A  61      36.472  24.169  43.202  1.00  0.00           N  
ATOM    834  CE1 HIS A  61      37.390  24.362  44.133  1.00  0.00           C  
ATOM    835  NE2 HIS A  61      38.105  25.420  43.799  1.00  0.00           N  
ATOM    836  H   HIS A  61      33.913  25.516  39.240  1.00  0.00           H  
ATOM    837  HA  HIS A  61      33.824  25.057  42.046  1.00  0.00           H  
ATOM    838 1HB  HIS A  61      35.631  24.196  40.607  1.00  0.00           H  
ATOM    839 2HB  HIS A  61      36.181  25.832  40.281  1.00  0.00           H  
ATOM    840  HD1 HIS A  61      35.848  23.386  43.180  1.00  0.00           H  
ATOM    841  HD2 HIS A  61      38.097  26.805  42.169  1.00  0.00           H  
ATOM    842  HE1 HIS A  61      37.455  23.697  44.994  1.00  0.00           H  
ATOM    843  N   GLU A  62      34.778  28.102  41.174  1.00  0.00           N  
ATOM    844  CA  GLU A  62      35.044  29.441  41.687  1.00  0.00           C  
ATOM    845  C   GLU A  62      33.757  30.124  42.134  1.00  0.00           C  
ATOM    846  O   GLU A  62      33.754  30.893  43.095  1.00  0.00           O  
ATOM    847  CB  GLU A  62      35.742  30.291  40.623  1.00  0.00           C  
ATOM    848  CG  GLU A  62      37.156  29.841  40.287  1.00  0.00           C  
ATOM    849  CD  GLU A  62      37.802  30.685  39.224  1.00  0.00           C  
ATOM    850  OE1 GLU A  62      37.207  31.656  38.820  1.00  0.00           O  
ATOM    851  OE2 GLU A  62      38.892  30.361  38.815  1.00  0.00           O1-
ATOM    852  H   GLU A  62      34.881  27.925  40.185  1.00  0.00           H  
ATOM    853  HA  GLU A  62      35.705  29.356  42.550  1.00  0.00           H  
ATOM    854 1HB  GLU A  62      35.157  30.274  39.703  1.00  0.00           H  
ATOM    855 2HB  GLU A  62      35.791  31.327  40.960  1.00  0.00           H  
ATOM    856 1HG  GLU A  62      37.764  29.886  41.190  1.00  0.00           H  
ATOM    857 2HG  GLU A  62      37.126  28.804  39.952  1.00  0.00           H  
ATOM    858  N   LEU A  63      32.666  29.838  41.432  1.00  0.00           N  
ATOM    859  CA  LEU A  63      31.387  30.483  41.707  1.00  0.00           C  
ATOM    860  C   LEU A  63      30.587  29.698  42.738  1.00  0.00           C  
ATOM    861  O   LEU A  63      29.595  30.193  43.275  1.00  0.00           O  
ATOM    862  CB  LEU A  63      30.573  30.620  40.414  1.00  0.00           C  
ATOM    863  CG  LEU A  63      31.200  31.495  39.322  1.00  0.00           C  
ATOM    864  CD1 LEU A  63      30.328  31.454  38.075  1.00  0.00           C  
ATOM    865  CD2 LEU A  63      31.351  32.919  39.837  1.00  0.00           C  
ATOM    866  H   LEU A  63      32.724  29.158  40.688  1.00  0.00           H  
ATOM    867  HA  LEU A  63      31.581  31.477  42.110  1.00  0.00           H  
ATOM    868 1HB  LEU A  63      30.418  29.627  39.995  1.00  0.00           H  
ATOM    869 2HB  LEU A  63      29.599  31.043  40.660  1.00  0.00           H  
ATOM    870  HG  LEU A  63      32.181  31.099  39.057  1.00  0.00           H  
ATOM    871 1HD1 LEU A  63      30.774  32.076  37.298  1.00  0.00           H  
ATOM    872 2HD1 LEU A  63      30.253  30.427  37.717  1.00  0.00           H  
ATOM    873 3HD1 LEU A  63      29.334  31.830  38.313  1.00  0.00           H  
ATOM    874 1HD2 LEU A  63      31.798  33.541  39.061  1.00  0.00           H  
ATOM    875 2HD2 LEU A  63      30.371  33.316  40.101  1.00  0.00           H  
ATOM    876 3HD2 LEU A  63      31.994  32.921  40.718  1.00  0.00           H  
ATOM    877  N   GLY A  64      31.022  28.474  43.013  1.00  0.00           N  
ATOM    878  CA  GLY A  64      30.401  27.652  44.044  1.00  0.00           C  
ATOM    879  C   GLY A  64      29.095  27.044  43.550  1.00  0.00           C  
ATOM    880  O   GLY A  64      28.112  26.973  44.289  1.00  0.00           O  
ATOM    881  H   GLY A  64      31.805  28.103  42.493  1.00  0.00           H  
ATOM    882 1HA  GLY A  64      31.086  26.859  44.340  1.00  0.00           H  
ATOM    883 2HA  GLY A  64      30.212  28.261  44.928  1.00  0.00           H  
ATOM    884  N   LEU A  65      29.089  26.606  42.296  1.00  0.00           N  
ATOM    885  CA  LEU A  65      27.892  26.035  41.689  1.00  0.00           C  
ATOM    886  C   LEU A  65      27.823  24.531  41.918  1.00  0.00           C  
ATOM    887  O   LEU A  65      28.848  23.850  41.939  1.00  0.00           O  
ATOM    888  CB  LEU A  65      27.867  26.332  40.184  1.00  0.00           C  
ATOM    889  CG  LEU A  65      27.862  27.817  39.798  1.00  0.00           C  
ATOM    890  CD1 LEU A  65      27.959  27.948  38.284  1.00  0.00           C  
ATOM    891  CD2 LEU A  65      26.595  28.473  40.324  1.00  0.00           C  
ATOM    892  H   LEU A  65      29.935  26.670  41.748  1.00  0.00           H  
ATOM    893  HA  LEU A  65      27.018  26.493  42.150  1.00  0.00           H  
ATOM    894 1HB  LEU A  65      28.742  25.873  39.726  1.00  0.00           H  
ATOM    895 2HB  LEU A  65      26.976  25.873  39.755  1.00  0.00           H  
ATOM    896  HG  LEU A  65      28.733  28.308  40.233  1.00  0.00           H  
ATOM    897 1HD1 LEU A  65      27.956  29.002  38.010  1.00  0.00           H  
ATOM    898 2HD1 LEU A  65      28.884  27.486  37.938  1.00  0.00           H  
ATOM    899 3HD1 LEU A  65      27.108  27.450  37.820  1.00  0.00           H  
ATOM    900 1HD2 LEU A  65      26.590  29.529  40.050  1.00  0.00           H  
ATOM    901 2HD2 LEU A  65      25.724  27.983  39.890  1.00  0.00           H  
ATOM    902 3HD2 LEU A  65      26.558  28.380  41.409  1.00  0.00           H  
ATOM    903  N   ASP A  66      26.609  24.019  42.089  1.00  0.00           N  
ATOM    904  CA  ASP A  66      26.402  22.591  42.306  1.00  0.00           C  
ATOM    905  C   ASP A  66      26.203  21.857  40.987  1.00  0.00           C  
ATOM    906  O   ASP A  66      26.078  22.478  39.932  1.00  0.00           O  
ATOM    907  CB  ASP A  66      25.193  22.355  43.215  1.00  0.00           C  
ATOM    908  CG  ASP A  66      23.876  22.757  42.565  1.00  0.00           C  
ATOM    909  OD1 ASP A  66      23.861  22.958  41.373  1.00  0.00           O  
ATOM    910  OD2 ASP A  66      22.898  22.860  43.266  1.00  0.00           O1-
ATOM    911  H   ASP A  66      25.809  24.633  42.067  1.00  0.00           H  
ATOM    912  HA  ASP A  66      27.292  22.183  42.793  1.00  0.00           H  
ATOM    913 1HB  ASP A  66      25.141  21.300  43.485  1.00  0.00           H  
ATOM    914 2HB  ASP A  66      25.315  22.924  44.137  1.00  0.00           H  
ATOM    915  N   PRO A  67      26.171  20.529  41.053  1.00  0.00           N  
ATOM    916  CA  PRO A  67      26.120  19.704  39.853  1.00  0.00           C  
ATOM    917  C   PRO A  67      24.917  20.059  38.990  1.00  0.00           C  
ATOM    918  O   PRO A  67      24.987  20.014  37.761  1.00  0.00           O  
ATOM    919  CB  PRO A  67      26.012  18.283  40.417  1.00  0.00           C  
ATOM    920  CG  PRO A  67      26.760  18.343  41.704  1.00  0.00           C  
ATOM    921  CD  PRO A  67      26.373  19.669  42.301  1.00  0.00           C  
ATOM    922  HA  PRO A  67      27.023  19.883  39.272  1.00  0.00           H  
ATOM    923 1HB  PRO A  67      24.955  18.010  40.549  1.00  0.00           H  
ATOM    924 2HB  PRO A  67      26.443  17.562  39.705  1.00  0.00           H  
ATOM    925 1HG  PRO A  67      26.481  17.493  42.346  1.00  0.00           H  
ATOM    926 2HG  PRO A  67      27.841  18.261  41.520  1.00  0.00           H  
ATOM    927 1HD  PRO A  67      25.457  19.551  42.898  1.00  0.00           H  
ATOM    928 2HD  PRO A  67      27.197  20.045  42.926  1.00  0.00           H  
ATOM    929  N   ASP A  68      23.813  20.411  39.639  1.00  0.00           N  
ATOM    930  CA  ASP A  68      22.567  20.694  38.935  1.00  0.00           C  
ATOM    931  C   ASP A  68      22.676  21.975  38.119  1.00  0.00           C  
ATOM    932  O   ASP A  68      22.140  22.066  37.015  1.00  0.00           O  
ATOM    933  CB  ASP A  68      21.405  20.810  39.925  1.00  0.00           C  
ATOM    934  CG  ASP A  68      21.011  19.471  40.535  1.00  0.00           C  
ATOM    935  OD1 ASP A  68      21.277  18.462  39.926  1.00  0.00           O  
ATOM    936  OD2 ASP A  68      20.448  19.472  41.603  1.00  0.00           O1-
ATOM    937  H   ASP A  68      23.836  20.485  40.646  1.00  0.00           H  
ATOM    938  HA  ASP A  68      22.362  19.869  38.252  1.00  0.00           H  
ATOM    939 1HB  ASP A  68      21.679  21.493  40.729  1.00  0.00           H  
ATOM    940 2HB  ASP A  68      20.536  21.232  39.418  1.00  0.00           H  
ATOM    941  N   ALA A  69      23.370  22.965  38.669  1.00  0.00           N  
ATOM    942  CA  ALA A  69      23.670  24.191  37.938  1.00  0.00           C  
ATOM    943  C   ALA A  69      24.578  23.913  36.747  1.00  0.00           C  
ATOM    944  O   ALA A  69      24.442  24.535  35.692  1.00  0.00           O  
ATOM    945  CB  ALA A  69      24.310  25.216  38.863  1.00  0.00           C  
ATOM    946  H   ALA A  69      23.703  22.865  39.619  1.00  0.00           H  
ATOM    947  HA  ALA A  69      22.734  24.607  37.564  1.00  0.00           H  
ATOM    948 1HB  ALA A  69      24.527  26.126  38.302  1.00  0.00           H  
ATOM    949 2HB  ALA A  69      23.624  25.449  39.678  1.00  0.00           H  
ATOM    950 3HB  ALA A  69      25.234  24.812  39.271  1.00  0.00           H  
ATOM    951  N   ILE A  70      25.503  22.978  36.919  1.00  0.00           N  
ATOM    952  CA  ILE A  70      26.383  22.560  35.835  1.00  0.00           C  
ATOM    953  C   ILE A  70      25.613  21.801  34.762  1.00  0.00           C  
ATOM    954  O   ILE A  70      25.858  21.973  33.568  1.00  0.00           O  
ATOM    955  CB  ILE A  70      27.529  21.679  36.366  1.00  0.00           C  
ATOM    956  CG1 ILE A  70      28.387  22.463  37.363  1.00  0.00           C  
ATOM    957  CG2 ILE A  70      28.379  21.163  35.217  1.00  0.00           C  
ATOM    958  CD1 ILE A  70      29.361  21.604  38.139  1.00  0.00           C  
ATOM    959  H   ILE A  70      25.601  22.544  37.826  1.00  0.00           H  
ATOM    960  HA  ILE A  70      26.816  23.451  35.378  1.00  0.00           H  
ATOM    961  HB  ILE A  70      27.114  20.830  36.908  1.00  0.00           H  
ATOM    962 1HG1 ILE A  70      28.955  23.227  36.832  1.00  0.00           H  
ATOM    963 2HG1 ILE A  70      27.741  22.973  38.077  1.00  0.00           H  
ATOM    964 1HG2 ILE A  70      29.185  20.542  35.610  1.00  0.00           H  
ATOM    965 2HG2 ILE A  70      27.761  20.570  34.544  1.00  0.00           H  
ATOM    966 3HG2 ILE A  70      28.804  22.006  34.671  1.00  0.00           H  
ATOM    967 1HD1 ILE A  70      29.932  22.229  38.824  1.00  0.00           H  
ATOM    968 2HD1 ILE A  70      28.811  20.853  38.706  1.00  0.00           H  
ATOM    969 3HD1 ILE A  70      30.041  21.110  37.446  1.00  0.00           H  
ATOM    970  N   ALA A  71      24.680  20.959  35.195  1.00  0.00           N  
ATOM    971  CA  ALA A  71      23.770  20.285  34.277  1.00  0.00           C  
ATOM    972  C   ALA A  71      22.956  21.289  33.471  1.00  0.00           C  
ATOM    973  O   ALA A  71      22.717  21.097  32.279  1.00  0.00           O  
ATOM    974  CB  ALA A  71      22.847  19.346  35.040  1.00  0.00           C  
ATOM    975  H   ALA A  71      24.599  20.783  36.186  1.00  0.00           H  
ATOM    976  HA  ALA A  71      24.360  19.688  33.580  1.00  0.00           H  
ATOM    977 1HB  ALA A  71      22.173  18.850  34.341  1.00  0.00           H  
ATOM    978 2HB  ALA A  71      23.441  18.598  35.565  1.00  0.00           H  
ATOM    979 3HB  ALA A  71      22.264  19.918  35.762  1.00  0.00           H  
ATOM    980  N   ALA A  72      22.531  22.363  34.130  1.00  0.00           N  
ATOM    981  CA  ALA A  72      21.800  23.433  33.460  1.00  0.00           C  
ATOM    982  C   ALA A  72      22.671  24.131  32.426  1.00  0.00           C  
ATOM    983  O   ALA A  72      22.187  24.550  31.373  1.00  0.00           O  
ATOM    984  CB  ALA A  72      21.280  24.437  34.477  1.00  0.00           C  
ATOM    985  H   ALA A  72      22.719  22.439  35.119  1.00  0.00           H  
ATOM    986  HA  ALA A  72      20.944  22.997  32.946  1.00  0.00           H  
ATOM    987 1HB  ALA A  72      20.737  25.230  33.962  1.00  0.00           H  
ATOM    988 2HB  ALA A  72      20.611  23.935  35.176  1.00  0.00           H  
ATOM    989 3HB  ALA A  72      22.118  24.868  35.024  1.00  0.00           H  
ATOM    990  N   ALA A  73      23.959  24.255  32.730  1.00  0.00           N  
ATOM    991  CA  ALA A  73      24.923  24.790  31.777  1.00  0.00           C  
ATOM    992  C   ALA A  73      25.005  23.920  30.529  1.00  0.00           C  
ATOM    993  O   ALA A  73      25.166  24.425  29.418  1.00  0.00           O  
ATOM    994  CB  ALA A  73      26.294  24.917  32.426  1.00  0.00           C  
ATOM    995  H   ALA A  73      24.277  23.972  33.645  1.00  0.00           H  
ATOM    996  HA  ALA A  73      24.599  25.787  31.478  1.00  0.00           H  
ATOM    997 1HB  ALA A  73      27.003  25.319  31.702  1.00  0.00           H  
ATOM    998 2HB  ALA A  73      26.230  25.589  33.282  1.00  0.00           H  
ATOM    999 3HB  ALA A  73      26.631  23.937  32.758  1.00  0.00           H  
ATOM   1000  N   ALA A  74      24.893  22.610  30.719  1.00  0.00           N  
ATOM   1001  CA  ALA A  74      24.824  21.676  29.601  1.00  0.00           C  
ATOM   1002  C   ALA A  74      23.567  21.903  28.772  1.00  0.00           C  
ATOM   1003  O   ALA A  74      23.589  21.789  27.546  1.00  0.00           O  
ATOM   1004  CB  ALA A  74      24.873  20.241  30.105  1.00  0.00           C  
ATOM   1005  H   ALA A  74      24.855  22.251  31.663  1.00  0.00           H  
ATOM   1006  HA  ALA A  74      25.691  21.838  28.960  1.00  0.00           H  
ATOM   1007 1HB  ALA A  74      24.820  19.557  29.258  1.00  0.00           H  
ATOM   1008 2HB  ALA A  74      25.805  20.077  30.646  1.00  0.00           H  
ATOM   1009 3HB  ALA A  74      24.031  20.061  30.770  1.00  0.00           H  
ATOM   1010  N   ASP A  75      22.468  22.224  29.447  1.00  0.00           N  
ATOM   1011  CA  ASP A  75      21.209  22.508  28.770  1.00  0.00           C  
ATOM   1012  C   ASP A  75      21.290  23.802  27.971  1.00  0.00           C  
ATOM   1013  O   ASP A  75      20.687  23.924  26.904  1.00  0.00           O  
ATOM   1014  CB  ASP A  75      20.065  22.598  29.783  1.00  0.00           C  
ATOM   1015  CG  ASP A  75      19.690  21.246  30.375  1.00  0.00           C  
ATOM   1016  OD1 ASP A  75      19.233  20.403  29.640  1.00  0.00           O  
ATOM   1017  OD2 ASP A  75      19.865  21.069  31.557  1.00  0.00           O1-
ATOM   1018  H   ASP A  75      22.508  22.276  30.455  1.00  0.00           H  
ATOM   1019  HA  ASP A  75      20.996  21.692  28.077  1.00  0.00           H  
ATOM   1020 1HB  ASP A  75      20.349  23.268  30.594  1.00  0.00           H  
ATOM   1021 2HB  ASP A  75      19.184  23.023  29.300  1.00  0.00           H  
ATOM   1022  N   LEU A  76      22.039  24.767  28.493  1.00  0.00           N  
ATOM   1023  CA  LEU A  76      22.357  25.978  27.747  1.00  0.00           C  
ATOM   1024  C   LEU A  76      23.110  25.654  26.464  1.00  0.00           C  
ATOM   1025  O   LEU A  76      22.805  26.189  25.399  1.00  0.00           O  
ATOM   1026  CB  LEU A  76      23.194  26.929  28.612  1.00  0.00           C  
ATOM   1027  CG  LEU A  76      22.421  27.708  29.683  1.00  0.00           C  
ATOM   1028  CD1 LEU A  76      23.400  28.293  30.692  1.00  0.00           C  
ATOM   1029  CD2 LEU A  76      21.599  28.803  29.020  1.00  0.00           C  
ATOM   1030  H   LEU A  76      22.396  24.659  29.432  1.00  0.00           H  
ATOM   1031  HA  LEU A  76      21.426  26.473  27.476  1.00  0.00           H  
ATOM   1032 1HB  LEU A  76      23.966  26.350  29.116  1.00  0.00           H  
ATOM   1033 2HB  LEU A  76      23.681  27.654  27.960  1.00  0.00           H  
ATOM   1034  HG  LEU A  76      21.757  27.029  30.219  1.00  0.00           H  
ATOM   1035 1HD1 LEU A  76      22.851  28.847  31.453  1.00  0.00           H  
ATOM   1036 2HD1 LEU A  76      23.961  27.487  31.165  1.00  0.00           H  
ATOM   1037 3HD1 LEU A  76      24.090  28.965  30.182  1.00  0.00           H  
ATOM   1038 1HD2 LEU A  76      21.049  29.357  29.782  1.00  0.00           H  
ATOM   1039 2HD2 LEU A  76      22.263  29.483  28.486  1.00  0.00           H  
ATOM   1040 3HD2 LEU A  76      20.896  28.356  28.318  1.00  0.00           H  
ATOM   1041  N   GLY A  77      24.101  24.774  26.574  1.00  0.00           N  
ATOM   1042  CA  GLY A  77      24.819  24.278  25.404  1.00  0.00           C  
ATOM   1043  C   GLY A  77      23.863  23.635  24.406  1.00  0.00           C  
ATOM   1044  O   GLY A  77      23.963  23.864  23.200  1.00  0.00           O  
ATOM   1045  H   GLY A  77      24.363  24.439  27.489  1.00  0.00           H  
ATOM   1046 1HA  GLY A  77      25.348  25.101  24.926  1.00  0.00           H  
ATOM   1047 2HA  GLY A  77      25.567  23.551  25.717  1.00  0.00           H  
ATOM   1048  N   GLN A  78      22.940  22.825  24.914  1.00  0.00           N  
ATOM   1049  CA  GLN A  78      21.945  22.175  24.071  1.00  0.00           C  
ATOM   1050  C   GLN A  78      21.005  23.194  23.441  1.00  0.00           C  
ATOM   1051  O   GLN A  78      20.455  22.961  22.362  1.00  0.00           O  
ATOM   1052  CB  GLN A  78      21.142  21.154  24.881  1.00  0.00           C  
ATOM   1053  CG  GLN A  78      21.940  19.936  25.313  1.00  0.00           C  
ATOM   1054  CD  GLN A  78      21.119  18.974  26.152  1.00  0.00           C  
ATOM   1055  NE2 GLN A  78      21.549  18.754  27.389  1.00  0.00           N  
ATOM   1056  OE1 GLN A  78      20.109  18.434  25.693  1.00  0.00           O  
ATOM   1057  H   GLN A  78      22.926  22.659  25.910  1.00  0.00           H  
ATOM   1058  HA  GLN A  78      22.463  21.645  23.271  1.00  0.00           H  
ATOM   1059 1HB  GLN A  78      20.744  21.631  25.777  1.00  0.00           H  
ATOM   1060 2HB  GLN A  78      20.293  20.808  24.291  1.00  0.00           H  
ATOM   1061 1HG  GLN A  78      22.285  19.406  24.425  1.00  0.00           H  
ATOM   1062 2HG  GLN A  78      22.793  20.265  25.907  1.00  0.00           H  
ATOM   1063 1HE2 GLN A  78      21.049  18.129  27.990  1.00  0.00           H  
ATOM   1064 2HE2 GLN A  78      22.374  19.213  27.721  1.00  0.00           H  
ATOM   1065  N   ALA A  79      20.823  24.322  24.117  1.00  0.00           N  
ATOM   1066  CA  ALA A  79      19.947  25.377  23.624  1.00  0.00           C  
ATOM   1067  C   ALA A  79      20.628  26.199  22.538  1.00  0.00           C  
ATOM   1068  O   ALA A  79      19.999  27.042  21.896  1.00  0.00           O  
ATOM   1069  CB  ALA A  79      19.506  26.277  24.769  1.00  0.00           C  
ATOM   1070  H   ALA A  79      21.305  24.452  24.994  1.00  0.00           H  
ATOM   1071  HA  ALA A  79      19.056  24.916  23.197  1.00  0.00           H  
ATOM   1072 1HB  ALA A  79      18.853  27.060  24.386  1.00  0.00           H  
ATOM   1073 2HB  ALA A  79      18.969  25.687  25.511  1.00  0.00           H  
ATOM   1074 3HB  ALA A  79      20.381  26.731  25.232  1.00  0.00           H  
ATOM   1075  N   GLY A  80      21.917  25.949  22.336  1.00  0.00           N  
ATOM   1076  CA  GLY A  80      22.687  26.663  21.323  1.00  0.00           C  
ATOM   1077  C   GLY A  80      23.404  27.864  21.921  1.00  0.00           C  
ATOM   1078  O   GLY A  80      23.774  28.798  21.207  1.00  0.00           O  
ATOM   1079  H   GLY A  80      22.377  25.247  22.898  1.00  0.00           H  
ATOM   1080 1HA  GLY A  80      23.416  25.985  20.876  1.00  0.00           H  
ATOM   1081 2HA  GLY A  80      22.022  26.990  20.525  1.00  0.00           H  
ATOM   1082  N   ILE A  81      23.597  27.839  23.236  1.00  0.00           N  
ATOM   1083  CA  ILE A  81      24.312  28.905  23.926  1.00  0.00           C  
ATOM   1084  C   ILE A  81      25.793  28.574  24.065  1.00  0.00           C  
ATOM   1085  O   ILE A  81      26.157  27.500  24.542  1.00  0.00           O  
ATOM   1086  CB  ILE A  81      23.709  29.158  25.319  1.00  0.00           C  
ATOM   1087  CG1 ILE A  81      22.192  29.338  25.220  1.00  0.00           C  
ATOM   1088  CG2 ILE A  81      24.351  30.377  25.964  1.00  0.00           C  
ATOM   1089  CD1 ILE A  81      21.769  30.488  24.333  1.00  0.00           C  
ATOM   1090  H   ILE A  81      23.240  27.061  23.770  1.00  0.00           H  
ATOM   1091  HA  ILE A  81      24.222  29.818  23.340  1.00  0.00           H  
ATOM   1092  HB  ILE A  81      23.881  28.291  25.954  1.00  0.00           H  
ATOM   1093 1HG1 ILE A  81      21.741  28.425  24.832  1.00  0.00           H  
ATOM   1094 2HG1 ILE A  81      21.779  29.508  26.214  1.00  0.00           H  
ATOM   1095 1HG2 ILE A  81      23.913  30.542  26.947  1.00  0.00           H  
ATOM   1096 2HG2 ILE A  81      25.422  30.211  26.067  1.00  0.00           H  
ATOM   1097 3HG2 ILE A  81      24.178  31.253  25.338  1.00  0.00           H  
ATOM   1098 1HD1 ILE A  81      20.682  30.552  24.312  1.00  0.00           H  
ATOM   1099 2HD1 ILE A  81      22.181  31.419  24.724  1.00  0.00           H  
ATOM   1100 3HD1 ILE A  81      22.142  30.323  23.322  1.00  0.00           H  
ATOM   1101  N   SER A  82      26.644  29.506  23.647  1.00  0.00           N  
ATOM   1102  CA  SER A  82      28.083  29.277  23.634  1.00  0.00           C  
ATOM   1103  C   SER A  82      28.651  29.256  25.047  1.00  0.00           C  
ATOM   1104  O   SER A  82      28.053  29.800  25.975  1.00  0.00           O  
ATOM   1105  CB  SER A  82      28.775  30.352  22.818  1.00  0.00           C  
ATOM   1106  OG  SER A  82      28.687  31.597  23.452  1.00  0.00           O  
ATOM   1107  H   SER A  82      26.283  30.394  23.329  1.00  0.00           H  
ATOM   1108  HA  SER A  82      28.277  28.308  23.172  1.00  0.00           H  
ATOM   1109 1HB  SER A  82      29.822  30.085  22.678  1.00  0.00           H  
ATOM   1110 2HB  SER A  82      28.317  30.410  21.831  1.00  0.00           H  
ATOM   1111  HG  SER A  82      27.793  31.913  23.296  1.00  0.00           H  
ATOM   1112  N   SER A  83      29.808  28.622  25.205  1.00  0.00           N  
ATOM   1113  CA  SER A  83      30.425  28.470  26.517  1.00  0.00           C  
ATOM   1114  C   SER A  83      30.772  29.825  27.122  1.00  0.00           C  
ATOM   1115  O   SER A  83      30.707  30.007  28.337  1.00  0.00           O  
ATOM   1116  CB  SER A  83      31.676  27.619  26.410  1.00  0.00           C  
ATOM   1117  OG  SER A  83      32.663  28.270  25.658  1.00  0.00           O  
ATOM   1118  H   SER A  83      30.271  28.232  24.395  1.00  0.00           H  
ATOM   1119  HA  SER A  83      29.719  27.970  27.177  1.00  0.00           H  
ATOM   1120 1HB  SER A  83      32.058  27.405  27.408  1.00  0.00           H  
ATOM   1121 2HB  SER A  83      31.430  26.666  25.944  1.00  0.00           H  
ATOM   1122  HG  SER A  83      32.843  27.697  24.908  1.00  0.00           H  
ATOM   1123  N   GLU A  84      31.134  30.772  26.272  1.00  0.00           N  
ATOM   1124  CA  GLU A  84      31.375  32.144  26.711  1.00  0.00           C  
ATOM   1125  C   GLU A  84      30.124  32.750  27.297  1.00  0.00           C  
ATOM   1126  O   GLU A  84      30.163  33.356  28.373  1.00  0.00           O  
ATOM   1127  CB  GLU A  84      31.868  33.006  25.547  1.00  0.00           C  
ATOM   1128  CG  GLU A  84      32.186  34.447  25.922  1.00  0.00           C  
ATOM   1129  CD  GLU A  84      32.699  35.254  24.762  1.00  0.00           C  
ATOM   1130  OE1 GLU A  84      32.829  34.707  23.694  1.00  0.00           O  
ATOM   1131  OE2 GLU A  84      32.961  36.420  24.945  1.00  0.00           O1-
ATOM   1132  H   GLU A  84      31.247  30.539  25.289  1.00  0.00           H  
ATOM   1133  HA  GLU A  84      32.148  32.132  27.500  1.00  0.00           H  
ATOM   1134 1HB  GLU A  84      32.771  32.565  25.124  1.00  0.00           H  
ATOM   1135 2HB  GLU A  84      31.113  33.024  24.761  1.00  0.00           H  
ATOM   1136 1HG  GLU A  84      31.282  34.919  26.307  1.00  0.00           H  
ATOM   1137 2HG  GLU A  84      32.930  34.449  26.718  1.00  0.00           H  
ATOM   1138  N   GLU A  85      29.009  32.621  26.586  1.00  0.00           N  
ATOM   1139  CA  GLU A  85      27.724  33.112  27.072  1.00  0.00           C  
ATOM   1140  C   GLU A  85      27.321  32.414  28.364  1.00  0.00           C  
ATOM   1141  O   GLU A  85      26.810  33.044  29.289  1.00  0.00           O  
ATOM   1142  CB  GLU A  85      26.640  32.911  26.012  1.00  0.00           C  
ATOM   1143  CG  GLU A  85      26.722  33.875  24.837  1.00  0.00           C  
ATOM   1144  CD  GLU A  85      25.833  33.479  23.692  1.00  0.00           C  
ATOM   1145  OE1 GLU A  85      25.941  32.365  23.237  1.00  0.00           O  
ATOM   1146  OE2 GLU A  85      25.042  34.290  23.270  1.00  0.00           O1-
ATOM   1147  H   GLU A  85      29.053  32.162  25.688  1.00  0.00           H  
ATOM   1148  HA  GLU A  85      27.818  34.181  27.277  1.00  0.00           H  
ATOM   1149 1HB  GLU A  85      26.702  31.896  25.616  1.00  0.00           H  
ATOM   1150 2HB  GLU A  85      25.657  33.024  26.470  1.00  0.00           H  
ATOM   1151 1HG  GLU A  85      26.434  34.871  25.177  1.00  0.00           H  
ATOM   1152 2HG  GLU A  85      27.753  33.923  24.491  1.00  0.00           H  
ATOM   1153  N   ILE A  86      27.555  31.106  28.420  1.00  0.00           N  
ATOM   1154  CA  ILE A  86      27.227  30.320  29.605  1.00  0.00           C  
ATOM   1155  C   ILE A  86      27.994  30.816  30.824  1.00  0.00           C  
ATOM   1156  O   ILE A  86      27.434  30.944  31.912  1.00  0.00           O  
ATOM   1157  CB  ILE A  86      27.533  28.828  29.378  1.00  0.00           C  
ATOM   1158  CG1 ILE A  86      26.576  28.240  28.337  1.00  0.00           C  
ATOM   1159  CG2 ILE A  86      27.439  28.060  30.687  1.00  0.00           C  
ATOM   1160  CD1 ILE A  86      26.976  26.866  27.849  1.00  0.00           C  
ATOM   1161  H   ILE A  86      27.967  30.645  27.623  1.00  0.00           H  
ATOM   1162  HA  ILE A  86      26.162  30.426  29.806  1.00  0.00           H  
ATOM   1163  HB  ILE A  86      28.540  28.721  28.976  1.00  0.00           H  
ATOM   1164 1HG1 ILE A  86      25.575  28.173  28.761  1.00  0.00           H  
ATOM   1165 2HG1 ILE A  86      26.522  28.905  27.475  1.00  0.00           H  
ATOM   1166 1HG2 ILE A  86      27.658  27.008  30.508  1.00  0.00           H  
ATOM   1167 2HG2 ILE A  86      28.159  28.464  31.398  1.00  0.00           H  
ATOM   1168 3HG2 ILE A  86      26.433  28.158  31.094  1.00  0.00           H  
ATOM   1169 1HD1 ILE A  86      26.251  26.516  27.114  1.00  0.00           H  
ATOM   1170 2HD1 ILE A  86      27.963  26.917  27.388  1.00  0.00           H  
ATOM   1171 3HD1 ILE A  86      27.003  26.174  28.689  1.00  0.00           H  
ATOM   1172  N   LEU A  87      29.278  31.098  30.638  1.00  0.00           N  
ATOM   1173  CA  LEU A  87      30.116  31.619  31.715  1.00  0.00           C  
ATOM   1174  C   LEU A  87      29.546  32.903  32.270  1.00  0.00           C  
ATOM   1175  O   LEU A  87      29.567  33.131  33.483  1.00  0.00           O  
ATOM   1176  CB  LEU A  87      31.544  31.866  31.213  1.00  0.00           C  
ATOM   1177  CG  LEU A  87      32.413  30.614  31.036  1.00  0.00           C  
ATOM   1178  CD1 LEU A  87      33.637  30.960  30.199  1.00  0.00           C  
ATOM   1179  CD2 LEU A  87      32.818  30.080  32.402  1.00  0.00           C  
ATOM   1180  H   LEU A  87      29.689  30.949  29.723  1.00  0.00           H  
ATOM   1181  HA  LEU A  87      30.108  30.892  32.546  1.00  0.00           H  
ATOM   1182 1HB  LEU A  87      31.491  32.371  30.250  1.00  0.00           H  
ATOM   1183 2HB  LEU A  87      32.051  32.525  31.918  1.00  0.00           H  
ATOM   1184  HG  LEU A  87      31.847  29.851  30.501  1.00  0.00           H  
ATOM   1185 1HD1 LEU A  87      34.255  30.070  30.073  1.00  0.00           H  
ATOM   1186 2HD1 LEU A  87      33.319  31.321  29.221  1.00  0.00           H  
ATOM   1187 3HD1 LEU A  87      34.215  31.734  30.702  1.00  0.00           H  
ATOM   1188 1HD2 LEU A  87      33.435  29.189  32.276  1.00  0.00           H  
ATOM   1189 2HD2 LEU A  87      33.385  30.842  32.938  1.00  0.00           H  
ATOM   1190 3HD2 LEU A  87      31.924  29.825  32.972  1.00  0.00           H  
ATOM   1191  N   GLU A  88      29.060  33.764  31.388  1.00  0.00           N  
ATOM   1192  CA  GLU A  88      28.470  35.032  31.805  1.00  0.00           C  
ATOM   1193  C   GLU A  88      27.146  34.812  32.495  1.00  0.00           C  
ATOM   1194  O   GLU A  88      26.818  35.507  33.465  1.00  0.00           O  
ATOM   1195  CB  GLU A  88      28.277  35.959  30.603  1.00  0.00           C  
ATOM   1196  CG  GLU A  88      29.572  36.471  29.989  1.00  0.00           C  
ATOM   1197  CD  GLU A  88      30.379  37.310  30.940  1.00  0.00           C  
ATOM   1198  OE1 GLU A  88      29.794  38.061  31.684  1.00  0.00           O  
ATOM   1199  OE2 GLU A  88      31.582  37.200  30.924  1.00  0.00           O1-
ATOM   1200  H   GLU A  88      29.101  33.537  30.401  1.00  0.00           H  
ATOM   1201  HA  GLU A  88      29.152  35.520  32.525  1.00  0.00           H  
ATOM   1202 1HB  GLU A  88      27.722  35.435  29.825  1.00  0.00           H  
ATOM   1203 2HB  GLU A  88      27.684  36.824  30.902  1.00  0.00           H  
ATOM   1204 1HG  GLU A  88      30.174  35.619  29.674  1.00  0.00           H  
ATOM   1205 2HG  GLU A  88      29.334  37.060  29.104  1.00  0.00           H  
ATOM   1206  N   LEU A  89      26.365  33.857  32.004  1.00  0.00           N  
ATOM   1207  CA  LEU A  89      25.081  33.521  32.609  1.00  0.00           C  
ATOM   1208  C   LEU A  89      25.266  32.926  33.998  1.00  0.00           C  
ATOM   1209  O   LEU A  89      24.496  33.210  34.915  1.00  0.00           O  
ATOM   1210  CB  LEU A  89      24.318  32.531  31.720  1.00  0.00           C  
ATOM   1211  CG  LEU A  89      23.818  33.088  30.381  1.00  0.00           C  
ATOM   1212  CD1 LEU A  89      23.241  31.955  29.543  1.00  0.00           C  
ATOM   1213  CD2 LEU A  89      22.774  34.165  30.638  1.00  0.00           C  
ATOM   1214  H   LEU A  89      26.675  33.344  31.190  1.00  0.00           H  
ATOM   1215  HA  LEU A  89      24.494  34.436  32.703  1.00  0.00           H  
ATOM   1216 1HB  LEU A  89      24.969  31.685  31.504  1.00  0.00           H  
ATOM   1217 2HB  LEU A  89      23.452  32.164  32.271  1.00  0.00           H  
ATOM   1218  HG  LEU A  89      24.655  33.518  29.830  1.00  0.00           H  
ATOM   1219 1HD1 LEU A  89      22.885  32.351  28.592  1.00  0.00           H  
ATOM   1220 2HD1 LEU A  89      24.014  31.209  29.358  1.00  0.00           H  
ATOM   1221 3HD1 LEU A  89      22.410  31.494  30.077  1.00  0.00           H  
ATOM   1222 1HD2 LEU A  89      22.419  34.562  29.686  1.00  0.00           H  
ATOM   1223 2HD2 LEU A  89      21.936  33.736  31.187  1.00  0.00           H  
ATOM   1224 3HD2 LEU A  89      23.218  34.970  31.223  1.00  0.00           H  
ATOM   1225  N   LEU A  90      26.291  32.093  34.147  1.00  0.00           N  
ATOM   1226  CA  LEU A  90      26.588  31.467  35.429  1.00  0.00           C  
ATOM   1227  C   LEU A  90      27.171  32.473  36.414  1.00  0.00           C  
ATOM   1228  O   LEU A  90      26.902  32.411  37.613  1.00  0.00           O  
ATOM   1229  CB  LEU A  90      27.568  30.305  35.235  1.00  0.00           C  
ATOM   1230  CG  LEU A  90      27.041  29.117  34.419  1.00  0.00           C  
ATOM   1231  CD1 LEU A  90      28.158  28.102  34.218  1.00  0.00           C  
ATOM   1232  CD2 LEU A  90      25.857  28.492  35.142  1.00  0.00           C  
ATOM   1233  H   LEU A  90      26.882  31.890  33.352  1.00  0.00           H  
ATOM   1234  HA  LEU A  90      25.660  31.075  35.847  1.00  0.00           H  
ATOM   1235 1HB  LEU A  90      28.459  30.681  34.733  1.00  0.00           H  
ATOM   1236 2HB  LEU A  90      27.861  29.930  36.215  1.00  0.00           H  
ATOM   1237  HG  LEU A  90      26.724  29.463  33.436  1.00  0.00           H  
ATOM   1238 1HD1 LEU A  90      27.783  27.259  33.638  1.00  0.00           H  
ATOM   1239 2HD1 LEU A  90      28.983  28.571  33.682  1.00  0.00           H  
ATOM   1240 3HD1 LEU A  90      28.509  27.749  35.187  1.00  0.00           H  
ATOM   1241 1HD2 LEU A  90      25.481  27.648  34.562  1.00  0.00           H  
ATOM   1242 2HD2 LEU A  90      26.174  28.144  36.126  1.00  0.00           H  
ATOM   1243 3HD2 LEU A  90      25.068  29.233  35.257  1.00  0.00           H  
ATOM   1244  N   ARG A  91      27.971  33.411  35.899  1.00  0.00           N  
ATOM   1245  CA  ARG A  91      28.477  34.511  36.716  1.00  0.00           C  
ATOM   1246  C   ARG A  91      27.340  35.329  37.281  1.00  0.00           C  
ATOM   1247  O   ARG A  91      27.363  35.702  38.453  1.00  0.00           O  
ATOM   1248  CB  ARG A  91      29.389  35.417  35.902  1.00  0.00           C  
ATOM   1249  CG  ARG A  91      29.991  36.580  36.675  1.00  0.00           C  
ATOM   1250  CD  ARG A  91      30.817  37.452  35.802  1.00  0.00           C  
ATOM   1251  NE  ARG A  91      30.023  38.083  34.760  1.00  0.00           N  
ATOM   1252  CZ  ARG A  91      29.238  39.163  34.944  1.00  0.00           C  
ATOM   1253  NH1 ARG A  91      29.152  39.718  36.133  1.00  0.00           N1+
ATOM   1254  NH2 ARG A  91      28.554  39.663  33.930  1.00  0.00           N  
ATOM   1255  H   ARG A  91      28.232  33.357  34.923  1.00  0.00           H  
ATOM   1256  HA  ARG A  91      29.033  34.076  37.568  1.00  0.00           H  
ATOM   1257 1HB  ARG A  91      30.212  34.832  35.494  1.00  0.00           H  
ATOM   1258 2HB  ARG A  91      28.834  35.832  35.061  1.00  0.00           H  
ATOM   1259 1HG  ARG A  91      29.191  37.184  37.105  1.00  0.00           H  
ATOM   1260 2HG  ARG A  91      30.625  36.196  37.475  1.00  0.00           H  
ATOM   1261 1HD  ARG A  91      31.278  38.236  36.401  1.00  0.00           H  
ATOM   1262 2HD  ARG A  91      31.594  36.856  35.324  1.00  0.00           H  
ATOM   1263  HE  ARG A  91      30.063  37.684  33.831  1.00  0.00           H  
ATOM   1264 1HH1 ARG A  91      29.675  39.335  36.908  1.00  0.00           H  
ATOM   1265 2HH1 ARG A  91      28.564  40.527  36.271  1.00  0.00           H  
ATOM   1266 1HH2 ARG A  91      28.620  39.237  33.016  1.00  0.00           H  
ATOM   1267 2HH2 ARG A  91      27.966  40.472  34.068  1.00  0.00           H  
ATOM   1268  N   ALA A  92      26.368  35.652  36.435  1.00  0.00           N  
ATOM   1269  CA  ALA A  92      25.187  36.387  36.875  1.00  0.00           C  
ATOM   1270  C   ALA A  92      24.451  35.636  37.979  1.00  0.00           C  
ATOM   1271  O   ALA A  92      24.029  36.230  38.971  1.00  0.00           O  
ATOM   1272  CB  ALA A  92      24.255  36.645  35.700  1.00  0.00           C  
ATOM   1273  H   ALA A  92      26.441  35.373  35.467  1.00  0.00           H  
ATOM   1274  HA  ALA A  92      25.515  37.342  37.282  1.00  0.00           H  
ATOM   1275 1HB  ALA A  92      23.379  37.194  36.044  1.00  0.00           H  
ATOM   1276 2HB  ALA A  92      24.776  37.232  34.944  1.00  0.00           H  
ATOM   1277 3HB  ALA A  92      23.942  35.695  35.269  1.00  0.00           H  
ATOM   1278  N   ALA A  93      24.303  34.328  37.800  1.00  0.00           N  
ATOM   1279  CA  ALA A  93      23.650  33.488  38.798  1.00  0.00           C  
ATOM   1280  C   ALA A  93      24.350  33.590  40.146  1.00  0.00           C  
ATOM   1281  O   ALA A  93      23.701  33.688  41.187  1.00  0.00           O  
ATOM   1282  CB  ALA A  93      23.614  32.040  38.330  1.00  0.00           C  
ATOM   1283  H   ALA A  93      24.651  33.905  36.952  1.00  0.00           H  
ATOM   1284  HA  ALA A  93      22.628  33.843  38.924  1.00  0.00           H  
ATOM   1285 1HB  ALA A  93      23.124  31.426  39.085  1.00  0.00           H  
ATOM   1286 2HB  ALA A  93      23.060  31.974  37.393  1.00  0.00           H  
ATOM   1287 3HB  ALA A  93      24.631  31.682  38.175  1.00  0.00           H  
ATOM   1288  N   HIS A  94      25.708  33.570  40.121  1.00  0.00           N  
ATOM   1289  CA  HIS A  94      26.456  33.733  41.364  1.00  0.00           C  
ATOM   1290  C   HIS A  94      26.212  35.094  41.968  1.00  0.00           C  
ATOM   1291  O   HIS A  94      25.929  35.184  43.168  1.00  0.00           O  
ATOM   1292  CB  HIS A  94      27.958  33.539  41.130  1.00  0.00           C  
ATOM   1293  CG  HIS A  94      28.782  33.667  42.373  1.00  0.00           C  
ATOM   1294  CD2 HIS A  94      29.643  34.631  42.777  1.00  0.00           C  
ATOM   1295  ND1 HIS A  94      28.768  32.720  43.375  1.00  0.00           N  
ATOM   1296  CE1 HIS A  94      29.587  33.096  44.343  1.00  0.00           C  
ATOM   1297  NE2 HIS A  94      30.129  34.251  44.004  1.00  0.00           N  
ATOM   1298  H   HIS A  94      26.190  33.444  39.258  1.00  0.00           H  
ATOM   1299  HA  HIS A  94      26.071  32.993  42.086  1.00  0.00           H  
ATOM   1300 1HB  HIS A  94      28.135  32.551  40.703  1.00  0.00           H  
ATOM   1301 2HB  HIS A  94      28.311  34.276  40.409  1.00  0.00           H  
ATOM   1302  HD1 HIS A  94      28.288  31.842  43.353  1.00  0.00           H  
ATOM   1303  HD2 HIS A  94      29.974  35.565  42.324  1.00  0.00           H  
ATOM   1304  HE1 HIS A  94      29.719  32.477  45.230  1.00  0.00           H  
ATOM   1305  N   GLU A  95      26.312  36.149  41.176  1.00  0.00           N  
ATOM   1306  CA  GLU A  95      26.222  37.509  41.699  1.00  0.00           C  
ATOM   1307  C   GLU A  95      24.811  37.829  42.133  1.00  0.00           C  
ATOM   1308  O   GLU A  95      24.605  38.637  43.049  1.00  0.00           O  
ATOM   1309  CB  GLU A  95      26.681  38.523  40.649  1.00  0.00           C  
ATOM   1310  CG  GLU A  95      28.167  38.463  40.325  1.00  0.00           C  
ATOM   1311  CD  GLU A  95      28.578  39.460  39.277  1.00  0.00           C  
ATOM   1312  OE1 GLU A  95      27.717  40.108  38.731  1.00  0.00           O  
ATOM   1313  OE2 GLU A  95      29.754  39.574  39.023  1.00  0.00           O1-
ATOM   1314  H   GLU A  95      26.453  36.009  40.183  1.00  0.00           H  
ATOM   1315  HA  GLU A  95      26.877  37.591  42.585  1.00  0.00           H  
ATOM   1316 1HB  GLU A  95      26.130  38.363  39.723  1.00  0.00           H  
ATOM   1317 2HB  GLU A  95      26.455  39.532  40.994  1.00  0.00           H  
ATOM   1318 1HG  GLU A  95      28.735  38.655  41.234  1.00  0.00           H  
ATOM   1319 2HG  GLU A  95      28.413  37.460  39.980  1.00  0.00           H  
ATOM   1320  N   LEU A  96      23.826  37.246  41.524  1.00  0.00           N  
ATOM   1321  CA  LEU A  96      22.459  37.379  42.017  1.00  0.00           C  
ATOM   1322  C   LEU A  96      22.310  36.737  43.376  1.00  0.00           C  
ATOM   1323  O   LEU A  96      21.685  37.301  44.279  1.00  0.00           O  
ATOM   1324  CB  LEU A  96      21.451  36.771  41.003  1.00  0.00           C  
ATOM   1325  CG  LEU A  96      20.758  37.730  39.997  1.00  0.00           C  
ATOM   1326  CD1 LEU A  96      21.765  38.761  39.470  1.00  0.00           C  
ATOM   1327  CD2 LEU A  96      20.111  36.986  38.816  1.00  0.00           C  
ATOM   1328  H   LEU A  96      24.009  36.691  40.695  1.00  0.00           H  
ATOM   1329  HA  LEU A  96      22.242  38.453  42.157  1.00  0.00           H  
ATOM   1330 1HB  LEU A  96      21.967  36.020  40.407  1.00  0.00           H  
ATOM   1331 2HB  LEU A  96      20.664  36.233  41.569  1.00  0.00           H  
ATOM   1332  HG  LEU A  96      19.959  38.279  40.539  1.00  0.00           H  
ATOM   1333 1HD1 LEU A  96      22.222  39.347  40.291  1.00  0.00           H  
ATOM   1334 2HD1 LEU A  96      22.593  38.288  38.907  1.00  0.00           H  
ATOM   1335 3HD1 LEU A  96      21.285  39.489  38.792  1.00  0.00           H  
ATOM   1336 1HD2 LEU A  96      20.836  36.352  38.273  1.00  0.00           H  
ATOM   1337 2HD2 LEU A  96      19.290  36.328  39.158  1.00  0.00           H  
ATOM   1338 3HD2 LEU A  96      19.660  37.682  38.086  1.00  0.00           H  
ATOM   1339  N   GLY A  97      22.850  35.531  43.522  1.00  0.00           N  
ATOM   1340  CA  GLY A  97      22.803  34.814  44.792  1.00  0.00           C  
ATOM   1341  C   GLY A  97      23.478  35.606  45.886  1.00  0.00           C  
ATOM   1342  O   GLY A  97      22.924  35.781  46.979  1.00  0.00           O  
ATOM   1343  H   GLY A  97      23.307  35.098  42.729  1.00  0.00           H  
ATOM   1344 1HA  GLY A  97      21.765  34.620  45.062  1.00  0.00           H  
ATOM   1345 2HA  GLY A  97      23.292  33.846  44.682  1.00  0.00           H  
ATOM   1346  N   LEU A  98      24.687  36.090  45.615  1.00  0.00           N  
ATOM   1347  CA  LEU A  98      25.455  36.848  46.595  1.00  0.00           C  
ATOM   1348  C   LEU A  98      24.756  38.152  46.953  1.00  0.00           C  
ATOM   1349  O   LEU A  98      24.803  38.597  48.099  1.00  0.00           O  
ATOM   1350  CB  LEU A  98      26.859  37.145  46.053  1.00  0.00           C  
ATOM   1351  CG  LEU A  98      27.808  37.860  47.023  1.00  0.00           C  
ATOM   1352  CD1 LEU A  98      27.995  37.009  48.272  1.00  0.00           C  
ATOM   1353  CD2 LEU A  98      29.140  38.118  46.333  1.00  0.00           C  
ATOM   1354  H   LEU A  98      25.084  35.926  44.700  1.00  0.00           H  
ATOM   1355  HA  LEU A  98      25.535  36.254  47.506  1.00  0.00           H  
ATOM   1356 1HB  LEU A  98      27.326  36.205  45.765  1.00  0.00           H  
ATOM   1357 2HB  LEU A  98      26.764  37.768  45.164  1.00  0.00           H  
ATOM   1358  HG  LEU A  98      27.369  38.810  47.330  1.00  0.00           H  
ATOM   1359 1HD1 LEU A  98      28.669  37.517  48.961  1.00  0.00           H  
ATOM   1360 2HD1 LEU A  98      27.030  36.857  48.756  1.00  0.00           H  
ATOM   1361 3HD1 LEU A  98      28.419  36.045  47.995  1.00  0.00           H  
ATOM   1362 1HD2 LEU A  98      29.814  38.627  47.023  1.00  0.00           H  
ATOM   1363 2HD2 LEU A  98      29.581  37.169  46.028  1.00  0.00           H  
ATOM   1364 3HD2 LEU A  98      28.979  38.743  45.455  1.00  0.00           H  
ATOM   1365  N   ASP A  99      24.109  38.755  45.977  1.00  0.00           N  
ATOM   1366  CA  ASP A  99      23.332  39.972  46.199  1.00  0.00           C  
ATOM   1367  C   ASP A  99      22.184  39.718  47.145  1.00  0.00           C  
ATOM   1368  O   ASP A  99      21.882  40.544  48.014  1.00  0.00           O  
ATOM   1369  CB  ASP A  99      22.792  40.521  44.876  1.00  0.00           C  
ATOM   1370  CG  ASP A  99      23.878  41.129  43.999  1.00  0.00           C  
ATOM   1371  OD1 ASP A  99      24.944  41.390  44.503  1.00  0.00           O  
ATOM   1372  OD2 ASP A  99      23.631  41.326  42.833  1.00  0.00           O1-
ATOM   1373  H   ASP A  99      24.152  38.361  45.039  1.00  0.00           H  
ATOM   1374  HA  ASP A  99      23.991  40.721  46.677  1.00  0.00           H  
ATOM   1375 1HB  ASP A  99      22.304  39.719  44.322  1.00  0.00           H  
ATOM   1376 2HB  ASP A  99      22.039  41.284  45.079  1.00  0.00           H  
ATOM   1377  N   PRO A 100      19.972  26.599  41.053  1.00  0.00           N  
ATOM   1378  CA  PRO A 100      20.137  25.789  39.852  1.00  0.00           C  
ATOM   1379  C   PRO A 100      18.885  25.819  38.990  1.00  0.00           C  
ATOM   1380  O   PRO A 100      18.962  25.794  37.762  1.00  0.00           O  
ATOM   1381  CB  PRO A 100      20.401  24.388  40.414  1.00  0.00           C  
ATOM   1382  CG  PRO A 100      19.740  24.400  41.750  1.00  0.00           C  
ATOM   1383  CD  PRO A 100      19.927  25.808  42.248  1.00  0.00           C  
ATOM   1384  HA  PRO A 100      20.964  26.196  39.272  1.00  0.00           H  
ATOM   1385 1HB  PRO A 100      19.985  23.627  39.738  1.00  0.00           H  
ATOM   1386 2HB  PRO A 100      21.484  24.206  40.475  1.00  0.00           H  
ATOM   1387 1HG  PRO A 100      18.680  24.123  41.651  1.00  0.00           H  
ATOM   1388 2HG  PRO A 100      20.204  23.652  42.410  1.00  0.00           H  
ATOM   1389 1HD  PRO A 100      19.068  26.094  42.872  1.00  0.00           H  
ATOM   1390 2HD  PRO A 100      20.863  25.872  42.823  1.00  0.00           H  
ATOM   1391  N   ASP A 101      17.725  25.874  39.639  1.00  0.00           N  
ATOM   1392  CA  ASP A 101      16.448  25.827  38.935  1.00  0.00           C  
ATOM   1393  C   ASP A 101      16.221  27.093  38.120  1.00  0.00           C  
ATOM   1394  O   ASP A 101      15.681  27.041  37.015  1.00  0.00           O  
ATOM   1395  CB  ASP A 101      15.296  25.638  39.925  1.00  0.00           C  
ATOM   1396  CG  ASP A 101      15.261  24.242  40.533  1.00  0.00           C  
ATOM   1397  OD1 ASP A 101      15.601  23.307  39.847  1.00  0.00           O  
ATOM   1398  OD2 ASP A 101      14.894  24.124  41.678  1.00  0.00           O1-
ATOM   1399  H   ASP A 101      17.729  25.952  40.646  1.00  0.00           H  
ATOM   1400  HA  ASP A 101      16.463  24.975  38.252  1.00  0.00           H  
ATOM   1401 1HB  ASP A 101      15.384  26.367  40.730  1.00  0.00           H  
ATOM   1402 2HB  ASP A 101      14.348  25.822  39.419  1.00  0.00           H  
ATOM   1403  N   ALA A 102      16.638  28.227  38.670  1.00  0.00           N  
ATOM   1404  CA  ALA A 102      16.609  29.489  37.938  1.00  0.00           C  
ATOM   1405  C   ALA A 102      17.558  29.456  36.747  1.00  0.00           C  
ATOM   1406  O   ALA A 102      17.263  30.021  35.693  1.00  0.00           O  
ATOM   1407  CB  ALA A 102      16.958  30.646  38.862  1.00  0.00           C  
ATOM   1408  H   ALA A 102      16.982  28.218  39.619  1.00  0.00           H  
ATOM   1409  HA  ALA A 102      15.598  29.647  37.565  1.00  0.00           H  
ATOM   1410 1HB  ALA A 102      16.931  31.581  38.301  1.00  0.00           H  
ATOM   1411 2HB  ALA A 102      16.234  30.692  39.677  1.00  0.00           H  
ATOM   1412 3HB  ALA A 102      17.956  30.497  39.270  1.00  0.00           H  
ATOM   1413  N   ILE A 103      18.695  28.791  36.919  1.00  0.00           N  
ATOM   1414  CA  ILE A 103      19.653  28.614  35.834  1.00  0.00           C  
ATOM   1415  C   ILE A 103      19.103  27.683  34.762  1.00  0.00           C  
ATOM   1416  O   ILE A 103      19.298  27.910  33.568  1.00  0.00           O  
ATOM   1417  CB  ILE A 103      20.987  28.060  36.364  1.00  0.00           C  
ATOM   1418  CG1 ILE A 103      21.615  29.038  37.361  1.00  0.00           C  
ATOM   1419  CG2 ILE A 103      21.942  27.782  35.213  1.00  0.00           C  
ATOM   1420  CD1 ILE A 103      22.785  28.465  38.124  1.00  0.00           C  
ATOM   1421  H   ILE A 103      18.900  28.396  37.827  1.00  0.00           H  
ATOM   1422  HA  ILE A 103      19.840  29.587  35.377  1.00  0.00           H  
ATOM   1423  HB  ILE A 103      20.806  27.131  36.905  1.00  0.00           H  
ATOM   1424 1HG1 ILE A 103      21.954  29.929  36.832  1.00  0.00           H  
ATOM   1425 2HG1 ILE A 103      20.861  29.356  38.082  1.00  0.00           H  
ATOM   1426 1HG2 ILE A 103      22.880  27.390  35.605  1.00  0.00           H  
ATOM   1427 2HG2 ILE A 103      21.498  27.051  34.540  1.00  0.00           H  
ATOM   1428 3HG2 ILE A 103      22.133  28.708  34.669  1.00  0.00           H  
ATOM   1429 1HD1 ILE A 103      23.177  29.216  38.811  1.00  0.00           H  
ATOM   1430 2HD1 ILE A 103      22.460  27.590  38.690  1.00  0.00           H  
ATOM   1431 3HD1 ILE A 103      23.569  28.173  37.425  1.00  0.00           H  
ATOM   1432  N   GLN A 104      18.420  26.628  35.195  1.00  0.00           N  
ATOM   1433  CA  GLN A 104      17.716  25.742  34.276  1.00  0.00           C  
ATOM   1434  C   GLN A 104      16.669  26.501  33.473  1.00  0.00           C  
ATOM   1435  O   GLN A 104      16.490  26.253  32.280  1.00  0.00           O  
ATOM   1436  CB  GLN A 104      17.055  24.592  35.040  1.00  0.00           C  
ATOM   1437  CG  GLN A 104      16.223  23.664  34.172  1.00  0.00           C  
ATOM   1438  CD  GLN A 104      17.064  22.914  33.156  1.00  0.00           C  
ATOM   1439  NE2 GLN A 104      17.011  23.355  31.904  1.00  0.00           N  
ATOM   1440  OE1 GLN A 104      17.754  21.947  33.492  1.00  0.00           O  
ATOM   1441  H   GLN A 104      18.388  26.437  36.186  1.00  0.00           H  
ATOM   1442  HA  GLN A 104      18.439  25.317  33.580  1.00  0.00           H  
ATOM   1443 1HB  GLN A 104      17.822  23.994  35.533  1.00  0.00           H  
ATOM   1444 2HB  GLN A 104      16.407  24.996  35.818  1.00  0.00           H  
ATOM   1445 1HG  GLN A 104      15.726  22.934  34.810  1.00  0.00           H  
ATOM   1446 2HG  GLN A 104      15.482  24.255  33.633  1.00  0.00           H  
ATOM   1447 1HE2 GLN A 104      17.544  22.900  31.190  1.00  0.00           H  
ATOM   1448 2HE2 GLN A 104      16.438  24.142  31.675  1.00  0.00           H  
ATOM   1449  N   ALA A 105      15.982  27.429  34.131  1.00  0.00           N  
ATOM   1450  CA  ALA A 105      14.998  28.273  33.461  1.00  0.00           C  
ATOM   1451  C   ALA A 105      15.659  29.173  32.427  1.00  0.00           C  
ATOM   1452  O   ALA A 105      15.086  29.452  31.374  1.00  0.00           O  
ATOM   1453  CB  ALA A 105      14.236  29.108  34.478  1.00  0.00           C  
ATOM   1454  H   ALA A 105      16.143  27.552  35.119  1.00  0.00           H  
ATOM   1455  HA  ALA A 105      14.285  27.630  32.947  1.00  0.00           H  
ATOM   1456 1HB  ALA A 105      13.508  29.734  33.963  1.00  0.00           H  
ATOM   1457 2HB  ALA A 105      13.719  28.450  35.177  1.00  0.00           H  
ATOM   1458 3HB  ALA A 105      14.932  29.741  35.025  1.00  0.00           H  
ATOM   1459  N   ALA A 106      16.872  29.627  32.731  1.00  0.00           N  
ATOM   1460  CA  ALA A 106      17.665  30.391  31.777  1.00  0.00           C  
ATOM   1461  C   ALA A 106      17.969  29.572  30.530  1.00  0.00           C  
ATOM   1462  O   ALA A 106      17.992  30.101  29.419  1.00  0.00           O  
ATOM   1463  CB  ALA A 106      18.958  30.867  32.423  1.00  0.00           C  
ATOM   1464  H   ALA A 106      17.252  29.434  33.646  1.00  0.00           H  
ATOM   1465  HA  ALA A 106      17.093  31.271  31.478  1.00  0.00           H  
ATOM   1466 1HB  ALA A 106      19.540  31.437  31.698  1.00  0.00           H  
ATOM   1467 2HB  ALA A 106      18.725  31.500  33.280  1.00  0.00           H  
ATOM   1468 3HB  ALA A 106      19.536  30.006  32.756  1.00  0.00           H  
ATOM   1469  N   ALA A 107      18.199  28.278  30.719  1.00  0.00           N  
ATOM   1470  CA  ALA A 107      18.374  27.358  29.601  1.00  0.00           C  
ATOM   1471  C   ALA A 107      17.101  27.252  28.773  1.00  0.00           C  
ATOM   1472  O   ALA A 107      17.153  27.148  27.546  1.00  0.00           O  
ATOM   1473  CB  ALA A 107      18.794  25.985  30.105  1.00  0.00           C  
ATOM   1474  H   ALA A 107      18.257  27.922  31.662  1.00  0.00           H  
ATOM   1475  HA  ALA A 107      19.170  27.739  28.960  1.00  0.00           H  
ATOM   1476 1HB  ALA A 107      18.920  25.310  29.259  1.00  0.00           H  
ATOM   1477 2HB  ALA A 107      19.737  26.069  30.646  1.00  0.00           H  
ATOM   1478 3HB  ALA A 107      18.028  25.592  30.771  1.00  0.00           H  
ATOM   1479  N   ALA A 108      15.956  27.279  29.448  1.00  0.00           N  
ATOM   1480  CA  ALA A 108      14.667  27.226  28.771  1.00  0.00           C  
ATOM   1481  C   ALA A 108      14.412  28.496  27.972  1.00  0.00           C  
ATOM   1482  O   ALA A 108      13.798  28.458  26.905  1.00  0.00           O  
ATOM   1483  CB  ALA A 108      13.549  27.001  29.778  1.00  0.00           C  
ATOM   1484  H   ALA A 108      15.983  27.338  30.456  1.00  0.00           H  
ATOM   1485  HA  ALA A 108      14.674  26.383  28.079  1.00  0.00           H  
ATOM   1486 1HB  ALA A 108      12.592  26.962  29.257  1.00  0.00           H  
ATOM   1487 2HB  ALA A 108      13.716  26.058  30.301  1.00  0.00           H  
ATOM   1488 3HB  ALA A 108      13.538  27.817  30.498  1.00  0.00           H  
ATOM   1489  N   LEU A 109      14.885  29.624  28.494  1.00  0.00           N  
ATOM   1490  CA  LEU A 109      14.878  30.876  27.747  1.00  0.00           C  
ATOM   1491  C   LEU A 109      15.692  30.756  26.464  1.00  0.00           C  
ATOM   1492  O   LEU A 109      15.256  31.194  25.400  1.00  0.00           O  
ATOM   1493  CB  LEU A 109      15.439  32.012  28.612  1.00  0.00           C  
ATOM   1494  CG  LEU A 109      14.456  32.630  29.615  1.00  0.00           C  
ATOM   1495  CD1 LEU A 109      15.223  33.482  30.618  1.00  0.00           C  
ATOM   1496  CD2 LEU A 109      13.423  33.461  28.869  1.00  0.00           C  
ATOM   1497  H   LEU A 109      15.259  29.612  29.432  1.00  0.00           H  
ATOM   1498  HA  LEU A 109      13.850  31.112  27.477  1.00  0.00           H  
ATOM   1499 1HB  LEU A 109      16.291  31.632  29.174  1.00  0.00           H  
ATOM   1500 2HB  LEU A 109      15.788  32.809  27.956  1.00  0.00           H  
ATOM   1501  HG  LEU A 109      13.954  31.837  30.168  1.00  0.00           H  
ATOM   1502 1HD1 LEU A 109      14.525  33.922  31.331  1.00  0.00           H  
ATOM   1503 2HD1 LEU A 109      15.941  32.858  31.151  1.00  0.00           H  
ATOM   1504 3HD1 LEU A 109      15.751  34.276  30.091  1.00  0.00           H  
ATOM   1505 1HD2 LEU A 109      12.726  33.901  29.582  1.00  0.00           H  
ATOM   1506 2HD2 LEU A 109      13.926  34.256  28.317  1.00  0.00           H  
ATOM   1507 3HD2 LEU A 109      12.879  32.824  28.172  1.00  0.00           H  
ATOM   1508  N   GLY A 110      16.876  30.163  26.574  1.00  0.00           N  
ATOM   1509  CA  GLY A 110      17.695  29.869  25.405  1.00  0.00           C  
ATOM   1510  C   GLY A 110      16.941  29.000  24.406  1.00  0.00           C  
ATOM   1511  O   GLY A 110      16.977  29.247  23.201  1.00  0.00           O  
ATOM   1512  H   GLY A 110      17.214  29.909  27.490  1.00  0.00           H  
ATOM   1513 1HA  GLY A 110      17.995  30.803  24.928  1.00  0.00           H  
ATOM   1514 2HA  GLY A 110      18.606  29.361  25.718  1.00  0.00           H  
ATOM   1515  N   GLU A 111      16.257  27.982  24.915  1.00  0.00           N  
ATOM   1516  CA  GLU A 111      15.465  27.094  24.073  1.00  0.00           C  
ATOM   1517  C   GLU A 111      14.293  27.836  23.441  1.00  0.00           C  
ATOM   1518  O   GLU A 111      13.822  27.469  22.364  1.00  0.00           O  
ATOM   1519  CB  GLU A 111      14.950  25.905  24.888  1.00  0.00           C  
ATOM   1520  CG  GLU A 111      16.033  24.935  25.337  1.00  0.00           C  
ATOM   1521  CD  GLU A 111      15.495  23.796  26.158  1.00  0.00           C  
ATOM   1522  OE1 GLU A 111      14.552  24.005  26.883  1.00  0.00           O  
ATOM   1523  OE2 GLU A 111      16.027  22.716  26.059  1.00  0.00           O1-
ATOM   1524  H   GLU A 111      16.286  27.817  25.911  1.00  0.00           H  
ATOM   1525  HA  GLU A 111      16.100  26.717  23.271  1.00  0.00           H  
ATOM   1526 1HB  GLU A 111      14.437  26.269  25.778  1.00  0.00           H  
ATOM   1527 2HB  GLU A 111      14.224  25.346  24.297  1.00  0.00           H  
ATOM   1528 1HG  GLU A 111      16.531  24.529  24.457  1.00  0.00           H  
ATOM   1529 2HG  GLU A 111      16.774  25.479  25.921  1.00  0.00           H  
ATOM   1530  N   ALA A 112      13.824  28.878  24.117  1.00  0.00           N  
ATOM   1531  CA  ALA A 112      12.706  29.671  23.626  1.00  0.00           C  
ATOM   1532  C   ALA A 112      13.152  30.641  22.539  1.00  0.00           C  
ATOM   1533  O   ALA A 112      12.325  31.293  21.897  1.00  0.00           O  
ATOM   1534  CB  ALA A 112      12.049  30.426  24.772  1.00  0.00           C  
ATOM   1535  H   ALA A 112      14.258  29.129  24.995  1.00  0.00           H  
ATOM   1536  HA  ALA A 112      11.964  28.995  23.197  1.00  0.00           H  
ATOM   1537 1HB  ALA A 112      11.214  31.013  24.390  1.00  0.00           H  
ATOM   1538 2HB  ALA A 112      11.683  29.715  25.514  1.00  0.00           H  
ATOM   1539 3HB  ALA A 112      12.776  31.091  25.235  1.00  0.00           H  
ATOM   1540  N   GLY A 113      14.461  30.734  22.337  1.00  0.00           N  
ATOM   1541  CA  GLY A 113      15.020  31.621  21.324  1.00  0.00           C  
ATOM   1542  C   GLY A 113      15.400  32.969  21.922  1.00  0.00           C  
ATOM   1543  O   GLY A 113      15.517  33.965  21.208  1.00  0.00           O  
ATOM   1544  H   GLY A 113      15.088  30.173  22.899  1.00  0.00           H  
ATOM   1545 1HA  GLY A 113      15.898  31.155  20.877  1.00  0.00           H  
ATOM   1546 2HA  GLY A 113      14.292  31.764  20.526  1.00  0.00           H  
ATOM   1547  N   ILE A 114      15.596  32.993  23.237  1.00  0.00           N  
ATOM   1548  CA  ILE A 114      16.010  34.209  23.927  1.00  0.00           C  
ATOM   1549  C   ILE A 114      17.525  34.273  24.066  1.00  0.00           C  
ATOM   1550  O   ILE A 114      18.156  33.328  24.542  1.00  0.00           O  
ATOM   1551  CB  ILE A 114      15.362  34.300  25.321  1.00  0.00           C  
ATOM   1552  CG1 ILE A 114      13.843  34.138  25.215  1.00  0.00           C  
ATOM   1553  CG2 ILE A 114      15.714  35.620  25.987  1.00  0.00           C  
ATOM   1554  CD1 ILE A 114      13.177  35.182  24.347  1.00  0.00           C  
ATOM   1555  H   ILE A 114      15.452  32.148  23.771  1.00  0.00           H  
ATOM   1556  HA  ILE A 114      15.686  35.067  23.340  1.00  0.00           H  
ATOM   1557  HB  ILE A 114      15.724  33.481  25.943  1.00  0.00           H  
ATOM   1558 1HG1 ILE A 114      13.610  33.155  24.806  1.00  0.00           H  
ATOM   1559 2HG1 ILE A 114      13.401  34.191  26.210  1.00  0.00           H  
ATOM   1560 1HG2 ILE A 114      15.249  35.667  26.971  1.00  0.00           H  
ATOM   1561 2HG2 ILE A 114      16.797  35.696  26.095  1.00  0.00           H  
ATOM   1562 3HG2 ILE A 114      15.353  36.445  25.374  1.00  0.00           H  
ATOM   1563 1HD1 ILE A 114      12.103  35.001  24.322  1.00  0.00           H  
ATOM   1564 2HD1 ILE A 114      13.369  36.172  24.759  1.00  0.00           H  
ATOM   1565 3HD1 ILE A 114      13.578  35.123  23.337  1.00  0.00           H  
ATOM   1566  N   SER A 115      18.106  35.392  23.647  1.00  0.00           N  
ATOM   1567  CA  SER A 115      19.557  35.544  23.634  1.00  0.00           C  
ATOM   1568  C   SER A 115      20.110  35.669  25.048  1.00  0.00           C  
ATOM   1569  O   SER A 115      19.392  36.041  25.976  1.00  0.00           O  
ATOM   1570  CB  SER A 115      19.947  36.762  22.819  1.00  0.00           C  
ATOM   1571  OG  SER A 115      19.527  37.942  23.447  1.00  0.00           O  
ATOM   1572  H   SER A 115      17.529  36.157  23.331  1.00  0.00           H  
ATOM   1573  HA  SER A 115      19.993  34.658  23.173  1.00  0.00           H  
ATOM   1574 1HB  SER A 115      21.029  36.781  22.690  1.00  0.00           H  
ATOM   1575 2HB  SER A 115      19.501  36.695  21.828  1.00  0.00           H  
ATOM   1576  HG  SER A 115      18.594  38.034  23.239  1.00  0.00           H  
ATOM   1577  N   SER A 116      21.382  35.363  25.208  1.00  0.00           N  
ATOM   1578  CA  SER A 116      22.030  35.382  26.516  1.00  0.00           C  
ATOM   1579  C   SER A 116      21.997  36.768  27.116  1.00  0.00           C  
ATOM   1580  O   SER A 116      21.903  36.926  28.337  1.00  0.00           O  
ATOM   1581  CB  SER A 116      23.466  34.909  26.402  1.00  0.00           C  
ATOM   1582  OG  SER A 116      24.230  35.803  25.640  1.00  0.00           O  
ATOM   1583  H   SER A 116      21.933  35.104  24.389  1.00  0.00           H  
ATOM   1584  HA  SER A 116      21.451  34.726  27.193  1.00  0.00           H  
ATOM   1585 1HB  SER A 116      23.898  34.814  27.397  1.00  0.00           H  
ATOM   1586 2HB  SER A 116      23.488  33.923  25.940  1.00  0.00           H  
ATOM   1587  HG  SER A 116      24.559  35.300  24.892  1.00  0.00           H  
ATOM   1588  N   GLU A 117      22.116  37.778  26.267  1.00  0.00           N  
ATOM   1589  CA  GLU A 117      21.999  39.163  26.717  1.00  0.00           C  
ATOM   1590  C   GLU A 117      20.630  39.429  27.293  1.00  0.00           C  
ATOM   1591  O   GLU A 117      20.509  40.021  28.373  1.00  0.00           O  
ATOM   1592  CB  GLU A 117      22.270  40.132  25.564  1.00  0.00           C  
ATOM   1593  CG  GLU A 117      22.213  41.603  25.952  1.00  0.00           C  
ATOM   1594  CD  GLU A 117      22.523  42.523  24.804  1.00  0.00           C  
ATOM   1595  OE1 GLU A 117      22.798  42.035  23.734  1.00  0.00           O  
ATOM   1596  OE2 GLU A 117      22.484  43.715  24.998  1.00  0.00           O1-
ATOM   1597  H   GLU A 117      22.293  37.587  25.288  1.00  0.00           H  
ATOM   1598  HA  GLU A 117      22.743  39.341  27.514  1.00  0.00           H  
ATOM   1599 1HB  GLU A 117      23.257  39.934  25.146  1.00  0.00           H  
ATOM   1600 2HB  GLU A 117      21.540  39.967  24.771  1.00  0.00           H  
ATOM   1601 1HG  GLU A 117      21.216  41.831  26.327  1.00  0.00           H  
ATOM   1602 2HG  GLU A 117      22.924  41.782  26.757  1.00  0.00           H  
ATOM   1603  N   GLU A 118      19.586  39.014  26.587  1.00  0.00           N  
ATOM   1604  CA  GLU A 118      18.218  39.154  27.073  1.00  0.00           C  
ATOM   1605  C   GLU A 118      18.010  38.376  28.364  1.00  0.00           C  
ATOM   1606  O   GLU A 118      17.351  38.853  29.290  1.00  0.00           O  
ATOM   1607  CB  GLU A 118      17.222  38.678  26.013  1.00  0.00           C  
ATOM   1608  CG  GLU A 118      17.104  39.597  24.805  1.00  0.00           C  
ATOM   1609  CD  GLU A 118      16.270  39.006  23.701  1.00  0.00           C  
ATOM   1610  OE1 GLU A 118      16.697  38.043  23.110  1.00  0.00           O  
ATOM   1611  OE2 GLU A 118      15.206  39.519  23.449  1.00  0.00           O1-
ATOM   1612  H   GLU A 118      19.745  38.581  25.688  1.00  0.00           H  
ATOM   1613  HA  GLU A 118      18.032  40.209  27.278  1.00  0.00           H  
ATOM   1614 1HB  GLU A 118      17.516  37.691  25.655  1.00  0.00           H  
ATOM   1615 2HB  GLU A 118      16.233  38.584  26.460  1.00  0.00           H  
ATOM   1616 1HG  GLU A 118      16.655  40.538  25.120  1.00  0.00           H  
ATOM   1617 2HG  GLU A 118      18.102  39.810  24.425  1.00  0.00           H  
ATOM   1618  N   ILE A 119      18.571  37.174  28.421  1.00  0.00           N  
ATOM   1619  CA  ILE A 119      18.459  36.330  29.605  1.00  0.00           C  
ATOM   1620  C   ILE A 119      19.073  37.007  30.824  1.00  0.00           C  
ATOM   1621  O   ILE A 119      18.496  36.986  31.913  1.00  0.00           O  
ATOM   1622  CB  ILE A 119      19.140  34.969  29.376  1.00  0.00           C  
ATOM   1623  CG1 ILE A 119      18.367  34.153  28.336  1.00  0.00           C  
ATOM   1624  CG2 ILE A 119      19.250  34.201  30.684  1.00  0.00           C  
ATOM   1625  CD1 ILE A 119      19.108  32.930  27.845  1.00  0.00           C  
ATOM   1626  H   ILE A 119      19.090  36.835  27.624  1.00  0.00           H  
ATOM   1627  HA  ILE A 119      17.403  36.156  29.807  1.00  0.00           H  
ATOM   1628  HB  ILE A 119      20.140  35.126  28.972  1.00  0.00           H  
ATOM   1629 1HG1 ILE A 119      17.417  33.829  28.761  1.00  0.00           H  
ATOM   1630 2HG1 ILE A 119      18.141  34.782  27.475  1.00  0.00           H  
ATOM   1631 1HG2 ILE A 119      19.733  33.241  30.504  1.00  0.00           H  
ATOM   1632 2HG2 ILE A 119      19.842  34.777  31.395  1.00  0.00           H  
ATOM   1633 3HG2 ILE A 119      18.253  34.035  31.093  1.00  0.00           H  
ATOM   1634 1HD1 ILE A 119      18.496  32.405  27.111  1.00  0.00           H  
ATOM   1635 2HD1 ILE A 119      20.047  33.235  27.383  1.00  0.00           H  
ATOM   1636 3HD1 ILE A 119      19.314  32.268  28.685  1.00  0.00           H  
ATOM   1637  N   LEU A 120      20.242  37.608  30.636  1.00  0.00           N  
ATOM   1638  CA  LEU A 120      20.917  38.322  31.711  1.00  0.00           C  
ATOM   1639  C   LEU A 120      20.041  39.434  32.273  1.00  0.00           C  
ATOM   1640  O   LEU A 120      19.994  39.649  33.483  1.00  0.00           O  
ATOM   1641  CB  LEU A 120      22.240  38.911  31.205  1.00  0.00           C  
ATOM   1642  CG  LEU A 120      23.389  37.911  31.029  1.00  0.00           C  
ATOM   1643  CD1 LEU A 120      24.491  38.545  30.190  1.00  0.00           C  
ATOM   1644  CD2 LEU A 120      23.913  37.493  32.394  1.00  0.00           C  
ATOM   1645  H   LEU A 120      20.673  37.569  29.723  1.00  0.00           H  
ATOM   1646  HA  LEU A 120      21.131  37.618  32.515  1.00  0.00           H  
ATOM   1647 1HB  LEU A 120      22.063  39.385  30.241  1.00  0.00           H  
ATOM   1648 2HB  LEU A 120      22.571  39.676  31.908  1.00  0.00           H  
ATOM   1649  HG  LEU A 120      23.028  37.032  30.494  1.00  0.00           H  
ATOM   1650 1HD1 LEU A 120      25.308  37.834  30.064  1.00  0.00           H  
ATOM   1651 2HD1 LEU A 120      24.093  38.816  29.212  1.00  0.00           H  
ATOM   1652 3HD1 LEU A 120      24.861  39.438  30.692  1.00  0.00           H  
ATOM   1653 1HD2 LEU A 120      24.730  36.782  32.269  1.00  0.00           H  
ATOM   1654 2HD2 LEU A 120      24.276  38.371  32.929  1.00  0.00           H  
ATOM   1655 3HD2 LEU A 120      23.110  37.027  32.965  1.00  0.00           H  
ATOM   1656  N   GLU A 121      19.343  40.136  31.385  1.00  0.00           N  
ATOM   1657  CA  GLU A 121      18.442  41.206  31.792  1.00  0.00           C  
ATOM   1658  C   GLU A 121      17.210  40.652  32.496  1.00  0.00           C  
ATOM   1659  O   GLU A 121      16.722  41.236  33.465  1.00  0.00           O  
ATOM   1660  CB  GLU A 121      18.018  42.036  30.578  1.00  0.00           C  
ATOM   1661  CG  GLU A 121      19.137  42.863  29.960  1.00  0.00           C  
ATOM   1662  CD  GLU A 121      19.690  43.895  30.902  1.00  0.00           C  
ATOM   1663  OE1 GLU A 121      18.925  44.474  31.635  1.00  0.00           O  
ATOM   1664  OE2 GLU A 121      20.881  44.104  30.889  1.00  0.00           O1-
ATOM   1665  H   GLU A 121      19.441  39.922  30.402  1.00  0.00           H  
ATOM   1666  HA  GLU A 121      18.970  41.855  32.490  1.00  0.00           H  
ATOM   1667 1HB  GLU A 121      17.624  41.376  29.806  1.00  0.00           H  
ATOM   1668 2HB  GLU A 121      17.218  42.718  30.865  1.00  0.00           H  
ATOM   1669 1HG  GLU A 121      19.943  42.195  29.657  1.00  0.00           H  
ATOM   1670 2HG  GLU A 121      18.757  43.358  29.068  1.00  0.00           H  
ATOM   1671  N   LEU A 122      16.712  39.522  32.005  1.00  0.00           N  
ATOM   1672  CA  LEU A 122      15.558  38.867  32.609  1.00  0.00           C  
ATOM   1673  C   LEU A 122      15.891  38.338  33.998  1.00  0.00           C  
ATOM   1674  O   LEU A 122      15.074  38.414  34.916  1.00  0.00           O  
ATOM   1675  CB  LEU A 122      15.076  37.717  31.718  1.00  0.00           C  
ATOM   1676  CG  LEU A 122      14.415  38.130  30.396  1.00  0.00           C  
ATOM   1677  CD1 LEU A 122      14.289  36.914  29.488  1.00  0.00           C  
ATOM   1678  CD2 LEU A 122      13.051  38.745  30.681  1.00  0.00           C  
ATOM   1679  H   LEU A 122      17.143  39.108  31.191  1.00  0.00           H  
ATOM   1680  HA  LEU A 122      14.756  39.599  32.704  1.00  0.00           H  
ATOM   1681 1HB  LEU A 122      15.928  37.083  31.477  1.00  0.00           H  
ATOM   1682 2HB  LEU A 122      14.353  37.123  32.278  1.00  0.00           H  
ATOM   1683  HG  LEU A 122      15.042  38.862  29.889  1.00  0.00           H  
ATOM   1684 1HD1 LEU A 122      13.819  37.209  28.549  1.00  0.00           H  
ATOM   1685 2HD1 LEU A 122      15.280  36.508  29.286  1.00  0.00           H  
ATOM   1686 3HD1 LEU A 122      13.678  36.157  29.977  1.00  0.00           H  
ATOM   1687 1HD2 LEU A 122      12.582  39.039  29.741  1.00  0.00           H  
ATOM   1688 2HD2 LEU A 122      12.422  38.013  31.187  1.00  0.00           H  
ATOM   1689 3HD2 LEU A 122      13.173  39.621  31.317  1.00  0.00           H  
ATOM   1690  N   LEU A 123      17.099  37.801  34.148  1.00  0.00           N  
ATOM   1691  CA  LEU A 123      17.545  37.272  35.430  1.00  0.00           C  
ATOM   1692  C   LEU A 123      17.847  38.393  36.414  1.00  0.00           C  
ATOM   1693  O   LEU A 123      17.605  38.264  37.614  1.00  0.00           O  
ATOM   1694  CB  LEU A 123      18.795  36.403  35.238  1.00  0.00           C  
ATOM   1695  CG  LEU A 123      18.577  35.080  34.491  1.00  0.00           C  
ATOM   1696  CD1 LEU A 123      19.924  34.442  34.184  1.00  0.00           C  
ATOM   1697  CD2 LEU A 123      17.713  34.158  35.337  1.00  0.00           C  
ATOM   1698  H   LEU A 123      17.718  37.757  33.353  1.00  0.00           H  
ATOM   1699  HA  LEU A 123      16.748  36.655  35.848  1.00  0.00           H  
ATOM   1700 1HB  LEU A 123      19.535  36.977  34.684  1.00  0.00           H  
ATOM   1701 2HB  LEU A 123      19.208  36.166  36.218  1.00  0.00           H  
ATOM   1702  HG  LEU A 123      18.077  35.276  33.542  1.00  0.00           H  
ATOM   1703 1HD1 LEU A 123      19.770  33.502  33.654  1.00  0.00           H  
ATOM   1704 2HD1 LEU A 123      20.514  35.116  33.563  1.00  0.00           H  
ATOM   1705 3HD1 LEU A 123      20.456  34.248  35.115  1.00  0.00           H  
ATOM   1706 1HD2 LEU A 123      17.557  33.216  34.806  1.00  0.00           H  
ATOM   1707 2HD2 LEU A 123      18.212  33.958  36.286  1.00  0.00           H  
ATOM   1708 3HD2 LEU A 123      16.750  34.630  35.525  1.00  0.00           H  
ATOM   1709  N   ARG A 124      18.376  39.505  35.900  1.00  0.00           N  
ATOM   1710  CA  ARG A 124      18.583  40.695  36.721  1.00  0.00           C  
ATOM   1711  C   ARG A 124      17.272  41.198  37.279  1.00  0.00           C  
ATOM   1712  O   ARG A 124      17.198  41.562  38.454  1.00  0.00           O  
ATOM   1713  CB  ARG A 124      19.242  41.804  35.914  1.00  0.00           C  
ATOM   1714  CG  ARG A 124      19.527  43.079  36.692  1.00  0.00           C  
ATOM   1715  CD  ARG A 124      20.120  44.130  35.826  1.00  0.00           C  
ATOM   1716  NE  ARG A 124      19.207  44.545  34.774  1.00  0.00           N  
ATOM   1717  CZ  ARG A 124      18.178  45.397  34.946  1.00  0.00           C  
ATOM   1718  NH1 ARG A 124      17.945  45.915  36.132  1.00  0.00           N1+
ATOM   1719  NH2 ARG A 124      17.403  45.713  33.924  1.00  0.00           N  
ATOM   1720  H   ARG A 124      18.640  39.524  34.923  1.00  0.00           H  
ATOM   1721  HA  ARG A 124      19.224  40.412  37.577  1.00  0.00           H  
ATOM   1722 1HB  ARG A 124      20.188  41.446  35.510  1.00  0.00           H  
ATOM   1723 2HB  ARG A 124      18.605  42.068  35.070  1.00  0.00           H  
ATOM   1724 1HG  ARG A 124      18.597  43.464  37.111  1.00  0.00           H  
ATOM   1725 2HG  ARG A 124      20.227  42.864  37.500  1.00  0.00           H  
ATOM   1726 1HD  ARG A 124      20.365  45.003  36.430  1.00  0.00           H  
ATOM   1727 2HD  ARG A 124      21.027  43.747  35.359  1.00  0.00           H  
ATOM   1728  HE  ARG A 124      19.354  44.168  33.847  1.00  0.00           H  
ATOM   1729 1HH1 ARG A 124      18.537  45.673  36.914  1.00  0.00           H  
ATOM   1730 2HH1 ARG A 124      17.173  46.554  36.262  1.00  0.00           H  
ATOM   1731 1HH2 ARG A 124      17.582  45.316  33.012  1.00  0.00           H  
ATOM   1732 2HH2 ARG A 124      16.632  46.352  34.053  1.00  0.00           H  
ATOM   1733  N   ALA A 125      16.250  41.260  36.436  1.00  0.00           N  
ATOM   1734  CA  ALA A 125      14.918  41.661  36.875  1.00  0.00           C  
ATOM   1735  C   ALA A 125      14.403  40.746  37.979  1.00  0.00           C  
ATOM   1736  O   ALA A 125      13.843  41.210  38.971  1.00  0.00           O  
ATOM   1737  CB  ALA A 125      13.953  41.669  35.699  1.00  0.00           C  
ATOM   1738  H   ALA A 125      16.393  41.011  35.468  1.00  0.00           H  
ATOM   1739  HA  ALA A 125      14.977  42.676  37.270  1.00  0.00           H  
ATOM   1740 1HB  ALA A 125      12.963  41.972  36.043  1.00  0.00           H  
ATOM   1741 2HB  ALA A 125      14.303  42.371  34.944  1.00  0.00           H  
ATOM   1742 3HB  ALA A 125      13.897  40.671  35.268  1.00  0.00           H  
ATOM   1743  N   ALA A 126      14.599  39.443  37.801  1.00  0.00           N  
ATOM   1744  CA  ALA A 126      14.185  38.465  38.798  1.00  0.00           C  
ATOM   1745  C   ALA A 126      14.835  38.744  40.147  1.00  0.00           C  
ATOM   1746  O   ALA A 126      14.182  38.671  41.189  1.00  0.00           O  
ATOM   1747  CB  ALA A 126      14.523  37.057  38.330  1.00  0.00           C  
ATOM   1748  H   ALA A 126      15.045  39.125  36.952  1.00  0.00           H  
ATOM   1749  HA  ALA A 126      13.103  38.528  38.919  1.00  0.00           H  
ATOM   1750 1HB  ALA A 126      14.208  36.335  39.085  1.00  0.00           H  
ATOM   1751 2HB  ALA A 126      14.005  36.850  37.393  1.00  0.00           H  
ATOM   1752 3HB  ALA A 126      15.599  36.973  38.175  1.00  0.00           H  
ATOM   1753  N   HIS A 127      16.152  39.076  40.120  1.00  0.00           N  
ATOM   1754  CA  HIS A 127      16.830  39.428  41.365  1.00  0.00           C  
ATOM   1755  C   HIS A 127      16.243  40.680  41.969  1.00  0.00           C  
ATOM   1756  O   HIS A 127      15.945  40.691  43.169  1.00  0.00           O  
ATOM   1757  CB  HIS A 127      18.331  39.628  41.134  1.00  0.00           C  
ATOM   1758  CG  HIS A 127      19.092  39.967  42.378  1.00  0.00           C  
ATOM   1759  CD2 HIS A 127      19.674  41.120  42.782  1.00  0.00           C  
ATOM   1760  ND1 HIS A 127      19.321  39.049  43.382  1.00  0.00           N  
ATOM   1761  CE1 HIS A 127      20.014  39.625  44.350  1.00  0.00           C  
ATOM   1762  NE2 HIS A 127      20.239  40.881  44.010  1.00  0.00           N  
ATOM   1763  H   HIS A 127      16.651  39.081  39.258  1.00  0.00           H  
ATOM   1764  HA  HIS A 127      16.647  38.612  42.086  1.00  0.00           H  
ATOM   1765 1HB  HIS A 127      18.759  38.719  40.709  1.00  0.00           H  
ATOM   1766 2HB  HIS A 127      18.484  40.430  40.412  1.00  0.00           H  
ATOM   1767  HD1 HIS A 127      19.085  38.078  43.361  1.00  0.00           H  
ATOM   1768  HD2 HIS A 127      19.753  42.108  42.327  1.00  0.00           H  
ATOM   1769  HE1 HIS A 127      20.299  39.063  45.239  1.00  0.00           H  
ATOM   1770  N   GLU A 128      16.073  41.725  41.175  1.00  0.00           N  
ATOM   1771  CA  GLU A 128      15.633  43.017  41.688  1.00  0.00           C  
ATOM   1772  C   GLU A 128      14.178  42.967  42.135  1.00  0.00           C  
ATOM   1773  O   GLU A 128      13.789  43.629  43.096  1.00  0.00           O  
ATOM   1774  CB  GLU A 128      15.812  44.102  40.624  1.00  0.00           C  
ATOM   1775  CG  GLU A 128      17.263  44.431  40.300  1.00  0.00           C  
ATOM   1776  CD  GLU A 128      17.400  45.475  39.227  1.00  0.00           C  
ATOM   1777  OE1 GLU A 128      16.402  45.857  38.664  1.00  0.00           O  
ATOM   1778  OE2 GLU A 128      18.505  45.893  38.970  1.00  0.00           O1-
ATOM   1779  H   GLU A 128      16.251  41.623  40.185  1.00  0.00           H  
ATOM   1780  HA  GLU A 128      16.247  43.275  42.551  1.00  0.00           H  
ATOM   1781 1HB  GLU A 128      15.325  43.790  39.700  1.00  0.00           H  
ATOM   1782 2HB  GLU A 128      15.327  45.020  40.956  1.00  0.00           H  
ATOM   1783 1HG  GLU A 128      17.754  44.789  41.204  1.00  0.00           H  
ATOM   1784 2HG  GLU A 128      17.768  43.521  39.980  1.00  0.00           H  
ATOM   1785  N   LEU A 129      13.376  42.173  41.433  1.00  0.00           N  
ATOM   1786  CA  LEU A 129      11.946  42.092  41.708  1.00  0.00           C  
ATOM   1787  C   LEU A 129      11.644  41.014  42.739  1.00  0.00           C  
ATOM   1788  O   LEU A 129      10.539  40.946  43.275  1.00  0.00           O  
ATOM   1789  CB  LEU A 129      11.173  41.803  40.415  1.00  0.00           C  
ATOM   1790  CG  LEU A 129      11.319  42.851  39.304  1.00  0.00           C  
ATOM   1791  CD1 LEU A 129      10.586  42.374  38.057  1.00  0.00           C  
ATOM   1792  CD2 LEU A 129      10.767  44.183  39.787  1.00  0.00           C  
ATOM   1793  H   LEU A 129      13.766  41.613  40.690  1.00  0.00           H  
ATOM   1794  HA  LEU A 129      11.617  43.050  42.111  1.00  0.00           H  
ATOM   1795 1HB  LEU A 129      11.510  40.848  40.016  1.00  0.00           H  
ATOM   1796 2HB  LEU A 129      10.112  41.720  40.655  1.00  0.00           H  
ATOM   1797  HG  LEU A 129      12.372  42.965  39.048  1.00  0.00           H  
ATOM   1798 1HD1 LEU A 129      10.690  43.118  37.268  1.00  0.00           H  
ATOM   1799 2HD1 LEU A 129      11.013  41.429  37.722  1.00  0.00           H  
ATOM   1800 3HD1 LEU A 129       9.531  42.235  38.287  1.00  0.00           H  
ATOM   1801 1HD2 LEU A 129      10.872  44.929  38.998  1.00  0.00           H  
ATOM   1802 2HD2 LEU A 129       9.714  44.071  40.042  1.00  0.00           H  
ATOM   1803 3HD2 LEU A 129      11.321  44.508  40.668  1.00  0.00           H  
ATOM   1804  N   GLY A 130      12.633  40.170  43.013  1.00  0.00           N  
ATOM   1805  CA  GLY A 130      12.506  39.147  44.045  1.00  0.00           C  
ATOM   1806  C   GLY A 130      11.679  37.968  43.551  1.00  0.00           C  
ATOM   1807  O   GLY A 130      10.865  37.414  44.290  1.00  0.00           O  
ATOM   1808  H   GLY A 130      13.498  40.239  42.494  1.00  0.00           H  
ATOM   1809 1HA  GLY A 130      13.498  38.803  44.342  1.00  0.00           H  
ATOM   1810 2HA  GLY A 130      12.038  39.579  44.929  1.00  0.00           H  
ATOM   1811  N   LEU A 131      11.893  37.585  42.297  1.00  0.00           N  
ATOM   1812  CA  LEU A 131      11.144  36.491  41.690  1.00  0.00           C  
ATOM   1813  C   LEU A 131      11.836  35.154  41.918  1.00  0.00           C  
ATOM   1814  O   LEU A 131      13.064  35.076  41.940  1.00  0.00           O  
ATOM   1815  CB  LEU A 131      10.973  36.735  40.185  1.00  0.00           C  
ATOM   1816  CG  LEU A 131      10.223  38.017  39.800  1.00  0.00           C  
ATOM   1817  CD1 LEU A 131      10.241  38.178  38.286  1.00  0.00           C  
ATOM   1818  CD2 LEU A 131       8.797  37.948  40.326  1.00  0.00           C  
ATOM   1819  H   LEU A 131      12.594  38.064  41.749  1.00  0.00           H  
ATOM   1820  HA  LEU A 131      10.156  36.452  42.151  1.00  0.00           H  
ATOM   1821 1HB  LEU A 131      11.960  36.778  39.727  1.00  0.00           H  
ATOM   1822 2HB  LEU A 131      10.433  35.892  39.755  1.00  0.00           H  
ATOM   1823  HG  LEU A 131      10.730  38.880  40.234  1.00  0.00           H  
ATOM   1824 1HD1 LEU A 131       9.708  39.090  38.012  1.00  0.00           H  
ATOM   1825 2HD1 LEU A 131      11.271  38.244  37.939  1.00  0.00           H  
ATOM   1826 3HD1 LEU A 131       9.754  37.321  37.822  1.00  0.00           H  
ATOM   1827 1HD2 LEU A 131       8.265  38.860  40.053  1.00  0.00           H  
ATOM   1828 2HD2 LEU A 131       8.290  37.086  39.892  1.00  0.00           H  
ATOM   1829 3HD2 LEU A 131       8.815  37.850  41.412  1.00  0.00           H  
ATOM   1830  N   ASP A 132      11.039  34.105  42.090  1.00  0.00           N  
ATOM   1831  CA  ASP A 132      11.575  32.766  42.307  1.00  0.00           C  
ATOM   1832  C   ASP A 132      11.768  32.028  40.988  1.00  0.00           C  
ATOM   1833  O   ASP A 132      11.349  32.505  39.932  1.00  0.00           O  
ATOM   1834  CB  ASP A 132      10.647  31.957  43.219  1.00  0.00           C  
ATOM   1835  CG  ASP A 132       9.333  31.585  42.546  1.00  0.00           C  
ATOM   1836  OD1 ASP A 132       9.202  31.825  41.369  1.00  0.00           O  
ATOM   1837  OD2 ASP A 132       8.475  31.062  43.214  1.00  0.00           O1-
ATOM   1838  H   ASP A 132      10.038  34.236  42.068  1.00  0.00           H  
ATOM   1839  HA  ASP A 132      12.547  32.856  42.794  1.00  0.00           H  
ATOM   1840 1HB  ASP A 132      11.151  31.045  43.533  1.00  0.00           H  
ATOM   1841 2HB  ASP A 132      10.429  32.536  44.117  1.00  0.00           H  
ATOM   1842  N   PRO A 133      12.404  30.864  41.054  1.00  0.00           N  
ATOM   1843  CA  PRO A 133      12.775  30.124  39.854  1.00  0.00           C  
ATOM   1844  C   PRO A 133      11.554  29.829  38.990  1.00  0.00           C  
ATOM   1845  O   PRO A 133      11.637  29.826  37.762  1.00  0.00           O  
ATOM   1846  CB  PRO A 133      13.391  28.839  40.418  1.00  0.00           C  
ATOM   1847  CG  PRO A 133      14.014  29.267  41.704  1.00  0.00           C  
ATOM   1848  CD  PRO A 133      13.015  30.219  42.304  1.00  0.00           C  
ATOM   1849  HA  PRO A 133      13.467  30.731  39.273  1.00  0.00           H  
ATOM   1850 1HB  PRO A 133      12.610  28.076  40.555  1.00  0.00           H  
ATOM   1851 2HB  PRO A 133      14.121  28.428  39.706  1.00  0.00           H  
ATOM   1852 1HG  PRO A 133      14.202  28.393  42.344  1.00  0.00           H  
ATOM   1853 2HG  PRO A 133      14.989  29.739  41.514  1.00  0.00           H  
ATOM   1854 1HD  PRO A 133      12.284  29.657  42.904  1.00  0.00           H  
ATOM   1855 2HD  PRO A 133      13.542  30.958  42.927  1.00  0.00           H  
ATOM   1856  N   ASP A 134      10.421  29.582  39.640  1.00  0.00           N  
ATOM   1857  CA  ASP A 134       9.201  29.205  38.937  1.00  0.00           C  
ATOM   1858  C   ASP A 134       8.653  30.368  38.120  1.00  0.00           C  
ATOM   1859  O   ASP A 134       8.144  30.180  37.016  1.00  0.00           O  
ATOM   1860  CB  ASP A 134       8.138  28.724  39.928  1.00  0.00           C  
ATOM   1861  CG  ASP A 134       8.466  27.368  40.538  1.00  0.00           C  
ATOM   1862  OD1 ASP A 134       8.753  26.459  39.795  1.00  0.00           O  
ATOM   1863  OD2 ASP A 134       8.428  27.255  41.739  1.00  0.00           O1-
ATOM   1864  H   ASP A 134      10.405  29.658  40.648  1.00  0.00           H  
ATOM   1865  HA  ASP A 134       9.435  28.388  38.253  1.00  0.00           H  
ATOM   1866 1HB  ASP A 134       8.035  29.453  40.733  1.00  0.00           H  
ATOM   1867 2HB  ASP A 134       7.174  28.656  39.423  1.00  0.00           H  
ATOM   1868  N   ALA A 135       8.762  31.573  38.670  1.00  0.00           N  
ATOM   1869  CA  ALA A 135       8.408  32.784  37.939  1.00  0.00           C  
ATOM   1870  C   ALA A 135       9.332  32.998  36.747  1.00  0.00           C  
ATOM   1871  O   ALA A 135       8.904  33.469  35.693  1.00  0.00           O  
ATOM   1872  CB  ALA A 135       8.449  33.993  38.864  1.00  0.00           C  
ATOM   1873  H   ALA A 135       9.098  31.653  39.619  1.00  0.00           H  
ATOM   1874  HA  ALA A 135       7.389  32.677  37.565  1.00  0.00           H  
ATOM   1875 1HB  ALA A 135       8.181  34.889  38.304  1.00  0.00           H  
ATOM   1876 2HB  ALA A 135       7.740  33.849  39.680  1.00  0.00           H  
ATOM   1877 3HB  ALA A 135       9.451  34.104  39.271  1.00  0.00           H  
ATOM   1878  N   ILE A 136      10.603  32.651  36.921  1.00  0.00           N  
ATOM   1879  CA  ILE A 136      11.575  32.727  35.835  1.00  0.00           C  
ATOM   1880  C   ILE A 136      11.285  31.685  34.763  1.00  0.00           C  
ATOM   1881  O   ILE A 136      11.413  31.957  33.569  1.00  0.00           O  
ATOM   1882  CB  ILE A 136      13.006  32.538  36.365  1.00  0.00           C  
ATOM   1883  CG1 ILE A 136      13.358  33.644  37.364  1.00  0.00           C  
ATOM   1884  CG2 ILE A 136      14.001  32.521  35.214  1.00  0.00           C  
ATOM   1885  CD1 ILE A 136      14.628  33.383  38.142  1.00  0.00           C  
ATOM   1886  H   ILE A 136      10.905  32.324  37.827  1.00  0.00           H  
ATOM   1887  HA  ILE A 136      11.502  33.717  35.379  1.00  0.00           H  
ATOM   1888  HB  ILE A 136      13.074  31.593  36.904  1.00  0.00           H  
ATOM   1889 1HG1 ILE A 136      13.469  34.590  36.837  1.00  0.00           H  
ATOM   1890 2HG1 ILE A 136      12.542  33.762  38.077  1.00  0.00           H  
ATOM   1891 1HG2 ILE A 136      15.009  32.387  35.606  1.00  0.00           H  
ATOM   1892 2HG2 ILE A 136      13.763  31.701  34.539  1.00  0.00           H  
ATOM   1893 3HG2 ILE A 136      13.947  33.466  34.671  1.00  0.00           H  
ATOM   1894 1HD1 ILE A 136      14.809  34.210  38.829  1.00  0.00           H  
ATOM   1895 2HD1 ILE A 136      14.527  32.457  38.706  1.00  0.00           H  
ATOM   1896 3HD1 ILE A 136      15.466  33.297  37.450  1.00  0.00           H  
ATOM   1897  N   GLN A 137      10.897  30.490  35.196  1.00  0.00           N  
ATOM   1898  CA  GLN A 137      10.446  29.452  34.277  1.00  0.00           C  
ATOM   1899  C   GLN A 137       9.240  29.915  33.473  1.00  0.00           C  
ATOM   1900  O   GLN A 137       9.131  29.629  32.280  1.00  0.00           O  
ATOM   1901  CB  GLN A 137      10.103  28.171  35.041  1.00  0.00           C  
ATOM   1902  CG  GLN A 137       9.729  26.997  34.153  1.00  0.00           C  
ATOM   1903  CD  GLN A 137      10.886  26.536  33.286  1.00  0.00           C  
ATOM   1904  NE2 GLN A 137      10.642  26.427  31.985  1.00  0.00           N  
ATOM   1905  OE1 GLN A 137      11.987  26.280  33.780  1.00  0.00           O  
ATOM   1906  H   GLN A 137      10.915  30.297  36.187  1.00  0.00           H  
ATOM   1907  HA  GLN A 137      11.256  29.231  33.581  1.00  0.00           H  
ATOM   1908 1HB  GLN A 137      10.955  27.872  35.652  1.00  0.00           H  
ATOM   1909 2HB  GLN A 137       9.268  28.361  35.715  1.00  0.00           H  
ATOM   1910 1HG  GLN A 137       9.420  26.162  34.782  1.00  0.00           H  
ATOM   1911 2HG  GLN A 137       8.910  27.295  33.499  1.00  0.00           H  
ATOM   1912 1HE2 GLN A 137      11.366  26.128  31.363  1.00  0.00           H  
ATOM   1913 2HE2 GLN A 137       9.734  26.645  31.626  1.00  0.00           H  
ATOM   1914  N   ALA A 138       8.334  30.632  34.130  1.00  0.00           N  
ATOM   1915  CA  ALA A 138       7.167  31.193  33.461  1.00  0.00           C  
ATOM   1916  C   ALA A 138       7.573  32.235  32.427  1.00  0.00           C  
ATOM   1917  O   ALA A 138       6.945  32.355  31.374  1.00  0.00           O  
ATOM   1918  CB  ALA A 138       6.215  31.801  34.480  1.00  0.00           C  
ATOM   1919  H   ALA A 138       8.460  30.792  35.120  1.00  0.00           H  
ATOM   1920  HA  ALA A 138       6.644  30.387  32.947  1.00  0.00           H  
ATOM   1921 1HB  ALA A 138       5.348  32.216  33.965  1.00  0.00           H  
ATOM   1922 2HB  ALA A 138       5.888  31.030  35.178  1.00  0.00           H  
ATOM   1923 3HB  ALA A 138       6.724  32.593  35.026  1.00  0.00           H  
ATOM   1924  N   ALA A 139       8.626  32.985  32.731  1.00  0.00           N  
ATOM   1925  CA  ALA A 139       9.195  33.931  31.777  1.00  0.00           C  
ATOM   1926  C   ALA A 139       9.700  33.216  30.530  1.00  0.00           C  
ATOM   1927  O   ALA A 139       9.588  33.735  29.418  1.00  0.00           O  
ATOM   1928  CB  ALA A 139      10.320  34.725  32.424  1.00  0.00           C  
ATOM   1929  H   ALA A 139       9.044  32.899  33.647  1.00  0.00           H  
ATOM   1930  HA  ALA A 139       8.414  34.632  31.478  1.00  0.00           H  
ATOM   1931 1HB  ALA A 139      10.734  35.426  31.699  1.00  0.00           H  
ATOM   1932 2HB  ALA A 139       9.930  35.276  33.280  1.00  0.00           H  
ATOM   1933 3HB  ALA A 139      11.102  34.044  32.757  1.00  0.00           H  
ATOM   1934  N   ALA A 140      10.258  32.026  30.720  1.00  0.00           N  
ATOM   1935  CA  ALA A 140      10.665  31.183  29.603  1.00  0.00           C  
ATOM   1936  C   ALA A 140       9.463  30.752  28.773  1.00  0.00           C  
ATOM   1937  O   ALA A 140       9.541  30.665  27.547  1.00  0.00           O  
ATOM   1938  CB  ALA A 140      11.424  29.963  30.108  1.00  0.00           C  
ATOM   1939  H   ALA A 140      10.405  31.697  31.664  1.00  0.00           H  
ATOM   1940  HA  ALA A 140      11.335  31.758  28.960  1.00  0.00           H  
ATOM   1941 1HB  ALA A 140      11.720  29.344  29.262  1.00  0.00           H  
ATOM   1942 2HB  ALA A 140      12.313  30.287  30.650  1.00  0.00           H  
ATOM   1943 3HB  ALA A 140      10.783  29.387  30.773  1.00  0.00           H  
ATOM   1944  N   GLN A 141       8.350  30.482  29.448  1.00  0.00           N  
ATOM   1945  CA  GLN A 141       7.118  30.096  28.771  1.00  0.00           C  
ATOM   1946  C   GLN A 141       6.542  31.258  27.972  1.00  0.00           C  
ATOM   1947  O   GLN A 141       5.960  31.063  26.905  1.00  0.00           O  
ATOM   1948  CB  GLN A 141       6.084  29.594  29.783  1.00  0.00           C  
ATOM   1949  CG  GLN A 141       6.447  28.272  30.438  1.00  0.00           C  
ATOM   1950  CD  GLN A 141       5.446  27.860  31.502  1.00  0.00           C  
ATOM   1951  NE2 GLN A 141       5.694  26.719  32.135  1.00  0.00           N  
ATOM   1952  OE1 GLN A 141       4.461  28.561  31.751  1.00  0.00           O  
ATOM   1953  H   GLN A 141       8.359  30.546  30.455  1.00  0.00           H  
ATOM   1954  HA  GLN A 141       7.342  29.285  28.079  1.00  0.00           H  
ATOM   1955 1HB  GLN A 141       5.956  30.337  30.571  1.00  0.00           H  
ATOM   1956 2HB  GLN A 141       5.121  29.472  29.289  1.00  0.00           H  
ATOM   1957 1HG  GLN A 141       6.473  27.495  29.674  1.00  0.00           H  
ATOM   1958 2HG  GLN A 141       7.424  28.367  30.908  1.00  0.00           H  
ATOM   1959 1HE2 GLN A 141       5.067  26.396  32.847  1.00  0.00           H  
ATOM   1960 2HE2 GLN A 141       6.504  26.182  31.901  1.00  0.00           H  
ATOM   1961  N   LEU A 142       6.708  32.469  28.494  1.00  0.00           N  
ATOM   1962  CA  LEU A 142       6.377  33.676  27.747  1.00  0.00           C  
ATOM   1963  C   LEU A 142       7.192  33.773  26.465  1.00  0.00           C  
ATOM   1964  O   LEU A 142       6.661  34.082  25.399  1.00  0.00           O  
ATOM   1965  CB  LEU A 142       6.624  34.919  28.612  1.00  0.00           C  
ATOM   1966  CG  LEU A 142       5.564  35.205  29.683  1.00  0.00           C  
ATOM   1967  CD1 LEU A 142       6.117  36.204  30.691  1.00  0.00           C  
ATOM   1968  CD2 LEU A 142       4.303  35.740  29.019  1.00  0.00           C  
ATOM   1969  H   LEU A 142       7.071  32.555  29.432  1.00  0.00           H  
ATOM   1970  HA  LEU A 142       5.322  33.639  27.478  1.00  0.00           H  
ATOM   1971 1HB  LEU A 142       7.582  34.806  29.116  1.00  0.00           H  
ATOM   1972 2HB  LEU A 142       6.681  35.790  27.960  1.00  0.00           H  
ATOM   1973  HG  LEU A 142       5.329  34.285  30.218  1.00  0.00           H  
ATOM   1974 1HD1 LEU A 142       5.363  36.407  31.452  1.00  0.00           H  
ATOM   1975 2HD1 LEU A 142       7.006  35.788  31.164  1.00  0.00           H  
ATOM   1976 3HD1 LEU A 142       6.376  37.130  30.180  1.00  0.00           H  
ATOM   1977 1HD2 LEU A 142       3.549  35.943  29.780  1.00  0.00           H  
ATOM   1978 2HD2 LEU A 142       4.536  36.661  28.484  1.00  0.00           H  
ATOM   1979 3HD2 LEU A 142       3.920  34.999  28.317  1.00  0.00           H  
ATOM   1980  N   GLY A 143       8.490  33.505  26.574  1.00  0.00           N  
ATOM   1981  CA  GLY A 143       9.357  33.434  25.405  1.00  0.00           C  
ATOM   1982  C   GLY A 143       8.854  32.400  24.406  1.00  0.00           C  
ATOM   1983  O   GLY A 143       8.827  32.648  23.201  1.00  0.00           O  
ATOM   1984  H   GLY A 143       8.884  33.346  27.490  1.00  0.00           H  
ATOM   1985 1HA  GLY A 143       9.406  34.412  24.927  1.00  0.00           H  
ATOM   1986 2HA  GLY A 143      10.371  33.179  25.718  1.00  0.00           H  
ATOM   1987  N   GLU A 144       8.457  31.238  24.915  1.00  0.00           N  
ATOM   1988  CA  GLU A 144       7.922  30.175  24.072  1.00  0.00           C  
ATOM   1989  C   GLU A 144       6.598  30.587  23.441  1.00  0.00           C  
ATOM   1990  O   GLU A 144       6.239  30.113  22.364  1.00  0.00           O  
ATOM   1991  CB  GLU A 144       7.733  28.893  24.885  1.00  0.00           C  
ATOM   1992  CG  GLU A 144       9.031  28.236  25.334  1.00  0.00           C  
ATOM   1993  CD  GLU A 144       8.821  27.182  26.385  1.00  0.00           C  
ATOM   1994  OE1 GLU A 144       7.711  27.036  26.839  1.00  0.00           O  
ATOM   1995  OE2 GLU A 144       9.771  26.521  26.734  1.00  0.00           O1-
ATOM   1996  H   GLU A 144       8.529  31.086  25.911  1.00  0.00           H  
ATOM   1997  HA  GLU A 144       8.634  29.976  23.272  1.00  0.00           H  
ATOM   1998 1HB  GLU A 144       7.143  29.110  25.776  1.00  0.00           H  
ATOM   1999 2HB  GLU A 144       7.178  28.165  24.294  1.00  0.00           H  
ATOM   2000 1HG  GLU A 144       9.513  27.780  24.470  1.00  0.00           H  
ATOM   2001 2HG  GLU A 144       9.698  29.004  25.725  1.00  0.00           H  
ATOM   2002  N   ALA A 145       5.878  31.475  24.118  1.00  0.00           N  
ATOM   2003  CA  ALA A 145       4.590  31.950  23.626  1.00  0.00           C  
ATOM   2004  C   ALA A 145       4.771  33.002  22.539  1.00  0.00           C  
ATOM   2005  O   ALA A 145       3.804  33.418  21.897  1.00  0.00           O  
ATOM   2006  CB  ALA A 145       3.759  32.511  24.771  1.00  0.00           C  
ATOM   2007  H   ALA A 145       6.230  31.829  24.995  1.00  0.00           H  
ATOM   2008  HA  ALA A 145       4.049  31.106  23.197  1.00  0.00           H  
ATOM   2009 1HB  ALA A 145       2.800  32.861  24.388  1.00  0.00           H  
ATOM   2010 2HB  ALA A 145       3.588  31.729  25.513  1.00  0.00           H  
ATOM   2011 3HB  ALA A 145       4.290  33.342  25.234  1.00  0.00           H  
ATOM   2012  N   GLY A 146       6.011  33.432  22.337  1.00  0.00           N  
ATOM   2013  CA  GLY A 146       6.321  34.433  21.324  1.00  0.00           C  
ATOM   2014  C   GLY A 146       6.340  35.833  21.923  1.00  0.00           C  
ATOM   2015  O   GLY A 146       6.194  36.826  21.208  1.00  0.00           O  
ATOM   2016  H   GLY A 146       6.760  33.052  22.900  1.00  0.00           H  
ATOM   2017 1HA  GLY A 146       7.290  34.212  20.877  1.00  0.00           H  
ATOM   2018 2HA  GLY A 146       5.581  34.384  20.526  1.00  0.00           H  
ATOM   2019  N   ILE A 147       6.521  35.908  23.237  1.00  0.00           N  
ATOM   2020  CA  ILE A 147       6.608  37.188  23.926  1.00  0.00           C  
ATOM   2021  C   ILE A 147       8.055  37.644  24.066  1.00  0.00           C  
ATOM   2022  O   ILE A 147       8.909  36.893  24.542  1.00  0.00           O  
ATOM   2023  CB  ILE A 147       5.958  37.105  25.319  1.00  0.00           C  
ATOM   2024  CG1 ILE A 147       4.554  36.504  25.218  1.00  0.00           C  
ATOM   2025  CG2 ILE A 147       5.906  38.482  25.964  1.00  0.00           C  
ATOM   2026  CD1 ILE A 147       3.615  37.289  24.331  1.00  0.00           C  
ATOM   2027  H   ILE A 147       6.601  35.056  23.771  1.00  0.00           H  
ATOM   2028  HA  ILE A 147       6.072  37.935  23.341  1.00  0.00           H  
ATOM   2029  HB  ILE A 147       6.541  36.439  25.954  1.00  0.00           H  
ATOM   2030 1HG1 ILE A 147       4.620  35.488  24.830  1.00  0.00           H  
ATOM   2031 2HG1 ILE A 147       4.111  36.444  26.213  1.00  0.00           H  
ATOM   2032 1HG2 ILE A 147       5.443  38.405  26.948  1.00  0.00           H  
ATOM   2033 2HG2 ILE A 147       6.917  38.873  26.069  1.00  0.00           H  
ATOM   2034 3HG2 ILE A 147       5.319  39.155  25.338  1.00  0.00           H  
ATOM   2035 1HD1 ILE A 147       2.640  36.801  24.311  1.00  0.00           H  
ATOM   2036 2HD1 ILE A 147       3.506  38.301  24.723  1.00  0.00           H  
ATOM   2037 3HD1 ILE A 147       4.020  37.333  23.321  1.00  0.00           H  
ATOM   2038  N   SER A 148       8.328  38.876  23.648  1.00  0.00           N  
ATOM   2039  CA  SER A 148       9.688  39.397  23.635  1.00  0.00           C  
ATOM   2040  C   SER A 148      10.191  39.662  25.048  1.00  0.00           C  
ATOM   2041  O   SER A 148       9.400  39.834  25.976  1.00  0.00           O  
ATOM   2042  CB  SER A 148       9.749  40.673  22.819  1.00  0.00           C  
ATOM   2043  OG  SER A 148       9.036  41.704  23.445  1.00  0.00           O  
ATOM   2044  H   SER A 148       7.570  39.464  23.331  1.00  0.00           H  
ATOM   2045  HA  SER A 148      10.340  38.653  23.173  1.00  0.00           H  
ATOM   2046 1HB  SER A 148      10.789  40.973  22.690  1.00  0.00           H  
ATOM   2047 2HB  SER A 148       9.336  40.491  21.828  1.00  0.00           H  
ATOM   2048  HG  SER A 148       8.112  41.551  23.237  1.00  0.00           H  
ATOM   2049  N   SER A 149      11.510  39.691  25.206  1.00  0.00           N  
ATOM   2050  CA  SER A 149      12.121  39.868  26.517  1.00  0.00           C  
ATOM   2051  C   SER A 149      11.742  41.215  27.122  1.00  0.00           C  
ATOM   2052  O   SER A 149      11.593  41.341  28.338  1.00  0.00           O  
ATOM   2053  CB  SER A 149      13.628  39.757  26.409  1.00  0.00           C  
ATOM   2054  OG  SER A 149      14.157  40.813  25.654  1.00  0.00           O  
ATOM   2055  H   SER A 149      12.104  39.587  24.396  1.00  0.00           H  
ATOM   2056  HA  SER A 149      11.758  39.082  27.178  1.00  0.00           H  
ATOM   2057 1HB  SER A 149      14.067  39.765  27.407  1.00  0.00           H  
ATOM   2058 2HB  SER A 149      13.891  38.807  25.944  1.00  0.00           H  
ATOM   2059  HG  SER A 149      14.600  40.407  24.905  1.00  0.00           H  
ATOM   2060  N   GLU A 150      11.589  42.220  26.267  1.00  0.00           N  
ATOM   2061  CA  GLU A 150      11.110  43.528  26.700  1.00  0.00           C  
ATOM   2062  C   GLU A 150       9.712  43.434  27.295  1.00  0.00           C  
ATOM   2063  O   GLU A 150       9.450  43.968  28.373  1.00  0.00           O  
ATOM   2064  CB  GLU A 150      11.112  44.511  25.527  1.00  0.00           C  
ATOM   2065  CG  GLU A 150      10.667  45.921  25.889  1.00  0.00           C  
ATOM   2066  CD  GLU A 150      10.718  46.867  24.723  1.00  0.00           C  
ATOM   2067  OE1 GLU A 150      11.113  46.450  23.660  1.00  0.00           O  
ATOM   2068  OE2 GLU A 150      10.365  48.010  24.894  1.00  0.00           O1-
ATOM   2069  H   GLU A 150      11.805  42.074  25.292  1.00  0.00           H  
ATOM   2070  HA  GLU A 150      11.786  43.904  27.470  1.00  0.00           H  
ATOM   2071 1HB  GLU A 150      12.115  44.574  25.106  1.00  0.00           H  
ATOM   2072 2HB  GLU A 150      10.449  44.142  24.743  1.00  0.00           H  
ATOM   2073 1HG  GLU A 150       9.645  45.883  26.266  1.00  0.00           H  
ATOM   2074 2HG  GLU A 150      11.306  46.299  26.686  1.00  0.00           H  
ATOM   2075  N   GLU A 151       8.817  42.755  26.586  1.00  0.00           N  
ATOM   2076  CA  GLU A 151       7.461  42.538  27.072  1.00  0.00           C  
ATOM   2077  C   GLU A 151       7.460  41.731  28.364  1.00  0.00           C  
ATOM   2078  O   GLU A 151       6.703  42.022  29.290  1.00  0.00           O  
ATOM   2079  CB  GLU A 151       6.623  41.820  26.011  1.00  0.00           C  
ATOM   2080  CG  GLU A 151       6.272  42.675  24.803  1.00  0.00           C  
ATOM   2081  CD  GLU A 151       5.622  41.890  23.697  1.00  0.00           C  
ATOM   2082  OE1 GLU A 151       6.272  41.035  23.143  1.00  0.00           O  
ATOM   2083  OE2 GLU A 151       4.478  42.144  23.407  1.00  0.00           O1-
ATOM   2084  H   GLU A 151       9.085  42.379  25.688  1.00  0.00           H  
ATOM   2085  HA  GLU A 151       7.007  43.509  27.278  1.00  0.00           H  
ATOM   2086 1HB  GLU A 151       7.161  40.943  25.654  1.00  0.00           H  
ATOM   2087 2HB  GLU A 151       5.691  41.473  26.457  1.00  0.00           H  
ATOM   2088 1HG  GLU A 151       5.590  43.467  25.117  1.00  0.00           H  
ATOM   2089 2HG  GLU A 151       7.179  43.144  24.425  1.00  0.00           H  
ATOM   2090  N   ILE A 152       8.315  40.714  28.421  1.00  0.00           N  
ATOM   2091  CA  ILE A 152       8.423  39.872  29.605  1.00  0.00           C  
ATOM   2092  C   ILE A 152       8.841  40.684  30.824  1.00  0.00           C  
ATOM   2093  O   ILE A 152       8.290  40.514  31.913  1.00  0.00           O  
ATOM   2094  CB  ILE A 152       9.432  38.731  29.377  1.00  0.00           C  
ATOM   2095  CG1 ILE A 152       8.894  37.744  28.338  1.00  0.00           C  
ATOM   2096  CG2 ILE A 152       9.735  38.019  30.686  1.00  0.00           C  
ATOM   2097  CD1 ILE A 152       9.925  36.752  27.848  1.00  0.00           C  
ATOM   2098  H   ILE A 152       8.903  40.524  27.623  1.00  0.00           H  
ATOM   2099  HA  ILE A 152       7.449  39.430  29.807  1.00  0.00           H  
ATOM   2100  HB  ILE A 152      10.358  39.140  28.973  1.00  0.00           H  
ATOM   2101 1HG1 ILE A 152       8.060  37.187  28.763  1.00  0.00           H  
ATOM   2102 2HG1 ILE A 152       8.514  38.293  27.476  1.00  0.00           H  
ATOM   2103 1HG2 ILE A 152      10.449  37.216  30.506  1.00  0.00           H  
ATOM   2104 2HG2 ILE A 152      10.158  38.729  31.396  1.00  0.00           H  
ATOM   2105 3HG2 ILE A 152       8.814  37.602  31.095  1.00  0.00           H  
ATOM   2106 1HD1 ILE A 152       9.469  36.086  27.114  1.00  0.00           H  
ATOM   2107 2HD1 ILE A 152      10.755  37.288  27.386  1.00  0.00           H  
ATOM   2108 3HD1 ILE A 152      10.294  36.166  28.688  1.00  0.00           H  
ATOM   2109  N   LEU A 153       9.815  41.568  30.635  1.00  0.00           N  
ATOM   2110  CA  LEU A 153      10.283  42.433  31.712  1.00  0.00           C  
ATOM   2111  C   LEU A 153       9.147  43.278  32.272  1.00  0.00           C  
ATOM   2112  O   LEU A 153       9.048  43.477  33.483  1.00  0.00           O  
ATOM   2113  CB  LEU A 153      11.406  43.348  31.208  1.00  0.00           C  
ATOM   2114  CG  LEU A 153      12.760  42.666  30.969  1.00  0.00           C  
ATOM   2115  CD1 LEU A 153      13.684  43.618  30.219  1.00  0.00           C  
ATOM   2116  CD2 LEU A 153      13.366  42.257  32.303  1.00  0.00           C  
ATOM   2117  H   LEU A 153      10.242  41.641  29.723  1.00  0.00           H  
ATOM   2118  HA  LEU A 153      10.670  41.807  32.515  1.00  0.00           H  
ATOM   2119 1HB  LEU A 153      11.093  43.799  30.268  1.00  0.00           H  
ATOM   2120 2HB  LEU A 153      11.560  44.143  31.937  1.00  0.00           H  
ATOM   2121  HG  LEU A 153      12.618  41.782  30.348  1.00  0.00           H  
ATOM   2122 1HD1 LEU A 153      14.645  43.134  30.048  1.00  0.00           H  
ATOM   2123 2HD1 LEU A 153      13.233  43.880  29.261  1.00  0.00           H  
ATOM   2124 3HD1 LEU A 153      13.831  44.521  30.809  1.00  0.00           H  
ATOM   2125 1HD2 LEU A 153      14.328  41.772  32.133  1.00  0.00           H  
ATOM   2126 2HD2 LEU A 153      13.510  43.140  32.925  1.00  0.00           H  
ATOM   2127 3HD2 LEU A 153      12.695  41.563  32.810  1.00  0.00           H  
ATOM   2128  N   GLU A 154       8.292  43.776  31.385  1.00  0.00           N  
ATOM   2129  CA  GLU A 154       7.144  44.578  31.792  1.00  0.00           C  
ATOM   2130  C   GLU A 154       6.099  43.723  32.497  1.00  0.00           C  
ATOM   2131  O   GLU A 154       5.478  44.160  33.466  1.00  0.00           O  
ATOM   2132  CB  GLU A 154       6.517  45.268  30.578  1.00  0.00           C  
ATOM   2133  CG  GLU A 154       7.377  46.363  29.964  1.00  0.00           C  
ATOM   2134  CD  GLU A 154       7.663  47.488  30.920  1.00  0.00           C  
ATOM   2135  OE1 GLU A 154       6.790  47.834  31.679  1.00  0.00           O  
ATOM   2136  OE2 GLU A 154       8.755  48.004  30.891  1.00  0.00           O1-
ATOM   2137  H   GLU A 154       8.442  43.594  30.403  1.00  0.00           H  
ATOM   2138  HA  GLU A 154       7.487  45.343  32.490  1.00  0.00           H  
ATOM   2139 1HB  GLU A 154       6.314  44.529  29.804  1.00  0.00           H  
ATOM   2140 2HB  GLU A 154       5.564  45.713  30.864  1.00  0.00           H  
ATOM   2141 1HG  GLU A 154       8.323  45.929  29.640  1.00  0.00           H  
ATOM   2142 2HG  GLU A 154       6.871  46.759  29.086  1.00  0.00           H  
ATOM   2143  N   LEU A 155       5.909  42.505  32.005  1.00  0.00           N  
ATOM   2144  CA  LEU A 155       4.967  41.571  32.610  1.00  0.00           C  
ATOM   2145  C   LEU A 155       5.423  41.147  33.999  1.00  0.00           C  
ATOM   2146  O   LEU A 155       4.614  41.009  34.915  1.00  0.00           O  
ATOM   2147  CB  LEU A 155       4.801  40.334  31.720  1.00  0.00           C  
ATOM   2148  CG  LEU A 155       4.052  40.558  30.399  1.00  0.00           C  
ATOM   2149  CD1 LEU A 155       4.154  39.308  29.538  1.00  0.00           C  
ATOM   2150  CD2 LEU A 155       2.600  40.904  30.692  1.00  0.00           C  
ATOM   2151  H   LEU A 155       6.433  42.214  31.192  1.00  0.00           H  
ATOM   2152  HA  LEU A 155       4.000  42.070  32.704  1.00  0.00           H  
ATOM   2153 1HB  LEU A 155       5.790  39.945  31.478  1.00  0.00           H  
ATOM   2154 2HB  LEU A 155       4.261  39.571  32.281  1.00  0.00           H  
ATOM   2155  HG  LEU A 155       4.517  41.379  29.853  1.00  0.00           H  
ATOM   2156 1HD1 LEU A 155       3.624  39.467  28.600  1.00  0.00           H  
ATOM   2157 2HD1 LEU A 155       5.203  39.095  29.328  1.00  0.00           H  
ATOM   2158 3HD1 LEU A 155       3.711  38.464  30.066  1.00  0.00           H  
ATOM   2159 1HD2 LEU A 155       2.069  41.064  29.754  1.00  0.00           H  
ATOM   2160 2HD2 LEU A 155       2.133  40.084  31.238  1.00  0.00           H  
ATOM   2161 3HD2 LEU A 155       2.555  41.812  31.294  1.00  0.00           H  
ATOM   2162  N   LEU A 156       6.726  40.938  34.148  1.00  0.00           N  
ATOM   2163  CA  LEU A 156       7.297  40.545  35.430  1.00  0.00           C  
ATOM   2164  C   LEU A 156       7.300  41.706  36.414  1.00  0.00           C  
ATOM   2165  O   LEU A 156       7.097  41.518  37.614  1.00  0.00           O  
ATOM   2166  CB  LEU A 156       8.730  40.030  35.236  1.00  0.00           C  
ATOM   2167  CG  LEU A 156       8.868  38.739  34.419  1.00  0.00           C  
ATOM   2168  CD1 LEU A 156      10.342  38.421  34.217  1.00  0.00           C  
ATOM   2169  CD2 LEU A 156       8.157  37.603  35.139  1.00  0.00           C  
ATOM   2170  H   LEU A 156       7.340  41.058  33.353  1.00  0.00           H  
ATOM   2171  HA  LEU A 156       6.689  39.742  35.849  1.00  0.00           H  
ATOM   2172 1HB  LEU A 156       9.312  40.803  34.736  1.00  0.00           H  
ATOM   2173 2HB  LEU A 156       9.171  39.849  36.217  1.00  0.00           H  
ATOM   2174  HG  LEU A 156       8.419  38.882  33.435  1.00  0.00           H  
ATOM   2175 1HD1 LEU A 156      10.440  37.504  33.635  1.00  0.00           H  
ATOM   2176 2HD1 LEU A 156      10.822  39.240  33.682  1.00  0.00           H  
ATOM   2177 3HD1 LEU A 156      10.822  38.288  35.186  1.00  0.00           H  
ATOM   2178 1HD2 LEU A 156       8.254  36.686  34.558  1.00  0.00           H  
ATOM   2179 2HD2 LEU A 156       8.604  37.458  36.122  1.00  0.00           H  
ATOM   2180 3HD2 LEU A 156       7.101  37.850  35.254  1.00  0.00           H  
ATOM   2181  N   ARG A 157       7.528  42.911  35.899  1.00  0.00           N  
ATOM   2182  CA  ARG A 157       7.422  44.121  36.705  1.00  0.00           C  
ATOM   2183  C   ARG A 157       6.019  44.282  37.277  1.00  0.00           C  
ATOM   2184  O   ARG A 157       5.850  44.598  38.454  1.00  0.00           O  
ATOM   2185  CB  ARG A 157       7.773  45.348  35.876  1.00  0.00           C  
ATOM   2186  CG  ARG A 157       7.722  46.666  36.632  1.00  0.00           C  
ATOM   2187  CD  ARG A 157       8.022  47.820  35.746  1.00  0.00           C  
ATOM   2188  NE  ARG A 157       7.029  47.968  34.694  1.00  0.00           N  
ATOM   2189  CZ  ARG A 157       5.816  48.530  34.861  1.00  0.00           C  
ATOM   2190  NH1 ARG A 157       5.461  48.991  36.040  1.00  0.00           N1+
ATOM   2191  NH2 ARG A 157       4.982  48.619  33.839  1.00  0.00           N  
ATOM   2192  H   ARG A 157       7.781  42.990  34.925  1.00  0.00           H  
ATOM   2193  HA  ARG A 157       8.125  44.047  37.537  1.00  0.00           H  
ATOM   2194 1HB  ARG A 157       8.778  45.239  35.472  1.00  0.00           H  
ATOM   2195 2HB  ARG A 157       7.087  45.425  35.032  1.00  0.00           H  
ATOM   2196 1HG  ARG A 157       6.725  46.807  37.052  1.00  0.00           H  
ATOM   2197 2HG  ARG A 157       8.456  46.652  37.438  1.00  0.00           H  
ATOM   2198 1HD  ARG A 157       8.035  48.737  36.334  1.00  0.00           H  
ATOM   2199 2HD  ARG A 157       8.995  47.675  35.278  1.00  0.00           H  
ATOM   2200  HE  ARG A 157       7.266  47.626  33.772  1.00  0.00           H  
ATOM   2201 1HH1 ARG A 157       6.099  48.923  36.821  1.00  0.00           H  
ATOM   2202 2HH1 ARG A 157       4.552  49.412  36.166  1.00  0.00           H  
ATOM   2203 1HH2 ARG A 157       5.255  48.265  32.932  1.00  0.00           H  
ATOM   2204 2HH2 ARG A 157       4.074  49.040  33.964  1.00  0.00           H  
ATOM   2205  N   ALA A 158       5.015  44.062  36.437  1.00  0.00           N  
ATOM   2206  CA  ALA A 158       3.624  44.105  36.875  1.00  0.00           C  
ATOM   2207  C   ALA A 158       3.364  43.087  37.979  1.00  0.00           C  
ATOM   2208  O   ALA A 158       2.701  43.391  38.971  1.00  0.00           O  
ATOM   2209  CB  ALA A 158       2.691  43.862  35.699  1.00  0.00           C  
ATOM   2210  H   ALA A 158       5.219  43.857  35.469  1.00  0.00           H  
ATOM   2211  HA  ALA A 158       3.418  45.099  37.271  1.00  0.00           H  
ATOM   2212 1HB  ALA A 158       1.655  43.897  36.042  1.00  0.00           H  
ATOM   2213 2HB  ALA A 158       2.848  44.632  34.943  1.00  0.00           H  
ATOM   2214 3HB  ALA A 158       2.896  42.883  35.268  1.00  0.00           H  
ATOM   2215  N   ALA A 159       3.889  41.880  37.801  1.00  0.00           N  
ATOM   2216  CA  ALA A 159       3.743  40.826  38.798  1.00  0.00           C  
ATOM   2217  C   ALA A 159       4.298  41.264  40.147  1.00  0.00           C  
ATOM   2218  O   ALA A 159       3.687  41.026  41.188  1.00  0.00           O  
ATOM   2219  CB  ALA A 159       4.436  39.554  38.330  1.00  0.00           C  
ATOM   2220  H   ALA A 159       4.402  41.689  36.952  1.00  0.00           H  
ATOM   2221  HA  ALA A 159       2.682  40.609  38.919  1.00  0.00           H  
ATOM   2222 1HB  ALA A 159       4.319  38.778  39.085  1.00  0.00           H  
ATOM   2223 2HB  ALA A 159       3.988  39.220  37.393  1.00  0.00           H  
ATOM   2224 3HB  ALA A 159       5.496  39.753  38.175  1.00  0.00           H  
ATOM   2225  N   HIS A 160       5.461  41.909  40.122  1.00  0.00           N  
ATOM   2226  CA  HIS A 160       6.062  42.452  41.334  1.00  0.00           C  
ATOM   2227  C   HIS A 160       5.160  43.499  41.975  1.00  0.00           C  
ATOM   2228  O   HIS A 160       4.867  43.433  43.168  1.00  0.00           O  
ATOM   2229  CB  HIS A 160       7.431  43.069  41.029  1.00  0.00           C  
ATOM   2230  CG  HIS A 160       8.107  43.656  42.229  1.00  0.00           C  
ATOM   2231  CD2 HIS A 160       8.282  44.943  42.613  1.00  0.00           C  
ATOM   2232  ND1 HIS A 160       8.702  42.882  43.203  1.00  0.00           N  
ATOM   2233  CE1 HIS A 160       9.214  43.667  44.134  1.00  0.00           C  
ATOM   2234  NE2 HIS A 160       8.972  44.921  43.800  1.00  0.00           N  
ATOM   2235  H   HIS A 160       5.940  42.025  39.241  1.00  0.00           H  
ATOM   2236  HA  HIS A 160       6.201  41.637  42.047  1.00  0.00           H  
ATOM   2237 1HB  HIS A 160       8.088  42.305  40.608  1.00  0.00           H  
ATOM   2238 2HB  HIS A 160       7.319  43.853  40.282  1.00  0.00           H  
ATOM   2239  HD1 HIS A 160       8.813  41.887  43.181  1.00  0.00           H  
ATOM   2240  HD2 HIS A 160       7.987  45.894  42.170  1.00  0.00           H  
ATOM   2241  HE1 HIS A 160       9.732  43.244  44.995  1.00  0.00           H  
ATOM   2242  N   GLU A 161       4.723  44.465  41.175  1.00  0.00           N  
ATOM   2243  CA  GLU A 161       3.964  45.599  41.688  1.00  0.00           C  
ATOM   2244  C   GLU A 161       2.571  45.173  42.135  1.00  0.00           C  
ATOM   2245  O   GLU A 161       2.025  45.714  43.097  1.00  0.00           O  
ATOM   2246  CB  GLU A 161       3.856  46.694  40.624  1.00  0.00           C  
ATOM   2247  CG  GLU A 161       5.174  47.376  40.288  1.00  0.00           C  
ATOM   2248  CD  GLU A 161       5.034  48.431  39.225  1.00  0.00           C  
ATOM   2249  OE1 GLU A 161       3.927  48.696  38.821  1.00  0.00           O  
ATOM   2250  OE2 GLU A 161       6.034  48.971  38.816  1.00  0.00           O1-
ATOM   2251  H   GLU A 161       4.920  44.413  40.186  1.00  0.00           H  
ATOM   2252  HA  GLU A 161       4.490  46.007  42.551  1.00  0.00           H  
ATOM   2253 1HB  GLU A 161       3.455  46.269  39.704  1.00  0.00           H  
ATOM   2254 2HB  GLU A 161       3.158  47.461  40.962  1.00  0.00           H  
ATOM   2255 1HG  GLU A 161       5.573  47.838  41.191  1.00  0.00           H  
ATOM   2256 2HG  GLU A 161       5.887  46.622  39.953  1.00  0.00           H  
ATOM   2257  N   LEU A 162       2.002  44.198  41.433  1.00  0.00           N  
ATOM   2258  CA  LEU A 162       0.641  43.751  41.709  1.00  0.00           C  
ATOM   2259  C   LEU A 162       0.630  42.630  42.740  1.00  0.00           C  
ATOM   2260  O   LEU A 162      -0.421  42.278  43.277  1.00  0.00           O  
ATOM   2261  CB  LEU A 162      -0.032  43.272  40.416  1.00  0.00           C  
ATOM   2262  CG  LEU A 162      -0.161  44.322  39.305  1.00  0.00           C  
ATOM   2263  CD1 LEU A 162      -0.903  43.719  38.120  1.00  0.00           C  
ATOM   2264  CD2 LEU A 162      -0.892  45.543  39.843  1.00  0.00           C  
ATOM   2265  H   LEU A 162       2.523  43.760  40.689  1.00  0.00           H  
ATOM   2266  HA  LEU A 162       0.076  44.592  42.112  1.00  0.00           H  
ATOM   2267 1HB  LEU A 162       0.540  42.437  40.017  1.00  0.00           H  
ATOM   2268 2HB  LEU A 162      -1.034  42.918  40.656  1.00  0.00           H  
ATOM   2269  HG  LEU A 162       0.832  44.616  38.964  1.00  0.00           H  
ATOM   2270 1HD1 LEU A 162      -0.993  44.465  37.330  1.00  0.00           H  
ATOM   2271 2HD1 LEU A 162      -0.347  42.860  37.743  1.00  0.00           H  
ATOM   2272 3HD1 LEU A 162      -1.894  43.401  38.435  1.00  0.00           H  
ATOM   2273 1HD2 LEU A 162      -0.983  46.291  39.054  1.00  0.00           H  
ATOM   2274 2HD2 LEU A 162      -1.887  45.252  40.184  1.00  0.00           H  
ATOM   2275 3HD2 LEU A 162      -0.332  45.965  40.678  1.00  0.00           H  
ATOM   2276  N   GLY A 163       1.804  42.072  43.014  1.00  0.00           N  
ATOM   2277  CA  GLY A 163       1.946  41.053  44.045  1.00  0.00           C  
ATOM   2278  C   GLY A 163       1.452  39.698  43.551  1.00  0.00           C  
ATOM   2279  O   GLY A 163       0.807  38.953  44.290  1.00  0.00           O  
ATOM   2280  H   GLY A 163       2.619  42.363  42.494  1.00  0.00           H  
ATOM   2281 1HA  GLY A 163       2.990  40.976  44.341  1.00  0.00           H  
ATOM   2282 2HA  GLY A 163       1.381  41.348  44.929  1.00  0.00           H  
ATOM   2283  N   LEU A 164       1.758  39.384  42.297  1.00  0.00           N  
ATOM   2284  CA  LEU A 164       1.314  38.134  41.690  1.00  0.00           C  
ATOM   2285  C   LEU A 164       2.330  37.021  41.919  1.00  0.00           C  
ATOM   2286  O   LEU A 164       3.536  37.265  41.940  1.00  0.00           O  
ATOM   2287  CB  LEU A 164       1.087  38.326  40.185  1.00  0.00           C  
ATOM   2288  CG  LEU A 164       0.034  39.373  39.799  1.00  0.00           C  
ATOM   2289  CD1 LEU A 164       0.009  39.535  38.285  1.00  0.00           C  
ATOM   2290  CD2 LEU A 164      -1.325  38.941  40.326  1.00  0.00           C  
ATOM   2291  H   LEU A 164       2.310  40.027  41.749  1.00  0.00           H  
ATOM   2292  HA  LEU A 164       0.374  37.841  42.151  1.00  0.00           H  
ATOM   2293 1HB  LEU A 164       2.030  38.621  39.727  1.00  0.00           H  
ATOM   2294 2HB  LEU A 164       0.781  37.372  39.756  1.00  0.00           H  
ATOM   2295  HG  LEU A 164       0.302  40.336  40.234  1.00  0.00           H  
ATOM   2296 1HD1 LEU A 164      -0.738  40.278  38.012  1.00  0.00           H  
ATOM   2297 2HD1 LEU A 164       0.989  39.862  37.939  1.00  0.00           H  
ATOM   2298 3HD1 LEU A 164      -0.240  38.580  37.821  1.00  0.00           H  
ATOM   2299 1HD2 LEU A 164      -2.075  39.685  40.052  1.00  0.00           H  
ATOM   2300 2HD2 LEU A 164      -1.596  37.978  39.892  1.00  0.00           H  
ATOM   2301 3HD2 LEU A 164      -1.286  38.851  41.411  1.00  0.00           H  
ATOM   2302  N   ASP A 165       1.833  35.801  42.090  1.00  0.00           N  
ATOM   2303  CA  ASP A 165       2.697  34.646  42.307  1.00  0.00           C  
ATOM   2304  C   ASP A 165       3.074  33.985  40.988  1.00  0.00           C  
ATOM   2305  O   ASP A 165       2.547  34.336  39.933  1.00  0.00           O  
ATOM   2306  CB  ASP A 165       2.010  33.625  43.218  1.00  0.00           C  
ATOM   2307  CG  ASP A 165       0.794  32.977  42.570  1.00  0.00           C  
ATOM   2308  OD1 ASP A 165       0.640  33.107  41.379  1.00  0.00           O  
ATOM   2309  OD2 ASP A 165       0.031  32.359  43.273  1.00  0.00           O1-
ATOM   2310  H   ASP A 165       0.834  35.669  42.068  1.00  0.00           H  
ATOM   2311  HA  ASP A 165       3.613  34.987  42.794  1.00  0.00           H  
ATOM   2312 1HB  ASP A 165       2.720  32.843  43.488  1.00  0.00           H  
ATOM   2313 2HB  ASP A 165       1.696  34.114  44.140  1.00  0.00           H  
ATOM   2314  N   PRO A 166       3.991  33.025  41.054  1.00  0.00           N  
ATOM   2315  CA  PRO A 166       4.539  32.404  39.854  1.00  0.00           C  
ATOM   2316  C   PRO A 166       3.438  31.804  38.991  1.00  0.00           C  
ATOM   2317  O   PRO A 166       3.520  31.823  37.762  1.00  0.00           O  
ATOM   2318  CB  PRO A 166       5.468  31.323  40.418  1.00  0.00           C  
ATOM   2319  CG  PRO A 166       5.954  31.895  41.705  1.00  0.00           C  
ATOM   2320  CD  PRO A 166       4.742  32.559  42.302  1.00  0.00           C  
ATOM   2321  HA  PRO A 166       5.051  33.170  39.273  1.00  0.00           H  
ATOM   2322 1HB  PRO A 166       4.913  30.383  40.550  1.00  0.00           H  
ATOM   2323 2HB  PRO A 166       6.281  31.119  39.706  1.00  0.00           H  
ATOM   2324 1HG  PRO A 166       6.358  31.096  42.347  1.00  0.00           H  
ATOM   2325 2HG  PRO A 166       6.777  32.601  41.521  1.00  0.00           H  
ATOM   2326 1HD  PRO A 166       4.178  31.828  42.899  1.00  0.00           H  
ATOM   2327 2HD  PRO A 166       5.058  33.408  42.927  1.00  0.00           H  
ATOM   2328  N   ASP A 167       2.407  31.273  39.640  1.00  0.00           N  
ATOM   2329  CA  ASP A 167       1.326  30.593  38.936  1.00  0.00           C  
ATOM   2330  C   ASP A 167       0.498  31.575  38.120  1.00  0.00           C  
ATOM   2331  O   ASP A 167       0.055  31.259  37.016  1.00  0.00           O  
ATOM   2332  CB  ASP A 167       0.422  29.854  39.925  1.00  0.00           C  
ATOM   2333  CG  ASP A 167       1.089  28.628  40.536  1.00  0.00           C  
ATOM   2334  OD1 ASP A 167       1.731  27.903  39.813  1.00  0.00           O  
ATOM   2335  OD2 ASP A 167       0.950  28.429  41.719  1.00  0.00           O1-
ATOM   2336  H   ASP A 167       2.372  31.342  40.647  1.00  0.00           H  
ATOM   2337  HA  ASP A 167       1.765  29.864  38.253  1.00  0.00           H  
ATOM   2338 1HB  ASP A 167       0.133  30.530  40.730  1.00  0.00           H  
ATOM   2339 2HB  ASP A 167      -0.491  29.538  39.419  1.00  0.00           H  
ATOM   2340  N   CYS A 168       0.287  32.780  38.670  1.00  0.00           N  
ATOM   2341  CA  CYS A 168      -0.362  33.852  37.923  1.00  0.00           C  
ATOM   2342  C   CYS A 168       0.478  34.274  36.740  1.00  0.00           C  
ATOM   2343  O   CYS A 168      -0.065  34.634  35.693  1.00  0.00           O  
ATOM   2344  CB  CYS A 168      -0.611  35.066  38.819  1.00  0.00           C  
ATOM   2345  SG  CYS A 168      -1.748  34.751  40.190  1.00  0.00           S  
ATOM   2346  H   CYS A 168       0.584  32.948  39.620  1.00  0.00           H  
ATOM   2347  HA  CYS A 168      -1.320  33.468  37.525  1.00  0.00           H  
ATOM   2348 1HB  CYS A 168       0.335  35.409  39.237  1.00  0.00           H  
ATOM   2349 2HB  CYS A 168      -1.020  35.881  38.222  1.00  0.00           H  
ATOM   2350  HG  CYS A 168      -0.855  34.160  40.978  1.00  0.00           H  
ATOM   2351  N   ILE A 169       1.788  34.283  36.920  1.00  0.00           N  
ATOM   2352  CA  ILE A 169       2.706  34.611  35.836  1.00  0.00           C  
ATOM   2353  C   ILE A 169       2.698  33.529  34.763  1.00  0.00           C  
ATOM   2354  O   ILE A 169       2.749  33.824  33.569  1.00  0.00           O  
ATOM   2355  CB  ILE A 169       4.138  34.797  36.367  1.00  0.00           C  
ATOM   2356  CG1 ILE A 169       4.192  35.958  37.364  1.00  0.00           C  
ATOM   2357  CG2 ILE A 169       5.106  35.035  35.218  1.00  0.00           C  
ATOM   2358  CD1 ILE A 169       5.486  36.039  38.140  1.00  0.00           C  
ATOM   2359  H   ILE A 169       2.164  34.046  37.827  1.00  0.00           H  
ATOM   2360  HA  ILE A 169       2.382  35.547  35.379  1.00  0.00           H  
ATOM   2361  HB  ILE A 169       4.445  33.903  36.909  1.00  0.00           H  
ATOM   2362 1HG1 ILE A 169       4.052  36.900  36.833  1.00  0.00           H  
ATOM   2363 2HG1 ILE A 169       3.373  35.863  38.078  1.00  0.00           H  
ATOM   2364 1HG2 ILE A 169       6.114  35.165  35.611  1.00  0.00           H  
ATOM   2365 2HG2 ILE A 169       5.086  34.177  34.545  1.00  0.00           H  
ATOM   2366 3HG2 ILE A 169       4.809  35.931  34.672  1.00  0.00           H  
ATOM   2367 1HD1 ILE A 169       5.448  36.886  38.825  1.00  0.00           H  
ATOM   2368 2HD1 ILE A 169       5.629  35.119  38.707  1.00  0.00           H  
ATOM   2369 3HD1 ILE A 169       6.316  36.171  37.447  1.00  0.00           H  
ATOM   2370  N   ALA A 170       2.633  32.273  35.196  1.00  0.00           N  
ATOM   2371  CA  ALA A 170       2.467  31.154  34.278  1.00  0.00           C  
ATOM   2372  C   ALA A 170       1.180  31.288  33.472  1.00  0.00           C  
ATOM   2373  O   ALA A 170       1.147  30.984  32.280  1.00  0.00           O  
ATOM   2374  CB  ALA A 170       2.476  29.838  35.041  1.00  0.00           C  
ATOM   2375  H   ALA A 170       2.699  32.091  36.187  1.00  0.00           H  
ATOM   2376  HA  ALA A 170       3.305  31.149  33.581  1.00  0.00           H  
ATOM   2377 1HB  ALA A 170       2.352  29.010  34.342  1.00  0.00           H  
ATOM   2378 2HB  ALA A 170       3.427  29.729  35.566  1.00  0.00           H  
ATOM   2379 3HB  ALA A 170       1.662  29.829  35.763  1.00  0.00           H  
ATOM   2380  N   ALA A 171       0.121  31.747  34.131  1.00  0.00           N  
ATOM   2381  CA  ALA A 171      -1.152  31.987  33.461  1.00  0.00           C  
ATOM   2382  C   ALA A 171      -1.031  33.097  32.427  1.00  0.00           C  
ATOM   2383  O   ALA A 171      -1.669  33.051  31.374  1.00  0.00           O  
ATOM   2384  CB  ALA A 171      -2.230  32.330  34.478  1.00  0.00           C  
ATOM   2385  H   ALA A 171       0.200  31.934  35.120  1.00  0.00           H  
ATOM   2386  HA  ALA A 171      -1.450  31.074  32.947  1.00  0.00           H  
ATOM   2387 1HB  ALA A 171      -3.176  32.506  33.963  1.00  0.00           H  
ATOM   2388 2HB  ALA A 171      -2.349  31.501  35.177  1.00  0.00           H  
ATOM   2389 3HB  ALA A 171      -1.943  33.227  35.025  1.00  0.00           H  
ATOM   2390  N   ALA A 172      -0.208  34.095  32.731  1.00  0.00           N  
ATOM   2391  CA  ALA A 172       0.097  35.155  31.778  1.00  0.00           C  
ATOM   2392  C   ALA A 172       0.770  34.598  30.530  1.00  0.00           C  
ATOM   2393  O   ALA A 172       0.525  35.069  29.419  1.00  0.00           O  
ATOM   2394  CB  ALA A 172       0.975  36.214  32.427  1.00  0.00           C  
ATOM   2395  H   ALA A 172       0.217  34.120  33.646  1.00  0.00           H  
ATOM   2396  HA  ALA A 172      -0.839  35.631  31.479  1.00  0.00           H  
ATOM   2397 1HB  ALA A 172       1.192  36.999  31.703  1.00  0.00           H  
ATOM   2398 2HB  ALA A 172       0.456  36.643  33.283  1.00  0.00           H  
ATOM   2399 3HB  ALA A 172       1.906  35.759  32.759  1.00  0.00           H  
ATOM   2400  N   ALA A 173       1.616  33.592  30.720  1.00  0.00           N  
ATOM   2401  CA  ALA A 173       2.228  32.883  29.602  1.00  0.00           C  
ATOM   2402  C   ALA A 173       1.179  32.155  28.773  1.00  0.00           C  
ATOM   2403  O   ALA A 173       1.275  32.090  27.547  1.00  0.00           O  
ATOM   2404  CB  ALA A 173       3.278  31.904  30.106  1.00  0.00           C  
ATOM   2405  H   ALA A 173       1.844  33.311  31.664  1.00  0.00           H  
ATOM   2406  HA  ALA A 173       2.726  33.611  28.961  1.00  0.00           H  
ATOM   2407 1HB  ALA A 173       3.723  31.381  29.259  1.00  0.00           H  
ATOM   2408 2HB  ALA A 173       4.052  32.447  30.647  1.00  0.00           H  
ATOM   2409 3HB  ALA A 173       2.809  31.180  30.771  1.00  0.00           H  
ATOM   2410  N   ASP A 174       0.173  31.605  29.448  1.00  0.00           N  
ATOM   2411  CA  ASP A 174      -0.917  30.915  28.771  1.00  0.00           C  
ATOM   2412  C   ASP A 174      -1.774  31.887  27.972  1.00  0.00           C  
ATOM   2413  O   ASP A 174      -2.287  31.547  26.905  1.00  0.00           O  
ATOM   2414  CB  ASP A 174      -1.790  30.169  29.783  1.00  0.00           C  
ATOM   2415  CG  ASP A 174      -1.173  28.855  30.243  1.00  0.00           C  
ATOM   2416  OD1 ASP A 174      -1.025  27.975  29.429  1.00  0.00           O  
ATOM   2417  OD2 ASP A 174      -0.857  28.744  31.403  1.00  0.00           O1-
ATOM   2418  H   ASP A 174       0.165  31.670  30.456  1.00  0.00           H  
ATOM   2419  HA  ASP A 174      -0.489  30.188  28.078  1.00  0.00           H  
ATOM   2420 1HB  ASP A 174      -1.956  30.801  30.656  1.00  0.00           H  
ATOM   2421 2HB  ASP A 174      -2.764  29.961  29.340  1.00  0.00           H  
ATOM   2422  N   LEU A 175      -1.927  33.100  28.494  1.00  0.00           N  
ATOM   2423  CA  LEU A 175      -2.558  34.181  27.748  1.00  0.00           C  
ATOM   2424  C   LEU A 175      -1.796  34.484  26.465  1.00  0.00           C  
ATOM   2425  O   LEU A 175      -2.391  34.647  25.400  1.00  0.00           O  
ATOM   2426  CB  LEU A 175      -2.638  35.445  28.613  1.00  0.00           C  
ATOM   2427  CG  LEU A 175      -3.736  35.450  29.684  1.00  0.00           C  
ATOM   2428  CD1 LEU A 175      -3.457  36.556  30.693  1.00  0.00           C  
ATOM   2429  CD2 LEU A 175      -5.092  35.643  29.021  1.00  0.00           C  
ATOM   2430  H   LEU A 175      -1.598  33.276  29.433  1.00  0.00           H  
ATOM   2431  HA  LEU A 175      -3.567  33.872  27.478  1.00  0.00           H  
ATOM   2432 1HB  LEU A 175      -1.683  35.582  29.117  1.00  0.00           H  
ATOM   2433 2HB  LEU A 175      -2.807  36.302  27.961  1.00  0.00           H  
ATOM   2434  HG  LEU A 175      -3.726  34.500  30.220  1.00  0.00           H  
ATOM   2435 1HD1 LEU A 175      -4.238  36.559  31.454  1.00  0.00           H  
ATOM   2436 2HD1 LEU A 175      -2.491  36.382  31.166  1.00  0.00           H  
ATOM   2437 3HD1 LEU A 175      -3.445  37.518  30.183  1.00  0.00           H  
ATOM   2438 1HD2 LEU A 175      -5.872  35.646  29.783  1.00  0.00           H  
ATOM   2439 2HD2 LEU A 175      -5.103  36.593  28.487  1.00  0.00           H  
ATOM   2440 3HD2 LEU A 175      -5.273  34.830  28.319  1.00  0.00           H  
ATOM   2441  N   GLY A 176      -0.473  34.562  26.575  1.00  0.00           N  
ATOM   2442  CA  GLY A 176       0.385  34.719  25.405  1.00  0.00           C  
ATOM   2443  C   GLY A 176       0.164  33.590  24.407  1.00  0.00           C  
ATOM   2444  O   GLY A 176       0.072  33.822  23.201  1.00  0.00           O  
ATOM   2445  H   GLY A 176      -0.052  34.511  27.490  1.00  0.00           H  
ATOM   2446 1HA  GLY A 176       0.177  35.676  24.927  1.00  0.00           H  
ATOM   2447 2HA  GLY A 176       1.427  34.735  25.718  1.00  0.00           H  
ATOM   2448  N   GLN A 177       0.082  32.364  24.915  1.00  0.00           N  
ATOM   2449  CA  GLN A 177      -0.160  31.200  24.072  1.00  0.00           C  
ATOM   2450  C   GLN A 177      -1.546  31.255  23.442  1.00  0.00           C  
ATOM   2451  O   GLN A 177      -1.770  30.703  22.363  1.00  0.00           O  
ATOM   2452  CB  GLN A 177      -0.005  29.910  24.882  1.00  0.00           C  
ATOM   2453  CG  GLN A 177       1.421  29.615  25.316  1.00  0.00           C  
ATOM   2454  CD  GLN A 177       1.523  28.355  26.154  1.00  0.00           C  
ATOM   2455  NE2 GLN A 177       1.981  28.504  27.391  1.00  0.00           N  
ATOM   2456  OE1 GLN A 177       1.192  27.259  25.694  1.00  0.00           O  
ATOM   2457  H   GLN A 177       0.190  32.236  25.911  1.00  0.00           H  
ATOM   2458  HA  GLN A 177       0.579  31.191  23.272  1.00  0.00           H  
ATOM   2459 1HB  GLN A 177      -0.624  29.966  25.777  1.00  0.00           H  
ATOM   2460 2HB  GLN A 177      -0.358  29.065  24.292  1.00  0.00           H  
ATOM   2461 1HG  GLN A 177       2.041  29.486  24.428  1.00  0.00           H  
ATOM   2462 2HG  GLN A 177       1.790  30.452  25.910  1.00  0.00           H  
ATOM   2463 1HE2 GLN A 177       2.070  27.708  27.992  1.00  0.00           H  
ATOM   2464 2HE2 GLN A 177       2.238  29.412  27.724  1.00  0.00           H  
ATOM   2465  N   ALA A 178      -2.472  31.925  24.118  1.00  0.00           N  
ATOM   2466  CA  ALA A 178      -3.838  32.052  23.625  1.00  0.00           C  
ATOM   2467  C   ALA A 178      -3.937  33.115  22.540  1.00  0.00           C  
ATOM   2468  O   ALA A 178      -4.977  33.266  21.898  1.00  0.00           O  
ATOM   2469  CB  ALA A 178      -4.785  32.377  24.771  1.00  0.00           C  
ATOM   2470  H   ALA A 178      -2.224  32.358  24.995  1.00  0.00           H  
ATOM   2471  HA  ALA A 178      -4.142  31.096  23.198  1.00  0.00           H  
ATOM   2472 1HB  ALA A 178      -5.802  32.468  24.388  1.00  0.00           H  
ATOM   2473 2HB  ALA A 178      -4.749  31.579  25.513  1.00  0.00           H  
ATOM   2474 3HB  ALA A 178      -4.488  33.317  25.234  1.00  0.00           H  
ATOM   2475  N   GLY A 179      -2.848  33.850  22.337  1.00  0.00           N  
ATOM   2476  CA  GLY A 179      -2.809  34.898  21.324  1.00  0.00           C  
ATOM   2477  C   GLY A 179      -3.153  36.255  21.923  1.00  0.00           C  
ATOM   2478  O   GLY A 179      -3.552  37.176  21.209  1.00  0.00           O  
ATOM   2479  H   GLY A 179      -2.028  33.678  22.899  1.00  0.00           H  
ATOM   2480 1HA  GLY A 179      -1.815  34.934  20.877  1.00  0.00           H  
ATOM   2481 2HA  GLY A 179      -3.512  34.659  20.527  1.00  0.00           H  
ATOM   2482  N   ILE A 180      -2.997  36.374  23.238  1.00  0.00           N  
ATOM   2483  CA  ILE A 180      -3.246  37.633  23.928  1.00  0.00           C  
ATOM   2484  C   ILE A 180      -1.965  38.447  24.067  1.00  0.00           C  
ATOM   2485  O   ILE A 180      -0.948  37.944  24.543  1.00  0.00           O  
ATOM   2486  CB  ILE A 180      -3.852  37.385  25.321  1.00  0.00           C  
ATOM   2487  CG1 ILE A 180      -5.051  36.439  25.221  1.00  0.00           C  
ATOM   2488  CG2 ILE A 180      -4.260  38.700  25.966  1.00  0.00           C  
ATOM   2489  CD1 ILE A 180      -6.162  36.953  24.334  1.00  0.00           C  
ATOM   2490  H   ILE A 180      -2.700  35.571  23.772  1.00  0.00           H  
ATOM   2491  HA  ILE A 180      -3.955  38.216  23.342  1.00  0.00           H  
ATOM   2492  HB  ILE A 180      -3.115  36.893  25.956  1.00  0.00           H  
ATOM   2493 1HG1 ILE A 180      -4.723  35.475  24.833  1.00  0.00           H  
ATOM   2494 2HG1 ILE A 180      -5.463  36.266  26.216  1.00  0.00           H  
ATOM   2495 1HG2 ILE A 180      -4.687  38.507  26.950  1.00  0.00           H  
ATOM   2496 2HG2 ILE A 180      -3.386  39.341  26.070  1.00  0.00           H  
ATOM   2497 3HG2 ILE A 180      -5.002  39.198  25.340  1.00  0.00           H  
ATOM   2498 1HD1 ILE A 180      -6.977  36.228  24.314  1.00  0.00           H  
ATOM   2499 2HD1 ILE A 180      -6.531  37.902  24.726  1.00  0.00           H  
ATOM   2500 3HD1 ILE A 180      -5.783  37.100  23.324  1.00  0.00           H  
ATOM   2501  N   SER A 181      -2.021  39.707  23.649  1.00  0.00           N  
ATOM   2502  CA  SER A 181      -0.842  40.563  23.636  1.00  0.00           C  
ATOM   2503  C   SER A 181      -0.425  40.949  25.049  1.00  0.00           C  
ATOM   2504  O   SER A 181      -1.233  40.911  25.977  1.00  0.00           O  
ATOM   2505  CB  SER A 181      -1.113  41.811  22.820  1.00  0.00           C  
ATOM   2506  OG  SER A 181      -2.057  42.631  23.454  1.00  0.00           O  
ATOM   2507  H   SER A 181      -2.905  40.079  23.331  1.00  0.00           H  
ATOM   2508  HA  SER A 181      -0.020  40.015  23.173  1.00  0.00           H  
ATOM   2509 1HB  SER A 181      -0.184  42.364  22.680  1.00  0.00           H  
ATOM   2510 2HB  SER A 181      -1.478  41.529  21.833  1.00  0.00           H  
ATOM   2511  HG  SER A 181      -2.911  42.221  23.298  1.00  0.00           H  
ATOM   2512  N   SER A 182       0.841  41.319  25.206  1.00  0.00           N  
ATOM   2513  CA  SER A 182       1.385  41.648  26.518  1.00  0.00           C  
ATOM   2514  C   SER A 182       0.671  42.851  27.124  1.00  0.00           C  
ATOM   2515  O   SER A 182       0.496  42.933  28.339  1.00  0.00           O  
ATOM   2516  CB  SER A 182       2.870  41.931  26.411  1.00  0.00           C  
ATOM   2517  OG  SER A 182       3.109  43.088  25.659  1.00  0.00           O  
ATOM   2518  H   SER A 182       1.443  41.371  24.396  1.00  0.00           H  
ATOM   2519  HA  SER A 182       1.239  40.795  27.178  1.00  0.00           H  
ATOM   2520 1HB  SER A 182       3.292  42.050  27.409  1.00  0.00           H  
ATOM   2521 2HB  SER A 182       3.369  41.082  25.945  1.00  0.00           H  
ATOM   2522  HG  SER A 182       3.641  42.812  24.909  1.00  0.00           H  
ATOM   2523  N   SER A 183       0.262  43.782  26.268  1.00  0.00           N  
ATOM   2524  CA  SER A 183      -0.537  44.922  26.702  1.00  0.00           C  
ATOM   2525  C   SER A 183      -1.864  44.471  27.296  1.00  0.00           C  
ATOM   2526  O   SER A 183      -2.255  44.918  28.375  1.00  0.00           O  
ATOM   2527  CB  SER A 183      -0.787  45.859  25.536  1.00  0.00           C  
ATOM   2528  OG  SER A 183      -1.563  46.957  25.931  1.00  0.00           O  
ATOM   2529  H   SER A 183       0.510  43.696  25.293  1.00  0.00           H  
ATOM   2530  HA  SER A 183       0.017  45.460  27.472  1.00  0.00           H  
ATOM   2531 1HB  SER A 183       0.167  46.208  25.139  1.00  0.00           H  
ATOM   2532 2HB  SER A 183      -1.295  45.320  24.739  1.00  0.00           H  
ATOM   2533  HG  SER A 183      -1.547  47.571  25.193  1.00  0.00           H  
ATOM   2534  N   GLU A 184      -2.553  43.582  26.588  1.00  0.00           N  
ATOM   2535  CA  GLU A 184      -3.808  43.020  27.074  1.00  0.00           C  
ATOM   2536  C   GLU A 184      -3.598  42.242  28.366  1.00  0.00           C  
ATOM   2537  O   GLU A 184      -4.406  42.326  29.291  1.00  0.00           O  
ATOM   2538  CB  GLU A 184      -4.433  42.111  26.014  1.00  0.00           C  
ATOM   2539  CG  GLU A 184      -5.057  42.851  24.839  1.00  0.00           C  
ATOM   2540  CD  GLU A 184      -5.405  41.942  23.694  1.00  0.00           C  
ATOM   2541  OE1 GLU A 184      -4.541  41.232  23.239  1.00  0.00           O  
ATOM   2542  OE2 GLU A 184      -6.537  41.958  23.272  1.00  0.00           O1-
ATOM   2543  H   GLU A 184      -2.196  43.287  25.690  1.00  0.00           H  
ATOM   2544  HA  GLU A 184      -4.496  43.842  27.279  1.00  0.00           H  
ATOM   2545 1HB  GLU A 184      -3.672  41.438  25.618  1.00  0.00           H  
ATOM   2546 2HB  GLU A 184      -5.207  41.496  26.472  1.00  0.00           H  
ATOM   2547 1HG  GLU A 184      -5.963  43.352  25.179  1.00  0.00           H  
ATOM   2548 2HG  GLU A 184      -4.361  43.614  24.493  1.00  0.00           H  
ATOM   2549  N   ILE A 185      -2.508  41.483  28.422  1.00  0.00           N  
ATOM   2550  CA  ILE A 185      -2.187  40.695  29.607  1.00  0.00           C  
ATOM   2551  C   ILE A 185      -1.994  41.588  30.826  1.00  0.00           C  
ATOM   2552  O   ILE A 185      -2.480  41.282  31.914  1.00  0.00           O  
ATOM   2553  CB  ILE A 185      -0.918  39.854  29.380  1.00  0.00           C  
ATOM   2554  CG1 ILE A 185      -1.180  38.762  28.340  1.00  0.00           C  
ATOM   2555  CG2 ILE A 185      -0.444  39.243  30.690  1.00  0.00           C  
ATOM   2556  CD1 ILE A 185       0.072  38.070  27.852  1.00  0.00           C  
ATOM   2557  H   ILE A 185      -1.891  41.448  27.625  1.00  0.00           H  
ATOM   2558  HA  ILE A 185      -3.014  40.017  29.808  1.00  0.00           H  
ATOM   2559  HB  ILE A 185      -0.128  40.488  28.979  1.00  0.00           H  
ATOM   2560 1HG1 ILE A 185      -1.843  38.008  28.763  1.00  0.00           H  
ATOM   2561 2HG1 ILE A 185      -1.687  39.195  27.477  1.00  0.00           H  
ATOM   2562 1HG2 ILE A 185       0.454  38.651  30.512  1.00  0.00           H  
ATOM   2563 2HG2 ILE A 185      -0.219  40.036  31.401  1.00  0.00           H  
ATOM   2564 3HG2 ILE A 185      -1.226  38.602  31.097  1.00  0.00           H  
ATOM   2565 1HD1 ILE A 185      -0.194  37.310  27.117  1.00  0.00           H  
ATOM   2566 2HD1 ILE A 185       0.737  38.802  27.392  1.00  0.00           H  
ATOM   2567 3HD1 ILE A 185       0.578  37.598  28.693  1.00  0.00           H  
ATOM   2568  N   THR A 186      -1.282  42.693  30.637  1.00  0.00           N  
ATOM   2569  CA  THR A 186      -1.052  43.651  31.712  1.00  0.00           C  
ATOM   2570  C   THR A 186      -2.369  44.173  32.273  1.00  0.00           C  
ATOM   2571  O   THR A 186      -2.517  44.336  33.485  1.00  0.00           O  
ATOM   2572  CB  THR A 186      -0.191  44.831  31.228  1.00  0.00           C  
ATOM   2573  CG2 THR A 186       0.037  45.824  32.358  1.00  0.00           C  
ATOM   2574  OG1 THR A 186       1.075  44.343  30.763  1.00  0.00           O  
ATOM   2575  H   THR A 186      -0.887  42.875  29.725  1.00  0.00           H  
ATOM   2576  HA  THR A 186      -0.515  43.146  32.517  1.00  0.00           H  
ATOM   2577  HB  THR A 186      -0.695  45.336  30.405  1.00  0.00           H  
ATOM   2578  HG1 THR A 186       0.951  43.879  29.932  1.00  0.00           H  
ATOM   2579 1HG2 THR A 186       0.647  46.651  31.997  1.00  0.00           H  
ATOM   2580 2HG2 THR A 186      -0.923  46.206  32.706  1.00  0.00           H  
ATOM   2581 3HG2 THR A 186       0.549  45.327  33.180  1.00  0.00           H  
ATOM   2582  N   ALA A 187      -3.323  44.433  31.386  1.00  0.00           N  
ATOM   2583  CA  ALA A 187      -4.639  44.911  31.793  1.00  0.00           C  
ATOM   2584  C   ALA A 187      -5.429  43.813  32.499  1.00  0.00           C  
ATOM   2585  O   ALA A 187      -6.143  44.074  33.467  1.00  0.00           O  
ATOM   2586  CB  ALA A 187      -5.410  45.427  30.587  1.00  0.00           C  
ATOM   2587  H   ALA A 187      -3.131  44.296  30.404  1.00  0.00           H  
ATOM   2588  HA  ALA A 187      -4.506  45.735  32.491  1.00  0.00           H  
ATOM   2589 1HB  ALA A 187      -6.392  45.780  30.907  1.00  0.00           H  
ATOM   2590 2HB  ALA A 187      -4.861  46.248  30.128  1.00  0.00           H  
ATOM   2591 3HB  ALA A 187      -5.534  44.622  29.863  1.00  0.00           H  
ATOM   2592  N   LEU A 188      -5.296  42.586  32.006  1.00  0.00           N  
ATOM   2593  CA  LEU A 188      -5.966  41.441  32.611  1.00  0.00           C  
ATOM   2594  C   LEU A 188      -5.414  41.151  34.000  1.00  0.00           C  
ATOM   2595  O   LEU A 188      -6.161  40.807  34.917  1.00  0.00           O  
ATOM   2596  CB  LEU A 188      -5.805  40.202  31.722  1.00  0.00           C  
ATOM   2597  CG  LEU A 188      -6.553  40.242  30.383  1.00  0.00           C  
ATOM   2598  CD1 LEU A 188      -6.161  39.033  29.544  1.00  0.00           C  
ATOM   2599  CD2 LEU A 188      -8.053  40.266  30.639  1.00  0.00           C  
ATOM   2600  H   LEU A 188      -4.714  42.443  31.192  1.00  0.00           H  
ATOM   2601  HA  LEU A 188      -7.028  41.673  32.705  1.00  0.00           H  
ATOM   2602 1HB  LEU A 188      -4.747  40.064  31.506  1.00  0.00           H  
ATOM   2603 2HB  LEU A 188      -6.159  39.330  32.272  1.00  0.00           H  
ATOM   2604  HG  LEU A 188      -6.265  41.138  29.832  1.00  0.00           H  
ATOM   2605 1HD1 LEU A 188      -6.692  39.062  28.593  1.00  0.00           H  
ATOM   2606 2HD1 LEU A 188      -5.087  39.052  29.360  1.00  0.00           H  
ATOM   2607 3HD1 LEU A 188      -6.422  38.120  30.078  1.00  0.00           H  
ATOM   2608 1HD2 LEU A 188      -8.584  40.296  29.688  1.00  0.00           H  
ATOM   2609 2HD2 LEU A 188      -8.342  39.371  31.189  1.00  0.00           H  
ATOM   2610 3HD2 LEU A 188      -8.308  41.150  31.225  1.00  0.00           H  
ATOM   2611  N   LEU A 189      -4.100  41.285  34.149  1.00  0.00           N  
ATOM   2612  CA  LEU A 189      -3.448  41.053  35.431  1.00  0.00           C  
ATOM   2613  C   LEU A 189      -3.747  42.176  36.416  1.00  0.00           C  
ATOM   2614  O   LEU A 189      -3.893  41.942  37.615  1.00  0.00           O  
ATOM   2615  CB  LEU A 189      -1.933  40.925  35.237  1.00  0.00           C  
ATOM   2616  CG  LEU A 189      -1.467  39.712  34.421  1.00  0.00           C  
ATOM   2617  CD1 LEU A 189       0.041  39.784  34.219  1.00  0.00           C  
ATOM   2618  CD2 LEU A 189      -1.861  38.433  35.144  1.00  0.00           C  
ATOM   2619  H   LEU A 189      -3.540  41.560  33.354  1.00  0.00           H  
ATOM   2620  HA  LEU A 189      -3.827  40.120  35.849  1.00  0.00           H  
ATOM   2621 1HB  LEU A 189      -1.570  41.820  34.735  1.00  0.00           H  
ATOM   2622 2HB  LEU A 189      -1.459  40.865  36.217  1.00  0.00           H  
ATOM   2623  HG  LEU A 189      -1.935  39.733  33.438  1.00  0.00           H  
ATOM   2624 1HD1 LEU A 189       0.373  38.922  33.639  1.00  0.00           H  
ATOM   2625 2HD1 LEU A 189       0.294  40.699  33.683  1.00  0.00           H  
ATOM   2626 3HD1 LEU A 189       0.539  39.782  35.188  1.00  0.00           H  
ATOM   2627 1HD2 LEU A 189      -1.530  37.570  34.564  1.00  0.00           H  
ATOM   2628 2HD2 LEU A 189      -1.391  38.410  36.128  1.00  0.00           H  
ATOM   2629 3HD2 LEU A 189      -2.944  38.399  35.259  1.00  0.00           H  
ATOM   2630  N   LEU A 190      -3.838  43.399  35.900  1.00  0.00           N  
ATOM   2631  CA  LEU A 190      -4.253  44.541  36.707  1.00  0.00           C  
ATOM   2632  C   LEU A 190      -5.650  44.332  37.278  1.00  0.00           C  
ATOM   2633  O   LEU A 190      -5.895  44.596  38.455  1.00  0.00           O  
ATOM   2634  CB  LEU A 190      -4.225  45.823  35.866  1.00  0.00           C  
ATOM   2635  CG  LEU A 190      -2.850  46.483  35.706  1.00  0.00           C  
ATOM   2636  CD1 LEU A 190      -2.877  47.435  34.518  1.00  0.00           C  
ATOM   2637  CD2 LEU A 190      -2.487  47.219  36.988  1.00  0.00           C  
ATOM   2638  H   LEU A 190      -3.615  43.541  34.925  1.00  0.00           H  
ATOM   2639  HA  LEU A 190      -3.553  44.651  37.535  1.00  0.00           H  
ATOM   2640 1HB  LEU A 190      -4.600  45.594  34.870  1.00  0.00           H  
ATOM   2641 2HB  LEU A 190      -4.891  46.554  36.323  1.00  0.00           H  
ATOM   2642  HG  LEU A 190      -2.100  45.718  35.504  1.00  0.00           H  
ATOM   2643 1HD1 LEU A 190      -1.899  47.904  34.404  1.00  0.00           H  
ATOM   2644 2HD1 LEU A 190      -3.120  46.878  33.612  1.00  0.00           H  
ATOM   2645 3HD1 LEU A 190      -3.630  48.203  34.684  1.00  0.00           H  
ATOM   2646 1HD2 LEU A 190      -1.510  47.687  36.874  1.00  0.00           H  
ATOM   2647 2HD2 LEU A 190      -3.236  47.986  37.190  1.00  0.00           H  
ATOM   2648 3HD2 LEU A 190      -2.458  46.514  37.817  1.00  0.00           H  
ATOM   2649  N   ALA A 191      -6.564  43.859  36.437  1.00  0.00           N  
ATOM   2650  CA  ALA A 191      -7.918  43.542  36.877  1.00  0.00           C  
ATOM   2651  C   ALA A 191      -7.907  42.491  37.981  1.00  0.00           C  
ATOM   2652  O   ALA A 191      -8.625  42.612  38.973  1.00  0.00           O  
ATOM   2653  CB  ALA A 191      -8.759  43.065  35.702  1.00  0.00           C  
ATOM   2654  H   ALA A 191      -6.315  43.713  35.469  1.00  0.00           H  
ATOM   2655  HA  ALA A 191      -8.363  44.449  37.284  1.00  0.00           H  
ATOM   2656 1HB  ALA A 191      -9.766  42.834  36.046  1.00  0.00           H  
ATOM   2657 2HB  ALA A 191      -8.805  43.849  34.946  1.00  0.00           H  
ATOM   2658 3HB  ALA A 191      -8.309  42.173  35.271  1.00  0.00           H  
ATOM   2659  N   ALA A 192      -7.086  41.461  37.802  1.00  0.00           N  
ATOM   2660  CA  ALA A 192      -6.953  40.404  38.800  1.00  0.00           C  
ATOM   2661  C   ALA A 192      -6.532  40.971  40.148  1.00  0.00           C  
ATOM   2662  O   ALA A 192      -7.061  40.584  41.189  1.00  0.00           O  
ATOM   2663  CB  ALA A 192      -5.957  39.356  38.332  1.00  0.00           C  
ATOM   2664  H   ALA A 192      -6.541  41.407  36.954  1.00  0.00           H  
ATOM   2665  HA  ALA A 192      -7.929  39.934  38.926  1.00  0.00           H  
ATOM   2666 1HB  ALA A 192      -5.869  38.575  39.087  1.00  0.00           H  
ATOM   2667 2HB  ALA A 192      -6.302  38.918  37.395  1.00  0.00           H  
ATOM   2668 3HB  ALA A 192      -4.985  39.821  38.177  1.00  0.00           H  
ATOM   2669  N   ALA A 193      -5.576  41.894  40.124  1.00  0.00           N  
ATOM   2670  CA  ALA A 193      -5.135  42.575  41.335  1.00  0.00           C  
ATOM   2671  C   ALA A 193      -6.278  43.354  41.976  1.00  0.00           C  
ATOM   2672  O   ALA A 193      -6.542  43.216  43.170  1.00  0.00           O  
ATOM   2673  CB  ALA A 193      -3.969  43.504  41.026  1.00  0.00           C  
ATOM   2674  H   ALA A 193      -5.143  42.130  39.242  1.00  0.00           H  
ATOM   2675  HA  ALA A 193      -4.789  41.840  42.061  1.00  0.00           H  
ATOM   2676 1HB  ALA A 193      -3.651  44.005  41.940  1.00  0.00           H  
ATOM   2677 2HB  ALA A 193      -3.139  42.924  40.622  1.00  0.00           H  
ATOM   2678 3HB  ALA A 193      -4.280  44.247  40.295  1.00  0.00           H  
ATOM   2679  N   ALA A 194      -6.950  44.174  41.176  1.00  0.00           N  
ATOM   2680  CA  ALA A 194      -7.978  45.073  41.688  1.00  0.00           C  
ATOM   2681  C   ALA A 194      -9.211  44.301  42.136  1.00  0.00           C  
ATOM   2682  O   ALA A 194      -9.920  44.720  43.051  1.00  0.00           O  
ATOM   2683  CB  ALA A 194      -8.353  46.105  40.634  1.00  0.00           C  
ATOM   2684  H   ALA A 194      -6.745  44.173  40.187  1.00  0.00           H  
ATOM   2685  HA  ALA A 194      -7.576  45.601  42.553  1.00  0.00           H  
ATOM   2686 1HB  ALA A 194      -9.122  46.768  41.031  1.00  0.00           H  
ATOM   2687 2HB  ALA A 194      -7.472  46.688  40.366  1.00  0.00           H  
ATOM   2688 3HB  ALA A 194      -8.735  45.597  39.749  1.00  0.00           H  
ATOM   2689  N   ILE A 195      -9.486  43.188  41.520  1.00  0.00           N  
ATOM   2690  CA  ILE A 195     -10.550  42.322  42.010  1.00  0.00           C  
ATOM   2691  C   ILE A 195     -10.203  41.741  43.377  1.00  0.00           C  
ATOM   2692  O   ILE A 195     -11.040  41.713  44.280  1.00  0.00           O  
ATOM   2693  CB  ILE A 195     -10.825  41.176  41.020  1.00  0.00           C  
ATOM   2694  CG1 ILE A 195     -11.510  41.711  39.760  1.00  0.00           C  
ATOM   2695  CG2 ILE A 195     -11.676  40.099  41.675  1.00  0.00           C  
ATOM   2696  CD1 ILE A 195     -11.530  40.730  38.611  1.00  0.00           C  
ATOM   2697  H   ILE A 195      -8.967  42.914  40.698  1.00  0.00           H  
ATOM   2698  HA  ILE A 195     -11.461  42.913  42.109  1.00  0.00           H  
ATOM   2699  HB  ILE A 195      -9.881  40.735  40.702  1.00  0.00           H  
ATOM   2700 1HG1 ILE A 195     -12.538  41.985  39.993  1.00  0.00           H  
ATOM   2701 2HG1 ILE A 195     -11.000  42.615  39.425  1.00  0.00           H  
ATOM   2702 1HG2 ILE A 195     -11.862  39.296  40.961  1.00  0.00           H  
ATOM   2703 2HG2 ILE A 195     -11.152  39.699  42.542  1.00  0.00           H  
ATOM   2704 3HG2 ILE A 195     -12.627  40.529  41.992  1.00  0.00           H  
ATOM   2705 1HD1 ILE A 195     -12.031  41.182  37.754  1.00  0.00           H  
ATOM   2706 2HD1 ILE A 195     -10.507  40.468  38.337  1.00  0.00           H  
ATOM   2707 3HD1 ILE A 195     -12.066  39.829  38.911  1.00  0.00           H  
ATOM   2708  N   GLU A 196      -8.965  41.282  43.521  1.00  0.00           N  
ATOM   2709  CA  GLU A 196      -8.492  40.742  44.789  1.00  0.00           C  
ATOM   2710  C   GLU A 196      -8.573  41.785  45.896  1.00  0.00           C  
ATOM   2711  O   GLU A 196      -9.090  41.513  46.981  1.00  0.00           O  
ATOM   2712  CB  GLU A 196      -7.052  40.241  44.653  1.00  0.00           C  
ATOM   2713  CG  GLU A 196      -6.462  39.666  45.933  1.00  0.00           C  
ATOM   2714  CD  GLU A 196      -5.047  39.189  45.762  1.00  0.00           C  
ATOM   2715  OE1 GLU A 196      -4.618  39.053  44.641  1.00  0.00           O  
ATOM   2716  OE2 GLU A 196      -4.394  38.960  46.752  1.00  0.00           O1-
ATOM   2717  H   GLU A 196      -8.337  41.305  42.731  1.00  0.00           H  
ATOM   2718  HA  GLU A 196      -9.135  39.907  45.072  1.00  0.00           H  
ATOM   2719 1HB  GLU A 196      -7.007  39.467  43.887  1.00  0.00           H  
ATOM   2720 2HB  GLU A 196      -6.411  41.060  44.329  1.00  0.00           H  
ATOM   2721 1HG  GLU A 196      -6.484  40.433  46.707  1.00  0.00           H  
ATOM   2722 2HG  GLU A 196      -7.083  38.834  46.265  1.00  0.00           H  
ATOM   2723  N   LEU A 197      -8.062  42.978  45.617  1.00  0.00           N  
ATOM   2724  CA  LEU A 197      -8.054  44.058  46.597  1.00  0.00           C  
ATOM   2725  C   LEU A 197      -9.471  44.486  46.955  1.00  0.00           C  
ATOM   2726  O   LEU A 197      -9.752  44.833  48.101  1.00  0.00           O  
ATOM   2727  CB  LEU A 197      -7.272  45.261  46.055  1.00  0.00           C  
ATOM   2728  CG  LEU A 197      -5.763  45.047  45.875  1.00  0.00           C  
ATOM   2729  CD1 LEU A 197      -5.185  46.181  45.040  1.00  0.00           C  
ATOM   2730  CD2 LEU A 197      -5.094  44.978  47.240  1.00  0.00           C  
ATOM   2731  H   LEU A 197      -7.665  43.142  44.702  1.00  0.00           H  
ATOM   2732  HA  LEU A 197      -7.577  43.693  47.508  1.00  0.00           H  
ATOM   2733 1HB  LEU A 197      -7.685  45.535  45.086  1.00  0.00           H  
ATOM   2734 2HB  LEU A 197      -7.408  46.100  46.736  1.00  0.00           H  
ATOM   2735  HG  LEU A 197      -5.589  44.115  45.338  1.00  0.00           H  
ATOM   2736 1HD1 LEU A 197      -4.113  46.028  44.912  1.00  0.00           H  
ATOM   2737 2HD1 LEU A 197      -5.668  46.196  44.062  1.00  0.00           H  
ATOM   2738 3HD1 LEU A 197      -5.360  47.130  45.545  1.00  0.00           H  
ATOM   2739 1HD2 LEU A 197      -4.022  44.825  47.112  1.00  0.00           H  
ATOM   2740 2HD2 LEU A 197      -5.266  45.911  47.778  1.00  0.00           H  
ATOM   2741 3HD2 LEU A 197      -5.513  44.147  47.809  1.00  0.00           H  
ATOM   2742  N   ALA A 198     -10.357  44.458  45.968  1.00  0.00           N  
ATOM   2743  CA  ALA A 198     -11.764  44.771  46.193  1.00  0.00           C  
ATOM   2744  C   ALA A 198     -12.408  43.770  47.144  1.00  0.00           C  
ATOM   2745  O   ALA A 198     -13.194  44.144  48.015  1.00  0.00           O  
ATOM   2746  CB  ALA A 198     -12.518  44.803  44.871  1.00  0.00           C  
ATOM   2747  H   ALA A 198     -10.053  44.213  45.037  1.00  0.00           H  
ATOM   2748  HA  ALA A 198     -11.828  45.756  46.657  1.00  0.00           H  
ATOM   2749 1HB  ALA A 198     -13.566  45.040  45.054  1.00  0.00           H  
ATOM   2750 2HB  ALA A 198     -12.084  45.566  44.224  1.00  0.00           H  
ATOM   2751 3HB  ALA A 198     -12.444  43.832  44.385  1.00  0.00           H  
ATOM   2752  N   LYS A 199     -12.069  42.498  46.972  1.00  0.00           N  
ATOM   2753  CA  LYS A 199     -12.566  41.449  47.852  1.00  0.00           C  
ATOM   2754  C   LYS A 199     -12.028  41.611  49.268  1.00  0.00           C  
ATOM   2755  O   LYS A 199     -12.750  41.414  50.246  1.00  0.00           O  
ATOM   2756  CB  LYS A 199     -12.193  40.070  47.303  1.00  0.00           C  
ATOM   2757  CG  LYS A 199     -12.987  39.646  46.073  1.00  0.00           C  
ATOM   2758  CD  LYS A 199     -12.541  38.281  45.571  1.00  0.00           C  
ATOM   2759  CE  LYS A 199     -13.375  37.829  44.381  1.00  0.00           C  
ATOM   2760  NZ  LYS A 199     -12.928  36.510  43.858  1.00  0.00           N1+
ATOM   2761  H   LYS A 199     -11.449  42.252  46.214  1.00  0.00           H  
ATOM   2762  HA  LYS A 199     -13.653  41.524  47.901  1.00  0.00           H  
ATOM   2763 1HB  LYS A 199     -11.136  40.057  47.040  1.00  0.00           H  
ATOM   2764 2HB  LYS A 199     -12.349  39.316  48.076  1.00  0.00           H  
ATOM   2765 1HG  LYS A 199     -14.048  39.605  46.320  1.00  0.00           H  
ATOM   2766 2HG  LYS A 199     -12.845  40.380  45.279  1.00  0.00           H  
ATOM   2767 1HD  LYS A 199     -11.493  38.328  45.273  1.00  0.00           H  
ATOM   2768 2HD  LYS A 199     -12.641  37.549  46.372  1.00  0.00           H  
ATOM   2769 1HE  LYS A 199     -14.421  37.752  44.678  1.00  0.00           H  
ATOM   2770 2HE  LYS A 199     -13.300  38.566  43.583  1.00  0.00           H  
ATOM   2771 1HZ  LYS A 199     -13.504  36.247  43.071  1.00  0.00           H  
ATOM   2772 2HZ  LYS A 199     -11.964  36.574  43.562  1.00  0.00           H  
ATOM   2773 3HZ  LYS A 199     -13.011  35.814  44.584  1.00  0.00           H  
ATOM   2774  N   ARG A 200     -10.755  41.975  49.372  1.00  0.00           N  
ATOM   2775  CA  ARG A 200     -10.118  42.172  50.668  1.00  0.00           C  
ATOM   2776  C   ARG A 200     -10.677  43.400  51.376  1.00  0.00           C  
ATOM   2777  O   ARG A 200     -10.891  43.386  52.587  1.00  0.00           O  
ATOM   2778  CB  ARG A 200      -8.611  42.325  50.508  1.00  0.00           C  
ATOM   2779  CG  ARG A 200      -7.880  41.055  50.100  1.00  0.00           C  
ATOM   2780  CD  ARG A 200      -6.416  41.278  49.984  1.00  0.00           C  
ATOM   2781  NE  ARG A 200      -5.727  40.103  49.476  1.00  0.00           N  
ATOM   2782  CZ  ARG A 200      -5.365  39.046  50.228  1.00  0.00           C  
ATOM   2783  NH1 ARG A 200      -5.633  39.030  51.515  1.00  0.00           N1+
ATOM   2784  NH2 ARG A 200      -4.740  38.021  49.670  1.00  0.00           N  
ATOM   2785  H   ARG A 200     -10.212  42.120  48.531  1.00  0.00           H  
ATOM   2786  HA  ARG A 200     -10.329  41.305  51.293  1.00  0.00           H  
ATOM   2787 1HB  ARG A 200      -8.401  43.082  49.755  1.00  0.00           H  
ATOM   2788 2HB  ARG A 200      -8.178  42.667  51.447  1.00  0.00           H  
ATOM   2789 1HG  ARG A 200      -8.051  40.281  50.848  1.00  0.00           H  
ATOM   2790 2HG  ARG A 200      -8.253  40.716  49.133  1.00  0.00           H  
ATOM   2791 1HD  ARG A 200      -6.227  42.105  49.302  1.00  0.00           H  
ATOM   2792 2HD  ARG A 200      -6.006  41.517  50.965  1.00  0.00           H  
ATOM   2793  HE  ARG A 200      -5.504  40.078  48.490  1.00  0.00           H  
ATOM   2794 1HH1 ARG A 200      -6.109  39.811  51.941  1.00  0.00           H  
ATOM   2795 2HH1 ARG A 200      -5.361  38.237  52.078  1.00  0.00           H  
ATOM   2796 1HH2 ARG A 200      -4.535  38.033  48.681  1.00  0.00           H  
ATOM   2797 2HH2 ARG A 200      -4.469  37.230  50.232  1.00  0.00           H  
ATOM   2798  N   ALA A 201     -10.912  44.461  50.612  1.00  0.00           N  
ATOM   2799  CA  ALA A 201     -11.426  45.705  51.168  1.00  0.00           C  
ATOM   2800  C   ALA A 201     -12.887  45.564  51.579  1.00  0.00           C  
ATOM   2801  O   ALA A 201     -13.647  44.821  50.958  1.00  0.00           O  
ATOM   2802  CB  ALA A 201     -11.267  46.840  50.166  1.00  0.00           C  
ATOM   2803  H   ALA A 201     -10.730  44.404  49.621  1.00  0.00           H  
ATOM   2804  HA  ALA A 201     -10.854  45.949  52.063  1.00  0.00           H  
ATOM   2805 1HB  ALA A 201     -11.656  47.764  50.596  1.00  0.00           H  
ATOM   2806 2HB  ALA A 201     -10.211  46.968  49.926  1.00  0.00           H  
ATOM   2807 3HB  ALA A 201     -11.818  46.603  49.258  1.00  0.00           H  
ATOM   2808  N   ASP A 202     -13.273  46.281  52.629  1.00  0.00           N  
ATOM   2809  CA  ASP A 202     -14.669  46.339  53.044  1.00  0.00           C  
ATOM   2810  C   ASP A 202     -15.269  47.711  52.770  1.00  0.00           C  
ATOM   2811  O   ASP A 202     -16.388  48.006  53.190  1.00  0.00           O  
ATOM   2812  CB  ASP A 202     -14.801  46.006  54.532  1.00  0.00           C  
ATOM   2813  CG  ASP A 202     -13.974  46.925  55.420  1.00  0.00           C  
ATOM   2814  OD1 ASP A 202     -13.122  47.609  54.904  1.00  0.00           O  
ATOM   2815  OD2 ASP A 202     -14.201  46.935  56.606  1.00  0.00           O1-
ATOM   2816  H   ASP A 202     -12.582  46.799  53.151  1.00  0.00           H  
ATOM   2817  HA  ASP A 202     -15.233  45.609  52.465  1.00  0.00           H  
ATOM   2818 1HB  ASP A 202     -15.846  46.081  54.831  1.00  0.00           H  
ATOM   2819 2HB  ASP A 202     -14.483  44.976  54.704  1.00  0.00           H  
ATOM   2820  N   ASP A 203     -14.519  48.548  52.060  1.00  0.00           N  
ATOM   2821  CA  ASP A 203     -14.963  49.902  51.755  1.00  0.00           C  
ATOM   2822  C   ASP A 203     -15.798  49.935  50.481  1.00  0.00           C  
ATOM   2823  O   ASP A 203     -15.316  49.592  49.402  1.00  0.00           O  
ATOM   2824  CB  ASP A 203     -13.761  50.840  51.610  1.00  0.00           C  
ATOM   2825  CG  ASP A 203     -14.166  52.292  51.396  1.00  0.00           C  
ATOM   2826  OD1 ASP A 203     -15.342  52.555  51.316  1.00  0.00           O  
ATOM   2827  OD2 ASP A 203     -13.294  53.125  51.315  1.00  0.00           O1-
ATOM   2828  H   ASP A 203     -13.618  48.237  51.724  1.00  0.00           H  
ATOM   2829  HA  ASP A 203     -15.593  50.254  52.573  1.00  0.00           H  
ATOM   2830 1HB  ASP A 203     -13.141  50.778  52.505  1.00  0.00           H  
ATOM   2831 2HB  ASP A 203     -13.149  50.519  50.766  1.00  0.00           H  
ATOM   2832  N   LYS A 204     -17.053  50.349  50.614  1.00  0.00           N  
ATOM   2833  CA  LYS A 204     -17.981  50.358  49.489  1.00  0.00           C  
ATOM   2834  C   LYS A 204     -17.504  51.294  48.387  1.00  0.00           C  
ATOM   2835  O   LYS A 204     -17.807  51.090  47.211  1.00  0.00           O  
ATOM   2836  CB  LYS A 204     -19.381  50.763  49.954  1.00  0.00           C  
ATOM   2837  CG  LYS A 204     -19.506  52.220  50.376  1.00  0.00           C  
ATOM   2838  CD  LYS A 204     -20.926  52.550  50.813  1.00  0.00           C  
ATOM   2839  CE  LYS A 204     -21.037  53.987  51.299  1.00  0.00           C  
ATOM   2840  NZ  LYS A 204     -20.758  54.964  50.213  1.00  0.00           N1+
ATOM   2841  H   LYS A 204     -17.373  50.667  51.517  1.00  0.00           H  
ATOM   2842  HA  LYS A 204     -18.020  49.349  49.077  1.00  0.00           H  
ATOM   2843 1HB  LYS A 204     -20.097  50.585  49.150  1.00  0.00           H  
ATOM   2844 2HB  LYS A 204     -19.678  50.143  50.800  1.00  0.00           H  
ATOM   2845 1HG  LYS A 204     -18.825  52.420  51.204  1.00  0.00           H  
ATOM   2846 2HG  LYS A 204     -19.235  52.866  49.541  1.00  0.00           H  
ATOM   2847 1HD  LYS A 204     -21.608  52.404  49.975  1.00  0.00           H  
ATOM   2848 2HD  LYS A 204     -21.222  51.880  51.621  1.00  0.00           H  
ATOM   2849 1HE  LYS A 204     -22.042  54.164  51.681  1.00  0.00           H  
ATOM   2850 2HE  LYS A 204     -20.329  54.153  52.111  1.00  0.00           H  
ATOM   2851 1HZ  LYS A 204     -20.841  55.904  50.575  1.00  0.00           H  
ATOM   2852 2HZ  LYS A 204     -19.821  54.821  49.863  1.00  0.00           H  
ATOM   2853 3HZ  LYS A 204     -21.420  54.834  49.462  1.00  0.00           H  
ATOM   2854  N   ASP A 205     -16.755  52.320  48.774  1.00  0.00           N  
ATOM   2855  CA  ASP A 205     -16.206  53.273  47.817  1.00  0.00           C  
ATOM   2856  C   ASP A 205     -15.195  52.605  46.896  1.00  0.00           C  
ATOM   2857  O   ASP A 205     -15.168  52.862  45.694  1.00  0.00           O  
ATOM   2858  CB  ASP A 205     -15.545  54.446  48.545  1.00  0.00           C  
ATOM   2859  CG  ASP A 205     -16.553  55.372  49.213  1.00  0.00           C  
ATOM   2860  OD1 ASP A 205     -17.712  55.293  48.884  1.00  0.00           O  
ATOM   2861  OD2 ASP A 205     -16.153  56.149  50.047  1.00  0.00           O1-
ATOM   2862  H   ASP A 205     -16.565  52.448  49.757  1.00  0.00           H  
ATOM   2863  HA  ASP A 205     -17.019  53.649  47.196  1.00  0.00           H  
ATOM   2864 1HB  ASP A 205     -14.864  54.064  49.306  1.00  0.00           H  
ATOM   2865 2HB  ASP A 205     -14.953  55.026  47.837  1.00  0.00           H  
ATOM   2866  N   VAL A 206     -14.359  51.743  47.470  1.00  0.00           N  
ATOM   2867  CA  VAL A 206     -13.401  50.968  46.688  1.00  0.00           C  
ATOM   2868  C   VAL A 206     -14.112  50.014  45.735  1.00  0.00           C  
ATOM   2869  O   VAL A 206     -13.710  49.866  44.580  1.00  0.00           O  
ATOM   2870  CB  VAL A 206     -12.476  50.164  47.621  1.00  0.00           C  
ATOM   2871  CG1 VAL A 206     -11.636  49.182  46.820  1.00  0.00           C  
ATOM   2872  CG2 VAL A 206     -11.589  51.113  48.413  1.00  0.00           C  
ATOM   2873  H   VAL A 206     -14.390  51.620  48.471  1.00  0.00           H  
ATOM   2874  HA  VAL A 206     -12.810  51.657  46.087  1.00  0.00           H  
ATOM   2875  HB  VAL A 206     -13.089  49.578  48.308  1.00  0.00           H  
ATOM   2876 1HG1 VAL A 206     -10.988  48.622  47.495  1.00  0.00           H  
ATOM   2877 2HG1 VAL A 206     -12.291  48.490  46.290  1.00  0.00           H  
ATOM   2878 3HG1 VAL A 206     -11.024  49.727  46.102  1.00  0.00           H  
ATOM   2879 1HG2 VAL A 206     -10.939  50.537  49.072  1.00  0.00           H  
ATOM   2880 2HG2 VAL A 206     -10.982  51.702  47.727  1.00  0.00           H  
ATOM   2881 3HG2 VAL A 206     -12.211  51.778  49.011  1.00  0.00           H  
ATOM   2882  N   ARG A 207     -15.165  49.371  46.224  1.00  0.00           N  
ATOM   2883  CA  ARG A 207     -15.936  48.437  45.414  1.00  0.00           C  
ATOM   2884  C   ARG A 207     -16.543  49.131  44.200  1.00  0.00           C  
ATOM   2885  O   ARG A 207     -16.554  48.577  43.100  1.00  0.00           O  
ATOM   2886  CB  ARG A 207     -17.048  47.804  46.239  1.00  0.00           C  
ATOM   2887  CG  ARG A 207     -17.882  46.769  45.501  1.00  0.00           C  
ATOM   2888  CD  ARG A 207     -18.799  46.047  46.419  1.00  0.00           C  
ATOM   2889  NE  ARG A 207     -19.792  45.270  45.694  1.00  0.00           N  
ATOM   2890  CZ  ARG A 207     -20.750  44.520  46.273  1.00  0.00           C  
ATOM   2891  NH1 ARG A 207     -20.833  44.458  47.584  1.00  0.00           N1+
ATOM   2892  NH2 ARG A 207     -21.608  43.850  45.524  1.00  0.00           N  
ATOM   2893  H   ARG A 207     -15.439  49.535  47.183  1.00  0.00           H  
ATOM   2894  HA  ARG A 207     -15.265  47.658  45.051  1.00  0.00           H  
ATOM   2895 1HB  ARG A 207     -16.618  47.318  47.114  1.00  0.00           H  
ATOM   2896 2HB  ARG A 207     -17.724  48.581  46.594  1.00  0.00           H  
ATOM   2897 1HG  ARG A 207     -18.481  47.263  44.736  1.00  0.00           H  
ATOM   2898 2HG  ARG A 207     -17.223  46.038  45.030  1.00  0.00           H  
ATOM   2899 1HD  ARG A 207     -18.224  45.366  47.045  1.00  0.00           H  
ATOM   2900 2HD  ARG A 207     -19.322  46.765  47.049  1.00  0.00           H  
ATOM   2901  HE  ARG A 207     -19.760  45.294  44.683  1.00  0.00           H  
ATOM   2902 1HH1 ARG A 207     -20.177  44.971  48.156  1.00  0.00           H  
ATOM   2903 2HH1 ARG A 207     -21.550  43.898  48.018  1.00  0.00           H  
ATOM   2904 1HH2 ARG A 207     -21.544  43.898  44.517  1.00  0.00           H  
ATOM   2905 2HH2 ARG A 207     -22.325  43.290  45.959  1.00  0.00           H  
ATOM   2906  N   GLU A 208     -17.044  50.342  44.407  1.00  0.00           N  
ATOM   2907  CA  GLU A 208     -17.575  51.147  43.313  1.00  0.00           C  
ATOM   2908  C   GLU A 208     -16.493  51.476  42.294  1.00  0.00           C  
ATOM   2909  O   GLU A 208     -16.700  51.339  41.088  1.00  0.00           O  
ATOM   2910  CB  GLU A 208     -18.192  52.441  43.852  1.00  0.00           C  
ATOM   2911  CG  GLU A 208     -19.506  52.250  44.592  1.00  0.00           C  
ATOM   2912  CD  GLU A 208     -20.042  53.528  45.175  1.00  0.00           C  
ATOM   2913  OE1 GLU A 208     -19.354  54.519  45.115  1.00  0.00           O  
ATOM   2914  OE2 GLU A 208     -21.140  53.514  45.680  1.00  0.00           O1-
ATOM   2915  H   GLU A 208     -17.058  50.715  45.345  1.00  0.00           H  
ATOM   2916  HA  GLU A 208     -18.346  50.570  42.802  1.00  0.00           H  
ATOM   2917 1HB  GLU A 208     -17.490  52.920  44.534  1.00  0.00           H  
ATOM   2918 2HB  GLU A 208     -18.369  53.129  43.027  1.00  0.00           H  
ATOM   2919 1HG  GLU A 208     -20.245  51.842  43.901  1.00  0.00           H  
ATOM   2920 2HG  GLU A 208     -19.360  51.525  45.392  1.00  0.00           H  
ATOM   2921  N   ILE A 209     -15.337  51.910  42.785  1.00  0.00           N  
ATOM   2922  CA  ILE A 209     -14.238  52.313  41.915  1.00  0.00           C  
ATOM   2923  C   ILE A 209     -13.778  51.158  41.038  1.00  0.00           C  
ATOM   2924  O   ILE A 209     -13.653  51.298  39.822  1.00  0.00           O  
ATOM   2925  CB  ILE A 209     -13.050  52.839  42.739  1.00  0.00           C  
ATOM   2926  CG1 ILE A 209     -13.386  54.200  43.354  1.00  0.00           C  
ATOM   2927  CG2 ILE A 209     -11.804  52.938  41.872  1.00  0.00           C  
ATOM   2928  CD1 ILE A 209     -12.411  54.646  44.419  1.00  0.00           C  
ATOM   2929  H   ILE A 209     -15.216  51.962  43.786  1.00  0.00           H  
ATOM   2930  HA  ILE A 209     -14.593  53.108  41.256  1.00  0.00           H  
ATOM   2931  HB  ILE A 209     -12.851  52.159  43.567  1.00  0.00           H  
ATOM   2932 1HG1 ILE A 209     -13.408  54.958  42.572  1.00  0.00           H  
ATOM   2933 2HG1 ILE A 209     -14.381  54.163  43.799  1.00  0.00           H  
ATOM   2934 1HG2 ILE A 209     -10.973  53.311  42.470  1.00  0.00           H  
ATOM   2935 2HG2 ILE A 209     -11.554  51.953  41.480  1.00  0.00           H  
ATOM   2936 3HG2 ILE A 209     -11.990  53.621  41.043  1.00  0.00           H  
ATOM   2937 1HD1 ILE A 209     -12.716  55.619  44.808  1.00  0.00           H  
ATOM   2938 2HD1 ILE A 209     -12.399  53.918  45.231  1.00  0.00           H  
ATOM   2939 3HD1 ILE A 209     -11.414  54.726  43.989  1.00  0.00           H  
ATOM   2940  N   VAL A 210     -13.524  50.012  41.662  1.00  0.00           N  
ATOM   2941  CA  VAL A 210     -13.013  48.846  40.949  1.00  0.00           C  
ATOM   2942  C   VAL A 210     -14.017  48.352  39.916  1.00  0.00           C  
ATOM   2943  O   VAL A 210     -13.651  48.036  38.784  1.00  0.00           O  
ATOM   2944  CB  VAL A 210     -12.696  47.709  41.938  1.00  0.00           C  
ATOM   2945  CG1 VAL A 210     -12.373  46.426  41.189  1.00  0.00           C  
ATOM   2946  CG2 VAL A 210     -11.539  48.114  42.839  1.00  0.00           C  
ATOM   2947  H   VAL A 210     -13.688  49.948  42.657  1.00  0.00           H  
ATOM   2948  HA  VAL A 210     -12.105  49.136  40.418  1.00  0.00           H  
ATOM   2949  HB  VAL A 210     -13.579  47.514  42.547  1.00  0.00           H  
ATOM   2950 1HG1 VAL A 210     -12.151  45.633  41.904  1.00  0.00           H  
ATOM   2951 2HG1 VAL A 210     -13.228  46.136  40.579  1.00  0.00           H  
ATOM   2952 3HG1 VAL A 210     -11.507  46.587  40.548  1.00  0.00           H  
ATOM   2953 1HG2 VAL A 210     -11.320  47.307  43.536  1.00  0.00           H  
ATOM   2954 2HG2 VAL A 210     -10.657  48.317  42.230  1.00  0.00           H  
ATOM   2955 3HG2 VAL A 210     -11.807  49.012  43.396  1.00  0.00           H  
ATOM   2956  N   ARG A 211     -15.282  48.283  40.312  1.00  0.00           N  
ATOM   2957  CA  ARG A 211     -16.349  47.875  39.405  1.00  0.00           C  
ATOM   2958  C   ARG A 211     -16.419  48.794  38.191  1.00  0.00           C  
ATOM   2959  O   ARG A 211     -16.483  48.328  37.052  1.00  0.00           O  
ATOM   2960  CB  ARG A 211     -17.692  47.880  40.121  1.00  0.00           C  
ATOM   2961  CG  ARG A 211     -18.881  47.502  39.252  1.00  0.00           C  
ATOM   2962  CD  ARG A 211     -20.159  47.997  39.826  1.00  0.00           C  
ATOM   2963  NE  ARG A 211     -20.214  49.449  39.859  1.00  0.00           N  
ATOM   2964  CZ  ARG A 211     -21.045  50.167  40.640  1.00  0.00           C  
ATOM   2965  NH1 ARG A 211     -21.883  49.552  41.446  1.00  0.00           N1+
ATOM   2966  NH2 ARG A 211     -21.018  51.486  40.596  1.00  0.00           N  
ATOM   2967  H   ARG A 211     -15.513  48.518  41.267  1.00  0.00           H  
ATOM   2968  HA  ARG A 211     -16.133  46.869  39.047  1.00  0.00           H  
ATOM   2969 1HB  ARG A 211     -17.661  47.184  40.958  1.00  0.00           H  
ATOM   2970 2HB  ARG A 211     -17.882  48.873  40.528  1.00  0.00           H  
ATOM   2971 1HG  ARG A 211     -18.759  47.938  38.260  1.00  0.00           H  
ATOM   2972 2HG  ARG A 211     -18.940  46.416  39.168  1.00  0.00           H  
ATOM   2973 1HD  ARG A 211     -20.992  47.637  39.222  1.00  0.00           H  
ATOM   2974 2HD  ARG A 211     -20.265  47.629  40.846  1.00  0.00           H  
ATOM   2975  HE  ARG A 211     -19.583  49.955  39.252  1.00  0.00           H  
ATOM   2976 1HH1 ARG A 211     -21.904  48.542  41.479  1.00  0.00           H  
ATOM   2977 2HH1 ARG A 211     -22.506  50.089  42.031  1.00  0.00           H  
ATOM   2978 1HH2 ARG A 211     -20.373  51.959  39.977  1.00  0.00           H  
ATOM   2979 2HH2 ARG A 211     -21.640  52.024  41.181  1.00  0.00           H  
ATOM   2980  N   ASP A 212     -16.407  50.098  38.440  1.00  0.00           N  
ATOM   2981  CA  ASP A 212     -16.503  51.084  37.370  1.00  0.00           C  
ATOM   2982  C   ASP A 212     -15.291  51.021  36.450  1.00  0.00           C  
ATOM   2983  O   ASP A 212     -15.412  51.174  35.236  1.00  0.00           O  
ATOM   2984  CB  ASP A 212     -16.637  52.494  37.950  1.00  0.00           C  
ATOM   2985  CG  ASP A 212     -17.995  52.744  38.592  1.00  0.00           C  
ATOM   2986  OD1 ASP A 212     -18.857  51.909  38.458  1.00  0.00           O  
ATOM   2987  OD2 ASP A 212     -18.159  53.770  39.209  1.00  0.00           O1-
ATOM   2988  H   ASP A 212     -16.326  50.415  39.395  1.00  0.00           H  
ATOM   2989  HA  ASP A 212     -17.385  50.857  36.770  1.00  0.00           H  
ATOM   2990 1HB  ASP A 212     -15.863  52.654  38.700  1.00  0.00           H  
ATOM   2991 2HB  ASP A 212     -16.485  53.229  37.159  1.00  0.00           H  
ATOM   2992  N   ALA A 213     -14.121  50.790  37.039  1.00  0.00           N  
ATOM   2993  CA  ALA A 213     -12.889  50.668  36.268  1.00  0.00           C  
ATOM   2994  C   ALA A 213     -12.947  49.473  35.324  1.00  0.00           C  
ATOM   2995  O   ALA A 213     -12.509  49.556  34.177  1.00  0.00           O  
ATOM   2996  CB  ALA A 213     -11.690  50.546  37.201  1.00  0.00           C  
ATOM   2997  H   ALA A 213     -14.084  50.701  38.044  1.00  0.00           H  
ATOM   2998  HA  ALA A 213     -12.769  51.565  35.660  1.00  0.00           H  
ATOM   2999 1HB  ALA A 213     -10.779  50.454  36.610  1.00  0.00           H  
ATOM   3000 2HB  ALA A 213     -11.627  51.433  37.829  1.00  0.00           H  
ATOM   3001 3HB  ALA A 213     -11.808  49.666  37.829  1.00  0.00           H  
ATOM   3002  N   LEU A 214     -13.489  48.362  35.816  1.00  0.00           N  
ATOM   3003  CA  LEU A 214     -13.628  47.157  35.009  1.00  0.00           C  
ATOM   3004  C   LEU A 214     -14.642  47.358  33.890  1.00  0.00           C  
ATOM   3005  O   LEU A 214     -14.442  46.893  32.767  1.00  0.00           O  
ATOM   3006  CB  LEU A 214     -14.055  45.976  35.890  1.00  0.00           C  
ATOM   3007  CG  LEU A 214     -12.928  45.038  36.338  1.00  0.00           C  
ATOM   3008  CD1 LEU A 214     -12.282  44.399  35.116  1.00  0.00           C  
ATOM   3009  CD2 LEU A 214     -11.906  45.823  37.148  1.00  0.00           C  
ATOM   3010  H   LEU A 214     -13.813  48.356  36.772  1.00  0.00           H  
ATOM   3011  HA  LEU A 214     -12.666  46.939  34.546  1.00  0.00           H  
ATOM   3012 1HB  LEU A 214     -14.537  46.367  36.785  1.00  0.00           H  
ATOM   3013 2HB  LEU A 214     -14.784  45.380  35.341  1.00  0.00           H  
ATOM   3014  HG  LEU A 214     -13.342  44.239  36.953  1.00  0.00           H  
ATOM   3015 1HD1 LEU A 214     -11.481  43.732  35.435  1.00  0.00           H  
ATOM   3016 2HD1 LEU A 214     -13.031  43.828  34.566  1.00  0.00           H  
ATOM   3017 3HD1 LEU A 214     -11.873  45.176  34.472  1.00  0.00           H  
ATOM   3018 1HD2 LEU A 214     -11.105  45.156  37.467  1.00  0.00           H  
ATOM   3019 2HD2 LEU A 214     -11.490  46.621  36.534  1.00  0.00           H  
ATOM   3020 3HD2 LEU A 214     -12.391  46.254  38.024  1.00  0.00           H  
ATOM   3021  N   GLU A 215     -15.731  48.051  34.203  1.00  0.00           N  
ATOM   3022  CA  GLU A 215     -16.740  48.385  33.205  1.00  0.00           C  
ATOM   3023  C   GLU A 215     -16.152  49.238  32.090  1.00  0.00           C  
ATOM   3024  O   GLU A 215     -16.336  48.946  30.908  1.00  0.00           O  
ATOM   3025  CB  GLU A 215     -17.913  49.120  33.857  1.00  0.00           C  
ATOM   3026  CG  GLU A 215     -19.039  49.482  32.900  1.00  0.00           C  
ATOM   3027  CD  GLU A 215     -20.184  50.180  33.580  1.00  0.00           C  
ATOM   3028  OE1 GLU A 215     -20.120  50.363  34.772  1.00  0.00           O  
ATOM   3029  OE2 GLU A 215     -21.124  50.532  32.906  1.00  0.00           O1-
ATOM   3030  H   GLU A 215     -15.864  48.358  35.157  1.00  0.00           H  
ATOM   3031  HA  GLU A 215     -17.102  47.459  32.755  1.00  0.00           H  
ATOM   3032 1HB  GLU A 215     -18.333  48.503  34.651  1.00  0.00           H  
ATOM   3033 2HB  GLU A 215     -17.555  50.042  34.316  1.00  0.00           H  
ATOM   3034 1HG  GLU A 215     -18.644  50.131  32.119  1.00  0.00           H  
ATOM   3035 2HG  GLU A 215     -19.405  48.572  32.426  1.00  0.00           H  
ATOM   3036  N   LEU A 216     -15.445  50.297  32.474  1.00  0.00           N  
ATOM   3037  CA  LEU A 216     -14.759  51.150  31.509  1.00  0.00           C  
ATOM   3038  C   LEU A 216     -13.738  50.357  30.701  1.00  0.00           C  
ATOM   3039  O   LEU A 216     -13.646  50.506  29.483  1.00  0.00           O  
ATOM   3040  CB  LEU A 216     -14.062  52.311  32.229  1.00  0.00           C  
ATOM   3041  CG  LEU A 216     -13.266  53.267  31.332  1.00  0.00           C  
ATOM   3042  CD1 LEU A 216     -14.211  53.950  30.353  1.00  0.00           C  
ATOM   3043  CD2 LEU A 216     -12.542  54.290  32.196  1.00  0.00           C  
ATOM   3044  H   LEU A 216     -15.380  50.517  33.457  1.00  0.00           H  
ATOM   3045  HA  LEU A 216     -15.497  51.546  30.811  1.00  0.00           H  
ATOM   3046 1HB  LEU A 216     -14.814  52.896  32.753  1.00  0.00           H  
ATOM   3047 2HB  LEU A 216     -13.374  51.899  32.967  1.00  0.00           H  
ATOM   3048  HG  LEU A 216     -12.537  52.702  30.752  1.00  0.00           H  
ATOM   3049 1HD1 LEU A 216     -13.647  54.629  29.716  1.00  0.00           H  
ATOM   3050 2HD1 LEU A 216     -14.700  53.199  29.735  1.00  0.00           H  
ATOM   3051 3HD1 LEU A 216     -14.962  54.513  30.905  1.00  0.00           H  
ATOM   3052 1HD2 LEU A 216     -11.976  54.968  31.559  1.00  0.00           H  
ATOM   3053 2HD2 LEU A 216     -13.269  54.857  32.776  1.00  0.00           H  
ATOM   3054 3HD2 LEU A 216     -11.861  53.774  32.875  1.00  0.00           H  
ATOM   3055  N   ALA A 217     -12.973  49.517  31.388  1.00  0.00           N  
ATOM   3056  CA  ALA A 217     -11.960  48.696  30.736  1.00  0.00           C  
ATOM   3057  C   ALA A 217     -12.582  47.775  29.693  1.00  0.00           C  
ATOM   3058  O   ALA A 217     -12.035  47.592  28.605  1.00  0.00           O  
ATOM   3059  CB  ALA A 217     -11.188  47.886  31.769  1.00  0.00           C  
ATOM   3060  H   ALA A 217     -13.097  49.440  32.388  1.00  0.00           H  
ATOM   3061  HA  ALA A 217     -11.262  49.355  30.217  1.00  0.00           H  
ATOM   3062 1HB  ALA A 217     -10.434  47.278  31.266  1.00  0.00           H  
ATOM   3063 2HB  ALA A 217     -10.703  48.559  32.471  1.00  0.00           H  
ATOM   3064 3HB  ALA A 217     -11.878  47.235  32.307  1.00  0.00           H  
ATOM   3065  N   SER A 218     -13.729  47.196  30.034  1.00  0.00           N  
ATOM   3066  CA  SER A 218     -14.435  46.304  29.122  1.00  0.00           C  
ATOM   3067  C   SER A 218     -14.956  47.060  27.906  1.00  0.00           C  
ATOM   3068  O   SER A 218     -14.872  46.574  26.779  1.00  0.00           O  
ATOM   3069  CB  SER A 218     -15.586  45.628  29.840  1.00  0.00           C  
ATOM   3070  OG  SER A 218     -15.120  44.806  30.875  1.00  0.00           O  
ATOM   3071  H   SER A 218     -14.120  47.380  30.946  1.00  0.00           H  
ATOM   3072  HA  SER A 218     -13.736  45.548  28.766  1.00  0.00           H  
ATOM   3073 1HB  SER A 218     -16.256  46.385  30.247  1.00  0.00           H  
ATOM   3074 2HB  SER A 218     -16.158  45.033  29.130  1.00  0.00           H  
ATOM   3075  HG  SER A 218     -15.885  44.604  31.418  1.00  0.00           H  
ATOM   3076  N   ARG A 219     -15.497  48.251  28.143  1.00  0.00           N  
ATOM   3077  CA  ARG A 219     -16.082  49.053  27.074  1.00  0.00           C  
ATOM   3078  C   ARG A 219     -15.007  49.587  26.138  1.00  0.00           C  
ATOM   3079  O   ARG A 219     -15.160  49.550  24.917  1.00  0.00           O  
ATOM   3080  CB  ARG A 219     -16.874  50.218  27.651  1.00  0.00           C  
ATOM   3081  CG  ARG A 219     -18.174  49.830  28.336  1.00  0.00           C  
ATOM   3082  CD  ARG A 219     -18.866  51.013  28.910  1.00  0.00           C  
ATOM   3083  NE  ARG A 219     -19.999  50.630  29.738  1.00  0.00           N  
ATOM   3084  CZ  ARG A 219     -21.228  50.342  29.266  1.00  0.00           C  
ATOM   3085  NH1 ARG A 219     -21.465  50.396  27.974  1.00  0.00           N1+
ATOM   3086  NH2 ARG A 219     -22.193  50.003  30.102  1.00  0.00           N  
ATOM   3087  H   ARG A 219     -15.504  48.610  29.088  1.00  0.00           H  
ATOM   3088  HA  ARG A 219     -16.745  48.417  26.486  1.00  0.00           H  
ATOM   3089 1HB  ARG A 219     -16.262  50.747  28.380  1.00  0.00           H  
ATOM   3090 2HB  ARG A 219     -17.116  50.921  26.854  1.00  0.00           H  
ATOM   3091 1HG  ARG A 219     -18.841  49.360  27.612  1.00  0.00           H  
ATOM   3092 2HG  ARG A 219     -17.965  49.130  29.145  1.00  0.00           H  
ATOM   3093 1HD  ARG A 219     -18.169  51.579  29.527  1.00  0.00           H  
ATOM   3094 2HD  ARG A 219     -19.232  51.647  28.104  1.00  0.00           H  
ATOM   3095  HE  ARG A 219     -19.854  50.578  30.737  1.00  0.00           H  
ATOM   3096 1HH1 ARG A 219     -20.726  50.655  27.335  1.00  0.00           H  
ATOM   3097 2HH1 ARG A 219     -22.386  50.179  27.621  1.00  0.00           H  
ATOM   3098 1HH2 ARG A 219     -22.011  49.961  31.095  1.00  0.00           H  
ATOM   3099 2HH2 ARG A 219     -23.113  49.786  29.749  1.00  0.00           H  
ATOM   3100  N   SER A 220     -13.922  50.091  26.717  1.00  0.00           N  
ATOM   3101  CA  SER A 220     -12.859  50.718  25.941  1.00  0.00           C  
ATOM   3102  C   SER A 220     -12.045  49.678  25.180  1.00  0.00           C  
ATOM   3103  O   SER A 220     -11.833  48.566  25.665  1.00  0.00           O  
ATOM   3104  CB  SER A 220     -11.949  51.518  26.853  1.00  0.00           C  
ATOM   3105  OG  SER A 220     -10.869  52.055  26.140  1.00  0.00           O  
ATOM   3106  H   SER A 220     -13.829  50.037  27.722  1.00  0.00           H  
ATOM   3107  HA  SER A 220     -13.314  51.382  25.206  1.00  0.00           H  
ATOM   3108 1HB  SER A 220     -12.518  52.322  27.319  1.00  0.00           H  
ATOM   3109 2HB  SER A 220     -11.578  50.875  27.651  1.00  0.00           H  
ATOM   3110  HG  SER A 220     -10.312  52.488  26.791  1.00  0.00           H  
ATOM   3111  N   THR A 221     -11.591  50.045  23.988  1.00  0.00           N  
ATOM   3112  CA  THR A 221     -10.680  49.204  23.221  1.00  0.00           C  
ATOM   3113  C   THR A 221      -9.263  49.761  23.247  1.00  0.00           C  
ATOM   3114  O   THR A 221      -8.364  49.228  22.593  1.00  0.00           O  
ATOM   3115  CB  THR A 221     -11.154  49.062  21.762  1.00  0.00           C  
ATOM   3116  CG2 THR A 221     -12.533  48.424  21.709  1.00  0.00           C  
ATOM   3117  OG1 THR A 221     -11.206  50.356  21.146  1.00  0.00           O  
ATOM   3118  H   THR A 221     -11.886  50.931  23.601  1.00  0.00           H  
ATOM   3119  HA  THR A 221     -10.655  48.215  23.680  1.00  0.00           H  
ATOM   3120  HB  THR A 221     -10.449  48.440  21.210  1.00  0.00           H  
ATOM   3121  HG1 THR A 221     -10.322  50.618  20.877  1.00  0.00           H  
ATOM   3122 1HG2 THR A 221     -12.851  48.332  20.670  1.00  0.00           H  
ATOM   3123 2HG2 THR A 221     -12.495  47.435  22.166  1.00  0.00           H  
ATOM   3124 3HG2 THR A 221     -13.243  49.047  22.251  1.00  0.00           H  
ATOM   3125  N   ASN A 222      -9.068  50.834  24.005  1.00  0.00           N  
ATOM   3126  CA  ASN A 222      -7.757  51.461  24.122  1.00  0.00           C  
ATOM   3127  C   ASN A 222      -6.999  50.931  25.333  1.00  0.00           C  
ATOM   3128  O   ASN A 222      -7.371  51.200  26.476  1.00  0.00           O  
ATOM   3129  CB  ASN A 222      -7.893  52.971  24.195  1.00  0.00           C  
ATOM   3130  CG  ASN A 222      -6.564  53.671  24.241  1.00  0.00           C  
ATOM   3131  ND2 ASN A 222      -6.394  54.663  23.406  1.00  0.00           N  
ATOM   3132  OD1 ASN A 222      -5.685  53.310  25.035  1.00  0.00           O  
ATOM   3133  H   ASN A 222      -9.848  51.225  24.514  1.00  0.00           H  
ATOM   3134  HA  ASN A 222      -7.176  51.214  23.234  1.00  0.00           H  
ATOM   3135 1HB  ASN A 222      -8.448  53.329  23.327  1.00  0.00           H  
ATOM   3136 2HB  ASN A 222      -8.464  53.243  25.083  1.00  0.00           H  
ATOM   3137 1HD2 ASN A 222      -5.530  55.165  23.392  1.00  0.00           H  
ATOM   3138 2HD2 ASN A 222      -7.132  54.920  22.782  1.00  0.00           H  
ATOM   3139  N   ASP A 223      -5.934  50.179  25.077  1.00  0.00           N  
ATOM   3140  CA  ASP A 223      -5.240  49.450  26.129  1.00  0.00           C  
ATOM   3141  C   ASP A 223      -4.623  50.403  27.146  1.00  0.00           C  
ATOM   3142  O   ASP A 223      -4.564  50.103  28.338  1.00  0.00           O  
ATOM   3143  CB  ASP A 223      -4.151  48.556  25.532  1.00  0.00           C  
ATOM   3144  CG  ASP A 223      -3.191  49.315  24.626  1.00  0.00           C  
ATOM   3145  OD1 ASP A 223      -3.637  50.190  23.921  1.00  0.00           O  
ATOM   3146  OD2 ASP A 223      -2.022  49.014  24.647  1.00  0.00           O1-
ATOM   3147  H   ASP A 223      -5.597  50.111  24.127  1.00  0.00           H  
ATOM   3148  HA  ASP A 223      -5.965  48.831  26.656  1.00  0.00           H  
ATOM   3149 1HB  ASP A 223      -3.578  48.093  26.337  1.00  0.00           H  
ATOM   3150 2HB  ASP A 223      -4.614  47.754  24.957  1.00  0.00           H  
ATOM   3151  N   GLU A 224      -4.165  51.555  26.665  1.00  0.00           N  
ATOM   3152  CA  GLU A 224      -3.571  52.563  27.535  1.00  0.00           C  
ATOM   3153  C   GLU A 224      -4.598  53.132  28.503  1.00  0.00           C  
ATOM   3154  O   GLU A 224      -4.312  53.328  29.685  1.00  0.00           O  
ATOM   3155  CB  GLU A 224      -2.962  53.693  26.702  1.00  0.00           C  
ATOM   3156  CG  GLU A 224      -2.366  54.828  27.522  1.00  0.00           C  
ATOM   3157  CD  GLU A 224      -1.155  54.408  28.308  1.00  0.00           C  
ATOM   3158  OE1 GLU A 224      -0.606  53.374  28.012  1.00  0.00           O  
ATOM   3159  OE2 GLU A 224      -0.778  55.123  29.207  1.00  0.00           O1-
ATOM   3160  H   GLU A 224      -4.228  51.736  25.674  1.00  0.00           H  
ATOM   3161  HA  GLU A 224      -2.784  52.092  28.126  1.00  0.00           H  
ATOM   3162 1HB  GLU A 224      -2.174  53.291  26.064  1.00  0.00           H  
ATOM   3163 2HB  GLU A 224      -3.726  54.116  26.050  1.00  0.00           H  
ATOM   3164 1HG  GLU A 224      -2.085  55.639  26.851  1.00  0.00           H  
ATOM   3165 2HG  GLU A 224      -3.125  55.205  28.206  1.00  0.00           H  
ATOM   3166  N   VAL A 225      -5.800  53.392  27.998  1.00  0.00           N  
ATOM   3167  CA  VAL A 225      -6.917  53.790  28.845  1.00  0.00           C  
ATOM   3168  C   VAL A 225      -7.260  52.701  29.853  1.00  0.00           C  
ATOM   3169  O   VAL A 225      -7.483  52.982  31.031  1.00  0.00           O  
ATOM   3170  CB  VAL A 225      -8.157  54.098  27.984  1.00  0.00           C  
ATOM   3171  CG1 VAL A 225      -9.399  54.203  28.857  1.00  0.00           C  
ATOM   3172  CG2 VAL A 225      -7.938  55.383  27.201  1.00  0.00           C  
ATOM   3173  H   VAL A 225      -5.942  53.313  27.001  1.00  0.00           H  
ATOM   3174  HA  VAL A 225      -6.628  54.681  29.404  1.00  0.00           H  
ATOM   3175  HB  VAL A 225      -8.320  53.274  27.291  1.00  0.00           H  
ATOM   3176 1HG1 VAL A 225     -10.265  54.420  28.232  1.00  0.00           H  
ATOM   3177 2HG1 VAL A 225      -9.557  53.261  29.380  1.00  0.00           H  
ATOM   3178 3HG1 VAL A 225      -9.266  55.005  29.583  1.00  0.00           H  
ATOM   3179 1HG2 VAL A 225      -8.818  55.594  26.594  1.00  0.00           H  
ATOM   3180 2HG2 VAL A 225      -7.768  56.207  27.895  1.00  0.00           H  
ATOM   3181 3HG2 VAL A 225      -7.068  55.272  26.553  1.00  0.00           H  
ATOM   3182  N   ILE A 226      -7.301  51.461  29.384  1.00  0.00           N  
ATOM   3183  CA  ILE A 226      -7.627  50.328  30.242  1.00  0.00           C  
ATOM   3184  C   ILE A 226      -6.643  50.209  31.398  1.00  0.00           C  
ATOM   3185  O   ILE A 226      -7.040  50.042  32.550  1.00  0.00           O  
ATOM   3186  CB  ILE A 226      -7.636  49.015  29.437  1.00  0.00           C  
ATOM   3187  CG1 ILE A 226      -8.818  48.992  28.466  1.00  0.00           C  
ATOM   3188  CG2 ILE A 226      -7.690  47.818  30.374  1.00  0.00           C  
ATOM   3189  CD1 ILE A 226      -8.739  47.892  27.432  1.00  0.00           C  
ATOM   3190  H   ILE A 226      -7.102  51.296  28.408  1.00  0.00           H  
ATOM   3191  HA  ILE A 226      -8.618  50.489  30.668  1.00  0.00           H  
ATOM   3192  HB  ILE A 226      -6.733  48.952  28.834  1.00  0.00           H  
ATOM   3193 1HG1 ILE A 226      -9.746  48.870  29.024  1.00  0.00           H  
ATOM   3194 2HG1 ILE A 226      -8.879  49.947  27.942  1.00  0.00           H  
ATOM   3195 1HG2 ILE A 226      -7.697  46.899  29.789  1.00  0.00           H  
ATOM   3196 2HG2 ILE A 226      -6.819  47.828  31.026  1.00  0.00           H  
ATOM   3197 3HG2 ILE A 226      -8.597  47.868  30.979  1.00  0.00           H  
ATOM   3198 1HD1 ILE A 226      -9.611  47.941  26.780  1.00  0.00           H  
ATOM   3199 2HD1 ILE A 226      -7.834  48.017  26.837  1.00  0.00           H  
ATOM   3200 3HD1 ILE A 226      -8.715  46.926  27.932  1.00  0.00           H  
ATOM   3201  N   ARG A 227      -5.356  50.295  31.081  1.00  0.00           N  
ATOM   3202  CA  ARG A 227      -4.310  50.172  32.090  1.00  0.00           C  
ATOM   3203  C   ARG A 227      -4.417  51.276  33.133  1.00  0.00           C  
ATOM   3204  O   ARG A 227      -4.295  51.024  34.332  1.00  0.00           O  
ATOM   3205  CB  ARG A 227      -2.934  50.221  31.442  1.00  0.00           C  
ATOM   3206  CG  ARG A 227      -2.514  48.944  30.733  1.00  0.00           C  
ATOM   3207  CD  ARG A 227      -1.074  48.966  30.368  1.00  0.00           C  
ATOM   3208  NE  ARG A 227      -0.788  49.963  29.350  1.00  0.00           N  
ATOM   3209  CZ  ARG A 227      -0.879  49.750  28.023  1.00  0.00           C  
ATOM   3210  NH1 ARG A 227      -1.250  48.572  27.570  1.00  0.00           N1+
ATOM   3211  NH2 ARG A 227      -0.597  50.724  27.175  1.00  0.00           N  
ATOM   3212  H   ARG A 227      -5.094  50.450  30.117  1.00  0.00           H  
ATOM   3213  HA  ARG A 227      -4.436  49.217  32.604  1.00  0.00           H  
ATOM   3214 1HB  ARG A 227      -2.905  51.029  30.712  1.00  0.00           H  
ATOM   3215 2HB  ARG A 227      -2.182  50.440  32.201  1.00  0.00           H  
ATOM   3216 1HG  ARG A 227      -2.689  48.091  31.387  1.00  0.00           H  
ATOM   3217 2HG  ARG A 227      -3.098  48.826  29.819  1.00  0.00           H  
ATOM   3218 1HD  ARG A 227      -0.480  49.199  31.251  1.00  0.00           H  
ATOM   3219 2HD  ARG A 227      -0.782  47.990  29.982  1.00  0.00           H  
ATOM   3220  HE  ARG A 227      -0.499  50.882  29.659  1.00  0.00           H  
ATOM   3221 1HH1 ARG A 227      -1.467  47.828  28.218  1.00  0.00           H  
ATOM   3222 2HH1 ARG A 227      -1.320  48.412  26.576  1.00  0.00           H  
ATOM   3223 1HH2 ARG A 227      -0.312  51.629  27.523  1.00  0.00           H  
ATOM   3224 2HH2 ARG A 227      -0.665  50.564  26.181  1.00  0.00           H  
ATOM   3225  N   LEU A 228      -4.644  52.500  32.670  1.00  0.00           N  
ATOM   3226  CA  LEU A 228      -4.754  53.649  33.562  1.00  0.00           C  
ATOM   3227  C   LEU A 228      -5.944  53.505  34.503  1.00  0.00           C  
ATOM   3228  O   LEU A 228      -5.851  53.819  35.688  1.00  0.00           O  
ATOM   3229  CB  LEU A 228      -4.890  54.942  32.747  1.00  0.00           C  
ATOM   3230  CG  LEU A 228      -3.634  55.382  31.984  1.00  0.00           C  
ATOM   3231  CD1 LEU A 228      -3.987  56.527  31.044  1.00  0.00           C  
ATOM   3232  CD2 LEU A 228      -2.559  55.800  32.976  1.00  0.00           C  
ATOM   3233  H   LEU A 228      -4.745  52.640  31.675  1.00  0.00           H  
ATOM   3234  HA  LEU A 228      -3.852  53.699  34.175  1.00  0.00           H  
ATOM   3235 1HB  LEU A 228      -5.691  54.810  32.020  1.00  0.00           H  
ATOM   3236 2HB  LEU A 228      -5.169  55.749  33.423  1.00  0.00           H  
ATOM   3237  HG  LEU A 228      -3.267  54.555  31.378  1.00  0.00           H  
ATOM   3238 1HD1 LEU A 228      -3.094  56.840  30.502  1.00  0.00           H  
ATOM   3239 2HD1 LEU A 228      -4.745  56.194  30.334  1.00  0.00           H  
ATOM   3240 3HD1 LEU A 228      -4.374  57.366  31.622  1.00  0.00           H  
ATOM   3241 1HD2 LEU A 228      -1.666  56.114  32.434  1.00  0.00           H  
ATOM   3242 2HD2 LEU A 228      -2.925  56.629  33.582  1.00  0.00           H  
ATOM   3243 3HD2 LEU A 228      -2.315  54.959  33.624  1.00  0.00           H  
ATOM   3244  N   ALA A 229      -7.063  53.028  33.964  1.00  0.00           N  
ATOM   3245  CA  ALA A 229      -8.271  52.835  34.755  1.00  0.00           C  
ATOM   3246  C   ALA A 229      -8.059  51.788  35.840  1.00  0.00           C  
ATOM   3247  O   ALA A 229      -8.458  51.980  36.989  1.00  0.00           O  
ATOM   3248  CB  ALA A 229      -9.434  52.437  33.858  1.00  0.00           C  
ATOM   3249  H   ALA A 229      -7.075  52.793  32.983  1.00  0.00           H  
ATOM   3250  HA  ALA A 229      -8.514  53.777  35.248  1.00  0.00           H  
ATOM   3251 1HB  ALA A 229     -10.329  52.297  34.463  1.00  0.00           H  
ATOM   3252 2HB  ALA A 229      -9.612  53.222  33.123  1.00  0.00           H  
ATOM   3253 3HB  ALA A 229      -9.195  51.508  33.344  1.00  0.00           H  
ATOM   3254  N   LEU A 230      -7.427  50.678  35.468  1.00  0.00           N  
ATOM   3255  CA  LEU A 230      -7.219  49.571  36.395  1.00  0.00           C  
ATOM   3256  C   LEU A 230      -6.171  49.920  37.444  1.00  0.00           C  
ATOM   3257  O   LEU A 230      -6.309  49.560  38.613  1.00  0.00           O  
ATOM   3258  CB  LEU A 230      -6.784  48.314  35.629  1.00  0.00           C  
ATOM   3259  CG  LEU A 230      -7.810  47.750  34.638  1.00  0.00           C  
ATOM   3260  CD1 LEU A 230      -7.169  46.637  33.822  1.00  0.00           C  
ATOM   3261  CD2 LEU A 230      -9.026  47.242  35.400  1.00  0.00           C  
ATOM   3262  H   LEU A 230      -7.085  50.600  34.524  1.00  0.00           H  
ATOM   3263  HA  LEU A 230      -8.157  49.374  36.914  1.00  0.00           H  
ATOM   3264 1HB  LEU A 230      -5.877  48.544  35.072  1.00  0.00           H  
ATOM   3265 2HB  LEU A 230      -6.554  47.530  36.351  1.00  0.00           H  
ATOM   3266  HG  LEU A 230      -8.117  48.536  33.947  1.00  0.00           H  
ATOM   3267 1HD1 LEU A 230      -7.900  46.236  33.118  1.00  0.00           H  
ATOM   3268 2HD1 LEU A 230      -6.316  47.032  33.273  1.00  0.00           H  
ATOM   3269 3HD1 LEU A 230      -6.837  45.842  34.490  1.00  0.00           H  
ATOM   3270 1HD2 LEU A 230      -9.755  46.842  34.695  1.00  0.00           H  
ATOM   3271 2HD2 LEU A 230      -8.720  46.457  36.091  1.00  0.00           H  
ATOM   3272 3HD2 LEU A 230      -9.474  48.062  35.960  1.00  0.00           H  
ATOM   3273  N   GLU A 231      -5.127  50.621  37.021  1.00  0.00           N  
ATOM   3274  CA  GLU A 231      -4.082  51.070  37.932  1.00  0.00           C  
ATOM   3275  C   GLU A 231      -4.648  52.003  38.996  1.00  0.00           C  
ATOM   3276  O   GLU A 231      -4.319  51.886  40.178  1.00  0.00           O  
ATOM   3277  CB  GLU A 231      -2.968  51.777  37.159  1.00  0.00           C  
ATOM   3278  CG  GLU A 231      -1.778  52.193  38.012  1.00  0.00           C  
ATOM   3279  CD  GLU A 231      -0.655  52.779  37.202  1.00  0.00           C  
ATOM   3280  OE1 GLU A 231      -0.811  52.910  36.012  1.00  0.00           O  
ATOM   3281  OE2 GLU A 231       0.362  53.095  37.775  1.00  0.00           O1-
ATOM   3282  H   GLU A 231      -5.052  50.848  36.038  1.00  0.00           H  
ATOM   3283  HA  GLU A 231      -3.672  50.199  38.443  1.00  0.00           H  
ATOM   3284 1HB  GLU A 231      -2.599  51.120  36.370  1.00  0.00           H  
ATOM   3285 2HB  GLU A 231      -3.366  52.672  36.681  1.00  0.00           H  
ATOM   3286 1HG  GLU A 231      -2.108  52.932  38.741  1.00  0.00           H  
ATOM   3287 2HG  GLU A 231      -1.413  51.324  38.556  1.00  0.00           H  
ATOM   3288  N   ALA A 232      -5.501  52.930  38.572  1.00  0.00           N  
ATOM   3289  CA  ALA A 232      -6.168  53.838  39.497  1.00  0.00           C  
ATOM   3290  C   ALA A 232      -7.022  53.075  40.499  1.00  0.00           C  
ATOM   3291  O   ALA A 232      -7.048  53.405  41.685  1.00  0.00           O  
ATOM   3292  CB  ALA A 232      -7.020  54.843  38.734  1.00  0.00           C  
ATOM   3293  H   ALA A 232      -5.693  53.006  37.584  1.00  0.00           H  
ATOM   3294  HA  ALA A 232      -5.407  54.382  40.057  1.00  0.00           H  
ATOM   3295 1HB  ALA A 232      -7.511  55.513  39.439  1.00  0.00           H  
ATOM   3296 2HB  ALA A 232      -6.385  55.423  38.063  1.00  0.00           H  
ATOM   3297 3HB  ALA A 232      -7.773  54.312  38.152  1.00  0.00           H  
ATOM   3298  N   ALA A 233      -7.723  52.056  40.018  1.00  0.00           N  
ATOM   3299  CA  ALA A 233      -8.550  51.218  40.878  1.00  0.00           C  
ATOM   3300  C   ALA A 233      -7.703  50.477  41.904  1.00  0.00           C  
ATOM   3301  O   ALA A 233      -8.053  50.416  43.083  1.00  0.00           O  
ATOM   3302  CB  ALA A 233      -9.353  50.232  40.044  1.00  0.00           C  
ATOM   3303  H   ALA A 233      -7.680  51.852  39.029  1.00  0.00           H  
ATOM   3304  HA  ALA A 233      -9.242  51.861  41.422  1.00  0.00           H  
ATOM   3305 1HB  ALA A 233      -9.965  49.613  40.700  1.00  0.00           H  
ATOM   3306 2HB  ALA A 233      -9.997  50.777  39.355  1.00  0.00           H  
ATOM   3307 3HB  ALA A 233      -8.674  49.595  39.479  1.00  0.00           H  
ATOM   3308  N   VAL A 234      -6.589  49.915  41.449  1.00  0.00           N  
ATOM   3309  CA  VAL A 234      -5.666  49.213  42.337  1.00  0.00           C  
ATOM   3310  C   VAL A 234      -5.133  50.141  43.420  1.00  0.00           C  
ATOM   3311  O   VAL A 234      -5.147  49.802  44.605  1.00  0.00           O  
ATOM   3312  CB  VAL A 234      -4.487  48.636  41.533  1.00  0.00           C  
ATOM   3313  CG1 VAL A 234      -3.381  48.169  42.470  1.00  0.00           C  
ATOM   3314  CG2 VAL A 234      -4.968  47.490  40.657  1.00  0.00           C  
ATOM   3315  H   VAL A 234      -6.373  49.978  40.467  1.00  0.00           H  
ATOM   3316  HA  VAL A 234      -6.209  48.407  42.831  1.00  0.00           H  
ATOM   3317  HB  VAL A 234      -4.066  49.422  40.907  1.00  0.00           H  
ATOM   3318 1HG1 VAL A 234      -2.555  47.765  41.885  1.00  0.00           H  
ATOM   3319 2HG1 VAL A 234      -3.027  49.014  43.062  1.00  0.00           H  
ATOM   3320 3HG1 VAL A 234      -3.768  47.397  43.133  1.00  0.00           H  
ATOM   3321 1HG2 VAL A 234      -4.128  47.087  40.091  1.00  0.00           H  
ATOM   3322 2HG2 VAL A 234      -5.393  46.706  41.283  1.00  0.00           H  
ATOM   3323 3HG2 VAL A 234      -5.728  47.855  39.966  1.00  0.00           H  
ATOM   3324  N   LEU A 235      -4.659  51.313  43.011  1.00  0.00           N  
ATOM   3325  CA  LEU A 235      -4.096  52.281  43.944  1.00  0.00           C  
ATOM   3326  C   LEU A 235      -5.158  52.810  44.898  1.00  0.00           C  
ATOM   3327  O   LEU A 235      -4.883  53.055  46.075  1.00  0.00           O  
ATOM   3328  CB  LEU A 235      -3.461  53.447  43.178  1.00  0.00           C  
ATOM   3329  CG  LEU A 235      -2.206  53.106  42.363  1.00  0.00           C  
ATOM   3330  CD1 LEU A 235      -1.896  54.246  41.404  1.00  0.00           C  
ATOM   3331  CD2 LEU A 235      -1.041  52.852  43.308  1.00  0.00           C  
ATOM   3332  H   LEU A 235      -4.694  51.540  42.028  1.00  0.00           H  
ATOM   3333  HA  LEU A 235      -3.334  51.781  44.542  1.00  0.00           H  
ATOM   3334 1HB  LEU A 235      -4.201  53.856  42.491  1.00  0.00           H  
ATOM   3335 2HB  LEU A 235      -3.190  54.226  43.892  1.00  0.00           H  
ATOM   3336  HG  LEU A 235      -2.393  52.211  41.769  1.00  0.00           H  
ATOM   3337 1HD1 LEU A 235      -1.006  54.003  40.825  1.00  0.00           H  
ATOM   3338 2HD1 LEU A 235      -2.739  54.392  40.728  1.00  0.00           H  
ATOM   3339 3HD1 LEU A 235      -1.723  55.160  41.970  1.00  0.00           H  
ATOM   3340 1HD2 LEU A 235      -0.150  52.608  42.729  1.00  0.00           H  
ATOM   3341 2HD2 LEU A 235      -0.853  53.747  43.902  1.00  0.00           H  
ATOM   3342 3HD2 LEU A 235      -1.283  52.022  43.970  1.00  0.00           H  
ATOM   3343  N   ALA A 236      -6.373  52.982  44.389  1.00  0.00           N  
ATOM   3344  CA  ALA A 236      -7.490  53.433  45.209  1.00  0.00           C  
ATOM   3345  C   ALA A 236      -7.826  52.414  46.292  1.00  0.00           C  
ATOM   3346  O   ALA A 236      -8.105  52.780  47.434  1.00  0.00           O  
ATOM   3347  CB  ALA A 236      -8.713  53.698  44.340  1.00  0.00           C  
ATOM   3348  H   ALA A 236      -6.524  52.797  43.407  1.00  0.00           H  
ATOM   3349  HA  ALA A 236      -7.207  54.361  45.704  1.00  0.00           H  
ATOM   3350 1HB  ALA A 236      -9.539  54.034  44.966  1.00  0.00           H  
ATOM   3351 2HB  ALA A 236      -8.476  54.470  43.607  1.00  0.00           H  
ATOM   3352 3HB  ALA A 236      -8.997  52.782  43.823  1.00  0.00           H  
ATOM   3353  N   ALA A 237      -7.792  51.137  45.929  1.00  0.00           N  
ATOM   3354  CA  ALA A 237      -8.050  50.063  46.879  1.00  0.00           C  
ATOM   3355  C   ALA A 237      -6.961  49.995  47.945  1.00  0.00           C  
ATOM   3356  O   ALA A 237      -7.245  49.771  49.121  1.00  0.00           O  
ATOM   3357  CB  ALA A 237      -8.163  48.731  46.152  1.00  0.00           C  
ATOM   3358  H   ALA A 237      -7.582  50.905  44.969  1.00  0.00           H  
ATOM   3359  HA  ALA A 237      -8.995  50.268  47.386  1.00  0.00           H  
ATOM   3360 1HB  ALA A 237      -8.358  47.937  46.875  1.00  0.00           H  
ATOM   3361 2HB  ALA A 237      -8.982  48.776  45.435  1.00  0.00           H  
ATOM   3362 3HB  ALA A 237      -7.233  48.523  45.627  1.00  0.00           H  
ATOM   3363  N   ARG A 238      -5.716  50.191  47.524  1.00  0.00           N  
ATOM   3364  CA  ARG A 238      -4.587  50.173  48.443  1.00  0.00           C  
ATOM   3365  C   ARG A 238      -4.604  51.388  49.360  1.00  0.00           C  
ATOM   3366  O   ARG A 238      -4.303  51.288  50.549  1.00  0.00           O  
ATOM   3367  CB  ARG A 238      -3.273  50.139  47.675  1.00  0.00           C  
ATOM   3368  CG  ARG A 238      -2.976  48.823  46.975  1.00  0.00           C  
ATOM   3369  CD  ARG A 238      -1.728  48.898  46.172  1.00  0.00           C  
ATOM   3370  NE  ARG A 238      -1.438  47.640  45.501  1.00  0.00           N  
ATOM   3371  CZ  ARG A 238      -0.356  47.417  44.732  1.00  0.00           C  
ATOM   3372  NH1 ARG A 238       0.528  48.370  44.545  1.00  0.00           N1+
ATOM   3373  NH2 ARG A 238      -0.182  46.235  44.164  1.00  0.00           N  
ATOM   3374  H   ARG A 238      -5.549  50.353  46.542  1.00  0.00           H  
ATOM   3375  HA  ARG A 238      -4.663  49.285  49.071  1.00  0.00           H  
ATOM   3376 1HB  ARG A 238      -3.275  50.922  46.918  1.00  0.00           H  
ATOM   3377 2HB  ARG A 238      -2.448  50.345  48.356  1.00  0.00           H  
ATOM   3378 1HG  ARG A 238      -2.858  48.033  47.718  1.00  0.00           H  
ATOM   3379 2HG  ARG A 238      -3.799  48.572  46.305  1.00  0.00           H  
ATOM   3380 1HD  ARG A 238      -1.829  49.673  45.414  1.00  0.00           H  
ATOM   3381 2HD  ARG A 238      -0.890  49.137  46.825  1.00  0.00           H  
ATOM   3382  HE  ARG A 238      -2.097  46.881  45.621  1.00  0.00           H  
ATOM   3383 1HH1 ARG A 238       0.396  49.273  44.979  1.00  0.00           H  
ATOM   3384 2HH1 ARG A 238       1.339  48.203  43.968  1.00  0.00           H  
ATOM   3385 1HH2 ARG A 238      -0.862  45.501  44.307  1.00  0.00           H  
ATOM   3386 2HH2 ARG A 238       0.628  46.067  43.587  1.00  0.00           H  
ATOM   3387  N   SER A 239      -4.960  52.540  48.799  1.00  0.00           N  
ATOM   3388  CA  SER A 239      -4.999  53.783  49.563  1.00  0.00           C  
ATOM   3389  C   SER A 239      -6.154  53.786  50.553  1.00  0.00           C  
ATOM   3390  O   SER A 239      -7.211  53.211  50.292  1.00  0.00           O  
ATOM   3391  CB  SER A 239      -5.123  54.969  48.626  1.00  0.00           C  
ATOM   3392  OG  SER A 239      -5.252  56.165  49.345  1.00  0.00           O  
ATOM   3393  H   SER A 239      -5.210  52.556  47.822  1.00  0.00           H  
ATOM   3394  HA  SER A 239      -4.073  53.868  50.133  1.00  0.00           H  
ATOM   3395 1HB  SER A 239      -4.244  55.019  47.985  1.00  0.00           H  
ATOM   3396 2HB  SER A 239      -5.991  54.834  47.982  1.00  0.00           H  
ATOM   3397  HG  SER A 239      -5.325  56.862  48.688  1.00  0.00           H  
ATOM   3398  N   THR A 240      -5.948  54.437  51.693  1.00  0.00           N  
ATOM   3399  CA  THR A 240      -7.013  54.623  52.674  1.00  0.00           C  
ATOM   3400  C   THR A 240      -7.452  56.080  52.739  1.00  0.00           C  
ATOM   3401  O   THR A 240      -8.228  56.465  53.614  1.00  0.00           O  
ATOM   3402  CB  THR A 240      -6.569  54.154  54.072  1.00  0.00           C  
ATOM   3403  CG2 THR A 240      -6.224  52.673  54.053  1.00  0.00           C  
ATOM   3404  OG1 THR A 240      -5.419  54.904  54.487  1.00  0.00           O  
ATOM   3405  H   THR A 240      -5.031  54.813  51.886  1.00  0.00           H  
ATOM   3406  HA  THR A 240      -7.873  54.032  52.364  1.00  0.00           H  
ATOM   3407  HB  THR A 240      -7.374  54.325  54.786  1.00  0.00           H  
ATOM   3408  HG1 THR A 240      -5.699  55.761  54.818  1.00  0.00           H  
ATOM   3409 1HG2 THR A 240      -5.912  52.360  55.049  1.00  0.00           H  
ATOM   3410 2HG2 THR A 240      -7.099  52.099  53.749  1.00  0.00           H  
ATOM   3411 3HG2 THR A 240      -5.412  52.498  53.348  1.00  0.00           H  
ATOM   3412  N   ASP A 241      -6.951  56.887  51.811  1.00  0.00           N  
ATOM   3413  CA  ASP A 241      -7.266  58.310  51.780  1.00  0.00           C  
ATOM   3414  C   ASP A 241      -8.545  58.574  50.998  1.00  0.00           C  
ATOM   3415  O   ASP A 241      -8.623  58.289  49.802  1.00  0.00           O  
ATOM   3416  CB  ASP A 241      -6.111  59.102  51.162  1.00  0.00           C  
ATOM   3417  CG  ASP A 241      -6.346  60.606  51.184  1.00  0.00           C  
ATOM   3418  OD1 ASP A 241      -7.431  61.014  51.527  1.00  0.00           O  
ATOM   3419  OD2 ASP A 241      -5.439  61.334  50.857  1.00  0.00           O1-
ATOM   3420  H   ASP A 241      -6.338  56.504  51.106  1.00  0.00           H  
ATOM   3421  HA  ASP A 241      -7.429  58.650  52.804  1.00  0.00           H  
ATOM   3422 1HB  ASP A 241      -5.190  58.885  51.704  1.00  0.00           H  
ATOM   3423 2HB  ASP A 241      -5.965  58.786  50.129  1.00  0.00           H  
ATOM   3424  N   SER A 242      -9.547  59.121  51.678  1.00  0.00           N  
ATOM   3425  CA  SER A 242     -10.851  59.356  51.067  1.00  0.00           C  
ATOM   3426  C   SER A 242     -10.747  60.332  49.904  1.00  0.00           C  
ATOM   3427  O   SER A 242     -11.544  60.281  48.964  1.00  0.00           O  
ATOM   3428  CB  SER A 242     -11.824  59.890  52.100  1.00  0.00           C  
ATOM   3429  OG  SER A 242     -12.092  58.928  53.082  1.00  0.00           O  
ATOM   3430  H   SER A 242      -9.402  59.381  52.644  1.00  0.00           H  
ATOM   3431  HA  SER A 242     -11.215  58.405  50.675  1.00  0.00           H  
ATOM   3432 1HB  SER A 242     -11.406  60.782  52.566  1.00  0.00           H  
ATOM   3433 2HB  SER A 242     -12.752  60.181  51.610  1.00  0.00           H  
ATOM   3434  HG  SER A 242     -12.709  59.338  53.693  1.00  0.00           H  
ATOM   3435  N   ASP A 243      -9.761  61.220  49.968  1.00  0.00           N  
ATOM   3436  CA  ASP A 243      -9.533  62.189  48.905  1.00  0.00           C  
ATOM   3437  C   ASP A 243      -9.122  61.502  47.610  1.00  0.00           C  
ATOM   3438  O   ASP A 243      -9.576  61.873  46.527  1.00  0.00           O  
ATOM   3439  CB  ASP A 243      -8.457  63.195  49.319  1.00  0.00           C  
ATOM   3440  CG  ASP A 243      -8.933  64.164  50.393  1.00  0.00           C  
ATOM   3441  OD1 ASP A 243     -10.121  64.259  50.596  1.00  0.00           O  
ATOM   3442  OD2 ASP A 243      -8.106  64.800  51.001  1.00  0.00           O1-
ATOM   3443  H   ASP A 243      -9.152  61.222  50.775  1.00  0.00           H  
ATOM   3444  HA  ASP A 243     -10.463  62.721  48.715  1.00  0.00           H  
ATOM   3445 1HB  ASP A 243      -7.584  62.661  49.695  1.00  0.00           H  
ATOM   3446 2HB  ASP A 243      -8.140  63.769  48.448  1.00  0.00           H  
ATOM   3447  N   VAL A 244      -8.260  60.496  47.727  1.00  0.00           N  
ATOM   3448  CA  VAL A 244      -7.858  59.695  46.576  1.00  0.00           C  
ATOM   3449  C   VAL A 244      -9.039  58.929  45.999  1.00  0.00           C  
ATOM   3450  O   VAL A 244      -9.202  58.844  44.781  1.00  0.00           O  
ATOM   3451  CB  VAL A 244      -6.751  58.702  46.978  1.00  0.00           C  
ATOM   3452  CG1 VAL A 244      -6.495  57.707  45.855  1.00  0.00           C  
ATOM   3453  CG2 VAL A 244      -5.480  59.459  47.328  1.00  0.00           C  
ATOM   3454  H   VAL A 244      -7.877  60.281  48.636  1.00  0.00           H  
ATOM   3455  HA  VAL A 244      -7.487  60.366  45.801  1.00  0.00           H  
ATOM   3456  HB  VAL A 244      -7.086  58.130  47.843  1.00  0.00           H  
ATOM   3457 1HG1 VAL A 244      -5.710  57.014  46.156  1.00  0.00           H  
ATOM   3458 2HG1 VAL A 244      -7.410  57.152  45.644  1.00  0.00           H  
ATOM   3459 3HG1 VAL A 244      -6.181  58.245  44.959  1.00  0.00           H  
ATOM   3460 1HG2 VAL A 244      -4.701  58.749  47.613  1.00  0.00           H  
ATOM   3461 2HG2 VAL A 244      -5.148  60.035  46.465  1.00  0.00           H  
ATOM   3462 3HG2 VAL A 244      -5.675  60.133  48.162  1.00  0.00           H  
ATOM   3463  N   LEU A 245      -9.864  58.368  46.878  1.00  0.00           N  
ATOM   3464  CA  LEU A 245     -11.037  57.615  46.457  1.00  0.00           C  
ATOM   3465  C   LEU A 245     -11.993  58.485  45.652  1.00  0.00           C  
ATOM   3466  O   LEU A 245     -12.555  58.045  44.650  1.00  0.00           O  
ATOM   3467  CB  LEU A 245     -11.766  57.040  47.679  1.00  0.00           C  
ATOM   3468  CG  LEU A 245     -10.997  55.975  48.472  1.00  0.00           C  
ATOM   3469  CD1 LEU A 245     -11.784  55.607  49.723  1.00  0.00           C  
ATOM   3470  CD2 LEU A 245     -10.766  54.756  47.592  1.00  0.00           C  
ATOM   3471  H   LEU A 245      -9.671  58.469  47.866  1.00  0.00           H  
ATOM   3472  HA  LEU A 245     -10.713  56.799  45.810  1.00  0.00           H  
ATOM   3473 1HB  LEU A 245     -11.996  57.857  48.361  1.00  0.00           H  
ATOM   3474 2HB  LEU A 245     -12.704  56.595  47.349  1.00  0.00           H  
ATOM   3475  HG  LEU A 245     -10.036  56.381  48.790  1.00  0.00           H  
ATOM   3476 1HD1 LEU A 245     -11.237  54.850  50.286  1.00  0.00           H  
ATOM   3477 2HD1 LEU A 245     -11.917  56.494  50.343  1.00  0.00           H  
ATOM   3478 3HD1 LEU A 245     -12.758  55.213  49.437  1.00  0.00           H  
ATOM   3479 1HD2 LEU A 245     -10.219  53.999  48.155  1.00  0.00           H  
ATOM   3480 2HD2 LEU A 245     -11.727  54.348  47.275  1.00  0.00           H  
ATOM   3481 3HD2 LEU A 245     -10.187  55.045  46.714  1.00  0.00           H  
ATOM   3482  N   GLU A 246     -12.172  59.725  46.097  1.00  0.00           N  
ATOM   3483  CA  GLU A 246     -13.001  60.685  45.378  1.00  0.00           C  
ATOM   3484  C   GLU A 246     -12.432  60.977  43.995  1.00  0.00           C  
ATOM   3485  O   GLU A 246     -13.159  60.980  43.002  1.00  0.00           O  
ATOM   3486  CB  GLU A 246     -13.123  61.987  46.174  1.00  0.00           C  
ATOM   3487  CG  GLU A 246     -14.001  61.885  47.414  1.00  0.00           C  
ATOM   3488  CD  GLU A 246     -14.020  63.152  48.224  1.00  0.00           C  
ATOM   3489  OE1 GLU A 246     -13.150  63.968  48.035  1.00  0.00           O  
ATOM   3490  OE2 GLU A 246     -14.906  63.305  49.031  1.00  0.00           O1-
ATOM   3491  H   GLU A 246     -11.722  60.008  46.956  1.00  0.00           H  
ATOM   3492  HA  GLU A 246     -13.993  60.255  45.243  1.00  0.00           H  
ATOM   3493 1HB  GLU A 246     -12.133  62.313  46.491  1.00  0.00           H  
ATOM   3494 2HB  GLU A 246     -13.537  62.768  45.536  1.00  0.00           H  
ATOM   3495 1HG  GLU A 246     -15.020  61.648  47.108  1.00  0.00           H  
ATOM   3496 2HG  GLU A 246     -13.640  61.068  48.036  1.00  0.00           H  
ATOM   3497  N   ILE A 247     -11.129  61.221  43.937  1.00  0.00           N  
ATOM   3498  CA  ILE A 247     -10.468  61.571  42.685  1.00  0.00           C  
ATOM   3499  C   ILE A 247     -10.615  60.461  41.655  1.00  0.00           C  
ATOM   3500  O   ILE A 247     -11.017  60.705  40.517  1.00  0.00           O  
ATOM   3501  CB  ILE A 247      -8.974  61.865  42.915  1.00  0.00           C  
ATOM   3502  CG1 ILE A 247      -8.799  63.172  43.691  1.00  0.00           C  
ATOM   3503  CG2 ILE A 247      -8.235  61.929  41.586  1.00  0.00           C  
ATOM   3504  CD1 ILE A 247      -7.404  63.375  44.240  1.00  0.00           C  
ATOM   3505  H   ILE A 247     -10.578  61.160  44.782  1.00  0.00           H  
ATOM   3506  HA  ILE A 247     -10.947  62.463  42.281  1.00  0.00           H  
ATOM   3507  HB  ILE A 247      -8.537  61.075  43.524  1.00  0.00           H  
ATOM   3508 1HG1 ILE A 247      -9.037  64.015  43.043  1.00  0.00           H  
ATOM   3509 2HG1 ILE A 247      -9.499  63.196  44.526  1.00  0.00           H  
ATOM   3510 1HG2 ILE A 247      -7.181  62.138  41.766  1.00  0.00           H  
ATOM   3511 2HG2 ILE A 247      -8.332  60.976  41.069  1.00  0.00           H  
ATOM   3512 3HG2 ILE A 247      -8.661  62.721  40.970  1.00  0.00           H  
ATOM   3513 1HD1 ILE A 247      -7.360  64.322  44.778  1.00  0.00           H  
ATOM   3514 2HD1 ILE A 247      -7.159  62.559  44.921  1.00  0.00           H  
ATOM   3515 3HD1 ILE A 247      -6.690  63.390  43.419  1.00  0.00           H  
ATOM   3516  N   VAL A 248     -10.285  59.237  42.059  1.00  0.00           N  
ATOM   3517  CA  VAL A 248     -10.308  58.098  41.148  1.00  0.00           C  
ATOM   3518  C   VAL A 248     -11.721  57.813  40.656  1.00  0.00           C  
ATOM   3519  O   VAL A 248     -11.939  57.574  39.471  1.00  0.00           O  
ATOM   3520  CB  VAL A 248      -9.750  56.844  41.846  1.00  0.00           C  
ATOM   3521  CG1 VAL A 248      -9.979  55.609  40.986  1.00  0.00           C  
ATOM   3522  CG2 VAL A 248      -8.269  57.031  42.139  1.00  0.00           C  
ATOM   3523  H   VAL A 248     -10.014  59.095  43.019  1.00  0.00           H  
ATOM   3524  HA  VAL A 248      -9.698  58.338  40.277  1.00  0.00           H  
ATOM   3525  HB  VAL A 248     -10.290  56.688  42.780  1.00  0.00           H  
ATOM   3526 1HG1 VAL A 248      -9.579  54.732  41.495  1.00  0.00           H  
ATOM   3527 2HG1 VAL A 248     -11.047  55.475  40.819  1.00  0.00           H  
ATOM   3528 3HG1 VAL A 248      -9.473  55.735  40.028  1.00  0.00           H  
ATOM   3529 1HG2 VAL A 248      -7.881  56.140  42.634  1.00  0.00           H  
ATOM   3530 2HG2 VAL A 248      -7.731  57.191  41.205  1.00  0.00           H  
ATOM   3531 3HG2 VAL A 248      -8.134  57.894  42.790  1.00  0.00           H  
ATOM   3532  N   LYS A 249     -12.678  57.844  41.576  1.00  0.00           N  
ATOM   3533  CA  LYS A 249     -14.081  57.635  41.230  1.00  0.00           C  
ATOM   3534  C   LYS A 249     -14.554  58.664  40.212  1.00  0.00           C  
ATOM   3535  O   LYS A 249     -15.185  58.317  39.214  1.00  0.00           O  
ATOM   3536  CB  LYS A 249     -14.956  57.695  42.483  1.00  0.00           C  
ATOM   3537  CG  LYS A 249     -16.442  57.492  42.223  1.00  0.00           C  
ATOM   3538  CD  LYS A 249     -17.227  57.408  43.523  1.00  0.00           C  
ATOM   3539  CE  LYS A 249     -18.727  57.387  43.267  1.00  0.00           C  
ATOM   3540  NZ  LYS A 249     -19.503  57.180  44.520  1.00  0.00           N1+
ATOM   3541  H   LYS A 249     -12.430  58.015  42.541  1.00  0.00           H  
ATOM   3542  HA  LYS A 249     -14.183  56.651  40.778  1.00  0.00           H  
ATOM   3543 1HB  LYS A 249     -14.633  56.929  43.189  1.00  0.00           H  
ATOM   3544 2HB  LYS A 249     -14.830  58.663  42.969  1.00  0.00           H  
ATOM   3545 1HG  LYS A 249     -16.825  58.326  41.631  1.00  0.00           H  
ATOM   3546 2HG  LYS A 249     -16.591  56.572  41.659  1.00  0.00           H  
ATOM   3547 1HD  LYS A 249     -16.945  56.500  44.060  1.00  0.00           H  
ATOM   3548 2HD  LYS A 249     -16.986  58.267  44.150  1.00  0.00           H  
ATOM   3549 1HE  LYS A 249     -19.031  58.329  42.817  1.00  0.00           H  
ATOM   3550 2HE  LYS A 249     -18.965  56.584  42.571  1.00  0.00           H  
ATOM   3551 1HZ  LYS A 249     -20.490  57.172  44.308  1.00  0.00           H  
ATOM   3552 2HZ  LYS A 249     -19.241  56.298  44.938  1.00  0.00           H  
ATOM   3553 3HZ  LYS A 249     -19.303  57.931  45.167  1.00  0.00           H  
ATOM   3554  N   ASP A 250     -14.248  59.931  40.471  1.00  0.00           N  
ATOM   3555  CA  ASP A 250     -14.656  61.014  39.585  1.00  0.00           C  
ATOM   3556  C   ASP A 250     -13.989  60.890  38.220  1.00  0.00           C  
ATOM   3557  O   ASP A 250     -14.604  61.170  37.191  1.00  0.00           O  
ATOM   3558  CB  ASP A 250     -14.315  62.371  40.205  1.00  0.00           C  
ATOM   3559  CG  ASP A 250     -15.311  62.800  41.275  1.00  0.00           C  
ATOM   3560  OD1 ASP A 250     -16.376  62.232  41.330  1.00  0.00           O  
ATOM   3561  OD2 ASP A 250     -14.996  63.692  42.027  1.00  0.00           O1-
ATOM   3562  H   ASP A 250     -13.720  60.148  41.303  1.00  0.00           H  
ATOM   3563  HA  ASP A 250     -15.734  60.950  39.432  1.00  0.00           H  
ATOM   3564 1HB  ASP A 250     -13.321  62.329  40.651  1.00  0.00           H  
ATOM   3565 2HB  ASP A 250     -14.292  63.133  39.425  1.00  0.00           H  
ATOM   3566  N   ALA A 251     -12.730  60.468  38.220  1.00  0.00           N  
ATOM   3567  CA  ALA A 251     -11.989  60.265  36.980  1.00  0.00           C  
ATOM   3568  C   ALA A 251     -12.631  59.180  36.128  1.00  0.00           C  
ATOM   3569  O   ALA A 251     -12.733  59.314  34.908  1.00  0.00           O  
ATOM   3570  CB  ALA A 251     -10.539  59.913  37.280  1.00  0.00           C  
ATOM   3571  H   ALA A 251     -12.270  60.286  39.102  1.00  0.00           H  
ATOM   3572  HA  ALA A 251     -12.013  61.194  36.407  1.00  0.00           H  
ATOM   3573 1HB  ALA A 251      -9.999  59.763  36.345  1.00  0.00           H  
ATOM   3574 2HB  ALA A 251     -10.075  60.724  37.840  1.00  0.00           H  
ATOM   3575 3HB  ALA A 251     -10.502  58.998  37.871  1.00  0.00           H  
ATOM   3576  N   LEU A 252     -13.066  58.104  36.776  1.00  0.00           N  
ATOM   3577  CA  LEU A 252     -13.728  57.006  36.080  1.00  0.00           C  
ATOM   3578  C   LEU A 252     -15.083  57.436  35.538  1.00  0.00           C  
ATOM   3579  O   LEU A 252     -15.468  57.057  34.432  1.00  0.00           O  
ATOM   3580  CB  LEU A 252     -13.905  55.810  37.025  1.00  0.00           C  
ATOM   3581  CG  LEU A 252     -12.615  55.082  37.425  1.00  0.00           C  
ATOM   3582  CD1 LEU A 252     -12.917  54.085  38.536  1.00  0.00           C  
ATOM   3583  CD2 LEU A 252     -12.026  54.384  36.208  1.00  0.00           C  
ATOM   3584  H   LEU A 252     -12.933  58.045  37.775  1.00  0.00           H  
ATOM   3585  HA  LEU A 252     -13.110  56.711  35.231  1.00  0.00           H  
ATOM   3586 1HB  LEU A 252     -14.385  56.157  37.938  1.00  0.00           H  
ATOM   3587 2HB  LEU A 252     -14.560  55.083  36.546  1.00  0.00           H  
ATOM   3588  HG  LEU A 252     -11.895  55.804  37.813  1.00  0.00           H  
ATOM   3589 1HD1 LEU A 252     -12.000  53.567  38.820  1.00  0.00           H  
ATOM   3590 2HD1 LEU A 252     -13.319  54.614  39.400  1.00  0.00           H  
ATOM   3591 3HD1 LEU A 252     -13.649  53.359  38.182  1.00  0.00           H  
ATOM   3592 1HD2 LEU A 252     -11.111  53.867  36.493  1.00  0.00           H  
ATOM   3593 2HD2 LEU A 252     -12.745  53.662  35.820  1.00  0.00           H  
ATOM   3594 3HD2 LEU A 252     -11.803  55.122  35.437  1.00  0.00           H  
ATOM   3595  N   GLU A 253     -15.805  58.229  36.322  1.00  0.00           N  
ATOM   3596  CA  GLU A 253     -17.087  58.774  35.890  1.00  0.00           C  
ATOM   3597  C   GLU A 253     -16.922  59.669  34.669  1.00  0.00           C  
ATOM   3598  O   GLU A 253     -17.642  59.527  33.682  1.00  0.00           O  
ATOM   3599  CB  GLU A 253     -17.743  59.561  37.027  1.00  0.00           C  
ATOM   3600  CG  GLU A 253     -19.098  60.161  36.676  1.00  0.00           C  
ATOM   3601  CD  GLU A 253     -20.161  59.118  36.459  1.00  0.00           C  
ATOM   3602  OE1 GLU A 253     -20.059  58.065  37.040  1.00  0.00           O  
ATOM   3603  OE2 GLU A 253     -21.074  59.378  35.712  1.00  0.00           O1-
ATOM   3604  H   GLU A 253     -15.456  58.461  37.241  1.00  0.00           H  
ATOM   3605  HA  GLU A 253     -17.738  57.945  35.608  1.00  0.00           H  
ATOM   3606 1HB  GLU A 253     -17.879  58.909  37.890  1.00  0.00           H  
ATOM   3607 2HB  GLU A 253     -17.086  60.375  37.332  1.00  0.00           H  
ATOM   3608 1HG  GLU A 253     -19.412  60.819  37.485  1.00  0.00           H  
ATOM   3609 2HG  GLU A 253     -18.995  60.762  35.773  1.00  0.00           H  
ATOM   3610  N   LEU A 254     -15.968  60.591  34.740  1.00  0.00           N  
ATOM   3611  CA  LEU A 254     -15.647  61.452  33.609  1.00  0.00           C  
ATOM   3612  C   LEU A 254     -15.224  60.634  32.396  1.00  0.00           C  
ATOM   3613  O   LEU A 254     -15.669  60.890  31.278  1.00  0.00           O  
ATOM   3614  CB  LEU A 254     -14.529  62.431  33.988  1.00  0.00           C  
ATOM   3615  CG  LEU A 254     -14.014  63.324  32.853  1.00  0.00           C  
ATOM   3616  CD1 LEU A 254     -15.143  64.217  32.357  1.00  0.00           C  
ATOM   3617  CD2 LEU A 254     -12.840  64.154  33.353  1.00  0.00           C  
ATOM   3618  H   LEU A 254     -15.450  60.696  35.602  1.00  0.00           H  
ATOM   3619  HA  LEU A 254     -16.542  62.011  33.335  1.00  0.00           H  
ATOM   3620 1HB  LEU A 254     -14.891  63.081  34.783  1.00  0.00           H  
ATOM   3621 2HB  LEU A 254     -13.682  61.860  34.371  1.00  0.00           H  
ATOM   3622  HG  LEU A 254     -13.689  62.702  32.019  1.00  0.00           H  
ATOM   3623 1HD1 LEU A 254     -14.778  64.852  31.550  1.00  0.00           H  
ATOM   3624 2HD1 LEU A 254     -15.961  63.599  31.987  1.00  0.00           H  
ATOM   3625 3HD1 LEU A 254     -15.500  64.841  33.176  1.00  0.00           H  
ATOM   3626 1HD2 LEU A 254     -12.473  64.789  32.546  1.00  0.00           H  
ATOM   3627 2HD2 LEU A 254     -13.165  64.778  34.186  1.00  0.00           H  
ATOM   3628 3HD2 LEU A 254     -12.041  63.492  33.683  1.00  0.00           H  
ATOM   3629  N   ALA A 255     -14.362  59.649  32.624  1.00  0.00           N  
ATOM   3630  CA  ALA A 255     -13.885  58.783  31.552  1.00  0.00           C  
ATOM   3631  C   ALA A 255     -15.041  58.040  30.890  1.00  0.00           C  
ATOM   3632  O   ALA A 255     -15.069  57.882  29.669  1.00  0.00           O  
ATOM   3633  CB  ALA A 255     -12.856  57.796  32.086  1.00  0.00           C  
ATOM   3634  H   ALA A 255     -14.027  59.496  33.564  1.00  0.00           H  
ATOM   3635  HA  ALA A 255     -13.413  59.403  30.792  1.00  0.00           H  
ATOM   3636 1HB  ALA A 255     -12.511  57.157  31.273  1.00  0.00           H  
ATOM   3637 2HB  ALA A 255     -12.011  58.342  32.504  1.00  0.00           H  
ATOM   3638 3HB  ALA A 255     -13.311  57.182  32.862  1.00  0.00           H  
ATOM   3639  N   LYS A 256     -15.988  57.588  31.702  1.00  0.00           N  
ATOM   3640  CA  LYS A 256     -17.151  56.867  31.196  1.00  0.00           C  
ATOM   3641  C   LYS A 256     -18.031  57.772  30.342  1.00  0.00           C  
ATOM   3642  O   LYS A 256     -18.513  57.366  29.284  1.00  0.00           O  
ATOM   3643  CB  LYS A 256     -17.964  56.282  32.352  1.00  0.00           C  
ATOM   3644  CG  LYS A 256     -19.165  55.452  31.920  1.00  0.00           C  
ATOM   3645  CD  LYS A 256     -19.867  54.830  33.118  1.00  0.00           C  
ATOM   3646  CE  LYS A 256     -21.076  54.011  32.689  1.00  0.00           C  
ATOM   3647  NZ  LYS A 256     -21.772  53.396  33.851  1.00  0.00           N1+
ATOM   3648  H   LYS A 256     -15.904  57.745  32.696  1.00  0.00           H  
ATOM   3649  HA  LYS A 256     -16.803  56.051  30.563  1.00  0.00           H  
ATOM   3650 1HB  LYS A 256     -17.322  55.648  32.964  1.00  0.00           H  
ATOM   3651 2HB  LYS A 256     -18.327  57.090  32.987  1.00  0.00           H  
ATOM   3652 1HG  LYS A 256     -19.872  56.086  31.384  1.00  0.00           H  
ATOM   3653 2HG  LYS A 256     -18.836  54.658  31.250  1.00  0.00           H  
ATOM   3654 1HD  LYS A 256     -19.170  54.181  33.652  1.00  0.00           H  
ATOM   3655 2HD  LYS A 256     -20.195  55.617  33.796  1.00  0.00           H  
ATOM   3656 1HE  LYS A 256     -21.778  54.652  32.157  1.00  0.00           H  
ATOM   3657 2HE  LYS A 256     -20.757  53.219  32.012  1.00  0.00           H  
ATOM   3658 1HZ  LYS A 256     -22.566  52.863  33.525  1.00  0.00           H  
ATOM   3659 2HZ  LYS A 256     -21.135  52.785  34.342  1.00  0.00           H  
ATOM   3660 3HZ  LYS A 256     -22.090  54.123  34.477  1.00  0.00           H  
ATOM   3661  N   GLN A 257     -18.233  58.999  30.806  1.00  0.00           N  
ATOM   3662  CA  GLN A 257     -19.089  59.951  30.105  1.00  0.00           C  
ATOM   3663  C   GLN A 257     -18.445  60.415  28.805  1.00  0.00           C  
ATOM   3664  O   GLN A 257     -19.103  60.496  27.768  1.00  0.00           O  
ATOM   3665  CB  GLN A 257     -19.393  61.156  30.998  1.00  0.00           C  
ATOM   3666  CG  GLN A 257     -20.303  60.846  32.174  1.00  0.00           C  
ATOM   3667  CD  GLN A 257     -20.592  62.069  33.023  1.00  0.00           C  
ATOM   3668  NE2 GLN A 257     -21.029  61.844  34.256  1.00  0.00           N  
ATOM   3669  OE1 GLN A 257     -20.423  63.208  32.574  1.00  0.00           O  
ATOM   3670  H   GLN A 257     -17.786  59.280  31.665  1.00  0.00           H  
ATOM   3671  HA  GLN A 257     -20.025  59.453  29.851  1.00  0.00           H  
ATOM   3672 1HB  GLN A 257     -18.462  61.562  31.392  1.00  0.00           H  
ATOM   3673 2HB  GLN A 257     -19.866  61.938  30.405  1.00  0.00           H  
ATOM   3674 1HG  GLN A 257     -21.251  60.461  31.796  1.00  0.00           H  
ATOM   3675 2HG  GLN A 257     -19.822  60.097  32.805  1.00  0.00           H  
ATOM   3676 1HE2 GLN A 257     -21.234  62.613  34.863  1.00  0.00           H  
ATOM   3677 2HE2 GLN A 257     -21.151  60.905  34.580  1.00  0.00           H  
ATOM   3678  N   SER A 258     -17.154  60.724  28.867  1.00  0.00           N  
ATOM   3679  CA  SER A 258     -16.440  61.276  27.723  1.00  0.00           C  
ATOM   3680  C   SER A 258     -16.196  60.209  26.660  1.00  0.00           C  
ATOM   3681  O   SER A 258     -15.965  59.045  26.980  1.00  0.00           O  
ATOM   3682  CB  SER A 258     -15.119  61.871  28.170  1.00  0.00           C  
ATOM   3683  OG  SER A 258     -14.376  62.327  27.073  1.00  0.00           O  
ATOM   3684  H   SER A 258     -16.653  60.572  29.731  1.00  0.00           H  
ATOM   3685  HA  SER A 258     -17.058  62.054  27.272  1.00  0.00           H  
ATOM   3686 1HB  SER A 258     -15.305  62.697  28.856  1.00  0.00           H  
ATOM   3687 2HB  SER A 258     -14.547  61.119  28.713  1.00  0.00           H  
ATOM   3688  HG  SER A 258     -13.562  62.685  27.435  1.00  0.00           H  
ATOM   3689  N   THR A 259     -16.248  60.617  25.396  1.00  0.00           N  
ATOM   3690  CA  THR A 259     -15.881  59.738  24.292  1.00  0.00           C  
ATOM   3691  C   THR A 259     -14.534  60.132  23.702  1.00  0.00           C  
ATOM   3692  O   THR A 259     -14.087  59.554  22.709  1.00  0.00           O  
ATOM   3693  CB  THR A 259     -16.954  59.755  23.188  1.00  0.00           C  
ATOM   3694  CG2 THR A 259     -18.291  59.278  23.736  1.00  0.00           C  
ATOM   3695  OG1 THR A 259     -17.099  61.087  22.679  1.00  0.00           O  
ATOM   3696  H   THR A 259     -16.548  61.561  25.197  1.00  0.00           H  
ATOM   3697  HA  THR A 259     -15.789  58.722  24.675  1.00  0.00           H  
ATOM   3698  HB  THR A 259     -16.648  59.100  22.372  1.00  0.00           H  
ATOM   3699  HG1 THR A 259     -16.393  61.269  22.053  1.00  0.00           H  
ATOM   3700 1HG2 THR A 259     -19.037  59.296  22.942  1.00  0.00           H  
ATOM   3701 2HG2 THR A 259     -18.187  58.261  24.113  1.00  0.00           H  
ATOM   3702 3HG2 THR A 259     -18.607  59.934  24.545  1.00  0.00           H  
ATOM   3703  N   ASN A 260     -13.889  61.120  24.312  1.00  0.00           N  
ATOM   3704  CA  ASN A 260     -12.589  61.591  23.850  1.00  0.00           C  
ATOM   3705  C   ASN A 260     -11.456  60.896  24.592  1.00  0.00           C  
ATOM   3706  O   ASN A 260     -11.254  61.114  25.786  1.00  0.00           O  
ATOM   3707  CB  ASN A 260     -12.481  63.097  24.001  1.00  0.00           C  
ATOM   3708  CG  ASN A 260     -11.187  63.641  23.465  1.00  0.00           C  
ATOM   3709  ND2 ASN A 260     -11.276  64.662  22.649  1.00  0.00           N  
ATOM   3710  OD1 ASN A 260     -10.106  63.137  23.788  1.00  0.00           O  
ATOM   3711  H   ASN A 260     -14.310  61.557  25.121  1.00  0.00           H  
ATOM   3712  HA  ASN A 260     -12.490  61.347  22.792  1.00  0.00           H  
ATOM   3713 1HB  ASN A 260     -13.310  63.576  23.477  1.00  0.00           H  
ATOM   3714 2HB  ASN A 260     -12.565  63.364  25.056  1.00  0.00           H  
ATOM   3715 1HD2 ASN A 260     -10.448  65.065  22.261  1.00  0.00           H  
ATOM   3716 2HD2 ASN A 260     -12.173  65.038  22.416  1.00  0.00           H  
ATOM   3717  N   GLU A 261     -10.714  60.054  23.877  1.00  0.00           N  
ATOM   3718  CA  GLU A 261      -9.733  59.177  24.501  1.00  0.00           C  
ATOM   3719  C   GLU A 261      -8.618  59.980  25.160  1.00  0.00           C  
ATOM   3720  O   GLU A 261      -8.080  59.581  26.193  1.00  0.00           O  
ATOM   3721  CB  GLU A 261      -9.141  58.217  23.466  1.00  0.00           C  
ATOM   3722  CG  GLU A 261     -10.111  57.154  22.968  1.00  0.00           C  
ATOM   3723  CD  GLU A 261      -9.460  56.149  22.059  1.00  0.00           C  
ATOM   3724  OE1 GLU A 261      -8.274  56.240  21.857  1.00  0.00           O  
ATOM   3725  OE2 GLU A 261     -10.151  55.288  21.566  1.00  0.00           O1-
ATOM   3726  H   GLU A 261     -10.836  60.021  22.874  1.00  0.00           H  
ATOM   3727  HA  GLU A 261     -10.230  58.600  25.281  1.00  0.00           H  
ATOM   3728 1HB  GLU A 261      -8.793  58.782  22.602  1.00  0.00           H  
ATOM   3729 2HB  GLU A 261      -8.279  57.708  23.894  1.00  0.00           H  
ATOM   3730 1HG  GLU A 261     -10.533  56.632  23.825  1.00  0.00           H  
ATOM   3731 2HG  GLU A 261     -10.926  57.642  22.437  1.00  0.00           H  
ATOM   3732  N   GLU A 262      -8.273  61.111  24.556  1.00  0.00           N  
ATOM   3733  CA  GLU A 262      -7.234  61.981  25.091  1.00  0.00           C  
ATOM   3734  C   GLU A 262      -7.650  62.580  26.427  1.00  0.00           C  
ATOM   3735  O   GLU A 262      -6.848  62.664  27.357  1.00  0.00           O  
ATOM   3736  CB  GLU A 262      -6.911  63.099  24.098  1.00  0.00           C  
ATOM   3737  CG  GLU A 262      -6.228  62.629  22.822  1.00  0.00           C  
ATOM   3738  CD  GLU A 262      -4.900  61.971  23.077  1.00  0.00           C  
ATOM   3739  OE1 GLU A 262      -4.122  62.515  23.826  1.00  0.00           O  
ATOM   3740  OE2 GLU A 262      -4.662  60.924  22.523  1.00  0.00           O1-
ATOM   3741  H   GLU A 262      -8.746  61.377  23.704  1.00  0.00           H  
ATOM   3742  HA  GLU A 262      -6.337  61.381  25.262  1.00  0.00           H  
ATOM   3743 1HB  GLU A 262      -7.831  63.613  23.815  1.00  0.00           H  
ATOM   3744 2HB  GLU A 262      -6.259  63.832  24.574  1.00  0.00           H  
ATOM   3745 1HG  GLU A 262      -6.879  61.920  22.312  1.00  0.00           H  
ATOM   3746 2HG  GLU A 262      -6.083  63.484  22.163  1.00  0.00           H  
ATOM   3747  N   VAL A 263      -8.907  62.998  26.515  1.00  0.00           N  
ATOM   3748  CA  VAL A 263      -9.483  63.437  27.782  1.00  0.00           C  
ATOM   3749  C   VAL A 263      -9.493  62.307  28.803  1.00  0.00           C  
ATOM   3750  O   VAL A 263      -9.142  62.504  29.966  1.00  0.00           O  
ATOM   3751  CB  VAL A 263     -10.921  63.945  27.567  1.00  0.00           C  
ATOM   3752  CG1 VAL A 263     -11.628  64.123  28.903  1.00  0.00           C  
ATOM   3753  CG2 VAL A 263     -10.899  65.252  26.790  1.00  0.00           C  
ATOM   3754  H   VAL A 263      -9.480  63.014  25.683  1.00  0.00           H  
ATOM   3755  HA  VAL A 263      -8.863  64.240  28.184  1.00  0.00           H  
ATOM   3756  HB  VAL A 263     -11.480  63.197  27.005  1.00  0.00           H  
ATOM   3757 1HG1 VAL A 263     -12.643  64.480  28.734  1.00  0.00           H  
ATOM   3758 2HG1 VAL A 263     -11.664  63.167  29.426  1.00  0.00           H  
ATOM   3759 3HG1 VAL A 263     -11.084  64.848  29.508  1.00  0.00           H  
ATOM   3760 1HG2 VAL A 263     -11.919  65.605  26.643  1.00  0.00           H  
ATOM   3761 2HG2 VAL A 263     -10.335  65.999  27.350  1.00  0.00           H  
ATOM   3762 3HG2 VAL A 263     -10.426  65.091  25.821  1.00  0.00           H  
ATOM   3763  N   ILE A 264      -9.899  61.121  28.360  1.00  0.00           N  
ATOM   3764  CA  ILE A 264      -9.975  59.960  29.239  1.00  0.00           C  
ATOM   3765  C   ILE A 264      -8.611  59.628  29.834  1.00  0.00           C  
ATOM   3766  O   ILE A 264      -8.484  59.406  31.037  1.00  0.00           O  
ATOM   3767  CB  ILE A 264     -10.521  58.735  28.484  1.00  0.00           C  
ATOM   3768  CG1 ILE A 264     -12.004  58.927  28.156  1.00  0.00           C  
ATOM   3769  CG2 ILE A 264     -10.313  57.470  29.303  1.00  0.00           C  
ATOM   3770  CD1 ILE A 264     -12.545  57.922  27.166  1.00  0.00           C  
ATOM   3771  H   ILE A 264     -10.160  61.021  27.390  1.00  0.00           H  
ATOM   3772  HA  ILE A 264     -10.645  60.198  30.066  1.00  0.00           H  
ATOM   3773  HB  ILE A 264      -9.998  58.632  27.534  1.00  0.00           H  
ATOM   3774 1HG1 ILE A 264     -12.591  58.855  29.070  1.00  0.00           H  
ATOM   3775 2HG1 ILE A 264     -12.160  59.925  27.746  1.00  0.00           H  
ATOM   3776 1HG2 ILE A 264     -10.705  56.613  28.755  1.00  0.00           H  
ATOM   3777 2HG2 ILE A 264      -9.249  57.327  29.487  1.00  0.00           H  
ATOM   3778 3HG2 ILE A 264     -10.836  57.563  30.254  1.00  0.00           H  
ATOM   3779 1HD1 ILE A 264     -13.601  58.122  26.983  1.00  0.00           H  
ATOM   3780 2HD1 ILE A 264     -11.994  58.000  26.228  1.00  0.00           H  
ATOM   3781 3HD1 ILE A 264     -12.432  56.916  27.569  1.00  0.00           H  
ATOM   3782  N   LYS A 265      -7.594  59.592  28.977  1.00  0.00           N  
ATOM   3783  CA  LYS A 265      -6.244  59.246  29.409  1.00  0.00           C  
ATOM   3784  C   LYS A 265      -5.723  60.241  30.436  1.00  0.00           C  
ATOM   3785  O   LYS A 265      -5.137  59.854  31.446  1.00  0.00           O  
ATOM   3786  CB  LYS A 265      -5.298  59.185  28.209  1.00  0.00           C  
ATOM   3787  CG  LYS A 265      -5.466  57.949  27.337  1.00  0.00           C  
ATOM   3788  CD  LYS A 265      -4.388  57.877  26.266  1.00  0.00           C  
ATOM   3789  CE  LYS A 265      -4.599  58.941  25.198  1.00  0.00           C  
ATOM   3790  NZ  LYS A 265      -3.602  58.830  24.099  1.00  0.00           N1+
ATOM   3791  H   LYS A 265      -7.760  59.809  28.006  1.00  0.00           H  
ATOM   3792  HA  LYS A 265      -6.274  58.265  29.884  1.00  0.00           H  
ATOM   3793 1HB  LYS A 265      -5.452  60.063  27.579  1.00  0.00           H  
ATOM   3794 2HB  LYS A 265      -4.265  59.211  28.558  1.00  0.00           H  
ATOM   3795 1HG  LYS A 265      -5.408  57.055  27.959  1.00  0.00           H  
ATOM   3796 2HG  LYS A 265      -6.443  57.972  26.857  1.00  0.00           H  
ATOM   3797 1HD  LYS A 265      -3.409  58.021  26.723  1.00  0.00           H  
ATOM   3798 2HD  LYS A 265      -4.409  56.895  25.794  1.00  0.00           H  
ATOM   3799 1HE  LYS A 265      -5.597  58.841  24.776  1.00  0.00           H  
ATOM   3800 2HE  LYS A 265      -4.514  59.930  25.648  1.00  0.00           H  
ATOM   3801 1HZ  LYS A 265      -3.772  59.552  23.413  1.00  0.00           H  
ATOM   3802 2HZ  LYS A 265      -2.670  58.939  24.476  1.00  0.00           H  
ATOM   3803 3HZ  LYS A 265      -3.681  57.924  23.660  1.00  0.00           H  
ATOM   3804  N   LEU A 266      -5.938  61.526  30.171  1.00  0.00           N  
ATOM   3805  CA  LEU A 266      -5.478  62.580  31.066  1.00  0.00           C  
ATOM   3806  C   LEU A 266      -6.171  62.493  32.420  1.00  0.00           C  
ATOM   3807  O   LEU A 266      -5.538  62.664  33.463  1.00  0.00           O  
ATOM   3808  CB  LEU A 266      -5.737  63.956  30.440  1.00  0.00           C  
ATOM   3809  CG  LEU A 266      -4.866  64.311  29.229  1.00  0.00           C  
ATOM   3810  CD1 LEU A 266      -5.398  65.578  28.573  1.00  0.00           C  
ATOM   3811  CD2 LEU A 266      -3.423  64.493  29.678  1.00  0.00           C  
ATOM   3812  H   LEU A 266      -6.430  61.777  29.327  1.00  0.00           H  
ATOM   3813  HA  LEU A 266      -4.409  62.451  31.232  1.00  0.00           H  
ATOM   3814 1HB  LEU A 266      -6.778  64.004  30.124  1.00  0.00           H  
ATOM   3815 2HB  LEU A 266      -5.575  64.720  31.200  1.00  0.00           H  
ATOM   3816  HG  LEU A 266      -4.919  63.508  28.495  1.00  0.00           H  
ATOM   3817 1HD1 LEU A 266      -4.779  65.830  27.712  1.00  0.00           H  
ATOM   3818 2HD1 LEU A 266      -6.424  65.412  28.244  1.00  0.00           H  
ATOM   3819 3HD1 LEU A 266      -5.373  66.398  29.290  1.00  0.00           H  
ATOM   3820 1HD2 LEU A 266      -2.803  64.745  28.817  1.00  0.00           H  
ATOM   3821 2HD2 LEU A 266      -3.370  65.298  30.411  1.00  0.00           H  
ATOM   3822 3HD2 LEU A 266      -3.063  63.568  30.127  1.00  0.00           H  
ATOM   3823  N   ALA A 267      -7.472  62.227  32.398  1.00  0.00           N  
ATOM   3824  CA  ALA A 267      -8.251  62.117  33.623  1.00  0.00           C  
ATOM   3825  C   ALA A 267      -7.784  60.942  34.472  1.00  0.00           C  
ATOM   3826  O   ALA A 267      -7.603  61.071  35.683  1.00  0.00           O  
ATOM   3827  CB  ALA A 267      -9.733  61.977  33.298  1.00  0.00           C  
ATOM   3828  H   ALA A 267      -7.932  62.097  31.508  1.00  0.00           H  
ATOM   3829  HA  ALA A 267      -8.108  63.028  34.208  1.00  0.00           H  
ATOM   3830 1HB  ALA A 267     -10.303  61.895  34.224  1.00  0.00           H  
ATOM   3831 2HB  ALA A 267     -10.067  62.852  32.742  1.00  0.00           H  
ATOM   3832 3HB  ALA A 267      -9.889  61.083  32.698  1.00  0.00           H  
ATOM   3833  N   LEU A 268      -7.587  59.797  33.829  1.00  0.00           N  
ATOM   3834  CA  LEU A 268      -7.201  58.580  34.535  1.00  0.00           C  
ATOM   3835  C   LEU A 268      -5.754  58.651  35.007  1.00  0.00           C  
ATOM   3836  O   LEU A 268      -5.426  58.204  36.106  1.00  0.00           O  
ATOM   3837  CB  LEU A 268      -7.389  57.358  33.628  1.00  0.00           C  
ATOM   3838  CG  LEU A 268      -8.831  57.075  33.185  1.00  0.00           C  
ATOM   3839  CD1 LEU A 268      -8.835  55.954  32.155  1.00  0.00           C  
ATOM   3840  CD2 LEU A 268      -9.671  56.705  34.399  1.00  0.00           C  
ATOM   3841  H   LEU A 268      -7.709  59.767  32.828  1.00  0.00           H  
ATOM   3842  HA  LEU A 268      -7.832  58.477  35.419  1.00  0.00           H  
ATOM   3843 1HB  LEU A 268      -6.788  57.496  32.730  1.00  0.00           H  
ATOM   3844 2HB  LEU A 268      -7.025  56.475  34.153  1.00  0.00           H  
ATOM   3845  HG  LEU A 268      -9.248  57.963  32.712  1.00  0.00           H  
ATOM   3846 1HD1 LEU A 268      -9.859  55.751  31.840  1.00  0.00           H  
ATOM   3847 2HD1 LEU A 268      -8.242  56.251  31.290  1.00  0.00           H  
ATOM   3848 3HD1 LEU A 268      -8.406  55.053  32.595  1.00  0.00           H  
ATOM   3849 1HD2 LEU A 268     -10.695  56.504  34.084  1.00  0.00           H  
ATOM   3850 2HD2 LEU A 268      -9.256  55.816  34.872  1.00  0.00           H  
ATOM   3851 3HD2 LEU A 268      -9.665  57.531  35.110  1.00  0.00           H  
ATOM   3852  N   LYS A 269      -4.892  59.216  34.169  1.00  0.00           N  
ATOM   3853  CA  LYS A 269      -3.488  59.396  34.519  1.00  0.00           C  
ATOM   3854  C   LYS A 269      -3.334  60.292  35.741  1.00  0.00           C  
ATOM   3855  O   LYS A 269      -2.537  60.007  36.634  1.00  0.00           O  
ATOM   3856  CB  LYS A 269      -2.710  59.978  33.338  1.00  0.00           C  
ATOM   3857  CG  LYS A 269      -1.213  60.113  33.575  1.00  0.00           C  
ATOM   3858  CD  LYS A 269      -0.489  60.551  32.311  1.00  0.00           C  
ATOM   3859  CE  LYS A 269       1.011  60.658  32.538  1.00  0.00           C  
ATOM   3860  NZ  LYS A 269       1.736  61.058  31.301  1.00  0.00           N1+
ATOM   3861  H   LYS A 269      -5.217  59.532  33.267  1.00  0.00           H  
ATOM   3862  HA  LYS A 269      -3.069  58.420  34.770  1.00  0.00           H  
ATOM   3863 1HB  LYS A 269      -2.854  59.347  32.460  1.00  0.00           H  
ATOM   3864 2HB  LYS A 269      -3.101  60.967  33.097  1.00  0.00           H  
ATOM   3865 1HG  LYS A 269      -1.033  60.848  34.360  1.00  0.00           H  
ATOM   3866 2HG  LYS A 269      -0.808  59.155  33.900  1.00  0.00           H  
ATOM   3867 1HD  LYS A 269      -0.677  59.831  31.515  1.00  0.00           H  
ATOM   3868 2HD  LYS A 269      -0.869  61.524  31.994  1.00  0.00           H  
ATOM   3869 1HE  LYS A 269       1.210  61.395  33.315  1.00  0.00           H  
ATOM   3870 2HE  LYS A 269       1.397  59.696  32.875  1.00  0.00           H  
ATOM   3871 1HZ  LYS A 269       2.726  61.116  31.494  1.00  0.00           H  
ATOM   3872 2HZ  LYS A 269       1.574  60.370  30.579  1.00  0.00           H  
ATOM   3873 3HZ  LYS A 269       1.399  61.957  30.990  1.00  0.00           H  
ATOM   3874  N   ALA A 270      -4.101  61.377  35.773  1.00  0.00           N  
ATOM   3875  CA  ALA A 270      -4.107  62.277  36.917  1.00  0.00           C  
ATOM   3876  C   ALA A 270      -4.535  61.553  38.187  1.00  0.00           C  
ATOM   3877  O   ALA A 270      -3.967  61.768  39.258  1.00  0.00           O  
ATOM   3878  CB  ALA A 270      -5.018  63.468  36.654  1.00  0.00           C  
ATOM   3879  H   ALA A 270      -4.697  61.581  34.983  1.00  0.00           H  
ATOM   3880  HA  ALA A 270      -3.090  62.645  37.074  1.00  0.00           H  
ATOM   3881 1HB  ALA A 270      -5.011  64.131  37.518  1.00  0.00           H  
ATOM   3882 2HB  ALA A 270      -4.664  64.009  35.775  1.00  0.00           H  
ATOM   3883 3HB  ALA A 270      -6.033  63.113  36.475  1.00  0.00           H  
ATOM   3884  N   ALA A 271      -5.542  60.696  38.060  1.00  0.00           N  
ATOM   3885  CA  ALA A 271      -6.025  59.909  39.189  1.00  0.00           C  
ATOM   3886  C   ALA A 271      -4.947  58.962  39.704  1.00  0.00           C  
ATOM   3887  O   ALA A 271      -4.740  58.838  40.910  1.00  0.00           O  
ATOM   3888  CB  ALA A 271      -7.269  59.126  38.795  1.00  0.00           C  
ATOM   3889  H   ALA A 271      -5.981  60.582  37.158  1.00  0.00           H  
ATOM   3890  HA  ALA A 271      -6.280  60.589  40.002  1.00  0.00           H  
ATOM   3891 1HB  ALA A 271      -7.618  58.544  39.648  1.00  0.00           H  
ATOM   3892 2HB  ALA A 271      -8.052  59.819  38.486  1.00  0.00           H  
ATOM   3893 3HB  ALA A 271      -7.031  58.455  37.971  1.00  0.00           H  
ATOM   3894  N   VAL A 272      -4.262  58.296  38.780  1.00  0.00           N  
ATOM   3895  CA  VAL A 272      -3.175  57.392  39.135  1.00  0.00           C  
ATOM   3896  C   VAL A 272      -2.068  58.128  39.879  1.00  0.00           C  
ATOM   3897  O   VAL A 272      -1.620  57.687  40.939  1.00  0.00           O  
ATOM   3898  CB  VAL A 272      -2.591  56.734  37.870  1.00  0.00           C  
ATOM   3899  CG1 VAL A 272      -1.283  56.027  38.193  1.00  0.00           C  
ATOM   3900  CG2 VAL A 272      -3.601  55.759  37.282  1.00  0.00           C  
ATOM   3901  H   VAL A 272      -4.500  58.418  37.806  1.00  0.00           H  
ATOM   3902  HA  VAL A 272      -3.569  56.625  39.804  1.00  0.00           H  
ATOM   3903  HB  VAL A 272      -2.367  57.511  37.140  1.00  0.00           H  
ATOM   3904 1HG1 VAL A 272      -0.884  55.569  37.287  1.00  0.00           H  
ATOM   3905 2HG1 VAL A 272      -0.565  56.751  38.579  1.00  0.00           H  
ATOM   3906 3HG1 VAL A 272      -1.461  55.256  38.941  1.00  0.00           H  
ATOM   3907 1HG2 VAL A 272      -3.182  55.298  36.388  1.00  0.00           H  
ATOM   3908 2HG2 VAL A 272      -3.830  54.986  38.015  1.00  0.00           H  
ATOM   3909 3HG2 VAL A 272      -4.513  56.294  37.020  1.00  0.00           H  
ATOM   3910  N   LEU A 273      -1.629  59.249  39.320  1.00  0.00           N  
ATOM   3911  CA  LEU A 273      -0.553  60.033  39.913  1.00  0.00           C  
ATOM   3912  C   LEU A 273      -0.984  60.642  41.243  1.00  0.00           C  
ATOM   3913  O   LEU A 273      -0.191  60.738  42.179  1.00  0.00           O  
ATOM   3914  CB  LEU A 273      -0.116  61.145  38.951  1.00  0.00           C  
ATOM   3915  CG  LEU A 273       0.593  60.678  37.673  1.00  0.00           C  
ATOM   3916  CD1 LEU A 273       0.637  61.823  36.669  1.00  0.00           C  
ATOM   3917  CD2 LEU A 273       1.995  60.197  38.016  1.00  0.00           C  
ATOM   3918  H   LEU A 273      -2.053  59.566  38.460  1.00  0.00           H  
ATOM   3919  HA  LEU A 273       0.289  59.370  40.113  1.00  0.00           H  
ATOM   3920 1HB  LEU A 273      -0.996  61.712  38.653  1.00  0.00           H  
ATOM   3921 2HB  LEU A 273       0.562  61.815  39.479  1.00  0.00           H  
ATOM   3922  HG  LEU A 273       0.029  59.861  37.222  1.00  0.00           H  
ATOM   3923 1HD1 LEU A 273       1.140  61.491  35.761  1.00  0.00           H  
ATOM   3924 2HD1 LEU A 273      -0.379  62.134  36.427  1.00  0.00           H  
ATOM   3925 3HD1 LEU A 273       1.181  62.662  37.099  1.00  0.00           H  
ATOM   3926 1HD2 LEU A 273       2.498  59.865  37.108  1.00  0.00           H  
ATOM   3927 2HD2 LEU A 273       2.560  61.014  38.466  1.00  0.00           H  
ATOM   3928 3HD2 LEU A 273       1.933  59.368  38.721  1.00  0.00           H  
ATOM   3929  N   ALA A 274      -2.246  61.050  41.318  1.00  0.00           N  
ATOM   3930  CA  ALA A 274      -2.801  61.603  42.549  1.00  0.00           C  
ATOM   3931  C   ALA A 274      -2.811  60.562  43.662  1.00  0.00           C  
ATOM   3932  O   ALA A 274      -2.519  60.869  44.818  1.00  0.00           O  
ATOM   3933  CB  ALA A 274      -4.208  62.129  42.306  1.00  0.00           C  
ATOM   3934  H   ALA A 274      -2.838  60.978  40.503  1.00  0.00           H  
ATOM   3935  HA  ALA A 274      -2.166  62.425  42.875  1.00  0.00           H  
ATOM   3936 1HB  ALA A 274      -4.607  62.537  43.233  1.00  0.00           H  
ATOM   3937 2HB  ALA A 274      -4.174  62.915  41.548  1.00  0.00           H  
ATOM   3938 3HB  ALA A 274      -4.846  61.319  41.960  1.00  0.00           H  
ATOM   3939  N   ALA A 275      -3.153  59.327  43.307  1.00  0.00           N  
ATOM   3940  CA  ALA A 275      -3.154  58.229  44.265  1.00  0.00           C  
ATOM   3941  C   ALA A 275      -1.748  57.934  44.769  1.00  0.00           C  
ATOM   3942  O   ALA A 275      -1.550  57.640  45.948  1.00  0.00           O  
ATOM   3943  CB  ALA A 275      -3.762  56.979  43.637  1.00  0.00           C  
ATOM   3944  H   ALA A 275      -3.417  59.145  42.349  1.00  0.00           H  
ATOM   3945  HA  ALA A 275      -3.760  58.518  45.124  1.00  0.00           H  
ATOM   3946 1HB  ALA A 275      -3.756  56.168  44.364  1.00  0.00           H  
ATOM   3947 2HB  ALA A 275      -4.787  57.188  43.335  1.00  0.00           H  
ATOM   3948 3HB  ALA A 275      -3.178  56.691  42.767  1.00  0.00           H  
ATOM   3949  N   LYS A 276      -0.773  58.015  43.871  1.00  0.00           N  
ATOM   3950  CA  LYS A 276       0.622  57.794  44.230  1.00  0.00           C  
ATOM   3951  C   LYS A 276       1.148  58.917  45.115  1.00  0.00           C  
ATOM   3952  O   LYS A 276       1.905  58.678  46.054  1.00  0.00           O  
ATOM   3953  CB  LYS A 276       1.485  57.665  42.974  1.00  0.00           C  
ATOM   3954  CG  LYS A 276       1.265  56.381  42.189  1.00  0.00           C  
ATOM   3955  CD  LYS A 276       2.158  56.325  40.957  1.00  0.00           C  
ATOM   3956  CE  LYS A 276       1.964  55.025  40.190  1.00  0.00           C  
ATOM   3957  NZ  LYS A 276       2.835  54.957  38.986  1.00  0.00           N1+
ATOM   3958  H   LYS A 276      -1.005  58.237  42.913  1.00  0.00           H  
ATOM   3959  HA  LYS A 276       0.690  56.866  44.801  1.00  0.00           H  
ATOM   3960 1HB  LYS A 276       1.283  58.506  42.307  1.00  0.00           H  
ATOM   3961 2HB  LYS A 276       2.539  57.714  43.250  1.00  0.00           H  
ATOM   3962 1HG  LYS A 276       1.484  55.521  42.825  1.00  0.00           H  
ATOM   3963 2HG  LYS A 276       0.223  56.320  41.874  1.00  0.00           H  
ATOM   3964 1HD  LYS A 276       1.924  57.165  40.300  1.00  0.00           H  
ATOM   3965 2HD  LYS A 276       3.201  56.404  41.261  1.00  0.00           H  
ATOM   3966 1HE  LYS A 276       2.196  54.182  40.839  1.00  0.00           H  
ATOM   3967 2HE  LYS A 276       0.925  54.940  39.876  1.00  0.00           H  
ATOM   3968 1HZ  LYS A 276       2.678  54.082  38.506  1.00  0.00           H  
ATOM   3969 2HZ  LYS A 276       2.618  55.723  38.366  1.00  0.00           H  
ATOM   3970 3HZ  LYS A 276       3.804  55.014  39.266  1.00  0.00           H  
ATOM   3971  N   SER A 277       0.739  60.145  44.808  1.00  0.00           N  
ATOM   3972  CA  SER A 277       1.179  61.310  45.567  1.00  0.00           C  
ATOM   3973  C   SER A 277       0.561  61.326  46.957  1.00  0.00           C  
ATOM   3974  O   SER A 277      -0.569  60.876  47.152  1.00  0.00           O  
ATOM   3975  CB  SER A 277       0.815  62.583  44.828  1.00  0.00           C  
ATOM   3976  OG  SER A 277       1.151  63.715  45.583  1.00  0.00           O  
ATOM   3977  H   SER A 277       0.109  60.274  44.030  1.00  0.00           H  
ATOM   3978  HA  SER A 277       2.261  61.256  45.686  1.00  0.00           H  
ATOM   3979 1HB  SER A 277       1.339  62.612  43.873  1.00  0.00           H  
ATOM   3980 2HB  SER A 277      -0.253  62.588  44.616  1.00  0.00           H  
ATOM   3981  HG  SER A 277       0.892  64.473  45.053  1.00  0.00           H  
ATOM   3982  N   THR A 278       1.309  61.848  47.926  1.00  0.00           N  
ATOM   3983  CA  THR A 278       0.796  62.024  49.279  1.00  0.00           C  
ATOM   3984  C   THR A 278       0.596  63.500  49.603  1.00  0.00           C  
ATOM   3985  O   THR A 278       0.332  63.863  50.750  1.00  0.00           O  
ATOM   3986  CB  THR A 278       1.740  61.389  50.317  1.00  0.00           C  
ATOM   3987  CG2 THR A 278       1.871  59.893  50.073  1.00  0.00           C  
ATOM   3988  OG1 THR A 278       3.034  62.000  50.227  1.00  0.00           O  
ATOM   3989  H   THR A 278       2.256  62.128  47.720  1.00  0.00           H  
ATOM   3990  HA  THR A 278      -0.179  61.540  49.347  1.00  0.00           H  
ATOM   3991  HB  THR A 278       1.344  61.555  51.318  1.00  0.00           H  
ATOM   3992  HG1 THR A 278       3.023  62.841  50.690  1.00  0.00           H  
ATOM   3993 1HG2 THR A 278       2.542  59.461  50.816  1.00  0.00           H  
ATOM   3994 2HG2 THR A 278       0.891  59.424  50.153  1.00  0.00           H  
ATOM   3995 3HG2 THR A 278       2.276  59.721  49.077  1.00  0.00           H  
ATOM   3996  N   ASP A 279       0.730  64.347  48.588  1.00  0.00           N  
ATOM   3997  CA  ASP A 279       0.603  65.788  48.772  1.00  0.00           C  
ATOM   3998  C   ASP A 279      -0.851  66.229  48.668  1.00  0.00           C  
ATOM   3999  O   ASP A 279      -1.481  66.081  47.620  1.00  0.00           O  
ATOM   4000  CB  ASP A 279       1.446  66.538  47.738  1.00  0.00           C  
ATOM   4001  CG  ASP A 279       1.446  68.045  47.953  1.00  0.00           C  
ATOM   4002  OD1 ASP A 279       0.674  68.511  48.759  1.00  0.00           O  
ATOM   4003  OD2 ASP A 279       2.218  68.717  47.312  1.00  0.00           O1-
ATOM   4004  H   ASP A 279       0.924  63.984  47.667  1.00  0.00           H  
ATOM   4005  HA  ASP A 279       0.955  66.042  49.770  1.00  0.00           H  
ATOM   4006 1HB  ASP A 279       2.474  66.180  47.777  1.00  0.00           H  
ATOM   4007 2HB  ASP A 279       1.064  66.329  46.737  1.00  0.00           H  
ATOM   4008  N   GLU A 280      -1.378  66.774  49.759  1.00  0.00           N  
ATOM   4009  CA  GLU A 280      -2.779  67.172  49.817  1.00  0.00           C  
ATOM   4010  C   GLU A 280      -3.080  68.272  48.806  1.00  0.00           C  
ATOM   4011  O   GLU A 280      -4.202  68.378  48.305  1.00  0.00           O  
ATOM   4012  CB  GLU A 280      -3.141  67.647  51.226  1.00  0.00           C  
ATOM   4013  CG  GLU A 280      -3.153  66.546  52.277  1.00  0.00           C  
ATOM   4014  CD  GLU A 280      -3.475  67.055  53.654  1.00  0.00           C  
ATOM   4015  OE1 GLU A 280      -3.576  68.247  53.818  1.00  0.00           O  
ATOM   4016  OE2 GLU A 280      -3.619  66.250  54.544  1.00  0.00           O1-
ATOM   4017  H   GLU A 280      -0.792  66.916  50.570  1.00  0.00           H  
ATOM   4018  HA  GLU A 280      -3.388  66.305  49.561  1.00  0.00           H  
ATOM   4019 1HB  GLU A 280      -2.429  68.408  51.547  1.00  0.00           H  
ATOM   4020 2HB  GLU A 280      -4.129  68.107  51.212  1.00  0.00           H  
ATOM   4021 1HG  GLU A 280      -3.895  65.798  51.996  1.00  0.00           H  
ATOM   4022 2HG  GLU A 280      -2.178  66.062  52.292  1.00  0.00           H  
ATOM   4023  N   GLU A 281      -2.078  69.088  48.508  1.00  0.00           N  
ATOM   4024  CA  GLU A 281      -2.225  70.162  47.535  1.00  0.00           C  
ATOM   4025  C   GLU A 281      -2.458  69.606  46.134  1.00  0.00           C  
ATOM   4026  O   GLU A 281      -3.282  70.125  45.379  1.00  0.00           O  
ATOM   4027  CB  GLU A 281      -0.985  71.059  47.540  1.00  0.00           C  
ATOM   4028  CG  GLU A 281      -1.075  72.261  46.610  1.00  0.00           C  
ATOM   4029  CD  GLU A 281       0.119  73.169  46.711  1.00  0.00           C  
ATOM   4030  OE1 GLU A 281       0.990  72.889  47.500  1.00  0.00           O  
ATOM   4031  OE2 GLU A 281       0.161  74.144  45.998  1.00  0.00           O1-
ATOM   4032  H   GLU A 281      -1.186  68.964  48.972  1.00  0.00           H  
ATOM   4033  HA  GLU A 281      -3.097  70.755  47.803  1.00  0.00           H  
ATOM   4034 1HB  GLU A 281      -0.809  71.430  48.550  1.00  0.00           H  
ATOM   4035 2HB  GLU A 281      -0.112  70.475  47.249  1.00  0.00           H  
ATOM   4036 1HG  GLU A 281      -1.162  71.907  45.584  1.00  0.00           H  
ATOM   4037 2HG  GLU A 281      -1.975  72.825  46.849  1.00  0.00           H  
ATOM   4038  N   VAL A 282      -1.731  68.549  45.793  1.00  0.00           N  
ATOM   4039  CA  VAL A 282      -1.930  67.857  44.526  1.00  0.00           C  
ATOM   4040  C   VAL A 282      -3.312  67.220  44.460  1.00  0.00           C  
ATOM   4041  O   VAL A 282      -3.988  67.287  43.432  1.00  0.00           O  
ATOM   4042  CB  VAL A 282      -0.856  66.770  44.336  1.00  0.00           C  
ATOM   4043  CG1 VAL A 282      -1.205  65.878  43.153  1.00  0.00           C  
ATOM   4044  CG2 VAL A 282       0.507  67.417  44.139  1.00  0.00           C  
ATOM   4045  H   VAL A 282      -1.018  68.218  46.429  1.00  0.00           H  
ATOM   4046  HA  VAL A 282      -1.862  68.588  43.720  1.00  0.00           H  
ATOM   4047  HB  VAL A 282      -0.834  66.135  45.222  1.00  0.00           H  
ATOM   4048 1HG1 VAL A 282      -0.437  65.114  43.034  1.00  0.00           H  
ATOM   4049 2HG1 VAL A 282      -2.167  65.397  43.333  1.00  0.00           H  
ATOM   4050 3HG1 VAL A 282      -1.263  66.480  42.247  1.00  0.00           H  
ATOM   4051 1HG2 VAL A 282       1.261  66.641  44.006  1.00  0.00           H  
ATOM   4052 2HG2 VAL A 282       0.481  68.055  43.256  1.00  0.00           H  
ATOM   4053 3HG2 VAL A 282       0.754  68.017  45.015  1.00  0.00           H  
ATOM   4054  N   LEU A 283      -3.728  66.601  45.559  1.00  0.00           N  
ATOM   4055  CA  LEU A 283      -5.035  65.961  45.629  1.00  0.00           C  
ATOM   4056  C   LEU A 283      -6.154  66.968  45.401  1.00  0.00           C  
ATOM   4057  O   LEU A 283      -7.131  66.677  44.707  1.00  0.00           O  
ATOM   4058  CB  LEU A 283      -5.221  65.281  46.992  1.00  0.00           C  
ATOM   4059  CG  LEU A 283      -4.288  64.099  47.279  1.00  0.00           C  
ATOM   4060  CD1 LEU A 283      -4.486  63.630  48.713  1.00  0.00           C  
ATOM   4061  CD2 LEU A 283      -4.569  62.977  46.292  1.00  0.00           C  
ATOM   4062  H   LEU A 283      -3.122  66.575  46.367  1.00  0.00           H  
ATOM   4063  HA  LEU A 283      -5.097  65.212  44.841  1.00  0.00           H  
ATOM   4064 1HB  LEU A 283      -5.066  66.023  47.774  1.00  0.00           H  
ATOM   4065 2HB  LEU A 283      -6.246  64.918  47.063  1.00  0.00           H  
ATOM   4066  HG  LEU A 283      -3.249  64.422  47.175  1.00  0.00           H  
ATOM   4067 1HD1 LEU A 283      -3.821  62.789  48.917  1.00  0.00           H  
ATOM   4068 2HD1 LEU A 283      -4.258  64.446  49.399  1.00  0.00           H  
ATOM   4069 3HD1 LEU A 283      -5.521  63.316  48.852  1.00  0.00           H  
ATOM   4070 1HD2 LEU A 283      -3.904  62.136  46.495  1.00  0.00           H  
ATOM   4071 2HD2 LEU A 283      -5.606  62.652  46.396  1.00  0.00           H  
ATOM   4072 3HD2 LEU A 283      -4.401  63.334  45.276  1.00  0.00           H  
ATOM   4073  N   GLU A 284      -6.010  68.150  45.989  1.00  0.00           N  
ATOM   4074  CA  GLU A 284      -6.968  69.230  45.780  1.00  0.00           C  
ATOM   4075  C   GLU A 284      -7.005  69.659  44.320  1.00  0.00           C  
ATOM   4076  O   GLU A 284      -8.076  69.804  43.732  1.00  0.00           O  
ATOM   4077  CB  GLU A 284      -6.622  70.430  46.665  1.00  0.00           C  
ATOM   4078  CG  GLU A 284      -7.594  71.595  46.552  1.00  0.00           C  
ATOM   4079  CD  GLU A 284      -7.247  72.737  47.467  1.00  0.00           C  
ATOM   4080  OE1 GLU A 284      -6.287  72.623  48.190  1.00  0.00           O  
ATOM   4081  OE2 GLU A 284      -7.943  73.725  47.442  1.00  0.00           O1-
ATOM   4082  H   GLU A 284      -5.217  68.306  46.593  1.00  0.00           H  
ATOM   4083  HA  GLU A 284      -7.962  68.868  46.043  1.00  0.00           H  
ATOM   4084 1HB  GLU A 284      -6.594  70.116  47.708  1.00  0.00           H  
ATOM   4085 2HB  GLU A 284      -5.628  70.797  46.407  1.00  0.00           H  
ATOM   4086 1HG  GLU A 284      -7.595  71.956  45.524  1.00  0.00           H  
ATOM   4087 2HG  GLU A 284      -8.597  71.241  46.786  1.00  0.00           H  
ATOM   4088  N   GLU A 285      -5.828  69.863  43.736  1.00  0.00           N  
ATOM   4089  CA  GLU A 285      -5.725  70.335  42.361  1.00  0.00           C  
ATOM   4090  C   GLU A 285      -6.382  69.361  41.391  1.00  0.00           C  
ATOM   4091  O   GLU A 285      -7.187  69.758  40.548  1.00  0.00           O  
ATOM   4092  CB  GLU A 285      -4.257  70.540  41.977  1.00  0.00           C  
ATOM   4093  CG  GLU A 285      -4.046  71.075  40.568  1.00  0.00           C  
ATOM   4094  CD  GLU A 285      -4.503  72.497  40.406  1.00  0.00           C  
ATOM   4095  OE1 GLU A 285      -4.608  73.184  41.394  1.00  0.00           O  
ATOM   4096  OE2 GLU A 285      -4.750  72.899  39.293  1.00  0.00           O1-
ATOM   4097  H   GLU A 285      -4.983  69.683  44.260  1.00  0.00           H  
ATOM   4098  HA  GLU A 285      -6.253  71.287  42.282  1.00  0.00           H  
ATOM   4099 1HB  GLU A 285      -3.793  71.239  42.674  1.00  0.00           H  
ATOM   4100 2HB  GLU A 285      -3.724  69.594  42.060  1.00  0.00           H  
ATOM   4101 1HG  GLU A 285      -2.983  71.018  40.325  1.00  0.00           H  
ATOM   4102 2HG  GLU A 285      -4.585  70.441  39.865  1.00  0.00           H  
ATOM   4103  N   VAL A 286      -6.036  68.086  41.518  1.00  0.00           N  
ATOM   4104  CA  VAL A 286      -6.548  67.060  40.617  1.00  0.00           C  
ATOM   4105  C   VAL A 286      -8.059  66.915  40.751  1.00  0.00           C  
ATOM   4106  O   VAL A 286      -8.772  66.816  39.752  1.00  0.00           O  
ATOM   4107  CB  VAL A 286      -5.877  65.706  40.912  1.00  0.00           C  
ATOM   4108  CG1 VAL A 286      -6.536  64.599  40.103  1.00  0.00           C  
ATOM   4109  CG2 VAL A 286      -4.391  65.788  40.605  1.00  0.00           C  
ATOM   4110  H   VAL A 286      -5.400  67.818  42.257  1.00  0.00           H  
ATOM   4111  HA  VAL A 286      -6.334  67.361  39.592  1.00  0.00           H  
ATOM   4112  HB  VAL A 286      -6.020  65.462  41.965  1.00  0.00           H  
ATOM   4113 1HG1 VAL A 286      -6.049  63.649  40.324  1.00  0.00           H  
ATOM   4114 2HG1 VAL A 286      -7.592  64.534  40.365  1.00  0.00           H  
ATOM   4115 3HG1 VAL A 286      -6.437  64.817  39.040  1.00  0.00           H  
ATOM   4116 1HG2 VAL A 286      -3.922  64.827  40.816  1.00  0.00           H  
ATOM   4117 2HG2 VAL A 286      -4.249  66.036  39.553  1.00  0.00           H  
ATOM   4118 3HG2 VAL A 286      -3.931  66.557  41.225  1.00  0.00           H  
ATOM   4119  N   LYS A 287      -8.539  66.902  41.988  1.00  0.00           N  
ATOM   4120  CA  LYS A 287      -9.971  66.818  42.254  1.00  0.00           C  
ATOM   4121  C   LYS A 287     -10.721  67.968  41.592  1.00  0.00           C  
ATOM   4122  O   LYS A 287     -11.738  67.758  40.932  1.00  0.00           O  
ATOM   4123  CB  LYS A 287     -10.237  66.814  43.760  1.00  0.00           C  
ATOM   4124  CG  LYS A 287     -11.708  66.695  44.139  1.00  0.00           C  
ATOM   4125  CD  LYS A 287     -11.888  66.650  45.649  1.00  0.00           C  
ATOM   4126  CE  LYS A 287     -13.359  66.575  46.030  1.00  0.00           C  
ATOM   4127  NZ  LYS A 287     -13.550  66.530  47.505  1.00  0.00           N1+
ATOM   4128  H   LYS A 287      -7.897  66.950  42.768  1.00  0.00           H  
ATOM   4129  HA  LYS A 287     -10.349  65.889  41.827  1.00  0.00           H  
ATOM   4130 1HB  LYS A 287      -9.705  65.981  44.221  1.00  0.00           H  
ATOM   4131 2HB  LYS A 287      -9.851  67.733  44.201  1.00  0.00           H  
ATOM   4132 1HG  LYS A 287     -12.256  67.551  43.742  1.00  0.00           H  
ATOM   4133 2HG  LYS A 287     -12.123  65.787  43.704  1.00  0.00           H  
ATOM   4134 1HD  LYS A 287     -11.372  65.777  46.051  1.00  0.00           H  
ATOM   4135 2HD  LYS A 287     -11.452  67.544  46.094  1.00  0.00           H  
ATOM   4136 1HE  LYS A 287     -13.881  67.445  45.634  1.00  0.00           H  
ATOM   4137 2HE  LYS A 287     -13.803  65.681  45.591  1.00  0.00           H  
ATOM   4138 1HZ  LYS A 287     -14.537  66.480  47.715  1.00  0.00           H  
ATOM   4139 2HZ  LYS A 287     -13.085  65.715  47.880  1.00  0.00           H  
ATOM   4140 3HZ  LYS A 287     -13.159  67.362  47.921  1.00  0.00           H  
ATOM   4141  N   GLU A 288     -10.214  69.182  41.775  1.00  0.00           N  
ATOM   4142  CA  GLU A 288     -10.845  70.370  41.213  1.00  0.00           C  
ATOM   4143  C   GLU A 288     -10.806  70.346  39.691  1.00  0.00           C  
ATOM   4144  O   GLU A 288     -11.751  70.774  39.029  1.00  0.00           O  
ATOM   4145  CB  GLU A 288     -10.157  71.636  41.731  1.00  0.00           C  
ATOM   4146  CG  GLU A 288     -10.449  71.957  43.190  1.00  0.00           C  
ATOM   4147  CD  GLU A 288     -11.905  72.223  43.450  1.00  0.00           C  
ATOM   4148  OE1 GLU A 288     -12.525  72.870  42.640  1.00  0.00           O  
ATOM   4149  OE2 GLU A 288     -12.399  71.780  44.460  1.00  0.00           O1-
ATOM   4150  H   GLU A 288      -9.367  69.284  42.316  1.00  0.00           H  
ATOM   4151  HA  GLU A 288     -11.891  70.379  41.519  1.00  0.00           H  
ATOM   4152 1HB  GLU A 288      -9.078  71.533  41.620  1.00  0.00           H  
ATOM   4153 2HB  GLU A 288     -10.470  72.489  41.131  1.00  0.00           H  
ATOM   4154 1HG  GLU A 288     -10.129  71.117  43.806  1.00  0.00           H  
ATOM   4155 2HG  GLU A 288      -9.867  72.829  43.482  1.00  0.00           H  
ATOM   4156  N   ALA A 289      -9.709  69.841  39.139  1.00  0.00           N  
ATOM   4157  CA  ALA A 289      -9.566  69.713  37.693  1.00  0.00           C  
ATOM   4158  C   ALA A 289     -10.617  68.772  37.119  1.00  0.00           C  
ATOM   4159  O   ALA A 289     -11.182  69.033  36.056  1.00  0.00           O  
ATOM   4160  CB  ALA A 289      -8.168  69.225  37.340  1.00  0.00           C  
ATOM   4161  H   ALA A 289      -8.952  69.537  39.734  1.00  0.00           H  
ATOM   4162  HA  ALA A 289      -9.718  70.695  37.244  1.00  0.00           H  
ATOM   4163 1HB  ALA A 289      -8.077  69.135  36.257  1.00  0.00           H  
ATOM   4164 2HB  ALA A 289      -7.429  69.937  37.708  1.00  0.00           H  
ATOM   4165 3HB  ALA A 289      -7.996  68.254  37.801  1.00  0.00           H  
ATOM   4166  N   LEU A 290     -10.874  67.676  37.825  1.00  0.00           N  
ATOM   4167  CA  LEU A 290     -11.882  66.712  37.403  1.00  0.00           C  
ATOM   4168  C   LEU A 290     -13.280  67.314  37.467  1.00  0.00           C  
ATOM   4169  O   LEU A 290     -14.111  67.074  36.590  1.00  0.00           O  
ATOM   4170  CB  LEU A 290     -11.818  65.457  38.284  1.00  0.00           C  
ATOM   4171  CG  LEU A 290     -10.585  64.568  38.082  1.00  0.00           C  
ATOM   4172  CD1 LEU A 290     -10.539  63.508  39.175  1.00  0.00           C  
ATOM   4173  CD2 LEU A 290     -10.637  63.929  36.702  1.00  0.00           C  
ATOM   4174  H   LEU A 290     -10.358  67.509  38.674  1.00  0.00           H  
ATOM   4175  HA  LEU A 290     -11.688  66.440  36.364  1.00  0.00           H  
ATOM   4176 1HB  LEU A 290     -11.838  65.765  39.328  1.00  0.00           H  
ATOM   4177 2HB  LEU A 290     -12.701  64.850  38.088  1.00  0.00           H  
ATOM   4178  HG  LEU A 290      -9.681  65.172  38.168  1.00  0.00           H  
ATOM   4179 1HD1 LEU A 290      -9.663  62.875  39.033  1.00  0.00           H  
ATOM   4180 2HD1 LEU A 290     -10.483  63.992  40.150  1.00  0.00           H  
ATOM   4181 3HD1 LEU A 290     -11.441  62.896  39.124  1.00  0.00           H  
ATOM   4182 1HD2 LEU A 290      -9.761  63.297  36.560  1.00  0.00           H  
ATOM   4183 2HD2 LEU A 290     -11.539  63.322  36.617  1.00  0.00           H  
ATOM   4184 3HD2 LEU A 290     -10.651  64.710  35.941  1.00  0.00           H  
ATOM   4185  N   ARG A 291     -13.535  68.096  38.509  1.00  0.00           N  
ATOM   4186  CA  ARG A 291     -14.800  68.808  38.642  1.00  0.00           C  
ATOM   4187  C   ARG A 291     -15.021  69.760  37.475  1.00  0.00           C  
ATOM   4188  O   ARG A 291     -16.087  69.770  36.861  1.00  0.00           O  
ATOM   4189  CB  ARG A 291     -14.842  69.589  39.945  1.00  0.00           C  
ATOM   4190  CG  ARG A 291     -16.128  70.364  40.187  1.00  0.00           C  
ATOM   4191  CD  ARG A 291     -16.094  71.099  41.477  1.00  0.00           C  
ATOM   4192  NE  ARG A 291     -15.079  72.141  41.483  1.00  0.00           N  
ATOM   4193  CZ  ARG A 291     -15.203  73.331  40.865  1.00  0.00           C  
ATOM   4194  NH1 ARG A 291     -16.300  73.615  40.198  1.00  0.00           N1+
ATOM   4195  NH2 ARG A 291     -14.222  74.214  40.928  1.00  0.00           N  
ATOM   4196  H   ARG A 291     -12.836  68.199  39.229  1.00  0.00           H  
ATOM   4197  HA  ARG A 291     -15.612  68.079  38.630  1.00  0.00           H  
ATOM   4198 1HB  ARG A 291     -14.707  68.907  40.783  1.00  0.00           H  
ATOM   4199 2HB  ARG A 291     -14.017  70.302  39.969  1.00  0.00           H  
ATOM   4200 1HG  ARG A 291     -16.271  71.090  39.384  1.00  0.00           H  
ATOM   4201 2HG  ARG A 291     -16.971  69.674  40.206  1.00  0.00           H  
ATOM   4202 1HD  ARG A 291     -17.061  71.564  41.658  1.00  0.00           H  
ATOM   4203 2HD  ARG A 291     -15.870  70.403  42.286  1.00  0.00           H  
ATOM   4204  HE  ARG A 291     -14.220  71.958  41.985  1.00  0.00           H  
ATOM   4205 1HH1 ARG A 291     -17.051  72.940  40.149  1.00  0.00           H  
ATOM   4206 2HH1 ARG A 291     -16.393  74.507  39.735  1.00  0.00           H  
ATOM   4207 1HH2 ARG A 291     -13.378  73.996  41.441  1.00  0.00           H  
ATOM   4208 2HH2 ARG A 291     -14.315  75.106  40.465  1.00  0.00           H  
ATOM   4209  N   ARG A 292     -14.006  70.564  37.175  1.00  0.00           N  
ATOM   4210  CA  ARG A 292     -14.058  71.470  36.033  1.00  0.00           C  
ATOM   4211  C   ARG A 292     -14.260  70.703  34.731  1.00  0.00           C  
ATOM   4212  O   ARG A 292     -15.041  71.113  33.872  1.00  0.00           O  
ATOM   4213  CB  ARG A 292     -12.780  72.291  35.942  1.00  0.00           C  
ATOM   4214  CG  ARG A 292     -12.618  73.344  37.027  1.00  0.00           C  
ATOM   4215  CD  ARG A 292     -11.323  74.062  36.906  1.00  0.00           C  
ATOM   4216  NE  ARG A 292     -11.163  75.070  37.942  1.00  0.00           N  
ATOM   4217  CZ  ARG A 292     -10.032  75.767  38.163  1.00  0.00           C  
ATOM   4218  NH1 ARG A 292      -8.972  75.554  37.414  1.00  0.00           N1+
ATOM   4219  NH2 ARG A 292      -9.987  76.664  39.132  1.00  0.00           N  
ATOM   4220  H   ARG A 292     -13.177  70.547  37.752  1.00  0.00           H  
ATOM   4221  HA  ARG A 292     -14.911  72.137  36.159  1.00  0.00           H  
ATOM   4222 1HB  ARG A 292     -11.918  71.628  35.995  1.00  0.00           H  
ATOM   4223 2HB  ARG A 292     -12.743  72.801  34.979  1.00  0.00           H  
ATOM   4224 1HG  ARG A 292     -13.424  74.074  36.949  1.00  0.00           H  
ATOM   4225 2HG  ARG A 292     -12.655  72.866  38.007  1.00  0.00           H  
ATOM   4226 1HD  ARG A 292     -10.503  73.350  36.994  1.00  0.00           H  
ATOM   4227 2HD  ARG A 292     -11.271  74.557  35.937  1.00  0.00           H  
ATOM   4228  HE  ARG A 292     -11.958  75.261  38.538  1.00  0.00           H  
ATOM   4229 1HH1 ARG A 292      -9.006  74.868  36.674  1.00  0.00           H  
ATOM   4230 2HH1 ARG A 292      -8.124  76.077  37.580  1.00  0.00           H  
ATOM   4231 1HH2 ARG A 292     -10.802  76.828  39.707  1.00  0.00           H  
ATOM   4232 2HH2 ARG A 292      -9.140  77.186  39.298  1.00  0.00           H  
ATOM   4233  N   ALA A 293     -13.551  69.588  34.591  1.00  0.00           N  
ATOM   4234  CA  ALA A 293     -13.651  68.763  33.394  1.00  0.00           C  
ATOM   4235  C   ALA A 293     -15.073  68.251  33.194  1.00  0.00           C  
ATOM   4236  O   ALA A 293     -15.585  68.236  32.074  1.00  0.00           O  
ATOM   4237  CB  ALA A 293     -12.673  67.597  33.471  1.00  0.00           C  
ATOM   4238  H   ALA A 293     -12.927  69.304  35.332  1.00  0.00           H  
ATOM   4239  HA  ALA A 293     -13.397  69.376  32.528  1.00  0.00           H  
ATOM   4240 1HB  ALA A 293     -12.759  66.992  32.569  1.00  0.00           H  
ATOM   4241 2HB  ALA A 293     -11.657  67.982  33.556  1.00  0.00           H  
ATOM   4242 3HB  ALA A 293     -12.905  66.988  34.343  1.00  0.00           H  
ATOM   4243  N   LYS A 294     -15.703  67.832  34.285  1.00  0.00           N  
ATOM   4244  CA  LYS A 294     -17.073  67.336  34.235  1.00  0.00           C  
ATOM   4245  C   LYS A 294     -18.051  68.451  33.887  1.00  0.00           C  
ATOM   4246  O   LYS A 294     -18.981  68.252  33.103  1.00  0.00           O  
ATOM   4247  CB  LYS A 294     -17.462  66.695  35.568  1.00  0.00           C  
ATOM   4248  CG  LYS A 294     -16.825  65.335  35.822  1.00  0.00           C  
ATOM   4249  CD  LYS A 294     -17.445  64.652  37.031  1.00  0.00           C  
ATOM   4250  CE  LYS A 294     -17.003  65.313  38.328  1.00  0.00           C  
ATOM   4251  NZ  LYS A 294     -17.543  64.609  39.523  1.00  0.00           N1+
ATOM   4252  H   LYS A 294     -15.224  67.858  35.173  1.00  0.00           H  
ATOM   4253  HA  LYS A 294     -17.139  66.583  33.450  1.00  0.00           H  
ATOM   4254 1HB  LYS A 294     -17.175  67.356  36.387  1.00  0.00           H  
ATOM   4255 2HB  LYS A 294     -18.545  66.570  35.611  1.00  0.00           H  
ATOM   4256 1HG  LYS A 294     -16.963  64.699  34.946  1.00  0.00           H  
ATOM   4257 2HG  LYS A 294     -15.756  65.459  35.993  1.00  0.00           H  
ATOM   4258 1HD  LYS A 294     -18.532  64.700  36.960  1.00  0.00           H  
ATOM   4259 2HD  LYS A 294     -17.146  63.603  37.049  1.00  0.00           H  
ATOM   4260 1HE  LYS A 294     -15.914  65.314  38.384  1.00  0.00           H  
ATOM   4261 2HE  LYS A 294     -17.347  66.347  38.345  1.00  0.00           H  
ATOM   4262 1HZ  LYS A 294     -17.228  65.078  40.361  1.00  0.00           H  
ATOM   4263 2HZ  LYS A 294     -18.552  64.618  39.492  1.00  0.00           H  
ATOM   4264 3HZ  LYS A 294     -17.215  63.655  39.530  1.00  0.00           H  
ATOM   4265  N   GLU A 295     -17.835  69.624  34.471  1.00  0.00           N  
ATOM   4266  CA  GLU A 295     -18.731  70.755  34.272  1.00  0.00           C  
ATOM   4267  C   GLU A 295     -18.627  71.299  32.852  1.00  0.00           C  
ATOM   4268  O   GLU A 295     -19.636  71.606  32.219  1.00  0.00           O  
ATOM   4269  CB  GLU A 295     -18.418  71.867  35.277  1.00  0.00           C  
ATOM   4270  CG  GLU A 295     -18.803  71.542  36.714  1.00  0.00           C  
ATOM   4271  CD  GLU A 295     -18.359  72.593  37.691  1.00  0.00           C  
ATOM   4272  OE1 GLU A 295     -17.831  73.590  37.263  1.00  0.00           O  
ATOM   4273  OE2 GLU A 295     -18.544  72.397  38.870  1.00  0.00           O1-
ATOM   4274  H   GLU A 295     -17.029  69.734  35.069  1.00  0.00           H  
ATOM   4275  HA  GLU A 295     -19.757  70.416  34.420  1.00  0.00           H  
ATOM   4276 1HB  GLU A 295     -17.350  72.083  35.259  1.00  0.00           H  
ATOM   4277 2HB  GLU A 295     -18.944  72.778  34.989  1.00  0.00           H  
ATOM   4278 1HG  GLU A 295     -19.887  71.442  36.774  1.00  0.00           H  
ATOM   4279 2HG  GLU A 295     -18.363  70.585  36.989  1.00  0.00           H  
ATOM   4280  N   SER A 296     -17.399  71.417  32.359  1.00  0.00           N  
ATOM   4281  CA  SER A 296     -17.152  71.998  31.044  1.00  0.00           C  
ATOM   4282  C   SER A 296     -17.586  71.052  29.933  1.00  0.00           C  
ATOM   4283  O   SER A 296     -17.473  69.832  30.062  1.00  0.00           O  
ATOM   4284  CB  SER A 296     -15.681  72.333  30.889  1.00  0.00           C  
ATOM   4285  OG  SER A 296     -15.408  72.809  29.600  1.00  0.00           O  
ATOM   4286  H   SER A 296     -16.614  71.092  32.908  1.00  0.00           H  
ATOM   4287  HA  SER A 296     -17.745  72.909  30.954  1.00  0.00           H  
ATOM   4288 1HB  SER A 296     -15.400  73.085  31.625  1.00  0.00           H  
ATOM   4289 2HB  SER A 296     -15.083  71.443  31.085  1.00  0.00           H  
ATOM   4290  HG  SER A 296     -14.782  73.528  29.711  1.00  0.00           H  
ATOM   4291  N   THR A 297     -18.084  71.620  28.840  1.00  0.00           N  
ATOM   4292  CA  THR A 297     -18.414  70.838  27.653  1.00  0.00           C  
ATOM   4293  C   THR A 297     -17.395  71.069  26.544  1.00  0.00           C  
ATOM   4294  O   THR A 297     -17.539  70.544  25.439  1.00  0.00           O  
ATOM   4295  CB  THR A 297     -19.825  71.178  27.138  1.00  0.00           C  
ATOM   4296  CG2 THR A 297     -20.869  70.871  28.202  1.00  0.00           C  
ATOM   4297  OG1 THR A 297     -19.890  72.568  26.797  1.00  0.00           O  
ATOM   4298  H   THR A 297     -18.239  72.617  28.831  1.00  0.00           H  
ATOM   4299  HA  THR A 297     -18.383  69.781  27.915  1.00  0.00           H  
ATOM   4300  HB  THR A 297     -20.039  70.588  26.247  1.00  0.00           H  
ATOM   4301  HG1 THR A 297     -19.497  72.703  25.931  1.00  0.00           H  
ATOM   4302 1HG2 THR A 297     -21.860  71.117  27.820  1.00  0.00           H  
ATOM   4303 2HG2 THR A 297     -20.830  69.812  28.455  1.00  0.00           H  
ATOM   4304 3HG2 THR A 297     -20.666  71.465  29.092  1.00  0.00           H  
ATOM   4305  N   ASP A 298     -16.371  71.859  26.842  1.00  0.00           N  
ATOM   4306  CA  ASP A 298     -15.322  72.155  25.872  1.00  0.00           C  
ATOM   4307  C   ASP A 298     -14.137  71.213  26.037  1.00  0.00           C  
ATOM   4308  O   ASP A 298     -13.392  71.302  27.013  1.00  0.00           O  
ATOM   4309  CB  ASP A 298     -14.852  73.605  26.014  1.00  0.00           C  
ATOM   4310  CG  ASP A 298     -13.752  73.970  25.027  1.00  0.00           C  
ATOM   4311  OD1 ASP A 298     -12.992  73.102  24.665  1.00  0.00           O  
ATOM   4312  OD2 ASP A 298     -13.681  75.112  24.644  1.00  0.00           O1-
ATOM   4313  H   ASP A 298     -16.314  72.264  27.764  1.00  0.00           H  
ATOM   4314  HA  ASP A 298     -15.727  72.002  24.870  1.00  0.00           H  
ATOM   4315 1HB  ASP A 298     -15.696  74.277  25.860  1.00  0.00           H  
ATOM   4316 2HB  ASP A 298     -14.483  73.770  27.026  1.00  0.00           H  
ATOM   4317  N   GLU A 299     -13.966  70.307  25.078  1.00  0.00           N  
ATOM   4318  CA  GLU A 299     -12.994  69.229  25.207  1.00  0.00           C  
ATOM   4319  C   GLU A 299     -11.574  69.773  25.277  1.00  0.00           C  
ATOM   4320  O   GLU A 299     -10.723  69.225  25.978  1.00  0.00           O  
ATOM   4321  CB  GLU A 299     -13.121  68.257  24.033  1.00  0.00           C  
ATOM   4322  CG  GLU A 299     -14.393  67.422  24.043  1.00  0.00           C  
ATOM   4323  CD  GLU A 299     -14.451  66.430  22.915  1.00  0.00           C  
ATOM   4324  OE1 GLU A 299     -13.530  66.391  22.135  1.00  0.00           O  
ATOM   4325  OE2 GLU A 299     -15.419  65.710  22.832  1.00  0.00           O1-
ATOM   4326  H   GLU A 299     -14.525  70.371  24.239  1.00  0.00           H  
ATOM   4327  HA  GLU A 299     -13.189  68.696  26.138  1.00  0.00           H  
ATOM   4328 1HB  GLU A 299     -13.092  68.810  23.096  1.00  0.00           H  
ATOM   4329 2HB  GLU A 299     -12.272  67.572  24.036  1.00  0.00           H  
ATOM   4330 1HG  GLU A 299     -14.456  66.883  24.988  1.00  0.00           H  
ATOM   4331 2HG  GLU A 299     -15.252  68.088  23.979  1.00  0.00           H  
ATOM   4332  N   GLU A 300     -11.323  70.855  24.548  1.00  0.00           N  
ATOM   4333  CA  GLU A 300     -10.010  71.488  24.542  1.00  0.00           C  
ATOM   4334  C   GLU A 300      -9.682  72.094  25.900  1.00  0.00           C  
ATOM   4335  O   GLU A 300      -8.561  71.970  26.393  1.00  0.00           O  
ATOM   4336  CB  GLU A 300      -9.943  72.569  23.461  1.00  0.00           C  
ATOM   4337  CG  GLU A 300      -9.953  72.034  22.035  1.00  0.00           C  
ATOM   4338  CD  GLU A 300      -8.760  71.174  21.724  1.00  0.00           C  
ATOM   4339  OE1 GLU A 300      -7.665  71.576  22.031  1.00  0.00           O  
ATOM   4340  OE2 GLU A 300      -8.946  70.111  21.180  1.00  0.00           O1-
ATOM   4341  H   GLU A 300     -12.062  71.252  23.985  1.00  0.00           H  
ATOM   4342  HA  GLU A 300      -9.258  70.726  24.331  1.00  0.00           H  
ATOM   4343 1HB  GLU A 300     -10.790  73.245  23.570  1.00  0.00           H  
ATOM   4344 2HB  GLU A 300      -9.036  73.158  23.591  1.00  0.00           H  
ATOM   4345 1HG  GLU A 300     -10.859  71.449  21.885  1.00  0.00           H  
ATOM   4346 2HG  GLU A 300      -9.978  72.875  21.344  1.00  0.00           H  
ATOM   4347  N   GLU A 301     -10.667  72.753  26.500  1.00  0.00           N  
ATOM   4348  CA  GLU A 301     -10.536  73.251  27.864  1.00  0.00           C  
ATOM   4349  C   GLU A 301     -10.328  72.111  28.851  1.00  0.00           C  
ATOM   4350  O   GLU A 301      -9.483  72.194  29.743  1.00  0.00           O  
ATOM   4351  CB  GLU A 301     -11.775  74.059  28.258  1.00  0.00           C  
ATOM   4352  CG  GLU A 301     -11.701  74.690  29.641  1.00  0.00           C  
ATOM   4353  CD  GLU A 301     -12.876  75.578  29.943  1.00  0.00           C  
ATOM   4354  OE1 GLU A 301     -13.986  75.108  29.873  1.00  0.00           O  
ATOM   4355  OE2 GLU A 301     -12.662  76.729  30.243  1.00  0.00           O1-
ATOM   4356  H   GLU A 301     -11.530  72.912  26.001  1.00  0.00           H  
ATOM   4357  HA  GLU A 301      -9.658  73.898  27.914  1.00  0.00           H  
ATOM   4358 1HB  GLU A 301     -11.932  74.859  27.534  1.00  0.00           H  
ATOM   4359 2HB  GLU A 301     -12.655  73.415  28.231  1.00  0.00           H  
ATOM   4360 1HG  GLU A 301     -11.658  73.898  30.388  1.00  0.00           H  
ATOM   4361 2HG  GLU A 301     -10.783  75.272  29.715  1.00  0.00           H  
ATOM   4362  N   ILE A 302     -11.104  71.044  28.686  1.00  0.00           N  
ATOM   4363  CA  ILE A 302     -11.005  69.883  29.563  1.00  0.00           C  
ATOM   4364  C   ILE A 302      -9.601  69.291  29.538  1.00  0.00           C  
ATOM   4365  O   ILE A 302      -9.024  68.998  30.585  1.00  0.00           O  
ATOM   4366  CB  ILE A 302     -12.025  68.802  29.160  1.00  0.00           C  
ATOM   4367  CG1 ILE A 302     -13.448  69.266  29.477  1.00  0.00           C  
ATOM   4368  CG2 ILE A 302     -11.719  67.491  29.869  1.00  0.00           C  
ATOM   4369  CD1 ILE A 302     -14.524  68.402  28.861  1.00  0.00           C  
ATOM   4370  H   ILE A 302     -11.780  71.038  27.935  1.00  0.00           H  
ATOM   4371  HA  ILE A 302     -11.212  70.203  30.585  1.00  0.00           H  
ATOM   4372  HB  ILE A 302     -11.977  68.641  28.083  1.00  0.00           H  
ATOM   4373 1HG1 ILE A 302     -13.595  69.278  30.556  1.00  0.00           H  
ATOM   4374 2HG1 ILE A 302     -13.587  70.287  29.118  1.00  0.00           H  
ATOM   4375 1HG2 ILE A 302     -12.448  66.739  29.573  1.00  0.00           H  
ATOM   4376 2HG2 ILE A 302     -10.719  67.155  29.595  1.00  0.00           H  
ATOM   4377 3HG2 ILE A 302     -11.768  67.642  30.948  1.00  0.00           H  
ATOM   4378 1HD1 ILE A 302     -15.505  68.794  29.129  1.00  0.00           H  
ATOM   4379 2HD1 ILE A 302     -14.417  68.404  27.776  1.00  0.00           H  
ATOM   4380 3HD1 ILE A 302     -14.428  67.382  29.233  1.00  0.00           H  
ATOM   4381  N   LYS A 303      -9.057  69.119  28.338  1.00  0.00           N  
ATOM   4382  CA  LYS A 303      -7.724  68.553  28.176  1.00  0.00           C  
ATOM   4383  C   LYS A 303      -6.673  69.409  28.869  1.00  0.00           C  
ATOM   4384  O   LYS A 303      -5.771  68.889  29.528  1.00  0.00           O  
ATOM   4385  CB  LYS A 303      -7.383  68.402  26.691  1.00  0.00           C  
ATOM   4386  CG  LYS A 303      -8.089  67.243  25.999  1.00  0.00           C  
ATOM   4387  CD  LYS A 303      -7.555  67.035  24.589  1.00  0.00           C  
ATOM   4388  CE  LYS A 303      -8.032  68.134  23.650  1.00  0.00           C  
ATOM   4389  NZ  LYS A 303      -7.585  67.901  22.250  1.00  0.00           N1+
ATOM   4390  H   LYS A 303      -9.582  69.388  27.518  1.00  0.00           H  
ATOM   4391  HA  LYS A 303      -7.708  67.567  28.640  1.00  0.00           H  
ATOM   4392 1HB  LYS A 303      -7.647  69.318  26.163  1.00  0.00           H  
ATOM   4393 2HB  LYS A 303      -6.308  68.257  26.578  1.00  0.00           H  
ATOM   4394 1HG  LYS A 303      -7.936  66.330  26.574  1.00  0.00           H  
ATOM   4395 2HG  LYS A 303      -9.158  67.445  25.948  1.00  0.00           H  
ATOM   4396 1HD  LYS A 303      -6.465  67.033  24.609  1.00  0.00           H  
ATOM   4397 2HD  LYS A 303      -7.898  66.073  24.209  1.00  0.00           H  
ATOM   4398 1HE  LYS A 303      -9.120  68.180  23.667  1.00  0.00           H  
ATOM   4399 2HE  LYS A 303      -7.643  69.094  23.987  1.00  0.00           H  
ATOM   4400 1HZ  LYS A 303      -7.919  68.650  21.660  1.00  0.00           H  
ATOM   4401 2HZ  LYS A 303      -6.575  67.874  22.219  1.00  0.00           H  
ATOM   4402 3HZ  LYS A 303      -7.954  67.022  21.919  1.00  0.00           H  
ATOM   4403  N   GLU A 304      -6.794  70.723  28.721  1.00  0.00           N  
ATOM   4404  CA  GLU A 304      -5.850  71.654  29.327  1.00  0.00           C  
ATOM   4405  C   GLU A 304      -5.902  71.578  30.848  1.00  0.00           C  
ATOM   4406  O   GLU A 304      -4.868  71.592  31.516  1.00  0.00           O  
ATOM   4407  CB  GLU A 304      -6.141  73.084  28.868  1.00  0.00           C  
ATOM   4408  CG  GLU A 304      -5.723  73.382  27.436  1.00  0.00           C  
ATOM   4409  CD  GLU A 304      -4.232  73.333  27.240  1.00  0.00           C  
ATOM   4410  OE1 GLU A 304      -3.532  73.948  28.007  1.00  0.00           O  
ATOM   4411  OE2 GLU A 304      -3.795  72.681  26.321  1.00  0.00           O1-
ATOM   4412  H   GLU A 304      -7.561  71.087  28.172  1.00  0.00           H  
ATOM   4413  HA  GLU A 304      -4.843  71.376  29.017  1.00  0.00           H  
ATOM   4414 1HB  GLU A 304      -7.210  73.283  28.952  1.00  0.00           H  
ATOM   4415 2HB  GLU A 304      -5.626  73.788  29.521  1.00  0.00           H  
ATOM   4416 1HG  GLU A 304      -6.188  72.654  26.773  1.00  0.00           H  
ATOM   4417 2HG  GLU A 304      -6.089  74.371  27.159  1.00  0.00           H  
ATOM   4418  N   GLU A 305      -7.111  71.497  31.391  1.00  0.00           N  
ATOM   4419  CA  GLU A 305      -7.302  71.405  32.832  1.00  0.00           C  
ATOM   4420  C   GLU A 305      -6.735  70.101  33.380  1.00  0.00           C  
ATOM   4421  O   GLU A 305      -6.075  70.088  34.420  1.00  0.00           O  
ATOM   4422  CB  GLU A 305      -8.787  71.515  33.183  1.00  0.00           C  
ATOM   4423  CG  GLU A 305      -9.368  72.914  33.035  1.00  0.00           C  
ATOM   4424  CD  GLU A 305      -8.778  73.897  34.007  1.00  0.00           C  
ATOM   4425  OE1 GLU A 305      -8.806  73.631  35.184  1.00  0.00           O  
ATOM   4426  OE2 GLU A 305      -8.297  74.918  33.571  1.00  0.00           O1-
ATOM   4427  H   GLU A 305      -7.922  71.501  30.787  1.00  0.00           H  
ATOM   4428  HA  GLU A 305      -6.758  72.225  33.306  1.00  0.00           H  
ATOM   4429 1HB  GLU A 305      -9.362  70.845  32.544  1.00  0.00           H  
ATOM   4430 2HB  GLU A 305      -8.943  71.196  34.214  1.00  0.00           H  
ATOM   4431 1HG  GLU A 305      -9.180  73.267  32.021  1.00  0.00           H  
ATOM   4432 2HG  GLU A 305     -10.445  72.867  33.182  1.00  0.00           H  
ATOM   4433  N   LEU A 306      -6.998  69.006  32.675  1.00  0.00           N  
ATOM   4434  CA  LEU A 306      -6.544  67.689  33.107  1.00  0.00           C  
ATOM   4435  C   LEU A 306      -5.036  67.546  32.948  1.00  0.00           C  
ATOM   4436  O   LEU A 306      -4.372  66.919  33.774  1.00  0.00           O  
ATOM   4437  CB  LEU A 306      -7.255  66.593  32.304  1.00  0.00           C  
ATOM   4438  CG  LEU A 306      -8.772  66.494  32.511  1.00  0.00           C  
ATOM   4439  CD1 LEU A 306      -9.353  65.475  31.540  1.00  0.00           C  
ATOM   4440  CD2 LEU A 306      -9.064  66.104  33.953  1.00  0.00           C  
ATOM   4441  H   LEU A 306      -7.525  69.088  31.818  1.00  0.00           H  
ATOM   4442  HA  LEU A 306      -6.777  67.573  34.165  1.00  0.00           H  
ATOM   4443 1HB  LEU A 306      -7.076  66.768  31.244  1.00  0.00           H  
ATOM   4444 2HB  LEU A 306      -6.821  65.631  32.570  1.00  0.00           H  
ATOM   4445  HG  LEU A 306      -9.233  67.458  32.296  1.00  0.00           H  
ATOM   4446 1HD1 LEU A 306     -10.430  65.406  31.687  1.00  0.00           H  
ATOM   4447 2HD1 LEU A 306      -9.146  65.788  30.517  1.00  0.00           H  
ATOM   4448 3HD1 LEU A 306      -8.898  64.502  31.721  1.00  0.00           H  
ATOM   4449 1HD2 LEU A 306     -10.142  66.034  34.099  1.00  0.00           H  
ATOM   4450 2HD2 LEU A 306      -8.605  65.138  34.168  1.00  0.00           H  
ATOM   4451 3HD2 LEU A 306      -8.654  66.859  34.624  1.00  0.00           H  
ATOM   4452  N   ARG A 307      -4.502  68.129  31.880  1.00  0.00           N  
ATOM   4453  CA  ARG A 307      -3.062  68.125  31.645  1.00  0.00           C  
ATOM   4454  C   ARG A 307      -2.315  68.804  32.786  1.00  0.00           C  
ATOM   4455  O   ARG A 307      -1.293  68.304  33.255  1.00  0.00           O  
ATOM   4456  CB  ARG A 307      -2.730  68.829  30.338  1.00  0.00           C  
ATOM   4457  CG  ARG A 307      -1.248  68.901  30.009  1.00  0.00           C  
ATOM   4458  CD  ARG A 307      -1.009  69.531  28.685  1.00  0.00           C  
ATOM   4459  NE  ARG A 307      -1.401  70.932  28.673  1.00  0.00           N  
ATOM   4460  CZ  ARG A 307      -0.670  71.936  29.193  1.00  0.00           C  
ATOM   4461  NH1 ARG A 307       0.489  71.679  29.762  1.00  0.00           N1+
ATOM   4462  NH2 ARG A 307      -1.113  73.179  29.131  1.00  0.00           N  
ATOM   4463  H   ARG A 307      -5.107  68.589  31.217  1.00  0.00           H  
ATOM   4464  HA  ARG A 307      -2.722  67.090  31.600  1.00  0.00           H  
ATOM   4465 1HB  ARG A 307      -3.226  68.317  29.513  1.00  0.00           H  
ATOM   4466 2HB  ARG A 307      -3.113  69.850  30.365  1.00  0.00           H  
ATOM   4467 1HG  ARG A 307      -0.734  69.492  30.767  1.00  0.00           H  
ATOM   4468 2HG  ARG A 307      -0.829  67.894  29.989  1.00  0.00           H  
ATOM   4469 1HD  ARG A 307       0.051  69.473  28.439  1.00  0.00           H  
ATOM   4470 2HD  ARG A 307      -1.588  69.010  27.924  1.00  0.00           H  
ATOM   4471  HE  ARG A 307      -2.285  71.168  28.243  1.00  0.00           H  
ATOM   4472 1HH1 ARG A 307       0.829  70.728  29.810  1.00  0.00           H  
ATOM   4473 2HH1 ARG A 307       1.037  72.432  30.152  1.00  0.00           H  
ATOM   4474 1HH2 ARG A 307      -2.003  73.376  28.694  1.00  0.00           H  
ATOM   4475 2HH2 ARG A 307      -0.565  73.931  29.522  1.00  0.00           H  
ATOM   4476  N   LYS A 308      -2.832  69.945  33.229  1.00  0.00           N  
ATOM   4477  CA  LYS A 308      -2.262  70.656  34.368  1.00  0.00           C  
ATOM   4478  C   LYS A 308      -2.280  69.789  35.622  1.00  0.00           C  
ATOM   4479  O   LYS A 308      -1.324  69.778  36.395  1.00  0.00           O  
ATOM   4480  CB  LYS A 308      -3.017  71.960  34.618  1.00  0.00           C  
ATOM   4481  CG  LYS A 308      -2.726  73.061  33.605  1.00  0.00           C  
ATOM   4482  CD  LYS A 308      -3.383  74.372  34.008  1.00  0.00           C  
ATOM   4483  CE  LYS A 308      -4.892  74.319  33.817  1.00  0.00           C  
ATOM   4484  NZ  LYS A 308      -5.532  75.636  34.075  1.00  0.00           N1+
ATOM   4485  H   LYS A 308      -3.643  70.330  32.766  1.00  0.00           H  
ATOM   4486  HA  LYS A 308      -1.220  70.886  34.144  1.00  0.00           H  
ATOM   4487 1HB  LYS A 308      -4.090  71.770  34.605  1.00  0.00           H  
ATOM   4488 2HB  LYS A 308      -2.764  72.344  35.608  1.00  0.00           H  
ATOM   4489 1HG  LYS A 308      -1.648  73.211  33.531  1.00  0.00           H  
ATOM   4490 2HG  LYS A 308      -3.101  72.762  32.626  1.00  0.00           H  
ATOM   4491 1HD  LYS A 308      -3.165  74.581  35.057  1.00  0.00           H  
ATOM   4492 2HD  LYS A 308      -2.978  75.183  33.402  1.00  0.00           H  
ATOM   4493 1HE  LYS A 308      -5.118  74.012  32.797  1.00  0.00           H  
ATOM   4494 2HE  LYS A 308      -5.318  73.582  34.497  1.00  0.00           H  
ATOM   4495 1HZ  LYS A 308      -6.530  75.558  33.938  1.00  0.00           H  
ATOM   4496 2HZ  LYS A 308      -5.345  75.922  35.026  1.00  0.00           H  
ATOM   4497 3HZ  LYS A 308      -5.158  76.323  33.437  1.00  0.00           H  
ATOM   4498  N   ALA A 309      -3.378  69.066  35.819  1.00  0.00           N  
ATOM   4499  CA  ALA A 309      -3.504  68.159  36.954  1.00  0.00           C  
ATOM   4500  C   ALA A 309      -2.464  67.047  36.888  1.00  0.00           C  
ATOM   4501  O   ALA A 309      -1.832  66.717  37.891  1.00  0.00           O  
ATOM   4502  CB  ALA A 309      -4.907  67.569  37.007  1.00  0.00           C  
ATOM   4503  H   ALA A 309      -4.144  69.145  35.164  1.00  0.00           H  
ATOM   4504  HA  ALA A 309      -3.327  68.723  37.868  1.00  0.00           H  
ATOM   4505 1HB  ALA A 309      -4.986  66.894  37.858  1.00  0.00           H  
ATOM   4506 2HB  ALA A 309      -5.635  68.371  37.110  1.00  0.00           H  
ATOM   4507 3HB  ALA A 309      -5.104  67.019  36.088  1.00  0.00           H  
ATOM   4508  N   VAL A 310      -2.294  66.474  35.703  1.00  0.00           N  
ATOM   4509  CA  VAL A 310      -1.297  65.429  35.496  1.00  0.00           C  
ATOM   4510  C   VAL A 310       0.106  65.939  35.794  1.00  0.00           C  
ATOM   4511  O   VAL A 310       0.870  65.297  36.517  1.00  0.00           O  
ATOM   4512  CB  VAL A 310      -1.358  64.913  34.045  1.00  0.00           C  
ATOM   4513  CG1 VAL A 310      -0.152  64.035  33.743  1.00  0.00           C  
ATOM   4514  CG2 VAL A 310      -2.651  64.148  33.820  1.00  0.00           C  
ATOM   4515  H   VAL A 310      -2.868  66.766  34.927  1.00  0.00           H  
ATOM   4516  HA  VAL A 310      -1.504  64.610  36.185  1.00  0.00           H  
ATOM   4517  HB  VAL A 310      -1.313  65.765  33.366  1.00  0.00           H  
ATOM   4518 1HG1 VAL A 310      -0.209  63.680  32.713  1.00  0.00           H  
ATOM   4519 2HG1 VAL A 310       0.762  64.615  33.875  1.00  0.00           H  
ATOM   4520 3HG1 VAL A 310      -0.144  63.182  34.419  1.00  0.00           H  
ATOM   4521 1HG2 VAL A 310      -2.686  63.788  32.792  1.00  0.00           H  
ATOM   4522 2HG2 VAL A 310      -2.697  63.300  34.504  1.00  0.00           H  
ATOM   4523 3HG2 VAL A 310      -3.500  64.807  34.002  1.00  0.00           H  
ATOM   4524  N   GLU A 311       0.442  67.095  35.230  1.00  0.00           N  
ATOM   4525  CA  GLU A 311       1.775  67.661  35.383  1.00  0.00           C  
ATOM   4526  C   GLU A 311       2.044  68.057  36.829  1.00  0.00           C  
ATOM   4527  O   GLU A 311       3.159  67.902  37.328  1.00  0.00           O  
ATOM   4528  CB  GLU A 311       1.945  68.877  34.470  1.00  0.00           C  
ATOM   4529  CG  GLU A 311       1.999  68.548  32.985  1.00  0.00           C  
ATOM   4530  CD  GLU A 311       2.031  69.773  32.115  1.00  0.00           C  
ATOM   4531  OE1 GLU A 311       2.074  70.857  32.647  1.00  0.00           O  
ATOM   4532  OE2 GLU A 311       2.012  69.625  30.915  1.00  0.00           O1-
ATOM   4533  H   GLU A 311      -0.247  67.593  34.682  1.00  0.00           H  
ATOM   4534  HA  GLU A 311       2.509  66.904  35.105  1.00  0.00           H  
ATOM   4535 1HB  GLU A 311       1.120  69.570  34.629  1.00  0.00           H  
ATOM   4536 2HB  GLU A 311       2.866  69.401  34.730  1.00  0.00           H  
ATOM   4537 1HG  GLU A 311       2.889  67.952  32.788  1.00  0.00           H  
ATOM   4538 2HG  GLU A 311       1.129  67.946  32.727  1.00  0.00           H  
ATOM   4539  N   GLU A 312       1.017  68.568  37.497  1.00  0.00           N  
ATOM   4540  CA  GLU A 312       1.129  68.941  38.903  1.00  0.00           C  
ATOM   4541  C   GLU A 312       1.366  67.719  39.780  1.00  0.00           C  
ATOM   4542  O   GLU A 312       2.187  67.751  40.697  1.00  0.00           O  
ATOM   4543  CB  GLU A 312      -0.133  69.673  39.363  1.00  0.00           C  
ATOM   4544  CG  GLU A 312      -0.094  70.145  40.810  1.00  0.00           C  
ATOM   4545  CD  GLU A 312       0.958  71.190  41.056  1.00  0.00           C  
ATOM   4546  OE1 GLU A 312       1.379  71.816  40.113  1.00  0.00           O  
ATOM   4547  OE2 GLU A 312       1.342  71.363  42.189  1.00  0.00           O1-
ATOM   4548  H   GLU A 312       0.137  68.703  37.021  1.00  0.00           H  
ATOM   4549  HA  GLU A 312       1.986  69.602  39.019  1.00  0.00           H  
ATOM   4550 1HB  GLU A 312      -0.299  70.546  38.731  1.00  0.00           H  
ATOM   4551 2HB  GLU A 312      -0.997  69.018  39.249  1.00  0.00           H  
ATOM   4552 1HG  GLU A 312      -1.068  70.558  41.073  1.00  0.00           H  
ATOM   4553 2HG  GLU A 312       0.093  69.288  41.456  1.00  0.00           H  
ATOM   4554  N   ALA A 313       0.640  66.644  39.495  1.00  0.00           N  
ATOM   4555  CA  ALA A 313       0.802  65.395  40.229  1.00  0.00           C  
ATOM   4556  C   ALA A 313       2.161  64.764  39.953  1.00  0.00           C  
ATOM   4557  O   ALA A 313       2.787  64.198  40.849  1.00  0.00           O  
ATOM   4558  CB  ALA A 313      -0.315  64.423  39.875  1.00  0.00           C  
ATOM   4559  H   ALA A 313      -0.039  66.691  38.750  1.00  0.00           H  
ATOM   4560  HA  ALA A 313       0.751  65.612  41.297  1.00  0.00           H  
ATOM   4561 1HB  ALA A 313      -0.179  63.494  40.432  1.00  0.00           H  
ATOM   4562 2HB  ALA A 313      -1.276  64.865  40.133  1.00  0.00           H  
ATOM   4563 3HB  ALA A 313      -0.286  64.212  38.807  1.00  0.00           H  
ATOM   4564  N   GLU A 314       2.610  64.864  38.707  1.00  0.00           N  
ATOM   4565  CA  GLU A 314       3.891  64.293  38.306  1.00  0.00           C  
ATOM   4566  C   GLU A 314       5.053  65.047  38.942  1.00  0.00           C  
ATOM   4567  O   GLU A 314       6.040  64.442  39.362  1.00  0.00           O  
ATOM   4568  CB  GLU A 314       4.030  64.313  36.782  1.00  0.00           C  
ATOM   4569  CG  GLU A 314       5.296  63.649  36.258  1.00  0.00           C  
ATOM   4570  CD  GLU A 314       5.375  63.644  34.757  1.00  0.00           C  
ATOM   4571  OE1 GLU A 314       5.879  64.592  34.204  1.00  0.00           O  
ATOM   4572  OE2 GLU A 314       4.930  62.691  34.162  1.00  0.00           O1-
ATOM   4573  OXT GLU A 314       5.011  66.242  39.037  1.00  0.00           O1-
ATOM   4574  H   GLU A 314       2.050  65.347  38.019  1.00  0.00           H  
ATOM   4575  HA  GLU A 314       3.935  63.261  38.657  1.00  0.00           H  
ATOM   4576 1HB  GLU A 314       3.176  63.806  36.332  1.00  0.00           H  
ATOM   4577 2HB  GLU A 314       4.023  65.344  36.429  1.00  0.00           H  
ATOM   4578 1HG  GLU A 314       6.162  64.179  36.654  1.00  0.00           H  
ATOM   4579 2HG  GLU A 314       5.334  62.624  36.623  1.00  0.00           H  
TER   
ATOM   4580  N   CYS B   1       4.723 -32.954  41.042  1.00  0.00           N  
ATOM   4581  CA  CYS B   1       3.993 -32.445  39.884  1.00  0.00           C  
ATOM   4582  C   CYS B   1       4.894 -31.620  38.996  1.00  0.00           C  
ATOM   4583  O   CYS B   1       4.825 -31.643  37.762  1.00  0.00           O  
ATOM   4584  CB  CYS B   1       2.804 -31.590  40.322  1.00  0.00           C  
ATOM   4585  SG  CYS B   1       3.249 -30.195  41.385  1.00  0.00           S  
ATOM   4586 1H   CYS B   1       4.107 -33.496  41.614  1.00  0.00           H  
ATOM   4587 2H   CYS B   1       5.481 -33.529  40.732  1.00  0.00           H  
ATOM   4588 3H   CYS B   1       5.083 -32.188  41.574  1.00  0.00           H  
ATOM   4589  HA  CYS B   1       3.643 -33.306  39.287  1.00  0.00           H  
ATOM   4590 1HB  CYS B   1       2.296 -31.195  39.442  1.00  0.00           H  
ATOM   4591 2HB  CYS B   1       2.089 -32.211  40.862  1.00  0.00           H  
ATOM   4592  HG  CYS B   1       4.054 -29.604  40.507  1.00  0.00           H  
ATOM   4593  N   ASP B   2       5.757 -30.825  39.639  1.00  0.00           N  
ATOM   4594  CA  ASP B   2       6.626 -29.889  38.935  1.00  0.00           C  
ATOM   4595  C   ASP B   2       7.682 -30.622  38.119  1.00  0.00           C  
ATOM   4596  O   ASP B   2       8.027 -30.204  37.014  1.00  0.00           O  
ATOM   4597  CB  ASP B   2       7.306 -28.940  39.925  1.00  0.00           C  
ATOM   4598  CG  ASP B   2       6.319 -28.047  40.664  1.00  0.00           C  
ATOM   4599  OD1 ASP B   2       5.199 -27.942  40.224  1.00  0.00           O  
ATOM   4600  OD2 ASP B   2       6.695 -27.479  41.661  1.00  0.00           O1-
ATOM   4601  H   ASP B   2       5.809 -30.882  40.646  1.00  0.00           H  
ATOM   4602  HA  ASP B   2       6.014 -29.297  38.252  1.00  0.00           H  
ATOM   4603 1HB  ASP B   2       7.868 -29.521  40.658  1.00  0.00           H  
ATOM   4604 2HB  ASP B   2       8.018 -28.308  39.393  1.00  0.00           H  
ATOM   4605  N   ALA B   3       8.190 -31.720  38.669  1.00  0.00           N  
ATOM   4606  CA  ALA B   3       9.103 -32.590  37.937  1.00  0.00           C  
ATOM   4607  C   ALA B   3       8.408 -33.239  36.746  1.00  0.00           C  
ATOM   4608  O   ALA B   3       9.014 -33.431  35.692  1.00  0.00           O  
ATOM   4609  CB  ALA B   3       9.673 -33.657  38.861  1.00  0.00           C  
ATOM   4610  H   ALA B   3       7.939 -31.956  39.618  1.00  0.00           H  
ATOM   4611  HA  ALA B   3       9.929 -31.989  37.564  1.00  0.00           H  
ATOM   4612 1HB  ALA B   3      10.353 -34.298  38.300  1.00  0.00           H  
ATOM   4613 2HB  ALA B   3      10.217 -33.178  39.676  1.00  0.00           H  
ATOM   4614 3HB  ALA B   3       8.862 -34.257  39.269  1.00  0.00           H  
ATOM   4615  N   ILE B   4       7.133 -33.572  36.919  1.00  0.00           N  
ATOM   4616  CA  ILE B   4       6.331 -34.126  35.834  1.00  0.00           C  
ATOM   4617  C   ILE B   4       6.061 -33.078  34.762  1.00  0.00           C  
ATOM   4618  O   ILE B   4       6.084 -33.378  33.568  1.00  0.00           O  
ATOM   4619  CB  ILE B   4       4.994 -34.677  36.363  1.00  0.00           C  
ATOM   4620  CG1 ILE B   4       5.241 -35.823  37.348  1.00  0.00           C  
ATOM   4621  CG2 ILE B   4       4.116 -35.140  35.211  1.00  0.00           C  
ATOM   4622  CD1 ILE B   4       4.008 -36.248  38.112  1.00  0.00           C  
ATOM   4623  H   ILE B   4       6.710 -33.440  37.827  1.00  0.00           H  
ATOM   4624  HA  ILE B   4       6.886 -34.945  35.377  1.00  0.00           H  
ATOM   4625  HB  ILE B   4       4.472 -33.895  36.914  1.00  0.00           H  
ATOM   4626 1HG1 ILE B   4       5.625 -36.689  36.809  1.00  0.00           H  
ATOM   4627 2HG1 ILE B   4       6.003 -35.525  38.070  1.00  0.00           H  
ATOM   4628 1HG2 ILE B   4       3.176 -35.527  35.603  1.00  0.00           H  
ATOM   4629 2HG2 ILE B   4       3.915 -34.301  34.547  1.00  0.00           H  
ATOM   4630 3HG2 ILE B   4       4.629 -35.927  34.657  1.00  0.00           H  
ATOM   4631 1HD1 ILE B   4       4.263 -37.063  38.790  1.00  0.00           H  
ATOM   4632 2HD1 ILE B   4       3.628 -35.403  38.688  1.00  0.00           H  
ATOM   4633 3HD1 ILE B   4       3.245 -36.584  37.412  1.00  0.00           H  
ATOM   4634  N   GLN B   5       5.798 -31.849  35.195  1.00  0.00           N  
ATOM   4635  CA  GLN B   5       5.669 -30.724  34.276  1.00  0.00           C  
ATOM   4636  C   GLN B   5       6.947 -30.521  33.472  1.00  0.00           C  
ATOM   4637  O   GLN B   5       6.898 -30.220  32.279  1.00  0.00           O  
ATOM   4638  CB  GLN B   5       5.324 -29.443  35.041  1.00  0.00           C  
ATOM   4639  CG  GLN B   5       5.256 -28.199  34.173  1.00  0.00           C  
ATOM   4640  CD  GLN B   5       4.131 -28.262  33.157  1.00  0.00           C  
ATOM   4641  NE2 GLN B   5       4.479 -28.536  31.906  1.00  0.00           N  
ATOM   4642  OE1 GLN B   5       2.960 -28.066  33.495  1.00  0.00           O  
ATOM   4643  H   GLN B   5       5.685 -31.690  36.186  1.00  0.00           H  
ATOM   4644  HA  GLN B   5       4.858 -30.936  33.580  1.00  0.00           H  
ATOM   4645 1HB  GLN B   5       4.359 -29.563  35.534  1.00  0.00           H  
ATOM   4646 2HB  GLN B   5       6.069 -29.272  35.818  1.00  0.00           H  
ATOM   4647 1HG  GLN B   5       5.092 -27.331  34.812  1.00  0.00           H  
ATOM   4648 2HG  GLN B   5       6.197 -28.093  33.634  1.00  0.00           H  
ATOM   4649 1HE2 GLN B   5       3.780 -28.591  31.192  1.00  0.00           H  
ATOM   4650 2HE2 GLN B   5       5.441 -28.688  31.676  1.00  0.00           H  
ATOM   4651  N   ALA B   6       8.087 -30.691  34.130  1.00  0.00           N  
ATOM   4652  CA  ALA B   6       9.380 -30.593  33.460  1.00  0.00           C  
ATOM   4653  C   ALA B   6       9.549 -31.696  32.426  1.00  0.00           C  
ATOM   4654  O   ALA B   6      10.153 -31.488  31.373  1.00  0.00           O  
ATOM   4655  CB  ALA B   6      10.511 -30.644  34.477  1.00  0.00           C  
ATOM   4656  H   ALA B   6       8.061 -30.893  35.118  1.00  0.00           H  
ATOM   4657  HA  ALA B   6       9.430 -29.634  32.946  1.00  0.00           H  
ATOM   4658 1HB  ALA B   6      11.468 -30.572  33.962  1.00  0.00           H  
ATOM   4659 2HB  ALA B   6      10.410 -29.813  35.176  1.00  0.00           H  
ATOM   4660 3HB  ALA B   6      10.465 -31.585  35.024  1.00  0.00           H  
ATOM   4661  N   ALA B   7       9.013 -32.874  32.730  1.00  0.00           N  
ATOM   4662  CA  ALA B   7       8.993 -33.977  31.776  1.00  0.00           C  
ATOM   4663  C   ALA B   7       8.198 -33.612  30.529  1.00  0.00           C  
ATOM   4664  O   ALA B   7       8.555 -34.003  29.418  1.00  0.00           O  
ATOM   4665  CB  ALA B   7       8.414 -35.227  32.423  1.00  0.00           C  
ATOM   4666  H   ALA B   7       8.608 -33.008  33.645  1.00  0.00           H  
ATOM   4667  HA  ALA B   7      10.019 -34.195  31.477  1.00  0.00           H  
ATOM   4668 1HB  ALA B   7       8.406 -36.041  31.698  1.00  0.00           H  
ATOM   4669 2HB  ALA B   7       9.027 -35.510  33.279  1.00  0.00           H  
ATOM   4670 3HB  ALA B   7       7.398 -35.028  32.756  1.00  0.00           H  
ATOM   4671  N   ALA B   8       7.119 -32.860  30.719  1.00  0.00           N  
ATOM   4672  CA  ALA B   8       6.346 -32.333  29.601  1.00  0.00           C  
ATOM   4673  C   ALA B   8       7.171 -31.356  28.772  1.00  0.00           C  
ATOM   4674  O   ALA B   8       7.060 -31.321  27.546  1.00  0.00           O  
ATOM   4675  CB  ALA B   8       5.079 -31.659  30.105  1.00  0.00           C  
ATOM   4676  H   ALA B   8       6.828 -32.648  31.662  1.00  0.00           H  
ATOM   4677  HA  ALA B   8       6.053 -33.166  28.960  1.00  0.00           H  
ATOM   4678 1HB  ALA B   8       4.512 -31.271  29.259  1.00  0.00           H  
ATOM   4679 2HB  ALA B   8       4.471 -32.386  30.646  1.00  0.00           H  
ATOM   4680 3HB  ALA B   8       5.342 -30.840  30.771  1.00  0.00           H  
ATOM   4681  N   ALA B   9       8.000 -30.568  29.447  1.00  0.00           N  
ATOM   4682  CA  ALA B   9       8.874 -29.618  28.770  1.00  0.00           C  
ATOM   4683  C   ALA B   9       9.953 -30.337  27.971  1.00  0.00           C  
ATOM   4684  O   ALA B   9      10.360 -29.875  26.904  1.00  0.00           O  
ATOM   4685  CB  ALA B   9       9.506 -28.668  29.777  1.00  0.00           C  
ATOM   4686  H   ALA B   9       8.023 -30.627  30.455  1.00  0.00           H  
ATOM   4687  HA  ALA B   9       8.273 -29.027  28.078  1.00  0.00           H  
ATOM   4688 1HB  ALA B   9      10.155 -27.964  29.256  1.00  0.00           H  
ATOM   4689 2HB  ALA B   9       8.721 -28.119  30.300  1.00  0.00           H  
ATOM   4690 3HB  ALA B   9      10.090 -29.238  30.497  1.00  0.00           H  
ATOM   4691  N   LEU B  10      10.415 -31.467  28.493  1.00  0.00           N  
ATOM   4692  CA  LEU B  10      11.306 -32.348  27.746  1.00  0.00           C  
ATOM   4693  C   LEU B  10      10.645 -32.839  26.463  1.00  0.00           C  
ATOM   4694  O   LEU B  10      11.263 -32.840  25.399  1.00  0.00           O  
ATOM   4695  CB  LEU B  10      11.712 -33.548  28.610  1.00  0.00           C  
ATOM   4696  CG  LEU B  10      12.845 -33.290  29.613  1.00  0.00           C  
ATOM   4697  CD1 LEU B  10      12.905 -34.435  30.616  1.00  0.00           C  
ATOM   4698  CD2 LEU B  10      14.162 -33.148  28.867  1.00  0.00           C  
ATOM   4699  H   LEU B  10      10.143 -31.724  29.431  1.00  0.00           H  
ATOM   4700  HA  LEU B  10      12.199 -31.789  27.476  1.00  0.00           H  
ATOM   4701 1HB  LEU B  10      10.842 -33.882  29.173  1.00  0.00           H  
ATOM   4702 2HB  LEU B  10      12.029 -34.358  27.954  1.00  0.00           H  
ATOM   4703  HG  LEU B  10      12.639 -32.373  30.166  1.00  0.00           H  
ATOM   4704 1HD1 LEU B  10      13.708 -34.253  31.329  1.00  0.00           H  
ATOM   4705 2HD1 LEU B  10      11.957 -34.502  31.149  1.00  0.00           H  
ATOM   4706 3HD1 LEU B  10      13.092 -35.371  30.089  1.00  0.00           H  
ATOM   4707 1HD2 LEU B  10      14.967 -32.965  29.580  1.00  0.00           H  
ATOM   4708 2HD2 LEU B  10      14.369 -34.065  28.315  1.00  0.00           H  
ATOM   4709 3HD2 LEU B  10      14.097 -32.312  28.170  1.00  0.00           H  
ATOM   4710  N   GLY B  11       9.389 -33.257  26.573  1.00  0.00           N  
ATOM   4711  CA  GLY B  11       8.601 -33.629  25.404  1.00  0.00           C  
ATOM   4712  C   GLY B  11       8.521 -32.480  24.405  1.00  0.00           C  
ATOM   4713  O   GLY B  11       8.670 -32.681  23.200  1.00  0.00           O  
ATOM   4714  H   GLY B  11       8.969 -33.316  27.489  1.00  0.00           H  
ATOM   4715 1HA  GLY B  11       9.049 -34.500  24.927  1.00  0.00           H  
ATOM   4716 2HA  GLY B  11       7.599 -33.914  25.718  1.00  0.00           H  
ATOM   4717  N   GLU B  12       8.284 -31.277  24.914  1.00  0.00           N  
ATOM   4718  CA  GLU B  12       8.216 -30.089  24.072  1.00  0.00           C  
ATOM   4719  C   GLU B  12       9.569 -29.784  23.440  1.00  0.00           C  
ATOM   4720  O   GLU B  12       9.644 -29.193  22.363  1.00  0.00           O  
ATOM   4721  CB  GLU B  12       7.739 -28.885  24.887  1.00  0.00           C  
ATOM   4722  CG  GLU B  12       6.287 -28.965  25.336  1.00  0.00           C  
ATOM   4723  CD  GLU B  12       5.862 -27.779  26.156  1.00  0.00           C  
ATOM   4724  OE1 GLU B  12       6.676 -27.260  26.882  1.00  0.00           O  
ATOM   4725  OE2 GLU B  12       4.721 -27.392  26.058  1.00  0.00           O1-
ATOM   4726  H   GLU B  12       8.146 -31.181  25.910  1.00  0.00           H  
ATOM   4727  HA  GLU B  12       7.501 -30.271  23.270  1.00  0.00           H  
ATOM   4728 1HB  GLU B  12       8.359 -28.779  25.777  1.00  0.00           H  
ATOM   4729 2HB  GLU B  12       7.857 -27.976  24.296  1.00  0.00           H  
ATOM   4730 1HG  GLU B  12       5.648 -29.030  24.455  1.00  0.00           H  
ATOM   4731 2HG  GLU B  12       6.148 -29.873  25.920  1.00  0.00           H  
ATOM   4732  N   ALA B  13      10.637 -30.191  24.116  1.00  0.00           N  
ATOM   4733  CA  ALA B  13      11.990 -29.960  23.625  1.00  0.00           C  
ATOM   4734  C   ALA B  13      12.360 -30.962  22.538  1.00  0.00           C  
ATOM   4735  O   ALA B  13      13.405 -30.838  21.895  1.00  0.00           O  
ATOM   4736  CB  ALA B  13      12.988 -30.030  24.771  1.00  0.00           C  
ATOM   4737  H   ALA B  13      10.509 -30.675  24.994  1.00  0.00           H  
ATOM   4738  HA  ALA B  13      12.035 -28.958  23.196  1.00  0.00           H  
ATOM   4739 1HB  ALA B  13      13.994 -29.855  24.388  1.00  0.00           H  
ATOM   4740 2HB  ALA B  13      12.744 -29.269  25.513  1.00  0.00           H  
ATOM   4741 3HB  ALA B  13      12.943 -31.014  25.233  1.00  0.00           H  
ATOM   4742  N   GLY B  14      11.499 -31.953  22.336  1.00  0.00           N  
ATOM   4743  CA  GLY B  14      11.731 -32.976  21.323  1.00  0.00           C  
ATOM   4744  C   GLY B  14      12.416 -34.199  21.920  1.00  0.00           C  
ATOM   4745  O   GLY B  14      13.038 -34.984  21.206  1.00  0.00           O  
ATOM   4746  H   GLY B  14      10.661 -32.000  22.898  1.00  0.00           H  
ATOM   4747 1HA  GLY B  14      10.782 -33.267  20.876  1.00  0.00           H  
ATOM   4748 2HA  GLY B  14      12.348 -32.563  20.524  1.00  0.00           H  
ATOM   4749  N   ILE B  15      12.295 -34.353  23.235  1.00  0.00           N  
ATOM   4750  CA  ILE B  15      12.862 -35.506  23.925  1.00  0.00           C  
ATOM   4751  C   ILE B  15      11.835 -36.622  24.064  1.00  0.00           C  
ATOM   4752  O   ILE B  15      10.722 -36.400  24.540  1.00  0.00           O  
ATOM   4753  CB  ILE B  15      13.383 -35.111  25.319  1.00  0.00           C  
ATOM   4754  CG1 ILE B  15      14.344 -33.924  25.213  1.00  0.00           C  
ATOM   4755  CG2 ILE B  15      14.068 -36.294  25.985  1.00  0.00           C  
ATOM   4756  CD1 ILE B  15      15.552 -34.191  24.345  1.00  0.00           C  
ATOM   4757  H   ILE B  15      11.798 -33.654  23.769  1.00  0.00           H  
ATOM   4758  HA  ILE B  15      13.697 -35.884  23.338  1.00  0.00           H  
ATOM   4759  HB  ILE B  15      12.550 -34.788  25.941  1.00  0.00           H  
ATOM   4760 1HG1 ILE B  15      13.813 -33.064  24.804  1.00  0.00           H  
ATOM   4761 2HG1 ILE B  15      14.693 -33.648  26.208  1.00  0.00           H  
ATOM   4762 1HG2 ILE B  15      14.432 -35.998  26.969  1.00  0.00           H  
ATOM   4763 2HG2 ILE B  15      13.356 -37.113  26.093  1.00  0.00           H  
ATOM   4764 3HG2 ILE B  15      14.907 -36.622  25.372  1.00  0.00           H  
ATOM   4765 1HD1 ILE B  15      16.185 -33.302  24.320  1.00  0.00           H  
ATOM   4766 2HD1 ILE B  15      16.117 -35.027  24.757  1.00  0.00           H  
ATOM   4767 3HD1 ILE B  15      15.228 -34.433  23.335  1.00  0.00           H  
ATOM   4768  N   SER B  16      12.216 -37.824  23.645  1.00  0.00           N  
ATOM   4769  CA  SER B  16      11.298 -38.957  23.632  1.00  0.00           C  
ATOM   4770  C   SER B  16      10.995 -39.437  25.046  1.00  0.00           C  
ATOM   4771  O   SER B  16      11.765 -39.192  25.974  1.00  0.00           O  
ATOM   4772  CB  SER B  16      11.883 -40.094  22.817  1.00  0.00           C  
ATOM   4773  OG  SER B  16      13.016 -40.630  23.444  1.00  0.00           O  
ATOM   4774  H   SER B  16      13.166 -37.957  23.329  1.00  0.00           H  
ATOM   4775  HA  SER B  16      10.362 -38.640  23.171  1.00  0.00           H  
ATOM   4776 1HB  SER B  16      11.133 -40.873  22.688  1.00  0.00           H  
ATOM   4777 2HB  SER B  16      12.152 -39.730  21.826  1.00  0.00           H  
ATOM   4778  HG  SER B  16      13.740 -40.035  23.237  1.00  0.00           H  
ATOM   4779  N   SER B  17       9.880 -40.120  25.207  1.00  0.00           N  
ATOM   4780  CA  SER B  17       9.434 -40.591  26.515  1.00  0.00           C  
ATOM   4781  C   SER B  17      10.437 -41.548  27.115  1.00  0.00           C  
ATOM   4782  O   SER B  17      10.617 -41.594  28.336  1.00  0.00           O  
ATOM   4783  CB  SER B  17       8.084 -41.272  26.400  1.00  0.00           C  
ATOM   4784  OG  SER B  17       8.176 -42.444  25.638  1.00  0.00           O  
ATOM   4785  H   SER B  17       9.307 -40.327  24.389  1.00  0.00           H  
ATOM   4786  HA  SER B  17       9.380 -39.719  27.192  1.00  0.00           H  
ATOM   4787 1HB  SER B  17       7.711 -41.510  27.396  1.00  0.00           H  
ATOM   4788 2HB  SER B  17       7.371 -40.590  25.939  1.00  0.00           H  
ATOM   4789  HG  SER B  17       7.587 -42.320  24.890  1.00  0.00           H  
ATOM   4790  N   ASN B  18      11.062 -42.351  26.264  1.00  0.00           N  
ATOM   4791  CA  ASN B  18      12.131 -43.247  26.698  1.00  0.00           C  
ATOM   4792  C   ASN B  18      13.296 -42.468  27.293  1.00  0.00           C  
ATOM   4793  O   ASN B  18      13.790 -42.798  28.371  1.00  0.00           O  
ATOM   4794  CB  ASN B  18      12.603 -44.114  25.545  1.00  0.00           C  
ATOM   4795  CG  ASN B  18      11.541 -45.062  25.062  1.00  0.00           C  
ATOM   4796  ND2 ASN B  18      11.651 -45.481  23.827  1.00  0.00           N  
ATOM   4797  OD1 ASN B  18      10.621 -45.415  25.808  1.00  0.00           O  
ATOM   4798  H   ASN B  18      10.800 -42.335  25.289  1.00  0.00           H  
ATOM   4799  HA  ASN B  18      11.735 -43.910  27.468  1.00  0.00           H  
ATOM   4800 1HB  ASN B  18      12.912 -43.478  24.714  1.00  0.00           H  
ATOM   4801 2HB  ASN B  18      13.474 -44.691  25.857  1.00  0.00           H  
ATOM   4802 1HD2 ASN B  18      10.972 -46.113  23.452  1.00  0.00           H  
ATOM   4803 2HD2 ASN B  18      12.412 -45.170  23.259  1.00  0.00           H  
ATOM   4804  N   GLU B  19      13.730 -41.431  26.585  1.00  0.00           N  
ATOM   4805  CA  GLU B  19      14.798 -40.564  27.071  1.00  0.00           C  
ATOM   4806  C   GLU B  19      14.394 -39.866  28.362  1.00  0.00           C  
ATOM   4807  O   GLU B  19      15.197 -39.738  29.288  1.00  0.00           O  
ATOM   4808  CB  GLU B  19      15.165 -39.523  26.011  1.00  0.00           C  
ATOM   4809  CG  GLU B  19      15.898 -40.088  24.803  1.00  0.00           C  
ATOM   4810  CD  GLU B  19      16.070 -39.081  23.699  1.00  0.00           C  
ATOM   4811  OE1 GLU B  19      15.087 -38.703  23.108  1.00  0.00           O  
ATOM   4812  OE2 GLU B  19      17.186 -38.691  23.447  1.00  0.00           O1-
ATOM   4813  H   GLU B  19      13.311 -41.238  25.686  1.00  0.00           H  
ATOM   4814  HA  GLU B  19      15.676 -41.179  27.276  1.00  0.00           H  
ATOM   4815 1HB  GLU B  19      14.259 -39.033  25.653  1.00  0.00           H  
ATOM   4816 2HB  GLU B  19      15.798 -38.757  26.458  1.00  0.00           H  
ATOM   4817 1HG  GLU B  19      16.881 -40.436  25.118  1.00  0.00           H  
ATOM   4818 2HG  GLU B  19      15.344 -40.946  24.423  1.00  0.00           H  
ATOM   4819  N   ILE B  20      13.147 -39.413  28.419  1.00  0.00           N  
ATOM   4820  CA  ILE B  20      12.631 -38.737  29.603  1.00  0.00           C  
ATOM   4821  C   ILE B  20      12.676 -39.650  30.822  1.00  0.00           C  
ATOM   4822  O   ILE B  20      13.067 -39.228  31.911  1.00  0.00           O  
ATOM   4823  CB  ILE B  20      11.187 -38.255  29.374  1.00  0.00           C  
ATOM   4824  CG1 ILE B  20      11.157 -37.132  28.335  1.00  0.00           C  
ATOM   4825  CG2 ILE B  20      10.568 -37.790  30.684  1.00  0.00           C  
ATOM   4826  CD1 ILE B  20       9.768 -36.790  27.845  1.00  0.00           C  
ATOM   4827  H   ILE B  20      12.541 -39.540  27.622  1.00  0.00           H  
ATOM   4828  HA  ILE B  20      13.255 -37.868  29.805  1.00  0.00           H  
ATOM   4829  HB  ILE B  20      10.590 -39.073  28.972  1.00  0.00           H  
ATOM   4830 1HG1 ILE B  20      11.600 -36.231  28.759  1.00  0.00           H  
ATOM   4831 2HG1 ILE B  20      11.761 -37.417  27.473  1.00  0.00           H  
ATOM   4832 1HG2 ILE B  20       9.547 -37.452  30.504  1.00  0.00           H  
ATOM   4833 2HG2 ILE B  20      10.557 -38.615  31.394  1.00  0.00           H  
ATOM   4834 3HG2 ILE B  20      11.155 -36.968  31.092  1.00  0.00           H  
ATOM   4835 1HD1 ILE B  20       9.829 -35.986  27.111  1.00  0.00           H  
ATOM   4836 2HD1 ILE B  20       9.319 -37.670  27.383  1.00  0.00           H  
ATOM   4837 3HD1 ILE B  20       9.155 -36.467  28.685  1.00  0.00           H  
ATOM   4838  N   LEU B  21      12.274 -40.902  30.634  1.00  0.00           N  
ATOM   4839  CA  LEU B  21      12.301 -41.885  31.709  1.00  0.00           C  
ATOM   4840  C   LEU B  21      13.706 -42.050  32.271  1.00  0.00           C  
ATOM   4841  O   LEU B  21      13.893 -42.169  33.481  1.00  0.00           O  
ATOM   4842  CB  LEU B  21      11.784 -43.238  31.203  1.00  0.00           C  
ATOM   4843  CG  LEU B  21      10.273 -43.321  30.957  1.00  0.00           C  
ATOM   4844  CD1 LEU B  21       9.970 -44.512  30.056  1.00  0.00           C  
ATOM   4845  CD2 LEU B  21       9.549 -43.447  32.289  1.00  0.00           C  
ATOM   4846  H   LEU B  21      11.940 -41.178  29.721  1.00  0.00           H  
ATOM   4847  HA  LEU B  21      11.652 -41.537  32.513  1.00  0.00           H  
ATOM   4848 1HB  LEU B  21      12.286 -43.471  30.265  1.00  0.00           H  
ATOM   4849 2HB  LEU B  21      12.044 -44.004  31.932  1.00  0.00           H  
ATOM   4850  HG  LEU B  21       9.935 -42.420  30.443  1.00  0.00           H  
ATOM   4851 1HD1 LEU B  21       8.895 -44.572  29.881  1.00  0.00           H  
ATOM   4852 2HD1 LEU B  21      10.485 -44.388  29.104  1.00  0.00           H  
ATOM   4853 3HD1 LEU B  21      10.311 -45.429  30.537  1.00  0.00           H  
ATOM   4854 1HD2 LEU B  21       8.472 -43.506  32.114  1.00  0.00           H  
ATOM   4855 2HD2 LEU B  21       9.882 -44.348  32.803  1.00  0.00           H  
ATOM   4856 3HD2 LEU B  21       9.767 -42.574  32.906  1.00  0.00           H  
ATOM   4857  N   GLU B  22      14.697 -42.054  31.383  1.00  0.00           N  
ATOM   4858  CA  GLU B  22      16.091 -42.173  31.790  1.00  0.00           C  
ATOM   4859  C   GLU B  22      16.570 -40.910  32.494  1.00  0.00           C  
ATOM   4860  O   GLU B  22      17.327 -40.978  33.463  1.00  0.00           O  
ATOM   4861  CB  GLU B  22      16.978 -42.459  30.576  1.00  0.00           C  
ATOM   4862  CG  GLU B  22      18.423 -42.793  30.918  1.00  0.00           C  
ATOM   4863  CD  GLU B  22      18.556 -44.051  31.732  1.00  0.00           C  
ATOM   4864  OE1 GLU B  22      17.598 -44.778  31.826  1.00  0.00           O  
ATOM   4865  OE2 GLU B  22      19.619 -44.283  32.259  1.00  0.00           O1-
ATOM   4866  H   GLU B  22      14.476 -41.971  30.400  1.00  0.00           H  
ATOM   4867  HA  GLU B  22      16.176 -43.005  32.488  1.00  0.00           H  
ATOM   4868 1HB  GLU B  22      16.565 -43.298  30.014  1.00  0.00           H  
ATOM   4869 2HB  GLU B  22      16.982 -41.593  29.916  1.00  0.00           H  
ATOM   4870 1HG  GLU B  22      18.986 -42.911  29.993  1.00  0.00           H  
ATOM   4871 2HG  GLU B  22      18.856 -41.960  31.471  1.00  0.00           H  
ATOM   4872  N   LEU B  23      16.123 -39.759  32.003  1.00  0.00           N  
ATOM   4873  CA  LEU B  23      16.476 -38.481  32.607  1.00  0.00           C  
ATOM   4874  C   LEU B  23      15.866 -38.341  33.996  1.00  0.00           C  
ATOM   4875  O   LEU B  23      16.499 -37.818  34.914  1.00  0.00           O  
ATOM   4876  CB  LEU B  23      16.005 -37.325  31.716  1.00  0.00           C  
ATOM   4877  CG  LEU B  23      16.764 -37.149  30.394  1.00  0.00           C  
ATOM   4878  CD1 LEU B  23      15.992 -36.202  29.486  1.00  0.00           C  
ATOM   4879  CD2 LEU B  23      18.161 -36.621  30.679  1.00  0.00           C  
ATOM   4880  H   LEU B  23      15.525 -39.771  31.189  1.00  0.00           H  
ATOM   4881  HA  LEU B  23      17.560 -38.431  32.702  1.00  0.00           H  
ATOM   4882 1HB  LEU B  23      14.953 -37.479  31.475  1.00  0.00           H  
ATOM   4883 2HB  LEU B  23      16.094 -36.394  32.276  1.00  0.00           H  
ATOM   4884  HG  LEU B  23      16.836 -38.112  29.887  1.00  0.00           H  
ATOM   4885 1HD1 LEU B  23      16.532 -36.078  28.547  1.00  0.00           H  
ATOM   4886 2HD1 LEU B  23      15.004 -36.615  29.284  1.00  0.00           H  
ATOM   4887 3HD1 LEU B  23      15.890 -35.234  29.975  1.00  0.00           H  
ATOM   4888 1HD2 LEU B  23      18.702 -36.497  29.739  1.00  0.00           H  
ATOM   4889 2HD2 LEU B  23      18.089 -35.658  31.185  1.00  0.00           H  
ATOM   4890 3HD2 LEU B  23      18.696 -37.327  31.315  1.00  0.00           H  
ATOM   4891  N   LEU B  24      14.633 -38.815  34.146  1.00  0.00           N  
ATOM   4892  CA  LEU B  24      13.942 -38.757  35.428  1.00  0.00           C  
ATOM   4893  C   LEU B  24      14.523 -39.764  36.412  1.00  0.00           C  
ATOM   4894  O   LEU B  24      14.603 -39.501  37.612  1.00  0.00           O  
ATOM   4895  CB  LEU B  24      12.445 -39.027  35.236  1.00  0.00           C  
ATOM   4896  CG  LEU B  24      11.664 -37.937  34.489  1.00  0.00           C  
ATOM   4897  CD1 LEU B  24      10.260 -38.438  34.182  1.00  0.00           C  
ATOM   4898  CD2 LEU B  24      11.622 -36.673  35.335  1.00  0.00           C  
ATOM   4899  H   LEU B  24      14.163 -39.222  33.351  1.00  0.00           H  
ATOM   4900  HA  LEU B  24      14.069 -37.758  35.846  1.00  0.00           H  
ATOM   4901 1HB  LEU B  24      12.327 -39.955  34.682  1.00  0.00           H  
ATOM   4902 2HB  LEU B  24      11.985 -39.150  36.216  1.00  0.00           H  
ATOM   4903  HG  LEU B  24      12.156 -37.722  33.540  1.00  0.00           H  
ATOM   4904 1HD1 LEU B  24       9.705 -37.663  33.653  1.00  0.00           H  
ATOM   4905 2HD1 LEU B  24      10.318 -39.331  33.561  1.00  0.00           H  
ATOM   4906 3HD1 LEU B  24       9.747 -38.677  35.114  1.00  0.00           H  
ATOM   4907 1HD2 LEU B  24      11.068 -35.897  34.804  1.00  0.00           H  
ATOM   4908 2HD2 LEU B  24      11.128 -36.886  36.284  1.00  0.00           H  
ATOM   4909 3HD2 LEU B  24      12.637 -36.326  35.523  1.00  0.00           H  
ATOM   4910  N   ALA B  25      14.926 -40.921  35.897  1.00  0.00           N  
ATOM   4911  CA  ALA B  25      15.624 -41.916  36.703  1.00  0.00           C  
ATOM   4912  C   ALA B  25      16.918 -41.354  37.275  1.00  0.00           C  
ATOM   4913  O   ALA B  25      17.223 -41.545  38.452  1.00  0.00           O  
ATOM   4914  CB  ALA B  25      15.909 -43.161  35.877  1.00  0.00           C  
ATOM   4915  H   ALA B  25      14.747 -41.116  34.922  1.00  0.00           H  
ATOM   4916  HA  ALA B  25      14.978 -42.202  37.535  1.00  0.00           H  
ATOM   4917 1HB  ALA B  25      16.429 -43.896  36.492  1.00  0.00           H  
ATOM   4918 2HB  ALA B  25      14.968 -43.587  35.524  1.00  0.00           H  
ATOM   4919 3HB  ALA B  25      16.530 -42.897  35.023  1.00  0.00           H  
ATOM   4920  N   ALA B  26      17.678 -40.661  36.434  1.00  0.00           N  
ATOM   4921  CA  ALA B  26      18.905 -40.004  36.873  1.00  0.00           C  
ATOM   4922  C   ALA B  26      18.622 -38.992  37.977  1.00  0.00           C  
ATOM   4923  O   ALA B  26      19.346 -38.924  38.969  1.00  0.00           O  
ATOM   4924  CB  ALA B  26      19.592 -39.325  35.697  1.00  0.00           C  
ATOM   4925  H   ALA B  26      17.401 -40.586  35.466  1.00  0.00           H  
ATOM   4926  HA  ALA B  26      19.581 -40.761  37.268  1.00  0.00           H  
ATOM   4927 1HB  ALA B  26      20.506 -38.839  36.041  1.00  0.00           H  
ATOM   4928 2HB  ALA B  26      19.842 -40.070  34.942  1.00  0.00           H  
ATOM   4929 3HB  ALA B  26      18.926 -38.581  35.266  1.00  0.00           H  
ATOM   4930  N   ALA B  27      17.563 -38.209  37.799  1.00  0.00           N  
ATOM   4931  CA  ALA B  27      17.162 -37.224  38.796  1.00  0.00           C  
ATOM   4932  C   ALA B  27      16.901 -37.881  40.145  1.00  0.00           C  
ATOM   4933  O   ALA B  27      17.311 -37.369  41.187  1.00  0.00           O  
ATOM   4934  CB  ALA B  27      15.928 -36.468  38.328  1.00  0.00           C  
ATOM   4935  H   ALA B  27      17.021 -38.299  36.950  1.00  0.00           H  
ATOM   4936  HA  ALA B  27      17.973 -36.504  38.917  1.00  0.00           H  
ATOM   4937 1HB  ALA B  27      15.641 -35.736  39.083  1.00  0.00           H  
ATOM   4938 2HB  ALA B  27      16.148 -35.955  37.391  1.00  0.00           H
[truncated: 1,083,644 more chars]
