# Supplementary material for: Computational design of mechanically coupled axle-rotor protein assemblies
Source: Science. Author manuscript; Available in PMC 2023 Dec 11. (PMC10712554; doi:10.1126/science.abm1183)
Supplement: Data S5 [file NIHMS1871500-supplement-Data_S5.zip › pdbs/D8_3.pdb]

ATOM      1  N   SER A   1      40.582  26.733 -21.881  1.00  0.00           N  
ATOM      2  CA  SER A   1      39.205  26.840 -22.346  1.00  0.00           C  
ATOM      3  C   SER A   1      38.906  28.241 -22.864  1.00  0.00           C  
ATOM      4  O   SER A   1      38.472  28.413 -24.003  1.00  0.00           O  
ATOM      5  CB  SER A   1      38.247  26.489 -21.224  1.00  0.00           C  
ATOM      6  OG  SER A   1      38.376  25.144 -20.855  1.00  0.00           O  
ATOM      7 1H   SER A   1      40.751  25.806 -21.549  1.00  0.00           H  
ATOM      8 2H   SER A   1      41.207  26.934 -22.637  1.00  0.00           H  
ATOM      9 3H   SER A   1      40.736  27.386 -21.140  1.00  0.00           H  
ATOM     10  HA  SER A   1      39.072  26.142 -23.173  1.00  0.00           H  
ATOM     11 1HB  SER A   1      38.448  27.126 -20.363  1.00  0.00           H  
ATOM     12 2HB  SER A   1      37.225  26.685 -21.544  1.00  0.00           H  
ATOM     13  HG  SER A   1      37.484  24.827 -20.696  1.00  0.00           H  
ATOM     14  N   GLU A   2      39.141  29.240 -22.022  1.00  0.00           N  
ATOM     15  CA  GLU A   2      38.825  30.621 -22.361  1.00  0.00           C  
ATOM     16  C   GLU A   2      39.738  31.141 -23.465  1.00  0.00           C  
ATOM     17  O   GLU A   2      39.298  31.849 -24.369  1.00  0.00           O  
ATOM     18  CB  GLU A   2      38.942  31.513 -21.124  1.00  0.00           C  
ATOM     19  CG  GLU A   2      37.925  31.212 -20.032  1.00  0.00           C  
ATOM     20  CD  GLU A   2      38.296  30.015 -19.202  1.00  0.00           C  
ATOM     21  OE1 GLU A   2      39.352  29.471 -19.416  1.00  0.00           O  
ATOM     22  OE2 GLU A   2      37.521  29.644 -18.351  1.00  0.00           O  
ATOM     23  H   GLU A   2      39.548  29.038 -21.119  1.00  0.00           H  
ATOM     24  HA  GLU A   2      37.802  30.659 -22.739  1.00  0.00           H  
ATOM     25 1HB  GLU A   2      39.937  31.408 -20.692  1.00  0.00           H  
ATOM     26 2HB  GLU A   2      38.821  32.557 -21.415  1.00  0.00           H  
ATOM     27 1HG  GLU A   2      37.840  32.080 -19.380  1.00  0.00           H  
ATOM     28 2HG  GLU A   2      36.953  31.042 -20.493  1.00  0.00           H  
ATOM     29  N   GLU A   3      41.016  30.780 -23.383  1.00  0.00           N  
ATOM     30  CA  GLU A   3      42.005  31.248 -24.345  1.00  0.00           C  
ATOM     31  C   GLU A   3      41.663  30.781 -25.755  1.00  0.00           C  
ATOM     32  O   GLU A   3      41.760  31.548 -26.715  1.00  0.00           O  
ATOM     33  CB  GLU A   3      43.401  30.754 -23.959  1.00  0.00           C  
ATOM     34  CG  GLU A   3      44.506  31.182 -24.913  1.00  0.00           C  
ATOM     35  CD  GLU A   3      45.866  30.706 -24.485  1.00  0.00           C  
ATOM     36  OE1 GLU A   3      45.997  30.273 -23.366  1.00  0.00           O  
ATOM     37  OE2 GLU A   3      46.775  30.775 -25.279  1.00  0.00           O  
ATOM     38  H   GLU A   3      41.309  30.172 -22.633  1.00  0.00           H  
ATOM     39  HA  GLU A   3      41.999  32.338 -24.348  1.00  0.00           H  
ATOM     40 1HB  GLU A   3      43.655  31.124 -22.966  1.00  0.00           H  
ATOM     41 2HB  GLU A   3      43.402  29.665 -23.912  1.00  0.00           H  
ATOM     42 1HG  GLU A   3      44.290  30.784 -25.905  1.00  0.00           H  
ATOM     43 2HG  GLU A   3      44.511  32.269 -24.982  1.00  0.00           H  
ATOM     44  N   GLU A   4      41.260  29.522 -25.876  1.00  0.00           N  
ATOM     45  CA  GLU A   4      40.915  28.948 -27.170  1.00  0.00           C  
ATOM     46  C   GLU A   4      39.714  29.654 -27.785  1.00  0.00           C  
ATOM     47  O   GLU A   4      39.697  29.941 -28.982  1.00  0.00           O  
ATOM     48  CB  GLU A   4      40.622  27.452 -27.030  1.00  0.00           C  
ATOM     49  CG  GLU A   4      41.837  26.604 -26.678  1.00  0.00           C  
ATOM     50  CD  GLU A   4      42.151  26.615 -25.208  1.00  0.00           C  
ATOM     51  OE1 GLU A   4      41.424  27.232 -24.468  1.00  0.00           O  
ATOM     52  OE2 GLU A   4      43.121  26.004 -24.824  1.00  0.00           O  
ATOM     53  H   GLU A   4      41.191  28.947 -25.049  1.00  0.00           H  
ATOM     54  HA  GLU A   4      41.761  29.082 -27.845  1.00  0.00           H  
ATOM     55 1HB  GLU A   4      39.872  27.300 -26.254  1.00  0.00           H  
ATOM     56 2HB  GLU A   4      40.209  27.073 -27.964  1.00  0.00           H  
ATOM     57 1HG  GLU A   4      41.652  25.577 -26.991  1.00  0.00           H  
ATOM     58 2HG  GLU A   4      42.698  26.975 -27.232  1.00  0.00           H  
ATOM     59  N   GLN A   5      38.713  29.935 -26.961  1.00  0.00           N  
ATOM     60  CA  GLN A   5      37.510  30.622 -27.419  1.00  0.00           C  
ATOM     61  C   GLN A   5      37.832  32.023 -27.915  1.00  0.00           C  
ATOM     62  O   GLN A   5      37.301  32.469 -28.930  1.00  0.00           O  
ATOM     63  CB  GLN A   5      36.471  30.692 -26.297  1.00  0.00           C  
ATOM     64  CG  GLN A   5      35.855  29.351 -25.934  1.00  0.00           C  
ATOM     65  CD  GLN A   5      34.855  29.462 -24.798  1.00  0.00           C  
ATOM     66  OE1 GLN A   5      34.117  30.446 -24.696  1.00  0.00           O  
ATOM     67  NE2 GLN A   5      34.824  28.451 -23.937  1.00  0.00           N  
ATOM     68  H   GLN A   5      38.785  29.666 -25.988  1.00  0.00           H  
ATOM     69  HA  GLN A   5      37.091  30.062 -28.257  1.00  0.00           H  
ATOM     70 1HB  GLN A   5      36.931  31.104 -25.399  1.00  0.00           H  
ATOM     71 2HB  GLN A   5      35.664  31.364 -26.589  1.00  0.00           H  
ATOM     72 1HG  GLN A   5      35.339  28.951 -26.806  1.00  0.00           H  
ATOM     73 2HG  GLN A   5      36.649  28.670 -25.625  1.00  0.00           H  
ATOM     74 1HE2 GLN A   5      34.185  28.468 -23.168  1.00  0.00           H  
ATOM     75 2HE2 GLN A   5      35.440  27.672 -24.057  1.00  0.00           H  
ATOM     76  N   GLU A   6      38.704  32.717 -27.193  1.00  0.00           N  
ATOM     77  CA  GLU A   6      39.146  34.047 -27.593  1.00  0.00           C  
ATOM     78  C   GLU A   6      39.871  34.007 -28.932  1.00  0.00           C  
ATOM     79  O   GLU A   6      39.605  34.820 -29.816  1.00  0.00           O  
ATOM     80  CB  GLU A   6      40.062  34.649 -26.523  1.00  0.00           C  
ATOM     81  CG  GLU A   6      40.579  36.042 -26.851  1.00  0.00           C  
ATOM     82  CD  GLU A   6      41.432  36.623 -25.757  1.00  0.00           C  
ATOM     83  OE1 GLU A   6      41.459  36.059 -24.690  1.00  0.00           O  
ATOM     84  OE2 GLU A   6      42.057  37.630 -25.990  1.00  0.00           O  
ATOM     85  H   GLU A   6      39.073  32.311 -26.343  1.00  0.00           H  
ATOM     86  HA  GLU A   6      38.269  34.682 -27.710  1.00  0.00           H  
ATOM     87 1HB  GLU A   6      39.527  34.705 -25.576  1.00  0.00           H  
ATOM     88 2HB  GLU A   6      40.924  33.999 -26.374  1.00  0.00           H  
ATOM     89 1HG  GLU A   6      41.166  35.995 -27.767  1.00  0.00           H  
ATOM     90 2HG  GLU A   6      39.731  36.701 -27.030  1.00  0.00           H  
ATOM     91  N   ARG A   7      40.788  33.056 -29.076  1.00  0.00           N  
ATOM     92  CA  ARG A   7      41.534  32.892 -30.317  1.00  0.00           C  
ATOM     93  C   ARG A   7      40.605  32.576 -31.482  1.00  0.00           C  
ATOM     94  O   ARG A   7      40.759  33.118 -32.575  1.00  0.00           O  
ATOM     95  CB  ARG A   7      42.566  31.781 -30.178  1.00  0.00           C  
ATOM     96  CG  ARG A   7      43.764  32.126 -29.311  1.00  0.00           C  
ATOM     97  CD  ARG A   7      44.714  30.988 -29.208  1.00  0.00           C  
ATOM     98  NE  ARG A   7      45.831  31.291 -28.327  1.00  0.00           N  
ATOM     99  CZ  ARG A   7      46.931  31.975 -28.695  1.00  0.00           C  
ATOM    100  NH1 ARG A   7      47.048  32.420 -29.927  1.00  0.00           N  
ATOM    101  NH2 ARG A   7      47.894  32.199 -27.818  1.00  0.00           N  
ATOM    102  H   ARG A   7      40.971  32.428 -28.304  1.00  0.00           H  
ATOM    103  HA  ARG A   7      42.040  33.832 -30.542  1.00  0.00           H  
ATOM    104 1HB  ARG A   7      42.092  30.899 -29.749  1.00  0.00           H  
ATOM    105 2HB  ARG A   7      42.939  31.506 -31.164  1.00  0.00           H  
ATOM    106 1HG  ARG A   7      44.294  32.976 -29.744  1.00  0.00           H  
ATOM    107 2HG  ARG A   7      43.427  32.383 -28.306  1.00  0.00           H  
ATOM    108 1HD  ARG A   7      44.195  30.116 -28.813  1.00  0.00           H  
ATOM    109 2HD  ARG A   7      45.113  30.756 -30.196  1.00  0.00           H  
ATOM    110  HE  ARG A   7      45.777  30.965 -27.372  1.00  0.00           H  
ATOM    111 1HH1 ARG A   7      46.313  32.248 -30.599  1.00  0.00           H  
ATOM    112 2HH1 ARG A   7      47.874  32.933 -30.203  1.00  0.00           H  
ATOM    113 1HH2 ARG A   7      47.805  31.857 -26.872  1.00  0.00           H  
ATOM    114 2HH2 ARG A   7      48.719  32.713 -28.094  1.00  0.00           H  
ATOM    115  N   ILE A   8      39.639  31.695 -31.241  1.00  0.00           N  
ATOM    116  CA  ILE A   8      38.695  31.290 -32.273  1.00  0.00           C  
ATOM    117  C   ILE A   8      37.887  32.480 -32.776  1.00  0.00           C  
ATOM    118  O   ILE A   8      37.707  32.654 -33.981  1.00  0.00           O  
ATOM    119  CB  ILE A   8      37.739  30.204 -31.746  1.00  0.00           C  
ATOM    120  CG1 ILE A   8      38.481  28.874 -31.581  1.00  0.00           C  
ATOM    121  CG2 ILE A   8      36.551  30.042 -32.681  1.00  0.00           C  
ATOM    122  CD1 ILE A   8      37.715  27.843 -30.785  1.00  0.00           C  
ATOM    123  H   ILE A   8      39.560  31.294 -30.315  1.00  0.00           H  
ATOM    124  HA  ILE A   8      39.256  30.891 -33.118  1.00  0.00           H  
ATOM    125  HB  ILE A   8      37.377  30.486 -30.758  1.00  0.00           H  
ATOM    126 1HG1 ILE A   8      38.698  28.455 -32.563  1.00  0.00           H  
ATOM    127 2HG1 ILE A   8      39.435  29.049 -31.083  1.00  0.00           H  
ATOM    128 1HG2 ILE A   8      35.886  29.270 -32.294  1.00  0.00           H  
ATOM    129 2HG2 ILE A   8      36.011  30.985 -32.749  1.00  0.00           H  
ATOM    130 3HG2 ILE A   8      36.904  29.754 -33.671  1.00  0.00           H  
ATOM    131 1HD1 ILE A   8      38.305  26.929 -30.711  1.00  0.00           H  
ATOM    132 2HD1 ILE A   8      37.517  28.228 -29.784  1.00  0.00           H  
ATOM    133 3HD1 ILE A   8      36.771  27.625 -31.283  1.00  0.00           H  
ATOM    134  N   ARG A   9      37.404  33.297 -31.848  1.00  0.00           N  
ATOM    135  CA  ARG A   9      36.607  34.466 -32.194  1.00  0.00           C  
ATOM    136  C   ARG A   9      37.455  35.518 -32.902  1.00  0.00           C  
ATOM    137  O   ARG A   9      36.987  36.187 -33.824  1.00  0.00           O  
ATOM    138  CB  ARG A   9      35.981  35.074 -30.948  1.00  0.00           C  
ATOM    139  CG  ARG A   9      34.871  34.246 -30.321  1.00  0.00           C  
ATOM    140  CD  ARG A   9      34.437  34.809 -29.017  1.00  0.00           C  
ATOM    141  NE  ARG A   9      33.416  33.988 -28.385  1.00  0.00           N  
ATOM    142  CZ  ARG A   9      32.949  34.175 -27.135  1.00  0.00           C  
ATOM    143  NH1 ARG A   9      33.420  35.156 -26.397  1.00  0.00           N  
ATOM    144  NH2 ARG A   9      32.017  33.373 -26.651  1.00  0.00           N  
ATOM    145  H   ARG A   9      37.591  33.100 -30.873  1.00  0.00           H  
ATOM    146  HA  ARG A   9      35.821  34.160 -32.882  1.00  0.00           H  
ATOM    147 1HB  ARG A   9      36.749  35.224 -30.191  1.00  0.00           H  
ATOM    148 2HB  ARG A   9      35.566  36.053 -31.191  1.00  0.00           H  
ATOM    149 1HG  ARG A   9      34.010  34.225 -30.989  1.00  0.00           H  
ATOM    150 2HG  ARG A   9      35.227  33.228 -30.154  1.00  0.00           H  
ATOM    151 1HD  ARG A   9      35.291  34.868 -28.343  1.00  0.00           H  
ATOM    152 2HD  ARG A   9      34.026  35.806 -29.170  1.00  0.00           H  
ATOM    153  HE  ARG A   9      33.029  33.223 -28.922  1.00  0.00           H  
ATOM    154 1HH1 ARG A   9      34.132  35.770 -26.768  1.00  0.00           H  
ATOM    155 2HH1 ARG A   9      33.070  35.296 -25.461  1.00  0.00           H  
ATOM    156 1HH2 ARG A   9      31.655  32.619 -27.218  1.00  0.00           H  
ATOM    157 2HH2 ARG A   9      31.668  33.513 -25.714  1.00  0.00           H  
ATOM    158  N   ARG A  10      38.700  35.659 -32.463  1.00  0.00           N  
ATOM    159  CA  ARG A  10      39.633  36.586 -33.092  1.00  0.00           C  
ATOM    160  C   ARG A  10      39.922  36.184 -34.534  1.00  0.00           C  
ATOM    161  O   ARG A  10      40.047  37.037 -35.414  1.00  0.00           O  
ATOM    162  CB  ARG A  10      40.939  36.643 -32.313  1.00  0.00           C  
ATOM    163  CG  ARG A  10      40.883  37.460 -31.032  1.00  0.00           C  
ATOM    164  CD  ARG A  10      42.204  37.509 -30.354  1.00  0.00           C  
ATOM    165  NE  ARG A  10      42.146  38.254 -29.107  1.00  0.00           N  
ATOM    166  CZ  ARG A  10      42.197  39.597 -29.015  1.00  0.00           C  
ATOM    167  NH1 ARG A  10      42.306  40.327 -30.104  1.00  0.00           N  
ATOM    168  NH2 ARG A  10      42.137  40.182 -27.831  1.00  0.00           N  
ATOM    169  H   ARG A  10      39.010  35.111 -31.675  1.00  0.00           H  
ATOM    170  HA  ARG A  10      39.178  37.577 -33.110  1.00  0.00           H  
ATOM    171 1HB  ARG A  10      41.247  35.633 -32.046  1.00  0.00           H  
ATOM    172 2HB  ARG A  10      41.719  37.069 -32.942  1.00  0.00           H  
ATOM    173 1HG  ARG A  10      40.580  38.482 -31.264  1.00  0.00           H  
ATOM    174 2HG  ARG A  10      40.162  37.016 -30.346  1.00  0.00           H  
ATOM    175 1HD  ARG A  10      42.535  36.495 -30.130  1.00  0.00           H  
ATOM    176 2HD  ARG A  10      42.930  37.992 -31.006  1.00  0.00           H  
ATOM    177  HE  ARG A  10      42.062  37.727 -28.247  1.00  0.00           H  
ATOM    178 1HH1 ARG A  10      42.352  39.880 -31.009  1.00  0.00           H  
ATOM    179 2HH1 ARG A  10      42.344  41.333 -30.036  1.00  0.00           H  
ATOM    180 1HH2 ARG A  10      42.053  39.621 -26.994  1.00  0.00           H  
ATOM    181 2HH2 ARG A  10      42.175  41.187 -27.763  1.00  0.00           H  
ATOM    182  N   ILE A  11      40.027  34.881 -34.769  1.00  0.00           N  
ATOM    183  CA  ILE A  11      40.292  34.364 -36.105  1.00  0.00           C  
ATOM    184  C   ILE A  11      39.181  34.747 -37.076  1.00  0.00           C  
ATOM    185  O   ILE A  11      39.444  35.163 -38.203  1.00  0.00           O  
ATOM    186  CB  ILE A  11      40.447  32.832 -36.080  1.00  0.00           C  
ATOM    187  CG1 ILE A  11      41.766  32.440 -35.410  1.00  0.00           C  
ATOM    188  CG2 ILE A  11      40.373  32.267 -37.490  1.00  0.00           C  
ATOM    189  CD1 ILE A  11      41.842  30.982 -35.019  1.00  0.00           C  
ATOM    190  H   ILE A  11      39.921  34.232 -34.003  1.00  0.00           H  
ATOM    191  HA  ILE A  11      41.218  34.809 -36.472  1.00  0.00           H  
ATOM    192  HB  ILE A  11      39.647  32.396 -35.482  1.00  0.00           H  
ATOM    193 1HG1 ILE A  11      42.594  32.657 -36.083  1.00  0.00           H  
ATOM    194 2HG1 ILE A  11      41.911  33.041 -34.511  1.00  0.00           H  
ATOM    195 1HG2 ILE A  11      40.485  31.183 -37.454  1.00  0.00           H  
ATOM    196 2HG2 ILE A  11      39.410  32.517 -37.932  1.00  0.00           H  
ATOM    197 3HG2 ILE A  11      41.173  32.694 -38.095  1.00  0.00           H  
ATOM    198 1HD1 ILE A  11      42.806  30.781 -34.550  1.00  0.00           H  
ATOM    199 2HD1 ILE A  11      41.042  30.751 -34.316  1.00  0.00           H  
ATOM    200 3HD1 ILE A  11      41.736  30.361 -35.908  1.00  0.00           H  
ATOM    201  N   LEU A  12      37.938  34.603 -36.629  1.00  0.00           N  
ATOM    202  CA  LEU A  12      36.787  35.023 -37.419  1.00  0.00           C  
ATOM    203  C   LEU A  12      36.892  36.495 -37.805  1.00  0.00           C  
ATOM    204  O   LEU A  12      36.712  36.853 -38.968  1.00  0.00           O  
ATOM    205  CB  LEU A  12      35.490  34.784 -36.636  1.00  0.00           C  
ATOM    206  CG  LEU A  12      34.194  35.165 -37.362  1.00  0.00           C  
ATOM    207  CD1 LEU A  12      33.094  34.180 -36.989  1.00  0.00           C  
ATOM    208  CD2 LEU A  12      33.803  36.587 -36.991  1.00  0.00           C  
ATOM    209  H   LEU A  12      37.788  34.189 -35.720  1.00  0.00           H  
ATOM    210  HA  LEU A  12      36.767  34.439 -38.340  1.00  0.00           H  
ATOM    211 1HB  LEU A  12      35.429  33.727 -36.380  1.00  0.00           H  
ATOM    212 2HB  LEU A  12      35.532  35.358 -35.710  1.00  0.00           H  
ATOM    213  HG  LEU A  12      34.348  35.100 -38.439  1.00  0.00           H  
ATOM    214 1HD1 LEU A  12      32.173  34.450 -37.505  1.00  0.00           H  
ATOM    215 2HD1 LEU A  12      33.392  33.173 -37.283  1.00  0.00           H  
ATOM    216 3HD1 LEU A  12      32.929  34.210 -35.913  1.00  0.00           H  
ATOM    217 1HD2 LEU A  12      32.882  36.858 -37.508  1.00  0.00           H  
ATOM    218 2HD2 LEU A  12      33.647  36.652 -35.914  1.00  0.00           H  
ATOM    219 3HD2 LEU A  12      34.599  37.272 -37.284  1.00  0.00           H  
ATOM    220  N   LYS A  13      37.184  37.338 -36.821  1.00  0.00           N  
ATOM    221  CA  LYS A  13      37.201  38.782 -37.029  1.00  0.00           C  
ATOM    222  C   LYS A  13      38.310  39.185 -37.995  1.00  0.00           C  
ATOM    223  O   LYS A  13      38.086  39.964 -38.922  1.00  0.00           O  
ATOM    224  CB  LYS A  13      37.372  39.513 -35.697  1.00  0.00           C  
ATOM    225  CG  LYS A  13      36.154  39.450 -34.784  1.00  0.00           C  
ATOM    226  CD  LYS A  13      36.410  40.175 -33.471  1.00  0.00           C  
ATOM    227  CE  LYS A  13      35.202  40.094 -32.549  1.00  0.00           C  
ATOM    228  NZ  LYS A  13      35.446  40.779 -31.251  1.00  0.00           N  
ATOM    229  H   LYS A  13      37.400  36.973 -35.905  1.00  0.00           H  
ATOM    230  HA  LYS A  13      36.251  39.077 -37.477  1.00  0.00           H  
ATOM    231 1HB  LYS A  13      38.219  39.091 -35.156  1.00  0.00           H  
ATOM    232 2HB  LYS A  13      37.595  40.564 -35.885  1.00  0.00           H  
ATOM    233 1HG  LYS A  13      35.301  39.910 -35.283  1.00  0.00           H  
ATOM    234 2HG  LYS A  13      35.912  38.409 -34.574  1.00  0.00           H  
ATOM    235 1HD  LYS A  13      37.270  39.728 -32.970  1.00  0.00           H  
ATOM    236 2HD  LYS A  13      36.633  41.223 -33.671  1.00  0.00           H  
ATOM    237 1HE  LYS A  13      34.343  40.556 -33.034  1.00  0.00           H  
ATOM    238 2HE  LYS A  13      34.962  39.049 -32.354  1.00  0.00           H  
ATOM    239 1HZ  LYS A  13      34.624  40.703 -30.670  1.00  0.00           H  
ATOM    240 2HZ  LYS A  13      36.230  40.346 -30.783  1.00  0.00           H  
ATOM    241 3HZ  LYS A  13      35.651  41.754 -31.417  1.00  0.00           H  
ATOM    242  N   GLU A  14      39.503  38.650 -37.772  1.00  0.00           N  
ATOM    243  CA  GLU A  14      40.676  39.035 -38.552  1.00  0.00           C  
ATOM    244  C   GLU A  14      40.559  38.551 -39.992  1.00  0.00           C  
ATOM    245  O   GLU A  14      40.967  39.246 -40.924  1.00  0.00           O  
ATOM    246  CB  GLU A  14      41.949  38.473 -37.916  1.00  0.00           C  
ATOM    247  CG  GLU A  14      42.335  39.126 -36.597  1.00  0.00           C  
ATOM    248  CD  GLU A  14      42.621  40.595 -36.732  1.00  0.00           C  
ATOM    249  OE1 GLU A  14      43.320  40.963 -37.645  1.00  0.00           O  
ATOM    250  OE2 GLU A  14      42.138  41.351 -35.922  1.00  0.00           O  
ATOM    251  H   GLU A  14      39.606  37.958 -37.042  1.00  0.00           H  
ATOM    252  HA  GLU A  14      40.736  40.122 -38.570  1.00  0.00           H  
ATOM    253 1HB  GLU A  14      41.825  37.404 -37.738  1.00  0.00           H  
ATOM    254 2HB  GLU A  14      42.784  38.593 -38.606  1.00  0.00           H  
ATOM    255 1HG  GLU A  14      41.522  38.990 -35.885  1.00  0.00           H  
ATOM    256 2HG  GLU A  14      43.216  38.624 -36.199  1.00  0.00           H  
ATOM    257  N   ALA A  15      40.000  37.360 -40.168  1.00  0.00           N  
ATOM    258  CA  ALA A  15      39.783  36.805 -41.498  1.00  0.00           C  
ATOM    259  C   ALA A  15      38.764  37.626 -42.278  1.00  0.00           C  
ATOM    260  O   ALA A  15      38.893  37.809 -43.489  1.00  0.00           O  
ATOM    261  CB  ALA A  15      39.332  35.355 -41.400  1.00  0.00           C  
ATOM    262  H   ALA A  15      39.719  36.824 -39.360  1.00  0.00           H  
ATOM    263  HA  ALA A  15      40.725  36.842 -42.045  1.00  0.00           H  
ATOM    264 1HB  ALA A  15      39.174  34.954 -42.401  1.00  0.00           H  
ATOM    265 2HB  ALA A  15      40.099  34.770 -40.892  1.00  0.00           H  
ATOM    266 3HB  ALA A  15      38.402  35.301 -40.836  1.00  0.00           H  
ATOM    267  N   ARG A  16      37.746  38.116 -41.577  1.00  0.00           N  
ATOM    268  CA  ARG A  16      36.735  38.967 -42.189  1.00  0.00           C  
ATOM    269  C   ARG A  16      37.331  40.294 -42.644  1.00  0.00           C  
ATOM    270  O   ARG A  16      36.978  40.815 -43.700  1.00  0.00           O  
ATOM    271  CB  ARG A  16      35.598  39.233 -41.214  1.00  0.00           C  
ATOM    272  CG  ARG A  16      34.527  40.184 -41.723  1.00  0.00           C  
ATOM    273  CD  ARG A  16      33.717  39.569 -42.806  1.00  0.00           C  
ATOM    274  NE  ARG A  16      34.225  39.912 -44.125  1.00  0.00           N  
ATOM    275  CZ  ARG A  16      33.735  39.427 -45.284  1.00  0.00           C  
ATOM    276  NH1 ARG A  16      32.728  38.584 -45.269  1.00  0.00           N  
ATOM    277  NH2 ARG A  16      34.268  39.802 -46.433  1.00  0.00           N  
ATOM    278  H   ARG A  16      37.674  37.893 -40.595  1.00  0.00           H  
ATOM    279  HA  ARG A  16      36.344  38.461 -43.074  1.00  0.00           H  
ATOM    280 1HB  ARG A  16      35.110  38.293 -40.959  1.00  0.00           H  
ATOM    281 2HB  ARG A  16      36.000  39.654 -40.292  1.00  0.00           H  
ATOM    282 1HG  ARG A  16      33.858  40.451 -40.905  1.00  0.00           H  
ATOM    283 2HG  ARG A  16      34.997  41.085 -42.117  1.00  0.00           H  
ATOM    284 1HD  ARG A  16      33.738  38.485 -42.705  1.00  0.00           H  
ATOM    285 2HD  ARG A  16      32.687  39.920 -42.736  1.00  0.00           H  
ATOM    286  HE  ARG A  16      35.001  40.558 -44.177  1.00  0.00           H  
ATOM    287 1HH1 ARG A  16      32.320  38.298 -44.391  1.00  0.00           H  
ATOM    288 2HH1 ARG A  16      32.361  38.222 -46.137  1.00  0.00           H  
ATOM    289 1HH2 ARG A  16      35.044  40.451 -46.445  1.00  0.00           H  
ATOM    290 2HH2 ARG A  16      33.901  39.439 -47.302  1.00  0.00           H  
ATOM    291  N   LYS A  17      38.238  40.835 -41.838  1.00  0.00           N  
ATOM    292  CA  LYS A  17      38.918  42.080 -42.175  1.00  0.00           C  
ATOM    293  C   LYS A  17      39.640  41.968 -43.511  1.00  0.00           C  
ATOM    294  O   LYS A  17      39.591  42.882 -44.333  1.00  0.00           O  
ATOM    295  CB  LYS A  17      39.905  42.468 -41.073  1.00  0.00           C  
ATOM    296  CG  LYS A  17      39.252  42.966 -39.791  1.00  0.00           C  
ATOM    297  CD  LYS A  17      40.294  43.281 -38.726  1.00  0.00           C  
ATOM    298  CE  LYS A  17      39.641  43.623 -37.396  1.00  0.00           C  
ATOM    299  NZ  LYS A  17      40.648  43.850 -36.324  1.00  0.00           N  
ATOM    300  H   LYS A  17      38.463  40.373 -40.968  1.00  0.00           H  
ATOM    301  HA  LYS A  17      38.168  42.867 -42.269  1.00  0.00           H  
ATOM    302 1HB  LYS A  17      40.524  41.608 -40.821  1.00  0.00           H  
ATOM    303 2HB  LYS A  17      40.567  43.254 -41.438  1.00  0.00           H  
ATOM    304 1HG  LYS A  17      38.677  43.868 -40.001  1.00  0.00           H  
ATOM    305 2HG  LYS A  17      38.574  42.204 -39.409  1.00  0.00           H  
ATOM    306 1HD  LYS A  17      40.948  42.418 -38.590  1.00  0.00           H  
ATOM    307 2HD  LYS A  17      40.899  44.127 -39.050  1.00  0.00           H  
ATOM    308 1HE  LYS A  17      39.037  44.522 -37.507  1.00  0.00           H  
ATOM    309 2HE  LYS A  17      38.984  42.807 -37.091  1.00  0.00           H  
ATOM    310 1HZ  LYS A  17      40.176  44.072 -35.459  1.00  0.00           H  
ATOM    311 2HZ  LYS A  17      41.202  43.013 -36.199  1.00  0.00           H  
ATOM    312 3HZ  LYS A  17      41.251  44.616 -36.585  1.00  0.00           H  
ATOM    313  N   SER A  18      40.312  40.841 -43.722  1.00  0.00           N  
ATOM    314  CA  SER A  18      40.890  40.525 -45.022  1.00  0.00           C  
ATOM    315  C   SER A  18      39.806  40.342 -46.078  1.00  0.00           C  
ATOM    316  O   SER A  18      39.857  40.954 -47.144  1.00  0.00           O  
ATOM    317  CB  SER A  18      41.733  39.269 -44.927  1.00  0.00           C  
ATOM    318  OG  SER A  18      42.287  38.940 -46.172  1.00  0.00           O  
ATOM    319  H   SER A  18      40.426  40.187 -42.961  1.00  0.00           H  
ATOM    320  HA  SER A  18      41.517  41.362 -45.334  1.00  0.00           H  
ATOM    321 1HB  SER A  18      42.531  39.420 -44.200  1.00  0.00           H  
ATOM    322 2HB  SER A  18      41.118  38.444 -44.570  1.00  0.00           H  
ATOM    323  HG  SER A  18      42.554  38.020 -46.107  1.00  0.00           H  
ATOM    324  N   GLY A  19      38.828  39.497 -45.772  1.00  0.00           N  
ATOM    325  CA  GLY A  19      37.607  39.421 -46.566  1.00  0.00           C  
ATOM    326  C   GLY A  19      37.791  38.515 -47.775  1.00  0.00           C  
ATOM    327  O   GLY A  19      36.876  38.348 -48.584  1.00  0.00           O  
ATOM    328  H   GLY A  19      38.934  38.891 -44.974  1.00  0.00           H  
ATOM    329 1HA  GLY A  19      36.794  39.045 -45.945  1.00  0.00           H  
ATOM    330 2HA  GLY A  19      37.325  40.419 -46.896  1.00  0.00           H  
ATOM    331  N   THR A  20      38.977  37.929 -47.895  1.00  0.00           N  
ATOM    332  CA  THR A  20      39.298  37.074 -49.033  1.00  0.00           C  
ATOM    333  C   THR A  20      38.887  35.632 -48.770  1.00  0.00           C  
ATOM    334  O   THR A  20      38.657  35.239 -47.626  1.00  0.00           O  
ATOM    335  CB  THR A  20      40.801  37.130 -49.363  1.00  0.00           C  
ATOM    336  OG1 THR A  20      41.552  36.559 -48.284  1.00  0.00           O  
ATOM    337  CG2 THR A  20      41.246  38.568 -49.580  1.00  0.00           C  
ATOM    338  H   THR A  20      39.676  38.082 -47.182  1.00  0.00           H  
ATOM    339  HA  THR A  20      38.738  37.425 -49.899  1.00  0.00           H  
ATOM    340  HB  THR A  20      40.996  36.555 -50.268  1.00  0.00           H  
ATOM    341  HG1 THR A  20      42.478  36.503 -48.533  1.00  0.00           H  
ATOM    342 1HG2 THR A  20      42.311  38.588 -49.813  1.00  0.00           H  
ATOM    343 2HG2 THR A  20      40.685  39.002 -50.408  1.00  0.00           H  
ATOM    344 3HG2 THR A  20      41.062  39.146 -48.675  1.00  0.00           H  
ATOM    345  N   GLU A  21      38.796  34.845 -49.837  1.00  0.00           N  
ATOM    346  CA  GLU A  21      38.429  33.440 -49.723  1.00  0.00           C  
ATOM    347  C   GLU A  21      39.499  32.650 -48.980  1.00  0.00           C  
ATOM    348  O   GLU A  21      39.190  31.757 -48.190  1.00  0.00           O  
ATOM    349  CB  GLU A  21      38.204  32.834 -51.110  1.00  0.00           C  
ATOM    350  CG  GLU A  21      36.965  33.350 -51.829  1.00  0.00           C  
ATOM    351  CD  GLU A  21      37.175  34.698 -52.460  1.00  0.00           C  
ATOM    352  OE1 GLU A  21      38.272  35.198 -52.399  1.00  0.00           O  
ATOM    353  OE2 GLU A  21      36.235  35.230 -53.004  1.00  0.00           O  
ATOM    354  H   GLU A  21      38.982  35.232 -50.750  1.00  0.00           H  
ATOM    355  HA  GLU A  21      37.504  33.369 -49.146  1.00  0.00           H  
ATOM    356 1HB  GLU A  21      39.068  33.040 -51.742  1.00  0.00           H  
ATOM    357 2HB  GLU A  21      38.113  31.751 -51.024  1.00  0.00           H  
ATOM    358 1HG  GLU A  21      36.685  32.638 -52.605  1.00  0.00           H  
ATOM    359 2HG  GLU A  21      36.144  33.411 -51.117  1.00  0.00           H  
ATOM    360  N   GLU A  22      40.759  32.984 -49.238  1.00  0.00           N  
ATOM    361  CA  GLU A  22      41.880  32.255 -48.655  1.00  0.00           C  
ATOM    362  C   GLU A  22      41.928  32.441 -47.143  1.00  0.00           C  
ATOM    363  O   GLU A  22      42.177  31.489 -46.401  1.00  0.00           O  
ATOM    364  CB  GLU A  22      43.200  32.717 -49.277  1.00  0.00           C  
ATOM    365  CG  GLU A  22      43.354  32.371 -50.751  1.00  0.00           C  
ATOM    366  CD  GLU A  22      42.638  33.334 -51.657  1.00  0.00           C  
ATOM    367  OE1 GLU A  22      42.116  34.306 -51.165  1.00  0.00           O  
ATOM    368  OE2 GLU A  22      42.613  33.097 -52.842  1.00  0.00           O  
ATOM    369  H   GLU A  22      40.944  33.763 -49.853  1.00  0.00           H  
ATOM    370  HA  GLU A  22      41.743  31.192 -48.855  1.00  0.00           H  
ATOM    371 1HB  GLU A  22      43.291  33.799 -49.176  1.00  0.00           H  
ATOM    372 2HB  GLU A  22      44.033  32.267 -48.738  1.00  0.00           H  
ATOM    373 1HG  GLU A  22      44.414  32.372 -51.005  1.00  0.00           H  
ATOM    374 2HG  GLU A  22      42.970  31.366 -50.920  1.00  0.00           H  
ATOM    375  N   SER A  23      41.688  33.668 -46.693  1.00  0.00           N  
ATOM    376  CA  SER A  23      41.759  33.990 -45.274  1.00  0.00           C  
ATOM    377  C   SER A  23      40.624  33.331 -44.501  1.00  0.00           C  
ATOM    378  O   SER A  23      40.825  32.818 -43.400  1.00  0.00           O  
ATOM    379  CB  SER A  23      41.711  35.493 -45.079  1.00  0.00           C  
ATOM    380  OG  SER A  23      42.867  36.103 -45.584  1.00  0.00           O  
ATOM    381  H   SER A  23      41.452  34.396 -47.354  1.00  0.00           H  
ATOM    382  HA  SER A  23      42.698  33.604 -44.878  1.00  0.00           H  
ATOM    383 1HB  SER A  23      40.834  35.898 -45.583  1.00  0.00           H  
ATOM    384 2HB  SER A  23      41.611  35.719 -44.018  1.00  0.00           H  
ATOM    385  HG  SER A  23      43.526  36.038 -44.888  1.00  0.00           H  
ATOM    386  N   LEU A  24      39.431  33.346 -45.086  1.00  0.00           N  
ATOM    387  CA  LEU A  24      38.258  32.767 -44.443  1.00  0.00           C  
ATOM    388  C   LEU A  24      38.290  31.245 -44.503  1.00  0.00           C  
ATOM    389  O   LEU A  24      37.834  30.567 -43.582  1.00  0.00           O  
ATOM    390  CB  LEU A  24      36.977  33.283 -45.114  1.00  0.00           C  
ATOM    391  CG  LEU A  24      36.671  34.771 -44.904  1.00  0.00           C  
ATOM    392  CD1 LEU A  24      35.610  35.217 -45.900  1.00  0.00           C  
ATOM    393  CD2 LEU A  24      36.206  34.997 -43.472  1.00  0.00           C  
ATOM    394  H   LEU A  24      39.335  33.769 -45.996  1.00  0.00           H  
ATOM    395  HA  LEU A  24      38.260  33.057 -43.392  1.00  0.00           H  
ATOM    396 1HB  LEU A  24      37.052  33.109 -46.185  1.00  0.00           H  
ATOM    397 2HB  LEU A  24      36.131  32.713 -44.732  1.00  0.00           H  
ATOM    398  HG  LEU A  24      37.571  35.358 -45.089  1.00  0.00           H  
ATOM    399 1HD1 LEU A  24      35.392  36.275 -45.750  1.00  0.00           H  
ATOM    400 2HD1 LEU A  24      35.975  35.063 -46.915  1.00  0.00           H  
ATOM    401 3HD1 LEU A  24      34.701  34.635 -45.748  1.00  0.00           H  
ATOM    402 1HD2 LEU A  24      35.989  36.055 -43.322  1.00  0.00           H  
ATOM    403 2HD2 LEU A  24      35.306  34.412 -43.284  1.00  0.00           H  
ATOM    404 3HD2 LEU A  24      36.991  34.686 -42.781  1.00  0.00           H  
ATOM    405  N   ARG A  25      38.833  30.711 -45.592  1.00  0.00           N  
ATOM    406  CA  ARG A  25      39.017  29.273 -45.732  1.00  0.00           C  
ATOM    407  C   ARG A  25      40.007  28.739 -44.703  1.00  0.00           C  
ATOM    408  O   ARG A  25      39.770  27.710 -44.073  1.00  0.00           O  
ATOM    409  CB  ARG A  25      39.509  28.931 -47.131  1.00  0.00           C  
ATOM    410  CG  ARG A  25      39.634  27.444 -47.419  1.00  0.00           C  
ATOM    411  CD  ARG A  25      40.193  27.191 -48.772  1.00  0.00           C  
ATOM    412  NE  ARG A  25      40.194  25.776 -49.103  1.00  0.00           N  
ATOM    413  CZ  ARG A  25      41.135  24.897 -48.706  1.00  0.00           C  
ATOM    414  NH1 ARG A  25      42.143  25.304 -47.966  1.00  0.00           N  
ATOM    415  NH2 ARG A  25      41.046  23.627 -49.061  1.00  0.00           N  
ATOM    416  H   ARG A  25      39.128  31.320 -46.344  1.00  0.00           H  
ATOM    417  HA  ARG A  25      38.059  28.783 -45.551  1.00  0.00           H  
ATOM    418 1HB  ARG A  25      38.829  29.354 -47.869  1.00  0.00           H  
ATOM    419 2HB  ARG A  25      40.489  29.382 -47.292  1.00  0.00           H  
ATOM    420 1HG  ARG A  25      40.295  26.984 -46.684  1.00  0.00           H  
ATOM    421 2HG  ARG A  25      38.649  26.978 -47.363  1.00  0.00           H  
ATOM    422 1HD  ARG A  25      39.594  27.715 -49.516  1.00  0.00           H  
ATOM    423 2HD  ARG A  25      41.220  27.552 -48.814  1.00  0.00           H  
ATOM    424  HE  ARG A  25      39.434  25.426 -49.671  1.00  0.00           H  
ATOM    425 1HH1 ARG A  25      42.211  26.274 -47.695  1.00  0.00           H  
ATOM    426 2HH1 ARG A  25      42.848  24.645 -47.669  1.00  0.00           H  
ATOM    427 1HH2 ARG A  25      40.271  23.315 -49.630  1.00  0.00           H  
ATOM    428 2HH2 ARG A  25      41.751  22.970 -48.764  1.00  0.00           H  
ATOM    429  N   GLN A  26      41.119  29.450 -44.539  1.00  0.00           N  
ATOM    430  CA  GLN A  26      42.111  29.098 -43.530  1.00  0.00           C  
ATOM    431  C   GLN A  26      41.556  29.285 -42.123  1.00  0.00           C  
ATOM    432  O   GLN A  26      41.870  28.514 -41.215  1.00  0.00           O  
ATOM    433  CB  GLN A  26      43.378  29.938 -43.709  1.00  0.00           C  
ATOM    434  CG  GLN A  26      44.525  29.535 -42.798  1.00  0.00           C  
ATOM    435  CD  GLN A  26      45.030  28.134 -43.088  1.00  0.00           C  
ATOM    436  OE1 GLN A  26      45.170  27.737 -44.248  1.00  0.00           O  
ATOM    437  NE2 GLN A  26      45.306  27.375 -42.033  1.00  0.00           N  
ATOM    438  H   GLN A  26      41.282  30.253 -45.128  1.00  0.00           H  
ATOM    439  HA  GLN A  26      42.365  28.044 -43.647  1.00  0.00           H  
ATOM    440 1HB  GLN A  26      43.724  29.860 -44.740  1.00  0.00           H  
ATOM    441 2HB  GLN A  26      43.150  30.986 -43.518  1.00  0.00           H  
ATOM    442 1HG  GLN A  26      45.351  30.232 -42.941  1.00  0.00           H  
ATOM    443 2HG  GLN A  26      44.183  29.568 -41.764  1.00  0.00           H  
ATOM    444 1HE2 GLN A  26      45.643  26.442 -42.163  1.00  0.00           H  
ATOM    445 2HE2 GLN A  26      45.178  27.737 -41.110  1.00  0.00           H  
ATOM    446  N   ALA A  27      40.729  30.309 -41.950  1.00  0.00           N  
ATOM    447  CA  ALA A  27      40.102  30.579 -40.662  1.00  0.00           C  
ATOM    448  C   ALA A  27      39.328  29.364 -40.160  1.00  0.00           C  
ATOM    449  O   ALA A  27      39.325  29.069 -38.967  1.00  0.00           O  
ATOM    450  CB  ALA A  27      39.181  31.786 -40.763  1.00  0.00           C  
ATOM    451  H   ALA A  27      40.529  30.917 -42.731  1.00  0.00           H  
ATOM    452  HA  ALA A  27      40.884  30.796 -39.935  1.00  0.00           H  
ATOM    453 1HB  ALA A  27      38.721  31.975 -39.793  1.00  0.00           H  
ATOM    454 2HB  ALA A  27      39.759  32.659 -41.065  1.00  0.00           H  
ATOM    455 3HB  ALA A  27      38.405  31.591 -41.500  1.00  0.00           H  
ATOM    456  N   ILE A  28      38.676  28.663 -41.082  1.00  0.00           N  
ATOM    457  CA  ILE A  28      37.953  27.443 -40.746  1.00  0.00           C  
ATOM    458  C   ILE A  28      38.895  26.375 -40.206  1.00  0.00           C  
ATOM    459  O   ILE A  28      38.596  25.714 -39.212  1.00  0.00           O  
ATOM    460  CB  ILE A  28      37.202  26.894 -41.973  1.00  0.00           C  
ATOM    461  CG1 ILE A  28      36.041  27.819 -42.346  1.00  0.00           C  
ATOM    462  CG2 ILE A  28      36.699  25.485 -41.702  1.00  0.00           C  
ATOM    463  CD1 ILE A  28      35.442  27.529 -43.704  1.00  0.00           C  
ATOM    464  H   ILE A  28      38.681  28.983 -42.039  1.00  0.00           H  
ATOM    465  HA  ILE A  28      37.232  27.673 -39.961  1.00  0.00           H  
ATOM    466  HB  ILE A  28      37.875  26.871 -42.830  1.00  0.00           H  
ATOM    467 1HG1 ILE A  28      35.252  27.732 -41.600  1.00  0.00           H  
ATOM    468 2HG1 ILE A  28      36.383  28.854 -42.340  1.00  0.00           H  
ATOM    469 1HG2 ILE A  28      36.171  25.112 -42.579  1.00  0.00           H  
ATOM    470 2HG2 ILE A  28      37.544  24.833 -41.483  1.00  0.00           H  
ATOM    471 3HG2 ILE A  28      36.021  25.498 -40.849  1.00  0.00           H  
ATOM    472 1HD1 ILE A  28      34.626  28.226 -43.897  1.00  0.00           H  
ATOM    473 2HD1 ILE A  28      36.208  27.646 -44.472  1.00  0.00           H  
ATOM    474 3HD1 ILE A  28      35.061  26.510 -43.723  1.00  0.00           H  
ATOM    475  N   GLU A  29      40.036  26.210 -40.871  1.00  0.00           N  
ATOM    476  CA  GLU A  29      41.014  25.204 -40.474  1.00  0.00           C  
ATOM    477  C   GLU A  29      41.634  25.540 -39.125  1.00  0.00           C  
ATOM    478  O   GLU A  29      41.795  24.668 -38.270  1.00  0.00           O  
ATOM    479  CB  GLU A  29      42.109  25.079 -41.533  1.00  0.00           C  
ATOM    480  CG  GLU A  29      43.239  24.129 -41.161  1.00  0.00           C  
ATOM    481  CD  GLU A  29      42.785  22.700 -41.041  1.00  0.00           C  
ATOM    482  OE1 GLU A  29      41.763  22.373 -41.593  1.00  0.00           O  
ATOM    483  OE2 GLU A  29      43.463  21.935 -40.395  1.00  0.00           O  
ATOM    484  H   GLU A  29      40.229  26.797 -41.669  1.00  0.00           H  
ATOM    485  HA  GLU A  29      40.503  24.247 -40.372  1.00  0.00           H  
ATOM    486 1HB  GLU A  29      41.673  24.729 -42.471  1.00  0.00           H  
ATOM    487 2HB  GLU A  29      42.546  26.059 -41.723  1.00  0.00           H  
ATOM    488 1HG  GLU A  29      44.016  24.188 -41.924  1.00  0.00           H  
ATOM    489 2HG  GLU A  29      43.671  24.449 -40.214  1.00  0.00           H  
ATOM    490  N   ASP A  30      41.982  26.810 -38.939  1.00  0.00           N  
ATOM    491  CA  ASP A  30      42.663  27.248 -37.726  1.00  0.00           C  
ATOM    492  C   ASP A  30      41.777  27.068 -36.502  1.00  0.00           C  
ATOM    493  O   ASP A  30      42.247  26.669 -35.437  1.00  0.00           O  
ATOM    494  CB  ASP A  30      43.085  28.714 -37.846  1.00  0.00           C  
ATOM    495  CG  ASP A  30      44.251  28.918 -38.805  1.00  0.00           C  
ATOM    496  OD1 ASP A  30      44.860  27.946 -39.184  1.00  0.00           O  
ATOM    497  OD2 ASP A  30      44.520  30.044 -39.148  1.00  0.00           O  
ATOM    498  H   ASP A  30      41.769  27.487 -39.657  1.00  0.00           H  
ATOM    499  HA  ASP A  30      43.550  26.629 -37.586  1.00  0.00           H  
ATOM    500 1HB  ASP A  30      42.240  29.309 -38.193  1.00  0.00           H  
ATOM    501 2HB  ASP A  30      43.371  29.092 -36.864  1.00  0.00           H  
ATOM    502  N   VAL A  31      40.491  27.367 -36.660  1.00  0.00           N  
ATOM    503  CA  VAL A  31      39.526  27.189 -35.580  1.00  0.00           C  
ATOM    504  C   VAL A  31      39.369  25.718 -35.216  1.00  0.00           C  
ATOM    505  O   VAL A  31      39.311  25.362 -34.040  1.00  0.00           O  
ATOM    506  CB  VAL A  31      38.156  27.764 -35.987  1.00  0.00           C  
ATOM    507  CG1 VAL A  31      37.079  27.314 -35.011  1.00  0.00           C  
ATOM    508  CG2 VAL A  31      38.229  29.282 -36.049  1.00  0.00           C  
ATOM    509  H   VAL A  31      40.174  27.725 -37.548  1.00  0.00           H  
ATOM    510  HA  VAL A  31      39.894  27.712 -34.696  1.00  0.00           H  
ATOM    511  HB  VAL A  31      37.885  27.372 -36.967  1.00  0.00           H  
ATOM    512 1HG1 VAL A  31      36.117  27.729 -35.314  1.00  0.00           H  
ATOM    513 2HG1 VAL A  31      37.020  26.226 -35.010  1.00  0.00           H  
ATOM    514 3HG1 VAL A  31      37.326  27.666 -34.010  1.00  0.00           H  
ATOM    515 1HG2 VAL A  31      37.257  29.681 -36.338  1.00  0.00           H  
ATOM    516 2HG2 VAL A  31      38.506  29.673 -35.070  1.00  0.00           H  
ATOM    517 3HG2 VAL A  31      38.977  29.581 -36.784  1.00  0.00           H  
ATOM    518  N   ALA A  32      39.303  24.869 -36.235  1.00  0.00           N  
ATOM    519  CA  ALA A  32      39.152  23.432 -36.026  1.00  0.00           C  
ATOM    520  C   ALA A  32      40.321  22.867 -35.229  1.00  0.00           C  
ATOM    521  O   ALA A  32      40.141  21.997 -34.378  1.00  0.00           O  
ATOM    522  CB  ALA A  32      39.024  22.712 -37.361  1.00  0.00           C  
ATOM    523  H   ALA A  32      39.357  25.223 -37.178  1.00  0.00           H  
ATOM    524  HA  ALA A  32      38.244  23.261 -35.446  1.00  0.00           H  
ATOM    525 1HB  ALA A  32      38.913  21.644 -37.188  1.00  0.00           H  
ATOM    526 2HB  ALA A  32      38.151  23.088 -37.894  1.00  0.00           H  
ATOM    527 3HB  ALA A  32      39.917  22.893 -37.958  1.00  0.00           H  
ATOM    528  N   GLN A  33      41.519  23.364 -35.512  1.00  0.00           N  
ATOM    529  CA  GLN A  33      42.726  22.886 -34.847  1.00  0.00           C  
ATOM    530  C   GLN A  33      42.688  23.191 -33.354  1.00  0.00           C  
ATOM    531  O   GLN A  33      43.051  22.352 -32.530  1.00  0.00           O  
ATOM    532  CB  GLN A  33      43.971  23.514 -35.478  1.00  0.00           C  
ATOM    533  CG  GLN A  33      44.290  22.998 -36.871  1.00  0.00           C  
ATOM    534  CD  GLN A  33      45.451  23.737 -37.510  1.00  0.00           C  
ATOM    535  OE1 GLN A  33      46.083  24.591 -36.882  1.00  0.00           O  
ATOM    536  NE2 GLN A  33      45.739  23.412 -38.765  1.00  0.00           N  
ATOM    537  H   GLN A  33      41.597  24.094 -36.207  1.00  0.00           H  
ATOM    538  HA  GLN A  33      42.777  21.804 -34.961  1.00  0.00           H  
ATOM    539 1HB  GLN A  33      43.842  24.594 -35.541  1.00  0.00           H  
ATOM    540 2HB  GLN A  33      44.836  23.324 -34.843  1.00  0.00           H  
ATOM    541 1HG  GLN A  33      44.551  21.942 -36.805  1.00  0.00           H  
ATOM    542 2HG  GLN A  33      43.412  23.127 -37.505  1.00  0.00           H  
ATOM    543 1HE2 GLN A  33      46.494  23.866 -39.239  1.00  0.00           H  
ATOM    544 2HE2 GLN A  33      45.201  22.714 -39.237  1.00  0.00           H  
ATOM    545  N   LEU A  34      42.247  24.397 -33.013  1.00  0.00           N  
ATOM    546  CA  LEU A  34      42.094  24.789 -31.617  1.00  0.00           C  
ATOM    547  C   LEU A  34      41.057  23.924 -30.911  1.00  0.00           C  
ATOM    548  O   LEU A  34      41.239  23.537 -29.758  1.00  0.00           O  
ATOM    549  CB  LEU A  34      41.688  26.265 -31.522  1.00  0.00           C  
ATOM    550  CG  LEU A  34      42.765  27.279 -31.927  1.00  0.00           C  
ATOM    551  CD1 LEU A  34      42.139  28.660 -32.062  1.00  0.00           C  
ATOM    552  CD2 LEU A  34      43.876  27.281 -30.888  1.00  0.00           C  
ATOM    553  H   LEU A  34      42.012  25.058 -33.739  1.00  0.00           H  
ATOM    554  HA  LEU A  34      43.048  24.641 -31.109  1.00  0.00           H  
ATOM    555 1HB  LEU A  34      40.822  26.429 -32.162  1.00  0.00           H  
ATOM    556 2HB  LEU A  34      41.399  26.481 -30.494  1.00  0.00           H  
ATOM    557  HG  LEU A  34      43.178  27.003 -32.898  1.00  0.00           H  
ATOM    558 1HD1 LEU A  34      42.905  29.380 -32.350  1.00  0.00           H  
ATOM    559 2HD1 LEU A  34      41.361  28.634 -32.826  1.00  0.00           H  
ATOM    560 3HD1 LEU A  34      41.703  28.956 -31.109  1.00  0.00           H  
ATOM    561 1HD2 LEU A  34      44.643  28.001 -31.176  1.00  0.00           H  
ATOM    562 2HD2 LEU A  34      43.465  27.558 -29.917  1.00  0.00           H  
ATOM    563 3HD2 LEU A  34      44.318  26.287 -30.825  1.00  0.00           H  
ATOM    564  N   ALA A  35      39.970  23.623 -31.614  1.00  0.00           N  
ATOM    565  CA  ALA A  35      38.893  22.817 -31.050  1.00  0.00           C  
ATOM    566  C   ALA A  35      39.375  21.412 -30.709  1.00  0.00           C  
ATOM    567  O   ALA A  35      39.032  20.864 -29.661  1.00  0.00           O  
ATOM    568  CB  ALA A  35      37.718  22.752 -32.014  1.00  0.00           C  
ATOM    569  H   ALA A  35      39.888  23.958 -32.562  1.00  0.00           H  
ATOM    570  HA  ALA A  35      38.559  23.286 -30.123  1.00  0.00           H  
ATOM    571 1HB  ALA A  35      36.921  22.145 -31.579  1.00  0.00           H  
ATOM    572 2HB  ALA A  35      37.345  23.758 -32.202  1.00  0.00           H  
ATOM    573 3HB  ALA A  35      38.040  22.304 -32.951  1.00  0.00           H  
ATOM    574  N   LYS A  36      40.170  20.833 -31.601  1.00  0.00           N  
ATOM    575  CA  LYS A  36      40.666  19.473 -31.419  1.00  0.00           C  
ATOM    576  C   LYS A  36      41.580  19.380 -30.207  1.00  0.00           C  
ATOM    577  O   LYS A  36      41.566  18.383 -29.482  1.00  0.00           O  
ATOM    578  CB  LYS A  36      41.406  18.998 -32.671  1.00  0.00           C  
ATOM    579  CG  LYS A  36      40.500  18.684 -33.855  1.00  0.00           C  
ATOM    580  CD  LYS A  36      41.254  17.933 -34.943  1.00  0.00           C  
ATOM    581  CE  LYS A  36      42.220  18.848 -35.681  1.00  0.00           C  
ATOM    582  NZ  LYS A  36      42.893  18.152 -36.810  1.00  0.00           N  
ATOM    583  H   LYS A  36      40.440  21.348 -32.428  1.00  0.00           H  
ATOM    584  HA  LYS A  36      39.814  18.817 -31.243  1.00  0.00           H  
ATOM    585 1HB  LYS A  36      42.115  19.763 -32.987  1.00  0.00           H  
ATOM    586 2HB  LYS A  36      41.976  18.099 -32.438  1.00  0.00           H  
ATOM    587 1HG  LYS A  36      39.661  18.074 -33.519  1.00  0.00           H  
ATOM    588 2HG  LYS A  36      40.109  19.612 -34.270  1.00  0.00           H  
ATOM    589 1HD  LYS A  36      41.815  17.111 -34.496  1.00  0.00           H  
ATOM    590 2HD  LYS A  36      40.543  17.519 -35.658  1.00  0.00           H  
ATOM    591 1HE  LYS A  36      41.679  19.709 -36.071  1.00  0.00           H  
ATOM    592 2HE  LYS A  36      42.980  19.209 -34.988  1.00  0.00           H  
ATOM    593 1HZ  LYS A  36      43.524  18.791 -37.272  1.00  0.00           H  
ATOM    594 2HZ  LYS A  36      43.414  17.361 -36.457  1.00  0.00           H  
ATOM    595 3HZ  LYS A  36      42.199  17.829 -37.469  1.00  0.00           H  
ATOM    596  N   LYS A  37      42.377  20.421 -29.989  1.00  0.00           N  
ATOM    597  CA  LYS A  37      43.308  20.453 -28.866  1.00  0.00           C  
ATOM    598  C   LYS A  37      42.568  20.544 -27.538  1.00  0.00           C  
ATOM    599  O   LYS A  37      42.913  19.859 -26.576  1.00  0.00           O  
ATOM    600  CB  LYS A  37      44.278  21.627 -29.008  1.00  0.00           C  
ATOM    601  CG  LYS A  37      45.311  21.459 -30.115  1.00  0.00           C  
ATOM    602  CD  LYS A  37      46.219  22.676 -30.212  1.00  0.00           C  
ATOM    603  CE  LYS A  37      47.251  22.510 -31.318  1.00  0.00           C  
ATOM    604  NZ  LYS A  37      48.140  23.698 -31.432  1.00  0.00           N  
ATOM    605  H   LYS A  37      42.335  21.211 -30.616  1.00  0.00           H  
ATOM    606  HA  LYS A  37      43.877  19.524 -28.864  1.00  0.00           H  
ATOM    607 1HB  LYS A  37      43.717  22.540 -29.210  1.00  0.00           H  
ATOM    608 2HB  LYS A  37      44.814  21.772 -28.070  1.00  0.00           H  
ATOM    609 1HG  LYS A  37      45.919  20.577 -29.914  1.00  0.00           H  
ATOM    610 2HG  LYS A  37      44.802  21.319 -31.068  1.00  0.00           H  
ATOM    611 1HD  LYS A  37      45.619  23.563 -30.416  1.00  0.00           H  
ATOM    612 2HD  LYS A  37      46.737  22.819 -29.264  1.00  0.00           H  
ATOM    613 1HE  LYS A  37      47.862  21.632 -31.117  1.00  0.00           H  
ATOM    614 2HE  LYS A  37      46.742  22.361 -32.270  1.00  0.00           H  
ATOM    615 1HZ  LYS A  37      48.808  23.549 -32.175  1.00  0.00           H  
ATOM    616 2HZ  LYS A  37      47.584  24.517 -31.638  1.00  0.00           H  
ATOM    617 3HZ  LYS A  37      48.632  23.836 -30.561  1.00  0.00           H  
ATOM    618  N   SER A  38      41.548  21.394 -27.492  1.00  0.00           N  
ATOM    619  CA  SER A  38      40.761  21.580 -26.281  1.00  0.00           C  
ATOM    620  C   SER A  38      39.916  20.348 -25.978  1.00  0.00           C  
ATOM    621  O   SER A  38      39.397  19.702 -26.889  1.00  0.00           O  
ATOM    622  CB  SER A  38      39.867  22.796 -26.422  1.00  0.00           C  
ATOM    623  OG  SER A  38      39.023  22.931 -25.312  1.00  0.00           O  
ATOM    624  H   SER A  38      41.315  21.928 -28.318  1.00  0.00           H  
ATOM    625  HA  SER A  38      41.448  21.725 -25.448  1.00  0.00           H  
ATOM    626 1HB  SER A  38      40.482  23.690 -26.526  1.00  0.00           H  
ATOM    627 2HB  SER A  38      39.268  22.704 -27.328  1.00  0.00           H  
ATOM    628  HG  SER A  38      38.415  23.642 -25.526  1.00  0.00           H  
ATOM    629  N   GLN A  39      39.785  20.026 -24.697  1.00  0.00           N  
ATOM    630  CA  GLN A  39      38.939  18.920 -24.265  1.00  0.00           C  
ATOM    631  C   GLN A  39      37.641  19.425 -23.652  1.00  0.00           C  
ATOM    632  O   GLN A  39      36.838  18.644 -23.140  1.00  0.00           O  
ATOM    633  CB  GLN A  39      39.683  18.036 -23.260  1.00  0.00           C  
ATOM    634  CG  GLN A  39      41.012  17.500 -23.767  1.00  0.00           C  
ATOM    635  CD  GLN A  39      40.863  16.690 -25.041  1.00  0.00           C  
ATOM    636  OE1 GLN A  39      40.162  15.676 -25.068  1.00  0.00           O  
ATOM    637  NE2 GLN A  39      41.522  17.135 -26.103  1.00  0.00           N  
ATOM    638  H   GLN A  39      40.285  20.563 -24.002  1.00  0.00           H  
ATOM    639  HA  GLN A  39      38.679  18.322 -25.139  1.00  0.00           H  
ATOM    640 1HB  GLN A  39      39.873  18.602 -22.348  1.00  0.00           H  
ATOM    641 2HB  GLN A  39      39.059  17.184 -22.993  1.00  0.00           H  
ATOM    642 1HG  GLN A  39      41.675  18.341 -23.972  1.00  0.00           H  
ATOM    643 2HG  GLN A  39      41.448  16.858 -23.001  1.00  0.00           H  
ATOM    644 1HE2 GLN A  39      41.463  16.642 -26.972  1.00  0.00           H  
ATOM    645 2HE2 GLN A  39      42.079  17.963 -26.037  1.00  0.00           H  
ATOM    646  N   ASP A  40      37.438  20.736 -23.704  1.00  0.00           N  
ATOM    647  CA  ASP A  40      36.266  21.357 -23.100  1.00  0.00           C  
ATOM    648  C   ASP A  40      35.104  21.412 -24.084  1.00  0.00           C  
ATOM    649  O   ASP A  40      35.225  21.972 -25.173  1.00  0.00           O  
ATOM    650  CB  ASP A  40      36.597  22.770 -22.612  1.00  0.00           C  
ATOM    651  CG  ASP A  40      35.482  23.386 -21.777  1.00  0.00           C  
ATOM    652  OD1 ASP A  40      34.348  23.012 -21.967  1.00  0.00           O  
ATOM    653  OD2 ASP A  40      35.774  24.221 -20.956  1.00  0.00           O  
ATOM    654  H   ASP A  40      38.114  21.322 -24.176  1.00  0.00           H  
ATOM    655  HA  ASP A  40      35.951  20.749 -22.251  1.00  0.00           H  
ATOM    656 1HB  ASP A  40      37.507  22.743 -22.013  1.00  0.00           H  
ATOM    657 2HB  ASP A  40      36.786  23.416 -23.470  1.00  0.00           H  
ATOM    658  N   SER A  41      33.975  20.830 -23.692  1.00  0.00           N  
ATOM    659  CA  SER A  41      32.820  20.722 -24.575  1.00  0.00           C  
ATOM    660  C   SER A  41      32.399  22.090 -25.099  1.00  0.00           C  
ATOM    661  O   SER A  41      31.940  22.217 -26.235  1.00  0.00           O  
ATOM    662  CB  SER A  41      31.662  20.072 -23.843  1.00  0.00           C  
ATOM    663  OG  SER A  41      31.955  18.740 -23.523  1.00  0.00           O  
ATOM    664  H   SER A  41      33.914  20.450 -22.758  1.00  0.00           H  
ATOM    665  HA  SER A  41      33.105  20.111 -25.432  1.00  0.00           H  
ATOM    666 1HB  SER A  41      31.448  20.630 -22.932  1.00  0.00           H  
ATOM    667 2HB  SER A  41      30.770  20.110 -24.467  1.00  0.00           H  
ATOM    668  HG  SER A  41      31.109  18.313 -23.366  1.00  0.00           H  
ATOM    669  N   GLU A  42      32.557  23.110 -24.265  1.00  0.00           N  
ATOM    670  CA  GLU A  42      32.145  24.462 -24.621  1.00  0.00           C  
ATOM    671  C   GLU A  42      32.926  24.978 -25.824  1.00  0.00           C  
ATOM    672  O   GLU A  42      32.387  25.695 -26.667  1.00  0.00           O  
ATOM    673  CB  GLU A  42      32.334  25.409 -23.434  1.00  0.00           C  
ATOM    674  CG  GLU A  42      31.700  26.780 -23.616  1.00  0.00           C  
ATOM    675  CD  GLU A  42      31.691  27.592 -22.351  1.00  0.00           C  
ATOM    676  OE1 GLU A  42      30.654  27.695 -21.740  1.00  0.00           O  
ATOM    677  OE2 GLU A  42      32.723  28.111 -21.994  1.00  0.00           O  
ATOM    678  H   GLU A  42      32.972  22.946 -23.358  1.00  0.00           H  
ATOM    679  HA  GLU A  42      31.090  24.441 -24.899  1.00  0.00           H  
ATOM    680 1HB  GLU A  42      31.907  24.958 -22.538  1.00  0.00           H  
ATOM    681 2HB  GLU A  42      33.399  25.555 -23.252  1.00  0.00           H  
ATOM    682 1HG  GLU A  42      32.251  27.326 -24.380  1.00  0.00           H  
ATOM    683 2HG  GLU A  42      30.677  26.651 -23.966  1.00  0.00           H  
ATOM    684  N   VAL A  43      34.200  24.606 -25.899  1.00  0.00           N  
ATOM    685  CA  VAL A  43      35.059  25.032 -27.000  1.00  0.00           C  
ATOM    686  C   VAL A  43      34.704  24.302 -28.287  1.00  0.00           C  
ATOM    687  O   VAL A  43      34.696  24.896 -29.365  1.00  0.00           O  
ATOM    688  CB  VAL A  43      36.538  24.770 -26.657  1.00  0.00           C  
ATOM    689  CG1 VAL A  43      37.427  25.101 -27.847  1.00  0.00           C  
ATOM    690  CG2 VAL A  43      36.940  25.589 -25.440  1.00  0.00           C  
ATOM    691  H   VAL A  43      34.583  24.014 -25.177  1.00  0.00           H  
ATOM    692  HA  VAL A  43      34.902  26.096 -27.168  1.00  0.00           H  
ATOM    693  HB  VAL A  43      36.670  23.710 -26.442  1.00  0.00           H  
ATOM    694 1HG1 VAL A  43      38.469  24.910 -27.587  1.00  0.00           H  
ATOM    695 2HG1 VAL A  43      37.145  24.478 -28.696  1.00  0.00           H  
ATOM    696 3HG1 VAL A  43      37.306  26.151 -28.110  1.00  0.00           H  
ATOM    697 1HG2 VAL A  43      37.986  25.399 -25.203  1.00  0.00           H  
ATOM    698 2HG2 VAL A  43      36.802  26.649 -25.653  1.00  0.00           H  
ATOM    699 3HG2 VAL A  43      36.318  25.306 -24.590  1.00  0.00           H  
ATOM    700  N   LEU A  44      34.416  23.008 -28.170  1.00  0.00           N  
ATOM    701  CA  LEU A  44      34.053  22.198 -29.326  1.00  0.00           C  
ATOM    702  C   LEU A  44      32.795  22.730 -30.001  1.00  0.00           C  
ATOM    703  O   LEU A  44      32.718  22.791 -31.228  1.00  0.00           O  
ATOM    704  CB  LEU A  44      33.834  20.739 -28.901  1.00  0.00           C  
ATOM    705  CG  LEU A  44      35.085  19.991 -28.428  1.00  0.00           C  
ATOM    706  CD1 LEU A  44      34.672  18.714 -27.708  1.00  0.00           C  
ATOM    707  CD2 LEU A  44      35.974  19.678 -29.624  1.00  0.00           C  
ATOM    708  H   LEU A  44      34.445  22.580 -27.257  1.00  0.00           H  
ATOM    709  HA  LEU A  44      34.863  22.249 -30.052  1.00  0.00           H  
ATOM    710 1HB  LEU A  44      33.109  20.720 -28.090  1.00  0.00           H  
ATOM    711 2HB  LEU A  44      33.417  20.191 -29.746  1.00  0.00           H  
ATOM    712  HG  LEU A  44      35.635  20.609 -27.719  1.00  0.00           H  
ATOM    713 1HD1 LEU A  44      35.561  18.182 -27.371  1.00  0.00           H  
ATOM    714 2HD1 LEU A  44      34.053  18.968 -26.845  1.00  0.00           H  
ATOM    715 3HD1 LEU A  44      34.105  18.079 -28.387  1.00  0.00           H  
ATOM    716 1HD2 LEU A  44      36.864  19.146 -29.287  1.00  0.00           H  
ATOM    717 2HD2 LEU A  44      35.425  19.057 -30.333  1.00  0.00           H  
ATOM    718 3HD2 LEU A  44      36.270  20.608 -30.110  1.00  0.00           H  
ATOM    719  N   GLU A  45      31.814  23.112 -29.192  1.00  0.00           N  
ATOM    720  CA  GLU A  45      30.573  23.677 -29.708  1.00  0.00           C  
ATOM    721  C   GLU A  45      30.805  25.055 -30.315  1.00  0.00           C  
ATOM    722  O   GLU A  45      30.312  25.357 -31.403  1.00  0.00           O  
ATOM    723  CB  GLU A  45      29.525  23.768 -28.597  1.00  0.00           C  
ATOM    724  CG  GLU A  45      28.186  24.339 -29.040  1.00  0.00           C  
ATOM    725  CD  GLU A  45      27.180  24.405 -27.925  1.00  0.00           C  
ATOM    726  OE1 GLU A  45      27.430  23.835 -26.891  1.00  0.00           O  
ATOM    727  OE2 GLU A  45      26.160  25.026 -28.109  1.00  0.00           O  
ATOM    728  H   GLU A  45      31.929  23.010 -28.194  1.00  0.00           H  
ATOM    729  HA  GLU A  45      30.200  23.026 -30.500  1.00  0.00           H  
ATOM    730 1HB  GLU A  45      29.346  22.776 -28.183  1.00  0.00           H  
ATOM    731 2HB  GLU A  45      29.905  24.395 -27.789  1.00  0.00           H  
ATOM    732 1HG  GLU A  45      28.343  25.344 -29.432  1.00  0.00           H  
ATOM    733 2HG  GLU A  45      27.789  23.723 -29.846  1.00  0.00           H  
ATOM    734  N   GLU A  46      31.556  25.889 -29.604  1.00  0.00           N  
ATOM    735  CA  GLU A  46      31.848  27.239 -30.070  1.00  0.00           C  
ATOM    736  C   GLU A  46      32.547  27.219 -31.422  1.00  0.00           C  
ATOM    737  O   GLU A  46      32.213  27.999 -32.316  1.00  0.00           O  
ATOM    738  CB  GLU A  46      32.715  27.979 -29.047  1.00  0.00           C  
ATOM    739  CG  GLU A  46      33.076  29.403 -29.442  1.00  0.00           C  
ATOM    740  CD  GLU A  46      31.910  30.347 -29.358  1.00  0.00           C  
ATOM    741  OE1 GLU A  46      30.881  29.949 -28.863  1.00  0.00           O  
ATOM    742  OE2 GLU A  46      32.045  31.468 -29.789  1.00  0.00           O  
ATOM    743  H   GLU A  46      31.934  25.581 -28.721  1.00  0.00           H  
ATOM    744  HA  GLU A  46      30.906  27.776 -30.191  1.00  0.00           H  
ATOM    745 1HB  GLU A  46      32.195  28.018 -28.090  1.00  0.00           H  
ATOM    746 2HB  GLU A  46      33.644  27.429 -28.893  1.00  0.00           H  
ATOM    747 1HG  GLU A  46      33.867  29.762 -28.785  1.00  0.00           H  
ATOM    748 2HG  GLU A  46      33.461  29.400 -30.461  1.00  0.00           H  
ATOM    749  N   ALA A  47      33.516  26.322 -31.569  1.00  0.00           N  
ATOM    750  CA  ALA A  47      34.287  26.221 -32.801  1.00  0.00           C  
ATOM    751  C   ALA A  47      33.385  25.905 -33.989  1.00  0.00           C  
ATOM    752  O   ALA A  47      33.546  26.470 -35.070  1.00  0.00           O  
ATOM    753  CB  ALA A  47      35.371  25.161 -32.663  1.00  0.00           C  
ATOM    754  H   ALA A  47      33.727  25.695 -30.804  1.00  0.00           H  
ATOM    755  HA  ALA A  47      34.760  27.183 -32.994  1.00  0.00           H  
ATOM    756 1HB  ALA A  47      35.937  25.097 -33.591  1.00  0.00           H  
ATOM    757 2HB  ALA A  47      36.042  25.431 -31.848  1.00  0.00           H  
ATOM    758 3HB  ALA A  47      34.913  24.197 -32.451  1.00  0.00           H  
ATOM    759  N   ILE A  48      32.440  24.996 -33.781  1.00  0.00           N  
ATOM    760  CA  ILE A  48      31.527  24.583 -34.842  1.00  0.00           C  
ATOM    761  C   ILE A  48      30.649  25.741 -35.294  1.00  0.00           C  
ATOM    762  O   ILE A  48      30.468  25.965 -36.491  1.00  0.00           O  
ATOM    763  CB  ILE A  48      30.638  23.415 -34.378  1.00  0.00           C  
ATOM    764  CG1 ILE A  48      31.477  22.149 -34.186  1.00  0.00           C  
ATOM    765  CG2 ILE A  48      29.519  23.169 -35.378  1.00  0.00           C  
ATOM    766  CD1 ILE A  48      30.751  21.040 -33.459  1.00  0.00           C  
ATOM    767  H   ILE A  48      32.349  24.579 -32.865  1.00  0.00           H  
ATOM    768  HA  ILE A  48      32.116  24.261 -35.700  1.00  0.00           H  
ATOM    769  HB  ILE A  48      30.200  23.653 -33.409  1.00  0.00           H  
ATOM    770 1HG1 ILE A  48      31.794  21.771 -35.157  1.00  0.00           H  
ATOM    771 2HG1 ILE A  48      32.378  22.392 -33.621  1.00  0.00           H  
ATOM    772 1HG2 ILE A  48      28.901  22.339 -35.036  1.00  0.00           H  
ATOM    773 2HG2 ILE A  48      28.907  24.065 -35.467  1.00  0.00           H  
ATOM    774 3HG2 ILE A  48      29.948  22.924 -36.351  1.00  0.00           H  
ATOM    775 1HD1 ILE A  48      31.411  20.177 -33.361  1.00  0.00           H  
ATOM    776 2HD1 ILE A  48      30.456  21.386 -32.468  1.00  0.00           H  
ATOM    777 3HD1 ILE A  48      29.865  20.755 -34.024  1.00  0.00           H  
ATOM    778  N   ARG A  49      30.104  26.476 -34.331  1.00  0.00           N  
ATOM    779  CA  ARG A  49      29.255  27.623 -34.629  1.00  0.00           C  
ATOM    780  C   ARG A  49      30.032  28.709 -35.361  1.00  0.00           C  
ATOM    781  O   ARG A  49      29.519  29.333 -36.291  1.00  0.00           O  
ATOM    782  CB  ARG A  49      28.666  28.199 -33.351  1.00  0.00           C  
ATOM    783  CG  ARG A  49      27.634  27.316 -32.667  1.00  0.00           C  
ATOM    784  CD  ARG A  49      27.136  27.928 -31.408  1.00  0.00           C  
ATOM    785  NE  ARG A  49      26.212  27.050 -30.708  1.00  0.00           N  
ATOM    786  CZ  ARG A  49      24.899  26.939 -30.991  1.00  0.00           C  
ATOM    787  NH1 ARG A  49      24.373  27.654 -31.960  1.00  0.00           N  
ATOM    788  NH2 ARG A  49      24.141  26.110 -30.295  1.00  0.00           N  
ATOM    789  H   ARG A  49      30.284  26.235 -33.365  1.00  0.00           H  
ATOM    790  HA  ARG A  49      28.448  27.295 -35.285  1.00  0.00           H  
ATOM    791 1HB  ARG A  49      29.465  28.388 -32.635  1.00  0.00           H  
ATOM    792 2HB  ARG A  49      28.190  29.155 -33.568  1.00  0.00           H  
ATOM    793 1HG  ARG A  49      26.786  27.165 -33.334  1.00  0.00           H  
ATOM    794 2HG  ARG A  49      28.083  26.352 -32.426  1.00  0.00           H  
ATOM    795 1HD  ARG A  49      27.977  28.135 -30.747  1.00  0.00           H  
ATOM    796 2HD  ARG A  49      26.616  28.858 -31.636  1.00  0.00           H  
ATOM    797  HE  ARG A  49      26.580  26.484 -29.956  1.00  0.00           H  
ATOM    798 1HH1 ARG A  49      24.953  28.288 -32.493  1.00  0.00           H  
ATOM    799 2HH1 ARG A  49      23.389  27.571 -32.173  1.00  0.00           H  
ATOM    800 1HH2 ARG A  49      24.546  25.560 -29.549  1.00  0.00           H  
ATOM    801 2HH2 ARG A  49      23.158  26.027 -30.507  1.00  0.00           H  
ATOM    802  N   VAL A  50      31.274  28.929 -34.941  1.00  0.00           N  
ATOM    803  CA  VAL A  50      32.123  29.944 -35.553  1.00  0.00           C  
ATOM    804  C   VAL A  50      32.498  29.559 -36.977  1.00  0.00           C  
ATOM    805  O   VAL A  50      32.515  30.403 -37.874  1.00  0.00           O  
ATOM    806  CB  VAL A  50      33.405  30.141 -34.722  1.00  0.00           C  
ATOM    807  CG1 VAL A  50      34.421  30.966 -35.497  1.00  0.00           C  
ATOM    808  CG2 VAL A  50      33.066  30.808 -33.397  1.00  0.00           C  
ATOM    809  H   VAL A  50      31.638  28.379 -34.175  1.00  0.00           H  
ATOM    810  HA  VAL A  50      31.565  30.880 -35.597  1.00  0.00           H  
ATOM    811  HB  VAL A  50      33.858  29.167 -34.534  1.00  0.00           H  
ATOM    812 1HG1 VAL A  50      35.321  31.095 -34.895  1.00  0.00           H  
ATOM    813 2HG1 VAL A  50      34.675  30.452 -36.424  1.00  0.00           H  
ATOM    814 3HG1 VAL A  50      33.996  31.943 -35.728  1.00  0.00           H  
ATOM    815 1HG2 VAL A  50      33.977  30.943 -32.815  1.00  0.00           H  
ATOM    816 2HG2 VAL A  50      32.608  31.779 -33.586  1.00  0.00           H  
ATOM    817 3HG2 VAL A  50      32.370  30.180 -32.841  1.00  0.00           H  
ATOM    818  N   ILE A  51      32.797  28.282 -37.181  1.00  0.00           N  
ATOM    819  CA  ILE A  51      33.109  27.771 -38.510  1.00  0.00           C  
ATOM    820  C   ILE A  51      31.948  27.991 -39.472  1.00  0.00           C  
ATOM    821  O   ILE A  51      32.149  28.378 -40.625  1.00  0.00           O  
ATOM    822  CB  ILE A  51      33.453  26.271 -38.455  1.00  0.00           C  
ATOM    823  CG1 ILE A  51      34.837  26.063 -37.834  1.00  0.00           C  
ATOM    824  CG2 ILE A  51      33.393  25.660 -39.846  1.00  0.00           C  
ATOM    825  CD1 ILE A  51      35.111  24.637 -37.416  1.00  0.00           C  
ATOM    826  H   ILE A  51      32.809  27.648 -36.396  1.00  0.00           H  
ATOM    827  HA  ILE A  51      33.969  28.316 -38.900  1.00  0.00           H  
ATOM    828  HB  ILE A  51      32.740  25.757 -37.812  1.00  0.00           H  
ATOM    829 1HG1 ILE A  51      35.604  26.364 -38.547  1.00  0.00           H  
ATOM    830 2HG1 ILE A  51      34.942  26.701 -36.956  1.00  0.00           H  
ATOM    831 1HG2 ILE A  51      33.640  24.600 -39.789  1.00  0.00           H  
ATOM    832 2HG2 ILE A  51      32.389  25.777 -40.252  1.00  0.00           H  
ATOM    833 3HG2 ILE A  51      34.109  26.164 -40.496  1.00  0.00           H  
ATOM    834 1HD1 ILE A  51      36.111  24.569 -36.985  1.00  0.00           H  
ATOM    835 2HD1 ILE A  51      34.375  24.327 -36.675  1.00  0.00           H  
ATOM    836 3HD1 ILE A  51      35.048  23.984 -38.286  1.00  0.00           H  
ATOM    837  N   LEU A  52      30.735  27.742 -38.994  1.00  0.00           N  
ATOM    838  CA  LEU A  52      29.532  28.010 -39.774  1.00  0.00           C  
ATOM    839  C   LEU A  52      29.465  29.472 -40.198  1.00  0.00           C  
ATOM    840  O   LEU A  52      29.193  29.780 -41.358  1.00  0.00           O  
ATOM    841  CB  LEU A  52      28.282  27.649 -38.963  1.00  0.00           C  
ATOM    842  CG  LEU A  52      26.939  27.944 -39.643  1.00  0.00           C  
ATOM    843  CD1 LEU A  52      26.821  27.116 -40.916  1.00  0.00           C  
ATOM    844  CD2 LEU A  52      25.803  27.632 -38.681  1.00  0.00           C  
ATOM    845  H   LEU A  52      30.642  27.357 -38.064  1.00  0.00           H  
ATOM    846  HA  LEU A  52      29.567  27.406 -40.681  1.00  0.00           H  
ATOM    847 1HB  LEU A  52      28.311  26.585 -38.735  1.00  0.00           H  
ATOM    848 2HB  LEU A  52      28.306  28.201 -38.023  1.00  0.00           H  
ATOM    849  HG  LEU A  52      26.897  28.996 -39.925  1.00  0.00           H  
ATOM    850 1HD1 LEU A  52      25.867  27.325 -41.399  1.00  0.00           H  
ATOM    851 2HD1 LEU A  52      27.635  27.373 -41.594  1.00  0.00           H  
ATOM    852 3HD1 LEU A  52      26.877  26.057 -40.667  1.00  0.00           H  
ATOM    853 1HD2 LEU A  52      24.848  27.842 -39.164  1.00  0.00           H  
ATOM    854 2HD2 LEU A  52      25.843  26.579 -38.399  1.00  0.00           H  
ATOM    855 3HD2 LEU A  52      25.902  28.250 -37.788  1.00  0.00           H  
ATOM    856  N   ARG A  53      29.715  30.370 -39.249  1.00  0.00           N  
ATOM    857  CA  ARG A  53      29.681  31.800 -39.521  1.00  0.00           C  
ATOM    858  C   ARG A  53      30.725  32.191 -40.559  1.00  0.00           C  
ATOM    859  O   ARG A  53      30.446  32.972 -41.470  1.00  0.00           O  
ATOM    860  CB  ARG A  53      29.919  32.592 -38.244  1.00  0.00           C  
ATOM    861  CG  ARG A  53      28.762  32.575 -37.257  1.00  0.00           C  
ATOM    862  CD  ARG A  53      29.129  33.223 -35.971  1.00  0.00           C  
ATOM    863  NE  ARG A  53      29.439  34.633 -36.143  1.00  0.00           N  
ATOM    864  CZ  ARG A  53      30.082  35.392 -35.234  1.00  0.00           C  
ATOM    865  NH1 ARG A  53      30.476  34.862 -34.097  1.00  0.00           N  
ATOM    866  NH2 ARG A  53      30.317  36.668 -35.486  1.00  0.00           N  
ATOM    867  H   ARG A  53      29.938  30.050 -38.317  1.00  0.00           H  
ATOM    868  HA  ARG A  53      28.700  32.052 -39.928  1.00  0.00           H  
ATOM    869 1HB  ARG A  53      30.796  32.201 -37.731  1.00  0.00           H  
ATOM    870 2HB  ARG A  53      30.123  33.633 -38.495  1.00  0.00           H  
ATOM    871 1HG  ARG A  53      27.913  33.112 -37.681  1.00  0.00           H  
ATOM    872 2HG  ARG A  53      28.474  31.544 -37.052  1.00  0.00           H  
ATOM    873 1HD  ARG A  53      28.297  33.140 -35.272  1.00  0.00           H  
ATOM    874 2HD  ARG A  53      30.005  32.730 -35.553  1.00  0.00           H  
ATOM    875  HE  ARG A  53      29.151  35.076 -37.006  1.00  0.00           H  
ATOM    876 1HH1 ARG A  53      30.296  33.887 -33.905  1.00  0.00           H  
ATOM    877 2HH1 ARG A  53      30.958  35.431 -33.416  1.00  0.00           H  
ATOM    878 1HH2 ARG A  53      30.014  37.075 -36.360  1.00  0.00           H  
ATOM    879 2HH2 ARG A  53      30.798  37.236 -34.805  1.00  0.00           H  
ATOM    880  N   ILE A  54      31.927  31.642 -40.417  1.00  0.00           N  
ATOM    881  CA  ILE A  54      33.031  31.974 -41.310  1.00  0.00           C  
ATOM    882  C   ILE A  54      32.714  31.588 -42.747  1.00  0.00           C  
ATOM    883  O   ILE A  54      32.962  32.356 -43.678  1.00  0.00           O  
ATOM    884  CB  ILE A  54      34.327  31.273 -40.864  1.00  0.00           C  
ATOM    885  CG1 ILE A  54      34.824  31.862 -39.540  1.00  0.00           C  
ATOM    886  CG2 ILE A  54      35.395  31.396 -41.940  1.00  0.00           C  
ATOM    887  CD1 ILE A  54      35.893  31.031 -38.868  1.00  0.00           C  
ATOM    888  H   ILE A  54      32.080  30.979 -39.673  1.00  0.00           H  
ATOM    889  HA  ILE A  54      33.183  33.054 -41.284  1.00  0.00           H  
ATOM    890  HB  ILE A  54      34.125  30.218 -40.683  1.00  0.00           H  
ATOM    891 1HG1 ILE A  54      35.226  32.859 -39.714  1.00  0.00           H  
ATOM    892 2HG1 ILE A  54      33.988  31.964 -38.850  1.00  0.00           H  
ATOM    893 1HG2 ILE A  54      36.304  30.895 -41.607  1.00  0.00           H  
ATOM    894 2HG2 ILE A  54      35.040  30.932 -42.858  1.00  0.00           H  
ATOM    895 3HG2 ILE A  54      35.607  32.449 -42.124  1.00  0.00           H  
ATOM    896 1HD1 ILE A  54      36.194  31.513 -37.935  1.00  0.00           H  
ATOM    897 2HD1 ILE A  54      35.500  30.037 -38.650  1.00  0.00           H  
ATOM    898 3HD1 ILE A  54      36.756  30.945 -39.526  1.00  0.00           H  
ATOM    899  N   ALA A  55      32.162  30.393 -42.925  1.00  0.00           N  
ATOM    900  CA  ALA A  55      31.799  29.903 -44.251  1.00  0.00           C  
ATOM    901  C   ALA A  55      30.738  30.788 -44.893  1.00  0.00           C  
ATOM    902  O   ALA A  55      30.755  31.016 -46.103  1.00  0.00           O  
ATOM    903  CB  ALA A  55      31.310  28.464 -44.168  1.00  0.00           C  
ATOM    904  H   ALA A  55      31.986  29.808 -42.120  1.00  0.00           H  
ATOM    905  HA  ALA A  55      32.686  29.937 -44.885  1.00  0.00           H  
ATOM    906 1HB  ALA A  55      31.044  28.113 -45.164  1.00  0.00           H  
ATOM    907 2HB  ALA A  55      32.103  27.834 -43.760  1.00  0.00           H  
ATOM    908 3HB  ALA A  55      30.437  28.414 -43.521  1.00  0.00           H  
ATOM    909  N   LYS A  56      29.814  31.284 -44.076  1.00  0.00           N  
ATOM    910  CA  LYS A  56      28.770  32.180 -44.556  1.00  0.00           C  
ATOM    911  C   LYS A  56      29.346  33.535 -44.953  1.00  0.00           C  
ATOM    912  O   LYS A  56      28.891  34.156 -45.913  1.00  0.00           O  
ATOM    913  CB  LYS A  56      27.688  32.358 -43.490  1.00  0.00           C  
ATOM    914  CG  LYS A  56      26.782  31.149 -43.304  1.00  0.00           C  
ATOM    915  CD  LYS A  56      25.704  31.420 -42.265  1.00  0.00           C  
ATOM    916  CE  LYS A  56      24.752  30.240 -42.133  1.00  0.00           C  
ATOM    917  NZ  LYS A  56      23.708  30.480 -41.100  1.00  0.00           N  
ATOM    918  H   LYS A  56      29.836  31.031 -43.098  1.00  0.00           H  
ATOM    919  HA  LYS A  56      28.316  31.741 -45.445  1.00  0.00           H  
ATOM    920 1HB  LYS A  56      28.156  32.577 -42.529  1.00  0.00           H  
ATOM    921 2HB  LYS A  56      27.059  33.211 -43.749  1.00  0.00           H  
ATOM    922 1HG  LYS A  56      26.305  30.901 -44.254  1.00  0.00           H  
ATOM    923 2HG  LYS A  56      27.377  30.294 -42.984  1.00  0.00           H  
ATOM    924 1HD  LYS A  56      26.171  31.610 -41.298  1.00  0.00           H  
ATOM    925 2HD  LYS A  56      25.134  32.303 -42.554  1.00  0.00           H  
ATOM    926 1HE  LYS A  56      24.264  30.058 -43.090  1.00  0.00           H  
ATOM    927 2HE  LYS A  56      25.315  29.347 -41.861  1.00  0.00           H  
ATOM    928 1HZ  LYS A  56      23.099  29.676 -41.043  1.00  0.00           H  
ATOM    929 2HZ  LYS A  56      24.149  30.632 -40.204  1.00  0.00           H  
ATOM    930 3HZ  LYS A  56      23.167  31.295 -41.351  1.00  0.00           H  
ATOM    931  N   GLU A  57      30.349  33.985 -44.207  1.00  0.00           N  
ATOM    932  CA  GLU A  57      31.007  35.255 -44.497  1.00  0.00           C  
ATOM    933  C   GLU A  57      31.679  35.228 -45.862  1.00  0.00           C  
ATOM    934  O   GLU A  57      31.722  36.238 -46.566  1.00  0.00           O  
ATOM    935  CB  GLU A  57      32.039  35.580 -43.416  1.00  0.00           C  
ATOM    936  CG  GLU A  57      31.441  35.983 -42.075  1.00  0.00           C  
ATOM    937  CD  GLU A  57      30.767  37.326 -42.116  1.00  0.00           C  
ATOM    938  OE1 GLU A  57      30.963  38.039 -43.070  1.00  0.00           O  
ATOM    939  OE2 GLU A  57      30.055  37.639 -41.190  1.00  0.00           O  
ATOM    940  H   GLU A  57      30.664  33.436 -43.421  1.00  0.00           H  
ATOM    941  HA  GLU A  57      30.251  36.040 -44.516  1.00  0.00           H  
ATOM    942 1HB  GLU A  57      32.678  34.712 -43.249  1.00  0.00           H  
ATOM    943 2HB  GLU A  57      32.678  36.395 -43.756  1.00  0.00           H  
ATOM    944 1HG  GLU A  57      30.711  35.232 -41.774  1.00  0.00           H  
ATOM    945 2HG  GLU A  57      32.232  36.001 -41.327  1.00  0.00           H  
ATOM    946  N   SER A  58      32.205  34.065 -46.235  1.00  0.00           N  
ATOM    947  CA  SER A  58      32.789  33.876 -47.557  1.00  0.00           C  
ATOM    948  C   SER A  58      31.709  33.747 -48.623  1.00  0.00           C  
ATOM    949  O   SER A  58      31.684  34.505 -49.594  1.00  0.00           O  
ATOM    950  CB  SER A  58      33.672  32.643 -47.567  1.00  0.00           C  
ATOM    951  OG  SER A  58      34.230  32.435 -48.835  1.00  0.00           O  
ATOM    952  H   SER A  58      32.200  33.293 -45.585  1.00  0.00           H  
ATOM    953  HA  SER A  58      33.389  34.755 -47.801  1.00  0.00           H  
ATOM    954 1HB  SER A  58      34.467  32.759 -46.831  1.00  0.00           H  
ATOM    955 2HB  SER A  58      33.083  31.773 -47.278  1.00  0.00           H  
ATOM    956  HG  SER A  58      34.976  33.036 -48.898  1.00  0.00           H  
ATOM    957  N   GLY A  59      30.816  32.781 -48.438  1.00  0.00           N  
ATOM    958  CA  GLY A  59      29.714  32.565 -49.371  1.00  0.00           C  
ATOM    959  C   GLY A  59      30.135  31.650 -50.515  1.00  0.00           C  
ATOM    960  O   GLY A  59      29.312  31.259 -51.343  1.00  0.00           O  
ATOM    961  H   GLY A  59      30.900  32.182 -47.629  1.00  0.00           H  
ATOM    962 1HA  GLY A  59      28.869  32.126 -48.839  1.00  0.00           H  
ATOM    963 2HA  GLY A  59      29.381  33.523 -49.769  1.00  0.00           H  
ATOM    964  N   SER A  60      31.420  31.316 -50.556  1.00  0.00           N  
ATOM    965  CA  SER A  60      31.954  30.467 -51.614  1.00  0.00           C  
ATOM    966  C   SER A  60      31.639  28.999 -51.354  1.00  0.00           C  
ATOM    967  O   SER A  60      31.382  28.600 -50.219  1.00  0.00           O  
ATOM    968  CB  SER A  60      33.455  30.659 -51.727  1.00  0.00           C  
ATOM    969  OG  SER A  60      34.114  30.128 -50.610  1.00  0.00           O  
ATOM    970  H   SER A  60      32.040  31.658 -49.838  1.00  0.00           H  
ATOM    971  HA  SER A  60      31.482  30.747 -52.555  1.00  0.00           H  
ATOM    972 1HB  SER A  60      33.816  30.171 -52.631  1.00  0.00           H  
ATOM    973 2HB  SER A  60      33.681  31.721 -51.815  1.00  0.00           H  
ATOM    974  HG  SER A  60      34.273  30.870 -50.019  1.00  0.00           H  
ATOM    975  N   GLU A  61      31.659  28.200 -52.416  1.00  0.00           N  
ATOM    976  CA  GLU A  61      31.438  26.765 -52.297  1.00  0.00           C  
ATOM    977  C   GLU A  61      32.572  26.094 -51.531  1.00  0.00           C  
ATOM    978  O   GLU A  61      32.348  25.157 -50.761  1.00  0.00           O  
ATOM    979  CB  GLU A  61      31.300  26.130 -53.684  1.00  0.00           C  
ATOM    980  CG  GLU A  61      30.046  26.541 -54.441  1.00  0.00           C  
ATOM    981  CD  GLU A  61      29.914  25.855 -55.771  1.00  0.00           C  
ATOM    982  OE1 GLU A  61      30.715  24.998 -56.057  1.00  0.00           O  
ATOM    983  OE2 GLU A  61      29.012  26.188 -56.504  1.00  0.00           O  
ATOM    984  H   GLU A  61      31.831  28.597 -53.328  1.00  0.00           H  
ATOM    985  HA  GLU A  61      30.519  26.601 -51.736  1.00  0.00           H  
ATOM    986 1HB  GLU A  61      32.163  26.399 -54.294  1.00  0.00           H  
ATOM    987 2HB  GLU A  61      31.293  25.044 -53.587  1.00  0.00           H  
ATOM    988 1HG  GLU A  61      29.172  26.302 -53.834  1.00  0.00           H  
ATOM    989 2HG  GLU A  61      30.063  27.619 -54.593  1.00  0.00           H  
ATOM    990  N   GLU A  62      33.790  26.577 -51.745  1.00  0.00           N  
ATOM    991  CA  GLU A  62      34.975  25.957 -51.164  1.00  0.00           C  
ATOM    992  C   GLU A  62      35.004  26.140 -49.650  1.00  0.00           C  
ATOM    993  O   GLU A  62      35.367  25.224 -48.910  1.00  0.00           O  
ATOM    994  CB  GLU A  62      36.244  26.547 -51.784  1.00  0.00           C  
ATOM    995  CG  GLU A  62      37.539  25.937 -51.266  1.00  0.00           C  
ATOM    996  CD  GLU A  62      37.661  24.472 -51.578  1.00  0.00           C  
ATOM    997  OE1 GLU A  62      36.960  24.008 -52.445  1.00  0.00           O  
ATOM    998  OE2 GLU A  62      38.456  23.815 -50.948  1.00  0.00           O  
ATOM    999  H   GLU A  62      33.900  27.395 -52.328  1.00  0.00           H  
ATOM   1000  HA  GLU A  62      34.941  24.887 -51.365  1.00  0.00           H  
ATOM   1001 1HB  GLU A  62      36.219  26.410 -52.865  1.00  0.00           H  
ATOM   1002 2HB  GLU A  62      36.279  27.619 -51.590  1.00  0.00           H  
ATOM   1003 1HG  GLU A  62      38.381  26.464 -51.714  1.00  0.00           H  
ATOM   1004 2HG  GLU A  62      37.590  26.080 -50.187  1.00  0.00           H  
ATOM   1005  N   ALA A  63      34.620  27.327 -49.196  1.00  0.00           N  
ATOM   1006  CA  ALA A  63      34.547  27.615 -47.767  1.00  0.00           C  
ATOM   1007  C   ALA A  63      33.493  26.755 -47.086  1.00  0.00           C  
ATOM   1008  O   ALA A  63      33.683  26.301 -45.958  1.00  0.00           O  
ATOM   1009  CB  ALA A  63      34.257  29.091 -47.538  1.00  0.00           C  
ATOM   1010  H   ALA A  63      34.371  28.050 -49.855  1.00  0.00           H  
ATOM   1011  HA  ALA A  63      35.513  27.373 -47.317  1.00  0.00           H  
ATOM   1012 1HB  ALA A  63      34.206  29.290 -46.468  1.00  0.00           H  
ATOM   1013 2HB  ALA A  63      35.052  29.692 -47.982  1.00  0.00           H  
ATOM   1014 3HB  ALA A  63      33.307  29.350 -48.002  1.00  0.00           H  
ATOM   1015  N   LEU A  64      32.378  26.537 -47.774  1.00  0.00           N  
ATOM   1016  CA  LEU A  64      31.307  25.696 -47.254  1.00  0.00           C  
ATOM   1017  C   LEU A  64      31.730  24.234 -47.206  1.00  0.00           C  
ATOM   1018  O   LEU A  64      31.415  23.519 -46.253  1.00  0.00           O  
ATOM   1019  CB  LEU A  64      30.049  25.843 -48.120  1.00  0.00           C  
ATOM   1020  CG  LEU A  64      29.368  27.217 -48.076  1.00  0.00           C  
ATOM   1021  CD1 LEU A  64      28.425  27.355 -49.264  1.00  0.00           C  
ATOM   1022  CD2 LEU A  64      28.617  27.370 -46.762  1.00  0.00           C  
ATOM   1023  H   LEU A  64      32.269  26.965 -48.683  1.00  0.00           H  
ATOM   1024  HA  LEU A  64      31.085  26.011 -46.234  1.00  0.00           H  
ATOM   1025 1HB  LEU A  64      30.315  25.639 -49.156  1.00  0.00           H  
ATOM   1026 2HB  LEU A  64      29.318  25.100 -47.801  1.00  0.00           H  
ATOM   1027  HG  LEU A  64      30.122  28.000 -48.156  1.00  0.00           H  
ATOM   1028 1HD1 LEU A  64      27.941  28.332 -49.233  1.00  0.00           H  
ATOM   1029 2HD1 LEU A  64      28.992  27.261 -50.191  1.00  0.00           H  
ATOM   1030 3HD1 LEU A  64      27.668  26.574 -49.220  1.00  0.00           H  
ATOM   1031 1HD2 LEU A  64      28.134  28.346 -46.730  1.00  0.00           H  
ATOM   1032 2HD2 LEU A  64      27.862  26.588 -46.681  1.00  0.00           H  
ATOM   1033 3HD2 LEU A  64      29.317  27.284 -45.930  1.00  0.00           H  
ATOM   1034  N   ARG A  65      32.443  23.794 -48.236  1.00  0.00           N  
ATOM   1035  CA  ARG A  65      32.968  22.436 -48.281  1.00  0.00           C  
ATOM   1036  C   ARG A  65      33.974  22.196 -47.159  1.00  0.00           C  
ATOM   1037  O   ARG A  65      33.968  21.146 -46.520  1.00  0.00           O  
ATOM   1038  CB  ARG A  65      33.635  22.162 -49.621  1.00  0.00           C  
ATOM   1039  CG  ARG A  65      32.675  21.878 -50.765  1.00  0.00           C  
ATOM   1040  CD  ARG A  65      33.382  21.338 -51.953  1.00  0.00           C  
ATOM   1041  NE  ARG A  65      34.150  22.366 -52.639  1.00  0.00           N  
ATOM   1042  CZ  ARG A  65      33.699  23.094 -53.679  1.00  0.00           C  
ATOM   1043  NH1 ARG A  65      32.483  22.895 -54.141  1.00  0.00           N  
ATOM   1044  NH2 ARG A  65      34.476  24.005 -54.236  1.00  0.00           N  
ATOM   1045  H   ARG A  65      32.626  24.418 -49.009  1.00  0.00           H  
ATOM   1046  HA  ARG A  65      32.142  21.739 -48.134  1.00  0.00           H  
ATOM   1047 1HB  ARG A  65      34.243  23.020 -49.906  1.00  0.00           H  
ATOM   1048 2HB  ARG A  65      34.301  21.304 -49.527  1.00  0.00           H  
ATOM   1049 1HG  ARG A  65      31.935  21.145 -50.444  1.00  0.00           H  
ATOM   1050 2HG  ARG A  65      32.170  22.800 -51.054  1.00  0.00           H  
ATOM   1051 1HD  ARG A  65      34.069  20.551 -51.644  1.00  0.00           H  
ATOM   1052 2HD  ARG A  65      32.655  20.932 -52.655  1.00  0.00           H  
ATOM   1053  HE  ARG A  65      35.090  22.547 -52.313  1.00  0.00           H  
ATOM   1054 1HH1 ARG A  65      31.890  22.198 -53.715  1.00  0.00           H  
ATOM   1055 2HH1 ARG A  65      32.145  23.440 -54.920  1.00  0.00           H  
ATOM   1056 1HH2 ARG A  65      35.412  24.158 -53.880  1.00  0.00           H  
ATOM   1057 2HH2 ARG A  65      34.139  24.552 -55.014  1.00  0.00           H  
ATOM   1058  N   GLN A  66      34.836  23.181 -46.925  1.00  0.00           N  
ATOM   1059  CA  GLN A  66      35.828  23.093 -45.860  1.00  0.00           C  
ATOM   1060  C   GLN A  66      35.164  23.085 -44.490  1.00  0.00           C  
ATOM   1061  O   GLN A  66      35.625  22.408 -43.570  1.00  0.00           O  
ATOM   1062  CB  GLN A  66      36.820  24.256 -45.952  1.00  0.00           C  
ATOM   1063  CG  GLN A  66      37.971  24.172 -44.964  1.00  0.00           C  
ATOM   1064  CD  GLN A  66      38.877  22.985 -45.230  1.00  0.00           C  
ATOM   1065  OE1 GLN A  66      39.372  22.802 -46.346  1.00  0.00           O  
ATOM   1066  NE2 GLN A  66      39.100  22.170 -44.206  1.00  0.00           N  
ATOM   1067  H   GLN A  66      34.803  24.012 -47.501  1.00  0.00           H  
ATOM   1068  HA  GLN A  66      36.374  22.156 -45.970  1.00  0.00           H  
ATOM   1069 1HB  GLN A  66      37.241  24.296 -46.957  1.00  0.00           H  
ATOM   1070 2HB  GLN A  66      36.296  25.196 -45.780  1.00  0.00           H  
ATOM   1071 1HG  GLN A  66      38.568  25.081 -45.040  1.00  0.00           H  
ATOM   1072 2HG  GLN A  66      37.566  24.074 -43.957  1.00  0.00           H  
ATOM   1073 1HE2 GLN A  66      39.689  21.370 -44.321  1.00  0.00           H  
ATOM   1074 2HE2 GLN A  66      38.678  22.356 -43.318  1.00  0.00           H  
ATOM   1075  N   ALA A  67      34.080  23.840 -44.356  1.00  0.00           N  
ATOM   1076  CA  ALA A  67      33.342  23.912 -43.101  1.00  0.00           C  
ATOM   1077  C   ALA A  67      32.751  22.557 -42.731  1.00  0.00           C  
ATOM   1078  O   ALA A  67      32.710  22.185 -41.559  1.00  0.00           O  
ATOM   1079  CB  ALA A  67      32.245  24.963 -43.187  1.00  0.00           C  
ATOM   1080  H   ALA A  67      33.757  24.379 -45.149  1.00  0.00           H  
ATOM   1081  HA  ALA A  67      34.037  24.196 -42.309  1.00  0.00           H  
ATOM   1082 1HB  ALA A  67      31.705  25.002 -42.242  1.00  0.00           H  
ATOM   1083 2HB  ALA A  67      32.690  25.936 -43.394  1.00  0.00           H  
ATOM   1084 3HB  ALA A  67      31.555  24.702 -43.989  1.00  0.00           H  
ATOM   1085  N   ILE A  68      32.292  21.824 -43.740  1.00  0.00           N  
ATOM   1086  CA  ILE A  68      31.759  20.484 -43.532  1.00  0.00           C  
ATOM   1087  C   ILE A  68      32.829  19.545 -42.988  1.00  0.00           C  
ATOM   1088  O   ILE A  68      32.594  18.808 -42.031  1.00  0.00           O  
ATOM   1089  CB  ILE A  68      31.189  19.910 -44.841  1.00  0.00           C  
ATOM   1090  CG1 ILE A  68      29.915  20.659 -45.242  1.00  0.00           C  
ATOM   1091  CG2 ILE A  68      30.911  18.422 -44.693  1.00  0.00           C  
ATOM   1092  CD1 ILE A  68      29.447  20.359 -46.648  1.00  0.00           C  
ATOM   1093  H   ILE A  68      32.309  22.205 -44.675  1.00  0.00           H  
ATOM   1094  HA  ILE A  68      30.962  20.538 -42.791  1.00  0.00           H  
ATOM   1095  HB  ILE A  68      31.907  20.057 -45.647  1.00  0.00           H  
ATOM   1096 1HG1 ILE A  68      29.111  20.403 -44.553  1.00  0.00           H  
ATOM   1097 2HG1 ILE A  68      30.084  21.733 -45.162  1.00  0.00           H  
ATOM   1098 1HG2 ILE A  68      30.507  18.032 -45.628  1.00  0.00           H  
ATOM   1099 2HG2 ILE A  68      31.837  17.901 -44.453  1.00  0.00           H  
ATOM   1100 3HG2 ILE A  68      30.188  18.264 -43.893  1.00  0.00           H  
ATOM   1101 1HD1 ILE A  68      28.541  20.927 -46.859  1.00  0.00           H  
ATOM   1102 2HD1 ILE A  68      30.225  20.641 -47.358  1.00  0.00           H  
ATOM   1103 3HD1 ILE A  68      29.238  19.295 -46.743  1.00  0.00           H  
ATOM   1104  N   ARG A  69      34.007  19.576 -43.607  1.00  0.00           N  
ATOM   1105  CA  ARG A  69      35.121  18.744 -43.174  1.00  0.00           C  
ATOM   1106  C   ARG A  69      35.590  19.133 -41.778  1.00  0.00           C  
ATOM   1107  O   ARG A  69      35.870  18.274 -40.943  1.00  0.00           O  
ATOM   1108  CB  ARG A  69      36.284  18.859 -44.148  1.00  0.00           C  
ATOM   1109  CG  ARG A  69      36.064  18.180 -45.490  1.00  0.00           C  
ATOM   1110  CD  ARG A  69      37.322  18.097 -46.276  1.00  0.00           C  
ATOM   1111  NE  ARG A  69      37.778  19.408 -46.709  1.00  0.00           N  
ATOM   1112  CZ  ARG A  69      37.391  20.015 -47.848  1.00  0.00           C  
ATOM   1113  NH1 ARG A  69      36.542  19.418 -48.655  1.00  0.00           N  
ATOM   1114  NH2 ARG A  69      37.864  21.210 -48.153  1.00  0.00           N  
ATOM   1115  H   ARG A  69      34.129  20.192 -44.397  1.00  0.00           H  
ATOM   1116  HA  ARG A  69      34.783  17.708 -43.132  1.00  0.00           H  
ATOM   1117 1HB  ARG A  69      36.493  19.911 -44.341  1.00  0.00           H  
ATOM   1118 2HB  ARG A  69      37.178  18.425 -43.700  1.00  0.00           H  
ATOM   1119 1HG  ARG A  69      35.693  17.167 -45.329  1.00  0.00           H  
ATOM   1120 2HG  ARG A  69      35.335  18.746 -46.070  1.00  0.00           H  
ATOM   1121 1HD  ARG A  69      38.104  17.649 -45.664  1.00  0.00           H  
ATOM   1122 2HD  ARG A  69      37.158  17.483 -47.161  1.00  0.00           H  
ATOM   1123  HE  ARG A  69      38.433  19.898 -46.114  1.00  0.00           H  
ATOM   1124 1HH1 ARG A  69      36.180  18.504 -48.421  1.00  0.00           H  
ATOM   1125 2HH1 ARG A  69      36.251  19.873 -49.508  1.00  0.00           H  
ATOM   1126 1HH2 ARG A  69      38.517  21.669 -47.532  1.00  0.00           H  
ATOM   1127 2HH2 ARG A  69      37.574  21.665 -49.006  1.00  0.00           H  
ATOM   1128  N   ALA A  70      35.672  20.436 -41.529  1.00  0.00           N  
ATOM   1129  CA  ALA A  70      36.185  20.943 -40.263  1.00  0.00           C  
ATOM   1130  C   ALA A  70      35.285  20.543 -39.102  1.00  0.00           C  
ATOM   1131  O   ALA A  70      35.758  20.068 -38.070  1.00  0.00           O  
ATOM   1132  CB  ALA A  70      36.332  22.456 -40.318  1.00  0.00           C  
ATOM   1133  H   ALA A  70      35.371  21.091 -42.237  1.00  0.00           H  
ATOM   1134  HA  ALA A  70      37.168  20.504 -40.085  1.00  0.00           H  
ATOM   1135 1HB  ALA A  70      36.716  22.821 -39.364  1.00  0.00           H  
ATOM   1136 2HB  ALA A  70      37.027  22.726 -41.115  1.00  0.00           H  
ATOM   1137 3HB  ALA A  70      35.361  22.909 -40.515  1.00  0.00           H  
ATOM   1138  N   VAL A  71      33.981  20.735 -39.278  1.00  0.00           N  
ATOM   1139  CA  VAL A  71      33.012  20.390 -38.245  1.00  0.00           C  
ATOM   1140  C   VAL A  71      32.981  18.888 -37.996  1.00  0.00           C  
ATOM   1141  O   VAL A  71      32.841  18.444 -36.857  1.00  0.00           O  
ATOM   1142  CB  VAL A  71      31.605  20.869 -38.651  1.00  0.00           C  
ATOM   1143  CG1 VAL A  71      30.556  20.302 -37.706  1.00  0.00           C  
ATOM   1144  CG2 VAL A  71      31.558  22.389 -38.660  1.00  0.00           C  
ATOM   1145  H   VAL A  71      33.655  21.129 -40.149  1.00  0.00           H  
ATOM   1146  HA  VAL A  71      33.308  20.877 -37.316  1.00  0.00           H  
ATOM   1147  HB  VAL A  71      31.377  20.492 -39.648  1.00  0.00           H  
ATOM   1148 1HG1 VAL A  71      29.568  20.650 -38.007  1.00  0.00           H  
ATOM   1149 2HG1 VAL A  71      30.584  19.213 -37.743  1.00  0.00           H  
ATOM   1150 3HG1 VAL A  71      30.764  20.637 -36.690  1.00  0.00           H  
ATOM   1151 1HG2 VAL A  71      30.561  22.720 -38.948  1.00  0.00           H  
ATOM   1152 2HG2 VAL A  71      31.792  22.766 -37.664  1.00  0.00           H  
ATOM   1153 3HG2 VAL A  71      32.288  22.772 -39.373  1.00  0.00           H  
ATOM   1154  N   ALA A  72      33.115  18.112 -39.066  1.00  0.00           N  
ATOM   1155  CA  ALA A  72      33.147  16.658 -38.958  1.00  0.00           C  
ATOM   1156  C   ALA A  72      34.277  16.199 -38.046  1.00  0.00           C  
ATOM   1157  O   ALA A  72      34.091  15.315 -37.209  1.00  0.00           O  
ATOM   1158  CB  ALA A  72      33.291  16.028 -40.339  1.00  0.00           C  
ATOM   1159  H   ALA A  72      33.197  18.541 -39.976  1.00  0.00           H  
ATOM   1160  HA  ALA A  72      32.207  16.322 -38.518  1.00  0.00           H  
ATOM   1161 1HB  ALA A  72      33.315  14.945 -40.241  1.00  0.00           H  
ATOM   1162 2HB  ALA A  72      32.447  16.320 -40.960  1.00  0.00           H  
ATOM   1163 3HB  ALA A  72      34.217  16.371 -40.798  1.00  0.00           H  
ATOM   1164  N   GLU A  73      35.448  16.803 -38.211  1.00  0.00           N  
ATOM   1165  CA  GLU A  73      36.629  16.409 -37.451  1.00  0.00           C  
ATOM   1166  C   GLU A  73      36.481  16.778 -35.980  1.00  0.00           C  
ATOM   1167  O   GLU A  73      36.924  16.044 -35.097  1.00  0.00           O  
ATOM   1168  CB  GLU A  73      37.882  17.069 -38.030  1.00  0.00           C  
ATOM   1169  CG  GLU A  73      38.321  16.511 -39.377  1.00  0.00           C  
ATOM   1170  CD  GLU A  73      38.632  15.041 -39.327  1.00  0.00           C  
ATOM   1171  OE1 GLU A  73      39.486  14.659 -38.564  1.00  0.00           O  
ATOM   1172  OE2 GLU A  73      38.015  14.299 -40.055  1.00  0.00           O  
ATOM   1173  H   GLU A  73      35.524  17.555 -38.882  1.00  0.00           H  
ATOM   1174  HA  GLU A  73      36.733  15.324 -37.510  1.00  0.00           H  
ATOM   1175 1HB  GLU A  73      37.707  18.138 -38.152  1.00  0.00           H  
ATOM   1176 2HB  GLU A  73      38.711  16.951 -37.333  1.00  0.00           H  
ATOM   1177 1HG  GLU A  73      37.527  16.678 -40.104  1.00  0.00           H  
ATOM   1178 2HG  GLU A  73      39.203  17.053 -39.713  1.00  0.00           H  
ATOM   1179  N   ILE A  74      35.860  17.924 -35.721  1.00  0.00           N  
ATOM   1180  CA  ILE A  74      35.572  18.348 -34.357  1.00  0.00           C  
ATOM   1181  C   ILE A  74      34.607  17.388 -33.671  1.00  0.00           C  
ATOM   1182  O   ILE A  74      34.837  16.965 -32.538  1.00  0.00           O  
ATOM   1183  CB  ILE A  74      34.982  19.770 -34.338  1.00  0.00           C  
ATOM   1184  CG1 ILE A  74      36.018  20.784 -34.831  1.00  0.00           C  
ATOM   1185  CG2 ILE A  74      34.505  20.130 -32.940  1.00  0.00           C  
ATOM   1186  CD1 ILE A  74      35.439  22.145 -35.144  1.00  0.00           C  
ATOM   1187  H   ILE A  74      35.577  18.514 -36.491  1.00  0.00           H  
ATOM   1188  HA  ILE A  74      36.503  18.345 -33.790  1.00  0.00           H  
ATOM   1189  HB  ILE A  74      34.138  19.823 -35.025  1.00  0.00           H  
ATOM   1190 1HG1 ILE A  74      36.794  20.908 -34.077  1.00  0.00           H  
ATOM   1191 2HG1 ILE A  74      36.499  20.404 -35.733  1.00  0.00           H  
ATOM   1192 1HG2 ILE A  74      34.092  21.138 -32.945  1.00  0.00           H  
ATOM   1193 2HG2 ILE A  74      33.737  19.424 -32.626  1.00  0.00           H  
ATOM   1194 3HG2 ILE A  74      35.344  20.085 -32.246  1.00  0.00           H  
ATOM   1195 1HD1 ILE A  74      36.234  22.808 -35.488  1.00  0.00           H  
ATOM   1196 2HD1 ILE A  74      34.684  22.049 -35.925  1.00  0.00           H  
ATOM   1197 3HD1 ILE A  74      34.983  22.561 -34.247  1.00  0.00           H  
ATOM   1198  N   ALA A  75      33.529  17.044 -34.366  1.00  0.00           N  
ATOM   1199  CA  ALA A  75      32.495  16.185 -33.802  1.00  0.00           C  
ATOM   1200  C   ALA A  75      33.007  14.762 -33.612  1.00  0.00           C  
ATOM   1201  O   ALA A  75      32.661  14.094 -32.637  1.00  0.00           O  
ATOM   1202  CB  ALA A  75      31.260  16.187 -34.692  1.00  0.00           C  
ATOM   1203  H   ALA A  75      33.419  17.392 -35.309  1.00  0.00           H  
ATOM   1204  HA  ALA A  75      32.220  16.571 -32.822  1.00  0.00           H  
ATOM   1205 1HB  ALA A  75      30.497  15.540 -34.257  1.00  0.00           H  
ATOM   1206 2HB  ALA A  75      30.872  17.202 -34.771  1.00  0.00           H  
ATOM   1207 3HB  ALA A  75      31.523  15.822 -35.682  1.00  0.00           H  
ATOM   1208  N   LYS A  76      33.834  14.307 -34.546  1.00  0.00           N  
ATOM   1209  CA  LYS A  76      34.384  12.957 -34.490  1.00  0.00           C  
ATOM   1210  C   LYS A  76      35.270  12.774 -33.265  1.00  0.00           C  
ATOM   1211  O   LYS A  76      35.254  11.720 -32.627  1.00  0.00           O  
ATOM   1212  CB  LYS A  76      35.174  12.647 -35.762  1.00  0.00           C  
ATOM   1213  CG  LYS A  76      34.312  12.345 -36.979  1.00  0.00           C  
ATOM   1214  CD  LYS A  76      35.076  12.596 -38.272  1.00  0.00           C  
ATOM   1215  CE  LYS A  76      36.059  11.472 -38.563  1.00  0.00           C  
ATOM   1216  NZ  LYS A  76      36.724  11.640 -39.883  1.00  0.00           N  
ATOM   1217  H   LYS A  76      34.088  14.911 -35.316  1.00  0.00           H  
ATOM   1218  HA  LYS A  76      33.558  12.250 -34.408  1.00  0.00           H  
ATOM   1219 1HB  LYS A  76      35.817  13.493 -36.007  1.00  0.00           H  
ATOM   1220 2HB  LYS A  76      35.822  11.787 -35.587  1.00  0.00           H  
ATOM   1221 1HG  LYS A  76      33.995  11.302 -36.952  1.00  0.00           H  
ATOM   1222 2HG  LYS A  76      33.426  12.978 -36.964  1.00  0.00           H  
ATOM   1223 1HD  LYS A  76      34.371  12.676 -39.101  1.00  0.00           H  
ATOM   1224 2HD  LYS A  76      35.625  13.535 -38.193  1.00  0.00           H  
ATOM   1225 1HE  LYS A  76      36.823  11.447 -37.787  1.00  0.00           H  
ATOM   1226 2HE  LYS A  76      35.534  10.518 -38.554  1.00  0.00           H  
ATOM   1227 1HZ  LYS A  76      37.365  10.877 -40.038  1.00  0.00           H  
ATOM   1228 2HZ  LYS A  76      36.025  11.645 -40.615  1.00  0.00           H  
ATOM   1229 3HZ  LYS A  76      37.229  12.513 -39.898  1.00  0.00           H  
ATOM   1230  N   GLU A  77      36.042  13.805 -32.941  1.00  0.00           N  
ATOM   1231  CA  GLU A  77      36.842  13.812 -31.720  1.00  0.00           C  
ATOM   1232  C   GLU A  77      35.968  14.004 -30.489  1.00  0.00           C  
ATOM   1233  O   GLU A  77      36.229  13.430 -29.432  1.00  0.00           O  
ATOM   1234  CB  GLU A  77      37.902  14.914 -31.780  1.00  0.00           C  
ATOM   1235  CG  GLU A  77      39.020  14.658 -32.780  1.00  0.00           C  
ATOM   1236  CD  GLU A  77      39.864  13.467 -32.421  1.00  0.00           C  
ATOM   1237  OE1 GLU A  77      40.276  13.374 -31.290  1.00  0.00           O  
ATOM   1238  OE2 GLU A  77      40.098  12.649 -33.280  1.00  0.00           O  
ATOM   1239  H   GLU A  77      36.078  14.607 -33.554  1.00  0.00           H  
ATOM   1240  HA  GLU A  77      37.335  12.843 -31.625  1.00  0.00           H  
ATOM   1241 1HB  GLU A  77      37.428  15.860 -32.043  1.00  0.00           H  
ATOM   1242 2HB  GLU A  77      38.355  15.038 -30.796  1.00  0.00           H  
ATOM   1243 1HG  GLU A  77      38.582  14.495 -33.765  1.00  0.00           H  
ATOM   1244 2HG  GLU A  77      39.653  15.543 -32.836  1.00  0.00           H  
ATOM   1245  N   ALA A  78      34.924  14.815 -30.632  1.00  0.00           N  
ATOM   1246  CA  ALA A  78      34.025  15.109 -29.523  1.00  0.00           C  
ATOM   1247  C   ALA A  78      33.313  13.853 -29.043  1.00  0.00           C  
ATOM   1248  O   ALA A  78      32.922  13.004 -29.843  1.00  0.00           O  
ATOM   1249  CB  ALA A  78      33.011  16.167 -29.931  1.00  0.00           C  
ATOM   1250  H   ALA A  78      34.750  15.239 -31.531  1.00  0.00           H  
ATOM   1251  HA  ALA A  78      34.622  15.491 -28.695  1.00  0.00           H  
ATOM   1252 1HB  ALA A  78      32.346  16.376 -29.093  1.00  0.00           H  
ATOM   1253 2HB  ALA A  78      33.532  17.080 -30.217  1.00  0.00           H  
ATOM   1254 3HB  ALA A  78      32.426  15.805 -30.775  1.00  0.00           H  
ATOM   1255  N   GLN A  79      33.150  13.736 -27.729  1.00  0.00           N  
ATOM   1256  CA  GLN A  79      32.392  12.635 -27.144  1.00  0.00           C  
ATOM   1257  C   GLN A  79      31.109  13.135 -26.496  1.00  0.00           C  
ATOM   1258  O   GLN A  79      30.359  12.359 -25.902  1.00  0.00           O  
ATOM   1259  CB  GLN A  79      33.240  11.886 -26.114  1.00  0.00           C  
ATOM   1260  CG  GLN A  79      34.560  11.362 -26.657  1.00  0.00           C  
ATOM   1261  CD  GLN A  79      34.371  10.418 -27.828  1.00  0.00           C  
ATOM   1262  OE1 GLN A  79      33.697   9.390 -27.714  1.00  0.00           O  
ATOM   1263  NE2 GLN A  79      34.965  10.763 -28.966  1.00  0.00           N  
ATOM   1264  H   GLN A  79      33.561  14.427 -27.118  1.00  0.00           H  
ATOM   1265  HA  GLN A  79      32.112  11.947 -27.943  1.00  0.00           H  
ATOM   1266 1HB  GLN A  79      33.459  12.544 -25.274  1.00  0.00           H  
ATOM   1267 2HB  GLN A  79      32.677  11.036 -25.727  1.00  0.00           H  
ATOM   1268 1HG  GLN A  79      35.163  12.207 -26.991  1.00  0.00           H  
ATOM   1269 2HG  GLN A  79      35.078  10.824 -25.864  1.00  0.00           H  
ATOM   1270 1HE2 GLN A  79      34.877  10.178 -29.773  1.00  0.00           H  
ATOM   1271 2HE2 GLN A  79      35.502  11.604 -29.016  1.00  0.00           H  
ATOM   1272  N   ASP A  80      30.858  14.435 -26.612  1.00  0.00           N  
ATOM   1273  CA  ASP A  80      29.712  15.056 -25.961  1.00  0.00           C  
ATOM   1274  C   ASP A  80      28.490  15.047 -26.871  1.00  0.00           C  
ATOM   1275  O   ASP A  80      28.557  15.486 -28.020  1.00  0.00           O  
ATOM   1276  CB  ASP A  80      30.041  16.495 -25.553  1.00  0.00           C  
ATOM   1277  CG  ASP A  80      28.982  17.112 -24.650  1.00  0.00           C  
ATOM   1278  OD1 ASP A  80      27.830  16.782 -24.806  1.00  0.00           O  
ATOM   1279  OD2 ASP A  80      29.335  17.906 -23.811  1.00  0.00           O  
ATOM   1280  H   ASP A  80      31.480  15.007 -27.164  1.00  0.00           H  
ATOM   1281  HA  ASP A  80      29.464  14.478 -25.070  1.00  0.00           H  
ATOM   1282 1HB  ASP A  80      30.999  16.515 -25.033  1.00  0.00           H  
ATOM   1283 2HB  ASP A  80      30.140  17.112 -26.446  1.00  0.00           H  
ATOM   1284  N   SER A  81      27.375  14.548 -26.351  1.00  0.00           N  
ATOM   1285  CA  SER A  81      26.165  14.383 -27.149  1.00  0.00           C  
ATOM   1286  C   SER A  81      25.705  15.713 -27.733  1.00  0.00           C  
ATOM   1287  O   SER A  81      25.198  15.766 -28.855  1.00  0.00           O  
ATOM   1288  CB  SER A  81      25.059  13.782 -26.304  1.00  0.00           C  
ATOM   1289  OG  SER A  81      25.377  12.474 -25.917  1.00  0.00           O  
ATOM   1290  H   SER A  81      27.365  14.273 -25.380  1.00  0.00           H  
ATOM   1291  HA  SER A  81      26.396  13.714 -27.979  1.00  0.00           H  
ATOM   1292 1HB  SER A  81      24.902  14.398 -25.419  1.00  0.00           H  
ATOM   1293 2HB  SER A  81      24.128  13.781 -26.870  1.00  0.00           H  
ATOM   1294  HG  SER A  81      24.684  11.915 -26.277  1.00  0.00           H  
ATOM   1295  N   GLU A  82      25.884  16.781 -26.969  1.00  0.00           N  
ATOM   1296  CA  GLU A  82      25.425  18.103 -27.379  1.00  0.00           C  
ATOM   1297  C   GLU A  82      26.227  18.621 -28.566  1.00  0.00           C  
ATOM   1298  O   GLU A  82      25.675  19.237 -29.479  1.00  0.00           O  
ATOM   1299  CB  GLU A  82      25.526  19.088 -26.213  1.00  0.00           C  
ATOM   1300  CG  GLU A  82      24.537  18.832 -25.085  1.00  0.00           C  
ATOM   1301  CD  GLU A  82      23.106  19.005 -25.512  1.00  0.00           C  
ATOM   1302  OE1 GLU A  82      22.772  20.062 -25.992  1.00  0.00           O  
ATOM   1303  OE2 GLU A  82      22.345  18.079 -25.358  1.00  0.00           O  
ATOM   1304  H   GLU A  82      26.351  16.678 -26.078  1.00  0.00           H  
ATOM   1305  HA  GLU A  82      24.384  18.026 -27.693  1.00  0.00           H  
ATOM   1306 1HB  GLU A  82      26.531  19.051 -25.791  1.00  0.00           H  
ATOM   1307 2HB  GLU A  82      25.362  20.102 -26.578  1.00  0.00           H  
ATOM   1308 1HG  GLU A  82      24.674  17.815 -24.719  1.00  0.00           H  
ATOM   1309 2HG  GLU A  82      24.751  19.516 -24.265  1.00  0.00           H  
ATOM   1310  N   VAL A  83      27.530  18.366 -28.549  1.00  0.00           N  
ATOM   1311  CA  VAL A  83      28.404  18.760 -29.648  1.00  0.00           C  
ATOM   1312  C   VAL A  83      28.126  17.931 -30.897  1.00  0.00           C  
ATOM   1313  O   VAL A  83      28.101  18.457 -32.009  1.00  0.00           O  
ATOM   1314  CB  VAL A  83      29.881  18.594 -29.243  1.00  0.00           C  
ATOM   1315  CG1 VAL A  83      30.791  18.841 -30.436  1.00  0.00           C  
ATOM   1316  CG2 VAL A  83      30.215  19.545 -28.103  1.00  0.00           C  
ATOM   1317  H   VAL A  83      27.927  17.888 -27.754  1.00  0.00           H  
ATOM   1318  HA  VAL A  83      28.203  19.805 -29.893  1.00  0.00           H  
ATOM   1319  HB  VAL A  83      30.046  17.566 -28.920  1.00  0.00           H  
ATOM   1320 1HG1 VAL A  83      31.831  18.720 -30.132  1.00  0.00           H  
ATOM   1321 2HG1 VAL A  83      30.559  18.127 -31.226  1.00  0.00           H  
ATOM   1322 3HG1 VAL A  83      30.639  19.855 -30.807  1.00  0.00           H  
ATOM   1323 1HG2 VAL A  83      31.260  19.422 -27.822  1.00  0.00           H  
ATOM   1324 2HG2 VAL A  83      30.044  20.572 -28.425  1.00  0.00           H  
ATOM   1325 3HG2 VAL A  83      29.579  19.322 -27.246  1.00  0.00           H  
ATOM   1326  N   LEU A  84      27.916  16.634 -30.703  1.00  0.00           N  
ATOM   1327  CA  LEU A  84      27.685  15.722 -31.816  1.00  0.00           C  
ATOM   1328  C   LEU A  84      26.407  16.080 -32.564  1.00  0.00           C  
ATOM   1329  O   LEU A  84      26.376  16.081 -33.795  1.00  0.00           O  
ATOM   1330  CB  LEU A  84      27.601  14.277 -31.309  1.00  0.00           C  
ATOM   1331  CG  LEU A  84      28.900  13.696 -30.734  1.00  0.00           C  
ATOM   1332  CD1 LEU A  84      28.584  12.443 -29.929  1.00  0.00           C  
ATOM   1333  CD2 LEU A  84      29.865  13.388 -31.869  1.00  0.00           C  
ATOM   1334  H   LEU A  84      27.919  16.269 -29.761  1.00  0.00           H  
ATOM   1335  HA  LEU A  84      28.514  15.814 -32.517  1.00  0.00           H  
ATOM   1336 1HB  LEU A  84      26.842  14.226 -30.529  1.00  0.00           H  
ATOM   1337 2HB  LEU A  84      27.288  13.636 -32.133  1.00  0.00           H  
ATOM   1338  HG  LEU A  84      29.354  14.422 -30.058  1.00  0.00           H  
ATOM   1339 1HD1 LEU A  84      29.507  12.032 -29.520  1.00  0.00           H  
ATOM   1340 2HD1 LEU A  84      27.908  12.697 -29.112  1.00  0.00           H  
ATOM   1341 3HD1 LEU A  84      28.112  11.705 -30.575  1.00  0.00           H  
ATOM   1342 1HD2 LEU A  84      30.788  12.976 -31.460  1.00  0.00           H  
ATOM   1343 2HD2 LEU A  84      29.412  12.663 -32.545  1.00  0.00           H  
ATOM   1344 3HD2 LEU A  84      30.086  14.305 -32.416  1.00  0.00           H  
ATOM   1345  N   GLU A  85      25.353  16.382 -31.814  1.00  0.00           N  
ATOM   1346  CA  GLU A  85      24.074  16.759 -32.404  1.00  0.00           C  
ATOM   1347  C   GLU A  85      24.186  18.070 -33.171  1.00  0.00           C  
ATOM   1348  O   GLU A  85      23.686  18.191 -34.290  1.00  0.00           O  
ATOM   1349  CB  GLU A  85      23.003  16.883 -31.318  1.00  0.00           C  
ATOM   1350  CG  GLU A  85      21.627  17.281 -31.835  1.00  0.00           C  
ATOM   1351  CD  GLU A  85      20.615  17.447 -30.736  1.00  0.00           C  
ATOM   1352  OE1 GLU A  85      20.936  17.157 -29.608  1.00  0.00           O  
ATOM   1353  OE2 GLU A  85      19.518  17.865 -31.024  1.00  0.00           O  
ATOM   1354  H   GLU A  85      25.440  16.350 -30.808  1.00  0.00           H  
ATOM   1355  HA  GLU A  85      23.778  15.985 -33.113  1.00  0.00           H  
ATOM   1356 1HB  GLU A  85      22.901  15.931 -30.796  1.00  0.00           H  
ATOM   1357 2HB  GLU A  85      23.312  17.627 -30.584  1.00  0.00           H  
ATOM   1358 1HG  GLU A  85      21.713  18.220 -32.379  1.00  0.00           H  
ATOM   1359 2HG  GLU A  85      21.279  16.519 -32.532  1.00  0.00           H  
ATOM   1360  N   GLU A  86      24.846  19.050 -32.565  1.00  0.00           N  
ATOM   1361  CA  GLU A  86      25.032  20.351 -33.193  1.00  0.00           C  
ATOM   1362  C   GLU A  86      25.781  20.226 -34.513  1.00  0.00           C  
ATOM   1363  O   GLU A  86      25.433  20.872 -35.500  1.00  0.00           O  
ATOM   1364  CB  GLU A  86      25.789  21.293 -32.253  1.00  0.00           C  
ATOM   1365  CG  GLU A  86      26.078  22.667 -32.839  1.00  0.00           C  
ATOM   1366  CD  GLU A  86      24.836  23.489 -33.045  1.00  0.00           C  
ATOM   1367  OE1 GLU A  86      23.837  23.182 -32.441  1.00  0.00           O  
ATOM   1368  OE2 GLU A  86      24.887  24.425 -33.808  1.00  0.00           O  
ATOM   1369  H   GLU A  86      25.228  18.889 -31.645  1.00  0.00           H  
ATOM   1370  HA  GLU A  86      24.052  20.776 -33.408  1.00  0.00           H  
ATOM   1371 1HB  GLU A  86      25.214  21.434 -31.338  1.00  0.00           H  
ATOM   1372 2HB  GLU A  86      26.741  20.841 -31.975  1.00  0.00           H  
ATOM   1373 1HG  GLU A  86      26.747  23.204 -32.167  1.00  0.00           H  
ATOM   1374 2HG  GLU A  86      26.589  22.544 -33.793  1.00  0.00           H  
ATOM   1375  N   ALA A  87      26.811  19.385 -34.526  1.00  0.00           N  
ATOM   1376  CA  ALA A  87      27.630  19.192 -35.717  1.00  0.00           C  
ATOM   1377  C   ALA A  87      26.790  18.698 -36.886  1.00  0.00           C  
ATOM   1378  O   ALA A  87      26.970  19.138 -38.023  1.00  0.00           O  
ATOM   1379  CB  ALA A  87      28.763  18.219 -35.429  1.00  0.00           C  
ATOM   1380  H   ALA A  87      27.033  18.866 -33.688  1.00  0.00           H  
ATOM   1381  HA  ALA A  87      28.057  20.154 -36.001  1.00  0.00           H  
ATOM   1382 1HB  ALA A  87      29.366  18.087 -36.327  1.00  0.00           H  
ATOM   1383 2HB  ALA A  87      29.390  18.615 -34.628  1.00  0.00           H  
ATOM   1384 3HB  ALA A  87      28.352  17.260 -35.124  1.00  0.00           H  
ATOM   1385  N   VAL A  88      25.875  17.776 -36.603  1.00  0.00           N  
ATOM   1386  CA  VAL A  88      25.006  17.220 -37.633  1.00  0.00           C  
ATOM   1387  C   VAL A  88      24.067  18.279 -38.194  1.00  0.00           C  
ATOM   1388  O   VAL A  88      23.881  18.378 -39.407  1.00  0.00           O  
ATOM   1389  CB  VAL A  88      24.176  16.055 -37.060  1.00  0.00           C  
ATOM   1390  CG1 VAL A  88      23.118  15.613 -38.060  1.00  0.00           C  
ATOM   1391  CG2 VAL A  88      25.092  14.897 -36.696  1.00  0.00           C  
ATOM   1392  H   VAL A  88      25.779  17.455 -35.652  1.00  0.00           H  
ATOM   1393  HA  VAL A  88      25.626  16.861 -38.454  1.00  0.00           H  
ATOM   1394  HB  VAL A  88      23.652  16.399 -36.168  1.00  0.00           H  
ATOM   1395 1HG1 VAL A  88      22.541  14.789 -37.638  1.00  0.00           H  
ATOM   1396 2HG1 VAL A  88      22.452  16.447 -38.278  1.00  0.00           H  
ATOM   1397 3HG1 VAL A  88      23.602  15.282 -38.979  1.00  0.00           H  
ATOM   1398 1HG2 VAL A  88      24.499  14.077 -36.291  1.00  0.00           H  
ATOM   1399 2HG2 VAL A  88      25.621  14.557 -37.587  1.00  0.00           H  
ATOM   1400 3HG2 VAL A  88      25.815  15.225 -35.949  1.00  0.00           H  
ATOM   1401  N   ARG A  89      23.478  19.072 -37.304  1.00  0.00           N  
ATOM   1402  CA  ARG A  89      22.583  20.148 -37.711  1.00  0.00           C  
ATOM   1403  C   ARG A  89      23.317  21.197 -38.536  1.00  0.00           C  
ATOM   1404  O   ARG A  89      22.791  21.703 -39.526  1.00  0.00           O  
ATOM   1405  CB  ARG A  89      21.958  20.812 -36.493  1.00  0.00           C  
ATOM   1406  CG  ARG A  89      20.952  19.954 -35.742  1.00  0.00           C  
ATOM   1407  CD  ARG A  89      20.436  20.644 -34.533  1.00  0.00           C  
ATOM   1408  NE  ARG A  89      19.518  19.805 -33.780  1.00  0.00           N  
ATOM   1409  CZ  ARG A  89      18.203  19.678 -34.046  1.00  0.00           C  
ATOM   1410  NH1 ARG A  89      17.669  20.340 -35.048  1.00  0.00           N  
ATOM   1411  NH2 ARG A  89      17.451  18.887 -33.301  1.00  0.00           N  
ATOM   1412  H   ARG A  89      23.656  18.925 -36.321  1.00  0.00           H  
ATOM   1413  HA  ARG A  89      21.798  19.725 -38.340  1.00  0.00           H  
ATOM   1414 1HB  ARG A  89      22.741  21.093 -35.790  1.00  0.00           H  
ATOM   1415 2HB  ARG A  89      21.449  21.726 -36.799  1.00  0.00           H  
ATOM   1416 1HG  ARG A  89      20.108  19.728 -36.395  1.00  0.00           H  
ATOM   1417 2HG  ARG A  89      21.429  19.024 -35.429  1.00  0.00           H  
ATOM   1418 1HD  ARG A  89      21.268  20.909 -33.882  1.00  0.00           H  
ATOM   1419 2HD  ARG A  89      19.905  21.549 -34.829  1.00  0.00           H  
ATOM   1420  HE  ARG A  89      19.892  19.280 -33.001  1.00  0.00           H  
ATOM   1421 1HH1 ARG A  89      18.244  20.944 -35.619  1.00  0.00           H  
ATOM   1422 2HH1 ARG A  89      16.684  20.244 -35.248  1.00  0.00           H  
ATOM   1423 1HH2 ARG A  89      17.862  18.378 -32.530  1.00  0.00           H  
ATOM   1424 2HH2 ARG A  89      16.467  18.792 -33.500  1.00  0.00           H  
ATOM   1425  N   VAL A  90      24.539  21.518 -38.121  1.00  0.00           N  
ATOM   1426  CA  VAL A  90      25.321  22.557 -38.779  1.00  0.00           C  
ATOM   1427  C   VAL A  90      25.805  22.102 -40.149  1.00  0.00           C  
ATOM   1428  O   VAL A  90      25.748  22.852 -41.120  1.00  0.00           O  
ATOM   1429  CB  VAL A  90      26.535  22.941 -37.911  1.00  0.00           C  
ATOM   1430  CG1 VAL A  90      27.516  23.785 -38.711  1.00  0.00           C  
ATOM   1431  CG2 VAL A  90      26.069  23.687 -36.670  1.00  0.00           C  
ATOM   1432  H   VAL A  90      24.933  21.030 -37.330  1.00  0.00           H  
ATOM   1433  HA  VAL A  90      24.683  23.429 -38.927  1.00  0.00           H  
ATOM   1434  HB  VAL A  90      27.059  22.032 -37.614  1.00  0.00           H  
ATOM   1435 1HG1 VAL A  90      28.368  24.047 -38.082  1.00  0.00           H  
ATOM   1436 2HG1 VAL A  90      27.864  23.218 -39.574  1.00  0.00           H  
ATOM   1437 3HG1 VAL A  90      27.022  24.696 -39.048  1.00  0.00           H  
ATOM   1438 1HG2 VAL A  90      26.932  23.954 -36.061  1.00  0.00           H  
ATOM   1439 2HG2 VAL A  90      25.539  24.592 -36.967  1.00  0.00           H  
ATOM   1440 3HG2 VAL A  90      25.400  23.048 -36.091  1.00  0.00           H  
ATOM   1441  N   ILE A  91      26.284  20.863 -40.218  1.00  0.00           N  
ATOM   1442  CA  ILE A  91      26.776  20.301 -41.471  1.00  0.00           C  
ATOM   1443  C   ILE A  91      25.687  20.290 -42.534  1.00  0.00           C  
ATOM   1444  O   ILE A  91      25.932  20.632 -43.692  1.00  0.00           O  
ATOM   1445  CB  ILE A  91      27.305  18.870 -41.262  1.00  0.00           C  
ATOM   1446  CG1 ILE A  91      28.627  18.897 -40.490  1.00  0.00           C  
ATOM   1447  CG2 ILE A  91      27.480  18.167 -42.599  1.00  0.00           C  
ATOM   1448  CD1 ILE A  91      29.032  17.555 -39.925  1.00  0.00           C  
ATOM   1449  H   ILE A  91      26.306  20.296 -39.383  1.00  0.00           H  
ATOM   1450  HA  ILE A  91      27.590  20.929 -41.834  1.00  0.00           H  
ATOM   1451  HB  ILE A  91      26.598  18.306 -40.655  1.00  0.00           H  
ATOM   1452 1HG1 ILE A  91      29.424  19.246 -41.146  1.00  0.00           H  
ATOM   1453 2HG1 ILE A  91      28.552  19.605 -39.664  1.00  0.00           H  
ATOM   1454 1HG2 ILE A  91      27.855  17.158 -42.433  1.00  0.00           H  
ATOM   1455 2HG2 ILE A  91      26.521  18.118 -43.112  1.00  0.00           H  
ATOM   1456 3HG2 ILE A  91      28.191  18.722 -43.211  1.00  0.00           H  
ATOM   1457 1HD1 ILE A  91      29.978  17.654 -39.392  1.00  0.00           H  
ATOM   1458 2HD1 ILE A  91      28.263  17.202 -39.237  1.00  0.00           H  
ATOM   1459 3HD1 ILE A  91      29.148  16.839 -40.737  1.00  0.00           H  
ATOM   1460  N   GLU A  92      24.481  19.894 -42.137  1.00  0.00           N  
ATOM   1461  CA  GLU A  92      23.335  19.908 -43.038  1.00  0.00           C  
ATOM   1462  C   GLU A  92      23.052  21.315 -43.550  1.00  0.00           C  
ATOM   1463  O   GLU A  92      22.822  21.519 -44.741  1.00  0.00           O  
ATOM   1464  CB  GLU A  92      22.096  19.353 -42.333  1.00  0.00           C  
ATOM   1465  CG  GLU A  92      20.851  19.290 -43.206  1.00  0.00           C  
ATOM   1466  CD  GLU A  92      19.672  18.679 -42.501  1.00  0.00           C  
ATOM   1467  OE1 GLU A  92      19.837  18.219 -41.397  1.00  0.00           O  
ATOM   1468  OE2 GLU A  92      18.605  18.673 -43.068  1.00  0.00           O  
ATOM   1469  H   GLU A  92      24.357  19.578 -41.185  1.00  0.00           H  
ATOM   1470  HA  GLU A  92      23.567  19.284 -43.899  1.00  0.00           H  
ATOM   1471 1HB  GLU A  92      22.303  18.344 -41.973  1.00  0.00           H  
ATOM   1472 2HB  GLU A  92      21.864  19.969 -41.464  1.00  0.00           H  
ATOM   1473 1HG  GLU A  92      20.588  20.300 -43.519  1.00  0.00           H  
ATOM   1474 2HG  GLU A  92      21.075  18.710 -44.099  1.00  0.00           H  
ATOM   1475  N   GLU A  93      23.071  22.283 -42.640  1.00  0.00           N  
ATOM   1476  CA  GLU A  93      22.823  23.676 -42.998  1.00  0.00           C  
ATOM   1477  C   GLU A  93      23.855  24.178 -44.000  1.00  0.00           C  
ATOM   1478  O   GLU A  93      23.518  24.879 -44.954  1.00  0.00           O  
ATOM   1479  CB  GLU A  93      22.839  24.559 -41.749  1.00  0.00           C  
ATOM   1480  CG  GLU A  93      22.536  26.027 -42.014  1.00  0.00           C  
ATOM   1481  CD  GLU A  93      22.477  26.849 -40.756  1.00  0.00           C  
ATOM   1482  OE1 GLU A  93      22.748  26.315 -39.707  1.00  0.00           O  
ATOM   1483  OE2 GLU A  93      22.160  28.011 -40.844  1.00  0.00           O  
ATOM   1484  H   GLU A  93      23.261  22.051 -41.676  1.00  0.00           H  
ATOM   1485  HA  GLU A  93      21.844  23.743 -43.473  1.00  0.00           H  
ATOM   1486 1HB  GLU A  93      22.104  24.190 -41.033  1.00  0.00           H  
ATOM   1487 2HB  GLU A  93      23.818  24.500 -41.273  1.00  0.00           H  
ATOM   1488 1HG  GLU A  93      23.309  26.436 -42.664  1.00  0.00           H  
ATOM   1489 2HG  GLU A  93      21.584  26.103 -42.536  1.00  0.00           H  
ATOM   1490  N   ILE A  94      25.115  23.814 -43.779  1.00  0.00           N  
ATOM   1491  CA  ILE A  94      26.208  24.285 -44.620  1.00  0.00           C  
ATOM   1492  C   ILE A  94      26.032  23.820 -46.062  1.00  0.00           C  
ATOM   1493  O   ILE A  94      26.191  24.604 -46.998  1.00  0.00           O  
ATOM   1494  CB  ILE A  94      27.565  23.794 -44.085  1.00  0.00           C  
ATOM   1495  CG1 ILE A  94      27.890  24.474 -42.752  1.00  0.00           C  
ATOM   1496  CG2 ILE A  94      28.666  24.056 -45.102  1.00  0.00           C  
ATOM   1497  CD1 ILE A  94      29.005  23.805 -41.981  1.00  0.00           C  
ATOM   1498  H   ILE A  94      25.319  23.196 -43.006  1.00  0.00           H  
ATOM   1499  HA  ILE A  94      26.200  25.375 -44.621  1.00  0.00           H  
ATOM   1500  HB  ILE A  94      27.513  22.724 -43.888  1.00  0.00           H  
ATOM   1501 1HG1 ILE A  94      28.174  25.510 -42.932  1.00  0.00           H  
ATOM   1502 2HG1 ILE A  94      27.001  24.486 -42.122  1.00  0.00           H  
ATOM   1503 1HG2 ILE A  94      29.618  23.703 -44.706  1.00  0.00           H  
ATOM   1504 2HG2 ILE A  94      28.438  23.528 -46.027  1.00  0.00           H  
ATOM   1505 3HG2 ILE A  94      28.728  25.126 -45.302  1.00  0.00           H  
ATOM   1506 1HD1 ILE A  94      29.177  24.344 -41.048  1.00  0.00           H  
ATOM   1507 2HD1 ILE A  94      28.726  22.775 -41.758  1.00  0.00           H  
ATOM   1508 3HD1 ILE A  94      29.916  23.815 -42.578  1.00  0.00           H  
ATOM   1509  N   ALA A  95      25.703  22.545 -46.230  1.00  0.00           N  
ATOM   1510  CA  ALA A  95      25.508  21.976 -47.559  1.00  0.00           C  
ATOM   1511  C   ALA A  95      24.334  22.632 -48.273  1.00  0.00           C  
ATOM   1512  O   ALA A  95      24.386  22.876 -49.478  1.00  0.00           O  
ATOM   1513  CB  ALA A  95      25.295  20.472 -47.463  1.00  0.00           C  
ATOM   1514  H   ALA A  95      25.584  21.955 -45.418  1.00  0.00           H  
ATOM   1515  HA  ALA A  95      26.402  22.163 -48.150  1.00  0.00           H  
ATOM   1516 1HB  ALA A  95      25.151  20.060 -48.461  1.00  0.00           H  
ATOM   1517 2HB  ALA A  95      26.168  20.009 -47.002  1.00  0.00           H  
ATOM   1518 3HB  ALA A  95      24.414  20.267 -46.856  1.00  0.00           H  
ATOM   1519  N   LYS A  96      23.276  22.918 -47.521  1.00  0.00           N  
ATOM   1520  CA  LYS A  96      22.094  23.567 -48.081  1.00  0.00           C  
ATOM   1521  C   LYS A  96      22.413  24.979 -48.552  1.00  0.00           C  
ATOM   1522  O   LYS A  96      21.849  25.457 -49.536  1.00  0.00           O  
ATOM   1523  CB  LYS A  96      20.962  23.599 -47.051  1.00  0.00           C  
ATOM   1524  CG  LYS A  96      20.292  22.254 -46.812  1.00  0.00           C  
ATOM   1525  CD  LYS A  96      19.194  22.362 -45.763  1.00  0.00           C  
ATOM   1526  CE  LYS A  96      18.433  21.053 -45.620  1.00  0.00           C  
ATOM   1527  NZ  LYS A  96      17.401  21.123 -44.550  1.00  0.00           N  
ATOM   1528  H   LYS A  96      23.290  22.681 -46.542  1.00  0.00           H  
ATOM   1529  HA  LYS A  96      21.762  22.995 -48.947  1.00  0.00           H  
ATOM   1530 1HB  LYS A  96      21.349  23.956 -46.096  1.00  0.00           H  
ATOM   1531 2HB  LYS A  96      20.195  24.302 -47.377  1.00  0.00           H  
ATOM   1532 1HG  LYS A  96      19.856  21.892 -47.744  1.00  0.00           H  
ATOM   1533 2HG  LYS A  96      21.035  21.532 -46.475  1.00  0.00           H  
ATOM   1534 1HD  LYS A  96      19.636  22.624 -44.801  1.00  0.00           H  
ATOM   1535 2HD  LYS A  96      18.496  23.149 -46.049  1.00  0.00           H  
ATOM   1536 1HE  LYS A  96      17.946  20.811 -46.563  1.00  0.00           H  
ATOM   1537 2HE  LYS A  96      19.131  20.250 -45.381  1.00  0.00           H  
ATOM   1538 1HZ  LYS A  96      16.920  20.237 -44.487  1.00  0.00           H  
ATOM   1539 2HZ  LYS A  96      17.845  21.328 -43.666  1.00  0.00           H  
ATOM   1540 3HZ  LYS A  96      16.737  21.851 -44.770  1.00  0.00           H  
ATOM   1541  N   GLU A  97      23.320  25.644 -47.844  1.00  0.00           N  
ATOM   1542  CA  GLU A  97      23.765  26.978 -48.226  1.00  0.00           C  
ATOM   1543  C   GLU A  97      24.462  26.960 -49.582  1.00  0.00           C  
ATOM   1544  O   GLU A  97      24.295  27.876 -50.389  1.00  0.00           O  
ATOM   1545  CB  GLU A  97      24.707  27.550 -47.165  1.00  0.00           C  
ATOM   1546  CG  GLU A  97      25.162  28.978 -47.432  1.00  0.00           C  
ATOM   1547  CD  GLU A  97      24.040  29.975 -47.347  1.00  0.00           C  
ATOM   1548  OE1 GLU A  97      23.040  29.666 -46.745  1.00  0.00           O  
ATOM   1549  OE2 GLU A  97      24.183  31.047 -47.886  1.00  0.00           O  
ATOM   1550  H   GLU A  97      23.714  25.213 -47.019  1.00  0.00           H  
ATOM   1551  HA  GLU A  97      22.889  27.623 -48.314  1.00  0.00           H  
ATOM   1552 1HB  GLU A  97      24.214  27.532 -46.193  1.00  0.00           H  
ATOM   1553 2HB  GLU A  97      25.596  26.924 -47.092  1.00  0.00           H  
ATOM   1554 1HG  GLU A  97      25.927  29.247 -46.703  1.00  0.00           H  
ATOM   1555 2HG  GLU A  97      25.611  29.026 -48.423  1.00  0.00           H  
ATOM   1556  N   SER A  98      25.240  25.913 -49.826  1.00  0.00           N  
ATOM   1557  CA  SER A  98      25.840  25.692 -51.136  1.00  0.00           C  
ATOM   1558  C   SER A  98      24.776  25.413 -52.190  1.00  0.00           C  
ATOM   1559  O   SER A  98      24.774  26.024 -53.259  1.00  0.00           O  
ATOM   1560  CB  SER A  98      26.819  24.536 -51.073  1.00  0.00           C  
ATOM   1561  OG  SER A  98      27.380  24.285 -52.332  1.00  0.00           O  
ATOM   1562  H   SER A  98      25.422  25.250 -49.084  1.00  0.00           H  
ATOM   1563  HA  SER A  98      26.368  26.600 -51.432  1.00  0.00           H  
ATOM   1564 1HB  SER A  98      27.609  24.767 -50.359  1.00  0.00           H  
ATOM   1565 2HB  SER A  98      26.306  23.644 -50.716  1.00  0.00           H  
ATOM   1566  HG  SER A  98      28.253  24.685 -52.318  1.00  0.00           H  
ATOM   1567  N   GLY A  99      23.876  24.487 -51.882  1.00  0.00           N  
ATOM   1568  CA  GLY A  99      22.746  24.198 -52.756  1.00  0.00           C  
ATOM   1569  C   GLY A  99      23.125  23.185 -53.830  1.00  0.00           C  
ATOM   1570  O   GLY A  99      22.288  22.773 -54.632  1.00  0.00           O  
ATOM   1571  H   GLY A  99      23.974  23.971 -51.018  1.00  0.00           H  
ATOM   1572 1HA  GLY A  99      21.917  23.810 -52.162  1.00  0.00           H  
ATOM   1573 2HA  GLY A  99      22.401  25.119 -53.224  1.00  0.00           H  
ATOM   1574  N   SER A 100      24.394  22.789 -53.838  1.00  0.00           N  
ATOM   1575  CA  SER A 100      24.898  21.860 -54.842  1.00  0.00           C  
ATOM   1576  C   SER A 100      24.656  20.414 -54.426  1.00  0.00           C  
ATOM   1577  O   SER A 100      24.460  20.122 -53.246  1.00  0.00           O  
ATOM   1578  CB  SER A 100      26.381  22.089 -55.066  1.00  0.00           C  
ATOM   1579  OG  SER A 100      27.123  21.708 -53.941  1.00  0.00           O  
ATOM   1580  H   SER A 100      25.024  23.141 -53.132  1.00  0.00           H  
ATOM   1581  HA  SER A 100      24.358  22.029 -55.774  1.00  0.00           H  
ATOM   1582 1HB  SER A 100      26.709  21.516 -55.933  1.00  0.00           H  
ATOM   1583 2HB  SER A 100      26.557  23.142 -55.282  1.00  0.00           H  
ATOM   1584  HG  SER A 100      27.282  22.513 -53.443  1.00  0.00           H  
ATOM   1585  N   GLU A 101      24.669  19.512 -55.401  1.00  0.00           N  
ATOM   1586  CA  GLU A 101      24.494  18.090 -55.134  1.00  0.00           C  
ATOM   1587  C   GLU A 101      25.686  17.521 -54.378  1.00  0.00           C  
ATOM   1588  O   GLU A 101      25.530  16.672 -53.501  1.00  0.00           O  
ATOM   1589  CB  GLU A 101      24.294  17.323 -56.443  1.00  0.00           C  
ATOM   1590  CG  GLU A 101      23.042  17.713 -57.216  1.00  0.00           C  
ATOM   1591  CD  GLU A 101      23.235  18.942 -58.060  1.00  0.00           C  
ATOM   1592  OE1 GLU A 101      24.305  19.501 -58.027  1.00  0.00           O  
ATOM   1593  OE2 GLU A 101      22.311  19.323 -58.739  1.00  0.00           O  
ATOM   1594  H   GLU A 101      24.804  19.821 -56.355  1.00  0.00           H  
ATOM   1595  HA  GLU A 101      23.613  17.963 -54.504  1.00  0.00           H  
ATOM   1596 1HB  GLU A 101      25.153  17.484 -57.095  1.00  0.00           H  
ATOM   1597 2HB  GLU A 101      24.238  16.255 -56.233  1.00  0.00           H  
ATOM   1598 1HG  GLU A 101      22.753  16.885 -57.862  1.00  0.00           H  
ATOM   1599 2HG  GLU A 101      22.231  17.887 -56.509  1.00  0.00           H  
ATOM   1600  N   GLU A 102      26.878  17.991 -54.726  1.00  0.00           N  
ATOM   1601  CA  GLU A 102      28.109  17.476 -54.133  1.00  0.00           C  
ATOM   1602  C   GLU A 102      28.212  17.856 -52.662  1.00  0.00           C  
ATOM   1603  O   GLU A 102      28.657  17.061 -51.835  1.00  0.00           O  
ATOM   1604  CB  GLU A 102      29.328  18.001 -54.893  1.00  0.00           C  
ATOM   1605  CG  GLU A 102      30.660  17.455 -54.397  1.00  0.00           C  
ATOM   1606  CD  GLU A 102      30.781  15.965 -54.560  1.00  0.00           C  
ATOM   1607  OE1 GLU A 102      30.117  15.426 -55.414  1.00  0.00           O  
ATOM   1608  OE2 GLU A 102      31.535  15.368 -53.831  1.00  0.00           O  
ATOM   1609  H   GLU A 102      26.937  18.725 -55.417  1.00  0.00           H  
ATOM   1610  HA  GLU A 102      28.090  16.386 -54.192  1.00  0.00           H  
ATOM   1611 1HB  GLU A 102      29.236  17.747 -55.949  1.00  0.00           H  
ATOM   1612 2HB  GLU A 102      29.363  19.087 -54.819  1.00  0.00           H  
ATOM   1613 1HG  GLU A 102      31.466  17.935 -54.951  1.00  0.00           H  
ATOM   1614 2HG  GLU A 102      30.776  17.711 -53.346  1.00  0.00           H  
ATOM   1615  N   ALA A 103      27.801  19.077 -52.341  1.00  0.00           N  
ATOM   1616  CA  ALA A 103      27.827  19.559 -50.966  1.00  0.00           C  
ATOM   1617  C   ALA A 103      26.928  18.717 -50.070  1.00  0.00           C  
ATOM   1618  O   ALA A 103      27.273  18.428 -48.923  1.00  0.00           O  
ATOM   1619  CB  ALA A 103      27.408  21.023 -50.908  1.00  0.00           C  
ATOM   1620  H   ALA A 103      27.460  19.689 -53.070  1.00  0.00           H  
ATOM   1621  HA  ALA A 103      28.845  19.471 -50.586  1.00  0.00           H  
ATOM   1622 1HB  ALA A 103      27.432  21.367 -49.876  1.00  0.00           H  
ATOM   1623 2HB  ALA A 103      28.094  21.620 -51.508  1.00  0.00           H  
ATOM   1624 3HB  ALA A 103      26.398  21.127 -51.302  1.00  0.00           H  
ATOM   1625  N   LEU A 104      25.775  18.321 -50.599  1.00  0.00           N  
ATOM   1626  CA  LEU A 104      24.853  17.460 -49.870  1.00  0.00           C  
ATOM   1627  C   LEU A 104      25.449  16.075 -49.651  1.00  0.00           C  
ATOM   1628  O   LEU A 104      25.287  15.480 -48.586  1.00  0.00           O  
ATOM   1629  CB  LEU A 104      23.528  17.338 -50.632  1.00  0.00           C  
ATOM   1630  CG  LEU A 104      22.727  18.637 -50.788  1.00  0.00           C  
ATOM   1631  CD1 LEU A 104      21.576  18.412 -51.758  1.00  0.00           C  
ATOM   1632  CD2 LEU A 104      22.216  19.084 -49.426  1.00  0.00           C  
ATOM   1633  H   LEU A 104      25.532  18.628 -51.531  1.00  0.00           H  
ATOM   1634  HA  LEU A 104      24.669  17.900 -48.891  1.00  0.00           H  
ATOM   1635 1HB  LEU A 104      23.735  16.955 -51.631  1.00  0.00           H  
ATOM   1636 2HB  LEU A 104      22.894  16.618 -50.114  1.00  0.00           H  
ATOM   1637  HG  LEU A 104      23.370  19.412 -51.206  1.00  0.00           H  
ATOM   1638 1HD1 LEU A 104      21.008  19.336 -51.869  1.00  0.00           H  
ATOM   1639 2HD1 LEU A 104      21.972  18.113 -52.729  1.00  0.00           H  
ATOM   1640 3HD1 LEU A 104      20.924  17.629 -51.374  1.00  0.00           H  
ATOM   1641 1HD2 LEU A 104      21.648  20.008 -49.536  1.00  0.00           H  
ATOM   1642 2HD2 LEU A 104      21.572  18.310 -49.007  1.00  0.00           H  
ATOM   1643 3HD2 LEU A 104      23.060  19.255 -48.758  1.00  0.00           H  
ATOM   1644  N   ARG A 105      26.143  15.567 -50.665  1.00  0.00           N  
ATOM   1645  CA  ARG A 105      26.812  14.275 -50.562  1.00  0.00           C  
ATOM   1646  C   ARG A 105      27.925  14.311 -49.522  1.00  0.00           C  
ATOM   1647  O   ARG A 105      28.117  13.353 -48.773  1.00  0.00           O  
ATOM   1648  CB  ARG A 105      27.395  13.866 -51.908  1.00  0.00           C  
ATOM   1649  CG  ARG A 105      26.377  13.350 -52.915  1.00  0.00           C  
ATOM   1650  CD  ARG A 105      27.037  12.707 -54.079  1.00  0.00           C  
ATOM   1651  NE  ARG A 105      27.596  13.688 -54.997  1.00  0.00           N  
ATOM   1652  CZ  ARG A 105      26.942  14.205 -56.055  1.00  0.00           C  
ATOM   1653  NH1 ARG A 105      25.709  13.828 -56.315  1.00  0.00           N  
ATOM   1654  NH2 ARG A 105      27.539  15.093 -56.832  1.00  0.00           N  
ATOM   1655  H   ARG A 105      26.207  16.089 -51.526  1.00  0.00           H  
ATOM   1656  HA  ARG A 105      26.082  13.531 -50.240  1.00  0.00           H  
ATOM   1657 1HB  ARG A 105      27.901  14.719 -52.360  1.00  0.00           H  
ATOM   1658 2HB  ARG A 105      28.140  13.084 -51.760  1.00  0.00           H  
ATOM   1659 1HG  ARG A 105      25.732  12.614 -52.435  1.00  0.00           H  
ATOM   1660 2HG  ARG A 105      25.773  14.182 -53.279  1.00  0.00           H  
ATOM   1661 1HD  ARG A 105      27.846  12.066 -53.731  1.00  0.00           H  
ATOM   1662 2HD  ARG A 105      26.309  12.107 -54.623  1.00  0.00           H  
ATOM   1663  HE  ARG A 105      28.543  14.002 -54.829  1.00  0.00           H  
ATOM   1664 1HH1 ARG A 105      25.253  13.149 -55.720  1.00  0.00           H  
ATOM   1665 2HH1 ARG A 105      25.219  14.216 -57.107  1.00  0.00           H  
ATOM   1666 1HH2 ARG A 105      28.486  15.383 -56.631  1.00  0.00           H  
ATOM   1667 2HH2 ARG A 105      27.048  15.481 -57.622  1.00  0.00           H  
ATOM   1668  N   GLN A 106      28.653  15.422 -49.479  1.00  0.00           N  
ATOM   1669  CA  GLN A 106      29.719  15.603 -48.503  1.00  0.00           C  
ATOM   1670  C   GLN A 106      29.161  15.689 -47.088  1.00  0.00           C  
ATOM   1671  O   GLN A 106      29.761  15.182 -46.141  1.00  0.00           O  
ATOM   1672  CB  GLN A 106      30.531  16.860 -48.823  1.00  0.00           C  
ATOM   1673  CG  GLN A 106      31.410  16.736 -50.055  1.00  0.00           C  
ATOM   1674  CD  GLN A 106      32.405  15.595 -49.945  1.00  0.00           C  
ATOM   1675  OE1 GLN A 106      32.907  15.294 -48.858  1.00  0.00           O  
ATOM   1676  NE2 GLN A 106      32.695  14.954 -51.071  1.00  0.00           N  
ATOM   1677  H   GLN A 106      28.462  16.161 -50.142  1.00  0.00           H  
ATOM   1678  HA  GLN A 106      30.379  14.734 -48.546  1.00  0.00           H  
ATOM   1679 1HB  GLN A 106      29.854  17.702 -48.974  1.00  0.00           H  
ATOM   1680 2HB  GLN A 106      31.173  17.105 -47.975  1.00  0.00           H  
ATOM   1681 1HG  GLN A 106      30.778  16.555 -50.924  1.00  0.00           H  
ATOM   1682 2HG  GLN A 106      31.967  17.664 -50.186  1.00  0.00           H  
ATOM   1683 1HE2 GLN A 106      33.344  14.192 -51.062  1.00  0.00           H  
ATOM   1684 2HE2 GLN A 106      32.265  15.231 -51.930  1.00  0.00           H  
ATOM   1685  N   ALA A 107      28.007  16.333 -46.950  1.00  0.00           N  
ATOM   1686  CA  ALA A 107      27.308  16.390 -45.673  1.00  0.00           C  
ATOM   1687  C   ALA A 107      26.901  14.999 -45.204  1.00  0.00           C  
ATOM   1688  O   ALA A 107      27.031  14.666 -44.026  1.00  0.00           O  
ATOM   1689  CB  ALA A 107      26.086  17.291 -45.774  1.00  0.00           C  
ATOM   1690  H   ALA A 107      27.604  16.797 -47.753  1.00  0.00           H  
ATOM   1691  HA  ALA A 107      27.985  16.806 -44.927  1.00  0.00           H  
ATOM   1692 1HB  ALA A 107      25.573  17.321 -44.814  1.00  0.00           H  
ATOM   1693 2HB  ALA A 107      26.399  18.297 -46.053  1.00  0.00           H  
ATOM   1694 3HB  ALA A 107      25.408  16.900 -46.533  1.00  0.00           H  
ATOM   1695  N   LYS A 108      26.406  14.189 -46.134  1.00  0.00           N  
ATOM   1696  CA  LYS A 108      26.012  12.820 -45.825  1.00  0.00           C  
ATOM   1697  C   LYS A 108      27.187  12.012 -45.294  1.00  0.00           C  
ATOM   1698  O   LYS A 108      27.068  11.312 -44.288  1.00  0.00           O  
ATOM   1699  CB  LYS A 108      25.424  12.140 -47.062  1.00  0.00           C  
ATOM   1700  CG  LYS A 108      24.945  10.713 -46.828  1.00  0.00           C  
ATOM   1701  CD  LYS A 108      26.109   9.735 -46.816  1.00  0.00           C  
ATOM   1702  CE  LYS A 108      25.622   8.293 -46.801  1.00  0.00           C  
ATOM   1703  NZ  LYS A 108      24.946   7.947 -45.521  1.00  0.00           N  
ATOM   1704  H   LYS A 108      26.304  14.529 -47.080  1.00  0.00           H  
ATOM   1705  HA  LYS A 108      25.249  12.849 -45.046  1.00  0.00           H  
ATOM   1706 1HB  LYS A 108      24.577  12.721 -47.429  1.00  0.00           H  
ATOM   1707 2HB  LYS A 108      26.172  12.116 -47.854  1.00  0.00           H  
ATOM   1708 1HG  LYS A 108      24.423  10.657 -45.871  1.00  0.00           H  
ATOM   1709 2HG  LYS A 108      24.250  10.429 -47.617  1.00  0.00           H  
ATOM   1710 1HD  LYS A 108      26.727   9.892 -47.701  1.00  0.00           H  
ATOM   1711 2HD  LYS A 108      26.722   9.909 -45.931  1.00  0.00           H  
ATOM   1712 1HE  LYS A 108      24.923   8.138 -47.621  1.00  0.00           H  
ATOM   1713 2HE  LYS A 108      26.469   7.621 -46.942  1.00  0.00           H  
ATOM   1714 1HZ  LYS A 108      24.639   6.985 -45.551  1.00  0.00           H  
ATOM   1715 2HZ  LYS A 108      25.592   8.070 -44.754  1.00  0.00           H  
ATOM   1716 3HZ  LYS A 108      24.147   8.551 -45.388  1.00  0.00           H  
ATOM   1717  N   ARG A 109      28.326  12.116 -45.971  1.00  0.00           N  
ATOM   1718  CA  ARG A 109      29.543  11.446 -45.532  1.00  0.00           C  
ATOM   1719  C   ARG A 109      29.965  11.922 -44.149  1.00  0.00           C  
ATOM   1720  O   ARG A 109      30.256  11.113 -43.265  1.00  0.00           O  
ATOM   1721  CB  ARG A 109      30.677  11.695 -46.517  1.00  0.00           C  
ATOM   1722  CG  ARG A 109      32.012  11.088 -46.121  1.00  0.00           C  
ATOM   1723  CD  ARG A 109      33.108  11.537 -47.019  1.00  0.00           C  
ATOM   1724  NE  ARG A 109      33.251  12.985 -47.013  1.00  0.00           N  
ATOM   1725  CZ  ARG A 109      33.827  13.693 -46.022  1.00  0.00           C  
ATOM   1726  NH1 ARG A 109      34.306  13.076 -44.965  1.00  0.00           N  
ATOM   1727  NH2 ARG A 109      33.910  15.010 -46.113  1.00  0.00           N  
ATOM   1728  H   ARG A 109      28.348  12.675 -46.814  1.00  0.00           H  
ATOM   1729  HA  ARG A 109      29.345  10.376 -45.467  1.00  0.00           H  
ATOM   1730 1HB  ARG A 109      30.406  11.290 -47.492  1.00  0.00           H  
ATOM   1731 2HB  ARG A 109      30.824  12.768 -46.639  1.00  0.00           H  
ATOM   1732 1HG  ARG A 109      32.260  11.385 -45.102  1.00  0.00           H  
ATOM   1733 2HG  ARG A 109      31.950  10.001 -46.176  1.00  0.00           H  
ATOM   1734 1HD  ARG A 109      34.052  11.101 -46.690  1.00  0.00           H  
ATOM   1735 2HD  ARG A 109      32.897  11.219 -48.038  1.00  0.00           H  
ATOM   1736  HE  ARG A 109      32.896  13.495 -47.810  1.00  0.00           H  
ATOM   1737 1HH1 ARG A 109      34.243  12.071 -44.895  1.00  0.00           H  
ATOM   1738 2HH1 ARG A 109      34.738  13.607 -44.223  1.00  0.00           H  
ATOM   1739 1HH2 ARG A 109      33.540  15.484 -46.925  1.00  0.00           H  
ATOM   1740 2HH2 ARG A 109      34.341  15.540 -45.370  1.00  0.00           H  
ATOM   1741  N   ALA A 110      29.997  13.237 -43.964  1.00  0.00           N  
ATOM   1742  CA  ALA A 110      30.440  13.825 -42.704  1.00  0.00           C  
ATOM   1743  C   ALA A 110      29.565  13.367 -41.545  1.00  0.00           C  
ATOM   1744  O   ALA A 110      30.064  13.031 -40.472  1.00  0.00           O  
ATOM   1745  CB  ALA A 110      30.439  15.343 -42.800  1.00  0.00           C  
ATOM   1746  H   ALA A 110      29.707  13.846 -44.715  1.00  0.00           H  
ATOM   1747  HA  ALA A 110      31.458  13.486 -42.503  1.00  0.00           H  
ATOM   1748 1HB  ALA A 110      30.771  15.767 -41.853  1.00  0.00           H  
ATOM   1749 2HB  ALA A 110      31.115  15.658 -43.596  1.00  0.00           H  
ATOM   1750 3HB  ALA A 110      29.433  15.694 -43.020  1.00  0.00           H  
ATOM   1751  N   ILE A 111      28.254  13.355 -41.768  1.00  0.00           N  
ATOM   1752  CA  ILE A 111      27.304  12.968 -40.732  1.00  0.00           C  
ATOM   1753  C   ILE A 111      27.428  11.488 -40.396  1.00  0.00           C  
ATOM   1754  O   ILE A 111      27.358  11.096 -39.230  1.00  0.00           O  
ATOM   1755  CB  ILE A 111      25.860  13.278 -41.168  1.00  0.00           C  
ATOM   1756  CG1 ILE A 111      25.636  14.791 -41.236  1.00  0.00           C  
ATOM   1757  CG2 ILE A 111      24.867  12.633 -40.214  1.00  0.00           C  
ATOM   1758  CD1 ILE A 111      24.371  15.189 -41.962  1.00  0.00           C  
ATOM   1759  H   ILE A 111      27.908  13.620 -42.679  1.00  0.00           H  
ATOM   1760  HA  ILE A 111      27.532  13.532 -39.827  1.00  0.00           H  
ATOM   1761  HB  ILE A 111      25.692  12.889 -42.171  1.00  0.00           H  
ATOM   1762 1HG1 ILE A 111      25.594  15.199 -40.227  1.00  0.00           H  
ATOM   1763 2HG1 ILE A 111      26.480  15.261 -41.742  1.00  0.00           H  
ATOM   1764 1HG2 ILE A 111      23.852  12.862 -40.536  1.00  0.00           H  
ATOM   1765 2HG2 ILE A 111      25.012  11.553 -40.213  1.00  0.00           H  
ATOM   1766 3HG2 ILE A 111      25.025  13.020 -39.207  1.00  0.00           H  
ATOM   1767 1HD1 ILE A 111      24.282  16.275 -41.970  1.00  0.00           H  
ATOM   1768 2HD1 ILE A 111      24.408  14.820 -42.988  1.00  0.00           H  
ATOM   1769 3HD1 ILE A 111      23.510  14.759 -41.453  1.00  0.00           H  
ATOM   1770  N   GLU A 112      27.609  10.667 -41.426  1.00  0.00           N  
ATOM   1771  CA  GLU A 112      27.797   9.233 -41.237  1.00  0.00           C  
ATOM   1772  C   GLU A 112      29.010   8.945 -40.362  1.00  0.00           C  
ATOM   1773  O   GLU A 112      28.960   8.096 -39.473  1.00  0.00           O  
ATOM   1774  CB  GLU A 112      27.955   8.533 -42.589  1.00  0.00           C  
ATOM   1775  CG  GLU A 112      27.888   7.014 -42.522  1.00  0.00           C  
ATOM   1776  CD  GLU A 112      27.994   6.364 -43.874  1.00  0.00           C  
ATOM   1777  OE1 GLU A 112      28.970   6.591 -44.547  1.00  0.00           O  
ATOM   1778  OE2 GLU A 112      27.096   5.640 -44.234  1.00  0.00           O  
ATOM   1779  H   GLU A 112      27.616  11.046 -42.361  1.00  0.00           H  
ATOM   1780  HA  GLU A 112      26.920   8.832 -40.729  1.00  0.00           H  
ATOM   1781 1HB  GLU A 112      27.173   8.873 -43.268  1.00  0.00           H  
ATOM   1782 2HB  GLU A 112      28.914   8.807 -43.030  1.00  0.00           H  
ATOM   1783 1HG  GLU A 112      28.702   6.652 -41.894  1.00  0.00           H  
ATOM   1784 2HG  GLU A 112      26.948   6.723 -42.056  1.00  0.00           H  
ATOM   1785  N   GLU A 113      30.101   9.660 -40.620  1.00  0.00           N  
ATOM   1786  CA  GLU A 113      31.331   9.480 -39.857  1.00  0.00           C  
ATOM   1787  C   GLU A 113      31.130   9.839 -38.391  1.00  0.00           C  
ATOM   1788  O   GLU A 113      31.643   9.163 -37.498  1.00  0.00           O  
ATOM   1789  CB  GLU A 113      32.456  10.331 -40.451  1.00  0.00           C  
ATOM   1790  CG  GLU A 113      32.980   9.834 -41.790  1.00  0.00           C  
ATOM   1791  CD  GLU A 113      34.013  10.747 -42.389  1.00  0.00           C  
ATOM   1792  OE1 GLU A 113      34.370  11.708 -41.751  1.00  0.00           O  
ATOM   1793  OE2 GLU A 113      34.446  10.483 -43.486  1.00  0.00           O  
ATOM   1794  H   GLU A 113      30.077  10.346 -41.359  1.00  0.00           H  
ATOM   1795  HA  GLU A 113      31.615   8.427 -39.903  1.00  0.00           H  
ATOM   1796 1HB  GLU A 113      32.105  11.354 -40.587  1.00  0.00           H  
ATOM   1797 2HB  GLU A 113      33.294  10.363 -39.754  1.00  0.00           H  
ATOM   1798 1HG  GLU A 113      33.421   8.847 -41.653  1.00  0.00           H  
ATOM   1799 2HG  GLU A 113      32.145   9.735 -42.482  1.00  0.00           H  
ATOM   1800  N   ILE A 114      30.377  10.908 -38.146  1.00  0.00           N  
ATOM   1801  CA  ILE A 114      30.050  11.319 -36.788  1.00  0.00           C  
ATOM   1802  C   ILE A 114      29.230  10.253 -36.070  1.00  0.00           C  
ATOM   1803  O   ILE A 114      29.507   9.914 -34.919  1.00  0.00           O  
ATOM   1804  CB  ILE A 114      29.274  12.649 -36.790  1.00  0.00           C  
ATOM   1805  CG1 ILE A 114      30.174  13.790 -37.271  1.00  0.00           C  
ATOM   1806  CG2 ILE A 114      28.727  12.948 -35.402  1.00  0.00           C  
ATOM   1807  CD1 ILE A 114      29.427  15.068 -37.580  1.00  0.00           C  
ATOM   1808  H   ILE A 114      30.026  11.448 -38.924  1.00  0.00           H  
ATOM   1809  HA  ILE A 114      30.978  11.450 -36.232  1.00  0.00           H  
ATOM   1810  HB  ILE A 114      28.444  12.585 -37.492  1.00  0.00           H  
ATOM   1811 1HG1 ILE A 114      30.923  14.009 -36.511  1.00  0.00           H  
ATOM   1812 2HG1 ILE A 114      30.704  13.481 -38.172  1.00  0.00           H  
ATOM   1813 1HG2 ILE A 114      28.182  13.891 -35.422  1.00  0.00           H  
ATOM   1814 2HG2 ILE A 114      28.054  12.147 -35.097  1.00  0.00           H  
ATOM   1815 3HG2 ILE A 114      29.551  13.019 -34.693  1.00  0.00           H  
ATOM   1816 1HD1 ILE A 114      30.131  15.829 -37.916  1.00  0.00           H  
ATOM   1817 2HD1 ILE A 114      28.694  14.880 -38.366  1.00  0.00           H  
ATOM   1818 3HD1 ILE A 114      28.916  15.417 -36.684  1.00  0.00           H  
ATOM   1819  N   ALA A 115      28.224   9.726 -36.759  1.00  0.00           N  
ATOM   1820  CA  ALA A 115      27.379   8.678 -36.198  1.00  0.00           C  
ATOM   1821  C   ALA A 115      28.191   7.433 -35.868  1.00  0.00           C  
ATOM   1822  O   ALA A 115      27.937   6.764 -34.867  1.00  0.00           O  
ATOM   1823  CB  ALA A 115      26.253   8.333 -37.161  1.00  0.00           C  
ATOM   1824  H   ALA A 115      28.040  10.060 -37.693  1.00  0.00           H  
ATOM   1825  HA  ALA A 115      26.942   9.046 -35.269  1.00  0.00           H  
ATOM   1826 1HB  ALA A 115      25.630   7.548 -36.730  1.00  0.00           H  
ATOM   1827 2HB  ALA A 115      25.644   9.220 -37.343  1.00  0.00           H  
ATOM   1828 3HB  ALA A 115      26.672   7.984 -38.103  1.00  0.00           H  
ATOM   1829  N   ARG A 116      29.168   7.128 -36.714  1.00  0.00           N  
ATOM   1830  CA  ARG A 116      29.998   5.944 -36.532  1.00  0.00           C  
ATOM   1831  C   ARG A 116      30.868   6.067 -35.286  1.00  0.00           C  
ATOM   1832  O   ARG A 116      31.098   5.090 -34.579  1.00  0.00           O  
ATOM   1833  CB  ARG A 116      30.887   5.721 -37.747  1.00  0.00           C  
ATOM   1834  CG  ARG A 116      31.756   4.475 -37.684  1.00  0.00           C  
ATOM   1835  CD  ARG A 116      33.131   4.788 -37.216  1.00  0.00           C  
ATOM   1836  NE  ARG A 116      33.939   3.589 -37.067  1.00  0.00           N  
ATOM   1837  CZ  ARG A 116      33.937   2.794 -35.980  1.00  0.00           C  
ATOM   1838  NH1 ARG A 116      33.166   3.083 -34.956  1.00  0.00           N  
ATOM   1839  NH2 ARG A 116      34.711   1.723 -35.942  1.00  0.00           N  
ATOM   1840  H   ARG A 116      29.341   7.733 -37.505  1.00  0.00           H  
ATOM   1841  HA  ARG A 116      29.345   5.083 -36.393  1.00  0.00           H  
ATOM   1842 1HB  ARG A 116      30.268   5.646 -38.641  1.00  0.00           H  
ATOM   1843 2HB  ARG A 116      31.548   6.578 -37.877  1.00  0.00           H  
ATOM   1844 1HG  ARG A 116      31.314   3.757 -36.993  1.00  0.00           H  
ATOM   1845 2HG  ARG A 116      31.825   4.029 -38.676  1.00  0.00           H  
ATOM   1846 1HD  ARG A 116      33.620   5.442 -37.937  1.00  0.00           H  
ATOM   1847 2HD  ARG A 116      33.081   5.287 -36.248  1.00  0.00           H  
ATOM   1848  HE  ARG A 116      34.546   3.333 -37.835  1.00  0.00           H  
ATOM   1849 1HH1 ARG A 116      32.574   3.903 -34.984  1.00  0.00           H  
ATOM   1850 2HH1 ARG A 116      33.164   2.489 -34.139  1.00  0.00           H  
ATOM   1851 1HH2 ARG A 116      35.304   1.500 -36.729  1.00  0.00           H  
ATOM   1852 2HH2 ARG A 116      34.709   1.128 -35.127  1.00  0.00           H  
ATOM   1853  N   GLU A 117      31.349   7.278 -35.025  1.00  0.00           N  
ATOM   1854  CA  GLU A 117      32.222   7.526 -33.886  1.00  0.00           C  
ATOM   1855  C   GLU A 117      31.425   7.620 -32.591  1.00  0.00           C  
ATOM   1856  O   GLU A 117      31.886   7.191 -31.532  1.00  0.00           O  
ATOM   1857  CB  GLU A 117      33.023   8.812 -34.099  1.00  0.00           C  
ATOM   1858  CG  GLU A 117      34.073   8.724 -35.197  1.00  0.00           C  
ATOM   1859  CD  GLU A 117      35.139   7.704 -34.906  1.00  0.00           C  
ATOM   1860  OE1 GLU A 117      35.480   7.539 -33.760  1.00  0.00           O  
ATOM   1861  OE2 GLU A 117      35.613   7.089 -35.833  1.00  0.00           O  
ATOM   1862  H   GLU A 117      31.104   8.047 -35.634  1.00  0.00           H  
ATOM   1863  HA  GLU A 117      32.912   6.688 -33.788  1.00  0.00           H  
ATOM   1864 1HB  GLU A 117      32.343   9.626 -34.351  1.00  0.00           H  
ATOM   1865 2HB  GLU A 117      33.529   9.083 -33.172  1.00  0.00           H  
ATOM   1866 1HG  GLU A 117      33.583   8.463 -36.134  1.00  0.00           H  
ATOM   1867 2HG  GLU A 117      34.537   9.702 -35.321  1.00  0.00           H  
ATOM   1868  N   ALA A 118      30.226   8.186 -32.680  1.00  0.00           N  
ATOM   1869  CA  ALA A 118      29.389   8.400 -31.506  1.00  0.00           C  
ATOM   1870  C   ALA A 118      29.006   7.078 -30.853  1.00  0.00           C  
ATOM   1871  O   ALA A 118      28.703   6.100 -31.540  1.00  0.00           O  
ATOM   1872  CB  ALA A 118      28.143   9.189 -31.879  1.00  0.00           C  
ATOM   1873  H   ALA A 118      29.884   8.474 -33.586  1.00  0.00           H  
ATOM   1874  HA  ALA A 118      29.967   8.975 -30.781  1.00  0.00           H  
ATOM   1875 1HB  ALA A 118      27.529   9.343 -30.992  1.00  0.00           H  
ATOM   1876 2HB  ALA A 118      28.434  10.155 -32.290  1.00  0.00           H  
ATOM   1877 3HB  ALA A 118      27.572   8.635 -32.623  1.00  0.00           H  
ATOM   1878  N   ARG A 119      29.021   7.054 -29.524  1.00  0.00           N  
ATOM   1879  CA  ARG A 119      28.572   5.886 -28.775  1.00  0.00           C  
ATOM   1880  C   ARG A 119      27.140   6.065 -28.288  1.00  0.00           C  
ATOM   1881  O   ARG A 119      26.559   5.157 -27.693  1.00  0.00           O  
ATOM   1882  CB  ARG A 119      29.482   5.630 -27.583  1.00  0.00           C  
ATOM   1883  CG  ARG A 119      30.886   5.165 -27.939  1.00  0.00           C  
ATOM   1884  CD  ARG A 119      31.750   5.059 -26.736  1.00  0.00           C  
ATOM   1885  NE  ARG A 119      33.044   4.472 -27.047  1.00  0.00           N  
ATOM   1886  CZ  ARG A 119      34.087   5.150 -27.563  1.00  0.00           C  
ATOM   1887  NH1 ARG A 119      33.975   6.435 -27.818  1.00  0.00           N  
ATOM   1888  NH2 ARG A 119      35.224   4.525 -27.812  1.00  0.00           N  
ATOM   1889  H   ARG A 119      29.354   7.862 -29.022  1.00  0.00           H  
ATOM   1890  HA  ARG A 119      28.588   5.021 -29.438  1.00  0.00           H  
ATOM   1891 1HB  ARG A 119      29.576   6.541 -26.995  1.00  0.00           H  
ATOM   1892 2HB  ARG A 119      29.036   4.870 -26.941  1.00  0.00           H  
ATOM   1893 1HG  ARG A 119      30.835   4.184 -28.412  1.00  0.00           H  
ATOM   1894 2HG  ARG A 119      31.342   5.877 -28.627  1.00  0.00           H  
ATOM   1895 1HD  ARG A 119      31.918   6.051 -26.319  1.00  0.00           H  
ATOM   1896 2HD  ARG A 119      31.262   4.431 -25.991  1.00  0.00           H  
ATOM   1897  HE  ARG A 119      33.169   3.485 -26.865  1.00  0.00           H  
ATOM   1898 1HH1 ARG A 119      33.105   6.914 -27.628  1.00  0.00           H  
ATOM   1899 2HH1 ARG A 119      34.757   6.944 -28.204  1.00  0.00           H  
ATOM   1900 1HH2 ARG A 119      35.311   3.537 -27.615  1.00  0.00           H  
ATOM   1901 2HH2 ARG A 119      36.006   5.033 -28.198  1.00  0.00           H  
ATOM   1902  N   ASP A 120      26.576   7.240 -28.541  1.00  0.00           N  
ATOM   1903  CA  ASP A 120      25.225   7.554 -28.090  1.00  0.00           C  
ATOM   1904  C   ASP A 120      24.196   7.217 -29.162  1.00  0.00           C  
ATOM   1905  O   ASP A 120      24.246   7.745 -30.274  1.00  0.00           O  
ATOM   1906  CB  ASP A 120      25.114   9.034 -27.716  1.00  0.00           C  
ATOM   1907  CG  ASP A 120      23.750   9.401 -27.146  1.00  0.00           C  
ATOM   1908  OD1 ASP A 120      22.908   8.539 -27.073  1.00  0.00           O  
ATOM   1909  OD2 ASP A 120      23.565  10.540 -26.790  1.00  0.00           O  
ATOM   1910  H   ASP A 120      27.096   7.935 -29.058  1.00  0.00           H  
ATOM   1911  HA  ASP A 120      25.000   6.946 -27.214  1.00  0.00           H  
ATOM   1912 1HB  ASP A 120      25.878   9.281 -26.978  1.00  0.00           H  
ATOM   1913 2HB  ASP A 120      25.300   9.648 -28.598  1.00  0.00           H  
ATOM   1914  N   LEU A 121      23.263   6.334 -28.821  1.00  0.00           N  
ATOM   1915  CA  LEU A 121      22.237   5.900 -29.763  1.00  0.00           C  
ATOM   1916  C   LEU A 121      21.352   7.068 -30.188  1.00  0.00           C  
ATOM   1917  O   LEU A 121      20.848   7.098 -31.312  1.00  0.00           O  
ATOM   1918  CB  LEU A 121      21.375   4.797 -29.137  1.00  0.00           C  
ATOM   1919  CG  LEU A 121      22.083   3.460 -28.887  1.00  0.00           C  
ATOM   1920  CD1 LEU A 121      21.165   2.538 -28.097  1.00  0.00           C  
ATOM   1921  CD2 LEU A 121      22.472   2.835 -30.218  1.00  0.00           C  
ATOM   1922  H   LEU A 121      23.264   5.953 -27.886  1.00  0.00           H  
ATOM   1923  HA  LEU A 121      22.734   5.517 -30.653  1.00  0.00           H  
ATOM   1924 1HB  LEU A 121      20.995   5.154 -28.181  1.00  0.00           H  
ATOM   1925 2HB  LEU A 121      20.526   4.605 -29.793  1.00  0.00           H  
ATOM   1926  HG  LEU A 121      22.980   3.629 -28.290  1.00  0.00           H  
ATOM   1927 1HD1 LEU A 121      21.668   1.587 -27.920  1.00  0.00           H  
ATOM   1928 2HD1 LEU A 121      20.918   3.001 -27.142  1.00  0.00           H  
ATOM   1929 3HD1 LEU A 121      20.250   2.363 -28.663  1.00  0.00           H  
ATOM   1930 1HD2 LEU A 121      22.977   1.885 -30.041  1.00  0.00           H  
ATOM   1931 2HD2 LEU A 121      21.577   2.664 -30.816  1.00  0.00           H  
ATOM   1932 3HD2 LEU A 121      23.143   3.507 -30.754  1.00  0.00           H  
ATOM   1933  N   ARG A 122      21.169   8.024 -29.287  1.00  0.00           N  
ATOM   1934  CA  ARG A 122      20.397   9.223 -29.588  1.00  0.00           C  
ATOM   1935  C   ARG A 122      21.028  10.012 -30.729  1.00  0.00           C  
ATOM   1936  O   ARG A 122      20.328  10.530 -31.599  1.00  0.00           O  
ATOM   1937  CB  ARG A 122      20.289  10.112 -28.357  1.00  0.00           C  
ATOM   1938  CG  ARG A 122      19.481  11.384 -28.557  1.00  0.00           C  
ATOM   1939  CD  ARG A 122      19.434  12.205 -27.321  1.00  0.00           C  
ATOM   1940  NE  ARG A 122      18.775  13.482 -27.540  1.00  0.00           N  
ATOM   1941  CZ  ARG A 122      19.370  14.570 -28.067  1.00  0.00           C  
ATOM   1942  NH1 ARG A 122      20.636  14.521 -28.419  1.00  0.00           N  
ATOM   1943  NH2 ARG A 122      18.682  15.687 -28.227  1.00  0.00           N  
ATOM   1944  H   ARG A 122      21.575   7.918 -28.367  1.00  0.00           H  
ATOM   1945  HA  ARG A 122      19.399   8.921 -29.906  1.00  0.00           H  
ATOM   1946 1HB  ARG A 122      19.829   9.553 -27.543  1.00  0.00           H  
ATOM   1947 2HB  ARG A 122      21.287  10.404 -28.031  1.00  0.00           H  
ATOM   1948 1HG  ARG A 122      19.932  11.982 -29.349  1.00  0.00           H  
ATOM   1949 2HG  ARG A 122      18.458  11.126 -28.835  1.00  0.00           H  
ATOM   1950 1HD  ARG A 122      18.886  11.668 -26.546  1.00  0.00           H  
ATOM   1951 2HD  ARG A 122      20.449  12.401 -26.975  1.00  0.00           H  
ATOM   1952  HE  ARG A 122      17.800  13.559 -27.282  1.00  0.00           H  
ATOM   1953 1HH1 ARG A 122      21.161  13.667 -28.297  1.00  0.00           H  
ATOM   1954 2HH1 ARG A 122      21.082  15.336 -28.813  1.00  0.00           H  
ATOM   1955 1HH2 ARG A 122      17.709  15.725 -27.956  1.00  0.00           H  
ATOM   1956 2HH2 ARG A 122      19.128  16.502 -28.621  1.00  0.00           H  
ATOM   1957  N   VAL A 123      22.352  10.101 -30.717  1.00  0.00           N  
ATOM   1958  CA  VAL A 123      23.078  10.846 -31.738  1.00  0.00           C  
ATOM   1959  C   VAL A 123      23.024  10.133 -33.083  1.00  0.00           C  
ATOM   1960  O   VAL A 123      22.789  10.758 -34.117  1.00  0.00           O  
ATOM   1961  CB  VAL A 123      24.548  11.033 -31.319  1.00  0.00           C  
ATOM   1962  CG1 VAL A 123      25.364  11.594 -32.474  1.00  0.00           C  
ATOM   1963  CG2 VAL A 123      24.629  11.949 -30.107  1.00  0.00           C  
ATOM   1964  H   VAL A 123      22.870   9.643 -29.981  1.00  0.00           H  
ATOM   1965  HA  VAL A 123      22.605  11.820 -31.861  1.00  0.00           H  
ATOM   1966  HB  VAL A 123      24.972  10.060 -31.069  1.00  0.00           H  
ATOM   1967 1HG1 VAL A 123      26.401  11.719 -32.160  1.00  0.00           H  
ATOM   1968 2HG1 VAL A 123      25.322  10.905 -33.317  1.00  0.00           H  
ATOM   1969 3HG1 VAL A 123      24.957  12.560 -32.772  1.00  0.00           H  
ATOM   1970 1HG2 VAL A 123      25.671  12.076 -29.816  1.00  0.00           H  
ATOM   1971 2HG2 VAL A 123      24.200  12.920 -30.356  1.00  0.00           H  
ATOM   1972 3HG2 VAL A 123      24.072  11.507 -29.280  1.00  0.00           H  
ATOM   1973  N   GLU A 124      23.239   8.822 -33.063  1.00  0.00           N  
ATOM   1974  CA  GLU A 124      23.183   8.017 -34.276  1.00  0.00           C  
ATOM   1975  C   GLU A 124      21.806   8.091 -34.924  1.00  0.00           C  
ATOM   1976  O   GLU A 124      21.689   8.210 -36.143  1.00  0.00           O  
ATOM   1977  CB  GLU A 124      23.534   6.560 -33.966  1.00  0.00           C  
ATOM   1978  CG  GLU A 124      23.503   5.634 -35.174  1.00  0.00           C  
ATOM   1979  CD  GLU A 124      24.054   4.267 -34.878  1.00  0.00           C  
ATOM   1980  OE1 GLU A 124      24.073   3.891 -33.730  1.00  0.00           O  
ATOM   1981  OE2 GLU A 124      24.456   3.598 -35.800  1.00  0.00           O  
ATOM   1982  H   GLU A 124      23.447   8.372 -32.183  1.00  0.00           H  
ATOM   1983  HA  GLU A 124      23.916   8.407 -34.983  1.00  0.00           H  
ATOM   1984 1HB  GLU A 124      24.533   6.510 -33.532  1.00  0.00           H  
ATOM   1985 2HB  GLU A 124      22.836   6.167 -33.226  1.00  0.00           H  
ATOM   1986 1HG  GLU A 124      22.473   5.532 -35.514  1.00  0.00           H  
ATOM   1987 2HG  GLU A 124      24.080   6.087 -35.979  1.00  0.00           H  
ATOM   1988  N   ALA A 125      20.695   8.022 -34.103  1.00  0.00           N  
ATOM   1989  CA  ALA A 125      19.327   8.062 -34.605  1.00  0.00           C  
ATOM   1990  C   ALA A 125      19.034   9.373 -35.313  1.00  0.00           C  
ATOM   1991  O   ALA A 125      18.412   9.392 -36.376  1.00  0.00           O  
ATOM   1992  CB  ALA A 125      18.338   7.846 -33.468  1.00  0.00           C  
ATOM   1993  H   ALA A 125      20.852   7.939 -33.108  1.00  0.00           H  
ATOM   1994  HA  ALA A 125      19.209   7.259 -35.332  1.00  0.00           H  
ATOM   1995 1HB  ALA A 125      17.321   7.879 -33.860  1.00  0.00           H  
ATOM   1996 2HB  ALA A 125      18.519   6.874 -33.009  1.00  0.00           H  
ATOM   1997 3HB  ALA A 125      18.464   8.629 -32.722  1.00  0.00           H  
ATOM   1998  N   LEU A 126      19.487  10.466 -34.715  1.00  0.00           N  
ATOM   1999  CA  LEU A 126      19.344  11.778 -35.302  1.00  0.00           C  
ATOM   2000  C   LEU A 126      20.229  11.940 -36.534  1.00  0.00           C  
ATOM   2001  O   LEU A 126      19.822  12.544 -37.527  1.00  0.00           O  
ATOM   2002  CB  LEU A 126      19.691  12.854 -34.266  1.00  0.00           C  
ATOM   2003  CG  LEU A 126      18.696  13.008 -33.108  1.00  0.00           C  
ATOM   2004  CD1 LEU A 126      19.324  13.853 -32.008  1.00  0.00           C  
ATOM   2005  CD2 LEU A 126      17.414  13.645 -33.623  1.00  0.00           C  
ATOM   2006  H   LEU A 126      19.947  10.375 -33.820  1.00  0.00           H  
ATOM   2007  HA  LEU A 126      18.307  11.906 -35.614  1.00  0.00           H  
ATOM   2008 1HB  LEU A 126      20.665  12.622 -33.837  1.00  0.00           H  
ATOM   2009 2HB  LEU A 126      19.761  13.816 -34.773  1.00  0.00           H  
ATOM   2010  HG  LEU A 126      18.471  12.027 -32.689  1.00  0.00           H  
ATOM   2011 1HD1 LEU A 126      18.617  13.962 -31.185  1.00  0.00           H  
ATOM   2012 2HD1 LEU A 126      20.228  13.364 -31.645  1.00  0.00           H  
ATOM   2013 3HD1 LEU A 126      19.575  14.836 -32.403  1.00  0.00           H  
ATOM   2014 1HD2 LEU A 126      16.706  13.754 -32.800  1.00  0.00           H  
ATOM   2015 2HD2 LEU A 126      17.638  14.626 -34.041  1.00  0.00           H  
ATOM   2016 3HD2 LEU A 126      16.977  13.012 -34.395  1.00  0.00           H  
ATOM   2017  N   ALA A 127      21.454  11.402 -36.485  1.00  0.00           N  
ATOM   2018  CA  ALA A 127      22.316  11.471 -37.659  1.00  0.00           C  
ATOM   2019  C   ALA A 127      21.730  10.662 -38.806  1.00  0.00           C  
ATOM   2020  O   ALA A 127      21.809  11.065 -39.967  1.00  0.00           O  
ATOM   2021  CB  ALA A 127      23.717  10.979 -37.325  1.00  0.00           C  
ATOM   2022  H   ALA A 127      21.796  10.947 -35.650  1.00  0.00           H  
ATOM   2023  HA  ALA A 127      22.388  12.513 -37.975  1.00  0.00           H  
ATOM   2024 1HB  ALA A 127      24.344  11.034 -38.214  1.00  0.00           H  
ATOM   2025 2HB  ALA A 127      24.144  11.604 -36.541  1.00  0.00           H  
ATOM   2026 3HB  ALA A 127      23.667   9.948 -36.979  1.00  0.00           H  
ATOM   2027  N   LEU A 128      21.127   9.505 -38.522  1.00  0.00           N  
ATOM   2028  CA  LEU A 128      20.559   8.734 -39.607  1.00  0.00           C  
ATOM   2029  C   LEU A 128      19.416   9.486 -40.266  1.00  0.00           C  
ATOM   2030  O   LEU A 128      19.267   9.462 -41.487  1.00  0.00           O  
ATOM   2031  CB  LEU A 128      20.062   7.378 -39.091  1.00  0.00           C  
ATOM   2032  CG  LEU A 128      21.153   6.387 -38.666  1.00  0.00           C  
ATOM   2033  CD1 LEU A 128      20.538   5.289 -37.810  1.00  0.00           C  
ATOM   2034  CD2 LEU A 128      21.820   5.805 -39.905  1.00  0.00           C  
ATOM   2035  H   LEU A 128      21.056   9.152 -37.579  1.00  0.00           H  
ATOM   2036  HA  LEU A 128      21.335   8.562 -40.353  1.00  0.00           H  
ATOM   2037 1HB  LEU A 128      19.418   7.549 -38.230  1.00  0.00           H  
ATOM   2038 2HB  LEU A 128      19.469   6.904 -39.872  1.00  0.00           H  
ATOM   2039  HG  LEU A 128      21.899   6.903 -38.061  1.00  0.00           H  
ATOM   2040 1HD1 LEU A 128      21.313   4.584 -37.508  1.00  0.00           H  
ATOM   2041 2HD1 LEU A 128      20.085   5.731 -36.922  1.00  0.00           H  
ATOM   2042 3HD1 LEU A 128      19.775   4.764 -38.384  1.00  0.00           H  
ATOM   2043 1HD2 LEU A 128      22.596   5.101 -39.603  1.00  0.00           H  
ATOM   2044 2HD2 LEU A 128      21.075   5.287 -40.510  1.00  0.00           H  
ATOM   2045 3HD2 LEU A 128      22.267   6.609 -40.489  1.00  0.00           H  
ATOM   2046  N   LEU A 129      18.593  10.167 -39.454  1.00  0.00           N  
ATOM   2047  CA  LEU A 129      17.488  10.932 -40.004  1.00  0.00           C  
ATOM   2048  C   LEU A 129      17.990  12.102 -40.823  1.00  0.00           C  
ATOM   2049  O   LEU A 129      17.408  12.447 -41.852  1.00  0.00           O  
ATOM   2050  CB  LEU A 129      16.581  11.439 -38.876  1.00  0.00           C  
ATOM   2051  CG  LEU A 129      15.814  10.360 -38.101  1.00  0.00           C  
ATOM   2052  CD1 LEU A 129      15.266  10.953 -36.811  1.00  0.00           C  
ATOM   2053  CD2 LEU A 129      14.693   9.811 -38.971  1.00  0.00           C  
ATOM   2054  H   LEU A 129      18.733  10.153 -38.454  1.00  0.00           H  
ATOM   2055  HA  LEU A 129      16.906  10.281 -40.654  1.00  0.00           H  
ATOM   2056 1HB  LEU A 129      17.191  11.989 -38.160  1.00  0.00           H  
ATOM   2057 2HB  LEU A 129      15.848  12.126 -39.300  1.00  0.00           H  
ATOM   2058  HG  LEU A 129      16.495   9.551 -37.834  1.00  0.00           H  
ATOM   2059 1HD1 LEU A 129      14.720  10.185 -36.260  1.00  0.00           H  
ATOM   2060 2HD1 LEU A 129      16.090  11.319 -36.200  1.00  0.00           H  
ATOM   2061 3HD1 LEU A 129      14.593  11.776 -37.046  1.00  0.00           H  
ATOM   2062 1HD2 LEU A 129      14.148   9.044 -38.421  1.00  0.00           H  
ATOM   2063 2HD2 LEU A 129      14.011  10.619 -39.238  1.00  0.00           H  
ATOM   2064 3HD2 LEU A 129      15.115   9.378 -39.878  1.00  0.00           H  
ATOM   2065  N   ALA A 130      19.077  12.740 -40.390  1.00  0.00           N  
ATOM   2066  CA  ALA A 130      19.606  13.861 -41.145  1.00  0.00           C  
ATOM   2067  C   ALA A 130      20.062  13.396 -42.526  1.00  0.00           C  
ATOM   2068  O   ALA A 130      19.834  14.097 -43.514  1.00  0.00           O  
ATOM   2069  CB  ALA A 130      20.752  14.520 -40.391  1.00  0.00           C  
ATOM   2070  H   ALA A 130      19.503  12.473 -39.495  1.00  0.00           H  
ATOM   2071  HA  ALA A 130      18.814  14.602 -41.260  1.00  0.00           H  
ATOM   2072 1HB  ALA A 130      21.138  15.355 -40.974  1.00  0.00           H  
ATOM   2073 2HB  ALA A 130      20.392  14.884 -39.428  1.00  0.00           H  
ATOM   2074 3HB  ALA A 130      21.546  13.792 -40.229  1.00  0.00           H  
ATOM   2075  N   MET A 131      20.685  12.208 -42.601  1.00  0.00           N  
ATOM   2076  CA  MET A 131      21.174  11.686 -43.873  1.00  0.00           C  
ATOM   2077  C   MET A 131      20.010  11.307 -44.788  1.00  0.00           C  
ATOM   2078  O   MET A 131      20.094  11.482 -46.010  1.00  0.00           O  
ATOM   2079  CB  MET A 131      22.084  10.482 -43.636  1.00  0.00           C  
ATOM   2080  CG  MET A 131      23.426  10.822 -43.002  1.00  0.00           C  
ATOM   2081  SD  MET A 131      24.552   9.414 -42.959  1.00  0.00           S  
ATOM   2082  CE  MET A 131      23.821   8.437 -41.649  1.00  0.00           C  
ATOM   2083  H   MET A 131      20.878  11.699 -41.732  1.00  0.00           H  
ATOM   2084  HA  MET A 131      21.764  12.461 -44.362  1.00  0.00           H  
ATOM   2085 1HB  MET A 131      21.580   9.768 -42.987  1.00  0.00           H  
ATOM   2086 2HB  MET A 131      22.280   9.981 -44.585  1.00  0.00           H  
ATOM   2087 1HG  MET A 131      23.900  11.626 -43.564  1.00  0.00           H  
ATOM   2088 2HG  MET A 131      23.268  11.168 -41.981  1.00  0.00           H  
ATOM   2089 1HE  MET A 131      24.407   7.529 -41.502  1.00  0.00           H  
ATOM   2090 2HE  MET A 131      23.812   9.017 -40.725  1.00  0.00           H  
ATOM   2091 3HE  MET A 131      22.799   8.170 -41.920  1.00  0.00           H  
ATOM   2092  N   ALA A 132      18.911  10.823 -44.196  1.00  0.00           N  
ATOM   2093  CA  ALA A 132      17.704  10.515 -44.948  1.00  0.00           C  
ATOM   2094  C   ALA A 132      17.150  11.797 -45.576  1.00  0.00           C  
ATOM   2095  O   ALA A 132      16.705  11.780 -46.737  1.00  0.00           O  
ATOM   2096  CB  ALA A 132      16.666   9.857 -44.051  1.00  0.00           C  
ATOM   2097  H   ALA A 132      18.941  10.601 -43.195  1.00  0.00           H  
ATOM   2098  HA  ALA A 132      17.960   9.810 -45.739  1.00  0.00           H  
ATOM   2099 1HB  ALA A 132      15.768   9.642 -44.631  1.00  0.00           H  
ATOM   2100 2HB  ALA A 132      17.069   8.926 -43.650  1.00  0.00           H  
ATOM   2101 3HB  ALA A 132      16.417  10.527 -43.231  1.00  0.00           H  
ATOM   2102  N   ARG A 133      17.204  12.922 -44.841  1.00  0.00           N  
ATOM   2103  CA  ARG A 133      16.751  14.188 -45.399  1.00  0.00           C  
ATOM   2104  C   ARG A 133      17.648  14.653 -46.535  1.00  0.00           C  
ATOM   2105  O   ARG A 133      17.147  15.158 -47.546  1.00  0.00           O  
ATOM   2106  CB  ARG A 133      16.710  15.262 -44.321  1.00  0.00           C  
ATOM   2107  CG  ARG A 133      15.604  15.091 -43.291  1.00  0.00           C  
ATOM   2108  CD  ARG A 133      15.373  16.340 -42.522  1.00  0.00           C  
ATOM   2109  NE  ARG A 133      16.545  16.730 -41.754  1.00  0.00           N  
ATOM   2110  CZ  ARG A 133      16.816  16.304 -40.503  1.00  0.00           C  
ATOM   2111  NH1 ARG A 133      15.991  15.480 -39.897  1.00  0.00           N  
ATOM   2112  NH2 ARG A 133      17.910  16.716 -39.888  1.00  0.00           N  
ATOM   2113  H   ARG A 133      17.526  12.872 -43.867  1.00  0.00           H  
ATOM   2114  HA  ARG A 133      15.743  14.051 -45.794  1.00  0.00           H  
ATOM   2115 1HB  ARG A 133      17.658  15.276 -43.787  1.00  0.00           H  
ATOM   2116 2HB  ARG A 133      16.580  16.239 -44.785  1.00  0.00           H  
ATOM   2117 1HG  ARG A 133      14.675  14.822 -43.795  1.00  0.00           H  
ATOM   2118 2HG  ARG A 133      15.879  14.301 -42.590  1.00  0.00           H  
ATOM   2119 1HD  ARG A 133      15.132  17.151 -43.209  1.00  0.00           H  
ATOM   2120 2HD  ARG A 133      14.544  16.193 -41.829  1.00  0.00           H  
ATOM   2121  HE  ARG A 133      17.203  17.362 -42.186  1.00  0.00           H  
ATOM   2122 1HH1 ARG A 133      15.154  15.164 -40.367  1.00  0.00           H  
ATOM   2123 2HH1 ARG A 133      16.195  15.162 -38.961  1.00  0.00           H  
ATOM   2124 1HH2 ARG A 133      18.545  17.350 -40.355  1.00  0.00           H  
ATOM   2125 2HH2 ARG A 133      18.114  16.398 -38.953  1.00  0.00           H  
ATOM   2126  N   LEU A 134      18.968  14.458 -46.408  1.00  0.00           N  
ATOM   2127  CA  LEU A 134      19.853  14.874 -47.488  1.00  0.00           C  
ATOM   2128  C   LEU A 134      19.578  14.079 -48.758  1.00  0.00           C  
ATOM   2129  O   LEU A 134      19.519  14.666 -49.846  1.00  0.00           O  
ATOM   2130  CB  LEU A 134      21.319  14.696 -47.072  1.00  0.00           C  
ATOM   2131  CG  LEU A 134      21.824  15.655 -45.988  1.00  0.00           C  
ATOM   2132  CD1 LEU A 134      23.175  15.177 -45.474  1.00  0.00           C  
ATOM   2133  CD2 LEU A 134      21.924  17.061 -46.561  1.00  0.00           C  
ATOM   2134  H   LEU A 134      19.353  14.107 -45.522  1.00  0.00           H  
ATOM   2135  HA  LEU A 134      19.669  15.927 -47.698  1.00  0.00           H  
ATOM   2136 1HB  LEU A 134      21.454  13.680 -46.703  1.00  0.00           H  
ATOM   2137 2HB  LEU A 134      21.948  14.827 -47.952  1.00  0.00           H  
ATOM   2138  HG  LEU A 134      21.129  15.655 -45.148  1.00  0.00           H  
ATOM   2139 1HD1 LEU A 134      23.534  15.859 -44.704  1.00  0.00           H  
ATOM   2140 2HD1 LEU A 134      23.071  14.177 -45.052  1.00  0.00           H  
ATOM   2141 3HD1 LEU A 134      23.889  15.151 -46.297  1.00  0.00           H  
ATOM   2142 1HD2 LEU A 134      22.283  17.744 -45.790  1.00  0.00           H  
ATOM   2143 2HD2 LEU A 134      22.620  17.063 -47.400  1.00  0.00           H  
ATOM   2144 3HD2 LEU A 134      20.941  17.385 -46.904  1.00  0.00           H  
ATOM   2145  N   TYR A 135      19.333  12.765 -48.639  1.00  0.00           N  
ATOM   2146  CA  TYR A 135      19.092  11.968 -49.837  1.00  0.00           C  
ATOM   2147  C   TYR A 135      17.759  12.346 -50.479  1.00  0.00           C  
ATOM   2148  O   TYR A 135      17.657  12.421 -51.710  1.00  0.00           O  
ATOM   2149  CB  TYR A 135      19.122  10.475 -49.504  1.00  0.00           C  
ATOM   2150  CG  TYR A 135      20.516   9.890 -49.447  1.00  0.00           C  
ATOM   2151  CD1 TYR A 135      21.168   9.768 -48.229  1.00  0.00           C  
ATOM   2152  CD2 TYR A 135      21.141   9.475 -50.613  1.00  0.00           C  
ATOM   2153  CE1 TYR A 135      22.441   9.234 -48.177  1.00  0.00           C  
ATOM   2154  CE2 TYR A 135      22.414   8.940 -50.561  1.00  0.00           C  
ATOM   2155  CZ  TYR A 135      23.063   8.819 -49.350  1.00  0.00           C  
ATOM   2156  OH  TYR A 135      24.331   8.287 -49.298  1.00  0.00           O  
ATOM   2157  H   TYR A 135      19.410  12.319 -47.717  1.00  0.00           H  
ATOM   2158  HA  TYR A 135      19.883  12.179 -50.557  1.00  0.00           H  
ATOM   2159 1HB  TYR A 135      18.643  10.308 -48.538  1.00  0.00           H  
ATOM   2160 2HB  TYR A 135      18.552   9.924 -50.251  1.00  0.00           H  
ATOM   2161  HD1 TYR A 135      20.676  10.094 -47.312  1.00  0.00           H  
ATOM   2162  HD2 TYR A 135      20.629   9.571 -51.570  1.00  0.00           H  
ATOM   2163  HE1 TYR A 135      22.953   9.138 -47.220  1.00  0.00           H  
ATOM   2164  HE2 TYR A 135      22.906   8.615 -51.478  1.00  0.00           H  
ATOM   2165  HH  TYR A 135      24.615   8.053 -50.185  1.00  0.00           H  
ATOM   2166  N   LEU A 136      16.744  12.641 -49.656  1.00  0.00           N  
ATOM   2167  CA  LEU A 136      15.465  13.084 -50.196  1.00  0.00           C  
ATOM   2168  C   LEU A 136      15.631  14.385 -50.972  1.00  0.00           C  
ATOM   2169  O   LEU A 136      15.045  14.542 -52.050  1.00  0.00           O  
ATOM   2170  CB  LEU A 136      14.447  13.278 -49.065  1.00  0.00           C  
ATOM   2171  CG  LEU A 136      13.056  13.759 -49.497  1.00  0.00           C  
ATOM   2172  CD1 LEU A 136      12.436  12.740 -50.443  1.00  0.00           C  
ATOM   2173  CD2 LEU A 136      12.185  13.964 -48.266  1.00  0.00           C  
ATOM   2174  H   LEU A 136      16.851  12.489 -48.647  1.00  0.00           H  
ATOM   2175  HA  LEU A 136      15.092  12.318 -50.874  1.00  0.00           H  
ATOM   2176 1HB  LEU A 136      14.322  12.330 -48.544  1.00  0.00           H  
ATOM   2177 2HB  LEU A 136      14.846  14.006 -48.359  1.00  0.00           H  
ATOM   2178  HG  LEU A 136      13.149  14.702 -50.037  1.00  0.00           H  
ATOM   2179 1HD1 LEU A 136      11.448  13.082 -50.750  1.00  0.00           H  
ATOM   2180 2HD1 LEU A 136      13.070  12.627 -51.322  1.00  0.00           H  
ATOM   2181 3HD1 LEU A 136      12.346  11.780 -49.935  1.00  0.00           H  
ATOM   2182 1HD2 LEU A 136      11.196  14.307 -48.573  1.00  0.00           H  
ATOM   2183 2HD2 LEU A 136      12.090  13.022 -47.726  1.00  0.00           H  
ATOM   2184 3HD2 LEU A 136      12.642  14.710 -47.617  1.00  0.00           H  
ATOM   2185  N   LEU A 137      16.436  15.320 -50.453  1.00  0.00           N  
ATOM   2186  CA  LEU A 137      16.665  16.570 -51.163  1.00  0.00           C  
ATOM   2187  C   LEU A 137      17.423  16.352 -52.470  1.00  0.00           C  
ATOM   2188  O   LEU A 137      17.094  16.975 -53.486  1.00  0.00           O  
ATOM   2189  CB  LEU A 137      17.445  17.543 -50.270  1.00  0.00           C  
ATOM   2190  CG  LEU A 137      17.780  18.901 -50.899  1.00  0.00           C  
ATOM   2191  CD1 LEU A 137      16.493  19.591 -51.333  1.00  0.00           C  
ATOM   2192  CD2 LEU A 137      18.544  19.752 -49.895  1.00  0.00           C  
ATOM   2193  H   LEU A 137      16.871  15.165 -49.536  1.00  0.00           H  
ATOM   2194  HA  LEU A 137      15.699  17.007 -51.417  1.00  0.00           H  
ATOM   2195 1HB  LEU A 137      16.864  17.730 -49.368  1.00  0.00           H  
ATOM   2196 2HB  LEU A 137      18.384  17.072 -49.980  1.00  0.00           H  
ATOM   2197  HG  LEU A 137      18.393  18.750 -51.788  1.00  0.00           H  
ATOM   2198 1HD1 LEU A 137      16.731  20.556 -51.780  1.00  0.00           H  
ATOM   2199 2HD1 LEU A 137      15.976  18.970 -52.065  1.00  0.00           H  
ATOM   2200 3HD1 LEU A 137      15.851  19.742 -50.466  1.00  0.00           H  
ATOM   2201 1HD2 LEU A 137      18.782  20.717 -50.343  1.00  0.00           H  
ATOM   2202 2HD2 LEU A 137      17.931  19.905 -49.007  1.00  0.00           H  
ATOM   2203 3HD2 LEU A 137      19.467  19.243 -49.616  1.00  0.00           H  
ATOM   2204  N   MET A 138      18.426  15.455 -52.461  1.00  0.00           N  
ATOM   2205  CA  MET A 138      19.188  15.157 -53.668  1.00  0.00           C  
ATOM   2206  C   MET A 138      18.248  14.778 -54.790  1.00  0.00           C  
ATOM   2207  O   MET A 138      18.304  15.368 -55.878  1.00  0.00           O  
ATOM   2208  CB  MET A 138      20.196  14.039 -53.410  1.00  0.00           C  
ATOM   2209  CG  MET A 138      21.356  14.432 -52.506  1.00  0.00           C  
ATOM   2210  SD  MET A 138      22.450  13.046 -52.137  1.00  0.00           S  
ATOM   2211  CE  MET A 138      23.008  13.485 -50.493  1.00  0.00           C  
ATOM   2212  H   MET A 138      18.699  15.010 -51.577  1.00  0.00           H  
ATOM   2213  HA  MET A 138      19.736  16.054 -53.958  1.00  0.00           H  
ATOM   2214 1HB  MET A 138      19.688  13.191 -52.952  1.00  0.00           H  
ATOM   2215 2HB  MET A 138      20.612  13.698 -54.359  1.00  0.00           H  
ATOM   2216 1HG  MET A 138      21.941  15.215 -52.986  1.00  0.00           H  
ATOM   2217 2HG  MET A 138      20.968  14.824 -51.566  1.00  0.00           H  
ATOM   2218 1HE  MET A 138      23.694  12.721 -50.126  1.00  0.00           H  
ATOM   2219 2HE  MET A 138      23.519  14.448 -50.526  1.00  0.00           H  
ATOM   2220 3HE  MET A 138      22.150  13.552 -49.823  1.00  0.00           H  
ATOM   2221  N   VAL A 139      17.355  13.830 -54.532  1.00  0.00           N  
ATOM   2222  CA  VAL A 139      16.474  13.351 -55.573  1.00  0.00           C  
ATOM   2223  C   VAL A 139      15.497  14.422 -56.009  1.00  0.00           C  
ATOM   2224  O   VAL A 139      15.205  14.517 -57.192  1.00  0.00           O  
ATOM   2225  CB  VAL A 139      15.693  12.117 -55.082  1.00  0.00           C  
ATOM   2226  CG1 VAL A 139      14.628  11.723 -56.094  1.00  0.00           C  
ATOM   2227  CG2 VAL A 139      16.652  10.964 -54.831  1.00  0.00           C  
ATOM   2228  H   VAL A 139      17.315  13.412 -53.589  1.00  0.00           H  
ATOM   2229  HA  VAL A 139      17.079  13.063 -56.433  1.00  0.00           H  
ATOM   2230  HB  VAL A 139      15.178  12.370 -54.155  1.00  0.00           H  
ATOM   2231 1HG1 VAL A 139      14.086  10.850 -55.731  1.00  0.00           H  
ATOM   2232 2HG1 VAL A 139      13.932  12.551 -56.231  1.00  0.00           H  
ATOM   2233 3HG1 VAL A 139      15.102  11.485 -57.047  1.00  0.00           H  
ATOM   2234 1HG2 VAL A 139      16.094  10.095 -54.484  1.00  0.00           H  
ATOM   2235 2HG2 VAL A 139      17.172  10.715 -55.757  1.00  0.00           H  
ATOM   2236 3HG2 VAL A 139      17.380  11.254 -54.073  1.00  0.00           H  
ATOM   2237  N   LYS A 140      14.946  15.197 -55.056  1.00  0.00           N  
ATOM   2238  CA  LYS A 140      14.060  16.290 -55.421  1.00  0.00           C  
ATOM   2239  C   LYS A 140      14.735  17.252 -56.382  1.00  0.00           C  
ATOM   2240  O   LYS A 140      14.145  17.612 -57.407  1.00  0.00           O  
ATOM   2241  CB  LYS A 140      13.591  17.038 -54.172  1.00  0.00           C  
ATOM   2242  CG  LYS A 140      12.683  18.227 -54.455  1.00  0.00           C  
ATOM   2243  CD  LYS A 140      12.144  18.831 -53.167  1.00  0.00           C  
ATOM   2244  CE  LYS A 140      11.070  19.871 -53.448  1.00  0.00           C  
ATOM   2245  NZ  LYS A 140      11.646  21.140 -53.970  1.00  0.00           N  
ATOM   2246  H   LYS A 140      15.142  15.021 -54.067  1.00  0.00           H  
ATOM   2247  HA  LYS A 140      13.187  15.874 -55.926  1.00  0.00           H  
ATOM   2248 1HB  LYS A 140      13.050  16.353 -53.518  1.00  0.00           H  
ATOM   2249 2HB  LYS A 140      14.457  17.403 -53.620  1.00  0.00           H  
ATOM   2250 1HG  LYS A 140      13.241  18.991 -54.999  1.00  0.00           H  
ATOM   2251 2HG  LYS A 140      11.845  17.906 -55.074  1.00  0.00           H  
ATOM   2252 1HD  LYS A 140      11.720  18.042 -52.544  1.00  0.00           H  
ATOM   2253 2HD  LYS A 140      12.959  19.304 -52.619  1.00  0.00           H  
ATOM   2254 1HE  LYS A 140      10.366  19.478 -54.181  1.00  0.00           H  
ATOM   2255 2HE  LYS A 140      10.522  20.086 -52.531  1.00  0.00           H  
ATOM   2256 1HZ  LYS A 140      10.903  21.802 -54.144  1.00  0.00           H  
ATOM   2257 2HZ  LYS A 140      12.287  21.524 -53.290  1.00  0.00           H  
ATOM   2258 3HZ  LYS A 140      12.140  20.956 -54.832  1.00  0.00           H  
ATOM   2259  N   LEU A 141      15.980  17.650 -56.086  1.00  0.00           N  
ATOM   2260  CA  LEU A 141      16.660  18.589 -56.967  1.00  0.00           C  
ATOM   2261  C   LEU A 141      16.912  17.987 -58.338  1.00  0.00           C  
ATOM   2262  O   LEU A 141      16.773  18.674 -59.359  1.00  0.00           O  
ATOM   2263  CB  LEU A 141      17.992  19.027 -56.346  1.00  0.00           C  
ATOM   2264  CG  LEU A 141      17.885  19.849 -55.055  1.00  0.00           C  
ATOM   2265  CD1 LEU A 141      19.263  19.977 -54.419  1.00  0.00           C  
ATOM   2266  CD2 LEU A 141      17.299  21.217 -55.370  1.00  0.00           C  
ATOM   2267  H   LEU A 141      16.434  17.319 -55.225  1.00  0.00           H  
ATOM   2268  HA  LEU A 141      16.023  19.465 -57.097  1.00  0.00           H  
ATOM   2269 1HB  LEU A 141      18.581  18.138 -56.125  1.00  0.00           H  
ATOM   2270 2HB  LEU A 141      18.536  19.626 -57.076  1.00  0.00           H  
ATOM   2271  HG  LEU A 141      17.238  19.331 -54.346  1.00  0.00           H  
ATOM   2272 1HD1 LEU A 141      19.187  20.561 -53.501  1.00  0.00           H  
ATOM   2273 2HD1 LEU A 141      19.650  18.985 -54.185  1.00  0.00           H  
ATOM   2274 3HD1 LEU A 141      19.938  20.477 -55.112  1.00  0.00           H  
ATOM   2275 1HD2 LEU A 141      17.223  21.801 -54.453  1.00  0.00           H  
ATOM   2276 2HD2 LEU A 141      17.947  21.736 -56.078  1.00  0.00           H  
ATOM   2277 3HD2 LEU A 141      16.308  21.096 -55.807  1.00  0.00           H  
ATOM   2278  N   GLU A 142      17.265  16.699 -58.379  1.00  0.00           N  
ATOM   2279  CA  GLU A 142      17.519  16.047 -59.650  1.00  0.00           C  
ATOM   2280  C   GLU A 142      16.260  15.973 -60.505  1.00  0.00           C  
ATOM   2281  O   GLU A 142      16.335  16.179 -61.718  1.00  0.00           O  
ATOM   2282  CB  GLU A 142      18.075  14.639 -59.419  1.00  0.00           C  
ATOM   2283  CG  GLU A 142      19.496  14.606 -58.874  1.00  0.00           C  
ATOM   2284  CD  GLU A 142      19.908  13.241 -58.400  1.00  0.00           C  
ATOM   2285  OE1 GLU A 142      19.060  12.384 -58.304  1.00  0.00           O  
ATOM   2286  OE2 GLU A 142      21.072  13.051 -58.133  1.00  0.00           O  
ATOM   2287  H   GLU A 142      17.413  16.178 -57.506  1.00  0.00           H  
ATOM   2288  HA  GLU A 142      18.261  16.631 -60.196  1.00  0.00           H  
ATOM   2289 1HB  GLU A 142      17.434  14.106 -58.717  1.00  0.00           H  
ATOM   2290 2HB  GLU A 142      18.064  14.086 -60.358  1.00  0.00           H  
ATOM   2291 1HG  GLU A 142      20.181  14.928 -59.657  1.00  0.00           H  
ATOM   2292 2HG  GLU A 142      19.573  15.310 -58.048  1.00  0.00           H  
ATOM   2293  N   GLN A 143      15.101  15.714 -59.886  1.00  0.00           N  
ATOM   2294  CA  GLN A 143      13.848  15.642 -60.627  1.00  0.00           C  
ATOM   2295  C   GLN A 143      13.447  17.005 -61.186  1.00  0.00           C  
ATOM   2296  O   GLN A 143      12.898  17.089 -62.296  1.00  0.00           O  
ATOM   2297  CB  GLN A 143      12.731  15.096 -59.732  1.00  0.00           C  
ATOM   2298  CG  GLN A 143      12.819  13.603 -59.469  1.00  0.00           C  
ATOM   2299  CD  GLN A 143      12.691  12.783 -60.738  1.00  0.00           C  
ATOM   2300  OE1 GLN A 143      11.716  12.912 -61.482  1.00  0.00           O  
ATOM   2301  NE2 GLN A 143      13.680  11.932 -60.994  1.00  0.00           N  
ATOM   2302  H   GLN A 143      15.121  15.501 -58.884  1.00  0.00           H  
ATOM   2303  HA  GLN A 143      13.982  14.964 -61.470  1.00  0.00           H  
ATOM   2304 1HB  GLN A 143      12.752  15.609 -58.770  1.00  0.00           H  
ATOM   2305 2HB  GLN A 143      11.764  15.302 -60.191  1.00  0.00           H  
ATOM   2306 1HG  GLN A 143      13.784  13.381 -59.013  1.00  0.00           H  
ATOM   2307 2HG  GLN A 143      12.012  13.316 -58.794  1.00  0.00           H  
ATOM   2308 1HE2 GLN A 143      13.651  11.365 -61.817  1.00  0.00           H  
ATOM   2309 2HE2 GLN A 143      14.452  11.860 -60.364  1.00  0.00           H  
ATOM   2310  N   GLU A 144      13.752  18.079 -60.458  1.00  0.00           N  
ATOM   2311  CA  GLU A 144      13.453  19.415 -60.953  1.00  0.00           C  
ATOM   2312  C   GLU A 144      14.271  19.701 -62.213  1.00  0.00           C  
ATOM   2313  O   GLU A 144      13.737  20.188 -63.223  1.00  0.00           O  
ATOM   2314  CB  GLU A 144      13.746  20.466 -59.880  1.00  0.00           C  
ATOM   2315  CG  GLU A 144      12.788  20.441 -58.697  1.00  0.00           C  
ATOM   2316  CD  GLU A 144      13.197  21.377 -57.593  1.00  0.00           C  
ATOM   2317  OE1 GLU A 144      14.189  22.048 -57.746  1.00  0.00           O  
ATOM   2318  OE2 GLU A 144      12.516  21.421 -56.596  1.00  0.00           O  
ATOM   2319  H   GLU A 144      14.133  17.953 -59.511  1.00  0.00           H  
ATOM   2320  HA  GLU A 144      12.392  19.462 -61.203  1.00  0.00           H  
ATOM   2321 1HB  GLU A 144      14.756  20.322 -59.495  1.00  0.00           H  
ATOM   2322 2HB  GLU A 144      13.704  21.461 -60.323  1.00  0.00           H  
ATOM   2323 1HG  GLU A 144      11.793  20.719 -59.043  1.00  0.00           H  
ATOM   2324 2HG  GLU A 144      12.737  19.426 -58.306  1.00  0.00           H  
ATOM   2325  N   GLU A 145      15.557  19.328 -62.177  1.00  0.00           N  
ATOM   2326  CA  GLU A 145      16.434  19.545 -63.312  1.00  0.00           C  
ATOM   2327  C   GLU A 145      16.090  18.620 -64.471  1.00  0.00           C  
ATOM   2328  O   GLU A 145      16.161  19.036 -65.630  1.00  0.00           O  
ATOM   2329  CB  GLU A 145      17.893  19.340 -62.898  1.00  0.00           C  
ATOM   2330  CG  GLU A 145      18.433  20.402 -61.951  1.00  0.00           C  
ATOM   2331  CD  GLU A 145      18.411  21.782 -62.547  1.00  0.00           C  
ATOM   2332  OE1 GLU A 145      18.798  21.925 -63.682  1.00  0.00           O  
ATOM   2333  OE2 GLU A 145      18.008  22.695 -61.866  1.00  0.00           O  
ATOM   2334  H   GLU A 145      15.940  18.940 -61.308  1.00  0.00           H  
ATOM   2335  HA  GLU A 145      16.313  20.574 -63.651  1.00  0.00           H  
ATOM   2336 1HB  GLU A 145      18.000  18.371 -62.410  1.00  0.00           H  
ATOM   2337 2HB  GLU A 145      18.525  19.330 -63.786  1.00  0.00           H  
ATOM   2338 1HG  GLU A 145      17.833  20.402 -61.041  1.00  0.00           H  
ATOM   2339 2HG  GLU A 145      19.456  20.145 -61.679  1.00  0.00           H  
ATOM   2340  N   LYS A 146      15.686  17.381 -64.177  1.00  0.00           N  
ATOM   2341  CA  LYS A 146      15.371  16.440 -65.235  1.00  0.00           C  
ATOM   2342  C   LYS A 146      14.143  16.888 -66.003  1.00  0.00           C  
ATOM   2343  O   LYS A 146      14.102  16.754 -67.230  1.00  0.00           O  
ATOM   2344  CB  LYS A 146      15.155  15.039 -64.662  1.00  0.00           C  
ATOM   2345  CG  LYS A 146      14.876  13.968 -65.709  1.00  0.00           C  
ATOM   2346  CD  LYS A 146      16.097  13.716 -66.581  1.00  0.00           C  
ATOM   2347  CE  LYS A 146      15.886  12.520 -67.498  1.00  0.00           C  
ATOM   2348  NZ  LYS A 146      17.080  12.251 -68.345  1.00  0.00           N  
ATOM   2349  H   LYS A 146      15.673  17.069 -63.204  1.00  0.00           H  
ATOM   2350  HA  LYS A 146      16.211  16.406 -65.929  1.00  0.00           H  
ATOM   2351 1HB  LYS A 146      16.038  14.735 -64.100  1.00  0.00           H  
ATOM   2352 2HB  LYS A 146      14.314  15.055 -63.968  1.00  0.00           H  
ATOM   2353 1HG  LYS A 146      14.596  13.038 -65.213  1.00  0.00           H  
ATOM   2354 2HG  LYS A 146      14.047  14.285 -66.342  1.00  0.00           H  
ATOM   2355 1HD  LYS A 146      16.299  14.599 -67.189  1.00  0.00           H  
ATOM   2356 2HD  LYS A 146      16.963  13.527 -65.947  1.00  0.00           H  
ATOM   2357 1HE  LYS A 146      15.674  11.636 -66.899  1.00  0.00           H  
ATOM   2358 2HE  LYS A 146      15.031  12.706 -68.147  1.00  0.00           H  
ATOM   2359 1HZ  LYS A 146      16.900  11.453 -68.937  1.00  0.00           H  
ATOM   2360 2HZ  LYS A 146      17.275  13.059 -68.919  1.00  0.00           H  
ATOM   2361 3HZ  LYS A 146      17.876  12.058 -67.754  1.00  0.00           H  
ATOM   2362  N   ALA A 147      13.134  17.422 -65.293  1.00  0.00           N  
ATOM   2363  CA  ALA A 147      11.947  17.884 -65.984  1.00  0.00           C  
ATOM   2364  C   ALA A 147      12.301  19.015 -66.931  1.00  0.00           C  
ATOM   2365  O   ALA A 147      11.818  19.049 -68.065  1.00  0.00           O  
ATOM   2366  CB  ALA A 147      10.886  18.332 -64.988  1.00  0.00           C  
ATOM   2367  H   ALA A 147      13.187  17.459 -64.268  1.00  0.00           H  
ATOM   2368  HA  ALA A 147      11.549  17.055 -66.570  1.00  0.00           H  
ATOM   2369 1HB  ALA A 147      10.006  18.683 -65.527  1.00  0.00           H  
ATOM   2370 2HB  ALA A 147      10.609  17.493 -64.351  1.00  0.00           H  
ATOM   2371 3HB  ALA A 147      11.282  19.139 -64.375  1.00  0.00           H  
ATOM   2372  N   LYS A 148      13.197  19.916 -66.494  1.00  0.00           N  
ATOM   2373  CA  LYS A 148      13.600  21.026 -67.340  1.00  0.00           C  
ATOM   2374  C   LYS A 148      14.353  20.522 -68.563  1.00  0.00           C  
ATOM   2375  O   LYS A 148      14.122  21.027 -69.667  1.00  0.00           O  
ATOM   2376  CB  LYS A 148      14.462  22.016 -66.556  1.00  0.00           C  
ATOM   2377  CG  LYS A 148      13.697  22.843 -65.530  1.00  0.00           C  
ATOM   2378  CD  LYS A 148      14.559  23.966 -64.972  1.00  0.00           C  
ATOM   2379  CE  LYS A 148      15.597  23.434 -63.995  1.00  0.00           C  
ATOM   2380  NZ  LYS A 148      16.336  24.533 -63.317  1.00  0.00           N  
ATOM   2381  H   LYS A 148      13.536  19.869 -65.524  1.00  0.00           H  
ATOM   2382  HA  LYS A 148      12.702  21.544 -67.683  1.00  0.00           H  
ATOM   2383 1HB  LYS A 148      15.249  21.475 -66.029  1.00  0.00           H  
ATOM   2384 2HB  LYS A 148      14.946  22.705 -67.247  1.00  0.00           H  
ATOM   2385 1HG  LYS A 148      12.812  23.274 -66.000  1.00  0.00           H  
ATOM   2386 2HG  LYS A 148      13.376  22.200 -64.712  1.00  0.00           H  
ATOM   2387 1HD  LYS A 148      15.068  24.475 -65.791  1.00  0.00           H  
ATOM   2388 2HD  LYS A 148      13.926  24.688 -64.456  1.00  0.00           H  
ATOM   2389 1HE  LYS A 148      15.106  22.822 -63.240  1.00  0.00           H  
ATOM   2390 2HE  LYS A 148      16.312  22.809 -64.530  1.00  0.00           H  
ATOM   2391 1HZ  LYS A 148      17.015  24.139 -62.680  1.00  0.00           H  
ATOM   2392 2HZ  LYS A 148      16.812  25.097 -64.007  1.00  0.00           H  
ATOM   2393 3HZ  LYS A 148      15.686  25.108 -62.802  1.00  0.00           H  
ATOM   2394  N   GLU A 149      15.234  19.523 -68.383  1.00  0.00           N  
ATOM   2395  CA  GLU A 149      15.993  18.991 -69.513  1.00  0.00           C  
ATOM   2396  C   GLU A 149      15.067  18.360 -70.538  1.00  0.00           C  
ATOM   2397  O   GLU A 149      15.277  18.513 -71.742  1.00  0.00           O  
ATOM   2398  CB  GLU A 149      17.019  17.960 -69.035  1.00  0.00           C  
ATOM   2399  CG  GLU A 149      18.194  18.550 -68.269  1.00  0.00           C  
ATOM   2400  CD  GLU A 149      19.154  17.504 -67.775  1.00  0.00           C  
ATOM   2401  OE1 GLU A 149      18.943  16.349 -68.057  1.00  0.00           O  
ATOM   2402  OE2 GLU A 149      20.100  17.861 -67.112  1.00  0.00           O  
ATOM   2403  H   GLU A 149      15.415  19.178 -67.432  1.00  0.00           H  
ATOM   2404  HA  GLU A 149      16.526  19.814 -69.990  1.00  0.00           H  
ATOM   2405 1HB  GLU A 149      16.529  17.232 -68.388  1.00  0.00           H  
ATOM   2406 2HB  GLU A 149      17.416  17.418 -69.893  1.00  0.00           H  
ATOM   2407 1HG  GLU A 149      18.730  19.239 -68.921  1.00  0.00           H  
ATOM   2408 2HG  GLU A 149      17.813  19.118 -67.420  1.00  0.00           H  
ATOM   2409  N   PHE A 150      14.016  17.667 -70.070  1.00  0.00           N  
ATOM   2410  CA  PHE A 150      13.085  17.029 -70.990  1.00  0.00           C  
ATOM   2411  C   PHE A 150      12.407  18.066 -71.860  1.00  0.00           C  
ATOM   2412  O   PHE A 150      12.270  17.891 -73.078  1.00  0.00           O  
ATOM   2413  CB  PHE A 150      12.033  16.225 -70.224  1.00  0.00           C  
ATOM   2414  CG  PHE A 150      11.114  15.432 -71.110  1.00  0.00           C  
ATOM   2415  CD1 PHE A 150      11.531  14.233 -71.669  1.00  0.00           C  
ATOM   2416  CD2 PHE A 150       9.833  15.882 -71.386  1.00  0.00           C  
ATOM   2417  CE1 PHE A 150      10.687  13.502 -72.483  1.00  0.00           C  
ATOM   2418  CE2 PHE A 150       8.986  15.155 -72.199  1.00  0.00           C  
ATOM   2419  CZ  PHE A 150       9.415  13.963 -72.749  1.00  0.00           C  
ATOM   2420  H   PHE A 150      13.913  17.540 -69.058  1.00  0.00           H  
ATOM   2421  HA  PHE A 150      13.647  16.345 -71.630  1.00  0.00           H  
ATOM   2422 1HB  PHE A 150      12.527  15.534 -69.542  1.00  0.00           H  
ATOM   2423 2HB  PHE A 150      11.426  16.901 -69.623  1.00  0.00           H  
ATOM   2424  HD1 PHE A 150      12.537  13.868 -71.458  1.00  0.00           H  
ATOM   2425  HD2 PHE A 150       9.494  16.825 -70.951  1.00  0.00           H  
ATOM   2426  HE1 PHE A 150      11.027  12.562 -72.917  1.00  0.00           H  
ATOM   2427  HE2 PHE A 150       7.981  15.519 -72.408  1.00  0.00           H  
ATOM   2428  HZ  PHE A 150       8.749  13.387 -73.391  1.00  0.00           H  
ATOM   2429  N   GLN A 151      11.952  19.151 -71.224  1.00  0.00           N  
ATOM   2430  CA  GLN A 151      11.240  20.201 -71.924  1.00  0.00           C  
ATOM   2431  C   GLN A 151      12.155  20.875 -72.951  1.00  0.00           C  
ATOM   2432  O   GLN A 151      11.714  21.162 -74.068  1.00  0.00           O  
ATOM   2433  CB  GLN A 151      10.699  21.234 -70.932  1.00  0.00           C  
ATOM   2434  CG  GLN A 151       9.593  20.711 -70.030  1.00  0.00           C  
ATOM   2435  CD  GLN A 151       8.374  20.260 -70.811  1.00  0.00           C  
ATOM   2436  OE1 GLN A 151       7.848  20.998 -71.649  1.00  0.00           O  
ATOM   2437  NE2 GLN A 151       7.917  19.042 -70.542  1.00  0.00           N  
ATOM   2438  H   GLN A 151      12.078  19.221 -70.205  1.00  0.00           H  
ATOM   2439  HA  GLN A 151      10.400  19.754 -72.455  1.00  0.00           H  
ATOM   2440 1HB  GLN A 151      11.511  21.589 -70.297  1.00  0.00           H  
ATOM   2441 2HB  GLN A 151      10.310  22.093 -71.477  1.00  0.00           H  
ATOM   2442 1HG  GLN A 151       9.972  19.859 -69.465  1.00  0.00           H  
ATOM   2443 2HG  GLN A 151       9.288  21.505 -69.349  1.00  0.00           H  
ATOM   2444 1HE2 GLN A 151       7.115  18.690 -71.026  1.00  0.00           H  
ATOM   2445 2HE2 GLN A 151       8.374  18.477 -69.856  1.00  0.00           H  
ATOM   2446  N   GLU A 152      13.441  21.067 -72.604  1.00  0.00           N  
ATOM   2447  CA  GLU A 152      14.380  21.666 -73.546  1.00  0.00           C  
ATOM   2448  C   GLU A 152      14.649  20.738 -74.731  1.00  0.00           C  
ATOM   2449  O   GLU A 152      14.737  21.212 -75.872  1.00  0.00           O  
ATOM   2450  CB  GLU A 152      15.696  22.004 -72.840  1.00  0.00           C  
ATOM   2451  CG  GLU A 152      15.601  23.157 -71.851  1.00  0.00           C  
ATOM   2452  CD  GLU A 152      15.213  24.455 -72.502  1.00  0.00           C  
ATOM   2453  OE1 GLU A 152      15.728  24.748 -73.555  1.00  0.00           O  
ATOM   2454  OE2 GLU A 152      14.400  25.156 -71.946  1.00  0.00           O  
ATOM   2455  H   GLU A 152      13.736  20.858 -71.646  1.00  0.00           H  
ATOM   2456  HA  GLU A 152      13.942  22.588 -73.932  1.00  0.00           H  
ATOM   2457 1HB  GLU A 152      16.054  21.128 -72.299  1.00  0.00           H  
ATOM   2458 2HB  GLU A 152      16.451  22.261 -73.583  1.00  0.00           H  
ATOM   2459 1HG  GLU A 152      14.861  22.910 -71.091  1.00  0.00           H  
ATOM   2460 2HG  GLU A 152      16.564  23.277 -71.357  1.00  0.00           H  
ATOM   2461  N   LEU A 153      14.729  19.417 -74.488  1.00  0.00           N  
ATOM   2462  CA  LEU A 153      14.916  18.479 -75.584  1.00  0.00           C  
ATOM   2463  C   LEU A 153      13.713  18.500 -76.501  1.00  0.00           C  
ATOM   2464  O   LEU A 153      13.871  18.580 -77.721  1.00  0.00           O  
ATOM   2465  CB  LEU A 153      15.138  17.059 -75.048  1.00  0.00           C  
ATOM   2466  CG  LEU A 153      15.258  15.958 -76.108  1.00  0.00           C  
ATOM   2467  CD1 LEU A 153      16.457  16.242 -77.002  1.00  0.00           C  
ATOM   2468  CD2 LEU A 153      15.394  14.606 -75.423  1.00  0.00           C  
ATOM   2469  H   LEU A 153      14.743  19.095 -73.513  1.00  0.00           H  
ATOM   2470  HA  LEU A 153      15.800  18.779 -76.148  1.00  0.00           H  
ATOM   2471 1HB  LEU A 153      16.053  17.051 -74.457  1.00  0.00           H  
ATOM   2472 2HB  LEU A 153      14.306  16.801 -74.393  1.00  0.00           H  
ATOM   2473  HG  LEU A 153      14.367  15.959 -76.736  1.00  0.00           H  
ATOM   2474 1HD1 LEU A 153      16.542  15.459 -77.756  1.00  0.00           H  
ATOM   2475 2HD1 LEU A 153      16.325  17.206 -77.495  1.00  0.00           H  
ATOM   2476 3HD1 LEU A 153      17.363  16.263 -76.399  1.00  0.00           H  
ATOM   2477 1HD2 LEU A 153      15.478  13.823 -76.178  1.00  0.00           H  
ATOM   2478 2HD2 LEU A 153      16.286  14.603 -74.797  1.00  0.00           H  
ATOM   2479 3HD2 LEU A 153      14.515  14.421 -74.805  1.00  0.00           H  
ATOM   2480  N   LEU A 154      12.513  18.544 -75.931  1.00  0.00           N  
ATOM   2481  CA  LEU A 154      11.315  18.542 -76.750  1.00  0.00           C  
ATOM   2482  C   LEU A 154      11.335  19.762 -77.644  1.00  0.00           C  
ATOM   2483  O   LEU A 154      11.071  19.651 -78.844  1.00  0.00           O  
ATOM   2484  CB  LEU A 154      10.054  18.543 -75.876  1.00  0.00           C  
ATOM   2485  CG  LEU A 154       8.723  18.647 -76.631  1.00  0.00           C  
ATOM   2486  CD1 LEU A 154       8.562  17.442 -77.548  1.00  0.00           C  
ATOM   2487  CD2 LEU A 154       7.578  18.729 -75.631  1.00  0.00           C  
ATOM   2488  H   LEU A 154      12.439  18.495 -74.908  1.00  0.00           H  
ATOM   2489  HA  LEU A 154      11.314  17.637 -77.358  1.00  0.00           H  
ATOM   2490 1HB  LEU A 154      10.034  17.622 -75.295  1.00  0.00           H  
ATOM   2491 2HB  LEU A 154      10.111  19.384 -75.186  1.00  0.00           H  
ATOM   2492  HG  LEU A 154       8.726  19.542 -77.253  1.00  0.00           H  
ATOM   2493 1HD1 LEU A 154       7.616  17.516 -78.084  1.00  0.00           H  
ATOM   2494 2HD1 LEU A 154       9.383  17.418 -78.265  1.00  0.00           H  
ATOM   2495 3HD1 LEU A 154       8.572  16.529 -76.954  1.00  0.00           H  
ATOM   2496 1HD2 LEU A 154       6.632  18.804 -76.168  1.00  0.00           H  
ATOM   2497 2HD2 LEU A 154       7.573  17.834 -75.009  1.00  0.00           H  
ATOM   2498 3HD2 LEU A 154       7.709  19.609 -75.001  1.00  0.00           H  
ATOM   2499  N   LYS A 155      11.654  20.937 -77.103  1.00  0.00           N  
ATOM   2500  CA  LYS A 155      11.631  22.137 -77.915  1.00  0.00           C  
ATOM   2501  C   LYS A 155      12.595  22.029 -79.095  1.00  0.00           C  
ATOM   2502  O   LYS A 155      12.223  22.353 -80.224  1.00  0.00           O  
ATOM   2503  CB  LYS A 155      11.973  23.360 -77.063  1.00  0.00           C  
ATOM   2504  CG  LYS A 155      10.855  23.811 -76.133  1.00  0.00           C  
ATOM   2505  CD  LYS A 155      11.172  25.157 -75.500  1.00  0.00           C  
ATOM   2506  CE  LYS A 155      12.210  25.021 -74.396  1.00  0.00           C  
ATOM   2507  NZ  LYS A 155      12.405  26.296 -73.653  1.00  0.00           N  
ATOM   2508  H   LYS A 155      11.876  20.999 -76.102  1.00  0.00           H  
ATOM   2509  HA  LYS A 155      10.627  22.263 -78.320  1.00  0.00           H  
ATOM   2510 1HB  LYS A 155      12.850  23.144 -76.452  1.00  0.00           H  
ATOM   2511 2HB  LYS A 155      12.226  24.198 -77.713  1.00  0.00           H  
ATOM   2512 1HG  LYS A 155       9.924  23.893 -76.695  1.00  0.00           H  
ATOM   2513 2HG  LYS A 155      10.717  23.072 -75.344  1.00  0.00           H  
ATOM   2514 1HD  LYS A 155      11.552  25.838 -76.263  1.00  0.00           H  
ATOM   2515 2HD  LYS A 155      10.262  25.584 -75.078  1.00  0.00           H  
ATOM   2516 1HE  LYS A 155      11.896  24.250 -73.694  1.00  0.00           H  
ATOM   2517 2HE  LYS A 155      13.164  24.719 -74.829  1.00  0.00           H  
ATOM   2518 1HZ  LYS A 155      13.100  26.163 -72.932  1.00  0.00           H  
ATOM   2519 2HZ  LYS A 155      12.715  27.014 -74.292  1.00  0.00           H  
ATOM   2520 3HZ  LYS A 155      11.531  26.576 -73.231  1.00  0.00           H  
ATOM   2521  N   GLU A 156      13.820  21.539 -78.857  1.00  0.00           N  
ATOM   2522  CA  GLU A 156      14.774  21.407 -79.957  1.00  0.00           C  
ATOM   2523  C   GLU A 156      14.310  20.450 -81.042  1.00  0.00           C  
ATOM   2524  O   GLU A 156      14.406  20.749 -82.236  1.00  0.00           O  
ATOM   2525  CB  GLU A 156      16.128  20.940 -79.419  1.00  0.00           C  
ATOM   2526  CG  GLU A 156      17.194  20.741 -80.488  1.00  0.00           C  
ATOM   2527  CD  GLU A 156      18.492  20.228 -79.930  1.00  0.00           C  
ATOM   2528  OE1 GLU A 156      18.659  20.264 -78.735  1.00  0.00           O  
ATOM   2529  OE2 GLU A 156      19.319  19.799 -80.701  1.00  0.00           O  
ATOM   2530  H   GLU A 156      14.094  21.292 -77.896  1.00  0.00           H  
ATOM   2531  HA  GLU A 156      14.897  22.383 -80.426  1.00  0.00           H  
ATOM   2532 1HB  GLU A 156      16.506  21.669 -78.702  1.00  0.00           H  
ATOM   2533 2HB  GLU A 156      16.004  19.995 -78.890  1.00  0.00           H  
ATOM   2534 1HG  GLU A 156      16.824  20.031 -81.227  1.00  0.00           H  
ATOM   2535 2HG  GLU A 156      17.370  21.690 -80.992  1.00  0.00           H  
ATOM   2536  N   LEU A 157      13.802  19.292 -80.632  1.00  0.00           N  
ATOM   2537  CA  LEU A 157      13.387  18.284 -81.585  1.00  0.00           C  
ATOM   2538  C   LEU A 157      12.171  18.778 -82.368  1.00  0.00           C  
ATOM   2539  O   LEU A 157      12.055  18.509 -83.568  1.00  0.00           O  
ATOM   2540  CB  LEU A 157      13.055  16.971 -80.864  1.00  0.00           C  
ATOM   2541  CG  LEU A 157      14.221  16.309 -80.118  1.00  0.00           C  
ATOM   2542  CD1 LEU A 157      13.714  15.087 -79.364  1.00  0.00           C  
ATOM   2543  CD2 LEU A 157      15.308  15.927 -81.112  1.00  0.00           C  
ATOM   2544  H   LEU A 157      13.751  19.084 -79.628  1.00  0.00           H  
ATOM   2545  HA  LEU A 157      14.207  18.104 -82.277  1.00  0.00           H  
ATOM   2546 1HB  LEU A 157      12.265  17.163 -80.139  1.00  0.00           H  
ATOM   2547 2HB  LEU A 157      12.682  16.256 -81.597  1.00  0.00           H  
ATOM   2548  HG  LEU A 157      14.628  17.007 -79.386  1.00  0.00           H  
ATOM   2549 1HD1 LEU A 157      14.542  14.617 -78.834  1.00  0.00           H  
ATOM   2550 2HD1 LEU A 157      12.952  15.392 -78.647  1.00  0.00           H  
ATOM   2551 3HD1 LEU A 157      13.285  14.377 -80.070  1.00  0.00           H  
ATOM   2552 1HD2 LEU A 157      16.137  15.457 -80.581  1.00  0.00           H  
ATOM   2553 2HD2 LEU A 157      14.902  15.228 -81.843  1.00  0.00           H  
ATOM   2554 3HD2 LEU A 157      15.664  16.821 -81.623  1.00  0.00           H  
ATOM   2555  N   SER A 158      11.289  19.541 -81.708  1.00  0.00           N  
ATOM   2556  CA  SER A 158      10.100  20.080 -82.342  1.00  0.00           C  
ATOM   2557  C   SER A 158      10.495  21.090 -83.409  1.00  0.00           C  
ATOM   2558  O   SER A 158       9.937  21.093 -84.507  1.00  0.00           O  
ATOM   2559  CB  SER A 158       9.198  20.731 -81.311  1.00  0.00           C  
ATOM   2560  OG  SER A 158       8.688  19.780 -80.418  1.00  0.00           O  
ATOM   2561  H   SER A 158      11.428  19.724 -80.711  1.00  0.00           H  
ATOM   2562  HA  SER A 158       9.554  19.260 -82.811  1.00  0.00           H  
ATOM   2563 1HB  SER A 158       9.760  21.486 -80.762  1.00  0.00           H  
ATOM   2564 2HB  SER A 158       8.377  21.238 -81.815  1.00  0.00           H  
ATOM   2565  HG  SER A 158       9.387  19.613 -79.782  1.00  0.00           H  
ATOM   2566  N   GLU A 159      11.486  21.937 -83.104  1.00  0.00           N  
ATOM   2567  CA  GLU A 159      11.947  22.911 -84.080  1.00  0.00           C  
ATOM   2568  C   GLU A 159      12.563  22.219 -85.293  1.00  0.00           C  
ATOM   2569  O   GLU A 159      12.297  22.621 -86.433  1.00  0.00           O  
ATOM   2570  CB  GLU A 159      12.964  23.861 -83.444  1.00  0.00           C  
ATOM   2571  CG  GLU A 159      12.371  24.838 -82.439  1.00  0.00           C  
ATOM   2572  CD  GLU A 159      13.414  25.658 -81.734  1.00  0.00           C  
ATOM   2573  OE1 GLU A 159      14.578  25.407 -81.937  1.00  0.00           O  
ATOM   2574  OE2 GLU A 159      13.048  26.537 -80.990  1.00  0.00           O  
ATOM   2575  H   GLU A 159      11.866  21.939 -82.154  1.00  0.00           H  
ATOM   2576  HA  GLU A 159      11.089  23.494 -84.419  1.00  0.00           H  
ATOM   2577 1HB  GLU A 159      13.733  23.281 -82.932  1.00  0.00           H  
ATOM   2578 2HB  GLU A 159      13.458  24.441 -84.223  1.00  0.00           H  
ATOM   2579 1HG  GLU A 159      11.689  25.509 -82.961  1.00  0.00           H  
ATOM   2580 2HG  GLU A 159      11.794  24.280 -81.702  1.00  0.00           H  
ATOM   2581  N   ARG A 160      13.319  21.139 -85.071  1.00  0.00           N  
ATOM   2582  CA  ARG A 160      13.917  20.423 -86.191  1.00  0.00           C  
ATOM   2583  C   ARG A 160      12.835  19.786 -87.066  1.00  0.00           C  
ATOM   2584  O   ARG A 160      12.925  19.843 -88.298  1.00  0.00           O  
ATOM   2585  CB  ARG A 160      14.869  19.346 -85.691  1.00  0.00           C  
ATOM   2586  CG  ARG A 160      16.150  19.866 -85.060  1.00  0.00           C  
ATOM   2587  CD  ARG A 160      16.998  18.761 -84.545  1.00  0.00           C  
ATOM   2588  NE  ARG A 160      18.161  19.258 -83.828  1.00  0.00           N  
ATOM   2589  CZ  ARG A 160      19.304  19.665 -84.414  1.00  0.00           C  
ATOM   2590  NH1 ARG A 160      19.422  19.628 -85.722  1.00  0.00           N  
ATOM   2591  NH2 ARG A 160      20.308  20.101 -83.672  1.00  0.00           N  
ATOM   2592  H   ARG A 160      13.535  20.868 -84.104  1.00  0.00           H  
ATOM   2593  HA  ARG A 160      14.483  21.134 -86.794  1.00  0.00           H  
ATOM   2594 1HB  ARG A 160      14.363  18.729 -84.949  1.00  0.00           H  
ATOM   2595 2HB  ARG A 160      15.150  18.696 -86.519  1.00  0.00           H  
ATOM   2596 1HG  ARG A 160      16.724  20.420 -85.804  1.00  0.00           H  
ATOM   2597 2HG  ARG A 160      15.904  20.526 -84.226  1.00  0.00           H  
ATOM   2598 1HD  ARG A 160      16.415  18.143 -83.862  1.00  0.00           H  
ATOM   2599 2HD  ARG A 160      17.346  18.152 -85.378  1.00  0.00           H  
ATOM   2600  HE  ARG A 160      18.109  19.301 -82.818  1.00  0.00           H  
ATOM   2601 1HH1 ARG A 160      18.655  19.295 -86.288  1.00  0.00           H  
ATOM   2602 2HH1 ARG A 160      20.278  19.933 -86.161  1.00  0.00           H  
ATOM   2603 1HH2 ARG A 160      20.217  20.130 -82.665  1.00  0.00           H  
ATOM   2604 2HH2 ARG A 160      21.164  20.407 -84.110  1.00  0.00           H  
ATOM   2605  N   SER A 161      11.788  19.247 -86.436  1.00  0.00           N  
ATOM   2606  CA  SER A 161      10.670  18.652 -87.155  1.00  0.00           C  
ATOM   2607  C   SER A 161       9.927  19.681 -88.009  1.00  0.00           C  
ATOM   2608  O   SER A 161       9.624  19.424 -89.185  1.00  0.00           O  
ATOM   2609  CB  SER A 161       9.709  18.012 -86.172  1.00  0.00           C  
ATOM   2610  OG  SER A 161       8.578  17.510 -86.830  1.00  0.00           O  
ATOM   2611  H   SER A 161      11.803  19.181 -85.413  1.00  0.00           H  
ATOM   2612  HA  SER A 161      11.058  17.882 -87.824  1.00  0.00           H  
ATOM   2613 1HB  SER A 161      10.214  17.203 -85.644  1.00  0.00           H  
ATOM   2614 2HB  SER A 161       9.405  18.748 -85.429  1.00  0.00           H  
ATOM   2615  HG  SER A 161       7.821  17.821 -86.328  1.00  0.00           H  
ATOM   2616  N   GLU A 162       9.671  20.873 -87.451  1.00  0.00           N  
ATOM   2617  CA  GLU A 162       8.949  21.887 -88.207  1.00  0.00           C  
ATOM   2618  C   GLU A 162       9.775  22.355 -89.400  1.00  0.00           C  
ATOM   2619  O   GLU A 162       9.222  22.611 -90.477  1.00  0.00           O  
ATOM   2620  CB  GLU A 162       8.599  23.077 -87.312  1.00  0.00           C  
ATOM   2621  CG  GLU A 162       7.571  22.771 -86.233  1.00  0.00           C  
ATOM   2622  CD  GLU A 162       7.331  23.932 -85.308  1.00  0.00           C  
ATOM   2623  OE1 GLU A 162       7.936  24.959 -85.504  1.00  0.00           O  
ATOM   2624  OE2 GLU A 162       6.543  23.792 -84.403  1.00  0.00           O  
ATOM   2625  H   GLU A 162       9.942  21.046 -86.476  1.00  0.00           H  
ATOM   2626  HA  GLU A 162       8.023  21.447 -88.580  1.00  0.00           H  
ATOM   2627 1HB  GLU A 162       9.502  23.441 -86.821  1.00  0.00           H  
ATOM   2628 2HB  GLU A 162       8.210  23.891 -87.925  1.00  0.00           H  
ATOM   2629 1HG  GLU A 162       6.629  22.501 -86.709  1.00  0.00           H  
ATOM   2630 2HG  GLU A 162       7.912  21.915 -85.653  1.00  0.00           H  
ATOM   2631  N   GLU A 163      11.106  22.435 -89.230  1.00  0.00           N  
ATOM   2632  CA  GLU A 163      11.981  22.810 -90.332  1.00  0.00           C  
ATOM   2633  C   GLU A 163      11.966  21.766 -91.446  1.00  0.00           C  
ATOM   2634  O   GLU A 163      11.937  22.130 -92.624  1.00  0.00           O  
ATOM   2635  CB  GLU A 163      13.411  23.009 -89.827  1.00  0.00           C  
ATOM   2636  CG  GLU A 163      13.615  24.264 -88.991  1.00  0.00           C  
ATOM   2637  CD  GLU A 163      13.439  25.530 -89.782  1.00  0.00           C  
ATOM   2638  OE1 GLU A 163      14.270  25.810 -90.613  1.00  0.00           O  
ATOM   2639  OE2 GLU A 163      12.470  26.218 -89.558  1.00  0.00           O  
ATOM   2640  H   GLU A 163      11.508  22.291 -88.297  1.00  0.00           H  
ATOM   2641  HA  GLU A 163      11.623  23.751 -90.753  1.00  0.00           H  
ATOM   2642 1HB  GLU A 163      13.706  22.153 -89.220  1.00  0.00           H  
ATOM   2643 2HB  GLU A 163      14.093  23.059 -90.676  1.00  0.00           H  
ATOM   2644 1HG  GLU A 163      12.898  24.261 -88.169  1.00  0.00           H  
ATOM   2645 2HG  GLU A 163      14.617  24.246 -88.563  1.00  0.00           H  
ATOM   2646  N   LEU A 164      11.897  20.478 -91.106  1.00  0.00           N  
ATOM   2647  CA  LEU A 164      11.813  19.481 -92.170  1.00  0.00           C  
ATOM   2648  C   LEU A 164      10.523  19.648 -92.958  1.00  0.00           C  
ATOM   2649  O   LEU A 164      10.548  19.626 -94.197  1.00  0.00           O  
ATOM   2650  CB  LEU A 164      11.885  18.066 -91.585  1.00  0.00           C  
ATOM   2651  CG  LEU A 164      13.239  17.660 -90.987  1.00  0.00           C  
ATOM   2652  CD1 LEU A 164      13.078  16.376 -90.185  1.00  0.00           C  
ATOM   2653  CD2 LEU A 164      14.254  17.482 -92.107  1.00  0.00           C  
ATOM   2654  H   LEU A 164      12.008  20.204 -90.124  1.00  0.00           H  
ATOM   2655  HA  LEU A 164      12.657  19.623 -92.844  1.00  0.00           H  
ATOM   2656 1HB  LEU A 164      11.137  17.976 -90.798  1.00  0.00           H  
ATOM   2657 2HB  LEU A 164      11.643  17.352 -92.371  1.00  0.00           H  
ATOM   2658  HG  LEU A 164      13.584  18.439 -90.306  1.00  0.00           H  
ATOM   2659 1HD1 LEU A 164      14.040  16.089 -89.762  1.00  0.00           H  
ATOM   2660 2HD1 LEU A 164      12.361  16.538 -89.381  1.00  0.00           H  
ATOM   2661 3HD1 LEU A 164      12.717  15.582 -90.839  1.00  0.00           H  
ATOM   2662 1HD2 LEU A 164      15.217  17.195 -91.683  1.00  0.00           H  
ATOM   2663 2HD2 LEU A 164      13.911  16.703 -92.789  1.00  0.00           H  
ATOM   2664 3HD2 LEU A 164      14.363  18.420 -92.653  1.00  0.00           H  
ATOM   2665  N   ILE A 165       9.416  19.908 -92.272  1.00  0.00           N  
ATOM   2666  CA  ILE A 165       8.151  20.047 -92.977  1.00  0.00           C  
ATOM   2667  C   ILE A 165       8.167  21.314 -93.830  1.00  0.00           C  
ATOM   2668  O   ILE A 165       7.677  21.305 -94.964  1.00  0.00           O  
ATOM   2669  CB  ILE A 165       6.969  20.091 -91.993  1.00  0.00           C  
ATOM   2670  CG1 ILE A 165       6.813  18.743 -91.285  1.00  0.00           C  
ATOM   2671  CG2 ILE A 165       5.686  20.466 -92.719  1.00  0.00           C  
ATOM   2672  CD1 ILE A 165       5.883  18.782 -90.094  1.00  0.00           C  
ATOM   2673  H   ILE A 165       9.457  19.928 -91.243  1.00  0.00           H  
ATOM   2674  HA  ILE A 165       8.022  19.184 -93.630  1.00  0.00           H  
ATOM   2675  HB  ILE A 165       7.167  20.833 -91.219  1.00  0.00           H  
ATOM   2676 1HG1 ILE A 165       6.435  18.003 -91.989  1.00  0.00           H  
ATOM   2677 2HG1 ILE A 165       7.789  18.398 -90.942  1.00  0.00           H  
ATOM   2678 1HG2 ILE A 165       4.860  20.491 -92.009  1.00  0.00           H  
ATOM   2679 2HG2 ILE A 165       5.801  21.447 -93.178  1.00  0.00           H  
ATOM   2680 3HG2 ILE A 165       5.476  19.726 -93.492  1.00  0.00           H  
ATOM   2681 1HD1 ILE A 165       5.824  17.791 -89.644  1.00  0.00           H  
ATOM   2682 2HD1 ILE A 165       6.263  19.493 -89.358  1.00  0.00           H  
ATOM   2683 3HD1 ILE A 165       4.891  19.092 -90.418  1.00  0.00           H  
ATOM   2684  N   ARG A 166       8.673  22.426 -93.262  1.00  0.00           N  
ATOM   2685  CA  ARG A 166       8.699  23.695 -93.981  1.00  0.00           C  
ATOM   2686  C   ARG A 166       9.473  23.555 -95.285  1.00  0.00           C  
ATOM   2687  O   ARG A 166       9.013  24.035 -96.325  1.00  0.00           O  
ATOM   2688  CB  ARG A 166       9.332  24.786 -93.128  1.00  0.00           C  
ATOM   2689  CG  ARG A 166       9.364  26.162 -93.771  1.00  0.00           C  
ATOM   2690  CD  ARG A 166       9.846  27.200 -92.825  1.00  0.00           C  
ATOM   2691  NE  ARG A 166      11.259  27.042 -92.519  1.00  0.00           N  
ATOM   2692  CZ  ARG A 166      12.265  27.424 -93.331  1.00  0.00           C  
ATOM   2693  NH1 ARG A 166      11.997  27.985 -94.490  1.00  0.00           N  
ATOM   2694  NH2 ARG A 166      13.519  27.236 -92.962  1.00  0.00           N  
ATOM   2695  H   ARG A 166       9.038  22.386 -92.304  1.00  0.00           H  
ATOM   2696  HA  ARG A 166       7.672  23.985 -94.206  1.00  0.00           H  
ATOM   2697 1HB  ARG A 166       8.789  24.873 -92.188  1.00  0.00           H  
ATOM   2698 2HB  ARG A 166      10.359  24.509 -92.888  1.00  0.00           H  
ATOM   2699 1HG  ARG A 166      10.034  26.146 -94.633  1.00  0.00           H  
ATOM   2700 2HG  ARG A 166       8.360  26.435 -94.097  1.00  0.00           H  
ATOM   2701 1HD  ARG A 166       9.701  28.188 -93.263  1.00  0.00           H  
ATOM   2702 2HD  ARG A 166       9.286  27.129 -91.892  1.00  0.00           H  
ATOM   2703  HE  ARG A 166      11.504  26.615 -91.636  1.00  0.00           H  
ATOM   2704 1HH1 ARG A 166      11.037  28.128 -94.772  1.00  0.00           H  
ATOM   2705 2HH1 ARG A 166      12.750  28.272 -95.098  1.00  0.00           H  
ATOM   2706 1HH2 ARG A 166      13.725  26.805 -92.071  1.00  0.00           H  
ATOM   2707 2HH2 ARG A 166      14.273  27.523 -93.569  1.00  0.00           H  
ATOM   2708  N   GLU A 167      10.626  22.874 -95.264  1.00  0.00           N  
ATOM   2709  CA  GLU A 167      11.357  22.714 -96.509  1.00  0.00           C  
ATOM   2710  C   GLU A 167      10.584  21.870 -97.511  1.00  0.00           C  
ATOM   2711  O   GLU A 167      10.591  22.184 -98.702  1.00  0.00           O  
ATOM   2712  CB  GLU A 167      12.723  22.081 -96.241  1.00  0.00           C  
ATOM   2713  CG  GLU A 167      13.726  23.008 -95.570  1.00  0.00           C  
ATOM   2714  CD  GLU A 167      15.123  22.453 -95.565  1.00  0.00           C  
ATOM   2715  OE1 GLU A 167      15.317  21.377 -96.078  1.00  0.00           O  
ATOM   2716  OE2 GLU A 167      15.999  23.107 -95.048  1.00  0.00           O  
ATOM   2717  H   GLU A 167      11.004  22.513 -94.382  1.00  0.00           H  
ATOM   2718  HA  GLU A 167      11.506  23.700 -96.950  1.00  0.00           H  
ATOM   2719 1HB  GLU A 167      12.600  21.205 -95.604  1.00  0.00           H  
ATOM   2720 2HB  GLU A 167      13.157  21.742 -97.182  1.00  0.00           H  
ATOM   2721 1HG  GLU A 167      13.729  23.963 -96.096  1.00  0.00           H  
ATOM   2722 2HG  GLU A 167      13.408  23.189 -94.545  1.00  0.00           H  
ATOM   2723  N   LEU A 168       9.870  20.828 -97.066  1.00  0.00           N  
ATOM   2724  CA  LEU A 168       9.149  20.037 -98.053  1.00  0.00           C  
ATOM   2725  C   LEU A 168       8.109  20.886 -98.747  1.00  0.00           C  
ATOM   2726  O   LEU A 168       7.934  20.790 -99.968  1.00  0.00           O  
ATOM   2727  CB  LEU A 168       8.474  18.830 -97.389  1.00  0.00           C  
ATOM   2728  CG  LEU A 168       9.424  17.778 -96.802  1.00  0.00           C  
ATOM   2729  CD1 LEU A 168       8.621  16.755 -96.009  1.00  0.00           C  
ATOM   2730  CD2 LEU A 168      10.200  17.110 -97.927  1.00  0.00           C  
ATOM   2731  H   LEU A 168       9.917  20.547 -96.080  1.00  0.00           H  
ATOM   2732  HA  LEU A 168       9.861  19.673 -98.792  1.00  0.00           H  
ATOM   2733 1HB  LEU A 168       7.837  19.188 -96.582  1.00  0.00           H  
ATOM   2734 2HB  LEU A 168       7.845  18.333 -98.127  1.00  0.00           H  
ATOM   2735  HG  LEU A 168      10.121  18.259 -96.115  1.00  0.00           H  
ATOM   2736 1HD1 LEU A 168       9.295  16.007 -95.592  1.00  0.00           H  
ATOM   2737 2HD1 LEU A 168       8.091  17.257 -95.199  1.00  0.00           H  
ATOM   2738 3HD1 LEU A 168       7.902  16.268 -96.667  1.00  0.00           H  
ATOM   2739 1HD2 LEU A 168      10.875  16.362 -97.509  1.00  0.00           H  
ATOM   2740 2HD2 LEU A 168       9.504  16.627 -98.613  1.00  0.00           H  
ATOM   2741 3HD2 LEU A 168      10.778  17.861 -98.465  1.00  0.00           H  
ATOM   2742  N   GLU A 169       7.427  21.751 -97.991  1.00  0.00           N  
ATOM   2743  CA  GLU A 169       6.412  22.589 -98.604  1.00  0.00           C  
ATOM   2744  C   GLU A 169       7.017  23.597 -99.571  1.00  0.00           C  
ATOM   2745  O   GLU A 169       6.584  23.692-100.723  1.00  0.00           O  
ATOM   2746  CB  GLU A 169       5.614  23.324 -97.524  1.00  0.00           C  
ATOM   2747  CG  GLU A 169       4.480  24.187 -98.059  1.00  0.00           C  
ATOM   2748  CD  GLU A 169       3.551  24.667 -96.979  1.00  0.00           C  
ATOM   2749  OE1 GLU A 169       3.677  24.213 -95.867  1.00  0.00           O  
ATOM   2750  OE2 GLU A 169       2.712  25.489 -97.266  1.00  0.00           O  
ATOM   2751  H   GLU A 169       7.583  21.771 -96.974  1.00  0.00           H  
ATOM   2752  HA  GLU A 169       5.732  21.952 -99.170  1.00  0.00           H  
ATOM   2753 1HB  GLU A 169       5.185  22.600 -96.831  1.00  0.00           H  
ATOM   2754 2HB  GLU A 169       6.283  23.968 -96.952  1.00  0.00           H  
ATOM   2755 1HG  GLU A 169       4.905  25.053 -98.568  1.00  0.00           H  
ATOM   2756 2HG  GLU A 169       3.914  23.613 -98.790  1.00  0.00           H  
ATOM   2757  N   GLU A 170       8.081  24.283 -99.155  1.00  0.00           N  
ATOM   2758  CA  GLU A 170       8.676  25.343 -99.974  1.00  0.00           C  
ATOM   2759  C   GLU A 170       9.335  24.806-101.235  1.00  0.00           C  
ATOM   2760  O   GLU A 170       9.332  25.464-102.280  1.00  0.00           O  
ATOM   2761  CB  GLU A 170       9.706  26.124 -99.156  1.00  0.00           C  
ATOM   2762  CG  GLU A 170       9.111  26.973 -98.041  1.00  0.00           C  
ATOM   2763  CD  GLU A 170      10.150  27.745 -97.275  1.00  0.00           C  
ATOM   2764  OE1 GLU A 170      11.289  27.725 -97.672  1.00  0.00           O  
ATOM   2765  OE2 GLU A 170       9.801  28.357 -96.293  1.00  0.00           O  
ATOM   2766  H   GLU A 170       8.449  24.114 -98.213  1.00  0.00           H  
ATOM   2767  HA  GLU A 170       7.884  26.024-100.286  1.00  0.00           H  
ATOM   2768 1HB  GLU A 170      10.416  25.431 -98.705  1.00  0.00           H  
ATOM   2769 2HB  GLU A 170      10.268  26.786 -99.816  1.00  0.00           H  
ATOM   2770 1HG  GLU A 170       8.398  27.675 -98.473  1.00  0.00           H  
ATOM   2771 2HG  GLU A 170       8.569  26.324 -97.354  1.00  0.00           H  
ATOM   2772  N   LYS A 171       9.876  23.599-101.151  1.00  0.00           N  
ATOM   2773  CA  LYS A 171      10.555  22.964-102.268  1.00  0.00           C  
ATOM   2774  C   LYS A 171       9.606  22.247-103.230  1.00  0.00           C  
ATOM   2775  O   LYS A 171      10.048  21.775-104.278  1.00  0.00           O  
ATOM   2776  CB  LYS A 171      11.598  21.976-101.741  1.00  0.00           C  
ATOM   2777  CG  LYS A 171      12.754  22.624-100.990  1.00  0.00           C  
ATOM   2778  CD  LYS A 171      13.732  21.579-100.474  1.00  0.00           C  
ATOM   2779  CE  LYS A 171      14.833  22.215 -99.638  1.00  0.00           C  
ATOM   2780  NZ  LYS A 171      15.775  21.200 -99.094  1.00  0.00           N  
ATOM   2781  H   LYS A 171       9.883  23.124-100.245  1.00  0.00           H  
ATOM   2782  HA  LYS A 171      11.058  23.735-102.851  1.00  0.00           H  
ATOM   2783 1HB  LYS A 171      11.118  21.265-101.068  1.00  0.00           H  
ATOM   2784 2HB  LYS A 171      12.015  21.409-102.573  1.00  0.00           H  
ATOM   2785 1HG  LYS A 171      13.283  23.307-101.655  1.00  0.00           H  
ATOM   2786 2HG  LYS A 171      12.366  23.194-100.146  1.00  0.00           H  
ATOM   2787 1HD  LYS A 171      13.198  20.850 -99.863  1.00  0.00           H  
ATOM   2788 2HD  LYS A 171      14.185  21.057-101.317  1.00  0.00           H  
ATOM   2789 1HE  LYS A 171      15.392  22.921-100.250  1.00  0.00           H  
ATOM   2790 2HE  LYS A 171      14.388  22.761 -98.806  1.00  0.00           H  
ATOM   2791 1HZ  LYS A 171      16.488  21.661 -98.546  1.00  0.00           H  
ATOM   2792 2HZ  LYS A 171      15.269  20.549 -98.508  1.00  0.00           H  
ATOM   2793 3HZ  LYS A 171      16.208  20.699 -99.856  1.00  0.00           H  
ATOM   2794  N   GLY A 172       8.319  22.098-102.863  1.00  0.00           N  
ATOM   2795  CA  GLY A 172       7.392  21.315-103.676  1.00  0.00           C  
ATOM   2796  C   GLY A 172       7.616  19.796-103.581  1.00  0.00           C  
ATOM   2797  O   GLY A 172       7.317  19.066-104.525  1.00  0.00           O  
ATOM   2798  H   GLY A 172       7.953  22.599-102.049  1.00  0.00           H  
ATOM   2799 1HA  GLY A 172       6.369  21.531-103.370  1.00  0.00           H  
ATOM   2800 2HA  GLY A 172       7.486  21.611-104.719  1.00  0.00           H  
ATOM   2801  N   ALA A 173       8.152  19.311-102.460  1.00  0.00           N  
ATOM   2802  CA  ALA A 173       8.471  17.888-102.299  1.00  0.00           C  
ATOM   2803  C   ALA A 173       7.304  17.049-101.785  1.00  0.00           C  
ATOM   2804  O   ALA A 173       7.439  15.835-101.616  1.00  0.00           O  
ATOM   2805  CB  ALA A 173       9.662  17.729-101.366  1.00  0.00           C  
ATOM   2806  H   ALA A 173       8.334  19.941-101.674  1.00  0.00           H  
ATOM   2807  HA  ALA A 173       8.728  17.485-103.279  1.00  0.00           H  
ATOM   2808 1HB  ALA A 173       9.907  16.673-101.265  1.00  0.00           H  
ATOM   2809 2HB  ALA A 173      10.519  18.264-101.776  1.00  0.00           H  
ATOM   2810 3HB  ALA A 173       9.414  18.139-100.389  1.00  0.00           H  
ATOM   2811  N   ALA A 174       6.174  17.679-101.493  1.00  0.00           N  
ATOM   2812  CA  ALA A 174       5.028  16.948-100.978  1.00  0.00           C  
ATOM   2813  C   ALA A 174       3.726  17.661-101.340  1.00  0.00           C  
ATOM   2814  O   ALA A 174       3.694  18.882-101.520  1.00  0.00           O  
ATOM   2815  CB  ALA A 174       5.144  16.774 -99.471  1.00  0.00           C  
ATOM   2816  H   ALA A 174       6.101  18.676-101.648  1.00  0.00           H  
ATOM   2817  HA  ALA A 174       5.017  15.963-101.446  1.00  0.00           H  
ATOM   2818 1HB  ALA A 174       4.279  16.225 -99.099  1.00  0.00           H  
ATOM   2819 2HB  ALA A 174       6.052  16.221 -99.236  1.00  0.00           H  
ATOM   2820 3HB  ALA A 174       5.183  17.753 -98.994  1.00  0.00           H  
ATOM   2821  N   SER A 175       2.645  16.883-101.432  1.00  0.00           N  
ATOM   2822  CA  SER A 175       1.304  17.399-101.699  1.00  0.00           C  
ATOM   2823  C   SER A 175       0.749  18.088-100.474  1.00  0.00           C  
ATOM   2824  O   SER A 175       1.254  17.897 -99.370  1.00  0.00           O  
ATOM   2825  CB  SER A 175       0.375  16.277-102.121  1.00  0.00           C  
ATOM   2826  OG  SER A 175       0.139  15.395-101.059  1.00  0.00           O  
ATOM   2827  H   SER A 175       2.751  15.884-101.315  1.00  0.00           H  
ATOM   2828  HA  SER A 175       1.367  18.124-102.513  1.00  0.00           H  
ATOM   2829 1HB  SER A 175      -0.569  16.697-102.466  1.00  0.00           H  
ATOM   2830 2HB  SER A 175       0.817  15.734-102.956  1.00  0.00           H  
ATOM   2831  HG  SER A 175       0.897  14.807-101.029  1.00  0.00           H  
ATOM   2832  N   GLU A 176      -0.326  18.853-100.650  1.00  0.00           N  
ATOM   2833  CA  GLU A 176      -0.929  19.529 -99.517  1.00  0.00           C  
ATOM   2834  C   GLU A 176      -1.464  18.552 -98.486  1.00  0.00           C  
ATOM   2835  O   GLU A 176      -1.365  18.812 -97.284  1.00  0.00           O  
ATOM   2836  CB  GLU A 176      -2.059  20.445 -99.992  1.00  0.00           C  
ATOM   2837  CG  GLU A 176      -1.605  21.595-100.879  1.00  0.00           C  
ATOM   2838  CD  GLU A 176      -1.439  21.194-102.319  1.00  0.00           C  
ATOM   2839  OE1 GLU A 176      -1.676  20.051-102.628  1.00  0.00           O  
ATOM   2840  OE2 GLU A 176      -1.076  22.032-103.110  1.00  0.00           O  
ATOM   2841  H   GLU A 176      -0.704  19.010-101.588  1.00  0.00           H  
ATOM   2842  HA  GLU A 176      -0.165  20.135 -99.029  1.00  0.00           H  
ATOM   2843 1HB  GLU A 176      -2.791  19.861-100.551  1.00  0.00           H  
ATOM   2844 2HB  GLU A 176      -2.570  20.870 -99.128  1.00  0.00           H  
ATOM   2845 1HG  GLU A 176      -2.339  22.398-100.820  1.00  0.00           H  
ATOM   2846 2HG  GLU A 176      -0.657  21.978-100.502  1.00  0.00           H  
ATOM   2847  N   ALA A 177      -2.044  17.434 -98.930  1.00  0.00           N  
ATOM   2848  CA  ALA A 177      -2.586  16.475 -97.977  1.00  0.00           C  
ATOM   2849  C   ALA A 177      -1.458  15.812 -97.211  1.00  0.00           C  
ATOM   2850  O   ALA A 177      -1.560  15.616 -95.995  1.00  0.00           O  
ATOM   2851  CB  ALA A 177      -3.438  15.431 -98.684  1.00  0.00           C  
ATOM   2852  H   ALA A 177      -2.101  17.270 -99.927  1.00  0.00           H  
ATOM   2853  HA  ALA A 177      -3.213  17.017 -97.270  1.00  0.00           H  
ATOM   2854 1HB  ALA A 177      -3.820  14.717 -97.954  1.00  0.00           H  
ATOM   2855 2HB  ALA A 177      -4.272  15.921 -99.185  1.00  0.00           H  
ATOM   2856 3HB  ALA A 177      -2.831  14.905 -99.419  1.00  0.00           H  
ATOM   2857  N   GLU A 178      -0.339  15.516 -97.887  1.00  0.00           N  
ATOM   2858  CA  GLU A 178       0.772  14.891 -97.184  1.00  0.00           C  
ATOM   2859  C   GLU A 178       1.355  15.849 -96.167  1.00  0.00           C  
ATOM   2860  O   GLU A 178       1.711  15.443 -95.063  1.00  0.00           O  
ATOM   2861  CB  GLU A 178       1.855  14.450 -98.171  1.00  0.00           C  
ATOM   2862  CG  GLU A 178       1.474  13.253 -99.030  1.00  0.00           C  
ATOM   2863  CD  GLU A 178       2.419  13.033-100.179  1.00  0.00           C  
ATOM   2864  OE1 GLU A 178       2.611  13.944-100.948  1.00  0.00           O  
ATOM   2865  OE2 GLU A 178       2.949  11.953-100.287  1.00  0.00           O  
ATOM   2866  H   GLU A 178      -0.286  15.666 -98.893  1.00  0.00           H  
ATOM   2867  HA  GLU A 178       0.398  14.009 -96.662  1.00  0.00           H  
ATOM   2868 1HB  GLU A 178       2.099  15.277 -98.838  1.00  0.00           H  
ATOM   2869 2HB  GLU A 178       2.762  14.193 -97.623  1.00  0.00           H  
ATOM   2870 1HG  GLU A 178       1.464  12.359 -98.406  1.00  0.00           H  
ATOM   2871 2HG  GLU A 178       0.467  13.403 -99.418  1.00  0.00           H  
ATOM   2872  N   LEU A 179       1.446  17.134 -96.519  1.00  0.00           N  
ATOM   2873  CA  LEU A 179       1.997  18.094 -95.591  1.00  0.00           C  
ATOM   2874  C   LEU A 179       1.066  18.280 -94.407  1.00  0.00           C  
ATOM   2875  O   LEU A 179       1.549  18.388 -93.278  1.00  0.00           O  
ATOM   2876  CB  LEU A 179       2.232  19.438 -96.291  1.00  0.00           C  
ATOM   2877  CG  LEU A 179       3.335  19.449 -97.357  1.00  0.00           C  
ATOM   2878  CD1 LEU A 179       3.181  20.683 -98.236  1.00  0.00           C  
ATOM   2879  CD2 LEU A 179       4.697  19.427 -96.680  1.00  0.00           C  
ATOM   2880  H   LEU A 179       1.164  17.427 -97.455  1.00  0.00           H  
ATOM   2881  HA  LEU A 179       2.954  17.716 -95.229  1.00  0.00           H  
ATOM   2882 1HB  LEU A 179       1.304  19.746 -96.771  1.00  0.00           H  
ATOM   2883 2HB  LEU A 179       2.492  20.182 -95.538  1.00  0.00           H  
ATOM   2884  HG  LEU A 179       3.233  18.571 -97.995  1.00  0.00           H  
ATOM   2885 1HD1 LEU A 179       3.965  20.691 -98.994  1.00  0.00           H  
ATOM   2886 2HD1 LEU A 179       2.206  20.663 -98.723  1.00  0.00           H  
ATOM   2887 3HD1 LEU A 179       3.262  21.579 -97.621  1.00  0.00           H  
ATOM   2888 1HD2 LEU A 179       5.481  19.433 -97.438  1.00  0.00           H  
ATOM   2889 2HD2 LEU A 179       4.801  20.305 -96.042  1.00  0.00           H  
ATOM   2890 3HD2 LEU A 179       4.787  18.525 -96.073  1.00  0.00           H  
ATOM   2891  N   ALA A 180      -0.258  18.293 -94.633  1.00  0.00           N  
ATOM   2892  CA  ALA A 180      -1.179  18.426 -93.512  1.00  0.00           C  
ATOM   2893  C   ALA A 180      -1.024  17.237 -92.580  1.00  0.00           C  
ATOM   2894  O   ALA A 180      -1.026  17.415 -91.355  1.00  0.00           O  
ATOM   2895  CB  ALA A 180      -2.616  18.540 -94.003  1.00  0.00           C  
ATOM   2896  H   ALA A 180      -0.620  18.262 -95.591  1.00  0.00           H  
ATOM   2897  HA  ALA A 180      -0.922  19.335 -92.969  1.00  0.00           H  
ATOM   2898 1HB  ALA A 180      -3.286  18.625 -93.148  1.00  0.00           H  
ATOM   2899 2HB  ALA A 180      -2.716  19.427 -94.631  1.00  0.00           H  
ATOM   2900 3HB  ALA A 180      -2.873  17.655 -94.580  1.00  0.00           H  
ATOM   2901  N   ARG A 181      -0.817  16.042 -93.142  1.00  0.00           N  
ATOM   2902  CA  ARG A 181      -0.662  14.850 -92.332  1.00  0.00           C  
ATOM   2903  C   ARG A 181       0.585  14.937 -91.468  1.00  0.00           C  
ATOM   2904  O   ARG A 181       0.527  14.605 -90.282  1.00  0.00           O  
ATOM   2905  CB  ARG A 181      -0.583  13.612 -93.212  1.00  0.00           C  
ATOM   2906  CG  ARG A 181      -1.842  13.316 -94.013  1.00  0.00           C  
ATOM   2907  CD  ARG A 181      -2.692  12.298 -93.346  1.00  0.00           C  
ATOM   2908  NE  ARG A 181      -3.395  12.847 -92.197  1.00  0.00           N  
ATOM   2909  CZ  ARG A 181      -4.123  12.122 -91.327  1.00  0.00           C  
ATOM   2910  NH1 ARG A 181      -4.236  10.822 -91.489  1.00  0.00           N  
ATOM   2911  NH2 ARG A 181      -4.726  12.716 -90.311  1.00  0.00           N  
ATOM   2912  H   ARG A 181      -0.831  15.958 -94.162  1.00  0.00           H  
ATOM   2913  HA  ARG A 181      -1.531  14.760 -91.680  1.00  0.00           H  
ATOM   2914 1HB  ARG A 181       0.239  13.718 -93.918  1.00  0.00           H  
ATOM   2915 2HB  ARG A 181      -0.374  12.739 -92.594  1.00  0.00           H  
ATOM   2916 1HG  ARG A 181      -2.425  14.231 -94.125  1.00  0.00           H  
ATOM   2917 2HG  ARG A 181      -1.565  12.940 -94.999  1.00  0.00           H  
ATOM   2918 1HD  ARG A 181      -3.433  11.924 -94.051  1.00  0.00           H  
ATOM   2919 2HD  ARG A 181      -2.069  11.473 -93.001  1.00  0.00           H  
ATOM   2920  HE  ARG A 181      -3.331  13.845 -92.039  1.00  0.00           H  
ATOM   2921 1HH1 ARG A 181      -3.776  10.368 -92.264  1.00  0.00           H  
ATOM   2922 2HH1 ARG A 181      -4.783  10.278 -90.837  1.00  0.00           H  
ATOM   2923 1HH2 ARG A 181      -4.639  13.716 -90.188  1.00  0.00           H  
ATOM   2924 2HH2 ARG A 181      -5.272  12.172 -89.660  1.00  0.00           H  
ATOM   2925  N   MET A 182       1.702  15.425 -92.024  1.00  0.00           N  
ATOM   2926  CA  MET A 182       2.906  15.541 -91.219  1.00  0.00           C  
ATOM   2927  C   MET A 182       2.733  16.576 -90.122  1.00  0.00           C  
ATOM   2928  O   MET A 182       3.221  16.369 -89.009  1.00  0.00           O  
ATOM   2929  CB  MET A 182       4.100  15.894 -92.103  1.00  0.00           C  
ATOM   2930  CG  MET A 182       4.505  14.800 -93.081  1.00  0.00           C  
ATOM   2931  SD  MET A 182       5.859  15.302 -94.163  1.00  0.00           S  
ATOM   2932  CE  MET A 182       7.254  15.153 -93.051  1.00  0.00           C  
ATOM   2933  H   MET A 182       1.719  15.642 -93.025  1.00  0.00           H  
ATOM   2934  HA  MET A 182       3.096  14.581 -90.740  1.00  0.00           H  
ATOM   2935 1HB  MET A 182       3.874  16.790 -92.679  1.00  0.00           H  
ATOM   2936 2HB  MET A 182       4.964  16.118 -91.475  1.00  0.00           H  
ATOM   2937 1HG  MET A 182       4.816  13.915 -92.527  1.00  0.00           H  
ATOM   2938 2HG  MET A 182       3.650  14.532 -93.701  1.00  0.00           H  
ATOM   2939 1HE  MET A 182       8.169  15.429 -93.575  1.00  0.00           H  
ATOM   2940 2HE  MET A 182       7.111  15.815 -92.196  1.00  0.00           H  
ATOM   2941 3HE  MET A 182       7.334  14.122 -92.702  1.00  0.00           H  
ATOM   2942  N   LYS A 183       2.047  17.684 -90.425  1.00  0.00           N  
ATOM   2943  CA  LYS A 183       1.881  18.753 -89.456  1.00  0.00           C  
ATOM   2944  C   LYS A 183       0.985  18.276 -88.322  1.00  0.00           C  
ATOM   2945  O   LYS A 183       1.252  18.574 -87.162  1.00  0.00           O  
ATOM   2946  CB  LYS A 183       1.297  20.003 -90.115  1.00  0.00           C  
ATOM   2947  CG  LYS A 183       2.248  20.716 -91.066  1.00  0.00           C  
ATOM   2948  CD  LYS A 183       1.548  21.848 -91.804  1.00  0.00           C  
ATOM   2949  CE  LYS A 183       2.457  22.474 -92.850  1.00  0.00           C  
ATOM   2950  NZ  LYS A 183       1.759  23.528 -93.635  1.00  0.00           N  
ATOM   2951  H   LYS A 183       1.671  17.796 -91.374  1.00  0.00           H  
ATOM   2952  HA  LYS A 183       2.861  19.005 -89.047  1.00  0.00           H  
ATOM   2953 1HB  LYS A 183       0.402  19.734 -90.677  1.00  0.00           H  
ATOM   2954 2HB  LYS A 183       0.997  20.715 -89.345  1.00  0.00           H  
ATOM   2955 1HG  LYS A 183       3.087  21.127 -90.502  1.00  0.00           H  
ATOM   2956 2HG  LYS A 183       2.636  20.005 -91.794  1.00  0.00           H  
ATOM   2957 1HD  LYS A 183       0.653  21.463 -92.295  1.00  0.00           H  
ATOM   2958 2HD  LYS A 183       1.247  22.616 -91.091  1.00  0.00           H  
ATOM   2959 1HE  LYS A 183       3.323  22.917 -92.361  1.00  0.00           H  
ATOM   2960 2HE  LYS A 183       2.809  21.703 -93.535  1.00  0.00           H  
ATOM   2961 1HZ  LYS A 183       2.395  23.917 -94.318  1.00  0.00           H  
ATOM   2962 2HZ  LYS A 183       0.964  23.124 -94.109  1.00  0.00           H  
ATOM   2963 3HZ  LYS A 183       1.445  24.259 -93.014  1.00  0.00           H  
ATOM   2964  N   GLN A 184      -0.042  17.490 -88.642  1.00  0.00           N  
ATOM   2965  CA  GLN A 184      -0.915  16.959 -87.607  1.00  0.00           C  
ATOM   2966  C   GLN A 184      -0.195  15.960 -86.699  1.00  0.00           C  
ATOM   2967  O   GLN A 184      -0.391  15.995 -85.475  1.00  0.00           O  
ATOM   2968  CB  GLN A 184      -2.139  16.296 -88.243  1.00  0.00           C  
ATOM   2969  CG  GLN A 184      -3.132  17.274 -88.850  1.00  0.00           C  
ATOM   2970  CD  GLN A 184      -4.278  16.573 -89.553  1.00  0.00           C  
ATOM   2971  OE1 GLN A 184      -4.069  15.640 -90.333  1.00  0.00           O  
ATOM   2972  NE2 GLN A 184      -5.499  17.019 -89.281  1.00  0.00           N  
ATOM   2973  H   GLN A 184      -0.254  17.316 -89.629  1.00  0.00           H  
ATOM   2974  HA  GLN A 184      -1.247  17.785 -86.979  1.00  0.00           H  
ATOM   2975 1HB  GLN A 184      -1.816  15.614 -89.029  1.00  0.00           H  
ATOM   2976 2HB  GLN A 184      -2.664  15.706 -87.493  1.00  0.00           H  
ATOM   2977 1HG  GLN A 184      -3.546  17.895 -88.055  1.00  0.00           H  
ATOM   2978 2HG  GLN A 184      -2.613  17.897 -89.578  1.00  0.00           H  
ATOM   2979 1HE2 GLN A 184      -6.296  16.596 -89.715  1.00  0.00           H  
ATOM   2980 2HE2 GLN A 184      -5.624  17.778 -88.642  1.00  0.00           H  
ATOM   2981  N   GLN A 185       0.649  15.089 -87.272  1.00  0.00           N  
ATOM   2982  CA  GLN A 185       1.370  14.076 -86.500  1.00  0.00           C  
ATOM   2983  C   GLN A 185       2.389  14.755 -85.596  1.00  0.00           C  
ATOM   2984  O   GLN A 185       2.623  14.320 -84.467  1.00  0.00           O  
ATOM   2985  CB  GLN A 185       2.065  13.072 -87.424  1.00  0.00           C  
ATOM   2986  CG  GLN A 185       1.115  12.148 -88.167  1.00  0.00           C  
ATOM   2987  CD  GLN A 185       1.829  11.286 -89.191  1.00  0.00           C  
ATOM   2988  OE1 GLN A 185       3.016  11.479 -89.466  1.00  0.00           O  
ATOM   2989  NE2 GLN A 185       1.108  10.328 -89.761  1.00  0.00           N  
ATOM   2990  H   GLN A 185       0.748  15.102 -88.295  1.00  0.00           H  
ATOM   2991  HA  GLN A 185       0.652  13.534 -85.883  1.00  0.00           H  
ATOM   2992 1HB  GLN A 185       2.659  13.609 -88.163  1.00  0.00           H  
ATOM   2993 2HB  GLN A 185       2.748  12.454 -86.842  1.00  0.00           H  
ATOM   2994 1HG  GLN A 185       0.627  11.491 -87.447  1.00  0.00           H  
ATOM   2995 2HG  GLN A 185       0.371  12.751 -88.687  1.00  0.00           H  
ATOM   2996 1HE2 GLN A 185       1.525   9.727 -90.445  1.00  0.00           H  
ATOM   2997 2HE2 GLN A 185       0.148  10.205 -89.509  1.00  0.00           H  
ATOM   2998  N   HIS A 186       2.975  15.841 -86.102  1.00  0.00           N  
ATOM   2999  CA  HIS A 186       3.903  16.694 -85.381  1.00  0.00           C  
ATOM   3000  C   HIS A 186       3.268  17.292 -84.145  1.00  0.00           C  
ATOM   3001  O   HIS A 186       3.812  17.184 -83.035  1.00  0.00           O  
ATOM   3002  CB  HIS A 186       4.417  17.819 -86.287  1.00  0.00           C  
ATOM   3003  CG  HIS A 186       5.135  18.906 -85.548  1.00  0.00           C  
ATOM   3004  ND1 HIS A 186       6.417  18.753 -85.063  1.00  0.00           N  
ATOM   3005  CD2 HIS A 186       4.751  20.160 -85.212  1.00  0.00           C  
ATOM   3006  CE1 HIS A 186       6.790  19.868 -84.460  1.00  0.00           C  
ATOM   3007  NE2 HIS A 186       5.799  20.735 -84.536  1.00  0.00           N  
ATOM   3008  H   HIS A 186       2.792  16.079 -87.080  1.00  0.00           H  
ATOM   3009  HA  HIS A 186       4.759  16.106 -85.055  1.00  0.00           H  
ATOM   3010 1HB  HIS A 186       5.097  17.405 -87.032  1.00  0.00           H  
ATOM   3011 2HB  HIS A 186       3.579  18.267 -86.822  1.00  0.00           H  
ATOM   3012  HD2 HIS A 186       3.790  20.624 -85.435  1.00  0.00           H  
ATOM   3013  HE1 HIS A 186       7.754  20.041 -83.981  1.00  0.00           H  
ATOM   3014  HE2 HIS A 186       5.803  21.674 -84.160  1.00  0.00           H  
ATOM   3015  N   MET A 187       2.087  17.884 -84.320  1.00  0.00           N  
ATOM   3016  CA  MET A 187       1.356  18.477 -83.222  1.00  0.00           C  
ATOM   3017  C   MET A 187       0.943  17.426 -82.205  1.00  0.00           C  
ATOM   3018  O   MET A 187       0.997  17.667 -80.994  1.00  0.00           O  
ATOM   3019  CB  MET A 187       0.133  19.224 -83.749  1.00  0.00           C  
ATOM   3020  CG  MET A 187       0.454  20.512 -84.494  1.00  0.00           C  
ATOM   3021  SD  MET A 187      -1.018  21.487 -84.865  1.00  0.00           S  
ATOM   3022  CE  MET A 187      -1.731  20.529 -86.198  1.00  0.00           C  
ATOM   3023  H   MET A 187       1.708  17.958 -85.270  1.00  0.00           H  
ATOM   3024  HA  MET A 187       2.009  19.187 -82.715  1.00  0.00           H  
ATOM   3025 1HB  MET A 187      -0.424  18.578 -84.425  1.00  0.00           H  
ATOM   3026 2HB  MET A 187      -0.527  19.475 -82.918  1.00  0.00           H  
ATOM   3027 1HG  MET A 187       1.129  21.121 -83.893  1.00  0.00           H  
ATOM   3028 2HG  MET A 187       0.955  20.274 -85.433  1.00  0.00           H  
ATOM   3029 1HE  MET A 187      -2.652  21.005 -86.537  1.00  0.00           H  
ATOM   3030 2HE  MET A 187      -1.024  20.474 -87.026  1.00  0.00           H  
ATOM   3031 3HE  MET A 187      -1.954  19.521 -85.844  1.00  0.00           H  
ATOM   3032  N   THR A 188       0.571  16.237 -82.693  1.00  0.00           N  
ATOM   3033  CA  THR A 188       0.193  15.159 -81.809  1.00  0.00           C  
ATOM   3034  C   THR A 188       1.392  14.719 -80.981  1.00  0.00           C  
ATOM   3035  O   THR A 188       1.257  14.561 -79.765  1.00  0.00           O  
ATOM   3036  CB  THR A 188      -0.373  13.963 -82.598  1.00  0.00           C  
ATOM   3037  OG1 THR A 188      -1.548  14.370 -83.310  1.00  0.00           O  
ATOM   3038  CG2 THR A 188      -0.725  12.822 -81.656  1.00  0.00           C  
ATOM   3039  H   THR A 188       0.497  16.092 -83.697  1.00  0.00           H  
ATOM   3040  HA  THR A 188      -0.582  15.521 -81.134  1.00  0.00           H  
ATOM   3041  HB  THR A 188       0.370  13.617 -83.316  1.00  0.00           H  
ATOM   3042  HG1 THR A 188      -1.312  15.034 -83.962  1.00  0.00           H  
ATOM   3043 1HG2 THR A 188      -1.122  11.985 -82.231  1.00  0.00           H  
ATOM   3044 2HG2 THR A 188       0.169  12.502 -81.121  1.00  0.00           H  
ATOM   3045 3HG2 THR A 188      -1.474  13.159 -80.940  1.00  0.00           H  
ATOM   3046  N   ALA A 189       2.568  14.556 -81.605  1.00  0.00           N  
ATOM   3047  CA  ALA A 189       3.751  14.107 -80.883  1.00  0.00           C  
ATOM   3048  C   ALA A 189       4.119  15.077 -79.773  1.00  0.00           C  
ATOM   3049  O   ALA A 189       4.538  14.666 -78.687  1.00  0.00           O  
ATOM   3050  CB  ALA A 189       4.921  13.931 -81.840  1.00  0.00           C  
ATOM   3051  H   ALA A 189       2.635  14.701 -82.618  1.00  0.00           H  
ATOM   3052  HA  ALA A 189       3.523  13.145 -80.425  1.00  0.00           H  
ATOM   3053 1HB  ALA A 189       5.797  13.596 -81.286  1.00  0.00           H  
ATOM   3054 2HB  ALA A 189       4.665  13.189 -82.596  1.00  0.00           H  
ATOM   3055 3HB  ALA A 189       5.140  14.882 -82.325  1.00  0.00           H  
ATOM   3056  N   TYR A 190       3.962  16.375 -80.049  1.00  0.00           N  
ATOM   3057  CA  TYR A 190       4.214  17.405 -79.061  1.00  0.00           C  
ATOM   3058  C   TYR A 190       3.279  17.265 -77.877  1.00  0.00           C  
ATOM   3059  O   TYR A 190       3.702  17.331 -76.712  1.00  0.00           O  
ATOM   3060  CB  TYR A 190       4.074  18.794 -79.687  1.00  0.00           C  
ATOM   3061  CG  TYR A 190       4.417  19.926 -78.745  1.00  0.00           C  
ATOM   3062  CD1 TYR A 190       5.743  20.272 -78.529  1.00  0.00           C  
ATOM   3063  CD2 TYR A 190       3.406  20.619 -78.096  1.00  0.00           C  
ATOM   3064  CE1 TYR A 190       6.057  21.306 -77.668  1.00  0.00           C  
ATOM   3065  CE2 TYR A 190       3.719  21.653 -77.235  1.00  0.00           C  
ATOM   3066  CZ  TYR A 190       5.038  21.997 -77.021  1.00  0.00           C  
ATOM   3067  OH  TYR A 190       5.350  23.026 -76.163  1.00  0.00           O  
ATOM   3068  H   TYR A 190       3.675  16.660 -80.991  1.00  0.00           H  
ATOM   3069  HA  TYR A 190       5.234  17.290 -78.693  1.00  0.00           H  
ATOM   3070 1HB  TYR A 190       4.726  18.868 -80.559  1.00  0.00           H  
ATOM   3071 2HB  TYR A 190       3.051  18.937 -80.032  1.00  0.00           H  
ATOM   3072  HD1 TYR A 190       6.538  19.727 -79.039  1.00  0.00           H  
ATOM   3073  HD2 TYR A 190       2.364  20.347 -78.265  1.00  0.00           H  
ATOM   3074  HE1 TYR A 190       7.098  21.577 -77.499  1.00  0.00           H  
ATOM   3075  HE2 TYR A 190       2.924  22.197 -76.724  1.00  0.00           H  
ATOM   3076  HH  TYR A 190       4.542  23.387 -75.790  1.00  0.00           H  
ATOM   3077  N   LEU A 191       1.992  17.077 -78.166  1.00  0.00           N  
ATOM   3078  CA  LEU A 191       1.036  16.923 -77.091  1.00  0.00           C  
ATOM   3079  C   LEU A 191       1.327  15.654 -76.298  1.00  0.00           C  
ATOM   3080  O   LEU A 191       1.134  15.638 -75.076  1.00  0.00           O  
ATOM   3081  CB  LEU A 191      -0.391  16.878 -77.651  1.00  0.00           C  
ATOM   3082  CG  LEU A 191      -1.515  16.856 -76.607  1.00  0.00           C  
ATOM   3083  CD1 LEU A 191      -1.480  18.143 -75.794  1.00  0.00           C  
ATOM   3084  CD2 LEU A 191      -2.856  16.687 -77.307  1.00  0.00           C  
ATOM   3085  H   LEU A 191       1.671  17.110 -79.143  1.00  0.00           H  
ATOM   3086  HA  LEU A 191       1.124  17.781 -76.424  1.00  0.00           H  
ATOM   3087 1HB  LEU A 191      -0.544  17.751 -78.284  1.00  0.00           H  
ATOM   3088 2HB  LEU A 191      -0.494  15.985 -78.268  1.00  0.00           H  
ATOM   3089  HG  LEU A 191      -1.358  16.023 -75.920  1.00  0.00           H  
ATOM   3090 1HD1 LEU A 191      -2.278  18.127 -75.053  1.00  0.00           H  
ATOM   3091 2HD1 LEU A 191      -0.518  18.227 -75.289  1.00  0.00           H  
ATOM   3092 3HD1 LEU A 191      -1.618  18.995 -76.458  1.00  0.00           H  
ATOM   3093 1HD2 LEU A 191      -3.654  16.671 -76.565  1.00  0.00           H  
ATOM   3094 2HD2 LEU A 191      -3.014  17.520 -77.993  1.00  0.00           H  
ATOM   3095 3HD2 LEU A 191      -2.859  15.752 -77.866  1.00  0.00           H  
ATOM   3096  N   GLU A 192       1.754  14.571 -76.978  1.00  0.00           N  
ATOM   3097  CA  GLU A 192       2.077  13.338 -76.274  1.00  0.00           C  
ATOM   3098  C   GLU A 192       3.270  13.556 -75.355  1.00  0.00           C  
ATOM   3099  O   GLU A 192       3.277  13.054 -74.233  1.00  0.00           O  
ATOM   3100  CB  GLU A 192       2.376  12.212 -77.266  1.00  0.00           C  
ATOM   3101  CG  GLU A 192       1.159  11.701 -78.023  1.00  0.00           C  
ATOM   3102  CD  GLU A 192       1.512  10.714 -79.101  1.00  0.00           C  
ATOM   3103  OE1 GLU A 192       2.678  10.543 -79.365  1.00  0.00           O  
ATOM   3104  OE2 GLU A 192       0.614  10.131 -79.661  1.00  0.00           O  
ATOM   3105  H   GLU A 192       1.835  14.605 -78.001  1.00  0.00           H  
ATOM   3106  HA  GLU A 192       1.217  13.048 -75.671  1.00  0.00           H  
ATOM   3107 1HB  GLU A 192       3.106  12.556 -77.999  1.00  0.00           H  
ATOM   3108 2HB  GLU A 192       2.819  11.368 -76.736  1.00  0.00           H  
ATOM   3109 1HG  GLU A 192       0.479  11.223 -77.318  1.00  0.00           H  
ATOM   3110 2HG  GLU A 192       0.640  12.548 -78.468  1.00  0.00           H  
ATOM   3111  N   ALA A 193       4.267  14.338 -75.782  1.00  0.00           N  
ATOM   3112  CA  ALA A 193       5.401  14.600 -74.908  1.00  0.00           C  
ATOM   3113  C   ALA A 193       4.938  15.385 -73.683  1.00  0.00           C  
ATOM   3114  O   ALA A 193       5.432  15.175 -72.570  1.00  0.00           O  
ATOM   3115  CB  ALA A 193       6.491  15.357 -75.653  1.00  0.00           C  
ATOM   3116  H   ALA A 193       4.264  14.694 -76.747  1.00  0.00           H  
ATOM   3117  HA  ALA A 193       5.803  13.643 -74.578  1.00  0.00           H  
ATOM   3118 1HB  ALA A 193       7.325  15.551 -74.979  1.00  0.00           H  
ATOM   3119 2HB  ALA A 193       6.837  14.759 -76.496  1.00  0.00           H  
ATOM   3120 3HB  ALA A 193       6.092  16.301 -76.019  1.00  0.00           H  
ATOM   3121  N   GLN A 194       3.965  16.286 -73.893  1.00  0.00           N  
ATOM   3122  CA  GLN A 194       3.485  17.117 -72.804  1.00  0.00           C  
ATOM   3123  C   GLN A 194       2.652  16.334 -71.790  1.00  0.00           C  
ATOM   3124  O   GLN A 194       2.860  16.531 -70.588  1.00  0.00           O  
ATOM   3125  CB  GLN A 194       2.662  18.283 -73.362  1.00  0.00           C  
ATOM   3126  CG  GLN A 194       3.488  19.355 -74.050  1.00  0.00           C  
ATOM   3127  CD  GLN A 194       4.369  20.119 -73.079  1.00  0.00           C  
ATOM   3128  OE1 GLN A 194       3.883  20.698 -72.103  1.00  0.00           O  
ATOM   3129  NE2 GLN A 194       5.670  20.127 -73.342  1.00  0.00           N  
ATOM   3130  H   GLN A 194       3.615  16.413 -74.847  1.00  0.00           H  
ATOM   3131  HA  GLN A 194       4.345  17.517 -72.268  1.00  0.00           H  
ATOM   3132 1HB  GLN A 194       1.936  17.903 -74.081  1.00  0.00           H  
ATOM   3133 2HB  GLN A 194       2.105  18.754 -72.553  1.00  0.00           H  
ATOM   3134 1HG  GLN A 194       4.130  18.883 -74.794  1.00  0.00           H  
ATOM   3135 2HG  GLN A 194       2.815  20.064 -74.533  1.00  0.00           H  
ATOM   3136 1HE2 GLN A 194       6.301  20.615 -72.737  1.00  0.00           H  
ATOM   3137 2HE2 GLN A 194       6.022  19.645 -74.145  1.00  0.00           H  
ATOM   3138  N   LEU A 195       1.791  15.404 -72.229  1.00  0.00           N  
ATOM   3139  CA  LEU A 195       1.057  14.619 -71.235  1.00  0.00           C  
ATOM   3140  C   LEU A 195       1.984  13.601 -70.580  1.00  0.00           C  
ATOM   3141  O   LEU A 195       1.776  13.252 -69.417  1.00  0.00           O  
ATOM   3142  CB  LEU A 195      -0.131  13.900 -71.886  1.00  0.00           C  
ATOM   3143  CG  LEU A 195       0.228  12.806 -72.901  1.00  0.00           C  
ATOM   3144  CD1 LEU A 195       0.276  11.456 -72.197  1.00  0.00           C  
ATOM   3145  CD2 LEU A 195      -0.796  12.801 -74.025  1.00  0.00           C  
ATOM   3146  H   LEU A 195       1.580  15.331 -73.236  1.00  0.00           H  
ATOM   3147  HA  LEU A 195       0.677  15.296 -70.471  1.00  0.00           H  
ATOM   3148 1HB  LEU A 195      -0.731  13.441 -71.102  1.00  0.00           H  
ATOM   3149 2HB  LEU A 195      -0.745  14.639 -72.400  1.00  0.00           H  
ATOM   3150  HG  LEU A 195       1.219  13.002 -73.312  1.00  0.00           H  
ATOM   3151 1HD1 LEU A 195       0.532  10.679 -72.917  1.00  0.00           H  
ATOM   3152 2HD1 LEU A 195       1.030  11.482 -71.410  1.00  0.00           H  
ATOM   3153 3HD1 LEU A 195      -0.698  11.240 -71.759  1.00  0.00           H  
ATOM   3154 1HD2 LEU A 195      -0.540  12.023 -74.746  1.00  0.00           H  
ATOM   3155 2HD2 LEU A 195      -1.787  12.602 -73.615  1.00  0.00           H  
ATOM   3156 3HD2 LEU A 195      -0.795  13.770 -74.523  1.00  0.00           H  
ATOM   3157  N   THR A 196       3.029  13.139 -71.287  1.00  0.00           N  
ATOM   3158  CA  THR A 196       3.962  12.234 -70.644  1.00  0.00           C  
ATOM   3159  C   THR A 196       4.684  12.961 -69.526  1.00  0.00           C  
ATOM   3160  O   THR A 196       4.770  12.446 -68.411  1.00  0.00           O  
ATOM   3161  CB  THR A 196       4.982  11.665 -71.648  1.00  0.00           C  
ATOM   3162  OG1 THR A 196       4.297  10.887 -72.639  1.00  0.00           O  
ATOM   3163  CG2 THR A 196       6.001  10.788 -70.936  1.00  0.00           C  
ATOM   3164  H   THR A 196       3.149  13.379 -72.281  1.00  0.00           H  
ATOM   3165  HA  THR A 196       3.402  11.401 -70.222  1.00  0.00           H  
ATOM   3166  HB  THR A 196       5.500  12.484 -72.145  1.00  0.00           H  
ATOM   3167  HG1 THR A 196       3.770  11.468 -73.192  1.00  0.00           H  
ATOM   3168 1HG2 THR A 196       6.713  10.395 -71.661  1.00  0.00           H  
ATOM   3169 2HG2 THR A 196       6.530  11.380 -70.189  1.00  0.00           H  
ATOM   3170 3HG2 THR A 196       5.489   9.961 -70.445  1.00  0.00           H  
ATOM   3171  N   ALA A 197       5.156  14.193 -69.791  1.00  0.00           N  
ATOM   3172  CA  ALA A 197       5.855  14.933 -68.756  1.00  0.00           C  
ATOM   3173  C   ALA A 197       4.915  15.214 -67.602  1.00  0.00           C  
ATOM   3174  O   ALA A 197       5.300  15.112 -66.442  1.00  0.00           O  
ATOM   3175  CB  ALA A 197       6.426  16.230 -69.311  1.00  0.00           C  
ATOM   3176  H   ALA A 197       5.076  14.593 -70.735  1.00  0.00           H  
ATOM   3177  HA  ALA A 197       6.678  14.315 -68.396  1.00  0.00           H  
ATOM   3178 1HB  ALA A 197       6.934  16.774 -68.515  1.00  0.00           H  
ATOM   3179 2HB  ALA A 197       7.136  16.004 -70.107  1.00  0.00           H  
ATOM   3180 3HB  ALA A 197       5.618  16.842 -69.709  1.00  0.00           H  
ATOM   3181  N   TRP A 198       3.649  15.498 -67.917  1.00  0.00           N  
ATOM   3182  CA  TRP A 198       2.658  15.808 -66.910  1.00  0.00           C  
ATOM   3183  C   TRP A 198       2.500  14.638 -65.965  1.00  0.00           C  
ATOM   3184  O   TRP A 198       2.580  14.814 -64.748  1.00  0.00           O  
ATOM   3185  CB  TRP A 198       1.314  16.142 -67.558  1.00  0.00           C  
ATOM   3186  CG  TRP A 198       0.266  16.572 -66.575  1.00  0.00           C  
ATOM   3187  CD1 TRP A 198       0.451  16.833 -65.250  1.00  0.00           C  
ATOM   3188  CD2 TRP A 198      -1.140  16.797 -66.838  1.00  0.00           C  
ATOM   3189  NE1 TRP A 198      -0.739  17.201 -64.672  1.00  0.00           N  
ATOM   3190  CE2 TRP A 198      -1.723  17.186 -65.628  1.00  0.00           C  
ATOM   3191  CE3 TRP A 198      -1.939  16.701 -67.984  1.00  0.00           C  
ATOM   3192  CZ2 TRP A 198      -3.073  17.480 -65.525  1.00  0.00           C  
ATOM   3193  CZ3 TRP A 198      -3.293  16.997 -67.881  1.00  0.00           C  
ATOM   3194  CH2 TRP A 198      -3.845  17.376 -66.683  1.00  0.00           C  
ATOM   3195  H   TRP A 198       3.380  15.572 -68.901  1.00  0.00           H  
ATOM   3196  HA  TRP A 198       2.997  16.678 -66.349  1.00  0.00           H  
ATOM   3197 1HB  TRP A 198       1.448  16.941 -68.287  1.00  0.00           H  
ATOM   3198 2HB  TRP A 198       0.942  15.269 -68.094  1.00  0.00           H  
ATOM   3199  HD1 TRP A 198       1.402  16.760 -64.727  1.00  0.00           H  
ATOM   3200  HE1 TRP A 198      -0.870  17.443 -63.700  1.00  0.00           H  
ATOM   3201  HE3 TRP A 198      -1.505  16.403 -68.938  1.00  0.00           H  
ATOM   3202  HZ2 TRP A 198      -3.530  17.783 -64.584  1.00  0.00           H  
ATOM   3203  HZ3 TRP A 198      -3.908  16.918 -68.778  1.00  0.00           H  
ATOM   3204  HH2 TRP A 198      -4.911  17.602 -66.639  1.00  0.00           H  
ATOM   3205  N   GLU A 199       2.305  13.429 -66.501  1.00  0.00           N  
ATOM   3206  CA  GLU A 199       2.101  12.298 -65.617  1.00  0.00           C  
ATOM   3207  C   GLU A 199       3.345  12.003 -64.779  1.00  0.00           C  
ATOM   3208  O   GLU A 199       3.229  11.746 -63.573  1.00  0.00           O  
ATOM   3209  CB  GLU A 199       1.715  11.061 -66.431  1.00  0.00           C  
ATOM   3210  CG  GLU A 199       1.400   9.830 -65.592  1.00  0.00           C  
ATOM   3211  CD  GLU A 199       0.899   8.675 -66.414  1.00  0.00           C  
ATOM   3212  OE1 GLU A 199       0.810   8.816 -67.610  1.00  0.00           O  
ATOM   3213  OE2 GLU A 199       0.606   7.651 -65.844  1.00  0.00           O  
ATOM   3214  H   GLU A 199       2.260  13.317 -67.518  1.00  0.00           H  
ATOM   3215  HA  GLU A 199       1.290  12.538 -64.931  1.00  0.00           H  
ATOM   3216 1HB  GLU A 199       0.839  11.285 -67.039  1.00  0.00           H  
ATOM   3217 2HB  GLU A 199       2.527  10.804 -67.110  1.00  0.00           H  
ATOM   3218 1HG  GLU A 199       2.302   9.522 -65.065  1.00  0.00           H  
ATOM   3219 2HG  GLU A 199       0.650  10.094 -64.848  1.00  0.00           H  
ATOM   3220  N   ILE A 200       4.544  12.066 -65.388  1.00  0.00           N  
ATOM   3221  CA  ILE A 200       5.747  11.715 -64.649  1.00  0.00           C  
ATOM   3222  C   ILE A 200       6.018  12.765 -63.568  1.00  0.00           C  
ATOM   3223  O   ILE A 200       6.368  12.399 -62.443  1.00  0.00           O  
ATOM   3224  CB  ILE A 200       6.961  11.600 -65.589  1.00  0.00           C  
ATOM   3225  CG1 ILE A 200       6.780  10.427 -66.555  1.00  0.00           C  
ATOM   3226  CG2 ILE A 200       8.242  11.439 -64.785  1.00  0.00           C  
ATOM   3227  CD1 ILE A 200       7.793  10.397 -67.676  1.00  0.00           C  
ATOM   3228  H   ILE A 200       4.600  12.298 -66.386  1.00  0.00           H  
ATOM   3229  HA  ILE A 200       5.590  10.747 -64.173  1.00  0.00           H  
ATOM   3230  HB  ILE A 200       7.036  12.501 -66.197  1.00  0.00           H  
ATOM   3231 1HG1 ILE A 200       6.850   9.489 -66.006  1.00  0.00           H  
ATOM   3232 2HG1 ILE A 200       5.784  10.471 -66.998  1.00  0.00           H  
ATOM   3233 1HG2 ILE A 200       9.090  11.359 -65.464  1.00  0.00           H  
ATOM   3234 2HG2 ILE A 200       8.376  12.305 -64.138  1.00  0.00           H  
ATOM   3235 3HG2 ILE A 200       8.178  10.537 -64.176  1.00  0.00           H  
ATOM   3236 1HD1 ILE A 200       7.600   9.538 -68.319  1.00  0.00           H  
ATOM   3237 2HD1 ILE A 200       7.716  11.313 -68.262  1.00  0.00           H  
ATOM   3238 3HD1 ILE A 200       8.796  10.317 -67.258  1.00  0.00           H  
ATOM   3239  N   GLU A 201       5.883  14.059 -63.899  1.00  0.00           N  
ATOM   3240  CA  GLU A 201       6.122  15.121 -62.931  1.00  0.00           C  
ATOM   3241  C   GLU A 201       5.148  15.022 -61.760  1.00  0.00           C  
ATOM   3242  O   GLU A 201       5.552  15.236 -60.612  1.00  0.00           O  
ATOM   3243  CB  GLU A 201       5.999  16.491 -63.600  1.00  0.00           C  
ATOM   3244  CG  GLU A 201       7.120  16.816 -64.579  1.00  0.00           C  
ATOM   3245  CD  GLU A 201       6.902  18.112 -65.309  1.00  0.00           C  
ATOM   3246  OE1 GLU A 201       6.088  18.888 -64.871  1.00  0.00           O  
ATOM   3247  OE2 GLU A 201       7.549  18.325 -66.307  1.00  0.00           O  
ATOM   3248  H   GLU A 201       5.614  14.318 -64.853  1.00  0.00           H  
ATOM   3249  HA  GLU A 201       7.136  15.011 -62.542  1.00  0.00           H  
ATOM   3250 1HB  GLU A 201       5.055  16.547 -64.143  1.00  0.00           H  
ATOM   3251 2HB  GLU A 201       5.986  17.269 -62.838  1.00  0.00           H  
ATOM   3252 1HG  GLU A 201       8.060  16.874 -64.032  1.00  0.00           H  
ATOM   3253 2HG  GLU A 201       7.202  16.006 -65.303  1.00  0.00           H  
ATOM   3254  N   SER A 202       3.875  14.658 -62.019  1.00  0.00           N  
ATOM   3255  CA  SER A 202       2.918  14.473 -60.938  1.00  0.00           C  
ATOM   3256  C   SER A 202       3.363  13.333 -60.046  1.00  0.00           C  
ATOM   3257  O   SER A 202       3.393  13.474 -58.820  1.00  0.00           O  
ATOM   3258  CB  SER A 202       1.535  14.191 -61.493  1.00  0.00           C  
ATOM   3259  OG  SER A 202       0.608  14.006 -60.459  1.00  0.00           O  
ATOM   3260  H   SER A 202       3.546  14.573 -62.986  1.00  0.00           H  
ATOM   3261  HA  SER A 202       2.876  15.392 -60.351  1.00  0.00           H  
ATOM   3262 1HB  SER A 202       1.220  15.022 -62.124  1.00  0.00           H  
ATOM   3263 2HB  SER A 202       1.569  13.300 -62.118  1.00  0.00           H  
ATOM   3264  HG  SER A 202      -0.257  14.152 -60.850  1.00  0.00           H  
ATOM   3265  N   LYS A 203       3.774  12.213 -60.648  1.00  0.00           N  
ATOM   3266  CA  LYS A 203       4.197  11.070 -59.853  1.00  0.00           C  
ATOM   3267  C   LYS A 203       5.376  11.385 -58.956  1.00  0.00           C  
ATOM   3268  O   LYS A 203       5.384  10.981 -57.792  1.00  0.00           O  
ATOM   3269  CB  LYS A 203       4.546   9.894 -60.766  1.00  0.00           C  
ATOM   3270  CG  LYS A 203       3.341   9.208 -61.397  1.00  0.00           C  
ATOM   3271  CD  LYS A 203       3.771   8.127 -62.377  1.00  0.00           C  
ATOM   3272  CE  LYS A 203       2.574   7.351 -62.906  1.00  0.00           C  
ATOM   3273  NZ  LYS A 203       2.959   6.401 -63.985  1.00  0.00           N  
ATOM   3274  H   LYS A 203       3.732  12.133 -61.668  1.00  0.00           H  
ATOM   3275  HA  LYS A 203       3.374  10.778 -59.201  1.00  0.00           H  
ATOM   3276 1HB  LYS A 203       5.195  10.238 -61.572  1.00  0.00           H  
ATOM   3277 2HB  LYS A 203       5.098   9.144 -60.199  1.00  0.00           H  
ATOM   3278 1HG  LYS A 203       2.729   8.756 -60.615  1.00  0.00           H  
ATOM   3279 2HG  LYS A 203       2.738   9.946 -61.925  1.00  0.00           H  
ATOM   3280 1HD  LYS A 203       4.297   8.584 -63.216  1.00  0.00           H  
ATOM   3281 2HD  LYS A 203       4.449   7.434 -61.880  1.00  0.00           H  
ATOM   3282 1HE  LYS A 203       2.115   6.791 -62.093  1.00  0.00           H  
ATOM   3283 2HE  LYS A 203       1.834   8.048 -63.300  1.00  0.00           H  
ATOM   3284 1HZ  LYS A 203       2.139   5.908 -64.308  1.00  0.00           H  
ATOM   3285 2HZ  LYS A 203       3.369   6.913 -64.754  1.00  0.00           H  
ATOM   3286 3HZ  LYS A 203       3.630   5.738 -63.626  1.00  0.00           H  
ATOM   3287  N   SER A 204       6.367  12.114 -59.477  1.00  0.00           N  
ATOM   3288  CA  SER A 204       7.527  12.443 -58.679  1.00  0.00           C  
ATOM   3289  C   SER A 204       7.163  13.400 -57.555  1.00  0.00           C  
ATOM   3290  O   SER A 204       7.572  13.187 -56.412  1.00  0.00           O  
ATOM   3291  CB  SER A 204       8.603  13.055 -59.555  1.00  0.00           C  
ATOM   3292  OG  SER A 204       9.117  12.111 -60.453  1.00  0.00           O  
ATOM   3293  H   SER A 204       6.337  12.405 -60.458  1.00  0.00           H  
ATOM   3294  HA  SER A 204       7.916  11.524 -58.237  1.00  0.00           H  
ATOM   3295 1HB  SER A 204       8.187  13.898 -60.107  1.00  0.00           H  
ATOM   3296 2HB  SER A 204       9.407  13.440 -58.928  1.00  0.00           H  
ATOM   3297  HG  SER A 204       9.900  12.512 -60.840  1.00  0.00           H  
ATOM   3298  N   LYS A 205       6.362  14.434 -57.849  1.00  0.00           N  
ATOM   3299  CA  LYS A 205       6.056  15.405 -56.808  1.00  0.00           C  
ATOM   3300  C   LYS A 205       5.174  14.793 -55.733  1.00  0.00           C  
ATOM   3301  O   LYS A 205       5.411  15.038 -54.546  1.00  0.00           O  
ATOM   3302  CB  LYS A 205       5.376  16.639 -57.406  1.00  0.00           C  
ATOM   3303  CG  LYS A 205       6.291  17.511 -58.254  1.00  0.00           C  
ATOM   3304  CD  LYS A 205       5.523  18.656 -58.899  1.00  0.00           C  
ATOM   3305  CE  LYS A 205       6.430  19.510 -59.772  1.00  0.00           C  
ATOM   3306  NZ  LYS A 205       5.681  20.606 -60.446  1.00  0.00           N  
ATOM   3307  H   LYS A 205       5.994  14.565 -58.795  1.00  0.00           H  
ATOM   3308  HA  LYS A 205       6.990  15.716 -56.339  1.00  0.00           H  
ATOM   3309 1HB  LYS A 205       4.539  16.326 -58.030  1.00  0.00           H  
ATOM   3310 2HB  LYS A 205       4.975  17.258 -56.604  1.00  0.00           H  
ATOM   3311 1HG  LYS A 205       7.084  17.924 -57.629  1.00  0.00           H  
ATOM   3312 2HG  LYS A 205       6.749  16.906 -59.038  1.00  0.00           H  
ATOM   3313 1HD  LYS A 205       4.717  18.252 -59.512  1.00  0.00           H  
ATOM   3314 2HD  LYS A 205       5.086  19.283 -58.122  1.00  0.00           H  
ATOM   3315 1HE  LYS A 205       7.217  19.948 -59.160  1.00  0.00           H  
ATOM   3316 2HE  LYS A 205       6.896  18.885 -60.533  1.00  0.00           H  
ATOM   3317 1HZ  LYS A 205       6.317  21.148 -61.014  1.00  0.00           H  
ATOM   3318 2HZ  LYS A 205       4.960  20.211 -61.033  1.00  0.00           H  
ATOM   3319 3HZ  LYS A 205       5.259  21.204 -59.750  1.00  0.00           H  
ATOM   3320  N   ILE A 206       4.217  13.943 -56.107  1.00  0.00           N  
ATOM   3321  CA  ILE A 206       3.410  13.287 -55.098  1.00  0.00           C  
ATOM   3322  C   ILE A 206       4.265  12.349 -54.276  1.00  0.00           C  
ATOM   3323  O   ILE A 206       4.103  12.307 -53.060  1.00  0.00           O  
ATOM   3324  CB  ILE A 206       2.247  12.505 -55.736  1.00  0.00           C  
ATOM   3325  CG1 ILE A 206       1.255  13.467 -56.395  1.00  0.00           C  
ATOM   3326  CG2 ILE A 206       1.548  11.647 -54.693  1.00  0.00           C  
ATOM   3327  CD1 ILE A 206       0.565  14.394 -55.420  1.00  0.00           C  
ATOM   3328  H   ILE A 206       4.001  13.783 -57.097  1.00  0.00           H  
ATOM   3329  HA  ILE A 206       2.992  14.049 -54.442  1.00  0.00           H  
ATOM   3330  HB  ILE A 206       2.632  11.860 -56.525  1.00  0.00           H  
ATOM   3331 1HG1 ILE A 206       1.775  14.075 -57.134  1.00  0.00           H  
ATOM   3332 2HG1 ILE A 206       0.490  12.897 -56.922  1.00  0.00           H  
ATOM   3333 1HG2 ILE A 206       0.729  11.102 -55.161  1.00  0.00           H  
ATOM   3334 2HG2 ILE A 206       2.259  10.939 -54.269  1.00  0.00           H  
ATOM   3335 3HG2 ILE A 206       1.155  12.284 -53.901  1.00  0.00           H  
ATOM   3336 1HD1 ILE A 206      -0.123  15.045 -55.962  1.00  0.00           H  
ATOM   3337 2HD1 ILE A 206       0.008  13.805 -54.690  1.00  0.00           H  
ATOM   3338 3HD1 ILE A 206       1.308  15.001 -54.906  1.00  0.00           H  
ATOM   3339  N   ALA A 207       5.155  11.576 -54.909  1.00  0.00           N  
ATOM   3340  CA  ALA A 207       5.977  10.653 -54.144  1.00  0.00           C  
ATOM   3341  C   ALA A 207       6.844  11.396 -53.145  1.00  0.00           C  
ATOM   3342  O   ALA A 207       7.017  10.929 -52.020  1.00  0.00           O  
ATOM   3343  CB  ALA A 207       6.841   9.815 -55.075  1.00  0.00           C  
ATOM   3344  H   ALA A 207       5.252  11.603 -55.929  1.00  0.00           H  
ATOM   3345  HA  ALA A 207       5.314   9.991 -53.588  1.00  0.00           H  
ATOM   3346 1HB  ALA A 207       7.452   9.130 -54.487  1.00  0.00           H  
ATOM   3347 2HB  ALA A 207       6.202   9.245 -55.749  1.00  0.00           H  
ATOM   3348 3HB  ALA A 207       7.489  10.469 -55.657  1.00  0.00           H  
ATOM   3349  N   LEU A 208       7.368  12.563 -53.534  1.00  0.00           N  
ATOM   3350  CA  LEU A 208       8.202  13.326 -52.629  1.00  0.00           C  
ATOM   3351  C   LEU A 208       7.369  13.839 -51.459  1.00  0.00           C  
ATOM   3352  O   LEU A 208       7.865  13.869 -50.330  1.00  0.00           O  
ATOM   3353  CB  LEU A 208       8.857  14.500 -53.367  1.00  0.00           C  
ATOM   3354  CG  LEU A 208       9.914  14.122 -54.412  1.00  0.00           C  
ATOM   3355  CD1 LEU A 208      10.242  15.340 -55.267  1.00  0.00           C  
ATOM   3356  CD2 LEU A 208      11.156  13.595 -53.712  1.00  0.00           C  
ATOM   3357  H   LEU A 208       7.230  12.892 -54.497  1.00  0.00           H  
ATOM   3358  HA  LEU A 208       8.985  12.673 -52.247  1.00  0.00           H  
ATOM   3359 1HB  LEU A 208       8.079  15.070 -53.872  1.00  0.00           H  
ATOM   3360 2HB  LEU A 208       9.335  15.149 -52.633  1.00  0.00           H  
ATOM   3361  HG  LEU A 208       9.513  13.351 -55.072  1.00  0.00           H  
ATOM   3362 1HD1 LEU A 208      10.992  15.071 -56.011  1.00  0.00           H  
ATOM   3363 2HD1 LEU A 208       9.339  15.684 -55.771  1.00  0.00           H  
ATOM   3364 3HD1 LEU A 208      10.630  16.136 -54.632  1.00  0.00           H  
ATOM   3365 1HD2 LEU A 208      11.907  13.325 -54.456  1.00  0.00           H  
ATOM   3366 2HD2 LEU A 208      11.558  14.365 -53.055  1.00  0.00           H  
ATOM   3367 3HD2 LEU A 208      10.897  12.714 -53.124  1.00  0.00           H  
ATOM   3368  N   LEU A 209       6.102  14.209 -51.702  1.00  0.00           N  
ATOM   3369  CA  LEU A 209       5.220  14.614 -50.612  1.00  0.00           C  
ATOM   3370  C   LEU A 209       4.950  13.430 -49.681  1.00  0.00           C  
ATOM   3371  O   LEU A 209       4.950  13.600 -48.459  1.00  0.00           O  
ATOM   3372  CB  LEU A 209       3.897  15.158 -51.168  1.00  0.00           C  
ATOM   3373  CG  LEU A 209       3.988  16.496 -51.911  1.00  0.00           C  
ATOM   3374  CD1 LEU A 209       2.644  16.814 -52.552  1.00  0.00           C  
ATOM   3375  CD2 LEU A 209       4.402  17.590 -50.938  1.00  0.00           C  
ATOM   3376  H   LEU A 209       5.776  14.262 -52.673  1.00  0.00           H  
ATOM   3377  HA  LEU A 209       5.711  15.405 -50.046  1.00  0.00           H  
ATOM   3378 1HB  LEU A 209       3.483  14.424 -51.857  1.00  0.00           H  
ATOM   3379 2HB  LEU A 209       3.199  15.284 -50.341  1.00  0.00           H  
ATOM   3380  HG  LEU A 209       4.728  16.421 -52.708  1.00  0.00           H  
ATOM   3381 1HD1 LEU A 209       2.709  17.765 -53.081  1.00  0.00           H  
ATOM   3382 2HD1 LEU A 209       2.382  16.025 -53.258  1.00  0.00           H  
ATOM   3383 3HD1 LEU A 209       1.879  16.880 -51.779  1.00  0.00           H  
ATOM   3384 1HD2 LEU A 209       4.468  18.542 -51.467  1.00  0.00           H  
ATOM   3385 2HD2 LEU A 209       3.662  17.668 -50.141  1.00  0.00           H  
ATOM   3386 3HD2 LEU A 209       5.374  17.346 -50.509  1.00  0.00           H  
ATOM   3387  N   GLU A 210       4.751  12.223 -50.248  1.00  0.00           N  
ATOM   3388  CA  GLU A 210       4.511  11.047 -49.412  1.00  0.00           C  
ATOM   3389  C   GLU A 210       5.737  10.780 -48.555  1.00  0.00           C  
ATOM   3390  O   GLU A 210       5.601  10.489 -47.364  1.00  0.00           O  
ATOM   3391  CB  GLU A 210       4.189   9.820 -50.268  1.00  0.00           C  
ATOM   3392  CG  GLU A 210       2.845   9.886 -50.980  1.00  0.00           C  
ATOM   3393  CD  GLU A 210       2.620   8.730 -51.915  1.00  0.00           C  
ATOM   3394  OE1 GLU A 210       3.545   7.989 -52.145  1.00  0.00           O  
ATOM   3395  OE2 GLU A 210       1.522   8.588 -52.398  1.00  0.00           O  
ATOM   3396  H   GLU A 210       4.703  12.150 -51.267  1.00  0.00           H  
ATOM   3397  HA  GLU A 210       3.656  11.250 -48.766  1.00  0.00           H  
ATOM   3398 1HB  GLU A 210       4.962   9.690 -51.025  1.00  0.00           H  
ATOM   3399 2HB  GLU A 210       4.191   8.928 -49.641  1.00  0.00           H  
ATOM   3400 1HG  GLU A 210       2.050   9.896 -50.235  1.00  0.00           H  
ATOM   3401 2HG  GLU A 210       2.789  10.817 -51.542  1.00  0.00           H  
ATOM   3402  N   LEU A 211       6.929  10.935 -49.146  1.00  0.00           N  
ATOM   3403  CA  LEU A 211       8.180  10.706 -48.448  1.00  0.00           C  
ATOM   3404  C   LEU A 211       8.416  11.759 -47.388  1.00  0.00           C  
ATOM   3405  O   LEU A 211       8.904  11.423 -46.311  1.00  0.00           O  
ATOM   3406  CB  LEU A 211       9.348  10.701 -49.442  1.00  0.00           C  
ATOM   3407  CG  LEU A 211       9.437   9.474 -50.358  1.00  0.00           C  
ATOM   3408  CD1 LEU A 211      10.386   9.768 -51.511  1.00  0.00           C  
ATOM   3409  CD2 LEU A 211       9.909   8.272 -49.553  1.00  0.00           C  
ATOM   3410  H   LEU A 211       6.952  11.170 -50.144  1.00  0.00           H  
ATOM   3411  HA  LEU A 211       8.130   9.732 -47.961  1.00  0.00           H  
ATOM   3412 1HB  LEU A 211       9.268  11.582 -50.076  1.00  0.00           H  
ATOM   3413 2HB  LEU A 211      10.280  10.765 -48.882  1.00  0.00           H  
ATOM   3414  HG  LEU A 211       8.454   9.263 -50.781  1.00  0.00           H  
ATOM   3415 1HD1 LEU A 211      10.450   8.896 -52.163  1.00  0.00           H  
ATOM   3416 2HD1 LEU A 211      10.014  10.619 -52.081  1.00  0.00           H  
ATOM   3417 3HD1 LEU A 211      11.376   9.999 -51.117  1.00  0.00           H  
ATOM   3418 1HD2 LEU A 211       9.972   7.400 -50.205  1.00  0.00           H  
ATOM   3419 2HD2 LEU A 211      10.893   8.481 -49.131  1.00  0.00           H  
ATOM   3420 3HD2 LEU A 211       9.203   8.073 -48.748  1.00  0.00           H  
ATOM   3421  N   GLN A 212       8.052  13.022 -47.651  1.00  0.00           N  
ATOM   3422  CA  GLN A 212       8.266  14.051 -46.644  1.00  0.00           C  
ATOM   3423  C   GLN A 212       7.410  13.750 -45.415  1.00  0.00           C  
ATOM   3424  O   GLN A 212       7.880  13.901 -44.286  1.00  0.00           O  
ATOM   3425  CB  GLN A 212       7.933  15.438 -47.202  1.00  0.00           C  
ATOM   3426  CG  GLN A 212       8.195  16.578 -46.233  1.00  0.00           C  
ATOM   3427  CD  GLN A 212       9.661  16.698 -45.864  1.00  0.00           C  
ATOM   3428  OE1 GLN A 212      10.534  16.739 -46.735  1.00  0.00           O  
ATOM   3429  NE2 GLN A 212       9.941  16.755 -44.566  1.00  0.00           N  
ATOM   3430  H   GLN A 212       7.709  13.268 -48.585  1.00  0.00           H  
ATOM   3431  HA  GLN A 212       9.317  14.038 -46.354  1.00  0.00           H  
ATOM   3432 1HB  GLN A 212       8.521  15.619 -48.102  1.00  0.00           H  
ATOM   3433 2HB  GLN A 212       6.881  15.473 -47.486  1.00  0.00           H  
ATOM   3434 1HG  GLN A 212       7.882  17.514 -46.696  1.00  0.00           H  
ATOM   3435 2HG  GLN A 212       7.625  16.404 -45.320  1.00  0.00           H  
ATOM   3436 1HE2 GLN A 212      10.891  16.835 -44.262  1.00  0.00           H  
ATOM   3437 2HE2 GLN A 212       9.202  16.719 -43.893  1.00  0.00           H  
ATOM   3438  N   GLN A 213       6.179  13.272 -45.616  1.00  0.00           N  
ATOM   3439  CA  GLN A 213       5.325  12.948 -44.482  1.00  0.00           C  
ATOM   3440  C   GLN A 213       5.828  11.718 -43.734  1.00  0.00           C  
ATOM   3441  O   GLN A 213       5.786  11.686 -42.498  1.00  0.00           O  
ATOM   3442  CB  GLN A 213       3.884  12.721 -44.948  1.00  0.00           C  
ATOM   3443  CG  GLN A 213       3.188  13.974 -45.450  1.00  0.00           C  
ATOM   3444  CD  GLN A 213       1.790  13.692 -45.967  1.00  0.00           C  
ATOM   3445  OE1 GLN A 213       1.467  12.561 -46.339  1.00  0.00           O  
ATOM   3446  NE2 GLN A 213       0.951  14.721 -45.992  1.00  0.00           N  
ATOM   3447  H   GLN A 213       5.815  13.207 -46.575  1.00  0.00           H  
ATOM   3448  HA  GLN A 213       5.340  13.787 -43.786  1.00  0.00           H  
ATOM   3449 1HB  GLN A 213       3.873  11.985 -45.751  1.00  0.00           H  
ATOM   3450 2HB  GLN A 213       3.295  12.316 -44.125  1.00  0.00           H  
ATOM   3451 1HG  GLN A 213       3.113  14.689 -44.631  1.00  0.00           H  
ATOM   3452 2HG  GLN A 213       3.774  14.401 -46.265  1.00  0.00           H  
ATOM   3453 1HE2 GLN A 213       0.015  14.596 -46.323  1.00  0.00           H  
ATOM   3454 2HE2 GLN A 213       1.254  15.622 -45.681  1.00  0.00           H  
ATOM   3455  N   ASN A 214       6.344  10.728 -44.467  1.00  0.00           N  
ATOM   3456  CA  ASN A 214       6.883   9.529 -43.843  1.00  0.00           C  
ATOM   3457  C   ASN A 214       8.169   9.879 -43.094  1.00  0.00           C  
ATOM   3458  O   ASN A 214       8.472   9.286 -42.045  1.00  0.00           O  
ATOM   3459  CB  ASN A 214       7.128   8.443 -44.874  1.00  0.00           C  
ATOM   3460  CG  ASN A 214       5.852   7.839 -45.391  1.00  0.00           C  
ATOM   3461  OD1 ASN A 214       4.810   7.898 -44.728  1.00  0.00           O  
ATOM   3462  ND2 ASN A 214       5.913   7.258 -46.561  1.00  0.00           N  
ATOM   3463  H   ASN A 214       6.290  10.784 -45.488  1.00  0.00           H  
ATOM   3464  HA  ASN A 214       6.156   9.159 -43.118  1.00  0.00           H  
ATOM   3465 1HB  ASN A 214       7.686   8.857 -45.714  1.00  0.00           H  
ATOM   3466 2HB  ASN A 214       7.737   7.654 -44.432  1.00  0.00           H  
ATOM   3467 1HD2 ASN A 214       5.095   6.839 -46.956  1.00  0.00           H  
ATOM   3468 2HD2 ASN A 214       6.778   7.234 -47.062  1.00  0.00           H  
ATOM   3469  N   GLN A 215       8.889  10.892 -43.603  1.00  0.00           N  
ATOM   3470  CA  GLN A 215      10.114  11.356 -42.983  1.00  0.00           C  
ATOM   3471  C   GLN A 215       9.769  11.937 -41.626  1.00  0.00           C  
ATOM   3472  O   GLN A 215      10.403  11.587 -40.628  1.00  0.00           O  
ATOM   3473  CB  GLN A 215      10.817  12.399 -43.856  1.00  0.00           C  
ATOM   3474  CG  GLN A 215      12.169  12.845 -43.325  1.00  0.00           C  
ATOM   3475  CD  GLN A 215      13.180  11.714 -43.293  1.00  0.00           C  
ATOM   3476  OE1 GLN A 215      13.174  10.833 -44.156  1.00  0.00           O  
ATOM   3477  NE2 GLN A 215      14.056  11.733 -42.294  1.00  0.00           N  
ATOM   3478  H   GLN A 215       8.607  11.282 -44.504  1.00  0.00           H  
ATOM   3479  HA  GLN A 215      10.783  10.505 -42.860  1.00  0.00           H  
ATOM   3480 1HB  GLN A 215      10.966  11.994 -44.857  1.00  0.00           H  
ATOM   3481 2HB  GLN A 215      10.185  13.281 -43.950  1.00  0.00           H  
ATOM   3482 1HG  GLN A 215      12.558  13.633 -43.969  1.00  0.00           H  
ATOM   3483 2HG  GLN A 215      12.044  13.220 -42.309  1.00  0.00           H  
ATOM   3484 1HE2 GLN A 215      14.747  11.012 -42.222  1.00  0.00           H  
ATOM   3485 2HE2 GLN A 215      14.025  12.466 -41.616  1.00  0.00           H  
ATOM   3486  N   LEU A 216       8.675  12.704 -41.566  1.00  0.00           N  
ATOM   3487  CA  LEU A 216       8.265  13.314 -40.321  1.00  0.00           C  
ATOM   3488  C   LEU A 216       7.583  12.336 -39.404  1.00  0.00           C  
ATOM   3489  O   LEU A 216       7.664  12.466 -38.194  1.00  0.00           O  
ATOM   3490  CB  LEU A 216       7.323  14.492 -40.599  1.00  0.00           C  
ATOM   3491  CG  LEU A 216       7.931  15.657 -41.391  1.00  0.00           C  
ATOM   3492  CD1 LEU A 216       6.901  16.771 -41.527  1.00  0.00           C  
ATOM   3493  CD2 LEU A 216       9.184  16.153 -40.685  1.00  0.00           C  
ATOM   3494  H   LEU A 216       8.186  12.940 -42.437  1.00  0.00           H  
ATOM   3495  HA  LEU A 216       9.152  13.686 -39.809  1.00  0.00           H  
ATOM   3496 1HB  LEU A 216       6.463  14.125 -41.156  1.00  0.00           H  
ATOM   3497 2HB  LEU A 216       6.971  14.888 -39.646  1.00  0.00           H  
ATOM   3498  HG  LEU A 216       8.189  15.319 -42.395  1.00  0.00           H  
ATOM   3499 1HD1 LEU A 216       7.333  17.599 -42.090  1.00  0.00           H  
ATOM   3500 2HD1 LEU A 216       6.024  16.394 -42.052  1.00  0.00           H  
ATOM   3501 3HD1 LEU A 216       6.610  17.119 -40.536  1.00  0.00           H  
ATOM   3502 1HD2 LEU A 216       9.616  16.980 -41.249  1.00  0.00           H  
ATOM   3503 2HD2 LEU A 216       8.926  16.493 -39.682  1.00  0.00           H  
ATOM   3504 3HD2 LEU A 216       9.909  15.342 -40.618  1.00  0.00           H  
ATOM   3505  N   ASN A 217       6.955  11.298 -39.941  1.00  0.00           N  
ATOM   3506  CA  ASN A 217       6.406  10.286 -39.059  1.00  0.00           C  
ATOM   3507  C   ASN A 217       7.524   9.742 -38.171  1.00  0.00           C  
ATOM   3508  O   ASN A 217       7.399   9.704 -36.937  1.00  0.00           O  
ATOM   3509  CB  ASN A 217       5.739   9.175 -39.850  1.00  0.00           C  
ATOM   3510  CG  ASN A 217       4.422   9.597 -40.441  1.00  0.00           C  
ATOM   3511  OD1 ASN A 217       3.812  10.575 -39.994  1.00  0.00           O  
ATOM   3512  ND2 ASN A 217       3.972   8.878 -41.438  1.00  0.00           N  
ATOM   3513  H   ASN A 217       6.799  11.247 -40.952  1.00  0.00           H  
ATOM   3514  HA  ASN A 217       5.653  10.754 -38.421  1.00  0.00           H  
ATOM   3515 1HB  ASN A 217       6.400   8.856 -40.657  1.00  0.00           H  
ATOM   3516 2HB  ASN A 217       5.574   8.315 -39.202  1.00  0.00           H  
ATOM   3517 1HD2 ASN A 217       3.101   9.112 -41.870  1.00  0.00           H  
ATOM   3518 2HD2 ASN A 217       4.499   8.095 -41.767  1.00  0.00           H  
ATOM   3519  N   LEU A 218       8.650   9.354 -38.774  1.00  0.00           N  
ATOM   3520  CA  LEU A 218       9.709   8.797 -37.950  1.00  0.00           C  
ATOM   3521  C   LEU A 218      10.441   9.863 -37.117  1.00  0.00           C  
ATOM   3522  O   LEU A 218      10.787   9.600 -35.961  1.00  0.00           O  
ATOM   3523  CB  LEU A 218      10.715   8.059 -38.842  1.00  0.00           C  
ATOM   3524  CG  LEU A 218      11.863   7.355 -38.109  1.00  0.00           C  
ATOM   3525  CD1 LEU A 218      11.293   6.320 -37.148  1.00  0.00           C  
ATOM   3526  CD2 LEU A 218      12.792   6.706 -39.124  1.00  0.00           C  
ATOM   3527  H   LEU A 218       8.729   9.414 -39.798  1.00  0.00           H  
ATOM   3528  HA  LEU A 218       9.266   8.088 -37.250  1.00  0.00           H  
ATOM   3529 1HB  LEU A 218      10.181   7.307 -39.421  1.00  0.00           H  
ATOM   3530 2HB  LEU A 218      11.155   8.776 -39.536  1.00  0.00           H  
ATOM   3531  HG  LEU A 218      12.421   8.084 -37.521  1.00  0.00           H  
ATOM   3532 1HD1 LEU A 218      12.109   5.819 -36.627  1.00  0.00           H  
ATOM   3533 2HD1 LEU A 218      10.649   6.814 -36.422  1.00  0.00           H  
ATOM   3534 3HD1 LEU A 218      10.715   5.585 -37.707  1.00  0.00           H  
ATOM   3535 1HD2 LEU A 218      13.609   6.205 -38.603  1.00  0.00           H  
ATOM   3536 2HD2 LEU A 218      12.235   5.975 -39.712  1.00  0.00           H  
ATOM   3537 3HD2 LEU A 218      13.199   7.470 -39.786  1.00  0.00           H  
ATOM   3538  N   GLU A 219      10.678  11.067 -37.675  1.00  0.00           N  
ATOM   3539  CA  GLU A 219      11.406  12.096 -36.927  1.00  0.00           C  
ATOM   3540  C   GLU A 219      10.668  12.515 -35.660  1.00  0.00           C  
ATOM   3541  O   GLU A 219      11.295  12.686 -34.606  1.00  0.00           O  
ATOM   3542  CB  GLU A 219      11.643  13.323 -37.810  1.00  0.00           C  
ATOM   3543  CG  GLU A 219      12.657  13.108 -38.924  1.00  0.00           C  
ATOM   3544  CD  GLU A 219      12.841  14.324 -39.790  1.00  0.00           C  
ATOM   3545  OE1 GLU A 219      12.263  15.340 -39.485  1.00  0.00           O  
ATOM   3546  OE2 GLU A 219      13.559  14.236 -40.759  1.00  0.00           O  
ATOM   3547  H   GLU A 219      10.392  11.257 -38.640  1.00  0.00           H  
ATOM   3548  HA  GLU A 219      12.371  11.687 -36.627  1.00  0.00           H  
ATOM   3549 1HB  GLU A 219      10.702  13.628 -38.268  1.00  0.00           H  
ATOM   3550 2HB  GLU A 219      11.993  14.151 -37.194  1.00  0.00           H  
ATOM   3551 1HG  GLU A 219      13.617  12.843 -38.483  1.00  0.00           H  
ATOM   3552 2HG  GLU A 219      12.331  12.274 -39.543  1.00  0.00           H  
ATOM   3553  N   LEU A 220       9.345  12.654 -35.737  1.00  0.00           N  
ATOM   3554  CA  LEU A 220       8.593  13.119 -34.590  1.00  0.00           C  
ATOM   3555  C   LEU A 220       8.474  11.998 -33.569  1.00  0.00           C  
ATOM   3556  O   LEU A 220       8.404  12.282 -32.372  1.00  0.00           O  
ATOM   3557  CB  LEU A 220       7.200  13.598 -35.018  1.00  0.00           C  
ATOM   3558  CG  LEU A 220       7.078  15.094 -35.330  1.00  0.00           C  
ATOM   3559  CD1 LEU A 220       7.970  15.441 -36.514  1.00  0.00           C  
ATOM   3560  CD2 LEU A 220       5.624  15.435 -35.623  1.00  0.00           C  
ATOM   3561  H   LEU A 220       8.874  12.479 -36.621  1.00  0.00           H  
ATOM   3562  HA  LEU A 220       9.128  13.957 -34.144  1.00  0.00           H  
ATOM   3563 1HB  LEU A 220       6.903  13.048 -35.910  1.00  0.00           H  
ATOM   3564 2HB  LEU A 220       6.493  13.366 -34.221  1.00  0.00           H  
ATOM   3565  HG  LEU A 220       7.421  15.674 -34.473  1.00  0.00           H  
ATOM   3566 1HD1 LEU A 220       7.884  16.505 -36.736  1.00  0.00           H  
ATOM   3567 2HD1 LEU A 220       9.006  15.206 -36.270  1.00  0.00           H  
ATOM   3568 3HD1 LEU A 220       7.661  14.863 -37.384  1.00  0.00           H  
ATOM   3569 1HD2 LEU A 220       5.537  16.499 -35.844  1.00  0.00           H  
ATOM   3570 2HD2 LEU A 220       5.281  14.857 -36.481  1.00  0.00           H  
ATOM   3571 3HD2 LEU A 220       5.012  15.194 -34.754  1.00  0.00           H  
ATOM   3572  N   ARG A 221       8.474  10.730 -34.007  1.00  0.00           N  
ATOM   3573  CA  ARG A 221       8.487   9.642 -33.033  1.00  0.00           C  
ATOM   3574  C   ARG A 221       9.803   9.640 -32.242  1.00  0.00           C  
ATOM   3575  O   ARG A 221       9.783   9.461 -31.019  1.00  0.00           O  
ATOM   3576  CB  ARG A 221       8.306   8.299 -33.725  1.00  0.00           C  
ATOM   3577  CG  ARG A 221       6.881   7.988 -34.155  1.00  0.00           C  
ATOM   3578  CD  ARG A 221       6.696   6.542 -34.439  1.00  0.00           C  
ATOM   3579  NE  ARG A 221       7.485   6.109 -35.581  1.00  0.00           N  
ATOM   3580  CZ  ARG A 221       7.049   6.110 -36.856  1.00  0.00           C  
ATOM   3581  NH1 ARG A 221       5.833   6.524 -37.134  1.00  0.00           N  
ATOM   3582  NH2 ARG A 221       7.844   5.695 -37.827  1.00  0.00           N  
ATOM   3583  H   ARG A 221       8.405  10.518 -35.005  1.00  0.00           H  
ATOM   3584  HA  ARG A 221       7.660   9.789 -32.338  1.00  0.00           H  
ATOM   3585 1HB  ARG A 221       8.934   8.261 -34.614  1.00  0.00           H  
ATOM   3586 2HB  ARG A 221       8.632   7.500 -33.060  1.00  0.00           H  
ATOM   3587 1HG  ARG A 221       6.191   8.272 -33.360  1.00  0.00           H  
ATOM   3588 2HG  ARG A 221       6.643   8.549 -35.059  1.00  0.00           H  
ATOM   3589 1HD  ARG A 221       7.004   5.959 -33.571  1.00  0.00           H  
ATOM   3590 2HD  ARG A 221       5.647   6.345 -34.654  1.00  0.00           H  
ATOM   3591  HE  ARG A 221       8.426   5.783 -35.406  1.00  0.00           H  
ATOM   3592 1HH1 ARG A 221       5.225   6.841 -36.392  1.00  0.00           H  
ATOM   3593 2HH1 ARG A 221       5.506   6.525 -38.090  1.00  0.00           H  
ATOM   3594 1HH2 ARG A 221       8.780   5.377 -37.612  1.00  0.00           H  
ATOM   3595 2HH2 ARG A 221       7.518   5.697 -38.781  1.00  0.00           H  
ATOM   3596  N   LEU A 222      10.952   9.883 -32.911  1.00  0.00           N  
ATOM   3597  CA  LEU A 222      12.213   9.915 -32.180  1.00  0.00           C  
ATOM   3598  C   LEU A 222      12.199  11.087 -31.208  1.00  0.00           C  
ATOM   3599  O   LEU A 222      12.606  10.941 -30.056  1.00  0.00           O  
ATOM   3600  CB  LEU A 222      13.399  10.041 -33.145  1.00  0.00           C  
ATOM   3601  CG  LEU A 222      14.786  10.097 -32.491  1.00  0.00           C  
ATOM   3602  CD1 LEU A 222      15.055   8.790 -31.757  1.00  0.00           C  
ATOM   3603  CD2 LEU A 222      15.840  10.353 -33.558  1.00  0.00           C  
ATOM   3604  H   LEU A 222      10.934   9.977 -33.933  1.00  0.00           H  
ATOM   3605  HA  LEU A 222      12.315   8.981 -31.628  1.00  0.00           H  
ATOM   3606 1HB  LEU A 222      13.388   9.188 -33.823  1.00  0.00           H  
ATOM   3607 2HB  LEU A 222      13.273  10.949 -33.734  1.00  0.00           H  
ATOM   3608  HG  LEU A 222      14.810  10.902 -31.757  1.00  0.00           H  
ATOM   3609 1HD1 LEU A 222      16.041   8.830 -31.292  1.00  0.00           H  
ATOM   3610 2HD1 LEU A 222      14.297   8.642 -30.987  1.00  0.00           H  
ATOM   3611 3HD1 LEU A 222      15.022   7.962 -32.464  1.00  0.00           H  
ATOM   3612 1HD2 LEU A 222      16.826  10.393 -33.093  1.00  0.00           H  
ATOM   3613 2HD2 LEU A 222      15.819   9.546 -34.291  1.00  0.00           H  
ATOM   3614 3HD2 LEU A 222      15.633  11.300 -34.054  1.00  0.00           H  
ATOM   3615  N   MET A 223      11.690  12.244 -31.645  1.00  0.00           N  
ATOM   3616  CA  MET A 223      11.640  13.433 -30.808  1.00  0.00           C  
ATOM   3617  C   MET A 223      10.774  13.164 -29.574  1.00  0.00           C  
ATOM   3618  O   MET A 223      11.118  13.594 -28.463  1.00  0.00           O  
ATOM   3619  CB  MET A 223      11.104  14.622 -31.603  1.00  0.00           C  
ATOM   3620  CG  MET A 223      12.023  15.101 -32.718  1.00  0.00           C  
ATOM   3621  SD  MET A 223      11.193  16.206 -33.876  1.00  0.00           S  
ATOM   3622  CE  MET A 223      11.126  17.715 -32.916  1.00  0.00           C  
ATOM   3623  H   MET A 223      11.369  12.317 -32.618  1.00  0.00           H  
ATOM   3624  HA  MET A 223      12.646  13.686 -30.474  1.00  0.00           H  
ATOM   3625 1HB  MET A 223      10.146  14.358 -32.049  1.00  0.00           H  
ATOM   3626 2HB  MET A 223      10.931  15.462 -30.928  1.00  0.00           H  
ATOM   3627 1HG  MET A 223      12.873  15.628 -32.287  1.00  0.00           H  
ATOM   3628 2HG  MET A 223      12.400  14.242 -33.272  1.00  0.00           H  
ATOM   3629 1HE  MET A 223      10.639  18.497 -33.499  1.00  0.00           H  
ATOM   3630 2HE  MET A 223      10.562  17.539 -31.999  1.00  0.00           H  
ATOM   3631 3HE  MET A 223      12.139  18.031 -32.663  1.00  0.00           H  
ATOM   3632  N   LYS A 224       9.658  12.444 -29.745  1.00  0.00           N  
ATOM   3633  CA  LYS A 224       8.850  12.066 -28.596  1.00  0.00           C  
ATOM   3634  C   LYS A 224       9.665  11.207 -27.619  1.00  0.00           C  
ATOM   3635  O   LYS A 224       9.603  11.420 -26.405  1.00  0.00           O  
ATOM   3636  CB  LYS A 224       7.596  11.316 -29.049  1.00  0.00           C  
ATOM   3637  CG  LYS A 224       6.659  10.917 -27.918  1.00  0.00           C  
ATOM   3638  CD  LYS A 224       6.826   9.450 -27.553  1.00  0.00           C  
ATOM   3639  CE  LYS A 224       6.121   8.546 -28.554  1.00  0.00           C  
ATOM   3640  NZ  LYS A 224       6.282   7.106 -28.214  1.00  0.00           N  
ATOM   3641  H   LYS A 224       9.351  12.206 -30.698  1.00  0.00           H  
ATOM   3642  HA  LYS A 224       8.539  12.974 -28.078  1.00  0.00           H  
ATOM   3643 1HB  LYS A 224       7.033  11.937 -29.747  1.00  0.00           H  
ATOM   3644 2HB  LYS A 224       7.886  10.409 -29.579  1.00  0.00           H  
ATOM   3645 1HG  LYS A 224       6.869  11.528 -27.038  1.00  0.00           H  
ATOM   3646 2HG  LYS A 224       5.627  11.092 -28.221  1.00  0.00           H  
ATOM   3647 1HD  LYS A 224       7.887   9.198 -27.533  1.00  0.00           H  
ATOM   3648 2HD  LYS A 224       6.409   9.272 -26.562  1.00  0.00           H  
ATOM   3649 1HE  LYS A 224       5.059   8.785 -28.575  1.00  0.00           H  
ATOM   3650 2HE  LYS A 224       6.529   8.718 -29.550  1.00  0.00           H  
ATOM   3651 1HZ  LYS A 224       5.802   6.542 -28.900  1.00  0.00           H  
ATOM   3652 2HZ  LYS A 224       7.265   6.869 -28.210  1.00  0.00           H  
ATOM   3653 3HZ  LYS A 224       5.890   6.930 -27.300  1.00  0.00           H  
ATOM   3654  N   GLU A 225      10.454  10.248 -28.140  1.00  0.00           N  
ATOM   3655  CA  GLU A 225      11.255   9.367 -27.292  1.00  0.00           C  
ATOM   3656  C   GLU A 225      12.323  10.155 -26.522  1.00  0.00           C  
ATOM   3657  O   GLU A 225      12.635   9.836 -25.371  1.00  0.00           O  
ATOM   3658  CB  GLU A 225      11.918   8.277 -28.136  1.00  0.00           C  
ATOM   3659  CG  GLU A 225      10.948   7.267 -28.734  1.00  0.00           C  
ATOM   3660  CD  GLU A 225      10.241   6.448 -27.690  1.00  0.00           C  
ATOM   3661  OE1 GLU A 225      10.885   6.009 -26.769  1.00  0.00           O  
ATOM   3662  OE2 GLU A 225       9.053   6.261 -27.816  1.00  0.00           O  
ATOM   3663  H   GLU A 225      10.436  10.097 -29.154  1.00  0.00           H  
ATOM   3664  HA  GLU A 225      10.592   8.906 -26.560  1.00  0.00           H  
ATOM   3665 1HB  GLU A 225      12.469   8.737 -28.957  1.00  0.00           H  
ATOM   3666 2HB  GLU A 225      12.636   7.730 -27.525  1.00  0.00           H  
ATOM   3667 1HG  GLU A 225      10.205   7.800 -29.327  1.00  0.00           H  
ATOM   3668 2HG  GLU A 225      11.497   6.603 -29.400  1.00  0.00           H  
ATOM   3669  N   ILE A 226      12.873  11.196 -27.151  1.00  0.00           N  
ATOM   3670  CA  ILE A 226      13.851  12.056 -26.494  1.00  0.00           C  
ATOM   3671  C   ILE A 226      13.182  12.808 -25.340  1.00  0.00           C  
ATOM   3672  O   ILE A 226      13.747  12.914 -24.243  1.00  0.00           O  
ATOM   3673  CB  ILE A 226      14.469  13.058 -27.486  1.00  0.00           C  
ATOM   3674  CG1 ILE A 226      15.330  12.325 -28.518  1.00  0.00           C  
ATOM   3675  CG2 ILE A 226      15.292  14.101 -26.746  1.00  0.00           C  
ATOM   3676  CD1 ILE A 226      15.723  13.179 -29.702  1.00  0.00           C  
ATOM   3677  H   ILE A 226      12.635  11.340 -28.136  1.00  0.00           H  
ATOM   3678  HA  ILE A 226      14.648  11.431 -26.093  1.00  0.00           H  
ATOM   3679  HB  ILE A 226      13.675  13.560 -28.038  1.00  0.00           H  
ATOM   3680 1HG1 ILE A 226      16.240  11.963 -28.041  1.00  0.00           H  
ATOM   3681 2HG1 ILE A 226      14.789  11.455 -28.891  1.00  0.00           H  
ATOM   3682 1HG2 ILE A 226      15.722  14.801 -27.462  1.00  0.00           H  
ATOM   3683 2HG2 ILE A 226      14.652  14.642 -26.050  1.00  0.00           H  
ATOM   3684 3HG2 ILE A 226      16.093  13.608 -26.194  1.00  0.00           H  
ATOM   3685 1HD1 ILE A 226      16.331  12.590 -30.389  1.00  0.00           H  
ATOM   3686 2HD1 ILE A 226      14.825  13.523 -30.217  1.00  0.00           H  
ATOM   3687 3HD1 ILE A 226      16.296  14.038 -29.357  1.00  0.00           H  
ATOM   3688  N   LEU A 227      11.958  13.297 -25.568  1.00  0.00           N  
ATOM   3689  CA  LEU A 227      11.222  13.963 -24.505  1.00  0.00           C  
ATOM   3690  C   LEU A 227      10.888  12.971 -23.389  1.00  0.00           C  
ATOM   3691  O   LEU A 227      10.951  13.328 -22.210  1.00  0.00           O  
ATOM   3692  CB  LEU A 227       9.934  14.587 -25.058  1.00  0.00           C  
ATOM   3693  CG  LEU A 227      10.126  15.772 -26.013  1.00  0.00           C  
ATOM   3694  CD1 LEU A 227       8.793  16.125 -26.659  1.00  0.00           C  
ATOM   3695  CD2 LEU A 227      10.692  16.957 -25.244  1.00  0.00           C  
ATOM   3696  H   LEU A 227      11.573  13.239 -26.517  1.00  0.00           H  
ATOM   3697  HA  LEU A 227      11.852  14.750 -24.088  1.00  0.00           H  
ATOM   3698 1HB  LEU A 227       9.378  13.818 -25.593  1.00  0.00           H  
ATOM   3699 2HB  LEU A 227       9.326  14.930 -24.221  1.00  0.00           H  
ATOM   3700  HG  LEU A 227      10.818  15.491 -26.808  1.00  0.00           H  
ATOM   3701 1HD1 LEU A 227       8.929  16.967 -27.338  1.00  0.00           H  
ATOM   3702 2HD1 LEU A 227       8.421  15.267 -27.218  1.00  0.00           H  
ATOM   3703 3HD1 LEU A 227       8.074  16.395 -25.886  1.00  0.00           H  
ATOM   3704 1HD2 LEU A 227      10.829  17.799 -25.923  1.00  0.00           H  
ATOM   3705 2HD2 LEU A 227      10.000  17.240 -24.450  1.00  0.00           H  
ATOM   3706 3HD2 LEU A 227      11.652  16.682 -24.808  1.00  0.00           H  
ATOM   3707  N   ARG A 228      10.593  11.714 -23.741  1.00  0.00           N  
ATOM   3708  CA  ARG A 228      10.283  10.685 -22.751  1.00  0.00           C  
ATOM   3709  C   ARG A 228      11.495  10.470 -21.838  1.00  0.00           C  
ATOM   3710  O   ARG A 228      11.346  10.293 -20.624  1.00  0.00           O  
ATOM   3711  CB  ARG A 228       9.906   9.375 -23.428  1.00  0.00           C  
ATOM   3712  CG  ARG A 228       9.537   8.247 -22.477  1.00  0.00           C  
ATOM   3713  CD  ARG A 228       9.242   6.988 -23.206  1.00  0.00           C  
ATOM   3714  NE  ARG A 228      10.370   6.550 -24.013  1.00  0.00           N  
ATOM   3715  CZ  ARG A 228      11.498   6.005 -23.518  1.00  0.00           C  
ATOM   3716  NH1 ARG A 228      11.633   5.837 -22.222  1.00  0.00           N  
ATOM   3717  NH2 ARG A 228      12.469   5.639 -24.338  1.00  0.00           N  
ATOM   3718  H   ARG A 228      10.521  11.487 -24.739  1.00  0.00           H  
ATOM   3719  HA  ARG A 228       9.434  11.022 -22.157  1.00  0.00           H  
ATOM   3720 1HB  ARG A 228       9.056   9.539 -24.090  1.00  0.00           H  
ATOM   3721 2HB  ARG A 228      10.738   9.031 -24.042  1.00  0.00           H  
ATOM   3722 1HG  ARG A 228      10.368   8.062 -21.794  1.00  0.00           H  
ATOM   3723 2HG  ARG A 228       8.654   8.529 -21.904  1.00  0.00           H  
ATOM   3724 1HD  ARG A 228       9.008   6.199 -22.492  1.00  0.00           H  
ATOM   3725 2HD  ARG A 228       8.390   7.143 -23.868  1.00  0.00           H  
ATOM   3726  HE  ARG A 228      10.303   6.664 -25.016  1.00  0.00           H  
ATOM   3727 1HH1 ARG A 228      10.890   6.117 -21.596  1.00  0.00           H  
ATOM   3728 2HH1 ARG A 228      12.479   5.428 -21.851  1.00  0.00           H  
ATOM   3729 1HH2 ARG A 228      12.365   5.768 -25.334  1.00  0.00           H  
ATOM   3730 2HH2 ARG A 228      13.315   5.230 -23.967  1.00  0.00           H  
ATOM   3731  N   ARG A 229      12.698  10.467 -22.428  1.00  0.00           N  
ATOM   3732  CA  ARG A 229      13.933  10.314 -21.671  1.00  0.00           C  
ATOM   3733  C   ARG A 229      14.066  11.443 -20.645  1.00  0.00           C  
ATOM   3734  O   ARG A 229      14.469  11.206 -19.495  1.00  0.00           O  
ATOM   3735  CB  ARG A 229      15.139  10.318 -22.598  1.00  0.00           C  
ATOM   3736  CG  ARG A 229      15.349   9.029 -23.379  1.00  0.00           C  
ATOM   3737  CD  ARG A 229      16.508   9.130 -24.302  1.00  0.00           C  
ATOM   3738  NE  ARG A 229      17.767   9.240 -23.583  1.00  0.00           N  
ATOM   3739  CZ  ARG A 229      18.417   8.205 -23.016  1.00  0.00           C  
ATOM   3740  NH1 ARG A 229      17.916   6.992 -23.093  1.00  0.00           N  
ATOM   3741  NH2 ARG A 229      19.559   8.410 -22.383  1.00  0.00           N  
ATOM   3742  H   ARG A 229      12.728  10.522 -23.455  1.00  0.00           H  
ATOM   3743  HA  ARG A 229      13.903   9.358 -21.147  1.00  0.00           H  
ATOM   3744 1HB  ARG A 229      15.040  11.127 -23.320  1.00  0.00           H  
ATOM   3745 2HB  ARG A 229      16.043  10.504 -22.019  1.00  0.00           H  
ATOM   3746 1HG  ARG A 229      15.534   8.210 -22.684  1.00  0.00           H  
ATOM   3747 2HG  ARG A 229      14.458   8.812 -23.968  1.00  0.00           H  
ATOM   3748 1HD  ARG A 229      16.550   8.240 -24.930  1.00  0.00           H  
ATOM   3749 2HD  ARG A 229      16.396  10.012 -24.931  1.00  0.00           H  
ATOM   3750  HE  ARG A 229      18.183  10.158 -23.503  1.00  0.00           H  
ATOM   3751 1HH1 ARG A 229      17.043   6.836 -23.577  1.00  0.00           H  
ATOM   3752 2HH1 ARG A 229      18.403   6.217 -22.668  1.00  0.00           H  
ATOM   3753 1HH2 ARG A 229      19.944   9.342 -22.324  1.00  0.00           H  
ATOM   3754 2HH2 ARG A 229      20.046   7.635 -21.958  1.00  0.00           H  
ATOM   3755  N   LYS A 230      13.715  12.672 -21.051  1.00  0.00           N  
ATOM   3756  CA  LYS A 230      13.753  13.814 -20.146  1.00  0.00           C  
ATOM   3757  C   LYS A 230      12.752  13.643 -19.002  1.00  0.00           C  
ATOM   3758  O   LYS A 230      13.054  14.015 -17.860  1.00  0.00           O  
ATOM   3759  CB  LYS A 230      13.468  15.109 -20.909  1.00  0.00           C  
ATOM   3760  CG  LYS A 230      14.582  15.541 -21.853  1.00  0.00           C  
ATOM   3761  CD  LYS A 230      14.263  16.876 -22.510  1.00  0.00           C  
ATOM   3762  CE  LYS A 230      15.356  17.289 -23.484  1.00  0.00           C  
ATOM   3763  NZ  LYS A 230      15.118  18.647 -24.044  1.00  0.00           N  
ATOM   3764  H   LYS A 230      13.469  12.808 -22.040  1.00  0.00           H  
ATOM   3765  HA  LYS A 230      14.749  13.879 -19.711  1.00  0.00           H  
ATOM   3766 1HB  LYS A 230      12.557  14.992 -21.497  1.00  0.00           H  
ATOM   3767 2HB  LYS A 230      13.298  15.919 -20.199  1.00  0.00           H  
ATOM   3768 1HG  LYS A 230      15.515  15.633 -21.297  1.00  0.00           H  
ATOM   3769 2HG  LYS A 230      14.714  14.787 -22.628  1.00  0.00           H  
ATOM   3770 1HD  LYS A 230      13.317  16.800 -23.048  1.00  0.00           H  
ATOM   3771 2HD  LYS A 230      14.164  17.644 -21.743  1.00  0.00           H  
ATOM   3772 1HE  LYS A 230      16.318  17.283 -22.975  1.00  0.00           H  
ATOM   3773 2HE  LYS A 230      15.400  16.574 -24.306  1.00  0.00           H  
ATOM   3774 1HZ  LYS A 230      15.863  18.883 -24.685  1.00  0.00           H  
ATOM   3775 2HZ  LYS A 230      14.235  18.659 -24.536  1.00  0.00           H  
ATOM   3776 3HZ  LYS A 230      15.094  19.322 -23.293  1.00  0.00           H  
ATOM   3777  N   GLU A 231      11.568  13.095 -19.290  1.00  0.00           N  
ATOM   3778  CA  GLU A 231      10.546  12.879 -18.273  1.00  0.00           C  
ATOM   3779  C   GLU A 231      11.047  11.910 -17.208  1.00  0.00           C  
ATOM   3780  O   GLU A 231      10.827  12.120 -16.016  1.00  0.00           O  
ATOM   3781  CB  GLU A 231       9.260  12.342 -18.907  1.00  0.00           C  
ATOM   3782  CG  GLU A 231       8.498  13.361 -19.742  1.00  0.00           C  
ATOM   3783  CD  GLU A 231       7.315  12.766 -20.454  1.00  0.00           C  
ATOM   3784  OE1 GLU A 231       7.196  11.564 -20.466  1.00  0.00           O  
ATOM   3785  OE2 GLU A 231       6.529  13.515 -20.985  1.00  0.00           O  
ATOM   3786  H   GLU A 231      11.368  12.859 -20.274  1.00  0.00           H  
ATOM   3787  HA  GLU A 231      10.325  13.834 -17.796  1.00  0.00           H  
ATOM   3788 1HB  GLU A 231       9.498  11.494 -19.549  1.00  0.00           H  
ATOM   3789 2HB  GLU A 231       8.591  11.983 -18.125  1.00  0.00           H  
ATOM   3790 1HG  GLU A 231       8.151  14.162 -19.091  1.00  0.00           H  
ATOM   3791 2HG  GLU A 231       9.177  13.794 -20.475  1.00  0.00           H  
ATOM   3792  N   LYS A 232      11.753  10.849 -17.643  1.00  0.00           N  
ATOM   3793  CA  LYS A 232      12.337   9.923 -16.682  1.00  0.00           C  
ATOM   3794  C   LYS A 232      13.428  10.620 -15.890  1.00  0.00           C  
ATOM   3795  O   LYS A 232      13.502  10.456 -14.667  1.00  0.00           O  
ATOM   3796  CB  LYS A 232      12.896   8.686 -17.385  1.00  0.00           C  
ATOM   3797  CG  LYS A 232      13.578   7.689 -16.457  1.00  0.00           C  
ATOM   3798  CD  LYS A 232      12.567   6.983 -15.565  1.00  0.00           C  
ATOM   3799  CE  LYS A 232      13.228   5.897 -14.729  1.00  0.00           C  
ATOM   3800  NZ  LYS A 232      12.256   5.219 -13.829  1.00  0.00           N  
ATOM   3801  H   LYS A 232      11.805  10.669 -18.650  1.00  0.00           H  
ATOM   3802  HA  LYS A 232      11.555   9.604 -15.991  1.00  0.00           H  
ATOM   3803 1HB  LYS A 232      12.090   8.164 -17.901  1.00  0.00           H  
ATOM   3804 2HB  LYS A 232      13.622   8.992 -18.138  1.00  0.00           H  
ATOM   3805 1HG  LYS A 232      14.108   6.943 -17.050  1.00  0.00           H  
ATOM   3806 2HG  LYS A 232      14.300   8.211 -15.830  1.00  0.00           H  
ATOM   3807 1HD  LYS A 232      12.100   7.710 -14.899  1.00  0.00           H  
ATOM   3808 2HD  LYS A 232      11.790   6.532 -16.182  1.00  0.00           H  
ATOM   3809 1HE  LYS A 232      13.675   5.154 -15.386  1.00  0.00           H  
ATOM   3810 2HE  LYS A 232      14.019   6.337 -14.122  1.00  0.00           H  
ATOM   3811 1HZ  LYS A 232      12.731   4.508 -13.292  1.00  0.00           H  
ATOM   3812 2HZ  LYS A 232      11.847   5.898 -13.200  1.00  0.00           H  
ATOM   3813 3HZ  LYS A 232      11.526   4.792 -14.382  1.00  0.00           H  
ATOM   3814  N   ALA A 233      14.255  11.428 -16.560  1.00  0.00           N  
ATOM   3815  CA  ALA A 233      15.260  12.198 -15.850  1.00  0.00           C  
ATOM   3816  C   ALA A 233      14.606  13.133 -14.823  1.00  0.00           C  
ATOM   3817  O   ALA A 233      15.137  13.310 -13.723  1.00  0.00           O  
ATOM   3818  CB  ALA A 233      16.109  12.990 -16.833  1.00  0.00           C  
ATOM   3819  H   ALA A 233      14.210  11.448 -17.587  1.00  0.00           H  
ATOM   3820  HA  ALA A 233      15.901  11.501 -15.308  1.00  0.00           H  
ATOM   3821 1HB  ALA A 233      16.862  13.560 -16.287  1.00  0.00           H  
ATOM   3822 2HB  ALA A 233      16.603  12.303 -17.522  1.00  0.00           H  
ATOM   3823 3HB  ALA A 233      15.475  13.672 -17.394  1.00  0.00           H  
ATOM   3824  N   LEU A 234      13.352  13.840 -14.868  1.00  0.00           N  
ATOM   3825  CA  LEU A 234      12.618  14.665 -13.911  1.00  0.00           C  
ATOM   3826  C   LEU A 234      12.112  13.841 -12.724  1.00  0.00           C  
ATOM   3827  O   LEU A 234      12.122  14.330 -11.585  1.00  0.00           O  
ATOM   3828  CB  LEU A 234      11.435  15.349 -14.606  1.00  0.00           C  
ATOM   3829  CG  LEU A 234      11.799  16.350 -15.710  1.00  0.00           C  
ATOM   3830  CD1 LEU A 234      10.527  16.864 -16.370  1.00  0.00           C  
ATOM   3831  CD2 LEU A 234      12.606  17.493 -15.113  1.00  0.00           C  
ATOM   3832  H   LEU A 234      13.028  13.739 -15.837  1.00  0.00           H  
ATOM   3833  HA  LEU A 234      13.293  15.431 -13.527  1.00  0.00           H  
ATOM   3834 1HB  LEU A 234      10.803  14.582 -15.051  1.00  0.00           H  
ATOM   3835 2HB  LEU A 234      10.851  15.882 -13.856  1.00  0.00           H  
ATOM   3836  HG  LEU A 234      12.392  15.848 -16.475  1.00  0.00           H  
ATOM   3837 1HD1 LEU A 234      10.786  17.576 -17.155  1.00  0.00           H  
ATOM   3838 2HD1 LEU A 234       9.980  16.029 -16.806  1.00  0.00           H  
ATOM   3839 3HD1 LEU A 234       9.905  17.358 -15.625  1.00  0.00           H  
ATOM   3840 1HD2 LEU A 234      12.866  18.204 -15.897  1.00  0.00           H  
ATOM   3841 2HD2 LEU A 234      12.013  17.997 -14.349  1.00  0.00           H  
ATOM   3842 3HD2 LEU A 234      13.518  17.099 -14.663  1.00  0.00           H  
ATOM   3843  N   GLU A 235      11.698  12.589 -12.964  1.00  0.00           N  
ATOM   3844  CA  GLU A 235      11.332  11.707 -11.854  1.00  0.00           C  
ATOM   3845  C   GLU A 235      12.575  11.339 -11.038  1.00  0.00           C  
ATOM   3846  O   GLU A 235      12.516  11.240  -9.804  1.00  0.00           O  
ATOM   3847  CB  GLU A 235      10.648  10.441 -12.373  1.00  0.00           C  
ATOM   3848  CG  GLU A 235       9.255  10.667 -12.943  1.00  0.00           C  
ATOM   3849  CD  GLU A 235       8.264  11.110 -11.905  1.00  0.00           C  
ATOM   3850  OE1 GLU A 235       8.344  10.642 -10.795  1.00  0.00           O  
ATOM   3851  OE2 GLU A 235       7.423  11.920 -12.222  1.00  0.00           O  
ATOM   3852  H   GLU A 235      11.577  12.284 -13.937  1.00  0.00           H  
ATOM   3853  HA  GLU A 235      10.634  12.238 -11.206  1.00  0.00           H  
ATOM   3854 1HB  GLU A 235      11.261   9.991 -13.155  1.00  0.00           H  
ATOM   3855 2HB  GLU A 235      10.566   9.715 -11.564  1.00  0.00           H  
ATOM   3856 1HG  GLU A 235       9.312  11.426 -13.723  1.00  0.00           H  
ATOM   3857 2HG  GLU A 235       8.907   9.741 -13.400  1.00  0.00           H  
ATOM   3858  N   LEU A 236      13.714  11.167 -11.720  1.00  0.00           N  
ATOM   3859  CA  LEU A 236      14.968  10.886 -11.038  1.00  0.00           C  
ATOM   3860  C   LEU A 236      15.426  12.119 -10.264  1.00  0.00           C  
ATOM   3861  O   LEU A 236      15.979  11.988  -9.167  1.00  0.00           O  
ATOM   3862  CB  LEU A 236      16.045  10.465 -12.047  1.00  0.00           C  
ATOM   3863  CG  LEU A 236      15.825   9.107 -12.727  1.00  0.00           C  
ATOM   3864  CD1 LEU A 236      16.819   8.943 -13.867  1.00  0.00           C  
ATOM   3865  CD2 LEU A 236      15.982   7.994 -11.700  1.00  0.00           C  
ATOM   3866  H   LEU A 236      13.672  11.178 -12.746  1.00  0.00           H  
ATOM   3867  HA  LEU A 236      14.805  10.066 -10.340  1.00  0.00           H  
ATOM   3868 1HB  LEU A 236      16.103  11.221 -12.828  1.00  0.00           H  
ATOM   3869 2HB  LEU A 236      17.005  10.427 -11.534  1.00  0.00           H  
ATOM   3870  HG  LEU A 236      14.821   9.070 -13.150  1.00  0.00           H  
ATOM   3871 1HD1 LEU A 236      16.663   7.978 -14.350  1.00  0.00           H  
ATOM   3872 2HD1 LEU A 236      16.672   9.740 -14.596  1.00  0.00           H  
ATOM   3873 3HD1 LEU A 236      17.835   8.992 -13.476  1.00  0.00           H  
ATOM   3874 1HD2 LEU A 236      15.826   7.029 -12.183  1.00  0.00           H  
ATOM   3875 2HD2 LEU A 236      16.986   8.029 -11.276  1.00  0.00           H  
ATOM   3876 3HD2 LEU A 236      15.248   8.126 -10.905  1.00  0.00           H  
ATOM   3877  N   ARG A 237      15.136  13.318 -10.795  1.00  0.00           N  
ATOM   3878  CA  ARG A 237      15.445  14.556 -10.095  1.00  0.00           C  
ATOM   3879  C   ARG A 237      14.606  14.679  -8.827  1.00  0.00           C  
ATOM   3880  O   ARG A 237      15.113  15.130  -7.798  1.00  0.00           O  
ATOM   3881  CB  ARG A 237      15.192  15.758 -10.992  1.00  0.00           C  
ATOM   3882  CG  ARG A 237      15.423  17.109 -10.333  1.00  0.00           C  
ATOM   3883  CD  ARG A 237      16.841  17.288  -9.930  1.00  0.00           C  
ATOM   3884  NE  ARG A 237      17.078  18.598  -9.345  1.00  0.00           N  
ATOM   3885  CZ  ARG A 237      18.210  18.960  -8.712  1.00  0.00           C  
ATOM   3886  NH1 ARG A 237      19.199  18.101  -8.591  1.00  0.00           N  
ATOM   3887  NH2 ARG A 237      18.328  20.178  -8.213  1.00  0.00           N  
ATOM   3888  H   ARG A 237      14.762  13.356 -11.748  1.00  0.00           H  
ATOM   3889  HA  ARG A 237      16.500  14.544  -9.820  1.00  0.00           H  
ATOM   3890 1HB  ARG A 237      15.840  15.703 -11.866  1.00  0.00           H  
ATOM   3891 2HB  ARG A 237      14.161  15.737 -11.348  1.00  0.00           H  
ATOM   3892 1HG  ARG A 237      15.161  17.904 -11.031  1.00  0.00           H  
ATOM   3893 2HG  ARG A 237      14.800  17.189  -9.441  1.00  0.00           H  
ATOM   3894 1HD  ARG A 237      17.108  16.532  -9.193  1.00  0.00           H  
ATOM   3895 2HD  ARG A 237      17.483  17.184 -10.805  1.00  0.00           H  
ATOM   3896  HE  ARG A 237      16.340  19.286  -9.419  1.00  0.00           H  
ATOM   3897 1HH1 ARG A 237      19.108  17.170  -8.972  1.00  0.00           H  
ATOM   3898 2HH1 ARG A 237      20.048  18.373  -8.116  1.00  0.00           H  
ATOM   3899 1HH2 ARG A 237      17.568  20.838  -8.307  1.00  0.00           H  
ATOM   3900 2HH2 ARG A 237      19.177  20.449  -7.739  1.00  0.00           H  
ATOM   3901  N   LYS A 238      13.324  14.287  -8.894  1.00  0.00           N  
ATOM   3902  CA  LYS A 238      12.485  14.268  -7.704  1.00  0.00           C  
ATOM   3903  C   LYS A 238      13.059  13.318  -6.664  1.00  0.00           C  
ATOM   3904  O   LYS A 238      13.074  13.644  -5.468  1.00  0.00           O  
ATOM   3905  CB  LYS A 238      11.053  13.864  -8.058  1.00  0.00           C  
ATOM   3906  CG  LYS A 238      10.088  13.874  -6.880  1.00  0.00           C  
ATOM   3907  CD  LYS A 238       8.655  13.647  -7.338  1.00  0.00           C  
ATOM   3908  CE  LYS A 238       8.431  12.205  -7.769  1.00  0.00           C  
ATOM   3909  NZ  LYS A 238       7.010  11.944  -8.124  1.00  0.00           N  
ATOM   3910  H   LYS A 238      12.933  14.040  -9.808  1.00  0.00           H  
ATOM   3911  HA  LYS A 238      12.468  15.270  -7.277  1.00  0.00           H  
ATOM   3912 1HB  LYS A 238      10.661  14.542  -8.816  1.00  0.00           H  
ATOM   3913 2HB  LYS A 238      11.052  12.861  -8.482  1.00  0.00           H  
ATOM   3914 1HG  LYS A 238      10.363  13.087  -6.176  1.00  0.00           H  
ATOM   3915 2HG  LYS A 238      10.148  14.833  -6.366  1.00  0.00           H  
ATOM   3916 1HD  LYS A 238       7.970  13.885  -6.522  1.00  0.00           H  
ATOM   3917 2HD  LYS A 238       8.432  14.305  -8.178  1.00  0.00           H  
ATOM   3918 1HE  LYS A 238       9.056  11.983  -8.631  1.00  0.00           H  
ATOM   3919 2HE  LYS A 238       8.718  11.535  -6.958  1.00  0.00           H  
ATOM   3920 1HZ  LYS A 238       6.904  10.979  -8.403  1.00  0.00           H  
ATOM   3921 2HZ  LYS A 238       6.422  12.129  -7.323  1.00  0.00           H  
ATOM   3922 3HZ  LYS A 238       6.738  12.546  -8.888  1.00  0.00           H  
ATOM   3923  N   LEU A 239      13.562  12.154  -7.111  1.00  0.00           N  
ATOM   3924  CA  LEU A 239      14.139  11.206  -6.169  1.00  0.00           C  
ATOM   3925  C   LEU A 239      15.390  11.768  -5.563  1.00  0.00           C  
ATOM   3926  O   LEU A 239      15.614  11.596  -4.366  1.00  0.00           O  
ATOM   3927  CB  LEU A 239      14.455   9.875  -6.863  1.00  0.00           C  
ATOM   3928  CG  LEU A 239      15.060   8.786  -5.968  1.00  0.00           C  
ATOM   3929  CD1 LEU A 239      14.144   8.541  -4.776  1.00  0.00           C  
ATOM   3930  CD2 LEU A 239      15.255   7.513  -6.778  1.00  0.00           C  
ATOM   3931  H   LEU A 239      13.491  11.921  -8.108  1.00  0.00           H  
ATOM   3932  HA  LEU A 239      13.413  11.020  -5.379  1.00  0.00           H  
ATOM   3933 1HB  LEU A 239      13.535   9.479  -7.290  1.00  0.00           H  
ATOM   3934 2HB  LEU A 239      15.157  10.065  -7.675  1.00  0.00           H  
ATOM   3935  HG  LEU A 239      16.023   9.124  -5.584  1.00  0.00           H  
ATOM   3936 1HD1 LEU A 239      14.574   7.767  -4.140  1.00  0.00           H  
ATOM   3937 2HD1 LEU A 239      14.038   9.462  -4.204  1.00  0.00           H  
ATOM   3938 3HD1 LEU A 239      13.166   8.217  -5.130  1.00  0.00           H  
ATOM   3939 1HD2 LEU A 239      15.686   6.739  -6.142  1.00  0.00           H  
ATOM   3940 2HD2 LEU A 239      14.293   7.174  -7.161  1.00  0.00           H  
ATOM   3941 3HD2 LEU A 239      15.928   7.713  -7.613  1.00  0.00           H  
ATOM   3942  N   LEU A 240      16.202  12.459  -6.358  1.00  0.00           N  
ATOM   3943  CA  LEU A 240      17.387  13.060  -5.807  1.00  0.00           C  
ATOM   3944  C   LEU A 240      17.071  14.038  -4.714  1.00  0.00           C  
ATOM   3945  O   LEU A 240      17.657  13.950  -3.638  1.00  0.00           O  
ATOM   3946  CB  LEU A 240      18.177  13.769  -6.914  1.00  0.00           C  
ATOM   3947  CG  LEU A 240      18.988  12.855  -7.842  1.00  0.00           C  
ATOM   3948  CD1 LEU A 240      19.421  13.638  -9.075  1.00  0.00           C  
ATOM   3949  CD2 LEU A 240      20.193  12.309  -7.090  1.00  0.00           C  
ATOM   3950  H   LEU A 240      16.017  12.504  -7.362  1.00  0.00           H  
ATOM   3951  HA  LEU A 240      18.008  12.273  -5.381  1.00  0.00           H  
ATOM   3952 1HB  LEU A 240      17.480  14.333  -7.532  1.00  0.00           H  
ATOM   3953 2HB  LEU A 240      18.870  14.471  -6.451  1.00  0.00           H  
ATOM   3954  HG  LEU A 240      18.363  12.027  -8.175  1.00  0.00           H  
ATOM   3955 1HD1 LEU A 240      19.997  12.989  -9.734  1.00  0.00           H  
ATOM   3956 2HD1 LEU A 240      18.539  14.000  -9.604  1.00  0.00           H  
ATOM   3957 3HD1 LEU A 240      20.036  14.484  -8.771  1.00  0.00           H  
ATOM   3958 1HD2 LEU A 240      20.770  11.660  -7.750  1.00  0.00           H  
ATOM   3959 2HD2 LEU A 240      20.820  13.137  -6.758  1.00  0.00           H  
ATOM   3960 3HD2 LEU A 240      19.855  11.740  -6.225  1.00  0.00           H  
ATOM   3961  N   LEU A 241      16.140  14.953  -4.947  1.00  0.00           N  
ATOM   3962  CA  LEU A 241      15.904  15.969  -3.948  1.00  0.00           C  
ATOM   3963  C   LEU A 241      15.204  15.375  -2.737  1.00  0.00           C  
ATOM   3964  O   LEU A 241      15.526  15.725  -1.592  1.00  0.00           O  
ATOM   3965  CB  LEU A 241      15.061  17.106  -4.537  1.00  0.00           C  
ATOM   3966  CG  LEU A 241      15.752  17.962  -5.606  1.00  0.00           C  
ATOM   3967  CD1 LEU A 241      14.721  18.845  -6.296  1.00  0.00           C  
ATOM   3968  CD2 LEU A 241      16.844  18.802  -4.957  1.00  0.00           C  
ATOM   3969  H   LEU A 241      15.644  14.961  -5.842  1.00  0.00           H  
ATOM   3970  HA  LEU A 241      16.866  16.372  -3.632  1.00  0.00           H  
ATOM   3971 1HB  LEU A 241      14.165  16.679  -4.983  1.00  0.00           H  
ATOM   3972 2HB  LEU A 241      14.758  17.769  -3.727  1.00  0.00           H  
ATOM   3973  HG  LEU A 241      16.195  17.313  -6.362  1.00  0.00           H  
ATOM   3974 1HD1 LEU A 241      15.212  19.453  -7.056  1.00  0.00           H  
ATOM   3975 2HD1 LEU A 241      13.964  18.218  -6.767  1.00  0.00           H  
ATOM   3976 3HD1 LEU A 241      14.249  19.495  -5.561  1.00  0.00           H  
ATOM   3977 1HD2 LEU A 241      17.336  19.409  -5.718  1.00  0.00           H  
ATOM   3978 2HD2 LEU A 241      16.401  19.452  -4.203  1.00  0.00           H  
ATOM   3979 3HD2 LEU A 241      17.576  18.146  -4.487  1.00  0.00           H  
ATOM   3980  N   ALA A 242      14.254  14.457  -2.958  1.00  0.00           N  
ATOM   3981  CA  ALA A 242      13.537  13.886  -1.834  1.00  0.00           C  
ATOM   3982  C   ALA A 242      14.470  13.037  -0.982  1.00  0.00           C  
ATOM   3983  O   ALA A 242      14.413  13.083   0.250  1.00  0.00           O  
ATOM   3984  CB  ALA A 242      12.356  13.060  -2.321  1.00  0.00           C  
ATOM   3985  H   ALA A 242      14.009  14.178  -3.916  1.00  0.00           H  
ATOM   3986  HA  ALA A 242      13.165  14.706  -1.218  1.00  0.00           H  
ATOM   3987 1HB  ALA A 242      11.830  12.637  -1.464  1.00  0.00           H  
ATOM   3988 2HB  ALA A 242      11.675  13.697  -2.886  1.00  0.00           H  
ATOM   3989 3HB  ALA A 242      12.714  12.255  -2.960  1.00  0.00           H  
ATOM   3990  N   ALA A 243      15.353  12.273  -1.637  1.00  0.00           N  
ATOM   3991  CA  ALA A 243      16.270  11.407  -0.935  1.00  0.00           C  
ATOM   3992  C   ALA A 243      17.290  12.208  -0.158  1.00  0.00           C  
ATOM   3993  O   ALA A 243      17.651  11.817   0.955  1.00  0.00           O  
ATOM   3994  CB  ALA A 243      16.963  10.470  -1.913  1.00  0.00           C  
ATOM   3995  H   ALA A 243      15.344  12.258  -2.655  1.00  0.00           H  
ATOM   3996  HA  ALA A 243      15.697  10.812  -0.223  1.00  0.00           H  
ATOM   3997 1HB  ALA A 243      17.651   9.821  -1.370  1.00  0.00           H  
ATOM   3998 2HB  ALA A 243      16.218   9.861  -2.426  1.00  0.00           H  
ATOM   3999 3HB  ALA A 243      17.519  11.053  -2.644  1.00  0.00           H  
ATOM   4000  N   GLN A 244      17.729  13.354  -0.704  1.00  0.00           N  
ATOM   4001  CA  GLN A 244      18.658  14.215   0.008  1.00  0.00           C  
ATOM   4002  C   GLN A 244      17.978  14.777   1.242  1.00  0.00           C  
ATOM   4003  O   GLN A 244      18.614  14.903   2.293  1.00  0.00           O  
ATOM   4004  CB  GLN A 244      19.154  15.350  -0.892  1.00  0.00           C  
ATOM   4005  CG  GLN A 244      20.097  14.903  -1.995  1.00  0.00           C  
ATOM   4006  CD  GLN A 244      20.317  15.979  -3.042  1.00  0.00           C  
ATOM   4007  OE1 GLN A 244      19.601  16.985  -3.077  1.00  0.00           O  
ATOM   4008  NE2 GLN A 244      21.307  15.774  -3.902  1.00  0.00           N  
ATOM   4009  H   GLN A 244      17.455  13.593  -1.663  1.00  0.00           H  
ATOM   4010  HA  GLN A 244      19.517  13.618   0.314  1.00  0.00           H  
ATOM   4011 1HB  GLN A 244      18.301  15.844  -1.359  1.00  0.00           H  
ATOM   4012 2HB  GLN A 244      19.673  16.094  -0.288  1.00  0.00           H  
ATOM   4013 1HG  GLN A 244      21.062  14.653  -1.556  1.00  0.00           H  
ATOM   4014 2HG  GLN A 244      19.674  14.028  -2.488  1.00  0.00           H  
ATOM   4015 1HE2 GLN A 244      21.500  16.450  -4.614  1.00  0.00           H  
ATOM   4016 2HE2 GLN A 244      21.863  14.945  -3.837  1.00  0.00           H  
ATOM   4017  N   ALA A 245      16.683  15.115   1.125  1.00  0.00           N  
ATOM   4018  CA  ALA A 245      15.924  15.602   2.265  1.00  0.00           C  
ATOM   4019  C   ALA A 245      15.837  14.553   3.357  1.00  0.00           C  
ATOM   4020  O   ALA A 245      15.922  14.892   4.540  1.00  0.00           O  
ATOM   4021  CB  ALA A 245      14.528  16.028   1.833  1.00  0.00           C  
ATOM   4022  H   ALA A 245      16.245  15.079   0.197  1.00  0.00           H  
ATOM   4023  HA  ALA A 245      16.446  16.467   2.676  1.00  0.00           H  
ATOM   4024 1HB  ALA A 245      13.973  16.390   2.699  1.00  0.00           H  
ATOM   4025 2HB  ALA A 245      14.605  16.826   1.093  1.00  0.00           H  
ATOM   4026 3HB  ALA A 245      14.007  15.178   1.397  1.00  0.00           H  
ATOM   4027  N   LEU A 246      15.684  13.280   2.975  1.00  0.00           N  
ATOM   4028  CA  LEU A 246      15.611  12.201   3.948  1.00  0.00           C  
ATOM   4029  C   LEU A 246      16.940  12.042   4.670  1.00  0.00           C  
ATOM   4030  O   LEU A 246      16.964  11.778   5.873  1.00  0.00           O  
ATOM   4031  CB  LEU A 246      15.229  10.885   3.259  1.00  0.00           C  
ATOM   4032  CG  LEU A 246      13.802  10.817   2.700  1.00  0.00           C  
ATOM   4033  CD1 LEU A 246      13.655   9.573   1.834  1.00  0.00           C  
ATOM   4034  CD2 LEU A 246      12.806  10.803   3.851  1.00  0.00           C  
ATOM   4035  H   LEU A 246      15.553  13.083   1.973  1.00  0.00           H  
ATOM   4036  HA  LEU A 246      14.842  12.449   4.680  1.00  0.00           H  
ATOM   4037 1HB  LEU A 246      15.917  10.714   2.433  1.00  0.00           H  
ATOM   4038 2HB  LEU A 246      15.344  10.072   3.975  1.00  0.00           H  
ATOM   4039  HG  LEU A 246      13.616  11.686   2.069  1.00  0.00           H  
ATOM   4040 1HD1 LEU A 246      12.641   9.524   1.437  1.00  0.00           H  
ATOM   4041 2HD1 LEU A 246      14.365   9.618   1.009  1.00  0.00           H  
ATOM   4042 3HD1 LEU A 246      13.852   8.686   2.435  1.00  0.00           H  
ATOM   4043 1HD2 LEU A 246      11.792  10.755   3.453  1.00  0.00           H  
ATOM   4044 2HD2 LEU A 246      12.990   9.933   4.481  1.00  0.00           H  
ATOM   4045 3HD2 LEU A 246      12.921  11.711   4.442  1.00  0.00           H  
ATOM   4046  N   VAL A 247      18.056  12.214   3.940  1.00  0.00           N  
ATOM   4047  CA  VAL A 247      19.370  12.120   4.570  1.00  0.00           C  
ATOM   4048  C   VAL A 247      19.529  13.248   5.565  1.00  0.00           C  
ATOM   4049  O   VAL A 247      20.005  13.017   6.685  1.00  0.00           O  
ATOM   4050  CB  VAL A 247      20.493  12.195   3.519  1.00  0.00           C  
ATOM   4051  CG1 VAL A 247      21.850  12.315   4.197  1.00  0.00           C  
ATOM   4052  CG2 VAL A 247      20.445  10.967   2.622  1.00  0.00           C  
ATOM   4053  H   VAL A 247      17.966  12.352   2.932  1.00  0.00           H  
ATOM   4054  HA  VAL A 247      19.440  11.160   5.081  1.00  0.00           H  
ATOM   4055  HB  VAL A 247      20.354  13.092   2.916  1.00  0.00           H  
ATOM   4056 1HG1 VAL A 247      22.632  12.367   3.440  1.00  0.00           H  
ATOM   4057 2HG1 VAL A 247      21.874  13.220   4.805  1.00  0.00           H  
ATOM   4058 3HG1 VAL A 247      22.018  11.445   4.832  1.00  0.00           H  
ATOM   4059 1HG2 VAL A 247      21.242  11.027   1.881  1.00  0.00           H  
ATOM   4060 2HG2 VAL A 247      20.578  10.070   3.227  1.00  0.00           H  
ATOM   4061 3HG2 VAL A 247      19.481  10.924   2.116  1.00  0.00           H  
ATOM   4062  N   GLN A 248      19.141  14.459   5.190  1.00  0.00           N  
ATOM   4063  CA  GLN A 248      19.306  15.580   6.084  1.00  0.00           C  
ATOM   4064  C   GLN A 248      18.427  15.416   7.309  1.00  0.00           C  
ATOM   4065  O   GLN A 248      18.880  15.658   8.425  1.00  0.00           O  
ATOM   4066  CB  GLN A 248      18.977  16.892   5.366  1.00  0.00           C  
ATOM   4067  CG  GLN A 248      19.970  17.274   4.282  1.00  0.00           C  
ATOM   4068  CD  GLN A 248      19.481  18.430   3.430  1.00  0.00           C  
ATOM   4069  OE1 GLN A 248      18.317  18.833   3.515  1.00  0.00           O  
ATOM   4070  NE2 GLN A 248      20.368  18.972   2.603  1.00  0.00           N  
ATOM   4071  H   GLN A 248      18.767  14.607   4.246  1.00  0.00           H  
ATOM   4072  HA  GLN A 248      20.346  15.611   6.409  1.00  0.00           H  
ATOM   4073 1HB  GLN A 248      17.991  16.820   4.908  1.00  0.00           H  
ATOM   4074 2HB  GLN A 248      18.942  17.705   6.092  1.00  0.00           H  
ATOM   4075 1HG  GLN A 248      20.909  17.569   4.751  1.00  0.00           H  
ATOM   4076 2HG  GLN A 248      20.131  16.415   3.631  1.00  0.00           H  
ATOM   4077 1HE2 GLN A 248      20.102  19.738   2.016  1.00  0.00           H  
ATOM   4078 2HE2 GLN A 248      21.301  18.614   2.566  1.00  0.00           H  
ATOM   4079  N   ALA A 249      17.178  14.968   7.126  1.00  0.00           N  
ATOM   4080  CA  ALA A 249      16.288  14.831   8.257  1.00  0.00           C  
ATOM   4081  C   ALA A 249      16.763  13.769   9.224  1.00  0.00           C  
ATOM   4082  O   ALA A 249      16.695  13.971  10.440  1.00  0.00           O  
ATOM   4083  CB  ALA A 249      14.879  14.512   7.779  1.00  0.00           C  
ATOM   4084  H   ALA A 249      16.820  14.776   6.193  1.00  0.00           H  
ATOM   4085  HA  ALA A 249      16.274  15.779   8.794  1.00  0.00           H  
ATOM   4086 1HB  ALA A 249      14.215  14.418   8.637  1.00  0.00           H  
ATOM   4087 2HB  ALA A 249      14.524  15.315   7.132  1.00  0.00           H  
ATOM   4088 3HB  ALA A 249      14.888  13.576   7.222  1.00  0.00           H  
ATOM   4089  N   ALA A 250      17.246  12.634   8.698  1.00  0.00           N  
ATOM   4090  CA  ALA A 250      17.682  11.553   9.550  1.00  0.00           C  
ATOM   4091  C   ALA A 250      18.936  11.952  10.313  1.00  0.00           C  
ATOM   4092  O   ALA A 250      19.065  11.614  11.491  1.00  0.00           O  
ATOM   4093  CB  ALA A 250      17.928  10.296   8.729  1.00  0.00           C  
ATOM   4094  H   ALA A 250      17.266  12.498   7.686  1.00  0.00           H  
ATOM   4095  HA  ALA A 250      16.892  11.352  10.273  1.00  0.00           H  
ATOM   4096 1HB  ALA A 250      18.256   9.491   9.385  1.00  0.00           H  
ATOM   4097 2HB  ALA A 250      17.005  10.002   8.228  1.00  0.00           H  
ATOM   4098 3HB  ALA A 250      18.698  10.493   7.983  1.00  0.00           H  
ATOM   4099  N   ALA A 251      19.845  12.710   9.677  1.00  0.00           N  
ATOM   4100  CA  ALA A 251      21.045  13.148  10.378  1.00  0.00           C  
ATOM   4101  C   ALA A 251      20.712  14.109  11.507  1.00  0.00           C  
ATOM   4102  O   ALA A 251      21.294  14.012  12.591  1.00  0.00           O  
ATOM   4103  CB  ALA A 251      22.017  13.799   9.404  1.00  0.00           C  
ATOM   4104  H   ALA A 251      19.736  12.924   8.682  1.00  0.00           H  
ATOM   4105  HA  ALA A 251      21.520  12.271  10.818  1.00  0.00           H  
ATOM   4106 1HB  ALA A 251      22.910  14.122   9.942  1.00  0.00           H  
ATOM   4107 2HB  ALA A 251      22.297  13.081   8.633  1.00  0.00           H  
ATOM   4108 3HB  ALA A 251      21.544  14.662   8.939  1.00  0.00           H  
ATOM   4109  N   GLN A 252      19.768  15.036  11.284  1.00  0.00           N  
ATOM   4110  CA  GLN A 252      19.404  15.922  12.371  1.00  0.00           C  
ATOM   4111  C   GLN A 252      18.699  15.139  13.453  1.00  0.00           C  
ATOM   4112  O   GLN A 252      18.937  15.371  14.640  1.00  0.00           O  
ATOM   4113  CB  GLN A 252      18.510  17.062  11.874  1.00  0.00           C  
ATOM   4114  CG  GLN A 252      19.217  18.060  10.973  1.00  0.00           C  
ATOM   4115  CD  GLN A 252      18.290  19.157  10.485  1.00  0.00           C  
ATOM   4116  OE1 GLN A 252      17.127  18.906  10.157  1.00  0.00           O  
ATOM   4117  NE2 GLN A 252      18.800  20.382  10.434  1.00  0.00           N  
ATOM   4118  H   GLN A 252      19.345  15.148  10.359  1.00  0.00           H  
ATOM   4119  HA  GLN A 252      20.315  16.355  12.785  1.00  0.00           H  
ATOM   4120 1HB  GLN A 252      17.667  16.648  11.321  1.00  0.00           H  
ATOM   4121 2HB  GLN A 252      18.106  17.606  12.727  1.00  0.00           H  
ATOM   4122 1HG  GLN A 252      20.031  18.523  11.530  1.00  0.00           H  
ATOM   4123 2HG  GLN A 252      19.611  17.533  10.104  1.00  0.00           H  
ATOM   4124 1HE2 GLN A 252      18.236  21.147  10.119  1.00  0.00           H  
ATOM   4125 2HE2 GLN A 252      19.748  20.541  10.709  1.00  0.00           H  
ATOM   4126  N   ALA A 253      17.878  14.166  13.060  1.00  0.00           N  
ATOM   4127  CA  ALA A 253      17.146  13.416  14.040  1.00  0.00           C  
ATOM   4128  C   ALA A 253      18.074  12.606  14.919  1.00  0.00           C  
ATOM   4129  O   ALA A 253      17.893  12.609  16.140  1.00  0.00           O  
ATOM   4130  CB  ALA A 253      16.132  12.510  13.355  1.00  0.00           C  
ATOM   4131  H   ALA A 253      17.716  13.977  12.066  1.00  0.00           H  
ATOM   4132  HA  ALA A 253      16.615  14.121  14.680  1.00  0.00           H  
ATOM   4133 1HB  ALA A 253      15.577  11.951  14.108  1.00  0.00           H  
ATOM   4134 2HB  ALA A 253      15.441  13.114  12.769  1.00  0.00           H  
ATOM   4135 3HB  ALA A 253      16.652  11.814  12.698  1.00  0.00           H  
ATOM   4136  N   GLU A 254      19.091  11.942  14.344  1.00  0.00           N  
ATOM   4137  CA  GLU A 254      19.977  11.126  15.156  1.00  0.00           C  
ATOM   4138  C   GLU A 254      20.622  11.951  16.251  1.00  0.00           C  
ATOM   4139  O   GLU A 254      20.724  11.505  17.398  1.00  0.00           O  
ATOM   4140  CB  GLU A 254      21.058  10.480  14.287  1.00  0.00           C  
ATOM   4141  CG  GLU A 254      21.950   9.491  15.025  1.00  0.00           C  
ATOM   4142  CD  GLU A 254      22.989   8.866  14.137  1.00  0.00           C  
ATOM   4143  OE1 GLU A 254      23.137   9.310  13.024  1.00  0.00           O  
ATOM   4144  OE2 GLU A 254      23.636   7.943  14.573  1.00  0.00           O  
ATOM   4145  H   GLU A 254      19.228  11.953  13.329  1.00  0.00           H  
ATOM   4146  HA  GLU A 254      19.388  10.336  15.624  1.00  0.00           H  
ATOM   4147 1HB  GLU A 254      20.589   9.952  13.456  1.00  0.00           H  
ATOM   4148 2HB  GLU A 254      21.696  11.255  13.864  1.00  0.00           H  
ATOM   4149 1HG  GLU A 254      22.451  10.010  15.842  1.00  0.00           H  
ATOM   4150 2HG  GLU A 254      21.328   8.708  15.456  1.00  0.00           H  
ATOM   4151  N   ARG A 255      21.043  13.182  15.934  1.00  0.00           N  
ATOM   4152  CA  ARG A 255      21.663  14.002  16.968  1.00  0.00           C  
ATOM   4153  C   ARG A 255      20.711  14.286  18.113  1.00  0.00           C  
ATOM   4154  O   ARG A 255      21.134  14.348  19.268  1.00  0.00           O  
ATOM   4155  CB  ARG A 255      22.144  15.322  16.384  1.00  0.00           C  
ATOM   4156  CG  ARG A 255      23.309  15.205  15.414  1.00  0.00           C  
ATOM   4157  CD  ARG A 255      23.746  16.535  14.918  1.00  0.00           C  
ATOM   4158  NE  ARG A 255      24.788  16.423  13.910  1.00  0.00           N  
ATOM   4159  CZ  ARG A 255      24.563  16.321  12.585  1.00  0.00           C  
ATOM   4160  NH1 ARG A 255      23.331  16.319  12.126  1.00  0.00           N  
ATOM   4161  NH2 ARG A 255      25.581  16.223  11.748  1.00  0.00           N  
ATOM   4162  H   ARG A 255      20.974  13.531  14.975  1.00  0.00           H  
ATOM   4163  HA  ARG A 255      22.521  13.464  17.369  1.00  0.00           H  
ATOM   4164 1HB  ARG A 255      21.324  15.807  15.856  1.00  0.00           H  
ATOM   4165 2HB  ARG A 255      22.452  15.987  17.191  1.00  0.00           H  
ATOM   4166 1HG  ARG A 255      24.154  14.732  15.916  1.00  0.00           H  
ATOM   4167 2HG  ARG A 255      23.011  14.601  14.557  1.00  0.00           H  
ATOM   4168 1HD  ARG A 255      22.898  17.055  14.474  1.00  0.00           H  
ATOM   4169 2HD  ARG A 255      24.138  17.123  15.748  1.00  0.00           H  
ATOM   4170  HE  ARG A 255      25.749  16.420  14.225  1.00  0.00           H  
ATOM   4171 1HH1 ARG A 255      22.553  16.394  12.766  1.00  0.00           H  
ATOM   4172 2HH1 ARG A 255      23.162  16.243  11.133  1.00  0.00           H  
ATOM   4173 1HH2 ARG A 255      26.528  16.224  12.101  1.00  0.00           H  
ATOM   4174 2HH2 ARG A 255      25.412  16.146  10.756  1.00  0.00           H  
ATOM   4175  N   GLN A 256      19.427  14.454  17.797  1.00  0.00           N  
ATOM   4176  CA  GLN A 256      18.437  14.752  18.810  1.00  0.00           C  
ATOM   4177  C   GLN A 256      17.741  13.484  19.350  1.00  0.00           C  
ATOM   4178  O   GLN A 256      17.015  13.557  20.344  1.00  0.00           O  
ATOM   4179  CB  GLN A 256      17.398  15.723  18.243  1.00  0.00           C  
ATOM   4180  CG  GLN A 256      17.942  17.107  17.933  1.00  0.00           C  
ATOM   4181  CD  GLN A 256      16.903  18.008  17.293  1.00  0.00           C  
ATOM   4182  OE1 GLN A 256      15.816  18.211  17.840  1.00  0.00           O  
ATOM   4183  NE2 GLN A 256      17.232  18.555  16.128  1.00  0.00           N  
ATOM   4184  H   GLN A 256      19.141  14.429  16.815  1.00  0.00           H  
ATOM   4185  HA  GLN A 256      18.939  15.223  19.655  1.00  0.00           H  
ATOM   4186 1HB  GLN A 256      16.980  15.312  17.323  1.00  0.00           H  
ATOM   4187 2HB  GLN A 256      16.579  15.835  18.953  1.00  0.00           H  
ATOM   4188 1HG  GLN A 256      18.273  17.572  18.861  1.00  0.00           H  
ATOM   4189 2HG  GLN A 256      18.782  17.010  17.244  1.00  0.00           H  
ATOM   4190 1HE2 GLN A 256      16.587  19.158  15.658  1.00  0.00           H  
ATOM   4191 2HE2 GLN A 256      18.125  18.364  15.720  1.00  0.00           H  
ATOM   4192  N   THR A 257      17.991  12.327  18.705  1.00  0.00           N  
ATOM   4193  CA  THR A 257      17.332  11.061  19.038  1.00  0.00           C  
ATOM   4194  C   THR A 257      18.136  10.190  19.993  1.00  0.00           C  
ATOM   4195  O   THR A 257      17.574   9.489  20.834  1.00  0.00           O  
ATOM   4196  CB  THR A 257      17.032  10.255  17.760  1.00  0.00           C  
ATOM   4197  OG1 THR A 257      16.031  10.932  16.989  1.00  0.00           O  
ATOM   4198  CG2 THR A 257      16.539   8.860  18.112  1.00  0.00           C  
ATOM   4199  H   THR A 257      18.628  12.337  17.916  1.00  0.00           H  
ATOM   4200  HA  THR A 257      16.387  11.283  19.537  1.00  0.00           H  
ATOM   4201  HB  THR A 257      17.939  10.173  17.161  1.00  0.00           H  
ATOM   4202  HG1 THR A 257      16.349  11.805  16.748  1.00  0.00           H  
ATOM   4203 1HG2 THR A 257      16.333   8.305  17.197  1.00  0.00           H  
ATOM   4204 2HG2 THR A 257      17.303   8.339  18.689  1.00  0.00           H  
ATOM   4205 3HG2 THR A 257      15.627   8.936  18.703  1.00  0.00           H  
ATOM   4206  N   ARG A 258      19.458  10.240  19.860  1.00  0.00           N  
ATOM   4207  CA  ARG A 258      20.345   9.492  20.741  1.00  0.00           C  
ATOM   4208  C   ARG A 258      20.477  10.173  22.097  1.00  0.00           C  
ATOM   4209  O   ARG A 258      20.431   9.518  23.139  1.00  0.00           O  
ATOM   4210  OXT ARG A 258      20.628  11.362  22.160  1.00  0.00           O  
ATOM   4211  CB  ARG A 258      21.724   9.346  20.115  1.00  0.00           C  
ATOM   4212  CG  ARG A 258      21.808   8.334  18.983  1.00  0.00           C  
ATOM   4213  CD  ARG A 258      23.209   8.123  18.539  1.00  0.00           C  
ATOM   4214  NE  ARG A 258      23.314   7.039  17.575  1.00  0.00           N  
ATOM   4215  CZ  ARG A 258      23.439   5.737  17.898  1.00  0.00           C  
ATOM   4216  NH1 ARG A 258      23.471   5.373  19.161  1.00  0.00           N  
ATOM   4217  NH2 ARG A 258      23.528   4.825  16.946  1.00  0.00           N  
ATOM   4218  H   ARG A 258      19.858  10.811  19.127  1.00  0.00           H  
ATOM   4219  HA  ARG A 258      19.924   8.499  20.895  1.00  0.00           H  
ATOM   4220 1HB  ARG A 258      22.049  10.308  19.723  1.00  0.00           H  
ATOM   4221 2HB  ARG A 258      22.441   9.045  20.879  1.00  0.00           H  
ATOM   4222 1HG  ARG A 258      21.406   7.379  19.318  1.00  0.00           H  
ATOM   4223 2HG  ARG A 258      21.229   8.693  18.131  1.00  0.00           H  
ATOM   4224 1HD  ARG A 258      23.584   9.032  18.071  1.00  0.00           H  
ATOM   4225 2HD  ARG A 258      23.829   7.875  19.399  1.00  0.00           H  
ATOM   4226  HE  ARG A 258      23.293   7.280  16.593  1.00  0.00           H  
ATOM   4227 1HH1 ARG A 258      23.403   6.071  19.889  1.00  0.00           H  
ATOM   4228 2HH1 ARG A 258      23.563   4.397  19.403  1.00  0.00           H  
ATOM   4229 1HH2 ARG A 258      23.502   5.105  15.975  1.00  0.00           H  
ATOM   4230 2HH2 ARG A 258      23.620   3.850  17.188  1.00  0.00           H  
TER                                                                             
ATOM   4232  N   SER B   1       9.793  47.599 -21.881  1.00  0.00           N  
ATOM   4233  CA  SER B   1       8.744  46.701 -22.346  1.00  0.00           C  
ATOM   4234  C   SER B   1       7.541  47.480 -22.864  1.00  0.00           C  
ATOM   4235  O   SER B   1       7.113  47.295 -24.003  1.00  0.00           O  
ATOM   4236  CB  SER B   1       8.314  45.776 -21.224  1.00  0.00           C  
ATOM   4237  OG  SER B   1       9.357  44.915 -20.855  1.00  0.00           O  
ATOM   4238 1H   SER B   1      10.568  47.063 -21.549  1.00  0.00           H  
ATOM   4239 2H   SER B   1      10.092  48.183 -22.637  1.00  0.00           H  
ATOM   4240 3H   SER B   1       9.440  48.170 -21.140  1.00  0.00           H  
ATOM   4241  HA  SER B   1       9.143  46.113 -23.173  1.00  0.00           H  
ATOM   4242 1HB  SER B   1       8.006  46.368 -20.363  1.00  0.00           H  
ATOM   4243 2HB  SER B   1       7.453  45.192 -21.544  1.00  0.00           H  
ATOM   4244  HG  SER B   1       8.950  44.060 -20.696  1.00  0.00           H  
ATOM   4245  N   GLU B   2       7.001  48.353 -22.022  1.00  0.00           N  
ATOM   4246  CA  GLU B   2       5.801  49.105 -22.361  1.00  0.00           C  
ATOM   4247  C   GLU B   2       6.079  50.119 -23.465  1.00  0.00           C  
ATOM   4248  O   GLU B   2       5.267  50.309 -24.369  1.00  0.00           O  
ATOM   4249  CB  GLU B   2       5.253  49.819 -21.124  1.00  0.00           C  
ATOM   4250  CG  GLU B   2       4.747  48.887 -20.032  1.00  0.00           C  
ATOM   4251  CD  GLU B   2       5.855  48.303 -19.202  1.00  0.00           C  
ATOM   4252  OE1 GLU B   2       6.987  48.665 -19.416  1.00  0.00           O  
ATOM   4253  OE2 GLU B   2       5.570  47.493 -18.351  1.00  0.00           O  
ATOM   4254  H   GLU B   2       7.432  48.497 -21.119  1.00  0.00           H  
ATOM   4255  HA  GLU B   2       5.050  48.409 -22.739  1.00  0.00           H  
ATOM   4256 1HB  GLU B   2       6.031  50.449 -20.692  1.00  0.00           H  
ATOM   4257 2HB  GLU B   2       4.429  50.472 -21.415  1.00  0.00           H  
ATOM   4258 1HG  GLU B   2       4.072  49.441 -19.380  1.00  0.00           H  
ATOM   4259 2HG  GLU B   2       4.180  48.079 -20.493  1.00  0.00           H  
ATOM   4260  N   GLU B   3       7.238  50.767 -23.383  1.00  0.00           N  
ATOM   4261  CA  GLU B   3       7.606  51.797 -24.345  1.00  0.00           C  
ATOM   4262  C   GLU B   3       7.695  51.225 -25.755  1.00  0.00           C  
ATOM   4263  O   GLU B   3       7.221  51.837 -26.715  1.00  0.00           O  
ATOM   4264  CB  GLU B   3       8.942  52.435 -23.959  1.00  0.00           C  
ATOM   4265  CG  GLU B   3       9.422  53.520 -24.913  1.00  0.00           C  
ATOM   4266  CD  GLU B   3      10.719  54.145 -24.485  1.00  0.00           C  
ATOM   4267  OE1 GLU B   3      11.118  53.931 -23.366  1.00  0.00           O  
ATOM   4268  OE2 GLU B   3      11.314  54.836 -25.279  1.00  0.00           O  
ATOM   4269  H   GLU B   3       7.875  50.544 -22.633  1.00  0.00           H  
ATOM   4270  HA  GLU B   3       6.832  52.564 -24.348  1.00  0.00           H  
ATOM   4271 1HB  GLU B   3       8.861  52.877 -22.966  1.00  0.00           H  
ATOM   4272 2HB  GLU B   3       9.713  51.666 -23.912  1.00  0.00           H  
ATOM   4273 1HG  GLU B   3       9.550  53.085 -25.905  1.00  0.00           H  
ATOM   4274 2HG  GLU B   3       8.657  54.292 -24.982  1.00  0.00           H  
ATOM   4275  N   GLU B   4       8.300  50.050 -25.876  1.00  0.00           N  
ATOM   4276  CA  GLU B   4       8.462  49.400 -27.170  1.00  0.00           C  
ATOM   4277  C   GLU B   4       7.113  49.051 -27.785  1.00  0.00           C  
ATOM   4278  O   GLU B   4       6.899  49.241 -28.982  1.00  0.00           O  
ATOM   4279  CB  GLU B   4       9.313  48.136 -27.030  1.00  0.00           C  
ATOM   4280  CG  GLU B   4      10.771  48.395 -26.678  1.00  0.00           C  
ATOM   4281  CD  GLU B   4      10.986  48.625 -25.208  1.00  0.00           C  
ATOM   4282  OE1 GLU B   4      10.035  48.547 -24.468  1.00  0.00           O  
ATOM   4283  OE2 GLU B   4      12.104  48.878 -24.824  1.00  0.00           O  
ATOM   4284  H   GLU B   4       8.658  49.594 -25.049  1.00  0.00           H  
ATOM   4285  HA  GLU B   4       8.965  50.094 -27.845  1.00  0.00           H  
ATOM   4286 1HB  GLU B   4       8.890  47.498 -26.254  1.00  0.00           H  
ATOM   4287 2HB  GLU B   4       9.289  47.575 -27.964  1.00  0.00           H  
ATOM   4288 1HG  GLU B   4      11.367  47.538 -26.991  1.00  0.00           H  
ATOM   4289 2HG  GLU B   4      11.118  49.266 -27.232  1.00  0.00           H  
ATOM   4290  N   GLN B   5       6.207  48.541 -26.961  1.00  0.00           N  
ATOM   4291  CA  GLN B   5       4.871  48.176 -27.419  1.00  0.00           C  
ATOM   4292  C   GLN B   5       4.108  49.394 -27.915  1.00  0.00           C  
ATOM   4293  O   GLN B   5       3.417  49.335 -28.930  1.00  0.00           O  
ATOM   4294  CB  GLN B   5       4.086  47.491 -26.297  1.00  0.00           C  
ATOM   4295  CG  GLN B   5       4.599  46.108 -25.934  1.00  0.00           C  
ATOM   4296  CD  GLN B   5       3.814  45.479 -24.798  1.00  0.00           C  
ATOM   4297  OE1 GLN B   5       2.596  45.653 -24.696  1.00  0.00           O  
ATOM   4298  NE2 GLN B   5       4.507  44.742 -23.937  1.00  0.00           N  
ATOM   4299  H   GLN B   5       6.448  48.402 -25.988  1.00  0.00           H  
ATOM   4300  HA  GLN B   5       4.970  47.485 -28.257  1.00  0.00           H  
ATOM   4301 1HB  GLN B   5       4.120  48.109 -25.399  1.00  0.00           H  
ATOM   4302 2HB  GLN B   5       3.041  47.396 -26.589  1.00  0.00           H  
ATOM   4303 1HG  GLN B   5       4.517  45.460 -26.806  1.00  0.00           H  
ATOM   4304 2HG  GLN B   5       5.642  46.188 -25.625  1.00  0.00           H  
ATOM   4305 1HE2 GLN B   5       4.042  44.302 -23.168  1.00  0.00           H  
ATOM   4306 2HE2 GLN B   5       5.493  44.627 -24.057  1.00  0.00           H  
ATOM   4307  N   GLU B   6       4.234  50.502 -27.193  1.00  0.00           N  
ATOM   4308  CA  GLU B   6       3.606  51.755 -27.593  1.00  0.00           C  
ATOM   4309  C   GLU B   6       4.147  52.240 -28.932  1.00  0.00           C  
ATOM   4310  O   GLU B   6       3.384  52.627 -29.816  1.00  0.00           O  
ATOM   4311  CB  GLU B   6       3.828  52.828 -26.523  1.00  0.00           C  
ATOM   4312  CG  GLU B   6       3.208  54.180 -26.851  1.00  0.00           C  
ATOM   4313  CD  GLU B   6       3.400  55.193 -25.757  1.00  0.00           C  
ATOM   4314  OE1 GLU B   6       3.819  54.814 -24.690  1.00  0.00           O  
ATOM   4315  OE2 GLU B   6       3.130  56.347 -25.990  1.00  0.00           O  
ATOM   4316  H   GLU B   6       4.781  50.476 -26.343  1.00  0.00           H  
ATOM   4317  HA  GLU B   6       2.536  51.585 -27.710  1.00  0.00           H  
ATOM   4318 1HB  GLU B   6       3.410  52.490 -25.576  1.00  0.00           H  
ATOM   4319 2HB  GLU B   6       4.897  52.978 -26.374  1.00  0.00           H  
ATOM   4320 1HG  GLU B   6       3.657  54.561 -27.767  1.00  0.00           H  
ATOM   4321 2HG  GLU B   6       2.142  54.045 -27.030  1.00  0.00           H  
ATOM   4322  N   ARG B   7       5.467  52.215 -29.076  1.00  0.00           N  
ATOM   4323  CA  ARG B   7       6.110  52.627 -30.317  1.00  0.00           C  
ATOM   4324  C   ARG B   7       5.678  51.747 -31.482  1.00  0.00           C  
ATOM   4325  O   ARG B   7       5.403  52.239 -32.575  1.00  0.00           O  
ATOM   4326  CB  ARG B   7       7.626  52.571 -30.178  1.00  0.00           C  
ATOM   4327  CG  ARG B   7       8.230  53.663 -29.311  1.00  0.00           C  
ATOM   4328  CD  ARG B   7       9.706  53.530 -29.208  1.00  0.00           C  
ATOM   4329  NE  ARG B   7      10.281  54.534 -28.327  1.00  0.00           N  
ATOM   4330  CZ  ARG B   7      10.576  55.795 -28.695  1.00  0.00           C  
ATOM   4331  NH1 ARG B   7      10.344  56.192 -29.927  1.00  0.00           N  
ATOM   4332  NH2 ARG B   7      11.098  56.635 -27.818  1.00  0.00           N  
ATOM   4333  H   ARG B   7       6.040  51.901 -28.304  1.00  0.00           H  
ATOM   4334  HA  ARG B   7       5.804  53.649 -30.542  1.00  0.00           H  
ATOM   4335 1HB  ARG B   7       7.915  51.612 -29.749  1.00  0.00           H  
ATOM   4336 2HB  ARG B   7       8.085  52.640 -31.164  1.00  0.00           H  
ATOM   4337 1HG  ARG B   7       8.003  54.638 -29.744  1.00  0.00           H  
ATOM   4338 2HG  ARG B   7       7.809  53.605 -28.306  1.00  0.00           H  
ATOM   4339 1HD  ARG B   7       9.955  52.546 -28.813  1.00  0.00           H  
ATOM   4340 2HD  ARG B   7      10.151  53.647 -30.196  1.00  0.00           H  
ATOM   4341  HE  ARG B   7      10.474  54.265 -27.372  1.00  0.00           H  
ATOM   4342 1HH1 ARG B   7       9.946  55.551 -30.599  1.00  0.00           H  
ATOM   4343 2HH1 ARG B   7      10.565  57.139 -30.203  1.00  0.00           H  
ATOM   4344 1HH2 ARG B   7      11.277  56.330 -26.872  1.00  0.00           H  
ATOM   4345 2HH2 ARG B   7      11.318  57.581 -28.094  1.00  0.00           H  
ATOM   4346  N   ILE B   8       5.618  50.441 -31.241  1.00  0.00           N  
ATOM   4347  CA  ILE B   8       5.236  49.487 -32.273  1.00  0.00           C  
ATOM   4348  C   ILE B   8       3.823  49.756 -32.776  1.00  0.00           C  
ATOM   4349  O   ILE B   8       3.573  49.753 -33.981  1.00  0.00           O  
ATOM   4350  CB  ILE B   8       5.328  48.043 -31.746  1.00  0.00           C  
ATOM   4351  CG1 ILE B   8       6.793  47.627 -31.581  1.00  0.00           C  
ATOM   4352  CG2 ILE B   8       4.602  47.088 -32.681  1.00  0.00           C  
ATOM   4353  CD1 ILE B   8       6.981  46.356 -30.785  1.00  0.00           C  
ATOM   4354  H   ILE B   8       5.845  50.102 -30.315  1.00  0.00           H  
ATOM   4355  HA  ILE B   8       5.915  49.602 -33.118  1.00  0.00           H  
ATOM   4356  HB  ILE B   8       4.872  47.986 -30.758  1.00  0.00           H  
ATOM   4357 1HG1 ILE B   8       7.243  47.484 -32.563  1.00  0.00           H  
ATOM   4358 2HG1 ILE B   8       7.344  48.425 -31.083  1.00  0.00           H  
ATOM   4359 1HG2 ILE B   8       4.678  46.072 -32.294  1.00  0.00           H  
ATOM   4360 2HG2 ILE B   8       3.553  47.373 -32.749  1.00  0.00           H  
ATOM   4361 3HG2 ILE B   8       5.056  47.134 -33.671  1.00  0.00           H  
ATOM   4362 1HD1 ILE B   8       8.044  46.127 -30.711  1.00  0.00           H  
ATOM   4363 2HD1 ILE B   8       6.568  46.489 -29.784  1.00  0.00           H  
ATOM   4364 3HD1 ILE B   8       6.467  45.535 -31.283  1.00  0.00           H  
ATOM   4365  N   ARG B   9       2.904  49.993 -31.848  1.00  0.00           N  
ATOM   4366  CA  ARG B   9       1.514  50.256 -32.194  1.00  0.00           C  
ATOM   4367  C   ARG B   9       1.370  51.600 -32.902  1.00  0.00           C  
ATOM   4368  O   ARG B   9       0.566  51.742 -33.824  1.00  0.00           O  
ATOM   4369  CB  ARG B   9       0.641  50.244 -30.948  1.00  0.00           C  
ATOM   4370  CG  ARG B   9       0.442  48.873 -30.321  1.00  0.00           C  
ATOM   4371  CD  ARG B   9      -0.263  48.964 -29.017  1.00  0.00           C  
ATOM   4372  NE  ARG B   9      -0.405  47.662 -28.385  1.00  0.00           N  
ATOM   4373  CZ  ARG B   9      -0.867  47.464 -27.135  1.00  0.00           C  
ATOM   4374  NH1 ARG B   9      -1.228  48.491 -26.397  1.00  0.00           N  
ATOM   4375  NH2 ARG B   9      -0.958  46.238 -26.651  1.00  0.00           N  
ATOM   4376  H   ARG B   9       3.176  49.986 -30.873  1.00  0.00           H  
ATOM   4377  HA  ARG B   9       1.175  49.484 -32.882  1.00  0.00           H  
ATOM   4378 1HB  ARG B   9       1.079  50.893 -30.191  1.00  0.00           H  
ATOM   4379 2HB  ARG B   9      -0.344  50.642 -31.191  1.00  0.00           H  
ATOM   4380 1HG  ARG B   9      -0.152  48.250 -30.989  1.00  0.00           H  
ATOM   4381 2HG  ARG B   9       1.413  48.405 -30.154  1.00  0.00           H  
ATOM   4382 1HD  ARG B   9       0.299  49.610 -28.343  1.00  0.00           H  
ATOM   4383 2HD  ARG B   9      -1.259  49.378 -29.170  1.00  0.00           H  
ATOM   4384  HE  ARG B   9      -0.137  46.847 -28.922  1.00  0.00           H  
ATOM   4385 1HH1 ARG B   9      -1.158  49.428 -26.768  1.00  0.00           H  
ATOM   4386 2HH1 ARG B   9      -1.574  48.343 -25.461  1.00  0.00           H  
ATOM   4387 1HH2 ARG B   9      -0.681  45.448 -27.218  1.00  0.00           H  
ATOM   4388 2HH2 ARG B   9      -1.305  46.090 -25.714  1.00  0.00           H  
ATOM   4389  N   ARG B  10       2.150  52.580 -32.463  1.00  0.00           N  
ATOM   4390  CA  ARG B  10       2.155  53.895 -33.092  1.00  0.00           C  
ATOM   4391  C   ARG B  10       2.643  53.816 -34.534  1.00  0.00           C  
ATOM   4392  O   ARG B  10       2.129  54.507 -35.414  1.00  0.00           O  
ATOM   4393  CB  ARG B  10       3.037  54.859 -32.313  1.00  0.00           C  
ATOM   4394  CG  ARG B  10       2.420  55.397 -31.032  1.00  0.00           C  
ATOM   4395  CD  ARG B  10       3.320  56.365 -30.354  1.00  0.00           C  
ATOM   4396  NE  ARG B  10       2.752  56.851 -29.107  1.00  0.00           N  
ATOM   4397  CZ  ARG B  10       1.838  57.837 -29.015  1.00  0.00           C  
ATOM   4398  NH1 ARG B  10       1.399  58.430 -30.104  1.00  0.00           N  
ATOM   4399  NH2 ARG B  10       1.382  58.208 -27.831  1.00  0.00           N  
ATOM   4400  H   ARG B  10       2.757  52.411 -31.675  1.00  0.00           H  
ATOM   4401  HA  ARG B  10       1.132  54.274 -33.110  1.00  0.00           H  
ATOM   4402 1HB  ARG B  10       3.969  54.362 -32.046  1.00  0.00           H  
ATOM   4403 2HB  ARG B  10       3.289  55.712 -32.942  1.00  0.00           H  
ATOM   4404 1HG  ARG B  10       1.484  55.905 -31.264  1.00  0.00           H  
ATOM   4405 2HG  ARG B  10       2.225  54.573 -30.346  1.00  0.00           H  
ATOM   4406 1HD  ARG B  10       4.271  55.883 -30.130  1.00  0.00           H  
ATOM   4407 2HD  ARG B  10       3.492  57.220 -31.006  1.00  0.00           H  
ATOM   4408  HE  ARG B  10       3.066  56.419 -28.247  1.00  0.00           H  
ATOM   4409 1HH1 ARG B  10       1.748  58.147 -31.009  1.00  0.00           H  
ATOM   4410 2HH1 ARG B  10       0.715  59.169 -30.036  1.00  0.00           H  
ATOM   4411 1HH2 ARG B  10       1.719  57.752 -26.994  1.00  0.00           H  
ATOM   4412 2HH2 ARG B  10       0.698  58.946 -27.763  1.00  0.00           H  
ATOM   4413  N   ILE B  11       3.638  52.968 -34.769  1.00  0.00           N  
ATOM   4414  CA  ILE B  11       4.192  52.789 -36.105  1.00  0.00           C  
ATOM   4415  C   ILE B  11       3.135  52.275 -37.076  1.00  0.00           C  
ATOM   4416  O   ILE B  11       3.027  52.756 -38.203  1.00  0.00           O  
ATOM   4417  CB  ILE B  11       5.384  51.816 -36.080  1.00  0.00           C  
ATOM   4418  CG1 ILE B  11       6.594  52.471 -35.410  1.00  0.00           C  
ATOM   4419  CG2 ILE B  11       5.732  51.364 -37.490  1.00  0.00           C  
ATOM   4420  CD1 ILE B  11       7.680  51.494 -35.019  1.00  0.00           C  
ATOM   4421  H   ILE B  11       4.023  52.434 -34.003  1.00  0.00           H  
ATOM   4422  HA  ILE B  11       4.531  53.759 -36.472  1.00  0.00           H  
ATOM   4423  HB  ILE B  11       5.128  50.942 -35.482  1.00  0.00           H  
ATOM   4424 1HG1 ILE B  11       7.027  53.211 -36.083  1.00  0.00           H  
ATOM   4425 2HG1 ILE B  11       6.272  52.998 -34.511  1.00  0.00           H  
ATOM   4426 1HG2 ILE B  11       6.577  50.677 -37.454  1.00  0.00           H  
ATOM   4427 2HG2 ILE B  11       4.874  50.860 -37.932  1.00  0.00           H  
ATOM   4428 3HG2 ILE B  11       5.996  52.232 -38.095  1.00  0.00           H  
ATOM   4429 1HD1 ILE B  11       8.503  52.034 -34.550  1.00  0.00           H  
ATOM   4430 2HD1 ILE B  11       7.277  50.765 -34.316  1.00  0.00           H  
ATOM   4431 3HD1 ILE B  11       8.043  50.980 -35.908  1.00  0.00           H  
ATOM   4432  N   LEU B  12       2.358  51.294 -36.629  1.00  0.00           N  
ATOM   4433  CA  LEU B  12       1.247  50.777 -37.419  1.00  0.00           C  
ATOM   4434  C   LEU B  12       0.281  51.892 -37.805  1.00  0.00           C  
ATOM   4435  O   LEU B  12      -0.100  52.019 -38.968  1.00  0.00           O  
ATOM   4436  CB  LEU B  12       0.500  49.691 -36.636  1.00  0.00           C  
ATOM   4437  CG  LEU B  12      -0.686  49.044 -37.362  1.00  0.00           C  
ATOM   4438  CD1 LEU B  12      -0.768  47.570 -36.989  1.00  0.00           C  
ATOM   4439  CD2 LEU B  12      -1.969  49.773 -36.991  1.00  0.00           C  
ATOM   4440  H   LEU B  12       2.544  50.895 -35.720  1.00  0.00           H  
ATOM   4441  HA  LEU B  12       1.646  50.351 -38.340  1.00  0.00           H  
ATOM   4442 1HB  LEU B  12       1.203  48.900 -36.380  1.00  0.00           H  
ATOM   4443 2HB  LEU B  12       0.123  50.127 -35.710  1.00  0.00           H  
ATOM   4444  HG  LEU B  12      -0.532  49.107 -38.439  1.00  0.00           H  
ATOM   4445 1HD1 LEU B  12      -1.610  47.110 -37.505  1.00  0.00           H  
ATOM   4446 2HD1 LEU B  12       0.155  47.069 -37.283  1.00  0.00           H  
ATOM   4447 3HD1 LEU B  12      -0.906  47.474 -35.913  1.00  0.00           H  
ATOM   4448 1HD2 LEU B  12      -2.812  49.313 -37.508  1.00  0.00           H  
ATOM   4449 2HD2 LEU B  12      -2.125  49.709 -35.914  1.00  0.00           H  
ATOM   4450 3HD2 LEU B  12      -1.890  50.820 -37.284  1.00  0.00           H  
ATOM   4451  N   LYS B  13      -0.109  52.695 -36.821  1.00  0.00           N  
ATOM   4452  CA  LYS B  13      -1.117  53.728 -37.029  1.00  0.00           C  
ATOM   4453  C   LYS B  13      -0.619  54.797 -37.995  1.00  0.00           C  
ATOM   4454  O   LYS B  13      -1.328  55.189 -38.922  1.00  0.00           O  
ATOM   4455  CB  LYS B  13      -1.514  54.366 -35.697  1.00  0.00           C  
ATOM   4456  CG  LYS B  13      -2.330  53.460 -34.784  1.00  0.00           C  
ATOM   4457  CD  LYS B  13      -2.662  54.154 -33.471  1.00  0.00           C  
ATOM   4458  CE  LYS B  13      -3.459  53.243 -32.549  1.00  0.00           C  
ATOM   4459  NZ  LYS B  13      -3.771  53.900 -31.251  1.00  0.00           N  
ATOM   4460  H   LYS B  13       0.302  52.589 -35.905  1.00  0.00           H  
ATOM   4461  HA  LYS B  13      -1.999  53.265 -37.477  1.00  0.00           H  
ATOM   4462 1HB  LYS B  13      -0.617  54.666 -35.156  1.00  0.00           H  
ATOM   4463 2HB  LYS B  13      -2.099  55.267 -35.885  1.00  0.00           H  
ATOM   4464 1HG  LYS B  13      -3.259  53.182 -35.283  1.00  0.00           H  
ATOM   4465 2HG  LYS B  13      -1.766  52.553 -34.574  1.00  0.00           H  
ATOM   4466 1HD  LYS B  13      -1.738  54.446 -32.970  1.00  0.00           H  
ATOM   4467 2HD  LYS B  13      -3.246  55.052 -33.671  1.00  0.00           H  
ATOM   4468 1HE  LYS B  13      -4.393  52.962 -33.034  1.00  0.00           H  
ATOM   4469 2HE  LYS B  13      -2.890  52.334 -32.354  1.00  0.00           H  
ATOM   4470 1HZ  LYS B  13      -4.299  53.264 -30.670  1.00  0.00           H  
ATOM   4471 2HZ  LYS B  13      -2.910  54.148 -30.783  1.00  0.00           H  
ATOM   4472 3HZ  LYS B  13      -4.315  54.734 -31.417  1.00  0.00           H  
ATOM   4473  N   GLU B  14       0.603  55.262 -37.772  1.00  0.00           N  
ATOM   4474  CA  GLU B  14       1.161  56.364 -38.552  1.00  0.00           C  
ATOM   4475  C   GLU B  14       1.420  55.939 -39.992  1.00  0.00           C  
ATOM   4476  O   GLU B  14       1.217  56.719 -40.924  1.00  0.00           O  
ATOM   4477  CB  GLU B  14       2.458  56.867 -37.916  1.00  0.00           C  
ATOM   4478  CG  GLU B  14       2.269  57.601 -36.597  1.00  0.00           C  
ATOM   4479  CD  GLU B  14       1.432  58.842 -36.732  1.00  0.00           C  
ATOM   4480  OE1 GLU B  14       1.666  59.597 -37.645  1.00  0.00           O  
ATOM   4481  OE2 GLU B  14       0.557  59.035 -35.922  1.00  0.00           O  
ATOM   4482  H   GLU B  14       1.165  54.846 -37.042  1.00  0.00           H  
ATOM   4483  HA  GLU B  14       0.434  57.176 -38.570  1.00  0.00           H  
ATOM   4484 1HB  GLU B  14       3.126  56.024 -37.738  1.00  0.00           H  
ATOM   4485 2HB  GLU B  14       2.964  57.543 -38.606  1.00  0.00           H  
ATOM   4486 1HG  GLU B  14       1.790  56.930 -35.885  1.00  0.00           H  
ATOM   4487 2HG  GLU B  14       3.247  57.869 -36.199  1.00  0.00           H  
ATOM   4488  N   ALA B  15       1.867  54.702 -40.168  1.00  0.00           N  
ATOM   4489  CA  ALA B  15       2.106  54.155 -41.498  1.00  0.00           C  
ATOM   4490  C   ALA B  15       0.805  54.016 -42.278  1.00  0.00           C  
ATOM   4491  O   ALA B  15       0.766  54.236 -43.489  1.00  0.00           O  
ATOM   4492  CB  ALA B  15       2.813  52.812 -41.400  1.00  0.00           C  
ATOM   4493  H   ALA B  15       2.047  54.124 -39.360  1.00  0.00           H  
ATOM   4494  HA  ALA B  15       2.746  54.848 -42.045  1.00  0.00           H  
ATOM   4495 1HB  ALA B  15       2.984  52.416 -42.401  1.00  0.00           H  
ATOM   4496 2HB  ALA B  15       3.768  52.941 -40.892  1.00  0.00           H  
ATOM   4497 3HB  ALA B  15       2.193  52.116 -40.836  1.00  0.00           H  
ATOM   4498  N   ARG B  16      -0.262  53.642 -41.577  1.00  0.00           N  
ATOM   4499  CA  ARG B  16      -1.579  53.529 -42.189  1.00  0.00           C  
ATOM   4500  C   ARG B  16      -2.095  54.889 -42.644  1.00  0.00           C  
ATOM   4501  O   ARG B  16      -2.713  55.007 -43.700  1.00  0.00           O  
ATOM   4502  CB  ARG B  16      -2.570  52.913 -41.214  1.00  0.00           C  
ATOM   4503  CG  ARG B  16      -4.000  52.829 -41.723  1.00  0.00           C  
ATOM   4504  CD  ARG B  16      -4.138  51.821 -42.806  1.00  0.00           C  
ATOM   4505  NE  ARG B  16      -4.021  52.423 -44.125  1.00  0.00           N  
ATOM   4506  CZ  ARG B  16      -4.025  51.734 -45.284  1.00  0.00           C  
ATOM   4507  NH1 ARG B  16      -4.141  50.425 -45.269  1.00  0.00           N  
ATOM   4508  NH2 ARG B  16      -3.913  52.376 -46.433  1.00  0.00           N  
ATOM   4509  H   ARG B  16      -0.155  53.434 -40.595  1.00  0.00           H  
ATOM   4510  HA  ARG B  16      -1.497  52.896 -43.074  1.00  0.00           H  
ATOM   4511 1HB  ARG B  16      -2.250  51.904 -40.959  1.00  0.00           H  
ATOM   4512 2HB  ARG B  16      -2.584  53.495 -40.292  1.00  0.00           H  
ATOM   4513 1HG  ARG B  16      -4.662  52.544 -40.905  1.00  0.00           H  
ATOM   4514 2HG  ARG B  16      -4.305  53.799 -42.117  1.00  0.00           H  
ATOM   4515 1HD  ARG B  16      -3.357  51.069 -42.705  1.00  0.00           H  
ATOM   4516 2HD  ARG B  16      -5.115  51.341 -42.736  1.00  0.00           H  
ATOM   4517  HE  ARG B  16      -3.929  53.428 -44.177  1.00  0.00           H  
ATOM   4518 1HH1 ARG B  16      -4.227  49.934 -44.391  1.00  0.00           H  
ATOM   4519 2HH1 ARG B  16      -4.145  49.909 -46.137  1.00  0.00           H  
ATOM   4520 1HH2 ARG B  16      -3.824  53.383 -46.445  1.00  0.00           H  
ATOM   4521 2HH2 ARG B  16      -3.916  51.860 -47.302  1.00  0.00           H  
ATOM   4522  N   LYS B  17      -1.836  55.913 -41.838  1.00  0.00           N  
ATOM   4523  CA  LYS B  17      -2.236  57.274 -42.175  1.00  0.00           C  
ATOM   4524  C   LYS B  17      -1.646  57.705 -43.511  1.00  0.00           C  
ATOM   4525  O   LYS B  17      -2.327  58.317 -44.333  1.00  0.00           O  
ATOM   4526  CB  LYS B  17      -1.813  58.246 -41.073  1.00  0.00           C  
ATOM   4527  CG  LYS B  17      -2.626  58.137 -39.791  1.00  0.00           C  
ATOM   4528  CD  LYS B  17      -2.112  59.096 -38.726  1.00  0.00           C  
ATOM   4529  CE  LYS B  17      -2.816  58.876 -37.396  1.00  0.00           C  
ATOM   4530  NZ  LYS B  17      -2.264  59.749 -36.324  1.00  0.00           N  
ATOM   4531  H   LYS B  17      -1.350  55.745 -40.968  1.00  0.00           H  
ATOM   4532  HA  LYS B  17      -3.322  57.301 -42.269  1.00  0.00           H  
ATOM   4533 1HB  LYS B  17      -0.766  58.076 -40.821  1.00  0.00           H  
ATOM   4534 2HB  LYS B  17      -1.900  59.271 -41.438  1.00  0.00           H  
ATOM   4535 1HG  LYS B  17      -3.671  58.368 -40.001  1.00  0.00           H  
ATOM   4536 2HG  LYS B  17      -2.567  57.119 -39.409  1.00  0.00           H  
ATOM   4537 1HD  LYS B  17      -1.040  58.949 -38.590  1.00  0.00           H  
ATOM   4538 2HD  LYS B  17      -2.282  60.122 -39.050  1.00  0.00           H  
ATOM   4539 1HE  LYS B  17      -3.878  59.085 -37.507  1.00  0.00           H  
ATOM   4540 2HE  LYS B  17      -2.703  57.835 -37.091  1.00  0.00           H  
ATOM   4541 1HZ  LYS B  17      -2.755  59.572 -35.459  1.00  0.00           H  
ATOM   4542 2HZ  LYS B  17      -1.281  59.549 -36.199  1.00  0.00           H  
ATOM   4543 3HZ  LYS B  17      -2.379  60.717 -36.585  1.00  0.00           H  
ATOM   4544  N   SER B  18      -0.374  57.384 -43.722  1.00  0.00           N  
ATOM   4545  CA  SER B  18       0.258  57.569 -45.022  1.00  0.00           C  
ATOM   4546  C   SER B  18      -0.379  56.674 -46.078  1.00  0.00           C  
ATOM   4547  O   SER B  18      -0.776  57.142 -47.144  1.00  0.00           O  
ATOM   4548  CB  SER B  18       1.743  57.277 -44.927  1.00  0.00           C  
ATOM   4549  OG  SER B  18       2.367  57.436 -46.172  1.00  0.00           O  
ATOM   4550  H   SER B  18       0.169  57.002 -42.961  1.00  0.00           H  
ATOM   4551  HA  SER B  18       0.110  58.604 -45.334  1.00  0.00           H  
ATOM   4552 1HB  SER B  18       2.200  57.948 -44.200  1.00  0.00           H  
ATOM   4553 2HB  SER B  18       1.891  56.258 -44.570  1.00  0.00           H  
ATOM   4554  HG  SER B  18       3.206  56.974 -46.107  1.00  0.00           H  
ATOM   4555  N   GLY B  19      -0.473  55.384 -45.772  1.00  0.00           N  
ATOM   4556  CA  GLY B  19      -1.282  54.467 -46.566  1.00  0.00           C  
ATOM   4557  C   GLY B  19      -0.512  53.957 -47.775  1.00  0.00           C  
ATOM   4558  O   GLY B  19      -1.041  53.191 -48.584  1.00  0.00           O  
ATOM   4559  H   GLY B  19       0.030  55.031 -44.974  1.00  0.00           H  
ATOM   4560 1HA  GLY B  19      -1.592  53.626 -45.945  1.00  0.00           H  
ATOM   4561 2HA  GLY B  19      -2.188  54.974 -46.896  1.00  0.00           H  
ATOM   4562  N   THR B  20       0.741  54.381 -47.895  1.00  0.00           N  
ATOM   4563  CA  THR B  20       1.573  54.003 -49.033  1.00  0.00           C  
ATOM   4564  C   THR B  20       2.301  52.693 -48.770  1.00  0.00           C  
ATOM   4565  O   THR B  20       2.417  52.253 -47.626  1.00  0.00           O  
ATOM   4566  CB  THR B  20       2.596  55.106 -49.363  1.00  0.00           C  
ATOM   4567  OG1 THR B  20       3.531  55.233 -48.284  1.00  0.00           O  
ATOM   4568  CG2 THR B  20       1.894  56.437 -49.580  1.00  0.00           C  
ATOM   4569  H   THR B  20       1.127  54.983 -47.182  1.00  0.00           H  
ATOM   4570  HA  THR B  20       0.928  53.855 -49.899  1.00  0.00           H  
ATOM   4571  HB  THR B  20       3.141  54.837 -50.268  1.00  0.00           H  
ATOM   4572  HG1 THR B  20       4.225  55.847 -48.533  1.00  0.00           H  
ATOM   4573 1HG2 THR B  20       2.632  57.204 -49.813  1.00  0.00           H  
ATOM   4574 2HG2 THR B  20       1.190  56.347 -50.408  1.00  0.00           H  
ATOM   4575 3HG2 THR B  20       1.355  56.716 -48.675  1.00  0.00           H  
ATOM   4576  N   GLU B  21       2.793  52.072 -49.837  1.00  0.00           N  
ATOM   4577  CA  GLU B  21       3.528  50.819 -49.723  1.00  0.00           C  
ATOM   4578  C   GLU B  21       4.843  51.017 -48.980  1.00  0.00           C  
ATOM   4579  O   GLU B  21       5.256  50.168 -48.190  1.00  0.00           O  
ATOM   4580  CB  GLU B  21       3.797  50.231 -51.110  1.00  0.00           C  
ATOM   4581  CG  GLU B  21       2.556  49.720 -51.829  1.00  0.00           C  
ATOM   4582  CD  GLU B  21       1.751  50.822 -52.460  1.00  0.00           C  
ATOM   4583  OE1 GLU B  21       2.174  51.951 -52.399  1.00  0.00           O  
ATOM   4584  OE2 GLU B  21       0.711  50.533 -53.004  1.00  0.00           O  
ATOM   4585  H   GLU B  21       2.651  52.477 -50.750  1.00  0.00           H  
ATOM   4586  HA  GLU B  21       2.924  50.114 -49.146  1.00  0.00           H  
ATOM   4587 1HB  GLU B  21       4.262  50.988 -51.742  1.00  0.00           H  
ATOM   4588 2HB  GLU B  21       4.499  49.401 -51.024  1.00  0.00           H  
ATOM   4589 1HG  GLU B  21       2.861  49.019 -52.605  1.00  0.00           H  
ATOM   4590 2HG  GLU B  21       1.932  49.183 -51.117  1.00  0.00           H  
ATOM   4591  N   GLU B  22       5.498  52.145 -49.238  1.00  0.00           N  
ATOM   4592  CA  GLU B  22       6.806  52.422 -48.655  1.00  0.00           C  
ATOM   4593  C   GLU B  22       6.708  52.586 -47.143  1.00  0.00           C  
ATOM   4594  O   GLU B  22       7.558  52.090 -46.401  1.00  0.00           O  
ATOM   4595  CB  GLU B  22       7.412  53.681 -49.277  1.00  0.00           C  
ATOM   4596  CG  GLU B  22       7.766  53.546 -50.751  1.00  0.00           C  
ATOM   4597  CD  GLU B  22       6.579  53.720 -51.657  1.00  0.00           C  
ATOM   4598  OE1 GLU B  22       5.523  54.039 -51.165  1.00  0.00           O  
ATOM   4599  OE2 GLU B  22       6.729  53.535 -52.842  1.00  0.00           O  
ATOM   4600  H   GLU B  22       5.078  52.826 -49.853  1.00  0.00           H  
ATOM   4601  HA  GLU B  22       7.460  51.573 -48.855  1.00  0.00           H  
ATOM   4602 1HB  GLU B  22       6.712  54.511 -49.176  1.00  0.00           H  
ATOM   4603 2HB  GLU B  22       8.320  53.952 -48.738  1.00  0.00           H  
ATOM   4604 1HG  GLU B  22       8.515  54.296 -51.005  1.00  0.00           H  
ATOM   4605 2HG  GLU B  22       8.205  52.563 -50.920  1.00  0.00           H  
ATOM   4606  N   SER B  23       5.671  53.284 -46.693  1.00  0.00           N  
ATOM   4607  CA  SER B  23       5.493  53.563 -45.274  1.00  0.00           C  
ATOM   4608  C   SER B  23       5.157  52.294 -44.501  1.00  0.00           C  
ATOM   4609  O   SER B  23       5.662  52.074 -43.400  1.00  0.00           O  
ATOM   4610  CB  SER B  23       4.396  54.592 -45.079  1.00  0.00           C  
ATOM   4611  OG  SER B  23       4.783  55.840 -45.584  1.00  0.00           O  
ATOM   4612  H   SER B  23       4.989  53.632 -47.354  1.00  0.00           H  
ATOM   4613  HA  SER B  23       6.431  53.954 -44.878  1.00  0.00           H  
ATOM   4614 1HB  SER B  23       3.490  54.257 -45.583  1.00  0.00           H  
ATOM   4615 2HB  SER B  23       4.167  54.681 -44.018  1.00  0.00           H  
ATOM   4616  HG  SER B  23       5.295  56.260 -44.888  1.00  0.00           H  
ATOM   4617  N   LEU B  24       4.303  51.461 -45.086  1.00  0.00           N  
ATOM   4618  CA  LEU B  24       3.883  50.222 -44.443  1.00  0.00           C  
ATOM   4619  C   LEU B  24       4.981  49.169 -44.503  1.00  0.00           C  
ATOM   4620  O   LEU B  24       5.138  48.367 -43.582  1.00  0.00           O  
ATOM   4621  CB  LEU B  24       2.612  49.682 -45.114  1.00  0.00           C  
ATOM   4622  CG  LEU B  24       1.343  50.517 -44.904  1.00  0.00           C  
ATOM   4623  CD1 LEU B  24       0.278  50.082 -45.900  1.00  0.00           C  
ATOM   4624  CD2 LEU B  24       0.855  50.348 -43.472  1.00  0.00           C  
ATOM   4625  H   LEU B  24       3.936  51.692 -45.996  1.00  0.00           H  
ATOM   4626  HA  LEU B  24       3.679  50.428 -43.392  1.00  0.00           H  
ATOM   4627 1HB  LEU B  24       2.788  49.611 -46.185  1.00  0.00           H  
ATOM   4628 2HB  LEU B  24       2.418  48.680 -44.732  1.00  0.00           H  
ATOM   4629  HG  LEU B  24       1.565  51.569 -45.089  1.00  0.00           H  
ATOM   4630 1HD1 LEU B  24      -0.624  50.676 -45.750  1.00  0.00           H  
ATOM   4631 2HD1 LEU B  24       0.645  50.231 -46.915  1.00  0.00           H  
ATOM   4632 3HD1 LEU B  24       0.047  49.028 -45.748  1.00  0.00           H  
ATOM   4633 1HD2 LEU B  24      -0.047  50.943 -43.322  1.00  0.00           H  
ATOM   4634 2HD2 LEU B  24       0.633  49.298 -43.284  1.00  0.00           H  
ATOM   4635 3HD2 LEU B  24       1.630  50.683 -42.781  1.00  0.00           H  
ATOM   4636  N   ARG B  25       5.743  49.175 -45.592  1.00  0.00           N  
ATOM   4637  CA  ARG B  25       6.890  48.288 -45.732  1.00  0.00           C  
ATOM   4638  C   ARG B  25       7.968  48.611 -44.703  1.00  0.00           C  
ATOM   4639  O   ARG B  25       8.528  47.715 -44.073  1.00  0.00           O  
ATOM   4640  CB  ARG B  25       7.480  48.395 -47.131  1.00  0.00           C  
ATOM   4641  CG  ARG B  25       8.620  47.431 -47.419  1.00  0.00           C  
ATOM   4642  CD  ARG B  25       9.194  47.648 -48.772  1.00  0.00           C  
ATOM   4643  NE  ARG B  25      10.195  46.647 -49.103  1.00  0.00           N  
ATOM   4644  CZ  ARG B  25      11.482  46.692 -48.706  1.00  0.00           C  
ATOM   4645  NH1 ARG B  25      11.907  47.692 -47.966  1.00  0.00           N  
ATOM   4646  NH2 ARG B  25      12.316  45.731 -49.061  1.00  0.00           N  
ATOM   4647  H   ARG B  25       5.521  49.814 -46.344  1.00  0.00           H  
ATOM   4648  HA  ARG B  25       6.559  47.264 -45.551  1.00  0.00           H  
ATOM   4649 1HB  ARG B  25       6.700  48.213 -47.869  1.00  0.00           H  
ATOM   4650 2HB  ARG B  25       7.854  49.406 -47.292  1.00  0.00           H  
ATOM   4651 1HG  ARG B  25       9.412  47.574 -46.684  1.00  0.00           H  
ATOM   4652 2HG  ARG B  25       8.253  46.406 -47.363  1.00  0.00           H  
ATOM   4653 1HD  ARG B  25       8.400  47.595 -49.516  1.00  0.00           H  
ATOM   4654 2HD  ARG B  25       9.665  48.629 -48.814  1.00  0.00           H  
ATOM   4655  HE  ARG B  25       9.905  45.862 -49.671  1.00  0.00           H  
ATOM   4656 1HH1 ARG B  25      11.269  48.427 -47.695  1.00  0.00           H  
ATOM   4657 2HH1 ARG B  25      12.871  47.725 -47.669  1.00  0.00           H  
ATOM   4658 1HH2 ARG B  25      11.989  44.962 -49.630  1.00  0.00           H  
ATOM   4659 2HH2 ARG B  25      13.280  45.764 -48.764  1.00  0.00           H  
ATOM   4660  N   GLN B  26       8.252  49.900 -44.539  1.00  0.00           N  
ATOM   4661  CA  GLN B  26       9.202  50.352 -43.530  1.00  0.00           C  
ATOM   4662  C   GLN B  26       8.677  50.092 -42.123  1.00  0.00           C  
ATOM   4663  O   GLN B  26       9.444  49.769 -41.215  1.00  0.00           O  
ATOM   4664  CB  GLN B  26       9.504  51.842 -43.709  1.00  0.00           C  
ATOM   4665  CG  GLN B  26      10.600  52.368 -42.798  1.00  0.00           C  
ATOM   4666  CD  GLN B  26      11.947  51.735 -43.088  1.00  0.00           C  
ATOM   4667  OE1 GLN B  26      12.327  51.553 -44.248  1.00  0.00           O  
ATOM   4668  NE2 GLN B  26      12.679  51.394 -42.033  1.00  0.00           N  
ATOM   4669  H   GLN B  26       7.798  50.583 -45.128  1.00  0.00           H  
ATOM   4670  HA  GLN B  26      10.126  49.787 -43.647  1.00  0.00           H  
ATOM   4671 1HB  GLN B  26       9.803  52.032 -44.740  1.00  0.00           H  
ATOM   4672 2HB  GLN B  26       8.601  52.422 -43.518  1.00  0.00           H  
ATOM   4673 1HG  GLN B  26      10.691  53.445 -42.941  1.00  0.00           H  
ATOM   4674 2HG  GLN B  26      10.335  52.150 -41.764  1.00  0.00           H  
ATOM   4675 1HE2 GLN B  26      13.577  50.971 -42.163  1.00  0.00           H  
ATOM   4676 2HE2 GLN B  26      12.333  51.559 -41.110  1.00  0.00           H  
ATOM   4677  N   ALA B  27       7.368  50.231 -41.950  1.00  0.00           N  
ATOM   4678  CA  ALA B  27       6.733  49.979 -40.662  1.00  0.00           C  
ATOM   4679  C   ALA B  27       7.045  48.573 -40.160  1.00  0.00           C  
ATOM   4680  O   ALA B  27       7.252  48.361 -38.967  1.00  0.00           O  
ATOM   4681  CB  ALA B  27       5.229  50.181 -40.763  1.00  0.00           C  
ATOM   4682  H   ALA B  27       6.797  50.519 -42.731  1.00  0.00           H  
ATOM   4683  HA  ALA B  27       7.133  50.685 -39.935  1.00  0.00           H  
ATOM   4684 1HB  ALA B  27       4.770  49.989 -39.793  1.00  0.00           H  
ATOM   4685 2HB  ALA B  27       5.020  51.208 -41.065  1.00  0.00           H  
ATOM   4686 3HB  ALA B  27       4.818  49.494 -41.500  1.00  0.00           H  
ATOM   4687  N   ILE B  28       7.080  47.616 -41.082  1.00  0.00           N  
ATOM   4688  CA  ILE B  28       7.431  46.242 -40.746  1.00  0.00           C  
ATOM   4689  C   ILE B  28       8.853  46.153 -40.206  1.00  0.00           C  
ATOM   4690  O   ILE B  28       9.109  45.474 -39.212  1.00  0.00           O  
ATOM   4691  CB  ILE B  28       7.289  45.323 -41.973  1.00  0.00           C  
ATOM   4692  CG1 ILE B  28       5.814  45.156 -42.346  1.00  0.00           C  
ATOM   4693  CG2 ILE B  28       7.930  43.971 -41.702  1.00  0.00           C  
ATOM   4694  CD1 ILE B  28       5.595  44.528 -43.704  1.00  0.00           C  
ATOM   4695  H   ILE B  28       6.857  47.846 -42.039  1.00  0.00           H  
ATOM   4696  HA  ILE B  28       6.759  45.895 -39.961  1.00  0.00           H  
ATOM   4697  HB  ILE B  28       7.781  45.782 -42.830  1.00  0.00           H  
ATOM   4698 1HG1 ILE B  28       5.318  44.536 -41.600  1.00  0.00           H  
ATOM   4699 2HG1 ILE B  28       5.324  46.130 -42.340  1.00  0.00           H  
ATOM   4700 1HG2 ILE B  28       7.820  43.333 -42.579  1.00  0.00           H  
ATOM   4701 2HG2 ILE B  28       8.988  44.107 -41.483  1.00  0.00           H  
ATOM   4702 3HG2 ILE B  28       7.440  43.501 -40.849  1.00  0.00           H  
ATOM   4703 1HD1 ILE B  28       4.526  44.443 -43.897  1.00  0.00           H  
ATOM   4704 2HD1 ILE B  28       6.054  45.151 -44.472  1.00  0.00           H  
ATOM   4705 3HD1 ILE B  28       6.046  43.537 -43.723  1.00  0.00           H  
ATOM   4706  N   GLU B  29       9.777  46.843 -40.871  1.00  0.00           N  
ATOM   4707  CA  GLU B  29      11.179  46.823 -40.474  1.00  0.00           C  
ATOM   4708  C   GLU B  29      11.381  47.499 -39.125  1.00  0.00           C  
ATOM   4709  O   GLU B  29      12.111  46.997 -38.270  1.00  0.00           O  
ATOM   4710  CB  GLU B  29      12.042  47.510 -41.533  1.00  0.00           C  
ATOM   4711  CG  GLU B  29      13.513  47.636 -41.161  1.00  0.00           C  
ATOM   4712  CD  GLU B  29      14.202  46.305 -41.041  1.00  0.00           C  
ATOM   4713  OE1 GLU B  29      13.711  45.351 -41.593  1.00  0.00           O  
ATOM   4714  OE2 GLU B  29      15.222  46.243 -40.395  1.00  0.00           O  
ATOM   4715  H   GLU B  29       9.498  47.394 -41.669  1.00  0.00           H  
ATOM   4716  HA  GLU B  29      11.495  45.785 -40.372  1.00  0.00           H  
ATOM   4717 1HB  GLU B  29      11.981  46.954 -42.471  1.00  0.00           H  
ATOM   4718 2HB  GLU B  29      11.658  48.512 -41.723  1.00  0.00           H  
ATOM   4719 1HG  GLU B  29      14.020  48.228 -41.924  1.00  0.00           H  
ATOM   4720 2HG  GLU B  29      13.592  48.168 -40.214  1.00  0.00           H  
ATOM   4721  N   ASP B  30      10.728  48.644 -38.939  1.00  0.00           N  
ATOM   4722  CA  ASP B  30      10.900  49.434 -37.726  1.00  0.00           C  
ATOM   4723  C   ASP B  30      10.401  48.681 -36.502  1.00  0.00           C  
ATOM   4724  O   ASP B  30      11.015  48.731 -35.437  1.00  0.00           O  
ATOM   4725  CB  ASP B  30      10.162  50.770 -37.846  1.00  0.00           C  
ATOM   4726  CG  ASP B  30      10.842  51.738 -38.805  1.00  0.00           C  
ATOM   4727  OD1 ASP B  30      11.960  51.482 -39.184  1.00  0.00           O  
ATOM   4728  OD2 ASP B  30      10.236  52.725 -39.148  1.00  0.00           O  
ATOM   4729  H   ASP B  30      10.099  48.972 -39.657  1.00  0.00           H  
ATOM   4730  HA  ASP B  30      11.965  49.624 -37.586  1.00  0.00           H  
ATOM   4731 1HB  ASP B  30       9.144  50.593 -38.193  1.00  0.00           H  
ATOM   4732 2HB  ASP B  30      10.097  51.239 -36.864  1.00  0.00           H  
ATOM   4733  N   VAL B  31       9.280  47.983 -36.660  1.00  0.00           N  
ATOM   4734  CA  VAL B  31       8.724  47.175 -35.580  1.00  0.00           C  
ATOM   4735  C   VAL B  31       9.652  46.024 -35.216  1.00  0.00           C  
ATOM   4736  O   VAL B  31       9.863  45.731 -34.040  1.00  0.00           O  
ATOM   4737  CB  VAL B  31       7.349  46.612 -35.987  1.00  0.00           C  
ATOM   4738  CG1 VAL B  31       6.905  45.533 -35.011  1.00  0.00           C  
ATOM   4739  CG2 VAL B  31       6.327  47.737 -36.049  1.00  0.00           C  
ATOM   4740  H   VAL B  31       8.803  48.012 -37.548  1.00  0.00           H  
ATOM   4741  HA  VAL B  31       8.614  47.805 -34.696  1.00  0.00           H  
ATOM   4742  HB  VAL B  31       7.434  46.144 -36.967  1.00  0.00           H  
ATOM   4743 1HG1 VAL B  31       5.932  45.146 -35.314  1.00  0.00           H  
ATOM   4744 2HG1 VAL B  31       7.633  44.722 -35.010  1.00  0.00           H  
ATOM   4745 3HG1 VAL B  31       6.830  45.956 -34.010  1.00  0.00           H  
ATOM   4746 1HG2 VAL B  31       5.357  47.332 -36.338  1.00  0.00           H  
ATOM   4747 2HG2 VAL B  31       6.246  48.209 -35.070  1.00  0.00           H  
ATOM   4748 3HG2 VAL B  31       6.644  48.477 -36.784  1.00  0.00           H  
ATOM   4749  N   ALA B  32      10.207  45.376 -36.235  1.00  0.00           N  
ATOM   4750  CA  ALA B  32      11.116  44.254 -36.026  1.00  0.00           C  
ATOM   4751  C   ALA B  32      12.342  44.681 -35.229  1.00  0.00           C  
ATOM   4752  O   ALA B  32      12.830  43.938 -34.378  1.00  0.00           O  
ATOM   4753  CB  ALA B  32      11.534  43.655 -37.361  1.00  0.00           C  
ATOM   4754  H   ALA B  32       9.994  45.665 -37.178  1.00  0.00           H  
ATOM   4755  HA  ALA B  32      10.595  43.491 -35.446  1.00  0.00           H  
ATOM   4756 1HB  ALA B  32      12.211  42.820 -37.188  1.00  0.00           H  
ATOM   4757 2HB  ALA B  32      10.652  43.302 -37.894  1.00  0.00           H  
ATOM   4758 3HB  ALA B  32      12.037  44.413 -37.958  1.00  0.00           H  
ATOM   4759  N   GLN B  33      12.837  45.880 -35.512  1.00  0.00           N  
ATOM   4760  CA  GLN B  33      14.029  46.394 -34.847  1.00  0.00           C  
ATOM   4761  C   GLN B  33      13.787  46.584 -33.354  1.00  0.00           C  
ATOM   4762  O   GLN B  33      14.636  46.247 -32.530  1.00  0.00           O  
ATOM   4763  CB  GLN B  33      14.465  47.719 -35.478  1.00  0.00           C  
ATOM   4764  CG  GLN B  33      15.055  47.580 -36.871  1.00  0.00           C  
ATOM   4765  CD  GLN B  33      15.354  48.923 -37.510  1.00  0.00           C  
ATOM   4766  OE1 GLN B  33      15.197  49.974 -36.882  1.00  0.00           O  
ATOM   4767  NE2 GLN B  33      15.787  48.897 -38.765  1.00  0.00           N  
ATOM   4768  H   GLN B  33      12.377  46.451 -36.207  1.00  0.00           H  
ATOM   4769  HA  GLN B  33      14.831  45.666 -34.961  1.00  0.00           H  
ATOM   4770 1HB  GLN B  33      13.610  48.392 -35.541  1.00  0.00           H  
ATOM   4771 2HB  GLN B  33      15.211  48.196 -34.843  1.00  0.00           H  
ATOM   4772 1HG  GLN B  33      15.987  47.018 -36.805  1.00  0.00           H  
ATOM   4773 2HG  GLN B  33      14.344  47.051 -37.505  1.00  0.00           H  
ATOM   4774 1HE2 GLN B  33      16.001  49.752 -39.239  1.00  0.00           H  
ATOM   4775 2HE2 GLN B  33      15.901  48.023 -39.237  1.00  0.00           H  
ATOM   4776  N   LEU B  34      12.622  47.124 -33.013  1.00  0.00           N  
ATOM   4777  CA  LEU B  34      12.236  47.293 -31.617  1.00  0.00           C  
ATOM   4778  C   LEU B  34      12.114  45.948 -30.911  1.00  0.00           C  
ATOM   4779  O   LEU B  34      12.517  45.804 -29.758  1.00  0.00           O  
ATOM   4780  CB  LEU B  34      10.906  48.050 -31.522  1.00  0.00           C  
ATOM   4781  CG  LEU B  34      10.951  49.529 -31.927  1.00  0.00           C  
ATOM   4782  CD1 LEU B  34       9.531  50.062 -32.062  1.00  0.00           C  
ATOM   4783  CD2 LEU B  34      11.734  50.316 -30.888  1.00  0.00           C  
ATOM   4784  H   LEU B  34      11.988  47.426 -33.739  1.00  0.00           H  
ATOM   4785  HA  LEU B  34      13.016  47.864 -31.109  1.00  0.00           H  
ATOM   4786 1HB  LEU B  34      10.178  47.553 -32.162  1.00  0.00           H  
ATOM   4787 2HB  LEU B  34      10.549  47.999 -30.494  1.00  0.00           H  
ATOM   4788  HG  LEU B  34      11.437  49.625 -32.898  1.00  0.00           H  
ATOM   4789 1HD1 LEU B  34       9.563  51.113 -32.350  1.00  0.00           H  
ATOM   4790 2HD1 LEU B  34       9.000  49.494 -32.826  1.00  0.00           H  
ATOM   4791 3HD1 LEU B  34       9.013  49.963 -31.109  1.00  0.00           H  
ATOM   4792 1HD2 LEU B  34      11.767  51.367 -31.176  1.00  0.00           H  
ATOM   4793 2HD2 LEU B  34      11.248  50.221 -29.917  1.00  0.00           H  
ATOM   4794 3HD2 LEU B  34      12.750  49.925 -30.825  1.00  0.00           H  
ATOM   4795  N   ALA B  35      11.559  44.967 -31.614  1.00  0.00           N  
ATOM   4796  CA  ALA B  35      11.367  43.636 -31.050  1.00  0.00           C  
ATOM   4797  C   ALA B  35      12.702  42.983 -30.709  1.00  0.00           C  
ATOM   4798  O   ALA B  35      12.847  42.353 -29.661  1.00  0.00           O  
ATOM   4799  CB  ALA B  35      10.583  42.759 -32.014  1.00  0.00           C  
ATOM   4800  H   ALA B  35      11.264  45.145 -32.562  1.00  0.00           H  
ATOM   4801  HA  ALA B  35      10.800  43.731 -30.123  1.00  0.00           H  
ATOM   4802 1HB  ALA B  35      10.448  41.766 -31.579  1.00  0.00           H  
ATOM   4803 2HB  ALA B  35       9.607  43.206 -32.202  1.00  0.00           H  
ATOM   4804 3HB  ALA B  35      11.128  42.670 -32.951  1.00  0.00           H  
ATOM   4805  N   LYS B  36      13.674  43.136 -31.601  1.00  0.00           N  
ATOM   4806  CA  LYS B  36      14.986  42.525 -31.419  1.00  0.00           C  
ATOM   4807  C   LYS B  36      15.698  43.105 -30.207  1.00  0.00           C  
ATOM   4808  O   LYS B  36      16.392  42.390 -29.482  1.00  0.00           O  
ATOM   4809  CB  LYS B  36      15.844  42.712 -32.671  1.00  0.00           C  
ATOM   4810  CG  LYS B  36      15.427  41.849 -33.855  1.00  0.00           C  
ATOM   4811  CD  LYS B  36      16.490  41.851 -34.943  1.00  0.00           C  
ATOM   4812  CE  LYS B  36      16.526  43.182 -35.681  1.00  0.00           C  
ATOM   4813  NZ  LYS B  36      17.495  43.165 -36.810  1.00  0.00           N  
ATOM   4814  H   LYS B  36      13.500  43.690 -32.428  1.00  0.00           H  
ATOM   4815  HA  LYS B  36      14.847  41.458 -31.243  1.00  0.00           H  
ATOM   4816 1HB  LYS B  36      15.805  43.755 -32.987  1.00  0.00           H  
ATOM   4817 2HB  LYS B  36      16.884  42.479 -32.438  1.00  0.00           H  
ATOM   4818 1HG  LYS B  36      15.264  40.825 -33.519  1.00  0.00           H  
ATOM   4819 2HG  LYS B  36      14.494  42.229 -34.270  1.00  0.00           H  
ATOM   4820 1HD  LYS B  36      17.468  41.666 -34.496  1.00  0.00           H  
ATOM   4821 2HD  LYS B  36      16.281  41.056 -35.658  1.00  0.00           H  
ATOM   4822 1HE  LYS B  36      15.535  43.407 -36.071  1.00  0.00           H  
ATOM   4823 2HE  LYS B  36      16.809  43.974 -34.988  1.00  0.00           H  
ATOM   4824 1HZ  LYS B  36      17.489  44.064 -37.272  1.00  0.00           H  
ATOM   4825 2HZ  LYS B  36      18.422  42.975 -36.457  1.00  0.00           H  
ATOM   4826 3HZ  LYS B  36      17.232  42.447 -37.469  1.00  0.00           H  
ATOM   4827  N   LYS B  37      15.525  44.404 -29.989  1.00  0.00           N  
ATOM   4828  CA  LYS B  37      16.161  45.086 -28.866  1.00  0.00           C  
ATOM   4829  C   LYS B  37      15.573  44.627 -27.538  1.00  0.00           C  
ATOM   4830  O   LYS B  37      16.302  44.386 -26.576  1.00  0.00           O  
ATOM   4831  CB  LYS B  37      16.016  46.602 -29.008  1.00  0.00           C  
ATOM   4832  CG  LYS B  37      16.865  47.214 -30.115  1.00  0.00           C  
ATOM   4833  CD  LYS B  37      16.648  48.716 -30.212  1.00  0.00           C  
ATOM   4834  CE  LYS B  37      17.494  49.329 -31.318  1.00  0.00           C  
ATOM   4835  NZ  LYS B  37      17.283  50.797 -31.432  1.00  0.00           N  
ATOM   4836  H   LYS B  37      14.937  44.934 -30.616  1.00  0.00           H  
ATOM   4837  HA  LYS B  37      17.221  44.831 -28.864  1.00  0.00           H  
ATOM   4838 1HB  LYS B  37      14.974  46.851 -29.210  1.00  0.00           H  
ATOM   4839 2HB  LYS B  37      16.293  47.083 -28.070  1.00  0.00           H  
ATOM   4840 1HG  LYS B  37      17.920  47.020 -29.914  1.00  0.00           H  
ATOM   4841 2HG  LYS B  37      16.605  46.755 -31.068  1.00  0.00           H  
ATOM   4842 1HD  LYS B  37      15.595  48.919 -30.416  1.00  0.00           H  
ATOM   4843 2HD  LYS B  37      16.913  49.184 -29.264  1.00  0.00           H  
ATOM   4844 1HE  LYS B  37      18.547  49.140 -31.117  1.00  0.00           H  
ATOM   4845 2HE  LYS B  37      17.240  48.863 -32.270  1.00  0.00           H  
ATOM   4846 1HZ  LYS B  37      17.860  51.164 -32.175  1.00  0.00           H  
ATOM   4847 2HZ  LYS B  37      16.311  50.983 -31.638  1.00  0.00           H  
ATOM   4848 3HZ  LYS B  37      17.533  51.242 -30.561  1.00  0.00           H  
ATOM   4849  N   SER B  38      14.251  44.507 -27.492  1.00  0.00           N  
ATOM   4850  CA  SER B  38      13.563  44.081 -26.281  1.00  0.00           C  
ATOM   4851  C   SER B  38      13.836  42.613 -25.978  1.00  0.00           C  
ATOM   4852  O   SER B  38      13.927  41.789 -26.889  1.00  0.00           O  
ATOM   4853  CB  SER B  38      12.071  44.309 -26.422  1.00  0.00           C  
ATOM   4854  OG  SER B  38      11.379  43.808 -25.312  1.00  0.00           O  
ATOM   4855  H   SER B  38      13.709  44.719 -28.318  1.00  0.00           H  
ATOM   4856  HA  SER B  38      13.946  44.670 -25.448  1.00  0.00           H  
ATOM   4857 1HB  SER B  38      11.874  45.376 -26.526  1.00  0.00           H  
ATOM   4858 2HB  SER B  38      11.713  43.821 -27.328  1.00  0.00           H  
ATOM   4859  HG  SER B  38      10.446  43.881 -25.526  1.00  0.00           H  
ATOM   4860  N   GLN B  39      13.972  42.292 -24.697  1.00  0.00           N  
ATOM   4861  CA  GLN B  39      14.156  40.913 -24.265  1.00  0.00           C  
ATOM   4862  C   GLN B  39      12.880  40.352 -23.652  1.00  0.00           C  
ATOM   4863  O   GLN B  39      12.865  39.232 -23.140  1.00  0.00           O  
ATOM   4864  CB  GLN B  39      15.307  40.813 -23.260  1.00  0.00           C  
ATOM   4865  CG  GLN B  39      16.625  41.374 -23.767  1.00  0.00           C  
ATOM   4866  CD  GLN B  39      17.093  40.696 -25.041  1.00  0.00           C  
ATOM   4867  OE1 GLN B  39      17.314  39.483 -25.068  1.00  0.00           O  
ATOM   4868  NE2 GLN B  39      17.244  41.477 -26.103  1.00  0.00           N  
ATOM   4869  H   GLN B  39      13.945  43.026 -24.002  1.00  0.00           H  
ATOM   4870  HA  GLN B  39      14.394  40.306 -25.139  1.00  0.00           H  
ATOM   4871 1HB  GLN B  39      15.041  41.348 -22.348  1.00  0.00           H  
ATOM   4872 2HB  GLN B  39      15.468  39.769 -22.993  1.00  0.00           H  
ATOM   4873 1HG  GLN B  39      16.500  42.438 -23.972  1.00  0.00           H  
ATOM   4874 2HG  GLN B  39      17.388  41.229 -23.001  1.00  0.00           H  
ATOM   4875 1HE2 GLN B  39      17.551  41.087 -26.972  1.00  0.00           H  
ATOM   4876 2HE2 GLN B  39      17.053  42.457 -26.037  1.00  0.00           H  
ATOM   4877  N   ASP B  40      11.810  41.136 -23.704  1.00  0.00           N  
ATOM   4878  CA  ASP B  40      10.542  40.745 -23.100  1.00  0.00           C  
ATOM   4879  C   ASP B  40       9.681  39.963 -24.084  1.00  0.00           C  
ATOM   4880  O   ASP B  40       9.372  40.444 -25.173  1.00  0.00           O  
ATOM   4881  CB  ASP B  40       9.777  41.979 -22.612  1.00  0.00           C  
ATOM   4882  CG  ASP B  40       8.553  41.626 -21.777  1.00  0.00           C  
ATOM   4883  OD1 ASP B  40       8.016  40.560 -21.967  1.00  0.00           O  
ATOM   4884  OD2 ASP B  40       8.169  42.423 -20.956  1.00  0.00           O  
ATOM   4885  H   ASP B  40      11.874  42.027 -24.176  1.00  0.00           H  
ATOM   4886  HA  ASP B  40      10.750  40.093 -22.251  1.00  0.00           H  
ATOM   4887 1HB  ASP B  40      10.440  42.604 -22.013  1.00  0.00           H  
ATOM   4888 2HB  ASP B  40       9.454  42.570 -23.470  1.00  0.00           H  
ATOM   4889  N   SER B  41       9.295  38.753 -23.692  1.00  0.00           N  
ATOM   4890  CA  SER B  41       8.554  37.860 -24.575  1.00  0.00           C  
ATOM   4891  C   SER B  41       7.290  38.529 -25.099  1.00  0.00           C  
ATOM   4892  O   SER B  41       6.875  38.295 -26.235  1.00  0.00           O  
ATOM   4893  CB  SER B  41       8.195  36.581 -23.843  1.00  0.00           C  
ATOM   4894  OG  SER B  41       9.345  35.847 -23.523  1.00  0.00           O  
ATOM   4895  H   SER B  41       9.520  38.441 -22.758  1.00  0.00           H  
ATOM   4896  HA  SER B  41       9.188  37.629 -25.432  1.00  0.00           H  
ATOM   4897 1HB  SER B  41       7.650  36.825 -22.932  1.00  0.00           H  
ATOM   4898 2HB  SER B  41       7.537  35.978 -24.467  1.00  0.00           H  
ATOM   4899  HG  SER B  41       9.048  34.947 -23.366  1.00  0.00           H  
ATOM   4900  N   GLU B  42       6.680  39.363 -24.265  1.00  0.00           N  
ATOM   4901  CA  GLU B  42       5.433  40.027 -24.621  1.00  0.00           C  
ATOM   4902  C   GLU B  42       5.620  40.944 -25.824  1.00  0.00           C  
ATOM   4903  O   GLU B  42       4.732  41.070 -26.667  1.00  0.00           O  
ATOM   4904  CB  GLU B  42       4.897  40.830 -23.434  1.00  0.00           C  
ATOM   4905  CG  GLU B  42       3.479  41.351 -23.616  1.00  0.00           C  
ATOM   4906  CD  GLU B  42       2.899  41.920 -22.351  1.00  0.00           C  
ATOM   4907  OE1 GLU B  42       2.092  41.259 -21.740  1.00  0.00           O  
ATOM   4908  OE2 GLU B  42       3.261  43.016 -21.994  1.00  0.00           O  
ATOM   4909  H   GLU B  42       7.090  39.540 -23.358  1.00  0.00           H  
ATOM   4910  HA  GLU B  42       4.702  39.266 -24.899  1.00  0.00           H  
ATOM   4911 1HB  GLU B  42       4.914  40.210 -22.538  1.00  0.00           H  
ATOM   4912 2HB  GLU B  42       5.547  41.686 -23.252  1.00  0.00           H  
ATOM   4913 1HG  GLU B  42       3.483  42.127 -24.380  1.00  0.00           H  
ATOM   4914 2HG  GLU B  42       2.847  40.537 -23.966  1.00  0.00           H  
ATOM   4915  N   VAL B  43       6.784  41.582 -25.899  1.00  0.00           N  
ATOM   4916  CA  VAL B  43       7.091  42.491 -27.000  1.00  0.00           C  
ATOM   4917  C   VAL B  43       7.356  41.724 -28.287  1.00  0.00           C  
ATOM   4918  O   VAL B  43       6.930  42.138 -29.365  1.00  0.00           O  
ATOM   4919  CB  VAL B  43       8.321  43.351 -26.657  1.00  0.00           C  
ATOM   4920  CG1 VAL B  43       8.716  44.214 -27.847  1.00  0.00           C  
ATOM   4921  CG2 VAL B  43       8.026  44.214 -25.440  1.00  0.00           C  
ATOM   4922  H   VAL B  43       7.474  41.434 -25.177  1.00  0.00           H  
ATOM   4923  HA  VAL B  43       6.227  43.132 -27.168  1.00  0.00           H  
ATOM   4924  HB  VAL B  43       9.164  42.695 -26.442  1.00  0.00           H  
ATOM   4925 1HG1 VAL B  43       9.587  44.815 -27.587  1.00  0.00           H  
ATOM   4926 2HG1 VAL B  43       8.957  43.574 -28.696  1.00  0.00           H  
ATOM   4927 3HG1 VAL B  43       7.888  44.871 -28.110  1.00  0.00           H  
ATOM   4928 1HG2 VAL B  43       8.901  44.820 -25.203  1.00  0.00           H  
ATOM   4929 2HG2 VAL B  43       7.179  44.867 -25.653  1.00  0.00           H  
ATOM   4930 3HG2 VAL B  43       7.787  43.575 -24.590  1.00  0.00           H  
ATOM   4931  N   LEU B  44       8.066  40.605 -28.170  1.00  0.00           N  
ATOM   4932  CA  LEU B  44       8.382  39.775 -29.326  1.00  0.00           C  
ATOM   4933  C   LEU B  44       7.117  39.262 -30.001  1.00  0.00           C  
ATOM   4934  O   LEU B  44       7.019  39.251 -31.228  1.00  0.00           O  
ATOM   4935  CB  LEU B  44       9.260  38.589 -28.901  1.00  0.00           C  
ATOM   4936  CG  LEU B  44      10.673  38.944 -28.428  1.00  0.00           C  
ATOM   4937  CD1 LEU B  44      11.284  37.750 -27.708  1.00  0.00           C  
ATOM   4938  CD2 LEU B  44      11.523  39.352 -29.624  1.00  0.00           C
[truncated: 5,083,398 more chars]
