# Supplementary material for: Computational design of mechanically coupled axle-rotor protein assemblies
Source: Science. Author manuscript; Available in PMC 2023 Dec 11. (PMC10712554; doi:10.1126/science.abm1183)
Supplement: Data S5 [file NIHMS1871500-supplement-Data_S5.zip › pdbs/D3_7.pdb]

ATOM      1  N   SER A   1      16.080   3.269  25.664  1.00  0.00           N  
ATOM      2  CA  SER A   1      14.621   3.226  25.752  1.00  0.00           C  
ATOM      3  C   SER A   1      14.009   4.420  25.038  1.00  0.00           C  
ATOM      4  O   SER A   1      13.020   4.296  24.318  1.00  0.00           O  
ATOM      5  CB  SER A   1      14.198   3.176  27.208  1.00  0.00           C  
ATOM      6  OG  SER A   1      14.651   1.978  27.796  1.00  0.00           O  
ATOM      7 1H   SER A   1      16.294   3.261  24.678  1.00  0.00           H  
ATOM      8 2H   SER A   1      16.475   2.486  26.132  1.00  0.00           H  
ATOM      9 3H   SER A   1      16.447   4.132  26.074  1.00  0.00           H  
ATOM     10  HA  SER A   1      14.256   2.332  25.262  1.00  0.00           H  
ATOM     11 1HB  SER A   1      14.631   4.013  27.749  1.00  0.00           H  
ATOM     12 2HB  SER A   1      13.103   3.225  27.280  1.00  0.00           H  
ATOM     13  HG  SER A   1      14.280   1.972  28.689  1.00  0.00           H  
ATOM     14  N   GLU A   2      14.668   5.568  25.160  1.00  0.00           N  
ATOM     15  CA  GLU A   2      14.252   6.830  24.577  1.00  0.00           C  
ATOM     16  C   GLU A   2      14.214   6.801  23.051  1.00  0.00           C  
ATOM     17  O   GLU A   2      13.502   7.602  22.438  1.00  0.00           O  
ATOM     18  CB  GLU A   2      15.186   7.935  25.078  1.00  0.00           C  
ATOM     19  CG  GLU A   2      16.669   7.828  24.628  1.00  0.00           C  
ATOM     20  CD  GLU A   2      17.522   6.898  25.518  1.00  0.00           C  
ATOM     21  OE1 GLU A   2      16.949   6.097  26.272  1.00  0.00           O  
ATOM     22  OE2 GLU A   2      18.717   6.968  25.451  1.00  0.00           O  
ATOM     23  H   GLU A   2      15.506   5.606  25.734  1.00  0.00           H  
ATOM     24  HA  GLU A   2      13.237   7.043  24.939  1.00  0.00           H  
ATOM     25 1HB  GLU A   2      14.815   8.898  24.726  1.00  0.00           H  
ATOM     26 2HB  GLU A   2      15.182   7.968  26.166  1.00  0.00           H  
ATOM     27 1HG  GLU A   2      16.736   7.486  23.603  1.00  0.00           H  
ATOM     28 2HG  GLU A   2      17.103   8.834  24.662  1.00  0.00           H  
ATOM     29  N   HIS A   3      14.924   5.854  22.435  1.00  0.00           N  
ATOM     30  CA  HIS A   3      14.988   5.706  21.001  1.00  0.00           C  
ATOM     31  C   HIS A   3      13.640   5.349  20.375  1.00  0.00           C  
ATOM     32  O   HIS A   3      13.443   5.542  19.169  1.00  0.00           O  
ATOM     33  CB  HIS A   3      16.029   4.641  20.634  1.00  0.00           C  
ATOM     34  CG  HIS A   3      15.728   3.296  21.250  1.00  0.00           C  
ATOM     35  ND1 HIS A   3      16.088   2.953  22.570  1.00  0.00           N  
ATOM     36  CD2 HIS A   3      15.074   2.229  20.753  1.00  0.00           C  
ATOM     37  CE1 HIS A   3      15.655   1.721  22.801  1.00  0.00           C  
ATOM     38  NE2 HIS A   3      15.049   1.275  21.735  1.00  0.00           N  
ATOM     39  H   HIS A   3      15.475   5.190  22.972  1.00  0.00           H  
ATOM     40  HA  HIS A   3      15.315   6.648  20.565  1.00  0.00           H  
ATOM     41 1HB  HIS A   3      16.041   4.517  19.558  1.00  0.00           H  
ATOM     42 2HB  HIS A   3      17.014   4.959  20.953  1.00  0.00           H  
ATOM     43  HD2 HIS A   3      14.642   2.165  19.773  1.00  0.00           H  
ATOM     44  HE1 HIS A   3      15.771   1.151  23.720  1.00  0.00           H  
ATOM     45  HE2 HIS A   3      14.587   0.360  21.672  1.00  0.00           H  
ATOM     46  N   ASN A   4      12.709   4.860  21.195  1.00  0.00           N  
ATOM     47  CA  ASN A   4      11.404   4.503  20.697  1.00  0.00           C  
ATOM     48  C   ASN A   4      10.687   5.739  20.174  1.00  0.00           C  
ATOM     49  O   ASN A   4       9.870   5.650  19.254  1.00  0.00           O  
ATOM     50  CB  ASN A   4      10.585   3.855  21.787  1.00  0.00           C  
ATOM     51  CG  ASN A   4      11.081   2.471  22.184  1.00  0.00           C  
ATOM     52  OD1 ASN A   4      10.880   2.092  23.337  1.00  0.00           O  
ATOM     53  ND2 ASN A   4      11.719   1.746  21.313  1.00  0.00           N  
ATOM     54  H   ASN A   4      12.922   4.733  22.195  1.00  0.00           H  
ATOM     55  HA  ASN A   4      11.524   3.808  19.868  1.00  0.00           H  
ATOM     56 1HB  ASN A   4      10.615   4.497  22.672  1.00  0.00           H  
ATOM     57 2HB  ASN A   4       9.542   3.787  21.480  1.00  0.00           H  
ATOM     58 1HD2 ASN A   4      12.065   0.826  21.588  1.00  0.00           H  
ATOM     59 2HD2 ASN A   4      11.914   2.090  20.405  1.00  0.00           H  
ATOM     60  N   LYS A   5      10.967   6.918  20.761  1.00  0.00           N  
ATOM     61  CA  LYS A   5      10.320   8.159  20.357  1.00  0.00           C  
ATOM     62  C   LYS A   5      10.536   8.408  18.867  1.00  0.00           C  
ATOM     63  O   LYS A   5       9.595   8.762  18.136  1.00  0.00           O  
ATOM     64  CB  LYS A   5      10.858   9.333  21.194  1.00  0.00           C  
ATOM     65  CG  LYS A   5      10.246  10.747  20.893  1.00  0.00           C  
ATOM     66  CD  LYS A   5      11.135  11.610  19.949  1.00  0.00           C  
ATOM     67  CE  LYS A   5      12.403  12.180  20.639  1.00  0.00           C  
ATOM     68  NZ  LYS A   5      13.300  12.857  19.650  1.00  0.00           N  
ATOM     69  H   LYS A   5      11.681   6.984  21.498  1.00  0.00           H  
ATOM     70  HA  LYS A   5       9.246   8.063  20.534  1.00  0.00           H  
ATOM     71 1HB  LYS A   5      10.699   9.121  22.249  1.00  0.00           H  
ATOM     72 2HB  LYS A   5      11.932   9.385  21.045  1.00  0.00           H  
ATOM     73 1HG  LYS A   5       9.269  10.620  20.422  1.00  0.00           H  
ATOM     74 2HG  LYS A   5      10.104  11.279  21.831  1.00  0.00           H  
ATOM     75 1HD  LYS A   5      11.462  11.017  19.102  1.00  0.00           H  
ATOM     76 2HD  LYS A   5      10.546  12.441  19.565  1.00  0.00           H  
ATOM     77 1HE  LYS A   5      12.106  12.902  21.395  1.00  0.00           H  
ATOM     78 2HE  LYS A   5      12.958  11.382  21.112  1.00  0.00           H  
ATOM     79 1HZ  LYS A   5      14.120  13.211  20.107  1.00  0.00           H  
ATOM     80 2HZ  LYS A   5      13.576  12.149  18.940  1.00  0.00           H  
ATOM     81 3HZ  LYS A   5      12.815  13.608  19.198  1.00  0.00           H  
ATOM     82  N   ASP A   6      11.788   8.223  18.447  1.00  0.00           N  
ATOM     83  CA  ASP A   6      12.201   8.450  17.072  1.00  0.00           C  
ATOM     84  C   ASP A   6      11.697   7.343  16.176  1.00  0.00           C  
ATOM     85  O   ASP A   6      11.260   7.600  15.059  1.00  0.00           O  
ATOM     86  CB  ASP A   6      13.726   8.505  16.993  1.00  0.00           C  
ATOM     87  CG  ASP A   6      14.327   9.764  17.637  1.00  0.00           C  
ATOM     88  OD1 ASP A   6      13.613  10.734  17.840  1.00  0.00           O  
ATOM     89  OD2 ASP A   6      15.483   9.740  17.945  1.00  0.00           O  
ATOM     90  H   ASP A   6      12.482   7.930  19.117  1.00  0.00           H  
ATOM     91  HA  ASP A   6      11.788   9.395  16.735  1.00  0.00           H  
ATOM     92 1HB  ASP A   6      14.136   7.624  17.498  1.00  0.00           H  
ATOM     93 2HB  ASP A   6      14.035   8.452  15.948  1.00  0.00           H  
ATOM     94  N   MET A   7      11.712   6.099  16.646  1.00  0.00           N  
ATOM     95  CA  MET A   7      11.225   5.033  15.785  1.00  0.00           C  
ATOM     96  C   MET A   7       9.774   5.259  15.382  1.00  0.00           C  
ATOM     97  O   MET A   7       9.420   5.143  14.205  1.00  0.00           O  
ATOM     98  CB  MET A   7      11.364   3.683  16.461  1.00  0.00           C  
ATOM     99  CG  MET A   7      12.774   3.169  16.628  1.00  0.00           C  
ATOM    100  SD  MET A   7      12.848   1.637  17.600  1.00  0.00           S  
ATOM    101  CE  MET A   7      12.163   0.388  16.512  1.00  0.00           C  
ATOM    102  H   MET A   7      12.100   5.901  17.573  1.00  0.00           H  
ATOM    103  HA  MET A   7      11.825   5.026  14.865  1.00  0.00           H  
ATOM    104 1HB  MET A   7      10.973   3.800  17.460  1.00  0.00           H  
ATOM    105 2HB  MET A   7      10.757   2.949  15.954  1.00  0.00           H  
ATOM    106 1HG  MET A   7      13.202   2.975  15.644  1.00  0.00           H  
ATOM    107 2HG  MET A   7      13.380   3.922  17.123  1.00  0.00           H  
ATOM    108 1HE  MET A   7      12.180  -0.570  17.022  1.00  0.00           H  
ATOM    109 2HE  MET A   7      11.147   0.634  16.264  1.00  0.00           H  
ATOM    110 3HE  MET A   7      12.755   0.325  15.603  1.00  0.00           H  
ATOM    111  N   ILE A   8       8.943   5.652  16.358  1.00  0.00           N  
ATOM    112  CA  ILE A   8       7.537   5.893  16.071  1.00  0.00           C  
ATOM    113  C   ILE A   8       7.377   7.110  15.172  1.00  0.00           C  
ATOM    114  O   ILE A   8       6.654   7.048  14.172  1.00  0.00           O  
ATOM    115  CB  ILE A   8       6.721   6.097  17.375  1.00  0.00           C  
ATOM    116  CG1 ILE A   8       6.702   4.757  18.159  1.00  0.00           C  
ATOM    117  CG2 ILE A   8       5.267   6.588  17.042  1.00  0.00           C  
ATOM    118  CD1 ILE A   8       6.201   4.825  19.598  1.00  0.00           C  
ATOM    119  H   ILE A   8       9.294   5.738  17.316  1.00  0.00           H  
ATOM    120  HA  ILE A   8       7.139   5.031  15.549  1.00  0.00           H  
ATOM    121  HB  ILE A   8       7.229   6.837  18.007  1.00  0.00           H  
ATOM    122 1HG1 ILE A   8       6.093   4.036  17.619  1.00  0.00           H  
ATOM    123 2HG1 ILE A   8       7.710   4.395  18.188  1.00  0.00           H  
ATOM    124 1HG2 ILE A   8       4.711   6.725  17.961  1.00  0.00           H  
ATOM    125 2HG2 ILE A   8       5.300   7.539  16.510  1.00  0.00           H  
ATOM    126 3HG2 ILE A   8       4.762   5.857  16.426  1.00  0.00           H  
ATOM    127 1HD1 ILE A   8       6.255   3.828  20.041  1.00  0.00           H  
ATOM    128 2HD1 ILE A   8       6.831   5.512  20.167  1.00  0.00           H  
ATOM    129 3HD1 ILE A   8       5.174   5.169  19.628  1.00  0.00           H  
ATOM    130  N   THR A   9       8.046   8.211  15.514  1.00  0.00           N  
ATOM    131  CA  THR A   9       7.930   9.450  14.763  1.00  0.00           C  
ATOM    132  C   THR A   9       8.354   9.284  13.297  1.00  0.00           C  
ATOM    133  O   THR A   9       7.652   9.725  12.382  1.00  0.00           O  
ATOM    134  CB  THR A   9       8.785  10.564  15.400  1.00  0.00           C  
ATOM    135  OG1 THR A   9       8.345  10.798  16.749  1.00  0.00           O  
ATOM    136  CG2 THR A   9       8.627  11.857  14.607  1.00  0.00           C  
ATOM    137  H   THR A   9       8.627   8.211  16.355  1.00  0.00           H  
ATOM    138  HA  THR A   9       6.885   9.759  14.772  1.00  0.00           H  
ATOM    139  HB  THR A   9       9.834  10.263  15.411  1.00  0.00           H  
ATOM    140  HG1 THR A   9       8.671  10.067  17.327  1.00  0.00           H  
ATOM    141 1HG2 THR A   9       9.227  12.639  15.068  1.00  0.00           H  
ATOM    142 2HG2 THR A   9       8.965  11.719  13.579  1.00  0.00           H  
ATOM    143 3HG2 THR A   9       7.579  12.154  14.605  1.00  0.00           H  
ATOM    144  N   GLU A  10       9.519   8.648  13.083  1.00  0.00           N  
ATOM    145  CA  GLU A  10      10.010   8.443  11.735  1.00  0.00           C  
ATOM    146  C   GLU A  10       9.104   7.513  10.970  1.00  0.00           C  
ATOM    147  O   GLU A  10       8.718   7.814   9.843  1.00  0.00           O  
ATOM    148  CB  GLU A  10      11.431   7.874  11.775  1.00  0.00           C  
ATOM    149  CG  GLU A  10      12.494   8.881  12.197  1.00  0.00           C  
ATOM    150  CD  GLU A  10      12.751   9.891  11.115  1.00  0.00           C  
ATOM    151  OE1 GLU A  10      13.086   9.470  10.040  1.00  0.00           O  
ATOM    152  OE2 GLU A  10      12.585  11.070  11.339  1.00  0.00           O  
ATOM    153  H   GLU A  10      10.070   8.307  13.868  1.00  0.00           H  
ATOM    154  HA  GLU A  10      10.038   9.403  11.225  1.00  0.00           H  
ATOM    155 1HB  GLU A  10      11.459   7.039  12.483  1.00  0.00           H  
ATOM    156 2HB  GLU A  10      11.694   7.480  10.796  1.00  0.00           H  
ATOM    157 1HG  GLU A  10      12.154   9.396  13.097  1.00  0.00           H  
ATOM    158 2HG  GLU A  10      13.419   8.354  12.439  1.00  0.00           H  
ATOM    159  N   ALA A  11       8.631   6.434  11.594  1.00  0.00           N  
ATOM    160  CA  ALA A  11       7.749   5.538  10.890  1.00  0.00           C  
ATOM    161  C   ALA A  11       6.478   6.264  10.438  1.00  0.00           C  
ATOM    162  O   ALA A  11       6.012   6.057   9.310  1.00  0.00           O  
ATOM    163  CB  ALA A  11       7.415   4.384  11.774  1.00  0.00           C  
ATOM    164  H   ALA A  11       8.944   6.193  12.540  1.00  0.00           H  
ATOM    165  HA  ALA A  11       8.260   5.174  10.003  1.00  0.00           H  
ATOM    166 1HB  ALA A  11       6.764   3.713  11.248  1.00  0.00           H  
ATOM    167 2HB  ALA A  11       8.324   3.867  12.070  1.00  0.00           H  
ATOM    168 3HB  ALA A  11       6.924   4.771  12.654  1.00  0.00           H  
ATOM    169  N   LEU A  12       5.931   7.156  11.263  1.00  0.00           N  
ATOM    170  CA  LEU A  12       4.735   7.857  10.821  1.00  0.00           C  
ATOM    171  C   LEU A  12       5.035   8.706   9.587  1.00  0.00           C  
ATOM    172  O   LEU A  12       4.276   8.682   8.601  1.00  0.00           O  
ATOM    173  CB  LEU A  12       4.199   8.744  11.964  1.00  0.00           C  
ATOM    174  CG  LEU A  12       3.601   7.989  13.190  1.00  0.00           C  
ATOM    175  CD1 LEU A  12       3.345   8.971  14.316  1.00  0.00           C  
ATOM    176  CD2 LEU A  12       2.318   7.329  12.809  1.00  0.00           C  
ATOM    177  H   LEU A  12       6.299   7.279  12.210  1.00  0.00           H  
ATOM    178  HA  LEU A  12       3.985   7.138  10.535  1.00  0.00           H  
ATOM    179 1HB  LEU A  12       5.028   9.347  12.334  1.00  0.00           H  
ATOM    180 2HB  LEU A  12       3.437   9.404  11.568  1.00  0.00           H  
ATOM    181  HG  LEU A  12       4.299   7.251  13.543  1.00  0.00           H  
ATOM    182 1HD1 LEU A  12       2.931   8.442  15.174  1.00  0.00           H  
ATOM    183 2HD1 LEU A  12       4.282   9.448  14.602  1.00  0.00           H  
ATOM    184 3HD1 LEU A  12       2.632   9.728  13.984  1.00  0.00           H  
ATOM    185 1HD2 LEU A  12       1.917   6.825  13.652  1.00  0.00           H  
ATOM    186 2HD2 LEU A  12       1.651   8.087  12.486  1.00  0.00           H  
ATOM    187 3HD2 LEU A  12       2.464   6.613  12.025  1.00  0.00           H  
ATOM    188  N   ARG A  13       6.176   9.412   9.599  1.00  0.00           N  
ATOM    189  CA  ARG A  13       6.586  10.232   8.465  1.00  0.00           C  
ATOM    190  C   ARG A  13       6.797   9.413   7.202  1.00  0.00           C  
ATOM    191  O   ARG A  13       6.263   9.741   6.134  1.00  0.00           O  
ATOM    192  CB  ARG A  13       7.874  10.999   8.765  1.00  0.00           C  
ATOM    193  CG  ARG A  13       8.372  11.900   7.604  1.00  0.00           C  
ATOM    194  CD  ARG A  13       9.638  12.639   7.931  1.00  0.00           C  
ATOM    195  NE  ARG A  13      10.814  11.764   8.129  1.00  0.00           N  
ATOM    196  CZ  ARG A  13      11.566  11.198   7.147  1.00  0.00           C  
ATOM    197  NH1 ARG A  13      11.296  11.378   5.866  1.00  0.00           N  
ATOM    198  NH2 ARG A  13      12.607  10.449   7.471  1.00  0.00           N  
ATOM    199  H   ARG A  13       6.747   9.401  10.454  1.00  0.00           H  
ATOM    200  HA  ARG A  13       5.793  10.961   8.273  1.00  0.00           H  
ATOM    201 1HB  ARG A  13       7.734  11.623   9.646  1.00  0.00           H  
ATOM    202 2HB  ARG A  13       8.670  10.291   8.995  1.00  0.00           H  
ATOM    203 1HG  ARG A  13       8.572  11.277   6.729  1.00  0.00           H  
ATOM    204 2HG  ARG A  13       7.603  12.624   7.352  1.00  0.00           H  
ATOM    205 1HD  ARG A  13       9.865  13.334   7.119  1.00  0.00           H  
ATOM    206 2HD  ARG A  13       9.488  13.206   8.849  1.00  0.00           H  
ATOM    207  HE  ARG A  13      11.102  11.580   9.098  1.00  0.00           H  
ATOM    208 1HH1 ARG A  13      10.499  11.934   5.539  1.00  0.00           H  
ATOM    209 2HH1 ARG A  13      11.874  10.945   5.164  1.00  0.00           H  
ATOM    210 1HH2 ARG A  13      12.843  10.282   8.458  1.00  0.00           H  
ATOM    211 2HH2 ARG A  13      13.172  10.032   6.751  1.00  0.00           H  
ATOM    212  N   VAL A  14       7.576   8.352   7.342  1.00  0.00           N  
ATOM    213  CA  VAL A  14       7.946   7.499   6.228  1.00  0.00           C  
ATOM    214  C   VAL A  14       6.757   6.803   5.599  1.00  0.00           C  
ATOM    215  O   VAL A  14       6.676   6.741   4.384  1.00  0.00           O  
ATOM    216  CB  VAL A  14       8.995   6.469   6.688  1.00  0.00           C  
ATOM    217  CG1 VAL A  14       9.239   5.414   5.621  1.00  0.00           C  
ATOM    218  CG2 VAL A  14      10.311   7.214   6.983  1.00  0.00           C  
ATOM    219  H   VAL A  14       7.942   8.142   8.266  1.00  0.00           H  
ATOM    220  HA  VAL A  14       8.408   8.127   5.472  1.00  0.00           H  
ATOM    221  HB  VAL A  14       8.644   5.966   7.595  1.00  0.00           H  
ATOM    222 1HG1 VAL A  14       9.985   4.703   5.965  1.00  0.00           H  
ATOM    223 2HG1 VAL A  14       8.316   4.873   5.410  1.00  0.00           H  
ATOM    224 3HG1 VAL A  14       9.588   5.897   4.728  1.00  0.00           H  
ATOM    225 1HG2 VAL A  14      11.070   6.512   7.320  1.00  0.00           H  
ATOM    226 2HG2 VAL A  14      10.650   7.709   6.068  1.00  0.00           H  
ATOM    227 3HG2 VAL A  14      10.148   7.966   7.753  1.00  0.00           H  
ATOM    228  N   PHE A  15       5.857   6.266   6.413  1.00  0.00           N  
ATOM    229  CA  PHE A  15       4.709   5.556   5.885  1.00  0.00           C  
ATOM    230  C   PHE A  15       3.900   6.511   5.001  1.00  0.00           C  
ATOM    231  O   PHE A  15       3.474   6.152   3.899  1.00  0.00           O  
ATOM    232  CB  PHE A  15       3.829   5.043   6.995  1.00  0.00           C  
ATOM    233  CG  PHE A  15       2.775   4.100   6.527  1.00  0.00           C  
ATOM    234  CD1 PHE A  15       3.062   2.742   6.525  1.00  0.00           C  
ATOM    235  CD2 PHE A  15       1.543   4.517   6.066  1.00  0.00           C  
ATOM    236  CE1 PHE A  15       2.162   1.835   6.093  1.00  0.00           C  
ATOM    237  CE2 PHE A  15       0.613   3.589   5.616  1.00  0.00           C  
ATOM    238  CZ  PHE A  15       0.938   2.242   5.632  1.00  0.00           C  
ATOM    239  H   PHE A  15       5.989   6.318   7.433  1.00  0.00           H  
ATOM    240  HA  PHE A  15       5.056   4.730   5.275  1.00  0.00           H  
ATOM    241 1HB  PHE A  15       4.428   4.541   7.741  1.00  0.00           H  
ATOM    242 2HB  PHE A  15       3.341   5.885   7.494  1.00  0.00           H  
ATOM    243  HD1 PHE A  15       4.033   2.399   6.881  1.00  0.00           H  
ATOM    244  HD2 PHE A  15       1.309   5.580   6.060  1.00  0.00           H  
ATOM    245  HE1 PHE A  15       2.429   0.778   6.111  1.00  0.00           H  
ATOM    246  HE2 PHE A  15      -0.362   3.911   5.249  1.00  0.00           H  
ATOM    247  HZ  PHE A  15       0.222   1.512   5.281  1.00  0.00           H  
ATOM    248  N   GLU A  16       3.618   7.745   5.494  1.00  0.00           N  
ATOM    249  CA  GLU A  16       2.853   8.682   4.674  1.00  0.00           C  
ATOM    250  C   GLU A  16       3.570   9.035   3.380  1.00  0.00           C  
ATOM    251  O   GLU A  16       2.946   9.112   2.319  1.00  0.00           O  
ATOM    252  CB  GLU A  16       2.508   9.953   5.430  1.00  0.00           C  
ATOM    253  CG  GLU A  16       1.639  10.938   4.605  1.00  0.00           C  
ATOM    254  CD  GLU A  16       1.191  12.115   5.400  1.00  0.00           C  
ATOM    255  OE1 GLU A  16       1.694  12.303   6.486  1.00  0.00           O  
ATOM    256  OE2 GLU A  16       0.318  12.822   4.965  1.00  0.00           O  
ATOM    257  H   GLU A  16       3.942   8.016   6.429  1.00  0.00           H  
ATOM    258  HA  GLU A  16       1.927   8.189   4.402  1.00  0.00           H  
ATOM    259 1HB  GLU A  16       1.968   9.705   6.346  1.00  0.00           H  
ATOM    260 2HB  GLU A  16       3.430  10.463   5.719  1.00  0.00           H  
ATOM    261 1HG  GLU A  16       2.220  11.305   3.756  1.00  0.00           H  
ATOM    262 2HG  GLU A  16       0.775  10.419   4.207  1.00  0.00           H  
ATOM    263  N   GLU A  17       4.891   9.283   3.457  1.00  0.00           N  
ATOM    264  CA  GLU A  17       5.626   9.620   2.251  1.00  0.00           C  
ATOM    265  C   GLU A  17       5.557   8.470   1.269  1.00  0.00           C  
ATOM    266  O   GLU A  17       5.401   8.684   0.069  1.00  0.00           O  
ATOM    267  CB  GLU A  17       7.091   9.918   2.551  1.00  0.00           C  
ATOM    268  CG  GLU A  17       7.359  11.224   3.282  1.00  0.00           C  
ATOM    269  CD  GLU A  17       8.804  11.373   3.610  1.00  0.00           C  
ATOM    270  OE1 GLU A  17       9.553  10.500   3.221  1.00  0.00           O  
ATOM    271  OE2 GLU A  17       9.175  12.323   4.274  1.00  0.00           O  
ATOM    272  H   GLU A  17       5.374   9.256   4.363  1.00  0.00           H  
ATOM    273  HA  GLU A  17       5.165  10.491   1.794  1.00  0.00           H  
ATOM    274 1HB  GLU A  17       7.498   9.115   3.169  1.00  0.00           H  
ATOM    275 2HB  GLU A  17       7.659   9.921   1.616  1.00  0.00           H  
ATOM    276 1HG  GLU A  17       7.037  12.052   2.651  1.00  0.00           H  
ATOM    277 2HG  GLU A  17       6.778  11.255   4.200  1.00  0.00           H  
ATOM    278  N   ALA A  18       5.656   7.240   1.779  1.00  0.00           N  
ATOM    279  CA  ALA A  18       5.591   6.075   0.935  1.00  0.00           C  
ATOM    280  C   ALA A  18       4.254   6.005   0.216  1.00  0.00           C  
ATOM    281  O   ALA A  18       4.205   5.716  -0.982  1.00  0.00           O  
ATOM    282  CB  ALA A  18       5.776   4.846   1.776  1.00  0.00           C  
ATOM    283  H   ALA A  18       5.839   7.126   2.781  1.00  0.00           H  
ATOM    284  HA  ALA A  18       6.386   6.140   0.196  1.00  0.00           H  
ATOM    285 1HB  ALA A  18       5.736   3.999   1.155  1.00  0.00           H  
ATOM    286 2HB  ALA A  18       6.720   4.899   2.274  1.00  0.00           H  
ATOM    287 3HB  ALA A  18       4.997   4.778   2.515  1.00  0.00           H  
ATOM    288  N   ALA A  19       3.164   6.303   0.915  1.00  0.00           N  
ATOM    289  CA  ALA A  19       1.868   6.256   0.269  1.00  0.00           C  
ATOM    290  C   ALA A  19       1.776   7.247  -0.883  1.00  0.00           C  
ATOM    291  O   ALA A  19       1.353   6.888  -1.987  1.00  0.00           O  
ATOM    292  CB  ALA A  19       0.788   6.557   1.279  1.00  0.00           C  
ATOM    293  H   ALA A  19       3.240   6.480   1.925  1.00  0.00           H  
ATOM    294  HA  ALA A  19       1.723   5.253  -0.134  1.00  0.00           H  
ATOM    295 1HB  ALA A  19      -0.177   6.503   0.812  1.00  0.00           H  
ATOM    296 2HB  ALA A  19       0.844   5.836   2.094  1.00  0.00           H  
ATOM    297 3HB  ALA A  19       0.945   7.563   1.675  1.00  0.00           H  
ATOM    298  N   GLU A  20       2.279   8.473  -0.648  1.00  0.00           N  
ATOM    299  CA  GLU A  20       2.259   9.500  -1.684  1.00  0.00           C  
ATOM    300  C   GLU A  20       3.096   9.073  -2.874  1.00  0.00           C  
ATOM    301  O   GLU A  20       2.675   9.245  -4.027  1.00  0.00           O  
ATOM    302  CB  GLU A  20       2.758  10.845  -1.139  1.00  0.00           C  
ATOM    303  CG  GLU A  20       2.732  11.987  -2.177  1.00  0.00           C  
ATOM    304  CD  GLU A  20       3.108  13.336  -1.605  1.00  0.00           C  
ATOM    305  OE1 GLU A  20       3.278  13.434  -0.415  1.00  0.00           O  
ATOM    306  OE2 GLU A  20       3.245  14.270  -2.372  1.00  0.00           O  
ATOM    307  H   GLU A  20       2.620   8.703   0.295  1.00  0.00           H  
ATOM    308  HA  GLU A  20       1.235   9.633  -2.017  1.00  0.00           H  
ATOM    309 1HB  GLU A  20       2.150  11.141  -0.283  1.00  0.00           H  
ATOM    310 2HB  GLU A  20       3.785  10.734  -0.785  1.00  0.00           H  
ATOM    311 1HG  GLU A  20       3.433  11.743  -2.975  1.00  0.00           H  
ATOM    312 2HG  GLU A  20       1.736  12.041  -2.617  1.00  0.00           H  
ATOM    313  N   MET A  21       4.275   8.510  -2.610  1.00  0.00           N  
ATOM    314  CA  MET A  21       5.152   8.043  -3.664  1.00  0.00           C  
ATOM    315  C   MET A  21       4.512   6.973  -4.525  1.00  0.00           C  
ATOM    316  O   MET A  21       4.575   7.057  -5.752  1.00  0.00           O  
ATOM    317  CB  MET A  21       6.427   7.500  -3.052  1.00  0.00           C  
ATOM    318  CG  MET A  21       7.368   8.510  -2.497  1.00  0.00           C  
ATOM    319  SD  MET A  21       8.639   7.731  -1.506  1.00  0.00           S  
ATOM    320  CE  MET A  21       9.627   6.736  -2.651  1.00  0.00           C  
ATOM    321  H   MET A  21       4.576   8.429  -1.639  1.00  0.00           H  
ATOM    322  HA  MET A  21       5.399   8.886  -4.308  1.00  0.00           H  
ATOM    323 1HB  MET A  21       6.149   6.878  -2.214  1.00  0.00           H  
ATOM    324 2HB  MET A  21       6.929   6.880  -3.753  1.00  0.00           H  
ATOM    325 1HG  MET A  21       7.846   9.042  -3.316  1.00  0.00           H  
ATOM    326 2HG  MET A  21       6.833   9.230  -1.886  1.00  0.00           H  
ATOM    327 1HE  MET A  21      10.427   6.237  -2.103  1.00  0.00           H  
ATOM    328 2HE  MET A  21       9.008   5.978  -3.126  1.00  0.00           H  
ATOM    329 3HE  MET A  21      10.069   7.376  -3.410  1.00  0.00           H  
ATOM    330  N   ALA A  22       3.870   5.981  -3.889  1.00  0.00           N  
ATOM    331  CA  ALA A  22       3.237   4.926  -4.666  1.00  0.00           C  
ATOM    332  C   ALA A  22       2.126   5.497  -5.543  1.00  0.00           C  
ATOM    333  O   ALA A  22       1.967   5.068  -6.696  1.00  0.00           O  
ATOM    334  CB  ALA A  22       2.648   3.885  -3.721  1.00  0.00           C  
ATOM    335  H   ALA A  22       3.872   5.946  -2.869  1.00  0.00           H  
ATOM    336  HA  ALA A  22       3.976   4.461  -5.297  1.00  0.00           H  
ATOM    337 1HB  ALA A  22       2.188   3.090  -4.291  1.00  0.00           H  
ATOM    338 2HB  ALA A  22       3.449   3.472  -3.105  1.00  0.00           H  
ATOM    339 3HB  ALA A  22       1.906   4.359  -3.079  1.00  0.00           H  
ATOM    340  N   ALA A  23       1.353   6.453  -5.018  1.00  0.00           N  
ATOM    341  CA  ALA A  23       0.286   7.071  -5.794  1.00  0.00           C  
ATOM    342  C   ALA A  23       0.816   7.871  -6.965  1.00  0.00           C  
ATOM    343  O   ALA A  23       0.291   7.775  -8.084  1.00  0.00           O  
ATOM    344  CB  ALA A  23      -0.529   7.988  -4.927  1.00  0.00           C  
ATOM    345  H   ALA A  23       1.488   6.727  -4.035  1.00  0.00           H  
ATOM    346  HA  ALA A  23      -0.347   6.285  -6.185  1.00  0.00           H  
ATOM    347 1HB  ALA A  23      -1.315   8.418  -5.524  1.00  0.00           H  
ATOM    348 2HB  ALA A  23      -0.941   7.431  -4.115  1.00  0.00           H  
ATOM    349 3HB  ALA A  23       0.109   8.784  -4.536  1.00  0.00           H  
ATOM    350  N   ARG A  24       1.870   8.654  -6.728  1.00  0.00           N  
ATOM    351  CA  ARG A  24       2.436   9.444  -7.795  1.00  0.00           C  
ATOM    352  C   ARG A  24       3.009   8.546  -8.864  1.00  0.00           C  
ATOM    353  O   ARG A  24       2.801   8.802 -10.050  1.00  0.00           O  
ATOM    354  CB  ARG A  24       3.498  10.406  -7.280  1.00  0.00           C  
ATOM    355  CG  ARG A  24       2.952  11.605  -6.500  1.00  0.00           C  
ATOM    356  CD  ARG A  24       4.051  12.510  -6.052  1.00  0.00           C  
ATOM    357  NE  ARG A  24       3.548  13.677  -5.322  1.00  0.00           N  
ATOM    358  CZ  ARG A  24       3.097  14.821  -5.859  1.00  0.00           C  
ATOM    359  NH1 ARG A  24       3.055  15.014  -7.171  1.00  0.00           N  
ATOM    360  NH2 ARG A  24       2.701  15.754  -5.024  1.00  0.00           N  
ATOM    361  H   ARG A  24       2.261   8.722  -5.782  1.00  0.00           H  
ATOM    362  HA  ARG A  24       1.639  10.037  -8.237  1.00  0.00           H  
ATOM    363 1HB  ARG A  24       4.172   9.859  -6.614  1.00  0.00           H  
ATOM    364 2HB  ARG A  24       4.089  10.779  -8.113  1.00  0.00           H  
ATOM    365 1HG  ARG A  24       2.266  12.170  -7.130  1.00  0.00           H  
ATOM    366 2HG  ARG A  24       2.420  11.252  -5.617  1.00  0.00           H  
ATOM    367 1HD  ARG A  24       4.696  11.952  -5.371  1.00  0.00           H  
ATOM    368 2HD  ARG A  24       4.632  12.852  -6.901  1.00  0.00           H  
ATOM    369  HE  ARG A  24       3.539  13.648  -4.291  1.00  0.00           H  
ATOM    370 1HH1 ARG A  24       3.367  14.292  -7.802  1.00  0.00           H  
ATOM    371 2HH1 ARG A  24       2.713  15.889  -7.543  1.00  0.00           H  
ATOM    372 1HH2 ARG A  24       2.763  15.545  -4.011  1.00  0.00           H  
ATOM    373 2HH2 ARG A  24       2.352  16.640  -5.357  1.00  0.00           H  
ATOM    374  N   ALA A  25       3.715   7.484  -8.459  1.00  0.00           N  
ATOM    375  CA  ALA A  25       4.299   6.561  -9.416  1.00  0.00           C  
ATOM    376  C   ALA A  25       3.213   5.884 -10.246  1.00  0.00           C  
ATOM    377  O   ALA A  25       3.329   5.755 -11.468  1.00  0.00           O  
ATOM    378  CB  ALA A  25       5.113   5.521  -8.676  1.00  0.00           C  
ATOM    379  H   ALA A  25       3.879   7.334  -7.462  1.00  0.00           H  
ATOM    380  HA  ALA A  25       4.946   7.117 -10.085  1.00  0.00           H  
ATOM    381 1HB  ALA A  25       5.550   4.837  -9.383  1.00  0.00           H  
ATOM    382 2HB  ALA A  25       5.896   6.009  -8.103  1.00  0.00           H  
ATOM    383 3HB  ALA A  25       4.460   4.986  -8.005  1.00  0.00           H  
ATOM    384  N   TYR A  26       2.105   5.506  -9.609  1.00  0.00           N  
ATOM    385  CA  TYR A  26       1.039   4.857 -10.349  1.00  0.00           C  
ATOM    386  C   TYR A  26       0.555   5.791 -11.458  1.00  0.00           C  
ATOM    387  O   TYR A  26       0.487   5.382 -12.634  1.00  0.00           O  
ATOM    388  CB  TYR A  26      -0.093   4.475  -9.388  1.00  0.00           C  
ATOM    389  CG  TYR A  26      -1.296   3.758 -10.001  1.00  0.00           C  
ATOM    390  CD1 TYR A  26      -1.253   2.384 -10.217  1.00  0.00           C  
ATOM    391  CD2 TYR A  26      -2.454   4.458 -10.306  1.00  0.00           C  
ATOM    392  CE1 TYR A  26      -2.360   1.730 -10.732  1.00  0.00           C  
ATOM    393  CE2 TYR A  26      -3.545   3.786 -10.809  1.00  0.00           C  
ATOM    394  CZ  TYR A  26      -3.500   2.460 -11.016  1.00  0.00           C  
ATOM    395  OH  TYR A  26      -4.616   1.861 -11.511  1.00  0.00           O  
ATOM    396  H   TYR A  26       2.030   5.591  -8.595  1.00  0.00           H  
ATOM    397  HA  TYR A  26       1.411   3.957 -10.807  1.00  0.00           H  
ATOM    398 1HB  TYR A  26       0.326   3.822  -8.616  1.00  0.00           H  
ATOM    399 2HB  TYR A  26      -0.453   5.366  -8.873  1.00  0.00           H  
ATOM    400  HD1 TYR A  26      -0.353   1.820  -9.979  1.00  0.00           H  
ATOM    401  HD2 TYR A  26      -2.506   5.534 -10.142  1.00  0.00           H  
ATOM    402  HE1 TYR A  26      -2.332   0.661 -10.897  1.00  0.00           H  
ATOM    403  HE2 TYR A  26      -4.454   4.304 -11.041  1.00  0.00           H  
ATOM    404  HH  TYR A  26      -4.428   0.943 -11.718  1.00  0.00           H  
ATOM    405  N   LYS A  27       0.248   7.045 -11.102  1.00  0.00           N  
ATOM    406  CA  LYS A  27      -0.238   8.017 -12.068  1.00  0.00           C  
ATOM    407  C   LYS A  27       0.799   8.400 -13.121  1.00  0.00           C  
ATOM    408  O   LYS A  27       0.453   8.596 -14.297  1.00  0.00           O  
ATOM    409  CB  LYS A  27      -0.699   9.302 -11.380  1.00  0.00           C  
ATOM    410  CG  LYS A  27      -1.971   9.196 -10.530  1.00  0.00           C  
ATOM    411  CD  LYS A  27      -2.521  10.595 -10.181  1.00  0.00           C  
ATOM    412  CE  LYS A  27      -1.606  11.381  -9.226  1.00  0.00           C  
ATOM    413  NZ  LYS A  27      -2.210  12.702  -8.848  1.00  0.00           N  
ATOM    414  H   LYS A  27       0.348   7.312 -10.113  1.00  0.00           H  
ATOM    415  HA  LYS A  27      -1.068   7.570 -12.591  1.00  0.00           H  
ATOM    416 1HB  LYS A  27       0.108   9.634 -10.720  1.00  0.00           H  
ATOM    417 2HB  LYS A  27      -0.848  10.078 -12.127  1.00  0.00           H  
ATOM    418 1HG  LYS A  27      -2.736   8.639 -11.052  1.00  0.00           H  
ATOM    419 2HG  LYS A  27      -1.739   8.665  -9.605  1.00  0.00           H  
ATOM    420 1HD  LYS A  27      -2.671  11.169 -11.096  1.00  0.00           H  
ATOM    421 2HD  LYS A  27      -3.491  10.471  -9.689  1.00  0.00           H  
ATOM    422 1HE  LYS A  27      -1.447  10.791  -8.323  1.00  0.00           H  
ATOM    423 2HE  LYS A  27      -0.648  11.570  -9.702  1.00  0.00           H  
ATOM    424 1HZ  LYS A  27      -1.597  13.188  -8.208  1.00  0.00           H  
ATOM    425 2HZ  LYS A  27      -2.356  13.268  -9.665  1.00  0.00           H  
ATOM    426 3HZ  LYS A  27      -3.104  12.543  -8.385  1.00  0.00           H  
ATOM    427  N   THR A  28       2.053   8.549 -12.700  1.00  0.00           N  
ATOM    428  CA  THR A  28       3.145   8.964 -13.567  1.00  0.00           C  
ATOM    429  C   THR A  28       3.393   7.944 -14.658  1.00  0.00           C  
ATOM    430  O   THR A  28       3.492   8.289 -15.837  1.00  0.00           O  
ATOM    431  CB  THR A  28       4.443   9.176 -12.748  1.00  0.00           C  
ATOM    432  OG1 THR A  28       4.248  10.221 -11.782  1.00  0.00           O  
ATOM    433  CG2 THR A  28       5.609   9.542 -13.657  1.00  0.00           C  
ATOM    434  H   THR A  28       2.263   8.400 -11.717  1.00  0.00           H  
ATOM    435  HA  THR A  28       2.869   9.912 -14.042  1.00  0.00           H  
ATOM    436  HB  THR A  28       4.680   8.259 -12.224  1.00  0.00           H  
ATOM    437  HG1 THR A  28       3.619   9.906 -11.106  1.00  0.00           H  
ATOM    438 1HG2 THR A  28       6.509   9.673 -13.058  1.00  0.00           H  
ATOM    439 2HG2 THR A  28       5.778   8.745 -14.368  1.00  0.00           H  
ATOM    440 3HG2 THR A  28       5.387  10.466 -14.187  1.00  0.00           H  
ATOM    441  N   LEU A  29       3.473   6.677 -14.267  1.00  0.00           N  
ATOM    442  CA  LEU A  29       3.755   5.644 -15.234  1.00  0.00           C  
ATOM    443  C   LEU A  29       2.622   5.566 -16.232  1.00  0.00           C  
ATOM    444  O   LEU A  29       2.873   5.523 -17.436  1.00  0.00           O  
ATOM    445  CB  LEU A  29       3.962   4.307 -14.531  1.00  0.00           C  
ATOM    446  CG  LEU A  29       4.548   3.202 -15.376  1.00  0.00           C  
ATOM    447  CD1 LEU A  29       5.420   2.358 -14.470  1.00  0.00           C  
ATOM    448  CD2 LEU A  29       3.456   2.352 -16.007  1.00  0.00           C  
ATOM    449  H   LEU A  29       3.375   6.434 -13.279  1.00  0.00           H  
ATOM    450  HA  LEU A  29       4.669   5.905 -15.763  1.00  0.00           H  
ATOM    451 1HB  LEU A  29       4.567   4.446 -13.684  1.00  0.00           H  
ATOM    452 2HB  LEU A  29       2.990   3.968 -14.176  1.00  0.00           H  
ATOM    453  HG  LEU A  29       5.159   3.628 -16.146  1.00  0.00           H  
ATOM    454 1HD1 LEU A  29       5.874   1.592 -15.031  1.00  0.00           H  
ATOM    455 2HD1 LEU A  29       6.196   2.966 -14.032  1.00  0.00           H  
ATOM    456 3HD1 LEU A  29       4.830   1.927 -13.689  1.00  0.00           H  
ATOM    457 1HD2 LEU A  29       3.913   1.568 -16.598  1.00  0.00           H  
ATOM    458 2HD2 LEU A  29       2.840   1.908 -15.223  1.00  0.00           H  
ATOM    459 3HD2 LEU A  29       2.830   2.943 -16.647  1.00  0.00           H  
ATOM    460  N   VAL A  30       1.380   5.552 -15.746  1.00  0.00           N  
ATOM    461  CA  VAL A  30       0.252   5.467 -16.653  1.00  0.00           C  
ATOM    462  C   VAL A  30       0.173   6.661 -17.577  1.00  0.00           C  
ATOM    463  O   VAL A  30      -0.092   6.495 -18.761  1.00  0.00           O  
ATOM    464  CB  VAL A  30      -1.068   5.334 -15.907  1.00  0.00           C  
ATOM    465  CG1 VAL A  30      -2.248   5.458 -16.939  1.00  0.00           C  
ATOM    466  CG2 VAL A  30      -1.084   3.999 -15.184  1.00  0.00           C  
ATOM    467  H   VAL A  30       1.220   5.567 -14.733  1.00  0.00           H  
ATOM    468  HA  VAL A  30       0.375   4.571 -17.260  1.00  0.00           H  
ATOM    469  HB  VAL A  30      -1.150   6.144 -15.188  1.00  0.00           H  
ATOM    470 1HG1 VAL A  30      -3.187   5.379 -16.447  1.00  0.00           H  
ATOM    471 2HG1 VAL A  30      -2.221   6.421 -17.437  1.00  0.00           H  
ATOM    472 3HG1 VAL A  30      -2.165   4.672 -17.684  1.00  0.00           H  
ATOM    473 1HG2 VAL A  30      -2.002   3.902 -14.641  1.00  0.00           H  
ATOM    474 2HG2 VAL A  30      -0.997   3.197 -15.908  1.00  0.00           H  
ATOM    475 3HG2 VAL A  30      -0.261   3.946 -14.488  1.00  0.00           H  
ATOM    476  N   THR A  31       0.384   7.868 -17.059  1.00  0.00           N  
ATOM    477  CA  THR A  31       0.306   9.030 -17.917  1.00  0.00           C  
ATOM    478  C   THR A  31       1.287   8.863 -19.069  1.00  0.00           C  
ATOM    479  O   THR A  31       0.931   9.113 -20.230  1.00  0.00           O  
ATOM    480  CB  THR A  31       0.612  10.324 -17.143  1.00  0.00           C  
ATOM    481  OG1 THR A  31      -0.357  10.492 -16.092  1.00  0.00           O  
ATOM    482  CG2 THR A  31       0.536  11.526 -18.090  1.00  0.00           C  
ATOM    483  H   THR A  31       0.574   7.993 -16.066  1.00  0.00           H  
ATOM    484  HA  THR A  31      -0.701   9.095 -18.326  1.00  0.00           H  
ATOM    485  HB  THR A  31       1.599  10.255 -16.696  1.00  0.00           H  
ATOM    486  HG1 THR A  31      -0.199   9.814 -15.399  1.00  0.00           H  
ATOM    487 1HG2 THR A  31       0.746  12.437 -17.535  1.00  0.00           H  
ATOM    488 2HG2 THR A  31       1.270  11.421 -18.893  1.00  0.00           H  
ATOM    489 3HG2 THR A  31      -0.460  11.582 -18.524  1.00  0.00           H  
ATOM    490  N   ALA A  32       2.519   8.443 -18.765  1.00  0.00           N  
ATOM    491  CA  ALA A  32       3.501   8.206 -19.805  1.00  0.00           C  
ATOM    492  C   ALA A  32       3.046   7.101 -20.769  1.00  0.00           C  
ATOM    493  O   ALA A  32       3.201   7.233 -21.989  1.00  0.00           O  
ATOM    494  CB  ALA A  32       4.807   7.838 -19.176  1.00  0.00           C  
ATOM    495  H   ALA A  32       2.773   8.292 -17.783  1.00  0.00           H  
ATOM    496  HA  ALA A  32       3.613   9.125 -20.378  1.00  0.00           H  
ATOM    497 1HB  ALA A  32       5.564   7.682 -19.933  1.00  0.00           H  
ATOM    498 2HB  ALA A  32       5.083   8.629 -18.533  1.00  0.00           H  
ATOM    499 3HB  ALA A  32       4.664   6.934 -18.596  1.00  0.00           H  
ATOM    500  N   GLN A  33       2.430   6.025 -20.231  1.00  0.00           N  
ATOM    501  CA  GLN A  33       1.967   4.955 -21.105  1.00  0.00           C  
ATOM    502  C   GLN A  33       0.904   5.453 -22.054  1.00  0.00           C  
ATOM    503  O   GLN A  33       0.925   5.125 -23.241  1.00  0.00           O  
ATOM    504  CB  GLN A  33       1.309   3.797 -20.318  1.00  0.00           C  
ATOM    505  CG  GLN A  33       2.200   2.907 -19.460  1.00  0.00           C  
ATOM    506  CD  GLN A  33       3.094   1.978 -20.250  1.00  0.00           C  
ATOM    507  OE1 GLN A  33       2.734   1.543 -21.370  1.00  0.00           O  
ATOM    508  NE2 GLN A  33       4.245   1.654 -19.663  1.00  0.00           N  
ATOM    509  H   GLN A  33       2.367   5.931 -19.216  1.00  0.00           H  
ATOM    510  HA  GLN A  33       2.807   4.587 -21.675  1.00  0.00           H  
ATOM    511 1HB  GLN A  33       0.554   4.209 -19.661  1.00  0.00           H  
ATOM    512 2HB  GLN A  33       0.785   3.152 -21.022  1.00  0.00           H  
ATOM    513 1HG  GLN A  33       2.843   3.554 -18.895  1.00  0.00           H  
ATOM    514 2HG  GLN A  33       1.569   2.316 -18.792  1.00  0.00           H  
ATOM    515 1HE2 GLN A  33       4.917   1.033 -20.108  1.00  0.00           H  
ATOM    516 2HE2 GLN A  33       4.439   2.017 -18.757  1.00  0.00           H  
ATOM    517  N   ASN A  34       0.017   6.307 -21.559  1.00  0.00           N  
ATOM    518  CA  ASN A  34      -1.060   6.814 -22.381  1.00  0.00           C  
ATOM    519  C   ASN A  34      -0.536   7.700 -23.483  1.00  0.00           C  
ATOM    520  O   ASN A  34      -0.982   7.584 -24.630  1.00  0.00           O  
ATOM    521  CB  ASN A  34      -2.073   7.563 -21.542  1.00  0.00           C  
ATOM    522  CG  ASN A  34      -2.915   6.664 -20.673  1.00  0.00           C  
ATOM    523  OD1 ASN A  34      -2.975   5.440 -20.878  1.00  0.00           O  
ATOM    524  ND2 ASN A  34      -3.598   7.265 -19.734  1.00  0.00           N  
ATOM    525  H   ASN A  34       0.058   6.530 -20.565  1.00  0.00           H  
ATOM    526  HA  ASN A  34      -1.543   5.977 -22.851  1.00  0.00           H  
ATOM    527 1HB  ASN A  34      -1.542   8.273 -20.899  1.00  0.00           H  
ATOM    528 2HB  ASN A  34      -2.729   8.154 -22.193  1.00  0.00           H  
ATOM    529 1HD2 ASN A  34      -4.208   6.748 -19.143  1.00  0.00           H  
ATOM    530 2HD2 ASN A  34      -3.517   8.260 -19.619  1.00  0.00           H  
ATOM    531  N   GLN A  35       0.419   8.571 -23.169  1.00  0.00           N  
ATOM    532  CA  GLN A  35       0.957   9.447 -24.188  1.00  0.00           C  
ATOM    533  C   GLN A  35       1.666   8.643 -25.282  1.00  0.00           C  
ATOM    534  O   GLN A  35       1.528   8.957 -26.470  1.00  0.00           O  
ATOM    535  CB  GLN A  35       1.922  10.459 -23.564  1.00  0.00           C  
ATOM    536  CG  GLN A  35       1.249  11.499 -22.685  1.00  0.00           C  
ATOM    537  CD  GLN A  35       2.247  12.430 -22.023  1.00  0.00           C  
ATOM    538  OE1 GLN A  35       3.457  12.322 -22.240  1.00  0.00           O  
ATOM    539  NE2 GLN A  35       1.745  13.352 -21.209  1.00  0.00           N  
ATOM    540  H   GLN A  35       0.729   8.654 -22.190  1.00  0.00           H  
ATOM    541  HA  GLN A  35       0.127   9.973 -24.652  1.00  0.00           H  
ATOM    542 1HB  GLN A  35       2.659   9.933 -22.958  1.00  0.00           H  
ATOM    543 2HB  GLN A  35       2.461  10.983 -24.353  1.00  0.00           H  
ATOM    544 1HG  GLN A  35       0.578  12.099 -23.299  1.00  0.00           H  
ATOM    545 2HG  GLN A  35       0.686  10.990 -21.903  1.00  0.00           H  
ATOM    546 1HE2 GLN A  35       2.355  13.995 -20.744  1.00  0.00           H  
ATOM    547 2HE2 GLN A  35       0.758  13.405 -21.061  1.00  0.00           H  
ATOM    548  N   SER A  36       2.412   7.601 -24.881  1.00  0.00           N  
ATOM    549  CA  SER A  36       3.110   6.754 -25.832  1.00  0.00           C  
ATOM    550  C   SER A  36       2.145   5.982 -26.722  1.00  0.00           C  
ATOM    551  O   SER A  36       2.345   5.885 -27.942  1.00  0.00           O  
ATOM    552  CB  SER A  36       3.993   5.780 -25.093  1.00  0.00           C  
ATOM    553  OG  SER A  36       5.021   6.459 -24.422  1.00  0.00           O  
ATOM    554  H   SER A  36       2.513   7.420 -23.881  1.00  0.00           H  
ATOM    555  HA  SER A  36       3.728   7.390 -26.471  1.00  0.00           H  
ATOM    556 1HB  SER A  36       3.386   5.243 -24.382  1.00  0.00           H  
ATOM    557 2HB  SER A  36       4.416   5.061 -25.793  1.00  0.00           H  
ATOM    558  HG  SER A  36       4.588   6.878 -23.661  1.00  0.00           H  
ATOM    559  N   VAL A  37       1.070   5.452 -26.131  1.00  0.00           N  
ATOM    560  CA  VAL A  37       0.062   4.753 -26.892  1.00  0.00           C  
ATOM    561  C   VAL A  37      -0.587   5.727 -27.852  1.00  0.00           C  
ATOM    562  O   VAL A  37      -0.876   5.349 -28.986  1.00  0.00           O  
ATOM    563  CB  VAL A  37      -0.960   4.030 -26.009  1.00  0.00           C  
ATOM    564  CG1 VAL A  37      -2.154   3.477 -26.864  1.00  0.00           C  
ATOM    565  CG2 VAL A  37      -0.249   2.847 -25.307  1.00  0.00           C  
ATOM    566  H   VAL A  37       0.965   5.525 -25.113  1.00  0.00           H  
ATOM    567  HA  VAL A  37       0.570   3.988 -27.489  1.00  0.00           H  
ATOM    568  HB  VAL A  37      -1.351   4.727 -25.270  1.00  0.00           H  
ATOM    569 1HG1 VAL A  37      -2.855   2.962 -26.208  1.00  0.00           H  
ATOM    570 2HG1 VAL A  37      -2.675   4.296 -27.366  1.00  0.00           H  
ATOM    571 3HG1 VAL A  37      -1.772   2.781 -27.612  1.00  0.00           H  
ATOM    572 1HG2 VAL A  37      -0.954   2.320 -24.659  1.00  0.00           H  
ATOM    573 2HG2 VAL A  37       0.136   2.159 -26.057  1.00  0.00           H  
ATOM    574 3HG2 VAL A  37       0.577   3.211 -24.707  1.00  0.00           H  
ATOM    575  N   ALA A  38      -0.900   6.947 -27.398  1.00  0.00           N  
ATOM    576  CA  ALA A  38      -1.522   7.905 -28.284  1.00  0.00           C  
ATOM    577  C   ALA A  38      -0.666   8.172 -29.507  1.00  0.00           C  
ATOM    578  O   ALA A  38      -1.189   8.216 -30.622  1.00  0.00           O  
ATOM    579  CB  ALA A  38      -1.799   9.219 -27.595  1.00  0.00           C  
ATOM    580  H   ALA A  38      -0.710   7.210 -26.426  1.00  0.00           H  
ATOM    581  HA  ALA A  38      -2.450   7.461 -28.618  1.00  0.00           H  
ATOM    582 1HB  ALA A  38      -2.294   9.893 -28.290  1.00  0.00           H  
ATOM    583 2HB  ALA A  38      -2.421   9.079 -26.730  1.00  0.00           H  
ATOM    584 3HB  ALA A  38      -0.859   9.655 -27.272  1.00  0.00           H  
ATOM    585  N   GLU A  39       0.666   8.313 -29.325  1.00  0.00           N  
ATOM    586  CA  GLU A  39       1.497   8.535 -30.492  1.00  0.00           C  
ATOM    587  C   GLU A  39       1.427   7.349 -31.435  1.00  0.00           C  
ATOM    588  O   GLU A  39       1.290   7.523 -32.641  1.00  0.00           O  
ATOM    589  CB  GLU A  39       2.974   8.796 -30.173  1.00  0.00           C  
ATOM    590  CG  GLU A  39       3.771   9.150 -31.476  1.00  0.00           C  
ATOM    591  CD  GLU A  39       5.229   9.421 -31.306  1.00  0.00           C  
ATOM    592  OE1 GLU A  39       5.782   9.067 -30.293  1.00  0.00           O  
ATOM    593  OE2 GLU A  39       5.803  10.018 -32.216  1.00  0.00           O  
ATOM    594  H   GLU A  39       1.053   8.328 -28.377  1.00  0.00           H  
ATOM    595  HA  GLU A  39       1.121   9.403 -31.026  1.00  0.00           H  
ATOM    596 1HB  GLU A  39       3.064   9.614 -29.465  1.00  0.00           H  
ATOM    597 2HB  GLU A  39       3.422   7.902 -29.719  1.00  0.00           H  
ATOM    598 1HG  GLU A  39       3.681   8.331 -32.185  1.00  0.00           H  
ATOM    599 2HG  GLU A  39       3.296  10.020 -31.924  1.00  0.00           H  
ATOM    600  N   LEU A  40       1.518   6.130 -30.885  1.00  0.00           N  
ATOM    601  CA  LEU A  40       1.513   4.940 -31.714  1.00  0.00           C  
ATOM    602  C   LEU A  40       0.168   4.806 -32.461  1.00  0.00           C  
ATOM    603  O   LEU A  40       0.139   4.385 -33.618  1.00  0.00           O  
ATOM    604  CB  LEU A  40       1.820   3.687 -30.859  1.00  0.00           C  
ATOM    605  CG  LEU A  40       1.908   2.317 -31.611  1.00  0.00           C  
ATOM    606  CD1 LEU A  40       2.982   2.373 -32.699  1.00  0.00           C  
ATOM    607  CD2 LEU A  40       2.262   1.196 -30.593  1.00  0.00           C  
ATOM    608  H   LEU A  40       1.648   6.039 -29.866  1.00  0.00           H  
ATOM    609  HA  LEU A  40       2.297   5.058 -32.449  1.00  0.00           H  
ATOM    610 1HB  LEU A  40       2.767   3.853 -30.359  1.00  0.00           H  
ATOM    611 2HB  LEU A  40       1.048   3.603 -30.097  1.00  0.00           H  
ATOM    612  HG  LEU A  40       0.949   2.090 -32.085  1.00  0.00           H  
ATOM    613 1HD1 LEU A  40       3.018   1.424 -33.217  1.00  0.00           H  
ATOM    614 2HD1 LEU A  40       2.728   3.144 -33.412  1.00  0.00           H  
ATOM    615 3HD1 LEU A  40       3.957   2.595 -32.261  1.00  0.00           H  
ATOM    616 1HD2 LEU A  40       2.323   0.233 -31.108  1.00  0.00           H  
ATOM    617 2HD2 LEU A  40       3.224   1.417 -30.129  1.00  0.00           H  
ATOM    618 3HD2 LEU A  40       1.490   1.144 -29.823  1.00  0.00           H  
ATOM    619  N   ALA A  41      -0.938   5.092 -31.773  1.00  0.00           N  
ATOM    620  CA  ALA A  41      -2.248   5.025 -32.397  1.00  0.00           C  
ATOM    621  C   ALA A  41      -2.371   6.036 -33.529  1.00  0.00           C  
ATOM    622  O   ALA A  41      -2.824   5.698 -34.622  1.00  0.00           O  
ATOM    623  CB  ALA A  41      -3.314   5.270 -31.360  1.00  0.00           C  
ATOM    624  H   ALA A  41      -0.862   5.365 -30.790  1.00  0.00           H  
ATOM    625  HA  ALA A  41      -2.374   4.043 -32.823  1.00  0.00           H  
ATOM    626 1HB  ALA A  41      -4.281   5.211 -31.831  1.00  0.00           H  
ATOM    627 2HB  ALA A  41      -3.233   4.531 -30.571  1.00  0.00           H  
ATOM    628 3HB  ALA A  41      -3.173   6.253 -30.941  1.00  0.00           H  
ATOM    629  N   TYR A  42      -1.898   7.263 -33.298  1.00  0.00           N  
ATOM    630  CA  TYR A  42      -1.938   8.303 -34.310  1.00  0.00           C  
ATOM    631  C   TYR A  42      -1.107   7.882 -35.505  1.00  0.00           C  
ATOM    632  O   TYR A  42      -1.580   7.955 -36.646  1.00  0.00           O  
ATOM    633  CB  TYR A  42      -1.473   9.635 -33.733  1.00  0.00           C  
ATOM    634  CG  TYR A  42      -1.358  10.739 -34.744  1.00  0.00           C  
ATOM    635  CD1 TYR A  42      -2.490  11.311 -35.292  1.00  0.00           C  
ATOM    636  CD2 TYR A  42      -0.121  11.195 -35.105  1.00  0.00           C  
ATOM    637  CE1 TYR A  42      -2.356  12.316 -36.223  1.00  0.00           C  
ATOM    638  CE2 TYR A  42       0.004  12.213 -36.015  1.00  0.00           C  
ATOM    639  CZ  TYR A  42      -1.114  12.765 -36.578  1.00  0.00           C  
ATOM    640  OH  TYR A  42      -1.011  13.781 -37.487  1.00  0.00           O  
ATOM    641  H   TYR A  42      -1.548   7.501 -32.368  1.00  0.00           H  
ATOM    642  HA  TYR A  42      -2.960   8.413 -34.639  1.00  0.00           H  
ATOM    643 1HB  TYR A  42      -2.162   9.956 -32.952  1.00  0.00           H  
ATOM    644 2HB  TYR A  42      -0.501   9.501 -33.260  1.00  0.00           H  
ATOM    645  HD1 TYR A  42      -3.464  10.963 -34.999  1.00  0.00           H  
ATOM    646  HD2 TYR A  42       0.773  10.747 -34.668  1.00  0.00           H  
ATOM    647  HE1 TYR A  42      -3.222  12.775 -36.679  1.00  0.00           H  
ATOM    648  HE2 TYR A  42       0.992  12.579 -36.305  1.00  0.00           H  
ATOM    649  HH  TYR A  42      -0.206  14.317 -37.309  1.00  0.00           H  
ATOM    650  N   LEU A  43       0.118   7.412 -35.246  1.00  0.00           N  
ATOM    651  CA  LEU A  43       1.090   6.984 -36.222  1.00  0.00           C  
ATOM    652  C   LEU A  43       0.473   5.865 -37.110  1.00  0.00           C  
ATOM    653  O   LEU A  43       0.613   5.896 -38.342  1.00  0.00           O  
ATOM    654  CB  LEU A  43       2.317   6.541 -35.415  1.00  0.00           C  
ATOM    655  CG  LEU A  43       3.559   6.076 -36.080  1.00  0.00           C  
ATOM    656  CD1 LEU A  43       4.134   7.168 -36.912  1.00  0.00           C  
ATOM    657  CD2 LEU A  43       4.548   5.723 -35.016  1.00  0.00           C  
ATOM    658  H   LEU A  43       0.420   7.403 -34.265  1.00  0.00           H  
ATOM    659  HA  LEU A  43       1.343   7.826 -36.854  1.00  0.00           H  
ATOM    660 1HB  LEU A  43       2.600   7.379 -34.776  1.00  0.00           H  
ATOM    661 2HB  LEU A  43       2.008   5.734 -34.761  1.00  0.00           H  
ATOM    662  HG  LEU A  43       3.355   5.244 -36.697  1.00  0.00           H  
ATOM    663 1HD1 LEU A  43       5.045   6.829 -37.373  1.00  0.00           H  
ATOM    664 2HD1 LEU A  43       3.424   7.453 -37.676  1.00  0.00           H  
ATOM    665 3HD1 LEU A  43       4.335   7.993 -36.291  1.00  0.00           H  
ATOM    666 1HD2 LEU A  43       5.451   5.389 -35.474  1.00  0.00           H  
ATOM    667 2HD2 LEU A  43       4.743   6.585 -34.385  1.00  0.00           H  
ATOM    668 3HD2 LEU A  43       4.136   4.916 -34.407  1.00  0.00           H  
ATOM    669  N   LEU A  44      -0.226   4.894 -36.497  1.00  0.00           N  
ATOM    670  CA  LEU A  44      -0.945   3.900 -37.298  1.00  0.00           C  
ATOM    671  C   LEU A  44      -1.957   4.580 -38.198  1.00  0.00           C  
ATOM    672  O   LEU A  44      -2.023   4.277 -39.390  1.00  0.00           O  
ATOM    673  CB  LEU A  44      -1.709   2.883 -36.430  1.00  0.00           C  
ATOM    674  CG  LEU A  44      -2.666   1.866 -37.220  1.00  0.00           C  
ATOM    675  CD1 LEU A  44      -1.894   1.017 -38.180  1.00  0.00           C  
ATOM    676  CD2 LEU A  44      -3.380   0.996 -36.222  1.00  0.00           C  
ATOM    677  H   LEU A  44      -0.246   4.839 -35.480  1.00  0.00           H  
ATOM    678  HA  LEU A  44      -0.222   3.383 -37.920  1.00  0.00           H  
ATOM    679 1HB  LEU A  44      -0.982   2.299 -35.875  1.00  0.00           H  
ATOM    680 2HB  LEU A  44      -2.320   3.430 -35.719  1.00  0.00           H  
ATOM    681  HG  LEU A  44      -3.403   2.432 -37.800  1.00  0.00           H  
ATOM    682 1HD1 LEU A  44      -2.579   0.343 -38.696  1.00  0.00           H  
ATOM    683 2HD1 LEU A  44      -1.386   1.633 -38.919  1.00  0.00           H  
ATOM    684 3HD1 LEU A  44      -1.193   0.453 -37.622  1.00  0.00           H  
ATOM    685 1HD2 LEU A  44      -4.025   0.315 -36.748  1.00  0.00           H  
ATOM    686 2HD2 LEU A  44      -2.652   0.427 -35.642  1.00  0.00           H  
ATOM    687 3HD2 LEU A  44      -3.966   1.628 -35.565  1.00  0.00           H  
ATOM    688  N   GLY A  45      -2.751   5.490 -37.616  1.00  0.00           N  
ATOM    689  CA  GLY A  45      -3.768   6.171 -38.370  1.00  0.00           C  
ATOM    690  C   GLY A  45      -3.191   6.919 -39.559  1.00  0.00           C  
ATOM    691  O   GLY A  45      -3.787   6.878 -40.628  1.00  0.00           O  
ATOM    692  H   GLY A  45      -2.664   5.666 -36.608  1.00  0.00           H  
ATOM    693 1HA  GLY A  45      -4.477   5.439 -38.725  1.00  0.00           H  
ATOM    694 2HA  GLY A  45      -4.302   6.871 -37.718  1.00  0.00           H  
ATOM    695  N   GLU A  46      -2.010   7.523 -39.372  1.00  0.00           N  
ATOM    696  CA  GLU A  46      -1.359   8.255 -40.468  1.00  0.00           C  
ATOM    697  C   GLU A  46      -1.008   7.341 -41.606  1.00  0.00           C  
ATOM    698  O   GLU A  46      -1.083   7.737 -42.786  1.00  0.00           O  
ATOM    699  CB  GLU A  46      -0.052   8.921 -40.012  1.00  0.00           C  
ATOM    700  CG  GLU A  46      -0.174  10.084 -39.077  1.00  0.00           C  
ATOM    701  CD  GLU A  46       1.196  10.658 -38.783  1.00  0.00           C  
ATOM    702  OE1 GLU A  46       1.629  11.474 -39.548  1.00  0.00           O  
ATOM    703  OE2 GLU A  46       1.792  10.281 -37.800  1.00  0.00           O  
ATOM    704  H   GLU A  46      -1.626   7.542 -38.436  1.00  0.00           H  
ATOM    705  HA  GLU A  46      -2.040   9.020 -40.815  1.00  0.00           H  
ATOM    706 1HB  GLU A  46       0.588   8.184 -39.533  1.00  0.00           H  
ATOM    707 2HB  GLU A  46       0.471   9.282 -40.887  1.00  0.00           H  
ATOM    708 1HG  GLU A  46      -0.807  10.850 -39.528  1.00  0.00           H  
ATOM    709 2HG  GLU A  46      -0.626   9.755 -38.167  1.00  0.00           H  
ATOM    710  N   LEU A  47      -0.593   6.100 -41.313  1.00  0.00           N  
ATOM    711  CA  LEU A  47      -0.212   5.209 -42.367  1.00  0.00           C  
ATOM    712  C   LEU A  47      -1.472   4.828 -43.147  1.00  0.00           C  
ATOM    713  O   LEU A  47      -1.498   4.923 -44.366  1.00  0.00           O  
ATOM    714  CB  LEU A  47       0.449   3.919 -41.780  1.00  0.00           C  
ATOM    715  CG  LEU A  47       0.942   2.835 -42.774  1.00  0.00           C  
ATOM    716  CD1 LEU A  47       2.025   3.415 -43.725  1.00  0.00           C  
ATOM    717  CD2 LEU A  47       1.527   1.663 -41.969  1.00  0.00           C  
ATOM    718  H   LEU A  47      -0.503   5.842 -40.317  1.00  0.00           H  
ATOM    719  HA  LEU A  47       0.475   5.710 -43.031  1.00  0.00           H  
ATOM    720 1HB  LEU A  47       1.275   4.208 -41.172  1.00  0.00           H  
ATOM    721 2HB  LEU A  47      -0.286   3.444 -41.132  1.00  0.00           H  
ATOM    722  HG  LEU A  47       0.121   2.477 -43.383  1.00  0.00           H  
ATOM    723 1HD1 LEU A  47       2.362   2.653 -44.407  1.00  0.00           H  
ATOM    724 2HD1 LEU A  47       1.604   4.235 -44.309  1.00  0.00           H  
ATOM    725 3HD1 LEU A  47       2.865   3.779 -43.141  1.00  0.00           H  
ATOM    726 1HD2 LEU A  47       1.878   0.887 -42.636  1.00  0.00           H  
ATOM    727 2HD2 LEU A  47       2.353   2.016 -41.361  1.00  0.00           H  
ATOM    728 3HD2 LEU A  47       0.759   1.255 -41.312  1.00  0.00           H  
ATOM    729  N   ALA A  48      -2.514   4.467 -42.406  1.00  0.00           N  
ATOM    730  CA  ALA A  48      -3.754   4.052 -43.052  1.00  0.00           C  
ATOM    731  C   ALA A  48      -4.347   5.183 -43.885  1.00  0.00           C  
ATOM    732  O   ALA A  48      -4.850   4.981 -44.988  1.00  0.00           O  
ATOM    733  CB  ALA A  48      -4.746   3.637 -41.989  1.00  0.00           C  
ATOM    734  H   ALA A  48      -2.422   4.434 -41.391  1.00  0.00           H  
ATOM    735  HA  ALA A  48      -3.549   3.230 -43.712  1.00  0.00           H  
ATOM    736 1HB  ALA A  48      -5.655   3.321 -42.465  1.00  0.00           H  
ATOM    737 2HB  ALA A  48      -4.329   2.826 -41.418  1.00  0.00           H  
ATOM    738 3HB  ALA A  48      -4.950   4.477 -41.334  1.00  0.00           H  
ATOM    739  N   TYR A  49      -4.243   6.400 -43.349  1.00  0.00           N  
ATOM    740  CA  TYR A  49      -4.741   7.605 -43.976  1.00  0.00           C  
ATOM    741  C   TYR A  49      -4.055   7.852 -45.304  1.00  0.00           C  
ATOM    742  O   TYR A  49      -4.712   8.022 -46.333  1.00  0.00           O  
ATOM    743  CB  TYR A  49      -4.513   8.765 -43.010  1.00  0.00           C  
ATOM    744  CG  TYR A  49      -4.955  10.069 -43.475  1.00  0.00           C  
ATOM    745  CD1 TYR A  49      -6.260  10.456 -43.305  1.00  0.00           C  
ATOM    746  CD2 TYR A  49      -4.047  10.891 -44.086  1.00  0.00           C  
ATOM    747  CE1 TYR A  49      -6.662  11.676 -43.761  1.00  0.00           C  
ATOM    748  CE2 TYR A  49      -4.437  12.101 -44.542  1.00  0.00           C  
ATOM    749  CZ  TYR A  49      -5.731  12.502 -44.397  1.00  0.00           C  
ATOM    750  OH  TYR A  49      -6.096  13.720 -44.881  1.00  0.00           O  
ATOM    751  H   TYR A  49      -3.820   6.494 -42.432  1.00  0.00           H  
ATOM    752  HA  TYR A  49      -5.806   7.479 -44.166  1.00  0.00           H  
ATOM    753 1HB  TYR A  49      -5.000   8.563 -42.080  1.00  0.00           H  
ATOM    754 2HB  TYR A  49      -3.455   8.835 -42.793  1.00  0.00           H  
ATOM    755  HD1 TYR A  49      -6.966   9.793 -42.815  1.00  0.00           H  
ATOM    756  HD2 TYR A  49      -3.014  10.568 -44.208  1.00  0.00           H  
ATOM    757  HE1 TYR A  49      -7.692  11.983 -43.640  1.00  0.00           H  
ATOM    758  HE2 TYR A  49      -3.716  12.752 -45.036  1.00  0.00           H  
ATOM    759  HH  TYR A  49      -5.333  14.146 -45.287  1.00  0.00           H  
ATOM    760  N   LYS A  50      -2.720   7.853 -45.305  1.00  0.00           N  
ATOM    761  CA  LYS A  50      -1.969   8.114 -46.534  1.00  0.00           C  
ATOM    762  C   LYS A  50      -2.295   7.084 -47.614  1.00  0.00           C  
ATOM    763  O   LYS A  50      -2.357   7.421 -48.800  1.00  0.00           O  
ATOM    764  CB  LYS A  50      -0.469   8.154 -46.267  1.00  0.00           C  
ATOM    765  CG  LYS A  50       0.339   8.562 -47.507  1.00  0.00           C  
ATOM    766  CD  LYS A  50       1.797   8.760 -47.184  1.00  0.00           C  
ATOM    767  CE  LYS A  50       2.589   9.174 -48.409  1.00  0.00           C  
ATOM    768  NZ  LYS A  50       4.005   9.430 -48.074  1.00  0.00           N  
ATOM    769  H   LYS A  50      -2.214   7.700 -44.430  1.00  0.00           H  
ATOM    770  HA  LYS A  50      -2.265   9.089 -46.907  1.00  0.00           H  
ATOM    771 1HB  LYS A  50      -0.252   8.851 -45.458  1.00  0.00           H  
ATOM    772 2HB  LYS A  50      -0.127   7.160 -45.944  1.00  0.00           H  
ATOM    773 1HG  LYS A  50       0.249   7.788 -48.272  1.00  0.00           H  
ATOM    774 2HG  LYS A  50      -0.071   9.490 -47.909  1.00  0.00           H  
ATOM    775 1HD  LYS A  50       1.910   9.523 -46.414  1.00  0.00           H  
ATOM    776 2HD  LYS A  50       2.214   7.827 -46.804  1.00  0.00           H  
ATOM    777 1HE  LYS A  50       2.537   8.374 -49.146  1.00  0.00           H  
ATOM    778 2HE  LYS A  50       2.156  10.077 -48.836  1.00  0.00           H  
ATOM    779 1HZ  LYS A  50       4.517   9.690 -48.897  1.00  0.00           H  
ATOM    780 2HZ  LYS A  50       4.067  10.168 -47.392  1.00  0.00           H  
ATOM    781 3HZ  LYS A  50       4.412   8.574 -47.665  1.00  0.00           H  
ATOM    782  N   LEU A  51      -2.551   5.842 -47.179  1.00  0.00           N  
ATOM    783  CA  LEU A  51      -2.849   4.737 -48.082  1.00  0.00           C  
ATOM    784  C   LEU A  51      -4.317   4.727 -48.546  1.00  0.00           C  
ATOM    785  O   LEU A  51      -4.715   3.856 -49.321  1.00  0.00           O  
ATOM    786  CB  LEU A  51      -2.616   3.415 -47.298  1.00  0.00           C  
ATOM    787  CG  LEU A  51      -1.151   3.087 -46.870  1.00  0.00           C  
ATOM    788  CD1 LEU A  51      -1.210   1.919 -45.902  1.00  0.00           C  
ATOM    789  CD2 LEU A  51      -0.295   2.715 -48.066  1.00  0.00           C  
ATOM    790  H   LEU A  51      -2.427   5.651 -46.193  1.00  0.00           H  
ATOM    791  HA  LEU A  51      -2.209   4.788 -48.941  1.00  0.00           H  
ATOM    792 1HB  LEU A  51      -3.214   3.456 -46.399  1.00  0.00           H  
ATOM    793 2HB  LEU A  51      -2.974   2.592 -47.915  1.00  0.00           H  
ATOM    794  HG  LEU A  51      -0.703   3.934 -46.371  1.00  0.00           H  
ATOM    795 1HD1 LEU A  51      -0.224   1.658 -45.570  1.00  0.00           H  
ATOM    796 2HD1 LEU A  51      -1.811   2.206 -45.048  1.00  0.00           H  
ATOM    797 3HD1 LEU A  51      -1.660   1.078 -46.398  1.00  0.00           H  
ATOM    798 1HD2 LEU A  51       0.710   2.481 -47.735  1.00  0.00           H  
ATOM    799 2HD2 LEU A  51      -0.726   1.851 -48.571  1.00  0.00           H  
ATOM    800 3HD2 LEU A  51      -0.250   3.554 -48.759  1.00  0.00           H  
ATOM    801  N   GLY A  52      -5.123   5.691 -48.086  1.00  0.00           N  
ATOM    802  CA  GLY A  52      -6.539   5.804 -48.446  1.00  0.00           C  
ATOM    803  C   GLY A  52      -7.459   4.941 -47.588  1.00  0.00           C  
ATOM    804  O   GLY A  52      -8.672   4.867 -47.827  1.00  0.00           O  
ATOM    805  H   GLY A  52      -4.749   6.410 -47.463  1.00  0.00           H  
ATOM    806 1HA  GLY A  52      -6.830   6.846 -48.351  1.00  0.00           H  
ATOM    807 2HA  GLY A  52      -6.658   5.541 -49.497  1.00  0.00           H  
ATOM    808  N   GLU A  53      -6.910   4.278 -46.590  1.00  0.00           N  
ATOM    809  CA  GLU A  53      -7.704   3.413 -45.736  1.00  0.00           C  
ATOM    810  C   GLU A  53      -8.248   4.253 -44.611  1.00  0.00           C  
ATOM    811  O   GLU A  53      -7.790   4.188 -43.452  1.00  0.00           O  
ATOM    812  CB  GLU A  53      -6.901   2.208 -45.252  1.00  0.00           C  
ATOM    813  CG  GLU A  53      -7.704   1.180 -44.448  1.00  0.00           C  
ATOM    814  CD  GLU A  53      -8.812   0.526 -45.248  1.00  0.00           C  
ATOM    815  OE1 GLU A  53      -8.736   0.578 -46.453  1.00  0.00           O  
ATOM    816  OE2 GLU A  53      -9.710  -0.065 -44.666  1.00  0.00           O  
ATOM    817  H   GLU A  53      -5.920   4.408 -46.377  1.00  0.00           H  
ATOM    818  HA  GLU A  53      -8.554   3.045 -46.314  1.00  0.00           H  
ATOM    819 1HB  GLU A  53      -6.467   1.696 -46.111  1.00  0.00           H  
ATOM    820 2HB  GLU A  53      -6.078   2.545 -44.637  1.00  0.00           H  
ATOM    821 1HG  GLU A  53      -7.016   0.420 -44.122  1.00  0.00           H  
ATOM    822 2HG  GLU A  53      -8.128   1.654 -43.586  1.00  0.00           H  
ATOM    823  N   TYR A  54      -9.244   5.046 -44.938  1.00  0.00           N  
ATOM    824  CA  TYR A  54      -9.797   6.005 -44.016  1.00  0.00           C  
ATOM    825  C   TYR A  54     -10.547   5.280 -42.899  1.00  0.00           C  
ATOM    826  O   TYR A  54     -10.629   5.777 -41.781  1.00  0.00           O  
ATOM    827  CB  TYR A  54     -10.656   7.022 -44.757  1.00  0.00           C  
ATOM    828  CG  TYR A  54      -9.785   7.860 -45.702  1.00  0.00           C  
ATOM    829  CD1 TYR A  54     -10.152   7.968 -47.025  1.00  0.00           C  
ATOM    830  CD2 TYR A  54      -8.600   8.465 -45.270  1.00  0.00           C  
ATOM    831  CE1 TYR A  54      -9.354   8.657 -47.913  1.00  0.00           C  
ATOM    832  CE2 TYR A  54      -7.814   9.145 -46.168  1.00  0.00           C  
ATOM    833  CZ  TYR A  54      -8.182   9.236 -47.476  1.00  0.00           C  
ATOM    834  OH  TYR A  54      -7.373   9.903 -48.366  1.00  0.00           O  
ATOM    835  H   TYR A  54      -9.525   5.015 -45.938  1.00  0.00           H  
ATOM    836  HA  TYR A  54      -8.986   6.515 -43.544  1.00  0.00           H  
ATOM    837 1HB  TYR A  54     -11.408   6.513 -45.351  1.00  0.00           H  
ATOM    838 2HB  TYR A  54     -11.180   7.680 -44.074  1.00  0.00           H  
ATOM    839  HD1 TYR A  54     -11.070   7.496 -47.376  1.00  0.00           H  
ATOM    840  HD2 TYR A  54      -8.276   8.396 -44.249  1.00  0.00           H  
ATOM    841  HE1 TYR A  54      -9.639   8.730 -48.960  1.00  0.00           H  
ATOM    842  HE2 TYR A  54      -6.882   9.599 -45.854  1.00  0.00           H  
ATOM    843  HH  TYR A  54      -6.561  10.175 -47.925  1.00  0.00           H  
ATOM    844  N   ARG A  55     -11.088   4.078 -43.146  1.00  0.00           N  
ATOM    845  CA  ARG A  55     -11.784   3.346 -42.084  1.00  0.00           C  
ATOM    846  C   ARG A  55     -10.845   3.139 -40.878  1.00  0.00           C  
ATOM    847  O   ARG A  55     -11.249   3.296 -39.709  1.00  0.00           O  
ATOM    848  CB  ARG A  55     -12.276   2.016 -42.629  1.00  0.00           C  
ATOM    849  CG  ARG A  55     -13.146   1.166 -41.683  1.00  0.00           C  
ATOM    850  CD  ARG A  55     -13.557  -0.081 -42.382  1.00  0.00           C  
ATOM    851  NE  ARG A  55     -12.428  -0.984 -42.604  1.00  0.00           N  
ATOM    852  CZ  ARG A  55     -11.960  -1.901 -41.722  1.00  0.00           C  
ATOM    853  NH1 ARG A  55     -12.527  -2.086 -40.552  1.00  0.00           N  
ATOM    854  NH2 ARG A  55     -10.919  -2.646 -42.026  1.00  0.00           N  
ATOM    855  H   ARG A  55     -11.030   3.682 -44.084  1.00  0.00           H  
ATOM    856  HA  ARG A  55     -12.641   3.939 -41.761  1.00  0.00           H  
ATOM    857 1HB  ARG A  55     -12.848   2.183 -43.534  1.00  0.00           H  
ATOM    858 2HB  ARG A  55     -11.415   1.395 -42.900  1.00  0.00           H  
ATOM    859 1HG  ARG A  55     -12.580   0.906 -40.789  1.00  0.00           H  
ATOM    860 2HG  ARG A  55     -14.040   1.727 -41.402  1.00  0.00           H  
ATOM    861 1HD  ARG A  55     -14.313  -0.607 -41.798  1.00  0.00           H  
ATOM    862 2HD  ARG A  55     -13.979   0.181 -43.351  1.00  0.00           H  
ATOM    863  HE  ARG A  55     -11.922  -0.895 -43.495  1.00  0.00           H  
ATOM    864 1HH1 ARG A  55     -13.329  -1.552 -40.272  1.00  0.00           H  
ATOM    865 2HH1 ARG A  55     -12.148  -2.810 -39.930  1.00  0.00           H  
ATOM    866 1HH2 ARG A  55     -10.451  -2.553 -42.917  1.00  0.00           H  
ATOM    867 2HH2 ARG A  55     -10.616  -3.344 -41.331  1.00  0.00           H  
ATOM    868  N   ILE A  56      -9.590   2.739 -41.166  1.00  0.00           N  
ATOM    869  CA  ILE A  56      -8.593   2.540 -40.144  1.00  0.00           C  
ATOM    870  C   ILE A  56      -8.092   3.844 -39.623  1.00  0.00           C  
ATOM    871  O   ILE A  56      -7.969   4.052 -38.429  1.00  0.00           O  
ATOM    872  CB  ILE A  56      -7.465   1.572 -40.533  1.00  0.00           C  
ATOM    873  CG1 ILE A  56      -8.096   0.158 -40.718  1.00  0.00           C  
ATOM    874  CG2 ILE A  56      -6.228   1.602 -39.545  1.00  0.00           C  
ATOM    875  CD1 ILE A  56      -7.221  -0.909 -41.256  1.00  0.00           C  
ATOM    876  H   ILE A  56      -9.337   2.636 -42.130  1.00  0.00           H  
ATOM    877  HA  ILE A  56      -9.083   2.034 -39.291  1.00  0.00           H  
ATOM    878  HB  ILE A  56      -7.109   1.854 -41.522  1.00  0.00           H  
ATOM    879 1HG1 ILE A  56      -8.497  -0.158 -39.772  1.00  0.00           H  
ATOM    880 2HG1 ILE A  56      -8.949   0.265 -41.407  1.00  0.00           H  
ATOM    881 1HG2 ILE A  56      -5.452   0.928 -39.862  1.00  0.00           H  
ATOM    882 2HG2 ILE A  56      -5.824   2.604 -39.479  1.00  0.00           H  
ATOM    883 3HG2 ILE A  56      -6.549   1.328 -38.583  1.00  0.00           H  
ATOM    884 1HD1 ILE A  56      -7.795  -1.820 -41.346  1.00  0.00           H  
ATOM    885 2HD1 ILE A  56      -6.841  -0.634 -42.216  1.00  0.00           H  
ATOM    886 3HD1 ILE A  56      -6.417  -1.070 -40.570  1.00  0.00           H  
ATOM    887  N   ALA A  57      -7.853   4.806 -40.526  1.00  0.00           N  
ATOM    888  CA  ALA A  57      -7.338   6.099 -40.061  1.00  0.00           C  
ATOM    889  C   ALA A  57      -8.267   6.661 -38.994  1.00  0.00           C  
ATOM    890  O   ALA A  57      -7.790   7.156 -37.974  1.00  0.00           O  
ATOM    891  CB  ALA A  57      -7.224   7.060 -41.195  1.00  0.00           C  
ATOM    892  H   ALA A  57      -7.940   4.637 -41.536  1.00  0.00           H  
ATOM    893  HA  ALA A  57      -6.371   5.933 -39.631  1.00  0.00           H  
ATOM    894 1HB  ALA A  57      -6.843   7.994 -40.841  1.00  0.00           H  
ATOM    895 2HB  ALA A  57      -6.578   6.648 -41.946  1.00  0.00           H  
ATOM    896 3HB  ALA A  57      -8.208   7.223 -41.616  1.00  0.00           H  
ATOM    897  N   ILE A  58      -9.584   6.562 -39.198  1.00  0.00           N  
ATOM    898  CA  ILE A  58     -10.548   7.043 -38.228  1.00  0.00           C  
ATOM    899  C   ILE A  58     -10.455   6.356 -36.893  1.00  0.00           C  
ATOM    900  O   ILE A  58     -10.408   7.021 -35.866  1.00  0.00           O  
ATOM    901  CB  ILE A  58     -11.979   6.914 -38.793  1.00  0.00           C  
ATOM    902  CG1 ILE A  58     -12.119   7.878 -39.951  1.00  0.00           C  
ATOM    903  CG2 ILE A  58     -13.061   7.100 -37.700  1.00  0.00           C  
ATOM    904  CD1 ILE A  58     -13.312   7.682 -40.841  1.00  0.00           C  
ATOM    905  H   ILE A  58      -9.909   6.140 -40.072  1.00  0.00           H  
ATOM    906  HA  ILE A  58     -10.342   8.105 -38.078  1.00  0.00           H  
ATOM    907  HB  ILE A  58     -12.082   5.909 -39.214  1.00  0.00           H  
ATOM    908 1HG1 ILE A  58     -12.172   8.890 -39.547  1.00  0.00           H  
ATOM    909 2HG1 ILE A  58     -11.244   7.796 -40.539  1.00  0.00           H  
ATOM    910 1HG2 ILE A  58     -14.041   6.967 -38.135  1.00  0.00           H  
ATOM    911 2HG2 ILE A  58     -12.942   6.370 -36.904  1.00  0.00           H  
ATOM    912 3HG2 ILE A  58     -12.993   8.077 -37.286  1.00  0.00           H  
ATOM    913 1HD1 ILE A  58     -13.295   8.425 -41.633  1.00  0.00           H  
ATOM    914 2HD1 ILE A  58     -13.260   6.686 -41.276  1.00  0.00           H  
ATOM    915 3HD1 ILE A  58     -14.226   7.782 -40.284  1.00  0.00           H  
ATOM    916  N   ARG A  59     -10.454   5.029 -36.884  1.00  0.00           N  
ATOM    917  CA  ARG A  59     -10.386   4.355 -35.605  1.00  0.00           C  
ATOM    918  C   ARG A  59      -9.065   4.623 -34.887  1.00  0.00           C  
ATOM    919  O   ARG A  59      -9.050   4.854 -33.680  1.00  0.00           O  
ATOM    920  CB  ARG A  59     -10.626   2.877 -35.777  1.00  0.00           C  
ATOM    921  CG  ARG A  59     -12.075   2.538 -36.113  1.00  0.00           C  
ATOM    922  CD  ARG A  59     -12.243   1.149 -36.530  1.00  0.00           C  
ATOM    923  NE  ARG A  59     -11.938   0.166 -35.471  1.00  0.00           N  
ATOM    924  CZ  ARG A  59     -11.583  -1.099 -35.711  1.00  0.00           C  
ATOM    925  NH1 ARG A  59     -11.461  -1.532 -36.955  1.00  0.00           N  
ATOM    926  NH2 ARG A  59     -11.345  -1.864 -34.687  1.00  0.00           N  
ATOM    927  H   ARG A  59     -10.529   4.503 -37.764  1.00  0.00           H  
ATOM    928  HA  ARG A  59     -11.186   4.746 -34.973  1.00  0.00           H  
ATOM    929 1HB  ARG A  59     -10.002   2.518 -36.599  1.00  0.00           H  
ATOM    930 2HB  ARG A  59     -10.328   2.330 -34.876  1.00  0.00           H  
ATOM    931 1HG  ARG A  59     -12.699   2.717 -35.247  1.00  0.00           H  
ATOM    932 2HG  ARG A  59     -12.404   3.182 -36.941  1.00  0.00           H  
ATOM    933 1HD  ARG A  59     -13.280   0.992 -36.839  1.00  0.00           H  
ATOM    934 2HD  ARG A  59     -11.582   0.977 -37.373  1.00  0.00           H  
ATOM    935  HE  ARG A  59     -11.992   0.432 -34.470  1.00  0.00           H  
ATOM    936 1HH1 ARG A  59     -11.636  -0.905 -37.713  1.00  0.00           H  
ATOM    937 2HH1 ARG A  59     -11.128  -2.486 -37.161  1.00  0.00           H  
ATOM    938 1HH2 ARG A  59     -11.450  -1.447 -33.749  1.00  0.00           H  
ATOM    939 2HH2 ARG A  59     -11.054  -2.822 -34.812  1.00  0.00           H  
ATOM    940  N   ALA A  60      -7.960   4.592 -35.622  1.00  0.00           N  
ATOM    941  CA  ALA A  60      -6.649   4.809 -35.020  1.00  0.00           C  
ATOM    942  C   ALA A  60      -6.491   6.235 -34.468  1.00  0.00           C  
ATOM    943  O   ALA A  60      -5.935   6.420 -33.379  1.00  0.00           O  
ATOM    944  CB  ALA A  60      -5.601   4.484 -36.050  1.00  0.00           C  
ATOM    945  H   ALA A  60      -8.026   4.405 -36.621  1.00  0.00           H  
ATOM    946  HA  ALA A  60      -6.537   4.126 -34.190  1.00  0.00           H  
ATOM    947 1HB  ALA A  60      -4.629   4.593 -35.630  1.00  0.00           H  
ATOM    948 2HB  ALA A  60      -5.726   3.461 -36.405  1.00  0.00           H  
ATOM    949 3HB  ALA A  60      -5.749   5.164 -36.857  1.00  0.00           H  
ATOM    950  N   TYR A  61      -7.027   7.234 -35.185  1.00  0.00           N  
ATOM    951  CA  TYR A  61      -6.991   8.612 -34.726  1.00  0.00           C  
ATOM    952  C   TYR A  61      -7.870   8.738 -33.485  1.00  0.00           C  
ATOM    953  O   TYR A  61      -7.497   9.420 -32.533  1.00  0.00           O  
ATOM    954  CB  TYR A  61      -7.449   9.581 -35.821  1.00  0.00           C  
ATOM    955  CG  TYR A  61      -6.497   9.771 -37.020  1.00  0.00           C  
ATOM    956  CD1 TYR A  61      -7.041  10.060 -38.250  1.00  0.00           C  
ATOM    957  CD2 TYR A  61      -5.117   9.665 -36.911  1.00  0.00           C  
ATOM    958  CE1 TYR A  61      -6.252  10.253 -39.338  1.00  0.00           C  
ATOM    959  CE2 TYR A  61      -4.320   9.869 -38.010  1.00  0.00           C  
ATOM    960  CZ  TYR A  61      -4.885  10.171 -39.217  1.00  0.00           C  
ATOM    961  OH  TYR A  61      -4.100  10.383 -40.311  1.00  0.00           O  
ATOM    962  H   TYR A  61      -7.436   7.049 -36.100  1.00  0.00           H  
ATOM    963  HA  TYR A  61      -5.978   8.857 -34.418  1.00  0.00           H  
ATOM    964 1HB  TYR A  61      -8.399   9.220 -36.215  1.00  0.00           H  
ATOM    965 2HB  TYR A  61      -7.638  10.564 -35.385  1.00  0.00           H  
ATOM    966  HD1 TYR A  61      -8.103  10.128 -38.351  1.00  0.00           H  
ATOM    967  HD2 TYR A  61      -4.651   9.431 -35.973  1.00  0.00           H  
ATOM    968  HE1 TYR A  61      -6.711  10.482 -40.299  1.00  0.00           H  
ATOM    969  HE2 TYR A  61      -3.232   9.794 -37.921  1.00  0.00           H  
ATOM    970  HH  TYR A  61      -4.630  10.719 -41.040  1.00  0.00           H  
ATOM    971  N   ARG A  62      -9.028   8.067 -33.497  1.00  0.00           N  
ATOM    972  CA  ARG A  62      -9.932   8.075 -32.349  1.00  0.00           C  
ATOM    973  C   ARG A  62      -9.226   7.486 -31.123  1.00  0.00           C  
ATOM    974  O   ARG A  62      -9.371   8.019 -30.014  1.00  0.00           O  
ATOM    975  CB  ARG A  62     -11.225   7.331 -32.668  1.00  0.00           C  
ATOM    976  CG  ARG A  62     -12.294   7.311 -31.560  1.00  0.00           C  
ATOM    977  CD  ARG A  62     -12.303   6.010 -30.835  1.00  0.00           C  
ATOM    978  NE  ARG A  62     -12.819   4.913 -31.675  1.00  0.00           N  
ATOM    979  CZ  ARG A  62     -12.472   3.605 -31.549  1.00  0.00           C  
ATOM    980  NH1 ARG A  62     -11.603   3.240 -30.643  1.00  0.00           N  
ATOM    981  NH2 ARG A  62     -13.004   2.692 -32.341  1.00  0.00           N  
ATOM    982  H   ARG A  62      -9.330   7.558 -34.335  1.00  0.00           H  
ATOM    983  HA  ARG A  62     -10.192   9.106 -32.131  1.00  0.00           H  
ATOM    984 1HB  ARG A  62     -11.673   7.763 -33.563  1.00  0.00           H  
ATOM    985 2HB  ARG A  62     -10.989   6.299 -32.901  1.00  0.00           H  
ATOM    986 1HG  ARG A  62     -12.092   8.103 -30.838  1.00  0.00           H  
ATOM    987 2HG  ARG A  62     -13.278   7.462 -32.003  1.00  0.00           H  
ATOM    988 1HD  ARG A  62     -11.295   5.765 -30.524  1.00  0.00           H  
ATOM    989 2HD  ARG A  62     -12.935   6.096 -29.949  1.00  0.00           H  
ATOM    990  HE  ARG A  62     -13.503   5.152 -32.385  1.00  0.00           H  
ATOM    991 1HH1 ARG A  62     -11.190   3.916 -30.039  1.00  0.00           H  
ATOM    992 2HH1 ARG A  62     -11.345   2.242 -30.551  1.00  0.00           H  
ATOM    993 1HH2 ARG A  62     -13.679   2.953 -33.041  1.00  0.00           H  
ATOM    994 2HH2 ARG A  62     -12.704   1.706 -32.241  1.00  0.00           H  
ATOM    995  N   ILE A  63      -8.470   6.396 -31.297  1.00  0.00           N  
ATOM    996  CA  ILE A  63      -7.723   5.781 -30.194  1.00  0.00           C  
ATOM    997  C   ILE A  63      -6.722   6.784 -29.650  1.00  0.00           C  
ATOM    998  O   ILE A  63      -6.555   6.904 -28.430  1.00  0.00           O  
ATOM    999  CB  ILE A  63      -6.989   4.472 -30.603  1.00  0.00           C  
ATOM   1000  CG1 ILE A  63      -8.008   3.363 -30.925  1.00  0.00           C  
ATOM   1001  CG2 ILE A  63      -6.014   4.015 -29.454  1.00  0.00           C  
ATOM   1002  CD1 ILE A  63      -7.413   2.148 -31.618  1.00  0.00           C  
ATOM   1003  H   ILE A  63      -8.452   5.962 -32.236  1.00  0.00           H  
ATOM   1004  HA  ILE A  63      -8.433   5.541 -29.409  1.00  0.00           H  
ATOM   1005  HB  ILE A  63      -6.428   4.653 -31.511  1.00  0.00           H  
ATOM   1006 1HG1 ILE A  63      -8.476   3.036 -30.006  1.00  0.00           H  
ATOM   1007 2HG1 ILE A  63      -8.772   3.781 -31.564  1.00  0.00           H  
ATOM   1008 1HG2 ILE A  63      -5.486   3.115 -29.748  1.00  0.00           H  
ATOM   1009 2HG2 ILE A  63      -5.281   4.785 -29.244  1.00  0.00           H  
ATOM   1010 3HG2 ILE A  63      -6.589   3.818 -28.552  1.00  0.00           H  
ATOM   1011 1HD1 ILE A  63      -8.207   1.435 -31.825  1.00  0.00           H  
ATOM   1012 2HD1 ILE A  63      -6.970   2.470 -32.548  1.00  0.00           H  
ATOM   1013 3HD1 ILE A  63      -6.670   1.683 -31.005  1.00  0.00           H  
ATOM   1014  N   ALA A  64      -5.986   7.453 -30.539  1.00  0.00           N  
ATOM   1015  CA  ALA A  64      -5.017   8.422 -30.077  1.00  0.00           C  
ATOM   1016  C   ALA A  64      -5.660   9.499 -29.237  1.00  0.00           C  
ATOM   1017  O   ALA A  64      -5.130   9.852 -28.187  1.00  0.00           O  
ATOM   1018  CB  ALA A  64      -4.303   9.077 -31.232  1.00  0.00           C  
ATOM   1019  H   ALA A  64      -6.096   7.268 -31.546  1.00  0.00           H  
ATOM   1020  HA  ALA A  64      -4.313   7.891 -29.452  1.00  0.00           H  
ATOM   1021 1HB  ALA A  64      -3.563   9.779 -30.849  1.00  0.00           H  
ATOM   1022 2HB  ALA A  64      -3.826   8.328 -31.827  1.00  0.00           H  
ATOM   1023 3HB  ALA A  64      -5.029   9.610 -31.845  1.00  0.00           H  
ATOM   1024  N   LEU A  65      -6.824   9.978 -29.692  1.00  0.00           N  
ATOM   1025  CA  LEU A  65      -7.575  11.013 -29.000  1.00  0.00           C  
ATOM   1026  C   LEU A  65      -8.139  10.538 -27.665  1.00  0.00           C  
ATOM   1027  O   LEU A  65      -8.192  11.299 -26.705  1.00  0.00           O  
ATOM   1028  CB  LEU A  65      -8.642  11.546 -29.949  1.00  0.00           C  
ATOM   1029  CG  LEU A  65      -8.068  12.368 -31.158  1.00  0.00           C  
ATOM   1030  CD1 LEU A  65      -9.154  12.598 -32.150  1.00  0.00           C  
ATOM   1031  CD2 LEU A  65      -7.519  13.713 -30.656  1.00  0.00           C  
ATOM   1032  H   LEU A  65      -7.167   9.649 -30.594  1.00  0.00           H  
ATOM   1033  HA  LEU A  65      -6.906  11.800 -28.788  1.00  0.00           H  
ATOM   1034 1HB  LEU A  65      -9.206  10.707 -30.341  1.00  0.00           H  
ATOM   1035 2HB  LEU A  65      -9.316  12.196 -29.392  1.00  0.00           H  
ATOM   1036  HG  LEU A  65      -7.279  11.812 -31.650  1.00  0.00           H  
ATOM   1037 1HD1 LEU A  65      -8.767  13.167 -32.994  1.00  0.00           H  
ATOM   1038 2HD1 LEU A  65      -9.512  11.632 -32.488  1.00  0.00           H  
ATOM   1039 3HD1 LEU A  65      -9.948  13.134 -31.680  1.00  0.00           H  
ATOM   1040 1HD2 LEU A  65      -7.160  14.307 -31.478  1.00  0.00           H  
ATOM   1041 2HD2 LEU A  65      -8.297  14.233 -30.166  1.00  0.00           H  
ATOM   1042 3HD2 LEU A  65      -6.714  13.568 -29.962  1.00  0.00           H  
ATOM   1043  N   LYS A  66      -8.560   9.283 -27.590  1.00  0.00           N  
ATOM   1044  CA  LYS A  66      -9.017   8.719 -26.326  1.00  0.00           C  
ATOM   1045  C   LYS A  66      -7.911   8.829 -25.274  1.00  0.00           C  
ATOM   1046  O   LYS A  66      -8.173   9.166 -24.117  1.00  0.00           O  
ATOM   1047  CB  LYS A  66      -9.475   7.269 -26.503  1.00  0.00           C  
ATOM   1048  CG  LYS A  66      -9.914   6.539 -25.205  1.00  0.00           C  
ATOM   1049  CD  LYS A  66     -10.630   5.190 -25.499  1.00  0.00           C  
ATOM   1050  CE  LYS A  66      -9.725   4.185 -26.256  1.00  0.00           C  
ATOM   1051  NZ  LYS A  66     -10.384   2.862 -26.427  1.00  0.00           N  
ATOM   1052  H   LYS A  66      -8.606   8.719 -28.444  1.00  0.00           H  
ATOM   1053  HA  LYS A  66      -9.874   9.306 -25.976  1.00  0.00           H  
ATOM   1054 1HB  LYS A  66     -10.308   7.243 -27.209  1.00  0.00           H  
ATOM   1055 2HB  LYS A  66      -8.659   6.709 -26.947  1.00  0.00           H  
ATOM   1056 1HG  LYS A  66      -9.035   6.347 -24.581  1.00  0.00           H  
ATOM   1057 2HG  LYS A  66     -10.589   7.187 -24.643  1.00  0.00           H  
ATOM   1058 1HD  LYS A  66     -10.944   4.737 -24.553  1.00  0.00           H  
ATOM   1059 2HD  LYS A  66     -11.520   5.380 -26.097  1.00  0.00           H  
ATOM   1060 1HE  LYS A  66      -9.522   4.587 -27.245  1.00  0.00           H  
ATOM   1061 2HE  LYS A  66      -8.781   4.050 -25.725  1.00  0.00           H  
ATOM   1062 1HZ  LYS A  66      -9.787   2.242 -26.963  1.00  0.00           H  
ATOM   1063 2HZ  LYS A  66     -10.575   2.442 -25.518  1.00  0.00           H  
ATOM   1064 3HZ  LYS A  66     -11.247   2.993 -26.924  1.00  0.00           H  
ATOM   1065  N   ARG A  67      -6.664   8.549 -25.686  1.00  0.00           N  
ATOM   1066  CA  ARG A  67      -5.535   8.638 -24.757  1.00  0.00           C  
ATOM   1067  C   ARG A  67      -4.981  10.071 -24.617  1.00  0.00           C  
ATOM   1068  O   ARG A  67      -4.493  10.448 -23.549  1.00  0.00           O  
ATOM   1069  CB  ARG A  67      -4.428   7.680 -25.188  1.00  0.00           C  
ATOM   1070  CG  ARG A  67      -4.763   6.173 -25.150  1.00  0.00           C  
ATOM   1071  CD  ARG A  67      -5.121   5.727 -23.782  1.00  0.00           C  
ATOM   1072  NE  ARG A  67      -5.327   4.305 -23.660  1.00  0.00           N  
ATOM   1073  CZ  ARG A  67      -4.371   3.415 -23.338  1.00  0.00           C  
ATOM   1074  NH1 ARG A  67      -3.144   3.772 -23.144  1.00  0.00           N  
ATOM   1075  NH2 ARG A  67      -4.656   2.173 -23.185  1.00  0.00           N  
ATOM   1076  H   ARG A  67      -6.528   8.225 -26.646  1.00  0.00           H  
ATOM   1077  HA  ARG A  67      -5.886   8.342 -23.771  1.00  0.00           H  
ATOM   1078 1HB  ARG A  67      -4.186   7.894 -26.218  1.00  0.00           H  
ATOM   1079 2HB  ARG A  67      -3.544   7.848 -24.587  1.00  0.00           H  
ATOM   1080 1HG  ARG A  67      -5.602   5.967 -25.820  1.00  0.00           H  
ATOM   1081 2HG  ARG A  67      -3.892   5.612 -25.479  1.00  0.00           H  
ATOM   1082 1HD  ARG A  67      -4.341   6.029 -23.100  1.00  0.00           H  
ATOM   1083 2HD  ARG A  67      -6.048   6.198 -23.483  1.00  0.00           H  
ATOM   1084  HE  ARG A  67      -6.270   3.960 -23.767  1.00  0.00           H  
ATOM   1085 1HH1 ARG A  67      -2.864   4.721 -23.263  1.00  0.00           H  
ATOM   1086 2HH1 ARG A  67      -2.485   3.059 -22.824  1.00  0.00           H  
ATOM   1087 1HH2 ARG A  67      -5.602   1.838 -23.315  1.00  0.00           H  
ATOM   1088 2HH2 ARG A  67      -3.889   1.553 -22.899  1.00  0.00           H  
ATOM   1089  N   ASP A  68      -5.086  10.876 -25.675  1.00  0.00           N  
ATOM   1090  CA  ASP A  68      -4.661  12.278 -25.689  1.00  0.00           C  
ATOM   1091  C   ASP A  68      -5.583  13.096 -26.598  1.00  0.00           C  
ATOM   1092  O   ASP A  68      -5.350  13.189 -27.804  1.00  0.00           O  
ATOM   1093  CB  ASP A  68      -3.217  12.444 -26.183  1.00  0.00           C  
ATOM   1094  CG  ASP A  68      -2.772  13.942 -26.111  1.00  0.00           C  
ATOM   1095  OD1 ASP A  68      -3.637  14.816 -25.940  1.00  0.00           O  
ATOM   1096  OD2 ASP A  68      -1.589  14.205 -26.228  1.00  0.00           O  
ATOM   1097  H   ASP A  68      -5.461  10.483 -26.534  1.00  0.00           H  
ATOM   1098  HA  ASP A  68      -4.674  12.640 -24.674  1.00  0.00           H  
ATOM   1099 1HB  ASP A  68      -2.549  11.836 -25.568  1.00  0.00           H  
ATOM   1100 2HB  ASP A  68      -3.137  12.091 -27.213  1.00  0.00           H  
ATOM   1101  N   PRO A  69      -6.622  13.754 -26.039  1.00  0.00           N  
ATOM   1102  CA  PRO A  69      -7.649  14.481 -26.738  1.00  0.00           C  
ATOM   1103  C   PRO A  69      -7.295  15.894 -27.163  1.00  0.00           C  
ATOM   1104  O   PRO A  69      -8.178  16.636 -27.601  1.00  0.00           O  
ATOM   1105  CB  PRO A  69      -8.794  14.472 -25.728  1.00  0.00           C  
ATOM   1106  CG  PRO A  69      -8.098  14.563 -24.396  1.00  0.00           C  
ATOM   1107  CD  PRO A  69      -6.827  13.722 -24.571  1.00  0.00           C  
ATOM   1108  HA  PRO A  69      -7.941  13.888 -27.626  1.00  0.00           H  
ATOM   1109 1HB  PRO A  69      -9.470  15.323 -25.916  1.00  0.00           H  
ATOM   1110 2HB  PRO A  69      -9.387  13.552 -25.835  1.00  0.00           H  
ATOM   1111 1HG  PRO A  69      -7.893  15.606 -24.149  1.00  0.00           H  
ATOM   1112 2HG  PRO A  69      -8.760  14.164 -23.608  1.00  0.00           H  
ATOM   1113 1HD  PRO A  69      -5.998  14.223 -24.043  1.00  0.00           H  
ATOM   1114 2HD  PRO A  69      -6.998  12.688 -24.223  1.00  0.00           H  
ATOM   1115  N   ASN A  70      -6.034  16.312 -27.030  1.00  0.00           N  
ATOM   1116  CA  ASN A  70      -5.715  17.677 -27.422  1.00  0.00           C  
ATOM   1117  C   ASN A  70      -4.620  17.640 -28.462  1.00  0.00           C  
ATOM   1118  O   ASN A  70      -3.661  18.414 -28.456  1.00  0.00           O  
ATOM   1119  CB  ASN A  70      -5.307  18.496 -26.219  1.00  0.00           C  
ATOM   1120  CG  ASN A  70      -6.422  18.663 -25.216  1.00  0.00           C  
ATOM   1121  OD1 ASN A  70      -7.395  19.385 -25.450  1.00  0.00           O  
ATOM   1122  ND2 ASN A  70      -6.293  18.001 -24.088  1.00  0.00           N  
ATOM   1123  H   ASN A  70      -5.266  15.718 -26.649  1.00  0.00           H  
ATOM   1124  HA  ASN A  70      -6.591  18.145 -27.877  1.00  0.00           H  
ATOM   1125 1HB  ASN A  70      -4.457  18.020 -25.721  1.00  0.00           H  
ATOM   1126 2HB  ASN A  70      -4.976  19.478 -26.538  1.00  0.00           H  
ATOM   1127 1HD2 ASN A  70      -7.004  18.078 -23.391  1.00  0.00           H  
ATOM   1128 2HD2 ASN A  70      -5.489  17.430 -23.929  1.00  0.00           H  
ATOM   1129  N   ASN A  71      -4.845  16.764 -29.418  1.00  0.00           N  
ATOM   1130  CA  ASN A  71      -3.981  16.535 -30.548  1.00  0.00           C  
ATOM   1131  C   ASN A  71      -4.614  17.169 -31.775  1.00  0.00           C  
ATOM   1132  O   ASN A  71      -5.491  16.570 -32.402  1.00  0.00           O  
ATOM   1133  CB  ASN A  71      -3.785  15.031 -30.688  1.00  0.00           C  
ATOM   1134  CG  ASN A  71      -2.837  14.627 -31.750  1.00  0.00           C  
ATOM   1135  OD1 ASN A  71      -2.666  15.337 -32.749  1.00  0.00           O  
ATOM   1136  ND2 ASN A  71      -2.208  13.498 -31.564  1.00  0.00           N  
ATOM   1137  H   ASN A  71      -5.669  16.176 -29.327  1.00  0.00           H  
ATOM   1138  HA  ASN A  71      -3.021  17.015 -30.365  1.00  0.00           H  
ATOM   1139 1HB  ASN A  71      -3.439  14.629 -29.729  1.00  0.00           H  
ATOM   1140 2HB  ASN A  71      -4.738  14.573 -30.887  1.00  0.00           H  
ATOM   1141 1HD2 ASN A  71      -1.534  13.179 -32.236  1.00  0.00           H  
ATOM   1142 2HD2 ASN A  71      -2.381  12.960 -30.734  1.00  0.00           H  
ATOM   1143  N   ALA A  72      -4.216  18.398 -32.109  1.00  0.00           N  
ATOM   1144  CA  ALA A  72      -4.876  19.084 -33.214  1.00  0.00           C  
ATOM   1145  C   ALA A  72      -4.716  18.323 -34.511  1.00  0.00           C  
ATOM   1146  O   ALA A  72      -5.642  18.299 -35.326  1.00  0.00           O  
ATOM   1147  CB  ALA A  72      -4.332  20.496 -33.399  1.00  0.00           C  
ATOM   1148  H   ALA A  72      -3.485  18.858 -31.566  1.00  0.00           H  
ATOM   1149  HA  ALA A  72      -5.931  19.148 -32.987  1.00  0.00           H  
ATOM   1150 1HB  ALA A  72      -4.879  20.990 -34.213  1.00  0.00           H  
ATOM   1151 2HB  ALA A  72      -4.465  21.055 -32.492  1.00  0.00           H  
ATOM   1152 3HB  ALA A  72      -3.276  20.454 -33.648  1.00  0.00           H  
ATOM   1153  N   GLU A  73      -3.555  17.689 -34.723  1.00  0.00           N  
ATOM   1154  CA  GLU A  73      -3.370  16.976 -35.969  1.00  0.00           C  
ATOM   1155  C   GLU A  73      -4.301  15.777 -36.066  1.00  0.00           C  
ATOM   1156  O   GLU A  73      -4.885  15.549 -37.127  1.00  0.00           O  
ATOM   1157  CB  GLU A  73      -1.936  16.498 -36.162  1.00  0.00           C  
ATOM   1158  CG  GLU A  73      -0.903  17.586 -36.367  1.00  0.00           C  
ATOM   1159  CD  GLU A  73       0.508  17.036 -36.611  1.00  0.00           C  
ATOM   1160  OE1 GLU A  73       0.660  15.839 -36.809  1.00  0.00           O  
ATOM   1161  OE2 GLU A  73       1.428  17.822 -36.586  1.00  0.00           O  
ATOM   1162  H   GLU A  73      -2.821  17.723 -34.026  1.00  0.00           H  
ATOM   1163  HA  GLU A  73      -3.608  17.651 -36.789  1.00  0.00           H  
ATOM   1164 1HB  GLU A  73      -1.633  15.865 -35.327  1.00  0.00           H  
ATOM   1165 2HB  GLU A  73      -1.921  15.907 -37.050  1.00  0.00           H  
ATOM   1166 1HG  GLU A  73      -1.196  18.188 -37.230  1.00  0.00           H  
ATOM   1167 2HG  GLU A  73      -0.895  18.239 -35.497  1.00  0.00           H  
ATOM   1168  N   ALA A  74      -4.471  15.028 -34.963  1.00  0.00           N  
ATOM   1169  CA  ALA A  74      -5.385  13.890 -34.993  1.00  0.00           C  
ATOM   1170  C   ALA A  74      -6.805  14.360 -35.238  1.00  0.00           C  
ATOM   1171  O   ALA A  74      -7.522  13.729 -36.010  1.00  0.00           O  
ATOM   1172  CB  ALA A  74      -5.320  13.095 -33.702  1.00  0.00           C  
ATOM   1173  H   ALA A  74      -3.921  15.237 -34.134  1.00  0.00           H  
ATOM   1174  HA  ALA A  74      -5.114  13.241 -35.813  1.00  0.00           H  
ATOM   1175 1HB  ALA A  74      -6.003  12.245 -33.758  1.00  0.00           H  
ATOM   1176 2HB  ALA A  74      -4.314  12.739 -33.544  1.00  0.00           H  
ATOM   1177 3HB  ALA A  74      -5.602  13.731 -32.899  1.00  0.00           H  
ATOM   1178  N   TRP A  75      -7.211  15.487 -34.642  1.00  0.00           N  
ATOM   1179  CA  TRP A  75      -8.578  15.951 -34.872  1.00  0.00           C  
ATOM   1180  C   TRP A  75      -8.759  16.356 -36.329  1.00  0.00           C  
ATOM   1181  O   TRP A  75      -9.764  15.991 -36.971  1.00  0.00           O  
ATOM   1182  CB  TRP A  75      -8.912  17.162 -33.996  1.00  0.00           C  
ATOM   1183  CG  TRP A  75      -9.171  16.874 -32.571  1.00  0.00           C  
ATOM   1184  CD1 TRP A  75      -8.409  17.260 -31.522  1.00  0.00           C  
ATOM   1185  CD2 TRP A  75     -10.267  16.137 -32.012  1.00  0.00           C  
ATOM   1186  NE1 TRP A  75      -8.967  16.826 -30.347  1.00  0.00           N  
ATOM   1187  CE2 TRP A  75     -10.095  16.138 -30.628  1.00  0.00           C  
ATOM   1188  CE3 TRP A  75     -11.352  15.481 -32.557  1.00  0.00           C  
ATOM   1189  CZ2 TRP A  75     -10.965  15.500 -29.785  1.00  0.00           C  
ATOM   1190  CZ3 TRP A  75     -12.232  14.828 -31.697  1.00  0.00           C  
ATOM   1191  CH2 TRP A  75     -12.039  14.841 -30.355  1.00  0.00           C  
ATOM   1192  H   TRP A  75      -6.591  15.979 -33.992  1.00  0.00           H  
ATOM   1193  HA  TRP A  75      -9.262  15.145 -34.642  1.00  0.00           H  
ATOM   1194 1HB  TRP A  75      -8.081  17.862 -34.038  1.00  0.00           H  
ATOM   1195 2HB  TRP A  75      -9.785  17.671 -34.402  1.00  0.00           H  
ATOM   1196  HD1 TRP A  75      -7.500  17.816 -31.611  1.00  0.00           H  
ATOM   1197  HE1 TRP A  75      -8.611  16.955 -29.375  1.00  0.00           H  
ATOM   1198  HE3 TRP A  75     -11.506  15.466 -33.633  1.00  0.00           H  
ATOM   1199  HZ2 TRP A  75     -10.815  15.496 -28.703  1.00  0.00           H  
ATOM   1200  HZ3 TRP A  75     -13.069  14.303 -32.119  1.00  0.00           H  
ATOM   1201  HH2 TRP A  75     -12.744  14.318 -29.710  1.00  0.00           H  
ATOM   1202  N   TYR A  76      -7.786  17.054 -36.879  1.00  0.00           N  
ATOM   1203  CA  TYR A  76      -7.792  17.497 -38.252  1.00  0.00           C  
ATOM   1204  C   TYR A  76      -7.880  16.337 -39.230  1.00  0.00           C  
ATOM   1205  O   TYR A  76      -8.726  16.332 -40.117  1.00  0.00           O  
ATOM   1206  CB  TYR A  76      -6.598  18.380 -38.526  1.00  0.00           C  
ATOM   1207  CG  TYR A  76      -6.397  18.720 -39.938  1.00  0.00           C  
ATOM   1208  CD1 TYR A  76      -7.273  19.558 -40.578  1.00  0.00           C  
ATOM   1209  CD2 TYR A  76      -5.304  18.213 -40.600  1.00  0.00           C  
ATOM   1210  CE1 TYR A  76      -7.067  19.882 -41.891  1.00  0.00           C  
ATOM   1211  CE2 TYR A  76      -5.089  18.548 -41.904  1.00  0.00           C  
ATOM   1212  CZ  TYR A  76      -5.972  19.382 -42.551  1.00  0.00           C  
ATOM   1213  OH  TYR A  76      -5.763  19.718 -43.858  1.00  0.00           O  
ATOM   1214  H   TYR A  76      -6.983  17.337 -36.297  1.00  0.00           H  
ATOM   1215  HA  TYR A  76      -8.696  18.096 -38.391  1.00  0.00           H  
ATOM   1216 1HB  TYR A  76      -6.682  19.307 -37.974  1.00  0.00           H  
ATOM   1217 2HB  TYR A  76      -5.700  17.883 -38.170  1.00  0.00           H  
ATOM   1218  HD1 TYR A  76      -8.127  19.954 -40.044  1.00  0.00           H  
ATOM   1219  HD2 TYR A  76      -4.607  17.549 -40.082  1.00  0.00           H  
ATOM   1220  HE1 TYR A  76      -7.748  20.530 -42.413  1.00  0.00           H  
ATOM   1221  HE2 TYR A  76      -4.220  18.153 -42.435  1.00  0.00           H  
ATOM   1222  HH  TYR A  76      -4.937  19.327 -44.168  1.00  0.00           H  
ATOM   1223  N   ASN A  77      -6.968  15.370 -39.062  1.00  0.00           N  
ATOM   1224  CA  ASN A  77      -6.951  14.215 -39.941  1.00  0.00           C  
ATOM   1225  C   ASN A  77      -8.131  13.267 -39.698  1.00  0.00           C  
ATOM   1226  O   ASN A  77      -8.542  12.560 -40.622  1.00  0.00           O  
ATOM   1227  CB  ASN A  77      -5.605  13.548 -39.910  1.00  0.00           C  
ATOM   1228  CG  ASN A  77      -4.554  14.318 -40.684  1.00  0.00           C  
ATOM   1229  OD1 ASN A  77      -4.818  14.985 -41.709  1.00  0.00           O  
ATOM   1230  ND2 ASN A  77      -3.337  14.254 -40.198  1.00  0.00           N  
ATOM   1231  H   ASN A  77      -6.284  15.443 -38.317  1.00  0.00           H  
ATOM   1232  HA  ASN A  77      -7.058  14.588 -40.941  1.00  0.00           H  
ATOM   1233 1HB  ASN A  77      -5.274  13.375 -38.881  1.00  0.00           H  
ATOM   1234 2HB  ASN A  77      -5.699  12.613 -40.405  1.00  0.00           H  
ATOM   1235 1HD2 ASN A  77      -2.591  14.750 -40.650  1.00  0.00           H  
ATOM   1236 2HD2 ASN A  77      -3.143  13.732 -39.368  1.00  0.00           H  
ATOM   1237  N   LEU A  78      -8.707  13.248 -38.479  1.00  0.00           N  
ATOM   1238  CA  LEU A  78      -9.912  12.468 -38.225  1.00  0.00           C  
ATOM   1239  C   LEU A  78     -10.981  13.071 -39.122  1.00  0.00           C  
ATOM   1240  O   LEU A  78     -11.687  12.362 -39.845  1.00  0.00           O  
ATOM   1241  CB  LEU A  78     -10.317  12.544 -36.730  1.00  0.00           C  
ATOM   1242  CG  LEU A  78     -11.591  11.781 -36.252  1.00  0.00           C  
ATOM   1243  CD1 LEU A  78     -11.438  10.314 -36.474  1.00  0.00           C  
ATOM   1244  CD2 LEU A  78     -11.814  12.036 -34.771  1.00  0.00           C  
ATOM   1245  H   LEU A  78      -8.284  13.756 -37.702  1.00  0.00           H  
ATOM   1246  HA  LEU A  78      -9.752  11.435 -38.524  1.00  0.00           H  
ATOM   1247 1HB  LEU A  78      -9.483  12.172 -36.136  1.00  0.00           H  
ATOM   1248 2HB  LEU A  78     -10.460  13.587 -36.474  1.00  0.00           H  
ATOM   1249  HG  LEU A  78     -12.455  12.132 -36.810  1.00  0.00           H  
ATOM   1250 1HD1 LEU A  78     -12.327   9.816 -36.120  1.00  0.00           H  
ATOM   1251 2HD1 LEU A  78     -11.308  10.117 -37.528  1.00  0.00           H  
ATOM   1252 3HD1 LEU A  78     -10.581   9.943 -35.917  1.00  0.00           H  
ATOM   1253 1HD2 LEU A  78     -12.713  11.509 -34.438  1.00  0.00           H  
ATOM   1254 2HD2 LEU A  78     -10.963  11.674 -34.222  1.00  0.00           H  
ATOM   1255 3HD2 LEU A  78     -11.930  13.101 -34.596  1.00  0.00           H  
ATOM   1256  N   GLY A  79     -11.045  14.410 -39.108  1.00  0.00           N  
ATOM   1257  CA  GLY A  79     -11.955  15.178 -39.935  1.00  0.00           C  
ATOM   1258  C   GLY A  79     -11.752  14.823 -41.391  1.00  0.00           C  
ATOM   1259  O   GLY A  79     -12.721  14.476 -42.068  1.00  0.00           O  
ATOM   1260  H   GLY A  79     -10.445  14.927 -38.453  1.00  0.00           H  
ATOM   1261 1HA  GLY A  79     -12.972  14.943 -39.643  1.00  0.00           H  
ATOM   1262 2HA  GLY A  79     -11.786  16.243 -39.773  1.00  0.00           H  
ATOM   1263  N   ASN A  80     -10.502  14.884 -41.868  1.00  0.00           N  
ATOM   1264  CA  ASN A  80     -10.191  14.574 -43.257  1.00  0.00           C  
ATOM   1265  C   ASN A  80     -10.586  13.166 -43.654  1.00  0.00           C  
ATOM   1266  O   ASN A  80     -11.109  12.955 -44.748  1.00  0.00           O  
ATOM   1267  CB  ASN A  80      -8.717  14.698 -43.519  1.00  0.00           C  
ATOM   1268  CG  ASN A  80      -8.185  16.065 -43.659  1.00  0.00           C  
ATOM   1269  OD1 ASN A  80      -8.877  16.976 -44.130  1.00  0.00           O  
ATOM   1270  ND2 ASN A  80      -6.972  16.276 -43.261  1.00  0.00           N  
ATOM   1271  H   ASN A  80      -9.764  15.227 -41.242  1.00  0.00           H  
ATOM   1272  HA  ASN A  80     -10.739  15.267 -43.894  1.00  0.00           H  
ATOM   1273 1HB  ASN A  80      -8.176  14.183 -42.753  1.00  0.00           H  
ATOM   1274 2HB  ASN A  80      -8.516  14.175 -44.445  1.00  0.00           H  
ATOM   1275 1HD2 ASN A  80      -6.593  17.187 -43.364  1.00  0.00           H  
ATOM   1276 2HD2 ASN A  80      -6.392  15.548 -42.841  1.00  0.00           H  
ATOM   1277  N   ALA A  81     -10.367  12.179 -42.794  1.00  0.00           N  
ATOM   1278  CA  ALA A  81     -10.754  10.834 -43.158  1.00  0.00           C  
ATOM   1279  C   ALA A  81     -12.279  10.771 -43.383  1.00  0.00           C  
ATOM   1280  O   ALA A  81     -12.748  10.254 -44.398  1.00  0.00           O  
ATOM   1281  CB  ALA A  81     -10.286   9.878 -42.084  1.00  0.00           C  
ATOM   1282  H   ALA A  81      -9.864  12.362 -41.915  1.00  0.00           H  
ATOM   1283  HA  ALA A  81     -10.273  10.580 -44.101  1.00  0.00           H  
ATOM   1284 1HB  ALA A  81     -10.549   8.877 -42.352  1.00  0.00           H  
ATOM   1285 2HB  ALA A  81      -9.210   9.951 -41.969  1.00  0.00           H  
ATOM   1286 3HB  ALA A  81     -10.767  10.153 -41.148  1.00  0.00           H  
ATOM   1287  N   TYR A  82     -13.048  11.400 -42.483  1.00  0.00           N  
ATOM   1288  CA  TYR A  82     -14.506  11.415 -42.643  1.00  0.00           C  
ATOM   1289  C   TYR A  82     -14.946  12.185 -43.885  1.00  0.00           C  
ATOM   1290  O   TYR A  82     -15.853  11.744 -44.602  1.00  0.00           O  
ATOM   1291  CB  TYR A  82     -15.196  12.010 -41.416  1.00  0.00           C  
ATOM   1292  CG  TYR A  82     -15.374  11.063 -40.240  1.00  0.00           C  
ATOM   1293  CD1 TYR A  82     -14.611  11.172 -39.088  1.00  0.00           C  
ATOM   1294  CD2 TYR A  82     -16.357  10.093 -40.317  1.00  0.00           C  
ATOM   1295  CE1 TYR A  82     -14.838  10.317 -38.031  1.00  0.00           C  
ATOM   1296  CE2 TYR A  82     -16.576   9.241 -39.264  1.00  0.00           C  
ATOM   1297  CZ  TYR A  82     -15.826   9.354 -38.122  1.00  0.00           C  
ATOM   1298  OH  TYR A  82     -16.060   8.501 -37.063  1.00  0.00           O  
ATOM   1299  H   TYR A  82     -12.613  11.820 -41.652  1.00  0.00           H  
ATOM   1300  HA  TYR A  82     -14.841  10.381 -42.760  1.00  0.00           H  
ATOM   1301 1HB  TYR A  82     -14.619  12.873 -41.064  1.00  0.00           H  
ATOM   1302 2HB  TYR A  82     -16.180  12.393 -41.706  1.00  0.00           H  
ATOM   1303  HD1 TYR A  82     -13.847  11.936 -39.006  1.00  0.00           H  
ATOM   1304  HD2 TYR A  82     -16.964  10.003 -41.217  1.00  0.00           H  
ATOM   1305  HE1 TYR A  82     -14.255  10.406 -37.126  1.00  0.00           H  
ATOM   1306  HE2 TYR A  82     -17.355   8.482 -39.332  1.00  0.00           H  
ATOM   1307  HH  TYR A  82     -15.566   8.793 -36.292  1.00  0.00           H  
ATOM   1308  N   TYR A  83     -14.281  13.309 -44.132  1.00  0.00           N  
ATOM   1309  CA  TYR A  83     -14.507  14.214 -45.250  1.00  0.00           C  
ATOM   1310  C   TYR A  83     -14.327  13.468 -46.573  1.00  0.00           C  
ATOM   1311  O   TYR A  83     -15.198  13.506 -47.444  1.00  0.00           O  
ATOM   1312  CB  TYR A  83     -13.486  15.338 -45.120  1.00  0.00           C  
ATOM   1313  CG  TYR A  83     -13.469  16.452 -46.064  1.00  0.00           C  
ATOM   1314  CD1 TYR A  83     -14.340  17.535 -45.920  1.00  0.00           C  
ATOM   1315  CD2 TYR A  83     -12.495  16.445 -47.046  1.00  0.00           C  
ATOM   1316  CE1 TYR A  83     -14.233  18.608 -46.767  1.00  0.00           C  
ATOM   1317  CE2 TYR A  83     -12.389  17.499 -47.886  1.00  0.00           C  
ATOM   1318  CZ  TYR A  83     -13.247  18.584 -47.758  1.00  0.00           C  
ATOM   1319  OH  TYR A  83     -13.096  19.647 -48.594  1.00  0.00           O  
ATOM   1320  H   TYR A  83     -13.568  13.587 -43.450  1.00  0.00           H  
ATOM   1321  HA  TYR A  83     -15.519  14.605 -45.196  1.00  0.00           H  
ATOM   1322 1HB  TYR A  83     -13.532  15.753 -44.133  1.00  0.00           H  
ATOM   1323 2HB  TYR A  83     -12.535  14.885 -45.188  1.00  0.00           H  
ATOM   1324  HD1 TYR A  83     -15.095  17.539 -45.127  1.00  0.00           H  
ATOM   1325  HD2 TYR A  83     -11.807  15.592 -47.134  1.00  0.00           H  
ATOM   1326  HE1 TYR A  83     -14.901  19.473 -46.653  1.00  0.00           H  
ATOM   1327  HE2 TYR A  83     -11.611  17.494 -48.656  1.00  0.00           H  
ATOM   1328  HH  TYR A  83     -12.277  19.521 -49.094  1.00  0.00           H  
ATOM   1329  N   LYS A  84     -13.219  12.726 -46.693  1.00  0.00           N  
ATOM   1330  CA  LYS A  84     -12.910  11.948 -47.891  1.00  0.00           C  
ATOM   1331  C   LYS A  84     -13.943  10.859 -48.147  1.00  0.00           C  
ATOM   1332  O   LYS A  84     -14.252  10.538 -49.295  1.00  0.00           O  
ATOM   1333  CB  LYS A  84     -11.529  11.315 -47.758  1.00  0.00           C  
ATOM   1334  CG  LYS A  84     -10.349  12.279 -47.806  1.00  0.00           C  
ATOM   1335  CD  LYS A  84     -10.087  12.805 -49.211  1.00  0.00           C  
ATOM   1336  CE  LYS A  84      -8.790  13.596 -49.254  1.00  0.00           C  
ATOM   1337  NZ  LYS A  84      -8.517  14.160 -50.608  1.00  0.00           N  
ATOM   1338  H   LYS A  84     -12.535  12.744 -45.936  1.00  0.00           H  
ATOM   1339  HA  LYS A  84     -12.917  12.609 -48.749  1.00  0.00           H  
ATOM   1340 1HB  LYS A  84     -11.485  10.765 -46.812  1.00  0.00           H  
ATOM   1341 2HB  LYS A  84     -11.404  10.597 -48.558  1.00  0.00           H  
ATOM   1342 1HG  LYS A  84     -10.573  13.134 -47.174  1.00  0.00           H  
ATOM   1343 2HG  LYS A  84      -9.463  11.795 -47.409  1.00  0.00           H  
ATOM   1344 1HD  LYS A  84     -10.028  11.975 -49.914  1.00  0.00           H  
ATOM   1345 2HD  LYS A  84     -10.896  13.466 -49.514  1.00  0.00           H  
ATOM   1346 1HE  LYS A  84      -8.848  14.409 -48.531  1.00  0.00           H  
ATOM   1347 2HE  LYS A  84      -7.966  12.935 -48.973  1.00  0.00           H  
ATOM   1348 1HZ  LYS A  84      -7.647  14.672 -50.590  1.00  0.00           H  
ATOM   1349 2HZ  LYS A  84      -8.449  13.407 -51.281  1.00  0.00           H  
ATOM   1350 3HZ  LYS A  84      -9.266  14.781 -50.875  1.00  0.00           H  
ATOM   1351  N   GLN A  85     -14.533  10.333 -47.073  1.00  0.00           N  
ATOM   1352  CA  GLN A  85     -15.569   9.312 -47.169  1.00  0.00           C  
ATOM   1353  C   GLN A  85     -16.948   9.930 -47.473  1.00  0.00           C  
ATOM   1354  O   GLN A  85     -17.938   9.200 -47.580  1.00  0.00           O  
ATOM   1355  CB  GLN A  85     -15.689   8.521 -45.871  1.00  0.00           C  
ATOM   1356  CG  GLN A  85     -14.526   7.642 -45.507  1.00  0.00           C  
ATOM   1357  CD  GLN A  85     -14.791   6.994 -44.170  1.00  0.00           C  
ATOM   1358  OE1 GLN A  85     -15.593   7.515 -43.387  1.00  0.00           O  
ATOM   1359  NE2 GLN A  85     -14.178   5.854 -43.916  1.00  0.00           N  
ATOM   1360  H   GLN A  85     -14.185  10.596 -46.140  1.00  0.00           H  
ATOM   1361  HA  GLN A  85     -15.308   8.633 -47.973  1.00  0.00           H  
ATOM   1362 1HB  GLN A  85     -15.819   9.217 -45.052  1.00  0.00           H  
ATOM   1363 2HB  GLN A  85     -16.572   7.892 -45.913  1.00  0.00           H  
ATOM   1364 1HG  GLN A  85     -14.420   6.867 -46.262  1.00  0.00           H  
ATOM   1365 2HG  GLN A  85     -13.610   8.220 -45.433  1.00  0.00           H  
ATOM   1366 1HE2 GLN A  85     -14.353   5.392 -43.053  1.00  0.00           H  
ATOM   1367 2HE2 GLN A  85     -13.570   5.453 -44.601  1.00  0.00           H  
ATOM   1368  N   GLY A  86     -17.012  11.255 -47.586  1.00  0.00           N  
ATOM   1369  CA  GLY A  86     -18.235  11.994 -47.871  1.00  0.00           C  
ATOM   1370  C   GLY A  86     -19.049  12.380 -46.640  1.00  0.00           C  
ATOM   1371  O   GLY A  86     -20.180  12.861 -46.785  1.00  0.00           O  
ATOM   1372  H   GLY A  86     -16.168  11.820 -47.507  1.00  0.00           H  
ATOM   1373 1HA  GLY A  86     -17.955  12.900 -48.412  1.00  0.00           H  
ATOM   1374 2HA  GLY A  86     -18.848  11.404 -48.549  1.00  0.00           H  
ATOM   1375  N   ASP A  87     -18.534  12.151 -45.432  1.00  0.00           N  
ATOM   1376  CA  ASP A  87     -19.285  12.516 -44.250  1.00  0.00           C  
ATOM   1377  C   ASP A  87     -18.829  13.892 -43.783  1.00  0.00           C  
ATOM   1378  O   ASP A  87     -17.892  14.039 -42.980  1.00  0.00           O  
ATOM   1379  CB  ASP A  87     -19.180  11.455 -43.152  1.00  0.00           C  
ATOM   1380  CG  ASP A  87     -20.097  11.733 -41.951  1.00  0.00           C  
ATOM   1381  OD1 ASP A  87     -20.498  12.885 -41.740  1.00  0.00           O  
ATOM   1382  OD2 ASP A  87     -20.436  10.784 -41.274  1.00  0.00           O  
ATOM   1383  H   ASP A  87     -17.597  11.753 -45.332  1.00  0.00           H  
ATOM   1384  HA  ASP A  87     -20.341  12.582 -44.512  1.00  0.00           H  
ATOM   1385 1HB  ASP A  87     -19.457  10.477 -43.577  1.00  0.00           H  
ATOM   1386 2HB  ASP A  87     -18.144  11.370 -42.813  1.00  0.00           H  
ATOM   1387  N   TYR A  88     -19.493  14.901 -44.333  1.00  0.00           N  
ATOM   1388  CA  TYR A  88     -19.123  16.287 -44.142  1.00  0.00           C  
ATOM   1389  C   TYR A  88     -19.524  16.810 -42.783  1.00  0.00           C  
ATOM   1390  O   TYR A  88     -18.932  17.759 -42.288  1.00  0.00           O  
ATOM   1391  CB  TYR A  88     -19.721  17.100 -45.265  1.00  0.00           C  
ATOM   1392  CG  TYR A  88     -19.072  16.749 -46.571  1.00  0.00           C  
ATOM   1393  CD1 TYR A  88     -19.729  15.957 -47.480  1.00  0.00           C  
ATOM   1394  CD2 TYR A  88     -17.811  17.186 -46.859  1.00  0.00           C  
ATOM   1395  CE1 TYR A  88     -19.119  15.597 -48.676  1.00  0.00           C  
ATOM   1396  CE2 TYR A  88     -17.197  16.829 -48.054  1.00  0.00           C  
ATOM   1397  CZ  TYR A  88     -17.834  16.049 -48.952  1.00  0.00           C  
ATOM   1398  OH  TYR A  88     -17.233  15.698 -50.129  1.00  0.00           O  
ATOM   1399  H   TYR A  88     -20.252  14.679 -44.969  1.00  0.00           H  
ATOM   1400  HA  TYR A  88     -18.051  16.360 -44.221  1.00  0.00           H  
ATOM   1401 1HB  TYR A  88     -20.809  16.915 -45.340  1.00  0.00           H  
ATOM   1402 2HB  TYR A  88     -19.591  18.159 -45.080  1.00  0.00           H  
ATOM   1403  HD1 TYR A  88     -20.753  15.592 -47.284  1.00  0.00           H  
ATOM   1404  HD2 TYR A  88     -17.289  17.805 -46.138  1.00  0.00           H  
ATOM   1405  HE1 TYR A  88     -19.645  14.966 -49.393  1.00  0.00           H  
ATOM   1406  HE2 TYR A  88     -16.198  17.168 -48.268  1.00  0.00           H  
ATOM   1407  HH  TYR A  88     -16.347  16.106 -50.161  1.00  0.00           H  
ATOM   1408  N   ASP A  89     -20.539  16.206 -42.171  1.00  0.00           N  
ATOM   1409  CA  ASP A  89     -20.965  16.687 -40.866  1.00  0.00           C  
ATOM   1410  C   ASP A  89     -19.928  16.289 -39.826  1.00  0.00           C  
ATOM   1411  O   ASP A  89     -19.561  17.092 -38.963  1.00  0.00           O  
ATOM   1412  CB  ASP A  89     -22.323  16.096 -40.530  1.00  0.00           C  
ATOM   1413  CG  ASP A  89     -23.418  16.668 -41.425  1.00  0.00           C  
ATOM   1414  OD1 ASP A  89     -23.229  17.731 -41.985  1.00  0.00           O  
ATOM   1415  OD2 ASP A  89     -24.411  16.021 -41.576  1.00  0.00           O  
ATOM   1416  H   ASP A  89     -21.042  15.443 -42.614  1.00  0.00           H  
ATOM   1417  HA  ASP A  89     -21.044  17.768 -40.895  1.00  0.00           H  
ATOM   1418 1HB  ASP A  89     -22.290  15.000 -40.655  1.00  0.00           H  
ATOM   1419 2HB  ASP A  89     -22.563  16.297 -39.489  1.00  0.00           H  
ATOM   1420  N   GLU A  90     -19.411  15.058 -39.934  1.00  0.00           N  
ATOM   1421  CA  GLU A  90     -18.368  14.644 -39.016  1.00  0.00           C  
ATOM   1422  C   GLU A  90     -17.106  15.447 -39.284  1.00  0.00           C  
ATOM   1423  O   GLU A  90     -16.500  15.997 -38.359  1.00  0.00           O  
ATOM   1424  CB  GLU A  90     -18.137  13.144 -39.120  1.00  0.00           C  
ATOM   1425  CG  GLU A  90     -19.262  12.275 -38.512  1.00  0.00           C  
ATOM   1426  CD  GLU A  90     -19.359  12.338 -36.993  1.00  0.00           C  
ATOM   1427  OE1 GLU A  90     -18.400  12.003 -36.339  1.00  0.00           O  
ATOM   1428  OE2 GLU A  90     -20.383  12.744 -36.489  1.00  0.00           O  
ATOM   1429  H   GLU A  90     -19.773  14.391 -40.642  1.00  0.00           H  
ATOM   1430  HA  GLU A  90     -18.700  14.862 -37.995  1.00  0.00           H  
ATOM   1431 1HB  GLU A  90     -18.076  12.879 -40.175  1.00  0.00           H  
ATOM   1432 2HB  GLU A  90     -17.202  12.878 -38.690  1.00  0.00           H  
ATOM   1433 1HG  GLU A  90     -20.212  12.609 -38.934  1.00  0.00           H  
ATOM   1434 2HG  GLU A  90     -19.114  11.240 -38.817  1.00  0.00           H  
ATOM   1435  N   ALA A  91     -16.793  15.693 -40.566  1.00  0.00           N  
ATOM   1436  CA  ALA A  91     -15.624  16.485 -40.896  1.00  0.00           C  
ATOM   1437  C   ALA A  91     -15.694  17.877 -40.256  1.00  0.00           C  
ATOM   1438  O   ALA A  91     -14.697  18.340 -39.711  1.00  0.00           O  
ATOM   1439  CB  ALA A  91     -15.477  16.585 -42.381  1.00  0.00           C  
ATOM   1440  H   ALA A  91     -17.311  15.231 -41.322  1.00  0.00           H  
ATOM   1441  HA  ALA A  91     -14.753  15.977 -40.495  1.00  0.00           H  
ATOM   1442 1HB  ALA A  91     -14.590  17.134 -42.613  1.00  0.00           H  
ATOM   1443 2HB  ALA A  91     -15.420  15.585 -42.788  1.00  0.00           H  
ATOM   1444 3HB  ALA A  91     -16.337  17.097 -42.795  1.00  0.00           H  
ATOM   1445  N   ILE A  92     -16.883  18.504 -40.247  1.00  0.00           N  
ATOM   1446  CA  ILE A  92     -17.035  19.815 -39.619  1.00  0.00           C  
ATOM   1447  C   ILE A  92     -16.739  19.761 -38.125  1.00  0.00           C  
ATOM   1448  O   ILE A  92     -16.002  20.619 -37.612  1.00  0.00           O  
ATOM   1449  CB  ILE A  92     -18.481  20.383 -39.836  1.00  0.00           C  
ATOM   1450  CG1 ILE A  92     -18.628  20.766 -41.299  1.00  0.00           C  
ATOM   1451  CG2 ILE A  92     -18.817  21.543 -38.872  1.00  0.00           C  
ATOM   1452  CD1 ILE A  92     -20.047  21.038 -41.776  1.00  0.00           C  
ATOM   1453  H   ILE A  92     -17.665  18.091 -40.772  1.00  0.00           H  
ATOM   1454  HA  ILE A  92     -16.338  20.494 -40.077  1.00  0.00           H  
ATOM   1455  HB  ILE A  92     -19.191  19.579 -39.662  1.00  0.00           H  
ATOM   1456 1HG1 ILE A  92     -18.049  21.664 -41.482  1.00  0.00           H  
ATOM   1457 2HG1 ILE A  92     -18.215  19.983 -41.878  1.00  0.00           H  
ATOM   1458 1HG2 ILE A  92     -19.829  21.884 -39.046  1.00  0.00           H  
ATOM   1459 2HG2 ILE A  92     -18.743  21.219 -37.840  1.00  0.00           H  
ATOM   1460 3HG2 ILE A  92     -18.149  22.356 -39.030  1.00  0.00           H  
ATOM   1461 1HD1 ILE A  92     -20.026  21.304 -42.828  1.00  0.00           H  
ATOM   1462 2HD1 ILE A  92     -20.656  20.145 -41.641  1.00  0.00           H  
ATOM   1463 3HD1 ILE A  92     -20.481  21.856 -41.223  1.00  0.00           H  
ATOM   1464  N   GLU A  93     -17.279  18.774 -37.428  1.00  0.00           N  
ATOM   1465  CA  GLU A  93     -17.056  18.670 -35.992  1.00  0.00           C  
ATOM   1466  C   GLU A  93     -15.574  18.492 -35.648  1.00  0.00           C  
ATOM   1467  O   GLU A  93     -15.050  19.147 -34.735  1.00  0.00           O  
ATOM   1468  CB  GLU A  93     -17.846  17.462 -35.458  1.00  0.00           C  
ATOM   1469  CG  GLU A  93     -17.791  17.212 -33.944  1.00  0.00           C  
ATOM   1470  CD  GLU A  93     -18.508  18.258 -33.130  1.00  0.00           C  
ATOM   1471  OE1 GLU A  93     -19.232  19.043 -33.701  1.00  0.00           O  
ATOM   1472  OE2 GLU A  93     -18.357  18.251 -31.930  1.00  0.00           O  
ATOM   1473  H   GLU A  93     -17.910  18.118 -37.911  1.00  0.00           H  
ATOM   1474  HA  GLU A  93     -17.417  19.579 -35.515  1.00  0.00           H  
ATOM   1475 1HB  GLU A  93     -18.889  17.571 -35.746  1.00  0.00           H  
ATOM   1476 2HB  GLU A  93     -17.478  16.554 -35.944  1.00  0.00           H  
ATOM   1477 1HG  GLU A  93     -18.240  16.240 -33.741  1.00  0.00           H  
ATOM   1478 2HG  GLU A  93     -16.747  17.163 -33.632  1.00  0.00           H  
ATOM   1479  N   TYR A  94     -14.882  17.654 -36.408  1.00  0.00           N  
ATOM   1480  CA  TYR A  94     -13.499  17.378 -36.078  1.00  0.00           C  
ATOM   1481  C   TYR A  94     -12.553  18.485 -36.541  1.00  0.00           C  
ATOM   1482  O   TYR A  94     -11.577  18.793 -35.843  1.00  0.00           O  
ATOM   1483  CB  TYR A  94     -13.134  16.016 -36.616  1.00  0.00           C  
ATOM   1484  CG  TYR A  94     -14.006  14.940 -36.026  1.00  0.00           C  
ATOM   1485  CD1 TYR A  94     -14.678  14.076 -36.851  1.00  0.00           C  
ATOM   1486  CD2 TYR A  94     -14.200  14.853 -34.661  1.00  0.00           C  
ATOM   1487  CE1 TYR A  94     -15.519  13.147 -36.302  1.00  0.00           C  
ATOM   1488  CE2 TYR A  94     -15.036  13.916 -34.130  1.00  0.00           C  
ATOM   1489  CZ  TYR A  94     -15.696  13.072 -34.954  1.00  0.00           C  
ATOM   1490  OH  TYR A  94     -16.548  12.130 -34.429  1.00  0.00           O  
ATOM   1491  H   TYR A  94     -15.356  17.143 -37.158  1.00  0.00           H  
ATOM   1492  HA  TYR A  94     -13.415  17.356 -34.996  1.00  0.00           H  
ATOM   1493 1HB  TYR A  94     -13.280  16.018 -37.672  1.00  0.00           H  
ATOM   1494 2HB  TYR A  94     -12.100  15.784 -36.403  1.00  0.00           H  
ATOM   1495  HD1 TYR A  94     -14.559  14.126 -37.936  1.00  0.00           H  
ATOM   1496  HD2 TYR A  94     -13.707  15.526 -34.000  1.00  0.00           H  
ATOM   1497  HE1 TYR A  94     -16.061  12.466 -36.928  1.00  0.00           H  
ATOM   1498  HE2 TYR A  94     -15.187  13.855 -33.054  1.00  0.00           H  
ATOM   1499  HH  TYR A  94     -17.248  11.931 -35.097  1.00  0.00           H  
ATOM   1500  N   TYR A  95     -12.839  19.110 -37.689  1.00  0.00           N  
ATOM   1501  CA  TYR A  95     -12.007  20.212 -38.140  1.00  0.00           C  
ATOM   1502  C   TYR A  95     -12.102  21.344 -37.134  1.00  0.00           C  
ATOM   1503  O   TYR A  95     -11.088  21.962 -36.815  1.00  0.00           O  
ATOM   1504  CB  TYR A  95     -12.441  20.752 -39.507  1.00  0.00           C  
ATOM   1505  CG  TYR A  95     -12.130  19.909 -40.720  1.00  0.00           C  
ATOM   1506  CD1 TYR A  95     -10.948  19.188 -40.828  1.00  0.00           C  
ATOM   1507  CD2 TYR A  95     -13.042  19.877 -41.753  1.00  0.00           C  
ATOM   1508  CE1 TYR A  95     -10.694  18.462 -41.956  1.00  0.00           C  
ATOM   1509  CE2 TYR A  95     -12.787  19.149 -42.871  1.00  0.00           C  
ATOM   1510  CZ  TYR A  95     -11.617  18.439 -42.979  1.00  0.00           C  
ATOM   1511  OH  TYR A  95     -11.373  17.723 -44.114  1.00  0.00           O  
ATOM   1512  H   TYR A  95     -13.623  18.805 -38.265  1.00  0.00           H  
ATOM   1513  HA  TYR A  95     -10.974  19.894 -38.167  1.00  0.00           H  
ATOM   1514 1HB  TYR A  95     -13.524  20.896 -39.485  1.00  0.00           H  
ATOM   1515 2HB  TYR A  95     -11.996  21.738 -39.656  1.00  0.00           H  
ATOM   1516  HD1 TYR A  95     -10.215  19.190 -40.036  1.00  0.00           H  
ATOM   1517  HD2 TYR A  95     -13.968  20.434 -41.673  1.00  0.00           H  
ATOM   1518  HE1 TYR A  95      -9.763  17.901 -42.031  1.00  0.00           H  
ATOM   1519  HE2 TYR A  95     -13.513  19.130 -43.683  1.00  0.00           H  
ATOM   1520  HH  TYR A  95     -10.463  17.412 -44.102  1.00  0.00           H  
ATOM   1521  N   GLN A  96     -13.311  21.616 -36.612  1.00  0.00           N  
ATOM   1522  CA  GLN A  96     -13.400  22.702 -35.662  1.00  0.00           C  
ATOM   1523  C   GLN A  96     -12.644  22.380 -34.382  1.00  0.00           C  
ATOM   1524  O   GLN A  96     -11.982  23.259 -33.833  1.00  0.00           O  
ATOM   1525  CB  GLN A  96     -14.845  23.078 -35.358  1.00  0.00           C  
ATOM   1526  CG  GLN A  96     -14.981  24.354 -34.485  1.00  0.00           C  
ATOM   1527  CD  GLN A  96     -14.377  25.579 -35.185  1.00  0.00           C  
ATOM   1528  OE1 GLN A  96     -14.485  25.703 -36.405  1.00  0.00           O  
ATOM   1529  NE2 GLN A  96     -13.765  26.494 -34.427  1.00  0.00           N  
ATOM   1530  H   GLN A  96     -14.154  21.114 -36.908  1.00  0.00           H  
ATOM   1531  HA  GLN A  96     -12.936  23.571 -36.115  1.00  0.00           H  
ATOM   1532 1HB  GLN A  96     -15.387  23.232 -36.292  1.00  0.00           H  
ATOM   1533 2HB  GLN A  96     -15.329  22.245 -34.836  1.00  0.00           H  
ATOM   1534 1HG  GLN A  96     -16.035  24.553 -34.310  1.00  0.00           H  
ATOM   1535 2HG  GLN A  96     -14.468  24.216 -33.528  1.00  0.00           H  
ATOM   1536 1HE2 GLN A  96     -13.372  27.305 -34.848  1.00  0.00           H  
ATOM   1537 2HE2 GLN A  96     -13.700  26.397 -33.401  1.00  0.00           H  
ATOM   1538  N   LYS A  97     -12.678  21.131 -33.907  1.00  0.00           N  
ATOM   1539  CA  LYS A  97     -11.900  20.833 -32.708  1.00  0.00           C  
ATOM   1540  C   LYS A  97     -10.407  21.082 -32.957  1.00  0.00           C  
ATOM   1541  O   LYS A  97      -9.719  21.642 -32.096  1.00  0.00           O  
ATOM   1542  CB  LYS A  97     -12.179  19.418 -32.210  1.00  0.00           C  
ATOM   1543  CG  LYS A  97     -13.567  19.312 -31.599  1.00  0.00           C  
ATOM   1544  CD  LYS A  97     -13.922  17.935 -31.100  1.00  0.00           C  
ATOM   1545  CE  LYS A  97     -15.334  17.965 -30.532  1.00  0.00           C  
ATOM   1546  NZ  LYS A  97     -15.809  16.650 -30.030  1.00  0.00           N  
ATOM   1547  H   LYS A  97     -13.277  20.416 -34.335  1.00  0.00           H  
ATOM   1548  HA  LYS A  97     -12.213  21.518 -31.923  1.00  0.00           H  
ATOM   1549 1HB  LYS A  97     -12.112  18.720 -33.047  1.00  0.00           H  
ATOM   1550 2HB  LYS A  97     -11.430  19.126 -31.469  1.00  0.00           H  
ATOM   1551 1HG  LYS A  97     -13.636  20.009 -30.766  1.00  0.00           H  
ATOM   1552 2HG  LYS A  97     -14.301  19.608 -32.346  1.00  0.00           H  
ATOM   1553 1HD  LYS A  97     -13.894  17.242 -31.937  1.00  0.00           H  
ATOM   1554 2HD  LYS A  97     -13.221  17.615 -30.336  1.00  0.00           H  
ATOM   1555 1HE  LYS A  97     -15.375  18.685 -29.718  1.00  0.00           H  
ATOM   1556 2HE  LYS A  97     -15.994  18.295 -31.324  1.00  0.00           H  
ATOM   1557 1HZ  LYS A  97     -16.755  16.761 -29.693  1.00  0.00           H  
ATOM   1558 2HZ  LYS A  97     -15.797  15.978 -30.787  1.00  0.00           H  
ATOM   1559 3HZ  LYS A  97     -15.219  16.328 -29.276  1.00  0.00           H  
ATOM   1560  N   ALA A  98      -9.919  20.710 -34.151  1.00  0.00           N  
ATOM   1561  CA  ALA A  98      -8.515  20.957 -34.468  1.00  0.00           C  
ATOM   1562  C   ALA A  98      -8.214  22.447 -34.428  1.00  0.00           C  
ATOM   1563  O   ALA A  98      -7.163  22.848 -33.919  1.00  0.00           O  
ATOM   1564  CB  ALA A  98      -8.179  20.433 -35.846  1.00  0.00           C  
ATOM   1565  H   ALA A  98     -10.520  20.202 -34.810  1.00  0.00           H  
ATOM   1566  HA  ALA A  98      -7.903  20.453 -33.730  1.00  0.00           H  
ATOM   1567 1HB  ALA A  98      -7.124  20.619 -36.048  1.00  0.00           H  
ATOM   1568 2HB  ALA A  98      -8.380  19.393 -35.876  1.00  0.00           H  
ATOM   1569 3HB  ALA A  98      -8.786  20.940 -36.592  1.00  0.00           H  
ATOM   1570  N   LEU A  99      -9.150  23.255 -34.934  1.00  0.00           N  
ATOM   1571  CA  LEU A  99      -9.059  24.707 -34.948  1.00  0.00           C  
ATOM   1572  C   LEU A  99      -9.139  25.352 -33.576  1.00  0.00           C  
ATOM   1573  O   LEU A  99      -8.490  26.369 -33.339  1.00  0.00           O  
ATOM   1574  CB  LEU A  99     -10.129  25.276 -35.873  1.00  0.00           C  
ATOM   1575  CG  LEU A  99      -9.891  25.029 -37.366  1.00  0.00           C  
ATOM   1576  CD1 LEU A  99     -11.125  25.364 -38.137  1.00  0.00           C  
ATOM   1577  CD2 LEU A  99      -8.765  25.932 -37.812  1.00  0.00           C  
ATOM   1578  H   LEU A  99      -9.949  22.811 -35.396  1.00  0.00           H  
ATOM   1579  HA  LEU A  99      -8.092  24.954 -35.343  1.00  0.00           H  
ATOM   1580 1HB  LEU A  99     -11.079  24.849 -35.603  1.00  0.00           H  
ATOM   1581 2HB  LEU A  99     -10.188  26.352 -35.716  1.00  0.00           H  
ATOM   1582  HG  LEU A  99      -9.640  23.993 -37.556  1.00  0.00           H  
ATOM   1583 1HD1 LEU A  99     -10.950  25.213 -39.203  1.00  0.00           H  
ATOM   1584 2HD1 LEU A  99     -11.927  24.721 -37.809  1.00  0.00           H  
ATOM   1585 3HD1 LEU A  99     -11.388  26.380 -37.955  1.00  0.00           H  
ATOM   1586 1HD2 LEU A  99      -8.585  25.836 -38.867  1.00  0.00           H  
ATOM   1587 2HD2 LEU A  99      -9.029  26.919 -37.598  1.00  0.00           H  
ATOM   1588 3HD2 LEU A  99      -7.868  25.713 -37.288  1.00  0.00           H  
ATOM   1589  N   GLU A 100      -9.911  24.786 -32.657  1.00  0.00           N  
ATOM   1590  CA  GLU A 100      -9.960  25.357 -31.315  1.00  0.00           C  
ATOM   1591  C   GLU A 100      -8.562  25.233 -30.701  1.00  0.00           C  
ATOM   1592  O   GLU A 100      -8.079  26.141 -30.018  1.00  0.00           O  
ATOM   1593  CB  GLU A 100     -10.999  24.647 -30.436  1.00  0.00           C  
ATOM   1594  CG  GLU A 100     -12.472  24.895 -30.821  1.00  0.00           C  
ATOM   1595  CD  GLU A 100     -12.925  26.313 -30.611  1.00  0.00           C  
ATOM   1596  OE1 GLU A 100     -12.730  26.823 -29.536  1.00  0.00           O  
ATOM   1597  OE2 GLU A 100     -13.457  26.897 -31.534  1.00  0.00           O  
ATOM   1598  H   GLU A 100     -10.487  23.981 -32.915  1.00  0.00           H  
ATOM   1599  HA  GLU A 100     -10.221  26.413 -31.388  1.00  0.00           H  
ATOM   1600 1HB  GLU A 100     -10.828  23.567 -30.487  1.00  0.00           H  
ATOM   1601 2HB  GLU A 100     -10.866  24.946 -29.396  1.00  0.00           H  
ATOM   1602 1HG  GLU A 100     -12.602  24.646 -31.866  1.00  0.00           H  
ATOM   1603 2HG  GLU A 100     -13.109  24.229 -30.240  1.00  0.00           H  
ATOM   1604  N   LEU A 101      -7.896  24.104 -30.991  1.00  0.00           N  
ATOM   1605  CA  LEU A 101      -6.533  23.842 -30.525  1.00  0.00           C  
ATOM   1606  C   LEU A 101      -5.477  24.613 -31.334  1.00  0.00           C  
ATOM   1607  O   LEU A 101      -4.474  25.073 -30.775  1.00  0.00           O  
ATOM   1608  CB  LEU A 101      -6.266  22.345 -30.668  1.00  0.00           C  
ATOM   1609  CG  LEU A 101      -7.061  21.417 -29.767  1.00  0.00           C  
ATOM   1610  CD1 LEU A 101      -6.862  20.041 -30.262  1.00  0.00           C  
ATOM   1611  CD2 LEU A 101      -6.583  21.511 -28.329  1.00  0.00           C  
ATOM   1612  H   LEU A 101      -8.406  23.382 -31.509  1.00  0.00           H  
ATOM   1613  HA  LEU A 101      -6.457  24.145 -29.494  1.00  0.00           H  
ATOM   1614 1HB  LEU A 101      -6.483  22.066 -31.684  1.00  0.00           H  
ATOM   1615 2HB  LEU A 101      -5.207  22.173 -30.478  1.00  0.00           H  
ATOM   1616  HG  LEU A 101      -8.125  21.665 -29.830  1.00  0.00           H  
ATOM   1617 1HD1 LEU A 101      -7.438  19.359 -29.653  1.00  0.00           H  
ATOM   1618 2HD1 LEU A 101      -7.220  20.009 -31.285  1.00  0.00           H  
ATOM   1619 3HD1 LEU A 101      -5.816  19.781 -30.219  1.00  0.00           H  
ATOM   1620 1HD2 LEU A 101      -7.158  20.818 -27.718  1.00  0.00           H  
ATOM   1621 2HD2 LEU A 101      -5.524  21.247 -28.283  1.00  0.00           H  
ATOM   1622 3HD2 LEU A 101      -6.722  22.517 -27.947  1.00  0.00           H  
ATOM   1623  N   ASP A 102      -5.698  24.757 -32.646  1.00  0.00           N  
ATOM   1624  CA  ASP A 102      -4.799  25.471 -33.541  1.00  0.00           C  
ATOM   1625  C   ASP A 102      -5.589  26.465 -34.405  1.00  0.00           C  
ATOM   1626  O   ASP A 102      -6.023  26.132 -35.514  1.00  0.00           O  
ATOM   1627  CB  ASP A 102      -4.049  24.518 -34.471  1.00  0.00           C  
ATOM   1628  CG  ASP A 102      -3.021  25.256 -35.363  1.00  0.00           C  
ATOM   1629  OD1 ASP A 102      -3.031  26.504 -35.416  1.00  0.00           O  
ATOM   1630  OD2 ASP A 102      -2.239  24.581 -35.997  1.00  0.00           O  
ATOM   1631  H   ASP A 102      -6.523  24.310 -33.039  1.00  0.00           H  
ATOM   1632  HA  ASP A 102      -4.049  25.961 -32.939  1.00  0.00           H  
ATOM   1633 1HB  ASP A 102      -3.530  23.765 -33.872  1.00  0.00           H  
ATOM   1634 2HB  ASP A 102      -4.767  23.985 -35.105  1.00  0.00           H  
ATOM   1635  N   PRO A 103      -5.681  27.733 -33.982  1.00  0.00           N  
ATOM   1636  CA  PRO A 103      -6.497  28.760 -34.565  1.00  0.00           C  
ATOM   1637  C   PRO A 103      -6.003  29.214 -35.925  1.00  0.00           C  
ATOM   1638  O   PRO A 103      -6.669  30.009 -36.587  1.00  0.00           O  
ATOM   1639  CB  PRO A 103      -6.432  29.891 -33.529  1.00  0.00           C  
ATOM   1640  CG  PRO A 103      -5.097  29.715 -32.851  1.00  0.00           C  
ATOM   1641  CD  PRO A 103      -4.866  28.207 -32.829  1.00  0.00           C  
ATOM   1642  HA  PRO A 103      -7.526  28.368 -34.654  1.00  0.00           H  
ATOM   1643 1HB  PRO A 103      -6.533  30.865 -34.034  1.00  0.00           H  
ATOM   1644 2HB  PRO A 103      -7.272  29.802 -32.828  1.00  0.00           H  
ATOM   1645 1HG  PRO A 103      -4.325  30.247 -33.405  1.00  0.00           H  
ATOM   1646 2HG  PRO A 103      -5.125  30.148 -31.839  1.00  0.00           H  
ATOM   1647 1HD  PRO A 103      -3.792  28.048 -33.019  1.00  0.00           H  
ATOM   1648 2HD  PRO A 103      -5.207  27.753 -31.880  1.00  0.00           H  
ATOM   1649  N   ASN A 104      -4.815  28.762 -36.349  1.00  0.00           N  
ATOM   1650  CA  ASN A 104      -4.334  29.255 -37.611  1.00  0.00           C  
ATOM   1651  C   ASN A 104      -4.088  28.113 -38.568  1.00  0.00           C  
ATOM   1652  O   ASN A 104      -3.269  28.188 -39.495  1.00  0.00           O  
ATOM   1653  CB  ASN A 104      -3.054  30.028 -37.383  1.00  0.00           C  
ATOM   1654  CG  ASN A 104      -3.245  31.258 -36.505  1.00  0.00           C  
ATOM   1655  OD1 ASN A 104      -3.943  32.211 -36.847  1.00  0.00           O  
ATOM   1656  ND2 ASN A 104      -2.604  31.245 -35.360  1.00  0.00           N  
ATOM   1657  H   ASN A 104      -4.242  28.058 -35.832  1.00  0.00           H  
ATOM   1658  HA  ASN A 104      -5.078  29.910 -38.048  1.00  0.00           H  
ATOM   1659 1HB  ASN A 104      -2.342  29.368 -36.887  1.00  0.00           H  
ATOM   1660 2HB  ASN A 104      -2.619  30.315 -38.328  1.00  0.00           H  
ATOM   1661 1HD2 ASN A 104      -2.689  32.028 -34.747  1.00  0.00           H  
ATOM   1662 2HD2 ASN A 104      -2.041  30.461 -35.109  1.00  0.00           H  
ATOM   1663  N   ASN A 105      -4.934  27.104 -38.479  1.00  0.00           N  
ATOM   1664  CA  ASN A 105      -4.832  26.000 -39.401  1.00  0.00           C  
ATOM   1665  C   ASN A 105      -5.601  26.375 -40.652  1.00  0.00           C  
ATOM   1666  O   ASN A 105      -6.791  26.096 -40.778  1.00  0.00           O  
ATOM   1667  CB  ASN A 105      -5.306  24.719 -38.753  1.00  0.00           C  
ATOM   1668  CG  ASN A 105      -5.062  23.494 -39.578  1.00  0.00           C  
ATOM   1669  OD1 ASN A 105      -5.010  23.559 -40.816  1.00  0.00           O  
ATOM   1670  ND2 ASN A 105      -4.888  22.381 -38.922  1.00  0.00           N  
ATOM   1671  H   ASN A 105      -5.579  27.055 -37.676  1.00  0.00           H  
ATOM   1672  HA  ASN A 105      -3.783  25.874 -39.674  1.00  0.00           H  
ATOM   1673 1HB  ASN A 105      -4.819  24.594 -37.785  1.00  0.00           H  
ATOM   1674 2HB  ASN A 105      -6.348  24.780 -38.576  1.00  0.00           H  
ATOM   1675 1HD2 ASN A 105      -4.684  21.537 -39.414  1.00  0.00           H  
ATOM   1676 2HD2 ASN A 105      -4.926  22.386 -37.917  1.00  0.00           H  
ATOM   1677  N   ALA A 106      -4.904  27.026 -41.584  1.00  0.00           N  
ATOM   1678  CA  ALA A 106      -5.541  27.533 -42.796  1.00  0.00           C  
ATOM   1679  C   ALA A 106      -6.188  26.413 -43.592  1.00  0.00           C  
ATOM   1680  O   ALA A 106      -7.267  26.604 -44.167  1.00  0.00           O  
ATOM   1681  CB  ALA A 106      -4.532  28.257 -43.663  1.00  0.00           C  
ATOM   1682  H   ALA A 106      -3.924  27.234 -41.370  1.00  0.00           H  
ATOM   1683  HA  ALA A 106      -6.314  28.233 -42.511  1.00  0.00           H  
ATOM   1684 1HB  ALA A 106      -5.022  28.667 -44.553  1.00  0.00           H  
ATOM   1685 2HB  ALA A 106      -4.090  29.064 -43.095  1.00  0.00           H  
ATOM   1686 3HB  ALA A 106      -3.756  27.562 -43.964  1.00  0.00           H  
ATOM   1687  N   GLU A 107      -5.551  25.245 -43.614  1.00  0.00           N  
ATOM   1688  CA  GLU A 107      -6.110  24.138 -44.372  1.00  0.00           C  
ATOM   1689  C   GLU A 107      -7.417  23.656 -43.739  1.00  0.00           C  
ATOM   1690  O   GLU A 107      -8.390  23.386 -44.455  1.00  0.00           O  
ATOM   1691  CB  GLU A 107      -5.101  23.000 -44.477  1.00  0.00           C  
ATOM   1692  CG  GLU A 107      -3.893  23.338 -45.371  1.00  0.00           C  
ATOM   1693  CD  GLU A 107      -2.853  22.241 -45.425  1.00  0.00           C  
ATOM   1694  OE1 GLU A 107      -2.982  21.305 -44.682  1.00  0.00           O  
ATOM   1695  OE2 GLU A 107      -1.935  22.355 -46.200  1.00  0.00           O  
ATOM   1696  H   GLU A 107      -4.674  25.140 -43.128  1.00  0.00           H  
ATOM   1697  HA  GLU A 107      -6.341  24.480 -45.373  1.00  0.00           H  
ATOM   1698 1HB  GLU A 107      -4.738  22.727 -43.484  1.00  0.00           H  
ATOM   1699 2HB  GLU A 107      -5.591  22.124 -44.898  1.00  0.00           H  
ATOM   1700 1HG  GLU A 107      -4.249  23.537 -46.383  1.00  0.00           H  
ATOM   1701 2HG  GLU A 107      -3.429  24.254 -45.001  1.00  0.00           H  
ATOM   1702  N   ALA A 108      -7.466  23.575 -42.397  1.00  0.00           N  
ATOM   1703  CA  ALA A 108      -8.696  23.184 -41.732  1.00  0.00           C  
ATOM   1704  C   ALA A 108      -9.793  24.215 -41.993  1.00  0.00           C  
ATOM   1705  O   ALA A 108     -10.936  23.835 -42.225  1.00  0.00           O  
ATOM   1706  CB  ALA A 108      -8.481  23.010 -40.244  1.00  0.00           C  
ATOM   1707  H   ALA A 108      -6.611  23.743 -41.862  1.00  0.00           H  
ATOM   1708  HA  ALA A 108      -9.037  22.240 -42.144  1.00  0.00           H  
ATOM   1709 1HB  ALA A 108      -9.410  22.699 -39.767  1.00  0.00           H  
ATOM   1710 2HB  ALA A 108      -7.721  22.269 -40.071  1.00  0.00           H  
ATOM   1711 3HB  ALA A 108      -8.161  23.935 -39.839  1.00  0.00           H  
ATOM   1712  N   TRP A 109      -9.444  25.506 -42.000  1.00  0.00           N  
ATOM   1713  CA  TRP A 109     -10.470  26.521 -42.251  1.00  0.00           C  
ATOM   1714  C   TRP A 109     -11.063  26.341 -43.646  1.00  0.00           C  
ATOM   1715  O   TRP A 109     -12.288  26.368 -43.831  1.00  0.00           O  
ATOM   1716  CB  TRP A 109      -9.896  27.948 -42.142  1.00  0.00           C  
ATOM   1717  CG  TRP A 109      -9.611  28.454 -40.756  1.00  0.00           C  
ATOM   1718  CD1 TRP A 109      -8.396  28.752 -40.229  1.00  0.00           C  
ATOM   1719  CD2 TRP A 109     -10.558  28.712 -39.716  1.00  0.00           C  
ATOM   1720  NE1 TRP A 109      -8.533  29.200 -38.939  1.00  0.00           N  
ATOM   1721  CE2 TRP A 109      -9.837  29.174 -38.608  1.00  0.00           C  
ATOM   1722  CE3 TRP A 109     -11.919  28.582 -39.622  1.00  0.00           C  
ATOM   1723  CZ2 TRP A 109     -10.442  29.496 -37.428  1.00  0.00           C  
ATOM   1724  CZ3 TRP A 109     -12.534  28.899 -38.416  1.00  0.00           C  
ATOM   1725  CH2 TRP A 109     -11.815  29.342 -37.356  1.00  0.00           C  
ATOM   1726  H   TRP A 109      -8.484  25.773 -41.782  1.00  0.00           H  
ATOM   1727  HA  TRP A 109     -11.257  26.402 -41.517  1.00  0.00           H  
ATOM   1728 1HB  TRP A 109      -8.967  27.992 -42.701  1.00  0.00           H  
ATOM   1729 2HB  TRP A 109     -10.584  28.645 -42.618  1.00  0.00           H  
ATOM   1730  HD1 TRP A 109      -7.476  28.650 -40.739  1.00  0.00           H  
ATOM   1731  HE1 TRP A 109      -7.774  29.494 -38.282  1.00  0.00           H  
ATOM   1732  HE3 TRP A 109     -12.495  28.223 -40.468  1.00  0.00           H  
ATOM   1733  HZ2 TRP A 109      -9.870  29.841 -36.565  1.00  0.00           H  
ATOM   1734  HZ3 TRP A 109     -13.600  28.777 -38.337  1.00  0.00           H  
ATOM   1735  HH2 TRP A 109     -12.328  29.575 -36.425  1.00  0.00           H  
ATOM   1736  N   TYR A 110     -10.212  26.073 -44.627  1.00  0.00           N  
ATOM   1737  CA  TYR A 110     -10.634  25.827 -45.996  1.00  0.00           C  
ATOM   1738  C   TYR A 110     -11.561  24.629 -46.126  1.00  0.00           C  
ATOM   1739  O   TYR A 110     -12.623  24.722 -46.753  1.00  0.00           O  
ATOM   1740  CB  TYR A 110      -9.425  25.706 -46.904  1.00  0.00           C  
ATOM   1741  CG  TYR A 110      -9.746  25.130 -48.225  1.00  0.00           C  
ATOM   1742  CD1 TYR A 110     -10.448  25.835 -49.165  1.00  0.00           C  
ATOM   1743  CD2 TYR A 110      -9.319  23.855 -48.490  1.00  0.00           C  
ATOM   1744  CE1 TYR A 110     -10.737  25.261 -50.364  1.00  0.00           C  
ATOM   1745  CE2 TYR A 110      -9.588  23.282 -49.687  1.00  0.00           C  
ATOM   1746  CZ  TYR A 110     -10.299  23.967 -50.621  1.00  0.00           C  
ATOM   1747  OH  TYR A 110     -10.569  23.374 -51.829  1.00  0.00           O  
ATOM   1748  H   TYR A 110      -9.201  26.087 -44.428  1.00  0.00           H  
ATOM   1749  HA  TYR A 110     -11.207  26.701 -46.314  1.00  0.00           H  
ATOM   1750 1HB  TYR A 110      -8.986  26.690 -47.060  1.00  0.00           H  
ATOM   1751 2HB  TYR A 110      -8.672  25.084 -46.431  1.00  0.00           H  
ATOM   1752  HD1 TYR A 110     -10.773  26.834 -48.953  1.00  0.00           H  
ATOM   1753  HD2 TYR A 110      -8.755  23.300 -47.737  1.00  0.00           H  
ATOM   1754  HE1 TYR A 110     -11.298  25.807 -51.119  1.00  0.00           H  
ATOM   1755  HE2 TYR A 110      -9.243  22.266 -49.901  1.00  0.00           H  
ATOM   1756  HH  TYR A 110      -9.796  22.836 -52.101  1.00  0.00           H  
ATOM   1757  N   ASN A 111     -11.149  23.473 -45.564  1.00  0.00           N  
ATOM   1758  CA  ASN A 111     -11.947  22.257 -45.660  1.00  0.00           C  
ATOM   1759  C   ASN A 111     -13.231  22.345 -44.822  1.00  0.00           C  
ATOM   1760  O   ASN A 111     -14.254  21.751 -45.199  1.00  0.00           O  
ATOM   1761  CB  ASN A 111     -11.102  21.074 -45.287  1.00  0.00           C  
ATOM   1762  CG  ASN A 111     -10.129  20.683 -46.357  1.00  0.00           C  
ATOM   1763  OD1 ASN A 111     -10.372  20.800 -47.566  1.00  0.00           O  
ATOM   1764  ND2 ASN A 111      -8.975  20.248 -45.930  1.00  0.00           N  
ATOM   1765  H   ASN A 111     -10.254  23.466 -45.077  1.00  0.00           H  
ATOM   1766  HA  ASN A 111     -12.249  22.134 -46.688  1.00  0.00           H  
ATOM   1767 1HB  ASN A 111     -10.577  21.256 -44.345  1.00  0.00           H  
ATOM   1768 2HB  ASN A 111     -11.758  20.233 -45.151  1.00  0.00           H  
ATOM   1769 1HD2 ASN A 111      -8.265  19.984 -46.585  1.00  0.00           H  
ATOM   1770 2HD2 ASN A 111      -8.798  20.177 -44.949  1.00  0.00           H  
ATOM   1771  N   LEU A 112     -13.211  23.110 -43.715  1.00  0.00           N  
ATOM   1772  CA  LEU A 112     -14.392  23.339 -42.895  1.00  0.00           C  
ATOM   1773  C   LEU A 112     -15.386  24.058 -43.806  1.00  0.00           C  
ATOM   1774  O   LEU A 112     -16.562  23.688 -43.888  1.00  0.00           O  
ATOM   1775  CB  LEU A 112     -14.016  24.222 -41.679  1.00  0.00           C  
ATOM   1776  CG  LEU A 112     -15.114  24.608 -40.660  1.00  0.00           C  
ATOM   1777  CD1 LEU A 112     -15.653  23.379 -39.976  1.00  0.00           C  
ATOM   1778  CD2 LEU A 112     -14.527  25.554 -39.638  1.00  0.00           C  
ATOM   1779  H   LEU A 112     -12.321  23.511 -43.401  1.00  0.00           H  
ATOM   1780  HA  LEU A 112     -14.809  22.390 -42.579  1.00  0.00           H  
ATOM   1781 1HB  LEU A 112     -13.238  23.704 -41.124  1.00  0.00           H  
ATOM   1782 2HB  LEU A 112     -13.596  25.146 -42.049  1.00  0.00           H  
ATOM   1783  HG  LEU A 112     -15.927  25.102 -41.177  1.00  0.00           H  
ATOM   1784 1HD1 LEU A 112     -16.408  23.685 -39.265  1.00  0.00           H  
ATOM   1785 2HD1 LEU A 112     -16.089  22.719 -40.707  1.00  0.00           H  
ATOM   1786 3HD1 LEU A 112     -14.856  22.864 -39.443  1.00  0.00           H  
ATOM   1787 1HD2 LEU A 112     -15.300  25.847 -38.922  1.00  0.00           H  
ATOM   1788 2HD2 LEU A 112     -13.732  25.062 -39.120  1.00  0.00           H  
ATOM   1789 3HD2 LEU A 112     -14.145  26.435 -40.140  1.00  0.00           H  
ATOM   1790  N   GLY A 113     -14.870  25.060 -44.525  1.00  0.00           N  
ATOM   1791  CA  GLY A 113     -15.619  25.840 -45.492  1.00  0.00           C  
ATOM   1792  C   GLY A 113     -16.256  24.923 -46.529  1.00  0.00           C  
ATOM   1793  O   GLY A 113     -17.468  25.000 -46.751  1.00  0.00           O  
ATOM   1794  H   GLY A 113     -13.896  25.332 -44.368  1.00  0.00           H  
ATOM   1795 1HA  GLY A 113     -16.386  26.401 -44.976  1.00  0.00           H  
ATOM   1796 2HA  GLY A 113     -14.950  26.549 -45.982  1.00  0.00           H  
ATOM   1797  N   ASN A 114     -15.450  24.054 -47.150  1.00  0.00           N  
ATOM   1798  CA  ASN A 114     -15.972  23.146 -48.176  1.00  0.00           C  
ATOM   1799  C   ASN A 114     -17.083  22.249 -47.646  1.00  0.00           C  
ATOM   1800  O   ASN A 114     -18.049  21.998 -48.361  1.00  0.00           O  
ATOM   1801  CB  ASN A 114     -14.906  22.228 -48.744  1.00  0.00           C  
ATOM   1802  CG  ASN A 114     -13.920  22.842 -49.717  1.00  0.00           C  
ATOM   1803  OD1 ASN A 114     -14.114  23.955 -50.227  1.00  0.00           O  
ATOM   1804  ND2 ASN A 114     -12.885  22.104 -49.994  1.00  0.00           N  
ATOM   1805  H   ASN A 114     -14.444  24.079 -46.941  1.00  0.00           H  
ATOM   1806  HA  ASN A 114     -16.398  23.727 -48.968  1.00  0.00           H  
ATOM   1807 1HB  ASN A 114     -14.337  21.827 -47.901  1.00  0.00           H  
ATOM   1808 2HB  ASN A 114     -15.385  21.381 -49.227  1.00  0.00           H  
ATOM   1809 1HD2 ASN A 114     -12.190  22.433 -50.632  1.00  0.00           H  
ATOM   1810 2HD2 ASN A 114     -12.798  21.202 -49.558  1.00  0.00           H  
ATOM   1811  N   ALA A 115     -16.961  21.757 -46.413  1.00  0.00           N  
ATOM   1812  CA  ALA A 115     -18.011  20.925 -45.865  1.00  0.00           C  
ATOM   1813  C   ALA A 115     -19.338  21.719 -45.747  1.00  0.00           C  
ATOM   1814  O   ALA A 115     -20.406  21.249 -46.140  1.00  0.00           O  
ATOM   1815  CB  ALA A 115     -17.539  20.388 -44.537  1.00  0.00           C  
ATOM   1816  H   ALA A 115     -16.089  21.938 -45.893  1.00  0.00           H  
ATOM   1817  HA  ALA A 115     -18.196  20.089 -46.548  1.00  0.00           H  
ATOM   1818 1HB  ALA A 115     -18.299  19.747 -44.137  1.00  0.00           H  
ATOM   1819 2HB  ALA A 115     -16.615  19.836 -44.682  1.00  0.00           H  
ATOM   1820 3HB  ALA A 115     -17.360  21.217 -43.859  1.00  0.00           H  
ATOM   1821  N   TYR A 116     -19.262  22.979 -45.296  1.00  0.00           N  
ATOM   1822  CA  TYR A 116     -20.472  23.813 -45.204  1.00  0.00           C  
ATOM   1823  C   TYR A 116     -21.041  24.126 -46.589  1.00  0.00           C  
ATOM   1824  O   TYR A 116     -22.269  24.081 -46.769  1.00  0.00           O  
ATOM   1825  CB  TYR A 116     -20.196  25.105 -44.436  1.00  0.00           C  
ATOM   1826  CG  TYR A 116     -20.187  24.946 -42.926  1.00  0.00           C  
ATOM   1827  CD1 TYR A 116     -19.009  24.956 -42.201  1.00  0.00           C  
ATOM   1828  CD2 TYR A 116     -21.396  24.818 -42.255  1.00  0.00           C  
ATOM   1829  CE1 TYR A 116     -19.044  24.835 -40.830  1.00  0.00           C  
ATOM   1830  CE2 TYR A 116     -21.423  24.698 -40.893  1.00  0.00           C  
ATOM   1831  CZ  TYR A 116     -20.258  24.712 -40.179  1.00  0.00           C  
ATOM   1832  OH  TYR A 116     -20.296  24.603 -38.806  1.00  0.00           O  
ATOM   1833  H   TYR A 116     -18.364  23.334 -44.953  1.00  0.00           H  
ATOM   1834  HA  TYR A 116     -21.227  23.252 -44.659  1.00  0.00           H  
ATOM   1835 1HB  TYR A 116     -19.230  25.511 -44.744  1.00  0.00           H  
ATOM   1836 2HB  TYR A 116     -20.951  25.849 -44.697  1.00  0.00           H  
ATOM   1837  HD1 TYR A 116     -18.062  25.072 -42.708  1.00  0.00           H  
ATOM   1838  HD2 TYR A 116     -22.331  24.817 -42.814  1.00  0.00           H  
ATOM   1839  HE1 TYR A 116     -18.126  24.850 -40.263  1.00  0.00           H  
ATOM   1840  HE2 TYR A 116     -22.376  24.599 -40.374  1.00  0.00           H  
ATOM   1841  HH  TYR A 116     -19.438  24.822 -38.428  1.00  0.00           H  
ATOM   1842  N   TYR A 117     -20.161  24.401 -47.545  1.00  0.00           N  
ATOM   1843  CA  TYR A 117     -20.498  24.678 -48.942  1.00  0.00           C  
ATOM   1844  C   TYR A 117     -21.280  23.501 -49.522  1.00  0.00           C  
ATOM   1845  O   TYR A 117     -22.346  23.663 -50.114  1.00  0.00           O  
ATOM   1846  CB  TYR A 117     -19.233  24.939 -49.774  1.00  0.00           C  
ATOM   1847  CG  TYR A 117     -19.465  25.172 -51.238  1.00  0.00           C  
ATOM   1848  CD1 TYR A 117     -19.788  26.426 -51.721  1.00  0.00           C  
ATOM   1849  CD2 TYR A 117     -19.370  24.104 -52.105  1.00  0.00           C  
ATOM   1850  CE1 TYR A 117     -20.019  26.605 -53.077  1.00  0.00           C  
ATOM   1851  CE2 TYR A 117     -19.598  24.282 -53.445  1.00  0.00           C  
ATOM   1852  CZ  TYR A 117     -19.925  25.523 -53.933  1.00  0.00           C  
ATOM   1853  OH  TYR A 117     -20.164  25.677 -55.276  1.00  0.00           O  
ATOM   1854  H   TYR A 117     -19.167  24.438 -47.276  1.00  0.00           H  
ATOM   1855  HA  TYR A 117     -21.150  25.559 -48.961  1.00  0.00           H  
ATOM   1856 1HB  TYR A 117     -18.702  25.791 -49.378  1.00  0.00           H  
ATOM   1857 2HB  TYR A 117     -18.585  24.090 -49.682  1.00  0.00           H  
ATOM   1858  HD1 TYR A 117     -19.859  27.261 -51.035  1.00  0.00           H  
ATOM   1859  HD2 TYR A 117     -19.109  23.116 -51.727  1.00  0.00           H  
ATOM   1860  HE1 TYR A 117     -20.278  27.576 -53.478  1.00  0.00           H  
ATOM   1861  HE2 TYR A 117     -19.522  23.433 -54.123  1.00  0.00           H  
ATOM   1862  HH  TYR A 117     -20.049  24.836 -55.721  1.00  0.00           H  
ATOM   1863  N   LYS A 118     -20.736  22.286 -49.343  1.00  0.00           N  
ATOM   1864  CA  LYS A 118     -21.341  21.066 -49.860  1.00  0.00           C  
ATOM   1865  C   LYS A 118     -22.764  20.862 -49.344  1.00  0.00           C  
ATOM   1866  O   LYS A 118     -23.631  20.389 -50.070  1.00  0.00           O  
ATOM   1867  CB  LYS A 118     -20.489  19.850 -49.529  1.00  0.00           C  
ATOM   1868  CG  LYS A 118     -21.028  18.520 -50.053  1.00  0.00           C  
ATOM   1869  CD  LYS A 118     -21.019  18.426 -51.575  1.00  0.00           C  
ATOM   1870  CE  LYS A 118     -21.429  17.040 -52.009  1.00  0.00           C  
ATOM   1871  NZ  LYS A 118     -21.478  16.919 -53.509  1.00  0.00           N  
ATOM   1872  H   LYS A 118     -19.843  22.211 -48.855  1.00  0.00           H  
ATOM   1873  HA  LYS A 118     -21.403  21.161 -50.949  1.00  0.00           H  
ATOM   1874 1HB  LYS A 118     -19.465  19.985 -49.920  1.00  0.00           H  
ATOM   1875 2HB  LYS A 118     -20.405  19.770 -48.449  1.00  0.00           H  
ATOM   1876 1HG  LYS A 118     -20.405  17.741 -49.671  1.00  0.00           H  
ATOM   1877 2HG  LYS A 118     -22.058  18.359 -49.684  1.00  0.00           H  
ATOM   1878 1HD  LYS A 118     -21.731  19.138 -52.017  1.00  0.00           H  
ATOM   1879 2HD  LYS A 118     -20.005  18.667 -51.948  1.00  0.00           H  
ATOM   1880 1HE  LYS A 118     -20.696  16.314 -51.602  1.00  0.00           H  
ATOM   1881 2HE  LYS A 118     -22.419  16.820 -51.592  1.00  0.00           H  
ATOM   1882 1HZ  LYS A 118     -21.760  15.973 -53.762  1.00  0.00           H  
ATOM   1883 2HZ  LYS A 118     -22.165  17.593 -53.879  1.00  0.00           H  
ATOM   1884 3HZ  LYS A 118     -20.555  17.119 -53.898  1.00  0.00           H  
ATOM   1885  N   GLN A 119     -23.000  21.250 -48.087  1.00  0.00           N  
ATOM   1886  CA  GLN A 119     -24.313  21.117 -47.460  1.00  0.00           C  
ATOM   1887  C   GLN A 119     -25.254  22.295 -47.791  1.00  0.00           C  
ATOM   1888  O   GLN A 119     -26.386  22.324 -47.312  1.00  0.00           O  
ATOM   1889  CB  GLN A 119     -24.167  21.020 -45.938  1.00  0.00           C  
ATOM   1890  CG  GLN A 119     -23.414  19.768 -45.377  1.00  0.00           C  
ATOM   1891  CD  GLN A 119     -24.140  18.442 -45.605  1.00  0.00           C  
ATOM   1892  OE1 GLN A 119     -24.540  18.068 -46.720  1.00  0.00           O  
ATOM   1893  NE2 GLN A 119     -24.322  17.692 -44.519  1.00  0.00           N  
ATOM   1894  H   GLN A 119     -22.207  21.586 -47.527  1.00  0.00           H  
ATOM   1895  HA  GLN A 119     -24.780  20.220 -47.853  1.00  0.00           H  
ATOM   1896 1HB  GLN A 119     -23.609  21.894 -45.584  1.00  0.00           H  
ATOM   1897 2HB  GLN A 119     -25.151  21.056 -45.478  1.00  0.00           H  
ATOM   1898 1HG  GLN A 119     -22.452  19.701 -45.866  1.00  0.00           H  
ATOM   1899 2HG  GLN A 119     -23.277  19.889 -44.306  1.00  0.00           H  
ATOM   1900 1HE2 GLN A 119     -24.778  16.815 -44.565  1.00  0.00           H  
ATOM   1901 2HE2 GLN A 119     -23.977  18.002 -43.606  1.00  0.00           H  
ATOM   1902  N   GLY A 120     -24.776  23.259 -48.579  1.00  0.00           N  
ATOM   1903  CA  GLY A 120     -25.557  24.427 -48.975  1.00  0.00           C  
ATOM   1904  C   GLY A 120     -25.523  25.614 -48.009  1.00  0.00           C  
ATOM   1905  O   GLY A 120     -26.363  26.517 -48.128  1.00  0.00           O  
ATOM   1906  H   GLY A 120     -23.838  23.185 -48.964  1.00  0.00           H  
ATOM   1907 1HA  GLY A 120     -25.192  24.750 -49.941  1.00  0.00           H  
ATOM   1908 2HA  GLY A 120     -26.592  24.118 -49.127  1.00  0.00           H  
ATOM   1909  N   ASP A 121     -24.633  25.609 -47.019  1.00  0.00           N  
ATOM   1910  CA  ASP A 121     -24.578  26.721 -46.091  1.00  0.00           C  
ATOM   1911  C   ASP A 121     -23.472  27.656 -46.534  1.00  0.00           C  
ATOM   1912  O   ASP A 121     -22.300  27.508 -46.142  1.00  0.00           O  
ATOM   1913  CB  ASP A 121     -24.373  26.237 -44.662  1.00  0.00           C  
ATOM   1914  CG  ASP A 121     -24.457  27.349 -43.604  1.00  0.00           C  
ATOM   1915  OD1 ASP A 121     -24.266  28.533 -43.936  1.00  0.00           O  
ATOM   1916  OD2 ASP A 121     -24.750  27.020 -42.471  1.00  0.00           O  
ATOM   1917  H   ASP A 121     -23.928  24.877 -46.926  1.00  0.00           H  
ATOM   1918  HA  ASP A 121     -25.521  27.260 -46.122  1.00  0.00           H  
ATOM   1919 1HB  ASP A 121     -25.139  25.485 -44.423  1.00  0.00           H  
ATOM   1920 2HB  ASP A 121     -23.412  25.743 -44.597  1.00  0.00           H  
ATOM   1921  N   TYR A 122     -23.835  28.597 -47.387  1.00  0.00           N  
ATOM   1922  CA  TYR A 122     -22.846  29.444 -47.993  1.00  0.00           C  
ATOM   1923  C   TYR A 122     -22.404  30.519 -47.029  1.00  0.00           C  
ATOM   1924  O   TYR A 122     -21.273  30.969 -47.075  1.00  0.00           O  
ATOM   1925  CB  TYR A 122     -23.396  30.023 -49.281  1.00  0.00           C  
ATOM   1926  CG  TYR A 122     -23.784  28.912 -50.185  1.00  0.00           C  
ATOM   1927  CD1 TYR A 122     -25.119  28.745 -50.500  1.00  0.00           C  
ATOM   1928  CD2 TYR A 122     -22.850  28.004 -50.635  1.00  0.00           C  
ATOM   1929  CE1 TYR A 122     -25.514  27.688 -51.270  1.00  0.00           C  
ATOM   1930  CE2 TYR A 122     -23.249  26.938 -51.407  1.00  0.00           C  
ATOM   1931  CZ  TYR A 122     -24.569  26.781 -51.728  1.00  0.00           C  
ATOM   1932  OH  TYR A 122     -24.969  25.718 -52.504  1.00  0.00           O  
ATOM   1933  H   TYR A 122     -24.810  28.676 -47.649  1.00  0.00           H  
ATOM   1934  HA  TYR A 122     -21.971  28.842 -48.226  1.00  0.00           H  
ATOM   1935 1HB  TYR A 122     -24.270  30.640 -49.073  1.00  0.00           H  
ATOM   1936 2HB  TYR A 122     -22.645  30.639 -49.777  1.00  0.00           H  
ATOM   1937  HD1 TYR A 122     -25.864  29.450 -50.135  1.00  0.00           H  
ATOM   1938  HD2 TYR A 122     -21.807  28.125 -50.373  1.00  0.00           H  
ATOM   1939  HE1 TYR A 122     -26.563  27.563 -51.519  1.00  0.00           H  
ATOM   1940  HE2 TYR A 122     -22.530  26.212 -51.763  1.00  0.00           H  
ATOM   1941  HH  TYR A 122     -24.201  25.190 -52.748  1.00  0.00           H  
ATOM   1942  N   ASP A 123     -23.285  30.915 -46.103  1.00  0.00           N  
ATOM   1943  CA  ASP A 123     -22.890  31.974 -45.183  1.00  0.00           C  
ATOM   1944  C   ASP A 123     -21.663  31.511 -44.396  1.00  0.00           C  
ATOM   1945  O   ASP A 123     -20.682  32.252 -44.256  1.00  0.00           O  
ATOM   1946  CB  ASP A 123     -24.010  32.263 -44.162  1.00  0.00           C  
ATOM   1947  CG  ASP A 123     -25.267  32.990 -44.700  1.00  0.00           C  
ATOM   1948  OD1 ASP A 123     -25.259  33.513 -45.789  1.00  0.00           O  
ATOM   1949  OD2 ASP A 123     -26.229  33.020 -43.973  1.00  0.00           O  
ATOM   1950  H   ASP A 123     -24.218  30.513 -46.059  1.00  0.00           H  
ATOM   1951  HA  ASP A 123     -22.642  32.867 -45.747  1.00  0.00           H  
ATOM   1952 1HB  ASP A 123     -24.339  31.311 -43.733  1.00  0.00           H  
ATOM   1953 2HB  ASP A 123     -23.592  32.847 -43.341  1.00  0.00           H  
ATOM   1954  N   GLU A 124     -21.720  30.250 -43.935  1.00  0.00           N  
ATOM   1955  CA  GLU A 124     -20.607  29.697 -43.182  1.00  0.00           C  
ATOM   1956  C   GLU A 124     -19.434  29.376 -44.090  1.00  0.00           C  
ATOM   1957  O   GLU A 124     -18.294  29.766 -43.776  1.00  0.00           O  
ATOM   1958  CB  GLU A 124     -21.086  28.441 -42.457  1.00  0.00           C  
ATOM   1959  CG  GLU A 124     -22.031  28.715 -41.277  1.00  0.00           C  
ATOM   1960  CD  GLU A 124     -21.365  29.344 -40.081  1.00  0.00           C  
ATOM   1961  OE1 GLU A 124     -20.486  28.730 -39.534  1.00  0.00           O  
ATOM   1962  OE2 GLU A 124     -21.719  30.441 -39.723  1.00  0.00           O  
ATOM   1963  H   GLU A 124     -22.580  29.697 -44.064  1.00  0.00           H  
ATOM   1964  HA  GLU A 124     -20.293  30.422 -42.442  1.00  0.00           H  
ATOM   1965 1HB  GLU A 124     -21.618  27.810 -43.160  1.00  0.00           H  
ATOM   1966 2HB  GLU A 124     -20.244  27.886 -42.118  1.00  0.00           H  
ATOM   1967 1HG  GLU A 124     -22.827  29.372 -41.625  1.00  0.00           H  
ATOM   1968 2HG  GLU A 124     -22.493  27.774 -40.974  1.00  0.00           H  
ATOM   1969  N   ALA A 125     -19.671  28.827 -45.278  1.00  0.00           N  
ATOM   1970  CA  ALA A 125     -18.572  28.512 -46.160  1.00  0.00           C  
ATOM   1971  C   ALA A 125     -17.718  29.742 -46.458  1.00  0.00           C  
ATOM   1972  O   ALA A 125     -16.494  29.679 -46.413  1.00  0.00           O  
ATOM   1973  CB  ALA A 125     -19.075  27.914 -47.447  1.00  0.00           C  
ATOM   1974  H   ALA A 125     -20.626  28.549 -45.550  1.00  0.00           H  
ATOM   1975  HA  ALA A 125     -17.947  27.779 -45.652  1.00  0.00           H  
ATOM   1976 1HB  ALA A 125     -18.245  27.647 -48.060  1.00  0.00           H  
ATOM   1977 2HB  ALA A 125     -19.665  27.037 -47.218  1.00  0.00           H  
ATOM   1978 3HB  ALA A 125     -19.691  28.641 -47.957  1.00  0.00           H  
ATOM   1979  N   ILE A 126     -18.383  30.876 -46.661  1.00  0.00           N  
ATOM   1980  CA  ILE A 126     -17.723  32.140 -46.939  1.00  0.00           C  
ATOM   1981  C   ILE A 126     -16.818  32.576 -45.801  1.00  0.00           C  
ATOM   1982  O   ILE A 126     -15.652  32.902 -46.021  1.00  0.00           O  
ATOM   1983  CB  ILE A 126     -18.780  33.199 -47.283  1.00  0.00           C  
ATOM   1984  CG1 ILE A 126     -19.393  32.806 -48.627  1.00  0.00           C  
ATOM   1985  CG2 ILE A 126     -18.250  34.643 -47.254  1.00  0.00           C  
ATOM   1986  CD1 ILE A 126     -20.654  33.482 -48.997  1.00  0.00           C  
ATOM   1987  H   ILE A 126     -19.409  30.854 -46.671  1.00  0.00           H  
ATOM   1988  HA  ILE A 126     -17.095  31.992 -47.820  1.00  0.00           H  
ATOM   1989  HB  ILE A 126     -19.585  33.119 -46.542  1.00  0.00           H  
ATOM   1990 1HG1 ILE A 126     -18.668  33.013 -49.407  1.00  0.00           H  
ATOM   1991 2HG1 ILE A 126     -19.574  31.757 -48.610  1.00  0.00           H  
ATOM   1992 1HG2 ILE A 126     -19.050  35.332 -47.475  1.00  0.00           H  
ATOM   1993 2HG2 ILE A 126     -17.852  34.876 -46.265  1.00  0.00           H  
ATOM   1994 3HG2 ILE A 126     -17.480  34.760 -47.972  1.00  0.00           H  
ATOM   1995 1HD1 ILE A 126     -20.986  33.109 -49.943  1.00  0.00           H  
ATOM   1996 2HD1 ILE A 126     -21.398  33.255 -48.240  1.00  0.00           H  
ATOM   1997 3HD1 ILE A 126     -20.515  34.549 -49.059  1.00  0.00           H  
ATOM   1998  N   GLU A 127     -17.338  32.541 -44.570  1.00  0.00           N  
ATOM   1999  CA  GLU A 127     -16.533  32.955 -43.421  1.00  0.00           C  
ATOM   2000  C   GLU A 127     -15.280  32.095 -43.269  1.00  0.00           C  
ATOM   2001  O   GLU A 127     -14.193  32.601 -42.966  1.00  0.00           O  
ATOM   2002  CB  GLU A 127     -17.382  32.843 -42.148  1.00  0.00           C  
ATOM   2003  CG  GLU A 127     -16.723  33.341 -40.852  1.00  0.00           C  
ATOM   2004  CD  GLU A 127     -16.493  34.835 -40.842  1.00  0.00           C  
ATOM   2005  OE1 GLU A 127     -17.041  35.508 -41.683  1.00  0.00           O  
ATOM   2006  OE2 GLU A 127     -15.801  35.305 -39.969  1.00  0.00           O  
ATOM   2007  H   GLU A 127     -18.324  32.283 -44.448  1.00  0.00           H  
ATOM   2008  HA  GLU A 127     -16.231  33.993 -43.568  1.00  0.00           H  
ATOM   2009 1HB  GLU A 127     -18.312  33.385 -42.287  1.00  0.00           H  
ATOM   2010 2HB  GLU A 127     -17.647  31.789 -41.988  1.00  0.00           H  
ATOM   2011 1HG  GLU A 127     -17.365  33.078 -40.013  1.00  0.00           H  
ATOM   2012 2HG  GLU A 127     -15.771  32.826 -40.716  1.00  0.00           H  
ATOM   2013  N   TYR A 128     -15.417  30.793 -43.503  1.00  0.00           N  
ATOM   2014  CA  TYR A 128     -14.287  29.904 -43.308  1.00  0.00           C  
ATOM   2015  C   TYR A 128     -13.266  29.976 -44.438  1.00  0.00           C  
ATOM   2016  O   TYR A 128     -12.055  29.920 -44.184  1.00  0.00           O  
ATOM   2017  CB  TYR A 128     -14.814  28.509 -43.060  1.00  0.00           C  
ATOM   2018  CG  TYR A 128     -15.682  28.476 -41.820  1.00  0.00           C  
ATOM   2019  CD1 TYR A 128     -16.920  27.895 -41.865  1.00  0.00           C  
ATOM   2020  CD2 TYR A 128     -15.272  29.091 -40.643  1.00  0.00           C  
ATOM   2021  CE1 TYR A 128     -17.712  27.932 -40.749  1.00  0.00           C  
ATOM   2022  CE2 TYR A 128     -16.072  29.105 -39.550  1.00  0.00           C  
ATOM   2023  CZ  TYR A 128     -17.284  28.539 -39.603  1.00  0.00           C  
ATOM   2024  OH  TYR A 128     -18.095  28.560 -38.494  1.00  0.00           O  
ATOM   2025  H   TYR A 128     -16.348  30.424 -43.732  1.00  0.00           H  
ATOM   2026  HA  TYR A 128     -13.750  30.239 -42.431  1.00  0.00           H  
ATOM   2027 1HB  TYR A 128     -15.418  28.207 -43.902  1.00  0.00           H  
ATOM   2028 2HB  TYR A 128     -14.000  27.800 -42.947  1.00  0.00           H  
ATOM   2029  HD1 TYR A 128     -17.276  27.419 -42.780  1.00  0.00           H  
ATOM   2030  HD2 TYR A 128     -14.320  29.571 -40.573  1.00  0.00           H  
ATOM   2031  HE1 TYR A 128     -18.682  27.492 -40.758  1.00  0.00           H  
ATOM   2032  HE2 TYR A 128     -15.743  29.587 -38.634  1.00  0.00           H  
ATOM   2033  HH  TYR A 128     -19.041  28.571 -38.780  1.00  0.00           H  
ATOM   2034  N   TYR A 129     -13.722  30.152 -45.682  1.00  0.00           N  
ATOM   2035  CA  TYR A 129     -12.775  30.283 -46.773  1.00  0.00           C  
ATOM   2036  C   TYR A 129     -11.974  31.554 -46.570  1.00  0.00           C  
ATOM   2037  O   TYR A 129     -10.762  31.560 -46.815  1.00  0.00           O  
ATOM   2038  CB  TYR A 129     -13.468  30.369 -48.125  1.00  0.00           C  
ATOM   2039  CG  TYR A 129     -14.118  29.136 -48.607  1.00  0.00           C  
ATOM   2040  CD1 TYR A 129     -15.389  29.214 -49.128  1.00  0.00           C  
ATOM   2041  CD2 TYR A 129     -13.474  27.937 -48.545  1.00  0.00           C  
ATOM   2042  CE1 TYR A 129     -15.999  28.106 -49.590  1.00  0.00           C  
ATOM   2043  CE2 TYR A 129     -14.083  26.831 -49.002  1.00  0.00           C  
ATOM   2044  CZ  TYR A 129     -15.350  26.916 -49.526  1.00  0.00           C  
ATOM   2045  OH  TYR A 129     -15.958  25.817 -50.017  1.00  0.00           O  
ATOM   2046  H   TYR A 129     -14.727  30.145 -45.862  1.00  0.00           H  
ATOM   2047  HA  TYR A 129     -12.081  29.452 -46.748  1.00  0.00           H  
ATOM   2048 1HB  TYR A 129     -14.230  31.116 -48.053  1.00  0.00           H  
ATOM   2049 2HB  TYR A 129     -12.750  30.690 -48.875  1.00  0.00           H  
ATOM   2050  HD1 TYR A 129     -15.898  30.168 -49.168  1.00  0.00           H  
ATOM   2051  HD2 TYR A 129     -12.482  27.867 -48.139  1.00  0.00           H  
ATOM   2052  HE1 TYR A 129     -16.993  28.158 -50.011  1.00  0.00           H  
ATOM   2053  HE2 TYR A 129     -13.561  25.880 -48.949  1.00  0.00           H  
ATOM   2054  HH  TYR A 129     -15.326  25.084 -50.005  1.00  0.00           H  
ATOM   2055  N   GLN A 130     -12.636  32.630 -46.116  1.00  0.00           N  
ATOM   2056  CA  GLN A 130     -11.905  33.863 -45.923  1.00  0.00           C  
ATOM   2057  C   GLN A 130     -10.883  33.718 -44.805  1.00  0.00           C  
ATOM   2058  O   GLN A 130      -9.767  34.214 -44.944  1.00  0.00           O  
ATOM   2059  CB  GLN A 130     -12.843  35.030 -45.628  1.00  0.00           C  
ATOM   2060  CG  GLN A 130     -12.144  36.413 -45.599  1.00  0.00           C  
ATOM   2061  CD  GLN A 130     -11.534  36.770 -46.954  1.00  0.00           C  
ATOM   2062  OE1 GLN A 130     -12.164  36.520 -47.982  1.00  0.00           O  
ATOM   2063  NE2 GLN A 130     -10.342  37.362 -46.976  1.00  0.00           N  
ATOM   2064  H   GLN A 130     -13.646  32.595 -45.950  1.00  0.00           H  
ATOM   2065  HA  GLN A 130     -11.374  34.084 -46.841  1.00  0.00           H  
ATOM   2066 1HB  GLN A 130     -13.637  35.057 -46.377  1.00  0.00           H  
ATOM   2067 2HB  GLN A 130     -13.320  34.871 -44.657  1.00  0.00           H  
ATOM   2068 1HG  GLN A 130     -12.878  37.175 -45.345  1.00  0.00           H  
ATOM   2069 2HG  GLN A 130     -11.343  36.408 -44.856  1.00  0.00           H  
ATOM   2070 1HE2 GLN A 130      -9.930  37.616 -47.847  1.00  0.00           H  
ATOM   2071 2HE2 GLN A 130      -9.835  37.601 -46.109  1.00  0.00           H  
ATOM   2072  N   LYS A 131     -11.206  33.008 -43.712  1.00  0.00           N  
ATOM   2073  CA  LYS A 131     -10.180  32.843 -42.689  1.00  0.00           C  
ATOM   2074  C   LYS A 131      -8.968  32.114 -43.275  1.00  0.00           C  
ATOM   2075  O   LYS A 131      -7.827  32.508 -43.021  1.00  0.00           O  
ATOM   2076  CB  LYS A 131     -10.728  32.157 -41.431  1.00  0.00           C  
ATOM   2077  CG  LYS A 131     -11.648  33.080 -40.624  1.00  0.00           C  
ATOM   2078  CD  LYS A 131     -12.200  32.438 -39.364  1.00  0.00           C  
ATOM   2079  CE  LYS A 131     -13.068  33.454 -38.608  1.00  0.00           C  
ATOM   2080  NZ  LYS A 131     -13.627  32.936 -37.320  1.00  0.00           N  
ATOM   2081  H   LYS A 131     -12.156  32.649 -43.573  1.00  0.00           H  
ATOM   2082  HA  LYS A 131      -9.841  33.831 -42.385  1.00  0.00           H  
ATOM   2083 1HB  LYS A 131     -11.298  31.271 -41.718  1.00  0.00           H  
ATOM   2084 2HB  LYS A 131      -9.905  31.832 -40.790  1.00  0.00           H  
ATOM   2085 1HG  LYS A 131     -11.089  33.972 -40.344  1.00  0.00           H  
ATOM   2086 2HG  LYS A 131     -12.483  33.387 -41.252  1.00  0.00           H  
ATOM   2087 1HD  LYS A 131     -12.808  31.581 -39.639  1.00  0.00           H  
ATOM   2088 2HD  LYS A 131     -11.385  32.110 -38.725  1.00  0.00           H  
ATOM   2089 1HE  LYS A 131     -12.463  34.331 -38.392  1.00  0.00           H  
ATOM   2090 2HE  LYS A 131     -13.895  33.750 -39.251  1.00  0.00           H  
ATOM   2091 1HZ  LYS A 131     -14.179  33.662 -36.890  1.00  0.00           H  
ATOM   2092 2HZ  LYS A 131     -14.220  32.132 -37.489  1.00  0.00           H  
ATOM   2093 3HZ  LYS A 131     -12.871  32.675 -36.704  1.00  0.00           H  
ATOM   2094  N   ALA A 132      -9.200  31.090 -44.113  1.00  0.00           N  
ATOM   2095  CA  ALA A 132      -8.057  30.399 -44.699  1.00  0.00           C  
ATOM   2096  C   ALA A 132      -7.201  31.372 -45.512  1.00  0.00           C  
ATOM   2097  O   ALA A 132      -5.974  31.321 -45.420  1.00  0.00           O  
ATOM   2098  CB  ALA A 132      -8.509  29.261 -45.599  1.00  0.00           C  
ATOM   2099  H   ALA A 132     -10.159  30.762 -44.275  1.00  0.00           H  
ATOM   2100  HA  ALA A 132      -7.450  29.996 -43.892  1.00  0.00           H  
ATOM   2101 1HB  ALA A 132      -7.634  28.754 -46.005  1.00  0.00           H  
ATOM   2102 2HB  ALA A 132      -9.094  28.567 -45.026  1.00  0.00           H  
ATOM   2103 3HB  ALA A 132      -9.110  29.655 -46.412  1.00  0.00           H  
ATOM   2104  N   LEU A 133      -7.859  32.285 -46.248  1.00  0.00           N  
ATOM   2105  CA  LEU A 133      -7.174  33.302 -47.066  1.00  0.00           C  
ATOM   2106  C   LEU A 133      -6.437  34.353 -46.252  1.00  0.00           C  
ATOM   2107  O   LEU A 133      -5.399  34.857 -46.696  1.00  0.00           O  
ATOM   2108  CB  LEU A 133      -8.166  34.020 -47.982  1.00  0.00           C  
ATOM   2109  CG  LEU A 133      -8.762  33.176 -49.097  1.00  0.00           C  
ATOM   2110  CD1 LEU A 133      -9.851  33.950 -49.783  1.00  0.00           C  
ATOM   2111  CD2 LEU A 133      -7.699  32.808 -50.097  1.00  0.00           C  
ATOM   2112  H   LEU A 133      -8.875  32.207 -46.300  1.00  0.00           H  
ATOM   2113  HA  LEU A 133      -6.437  32.794 -47.657  1.00  0.00           H  
ATOM   2114 1HB  LEU A 133      -8.981  34.399 -47.377  1.00  0.00           H  
ATOM   2115 2HB  LEU A 133      -7.658  34.868 -48.439  1.00  0.00           H  
ATOM   2116  HG  LEU A 133      -9.192  32.279 -48.676  1.00  0.00           H  
ATOM   2117 1HD1 LEU A 133     -10.291  33.343 -50.566  1.00  0.00           H  
ATOM   2118 2HD1 LEU A 133     -10.606  34.212 -49.058  1.00  0.00           H  
ATOM   2119 3HD1 LEU A 133      -9.442  34.862 -50.216  1.00  0.00           H  
ATOM   2120 1HD2 LEU A 133      -8.151  32.204 -50.854  1.00  0.00           H  
ATOM   2121 2HD2 LEU A 133      -7.275  33.710 -50.539  1.00  0.00           H  
ATOM   2122 3HD2 LEU A 133      -6.916  32.251 -49.645  1.00  0.00           H  
ATOM   2123  N   GLU A 134      -6.958  34.724 -45.093  1.00  0.00           N  
ATOM   2124  CA  GLU A 134      -6.289  35.704 -44.249  1.00  0.00           C  
ATOM   2125  C   GLU A 134      -4.961  35.117 -43.787  1.00  0.00           C  
ATOM   2126  O   GLU A 134      -3.944  35.796 -43.690  1.00  0.00           O  
ATOM   2127  CB  GLU A 134      -7.147  36.091 -43.037  1.00  0.00           C  
ATOM   2128  CG  GLU A 134      -8.414  36.905 -43.353  1.00  0.00           C  
ATOM   2129  CD  GLU A 134      -8.138  38.272 -43.883  1.00  0.00           C  
ATOM   2130  OE1 GLU A 134      -7.385  38.987 -43.268  1.00  0.00           O  
ATOM   2131  OE2 GLU A 134      -8.677  38.609 -44.916  1.00  0.00           O  
ATOM   2132  H   GLU A 134      -7.861  34.322 -44.810  1.00  0.00           H  
ATOM   2133  HA  GLU A 134      -6.085  36.600 -44.843  1.00  0.00           H  
ATOM   2134 1HB  GLU A 134      -7.467  35.177 -42.524  1.00  0.00           H  
ATOM   2135 2HB  GLU A 134      -6.547  36.662 -42.330  1.00  0.00           H  
ATOM   2136 1HG  GLU A 134      -8.991  36.369 -44.091  1.00  0.00           H  
ATOM   2137 2HG  GLU A 134      -9.020  36.986 -42.454  1.00  0.00           H  
ATOM   2138  N   LEU A 135      -4.988  33.806 -43.516  1.00  0.00           N  
ATOM   2139  CA  LEU A 135      -3.823  33.061 -43.057  1.00  0.00           C  
ATOM   2140  C   LEU A 135      -2.898  32.653 -44.200  1.00  0.00           C  
ATOM   2141  O   LEU A 135      -1.667  32.601 -44.026  1.00  0.00           O  
ATOM   2142  CB  LEU A 135      -4.321  31.818 -42.349  1.00  0.00           C  
ATOM   2143  CG  LEU A 135      -5.143  32.039 -41.088  1.00  0.00           C  
ATOM   2144  CD1 LEU A 135      -5.718  30.736 -40.696  1.00  0.00           C  
ATOM   2145  CD2 LEU A 135      -4.290  32.582 -39.980  1.00  0.00           C  
ATOM   2146  H   LEU A 135      -5.893  33.331 -43.583  1.00  0.00           H  
ATOM   2147  HA  LEU A 135      -3.261  33.690 -42.380  1.00  0.00           H  
ATOM   2148 1HB  LEU A 135      -4.947  31.275 -43.050  1.00  0.00           H  
ATOM   2149 2HB  LEU A 135      -3.462  31.200 -42.097  1.00  0.00           H  
ATOM   2150  HG  LEU A 135      -5.957  32.731 -41.293  1.00  0.00           H  
ATOM   2151 1HD1 LEU A 135      -6.327  30.872 -39.807  1.00  0.00           H  
ATOM   2152 2HD1 LEU A 135      -6.336  30.394 -41.517  1.00  0.00           H  
ATOM   2153 3HD1 LEU A 135      -4.930  30.027 -40.507  1.00  0.00           H  
ATOM   2154 1HD2 LEU A 135      -4.917  32.708 -39.101  1.00  0.00           H  
ATOM   2155 2HD2 LEU A 135      -3.487  31.892 -39.767  1.00  0.00           H  
ATOM   2156 3HD2 LEU A 135      -3.876  33.546 -40.253  1.00  0.00           H  
ATOM   2157  N   ASP A 136      -3.470  32.364 -45.361  1.00  0.00           N  
ATOM   2158  CA  ASP A 136      -2.741  31.963 -46.555  1.00  0.00           C  
ATOM   2159  C   ASP A 136      -3.191  32.802 -47.748  1.00  0.00           C  
ATOM   2160  O   ASP A 136      -4.181  32.486 -48.423  1.00  0.00           O  
ATOM   2161  CB  ASP A 136      -2.958  30.478 -46.845  1.00  0.00           C  
ATOM   2162  CG  ASP A 136      -2.139  29.985 -48.055  1.00  0.00           C  
ATOM   2163  OD1 ASP A 136      -1.602  30.806 -48.817  1.00  0.00           O  
ATOM   2164  OD2 ASP A 136      -2.062  28.783 -48.218  1.00  0.00           O  
ATOM   2165  H   ASP A 136      -4.487  32.380 -45.410  1.00  0.00           H  
ATOM   2166  HA  ASP A 136      -1.679  32.063 -46.362  1.00  0.00           H  
ATOM   2167 1HB  ASP A 136      -2.678  29.893 -45.966  1.00  0.00           H  
ATOM   2168 2HB  ASP A 136      -4.017  30.299 -47.007  1.00  0.00           H  
ATOM   2169  N   PRO A 137      -2.435  33.870 -48.096  1.00  0.00           N  
ATOM   2170  CA  PRO A 137      -2.704  34.821 -49.143  1.00  0.00           C  
ATOM   2171  C   PRO A 137      -2.855  34.192 -50.519  1.00  0.00           C  
ATOM   2172  O   PRO A 137      -3.371  34.846 -51.433  1.00  0.00           O  
ATOM   2173  CB  PRO A 137      -1.460  35.731 -49.118  1.00  0.00           C  
ATOM   2174  CG  PRO A 137      -0.920  35.612 -47.723  1.00  0.00           C  
ATOM   2175  CD  PRO A 137      -1.212  34.196 -47.300  1.00  0.00           C  
ATOM   2176  HA  PRO A 137      -3.615  35.383 -48.879  1.00  0.00           H  
ATOM   2177 1HB  PRO A 137      -0.744  35.391 -49.888  1.00  0.00           H  
ATOM   2178 2HB  PRO A 137      -1.743  36.758 -49.381  1.00  0.00           H  
ATOM   2179 1HG  PRO A 137       0.151  35.836 -47.707  1.00  0.00           H  
ATOM   2180 2HG  PRO A 137      -1.412  36.351 -47.064  1.00  0.00           H  
ATOM   2181 1HD  PRO A 137      -0.379  33.528 -47.566  1.00  0.00           H  
ATOM   2182 2HD  PRO A 137      -1.430  34.220 -46.221  1.00  0.00           H  
ATOM   2183  N   ASN A 138      -2.377  32.954 -50.706  1.00  0.00           N  
ATOM   2184  CA  ASN A 138      -2.523  32.360 -52.012  1.00  0.00           C  
ATOM   2185  C   ASN A 138      -3.164  30.995 -51.940  1.00  0.00           C  
ATOM   2186  O   ASN A 138      -2.914  30.107 -52.766  1.00  0.00           O  
ATOM   2187  CB  ASN A 138      -1.188  32.280 -52.705  1.00  0.00           C  
ATOM   2188  CG  ASN A 138      -0.609  33.629 -53.038  1.00  0.00           C  
ATOM   2189  OD1 ASN A 138      -1.065  34.299 -53.972  1.00  0.00           O  
ATOM   2190  ND2 ASN A 138       0.387  34.044 -52.291  1.00  0.00           N  
ATOM   2191  H   ASN A 138      -1.952  32.382 -49.957  1.00  0.00           H  
ATOM   2192  HA  ASN A 138      -3.194  32.992 -52.608  1.00  0.00           H  
ATOM   2193 1HB  ASN A 138      -0.485  31.746 -52.060  1.00  0.00           H  
ATOM   2194 2HB  ASN A 138      -1.289  31.705 -53.614  1.00  0.00           H  
ATOM   2195 1HD2 ASN A 138       0.801  34.928 -52.481  1.00  0.00           H  
ATOM   2196 2HD2 ASN A 138       0.725  33.471 -51.542  1.00  0.00           H  
ATOM   2197  N   ASN A 139      -4.159  30.867 -51.067  1.00  0.00           N  
ATOM   2198  CA  ASN A 139      -4.904  29.629 -51.035  1.00  0.00           C  
ATOM   2199  C   ASN A 139      -5.875  29.735 -52.193  1.00  0.00           C  
ATOM   2200  O   ASN A 139      -7.004  30.194 -52.048  1.00  0.00           O  
ATOM   2201  CB  ASN A 139      -5.559  29.413 -49.681  1.00  0.00           C  
ATOM   2202  CG  ASN A 139      -6.233  28.074 -49.504  1.00  0.00           C  
ATOM   2203  OD1 ASN A 139      -6.851  27.515 -50.429  1.00  0.00           O  
ATOM   2204  ND2 ASN A 139      -6.112  27.534 -48.314  1.00  0.00           N  
ATOM   2205  H   ASN A 139      -4.296  31.601 -50.361  1.00  0.00           H  
ATOM   2206  HA  ASN A 139      -4.229  28.790 -51.228  1.00  0.00           H  
ATOM   2207 1HB  ASN A 139      -4.812  29.504 -48.926  1.00  0.00           H  
ATOM   2208 2HB  ASN A 139      -6.283  30.177 -49.497  1.00  0.00           H  
ATOM   2209 1HD2 ASN A 139      -6.532  26.645 -48.114  1.00  0.00           H  
ATOM   2210 2HD2 ASN A 139      -5.598  28.014 -47.597  1.00  0.00           H  
ATOM   2211  N   ALA A 140      -5.393  29.324 -53.367  1.00  0.00           N  
ATOM   2212  CA  ALA A 140      -6.163  29.476 -54.578  1.00  0.00           C  
ATOM   2213  C   ALA A 140      -7.460  28.730 -54.498  1.00  0.00           C  
ATOM   2214  O   ALA A 140      -8.471  29.210 -55.018  1.00  0.00           O  
ATOM   2215  CB  ALA A 140      -5.371  28.974 -55.778  1.00  0.00           C  
ATOM   2216  H   ALA A 140      -4.430  28.992 -53.392  1.00  0.00           H  
ATOM   2217  HA  ALA A 140      -6.377  30.531 -54.718  1.00  0.00           H  
ATOM   2218 1HB  ALA A 140      -5.956  29.121 -56.687  1.00  0.00           H  
ATOM   2219 2HB  ALA A 140      -4.442  29.532 -55.844  1.00  0.00           H  
ATOM   2220 3HB  ALA A 140      -5.158  27.917 -55.651  1.00  0.00           H  
ATOM   2221  N   GLU A 141      -7.466  27.562 -53.855  1.00  0.00           N  
ATOM   2222  CA  GLU A 141      -8.700  26.820 -53.790  1.00  0.00           C  
ATOM   2223  C   GLU A 141      -9.722  27.569 -52.944  1.00  0.00           C  
ATOM   2224  O   GLU A 141     -10.902  27.595 -53.300  1.00  0.00           O  
ATOM   2225  CB  GLU A 141      -8.486  25.414 -53.272  1.00  0.00           C  
ATOM   2226  CG  GLU A 141      -7.682  24.518 -54.210  1.00  0.00           C  
ATOM   2227  CD  GLU A 141      -7.474  23.082 -53.703  1.00  0.00           C  
ATOM   2228  OE1 GLU A 141      -8.235  22.608 -52.870  1.00  0.00           O  
ATOM   2229  OE2 GLU A 141      -6.539  22.464 -54.160  1.00  0.00           O  
ATOM   2230  H   GLU A 141      -6.623  27.208 -53.424  1.00  0.00           H  
ATOM   2231  HA  GLU A 141      -9.108  26.736 -54.801  1.00  0.00           H  
ATOM   2232 1HB  GLU A 141      -8.016  25.436 -52.286  1.00  0.00           H  
ATOM   2233 2HB  GLU A 141      -9.446  24.965 -53.177  1.00  0.00           H  
ATOM   2234 1HG  GLU A 141      -8.206  24.475 -55.167  1.00  0.00           H  
ATOM   2235 2HG  GLU A 141      -6.714  24.981 -54.386  1.00  0.00           H  
ATOM   2236  N   ALA A 142      -9.275  28.180 -51.837  1.00  0.00           N  
ATOM   2237  CA  ALA A 142     -10.197  28.955 -51.013  1.00  0.00           C  
ATOM   2238  C   ALA A 142     -10.727  30.138 -51.811  1.00  0.00           C  
ATOM   2239  O   ALA A 142     -11.917  30.429 -51.723  1.00  0.00           O  
ATOM   2240  CB  ALA A 142      -9.524  29.433 -49.738  1.00  0.00           C  
ATOM   2241  H   ALA A 142      -8.306  28.066 -51.544  1.00  0.00           H  
ATOM   2242  HA  ALA A 142     -11.042  28.330 -50.751  1.00  0.00           H  
ATOM   2243 1HB  ALA A 142     -10.234  30.000 -49.133  1.00  0.00           H  
ATOM   2244 2HB  ALA A 142      -9.171  28.576 -49.173  1.00  0.00           H  
ATOM   2245 3HB  ALA A 142      -8.687  30.061 -49.992  1.00  0.00           H  
ATOM   2246  N   LYS A 143      -9.885  30.795 -52.633  1.00  0.00           N  
ATOM   2247  CA  LYS A 143     -10.376  31.926 -53.424  1.00  0.00           C  
ATOM   2248  C   LYS A 143     -11.447  31.487 -54.409  1.00  0.00           C  
ATOM   2249  O   LYS A 143     -12.461  32.170 -54.608  1.00  0.00           O  
ATOM   2250  CB  LYS A 143      -9.278  32.610 -54.253  1.00  0.00           C  
ATOM   2251  CG  LYS A 143      -8.254  33.398 -53.493  1.00  0.00           C  
ATOM   2252  CD  LYS A 143      -7.257  34.067 -54.409  1.00  0.00           C  
ATOM   2253  CE  LYS A 143      -6.248  34.905 -53.617  1.00  0.00           C  
ATOM   2254  NZ  LYS A 143      -5.253  35.571 -54.507  1.00  0.00           N  
ATOM   2255  H   LYS A 143      -8.895  30.527 -52.642  1.00  0.00           H  
ATOM   2256  HA  LYS A 143     -10.821  32.660 -52.757  1.00  0.00           H  
ATOM   2257 1HB  LYS A 143      -8.740  31.843 -54.817  1.00  0.00           H  
ATOM   2258 2HB  LYS A 143      -9.737  33.277 -54.979  1.00  0.00           H  
ATOM   2259 1HG  LYS A 143      -8.735  34.128 -52.836  1.00  0.00           H  
ATOM   2260 2HG  LYS A 143      -7.694  32.698 -52.903  1.00  0.00           H  
ATOM   2261 1HD  LYS A 143      -6.717  33.303 -54.968  1.00  0.00           H  
ATOM   2262 2HD  LYS A 143      -7.778  34.713 -55.115  1.00  0.00           H  
ATOM   2263 1HE  LYS A 143      -6.788  35.668 -53.059  1.00  0.00           H  
ATOM   2264 2HE  LYS A 143      -5.718  34.260 -52.910  1.00  0.00           H  
ATOM   2265 1HZ  LYS A 143      -4.597  36.133 -53.967  1.00  0.00           H  
ATOM   2266 2HZ  LYS A 143      -4.738  34.870 -55.023  1.00  0.00           H  
ATOM   2267 3HZ  LYS A 143      -5.735  36.170 -55.151  1.00  0.00           H  
ATOM   2268  N   GLN A 144     -11.202  30.345 -55.052  1.00  0.00           N  
ATOM   2269  CA  GLN A 144     -12.120  29.821 -56.044  1.00  0.00           C  
ATOM   2270  C   GLN A 144     -13.427  29.396 -55.405  1.00  0.00           C  
ATOM   2271  O   GLN A 144     -14.507  29.744 -55.909  1.00  0.00           O  
ATOM   2272  CB  GLN A 144     -11.457  28.619 -56.727  1.00  0.00           C  
ATOM   2273  CG  GLN A 144     -10.271  28.984 -57.626  1.00  0.00           C  
ATOM   2274  CD  GLN A 144      -9.476  27.760 -58.046  1.00  0.00           C  
ATOM   2275  OE1 GLN A 144      -9.714  26.668 -57.520  1.00  0.00           O  
ATOM   2276  NE2 GLN A 144      -8.540  27.930 -58.966  1.00  0.00           N  
ATOM   2277  H   GLN A 144     -10.317  29.857 -54.879  1.00  0.00           H  
ATOM   2278  HA  GLN A 144     -12.320  30.593 -56.779  1.00  0.00           H  
ATOM   2279 1HB  GLN A 144     -11.099  27.929 -55.964  1.00  0.00           H  
ATOM   2280 2HB  GLN A 144     -12.197  28.087 -57.326  1.00  0.00           H  
ATOM   2281 1HG  GLN A 144     -10.654  29.457 -58.526  1.00  0.00           H  
ATOM   2282 2HG  GLN A 144      -9.615  29.671 -57.106  1.00  0.00           H  
ATOM   2283 1HE2 GLN A 144      -7.990  27.150 -59.271  1.00  0.00           H  
ATOM   2284 2HE2 GLN A 144      -8.380  28.835 -59.361  1.00  0.00           H  
ATOM   2285  N   ASN A 145     -13.340  28.717 -54.262  1.00  0.00           N  
ATOM   2286  CA  ASN A 145     -14.530  28.240 -53.611  1.00  0.00           C  
ATOM   2287  C   ASN A 145     -15.277  29.370 -52.915  1.00  0.00           C  
ATOM   2288  O   ASN A 145     -16.500  29.307 -52.798  1.00  0.00           O  
ATOM   2289  CB  ASN A 145     -14.214  27.089 -52.699  1.00  0.00           C  
ATOM   2290  CG  ASN A 145     -13.779  25.892 -53.493  1.00  0.00           C  
ATOM   2291  OD1 ASN A 145     -13.872  25.890 -54.729  1.00  0.00           O  
ATOM   2292  ND2 ASN A 145     -13.343  24.851 -52.833  1.00  0.00           N  
ATOM   2293  H   ASN A 145     -12.426  28.459 -53.885  1.00  0.00           H  
ATOM   2294  HA  ASN A 145     -15.199  27.855 -54.373  1.00  0.00           H  
ATOM   2295 1HB  ASN A 145     -13.442  27.372 -51.976  1.00  0.00           H  
ATOM   2296 2HB  ASN A 145     -15.105  26.829 -52.175  1.00  0.00           H  
ATOM   2297 1HD2 ASN A 145     -13.055  24.036 -53.330  1.00  0.00           H  
ATOM   2298 2HD2 ASN A 145     -13.332  24.833 -51.820  1.00  0.00           H  
ATOM   2299  N   LEU A 146     -14.556  30.407 -52.483  1.00  0.00           N  
ATOM   2300  CA  LEU A 146     -15.157  31.580 -51.878  1.00  0.00           C  
ATOM   2301  C   LEU A 146     -15.989  32.274 -52.934  1.00  0.00           C  
ATOM   2302  O   LEU A 146     -17.123  32.682 -52.666  1.00  0.00           O  
ATOM   2303  CB  LEU A 146     -14.077  32.518 -51.333  1.00  0.00           C  
ATOM   2304  CG  LEU A 146     -14.513  33.828 -50.686  1.00  0.00           C  
ATOM   2305  CD1 LEU A 146     -15.393  33.589 -49.504  1.00  0.00           C  
ATOM   2306  CD2 LEU A 146     -13.297  34.552 -50.238  1.00  0.00           C  
ATOM   2307  H   LEU A 146     -13.538  30.367 -52.533  1.00  0.00           H  
ATOM   2308  HA  LEU A 146     -15.808  31.267 -51.072  1.00  0.00           H  
ATOM   2309 1HB  LEU A 146     -13.504  31.979 -50.604  1.00  0.00           H  
ATOM   2310 2HB  LEU A 146     -13.409  32.769 -52.157  1.00  0.00           H  
ATOM   2311  HG  LEU A 146     -15.055  34.431 -51.408  1.00  0.00           H  
ATOM   2312 1HD1 LEU A 146     -15.641  34.538 -49.074  1.00  0.00           H  
ATOM   2313 2HD1 LEU A 146     -16.295  33.071 -49.804  1.00  0.00           H  
ATOM   2314 3HD1 LEU A 146     -14.868  33.012 -48.770  1.00  0.00           H  
ATOM   2315 1HD2 LEU A 146     -13.581  35.492 -49.778  1.00  0.00           H  
ATOM   2316 2HD2 LEU A 146     -12.782  33.934 -49.507  1.00  0.00           H  
ATOM   2317 3HD2 LEU A 146     -12.644  34.739 -51.090  1.00  0.00           H  
ATOM   2318  N   GLY A 147     -15.427  32.384 -54.143  1.00  0.00           N  
ATOM   2319  CA  GLY A 147     -16.123  32.964 -55.276  1.00  0.00           C  
ATOM   2320  C   GLY A 147     -17.412  32.191 -55.509  1.00  0.00           C  
ATOM   2321  O   GLY A 147     -18.496  32.789 -55.580  1.00  0.00           O  
ATOM   2322  H   GLY A 147     -14.456  32.094 -54.283  1.00  0.00           H  
ATOM   2323 1HA  GLY A 147     -16.334  34.013 -55.094  1.00  0.00           H  
ATOM   2324 2HA  GLY A 147     -15.485  32.891 -56.158  1.00  0.00           H  
ATOM   2325  N   ASN A 148     -17.304  30.861 -55.615  1.00  0.00           N  
ATOM   2326  CA  ASN A 148     -18.470  30.034 -55.851  1.00  0.00           C  
ATOM   2327  C   ASN A 148     -19.493  30.150 -54.718  1.00  0.00           C  
ATOM   2328  O   ASN A 148     -20.694  30.199 -54.982  1.00  0.00           O  
ATOM   2329  CB  ASN A 148     -18.063  28.579 -55.998  1.00  0.00           C  
ATOM   2330  CG  ASN A 148     -17.314  28.281 -57.267  1.00  0.00           C  
ATOM   2331  OD1 ASN A 148     -17.313  29.062 -58.223  1.00  0.00           O  
ATOM   2332  ND2 ASN A 148     -16.661  27.146 -57.296  1.00  0.00           N  
ATOM   2333  H   ASN A 148     -16.370  30.434 -55.577  1.00  0.00           H  
ATOM   2334  HA  ASN A 148     -18.957  30.366 -56.768  1.00  0.00           H  
ATOM   2335 1HB  ASN A 148     -17.451  28.291 -55.146  1.00  0.00           H  
ATOM   2336 2HB  ASN A 148     -18.958  27.956 -55.970  1.00  0.00           H  
ATOM   2337 1HD2 ASN A 148     -16.139  26.891 -58.110  1.00  0.00           H  
ATOM   2338 2HD2 ASN A 148     -16.680  26.532 -56.508  1.00  0.00           H  
ATOM   2339  N   ALA A 149     -19.027  30.203 -53.454  1.00  0.00           N  
ATOM   2340  CA  ALA A 149     -19.943  30.297 -52.327  1.00  0.00           C  
ATOM   2341  C   ALA A 149     -20.730  31.590 -52.391  1.00  0.00           C  
ATOM   2342  O   ALA A 149     -21.938  31.574 -52.151  1.00  0.00           O  
ATOM   2343  CB  ALA A 149     -19.180  30.200 -51.016  1.00  0.00           C  
ATOM   2344  H   ALA A 149     -18.029  30.108 -53.280  1.00  0.00           H  
ATOM   2345  HA  ALA A 149     -20.645  29.478 -52.382  1.00  0.00           H  
ATOM   2346 1HB  ALA A 149     -19.884  30.239 -50.195  1.00  0.00           H  
ATOM   2347 2HB  ALA A 149     -18.643  29.269 -50.991  1.00  0.00           H  
ATOM   2348 3HB  ALA A 149     -18.476  31.026 -50.944  1.00  0.00           H  
ATOM   2349  N   LYS A 150     -20.081  32.699 -52.749  1.00  0.00           N  
ATOM   2350  CA  LYS A 150     -20.784  33.971 -52.870  1.00  0.00           C  
ATOM   2351  C   LYS A 150     -21.823  33.930 -53.985  1.00  0.00           C  
ATOM   2352  O   LYS A 150     -22.931  34.452 -53.823  1.00  0.00           O  
ATOM   2353  CB  LYS A 150     -19.813  35.127 -53.063  1.00  0.00           C  
ATOM   2354  CG  LYS A 150     -19.014  35.474 -51.814  1.00  0.00           C  
ATOM   2355  CD  LYS A 150     -18.037  36.610 -52.060  1.00  0.00           C  
ATOM   2356  CE  LYS A 150     -17.284  36.973 -50.789  1.00  0.00           C  
ATOM   2357  NZ  LYS A 150     -16.307  38.080 -51.005  1.00  0.00           N  
ATOM   2358  H   LYS A 150     -19.064  32.663 -52.894  1.00  0.00           H  
ATOM   2359  HA  LYS A 150     -21.325  34.153 -51.941  1.00  0.00           H  
ATOM   2360 1HB  LYS A 150     -19.099  34.866 -53.858  1.00  0.00           H  
ATOM   2361 2HB  LYS A 150     -20.354  36.015 -53.392  1.00  0.00           H  
ATOM   2362 1HG  LYS A 150     -19.712  35.777 -51.030  1.00  0.00           H  
ATOM   2363 2HG  LYS A 150     -18.472  34.595 -51.469  1.00  0.00           H  
ATOM   2364 1HD  LYS A 150     -17.314  36.295 -52.817  1.00  0.00           H  
ATOM   2365 2HD  LYS A 150     -18.567  37.489 -52.427  1.00  0.00           H  
ATOM   2366 1HE  LYS A 150     -18.001  37.272 -50.025  1.00  0.00           H  
ATOM   2367 2HE  LYS A 150     -16.753  36.098 -50.441  1.00  0.00           H  
ATOM   2368 1HZ  LYS A 150     -15.829  38.281 -50.135  1.00  0.00           H  
ATOM   2369 2HZ  LYS A 150     -15.628  37.804 -51.702  1.00  0.00           H  
ATOM   2370 3HZ  LYS A 150     -16.795  38.909 -51.321  1.00  0.00           H  
ATOM   2371  N   GLN A 151     -21.470  33.309 -55.111  1.00  0.00           N  
ATOM   2372  CA  GLN A 151     -22.398  33.214 -56.230  1.00  0.00           C  
ATOM   2373  C   GLN A 151     -23.631  32.411 -55.854  1.00  0.00           C  
ATOM   2374  O   GLN A 151     -24.755  32.771 -56.219  1.00  0.00           O  
ATOM   2375  CB  GLN A 151     -21.718  32.558 -57.430  1.00  0.00           C  
ATOM   2376  CG  GLN A 151     -20.652  33.390 -58.086  1.00  0.00           C  
ATOM   2377  CD  GLN A 151     -19.935  32.610 -59.144  1.00  0.00           C  
ATOM   2378  OE1 GLN A 151     -20.061  31.381 -59.185  1.00  0.00           O  
ATOM   2379  NE2 GLN A 151     -19.190  33.291 -59.999  1.00  0.00           N  
ATOM   2380  H   GLN A 151     -20.515  32.942 -55.201  1.00  0.00           H  
ATOM   2381  HA  GLN A 151     -22.713  34.219 -56.506  1.00  0.00           H  
ATOM   2382 1HB  GLN A 151     -21.255  31.626 -57.103  1.00  0.00           H  
ATOM   2383 2HB  GLN A 151     -22.466  32.305 -58.179  1.00  0.00           H  
ATOM   2384 1HG  GLN A 151     -21.115  34.261 -58.543  1.00  0.00           H  
ATOM   2385 2HG  GLN A 151     -19.934  33.707 -57.338  1.00  0.00           H  
ATOM   2386 1HE2 GLN A 151     -18.694  32.808 -60.726  1.00  0.00           H  
ATOM   2387 2HE2 GLN A 151     -19.120  34.286 -59.929  1.00  0.00           H  
ATOM   2388  N   LYS A 152     -23.424  31.333 -55.086  1.00  0.00           N  
ATOM   2389  CA  LYS A 152     -24.507  30.477 -54.646  1.00  0.00           C  
ATOM   2390  C   LYS A 152     -25.338  31.149 -53.543  1.00  0.00           C  
ATOM   2391  O   LYS A 152     -26.567  30.995 -53.513  1.00  0.00           O  
ATOM   2392  CB  LYS A 152     -23.949  29.156 -54.137  1.00  0.00           C  
ATOM   2393  CG  LYS A 152     -23.276  28.241 -55.180  1.00  0.00           C  
ATOM   2394  CD  LYS A 152     -24.273  27.605 -56.127  1.00  0.00           C  
ATOM   2395  CE  LYS A 152     -23.575  26.635 -57.073  1.00  0.00           C  
ATOM   2396  NZ  LYS A 152     -24.531  26.010 -58.043  1.00  0.00           N  
ATOM   2397  H   LYS A 152     -22.457  31.074 -54.869  1.00  0.00           H  
ATOM   2398  HA  LYS A 152     -25.166  30.294 -55.486  1.00  0.00           H  
ATOM   2399 1HB  LYS A 152     -23.228  29.345 -53.340  1.00  0.00           H  
ATOM   2400 2HB  LYS A 152     -24.764  28.604 -53.739  1.00  0.00           H  
ATOM   2401 1HG  LYS A 152     -22.580  28.827 -55.767  1.00  0.00           H  
ATOM   2402 2HG  LYS A 152     -22.716  27.457 -54.663  1.00  0.00           H  
ATOM   2403 1HD  LYS A 152     -25.024  27.065 -55.552  1.00  0.00           H  
ATOM   2404 2HD  LYS A 152     -24.764  28.371 -56.719  1.00  0.00           H  
ATOM   2405 1HE  LYS A 152     -22.806  27.174 -57.629  1.00  0.00           H  
ATOM   2406 2HE  LYS A 152     -23.097  25.848 -56.486  1.00  0.00           H  
ATOM   2407 1HZ  LYS A 152     -24.031  25.378 -58.650  1.00  0.00           H  
ATOM   2408 2HZ  LYS A 152     -25.244  25.500 -57.537  1.00  0.00           H  
ATOM   2409 3HZ  LYS A 152     -24.970  26.732 -58.598  1.00  0.00           H  
ATOM   2410  N   GLN A 153     -24.679  31.894 -52.647  1.00  0.00           N  
ATOM   2411  CA  GLN A 153     -25.341  32.594 -51.556  1.00  0.00           C  
ATOM   2412  C   GLN A 153     -26.390  33.573 -52.093  1.00  0.00           C  
ATOM   2413  O   GLN A 153     -27.519  33.609 -51.602  1.00  0.00           O  
ATOM   2414  CB  GLN A 153     -24.312  33.390 -50.759  1.00  0.00           C  
ATOM   2415  CG  GLN A 153     -24.826  34.100 -49.512  1.00  0.00           C  
ATOM   2416  CD  GLN A 153     -23.730  34.934 -48.900  1.00  0.00           C  
ATOM   2417  OE1 GLN A 153     -23.033  35.662 -49.623  1.00  0.00           O  
ATOM   2418  NE2 GLN A 153     -23.557  34.857 -47.587  1.00  0.00           N  
ATOM   2419  H   GLN A 153     -23.664  31.934 -52.694  1.00  0.00           H  
ATOM   2420  HA  GLN A 153     -25.838  31.869 -50.916  1.00  0.00           H  
ATOM   2421 1HB  GLN A 153     -23.489  32.752 -50.474  1.00  0.00           H  
ATOM   2422 2HB  GLN A 153     -23.906  34.163 -51.401  1.00  0.00           H  
ATOM   2423 1HG  GLN A 153     -25.652  34.755 -49.786  1.00  0.00           H  
ATOM   2424 2HG  GLN A 153     -25.149  33.356 -48.781  1.00  0.00           H  
ATOM   2425 1HE2 GLN A 153     -22.844  35.402 -47.144  1.00  0.00           H  
ATOM   2426 2HE2 GLN A 153     -24.166  34.269 -47.004  1.00  0.00           H  
ATOM   2427  N   GLY A 154     -25.996  34.339 -53.101  1.00  0.00           N  
ATOM   2428  CA  GLY A 154     -26.861  35.318 -53.758  1.00  0.00           C  
ATOM   2429  C   GLY A 154     -26.736  36.719 -53.202  1.00  0.00           C  
ATOM   2430  O   GLY A 154     -25.747  37.419 -53.495  1.00  0.00           O  
ATOM   2431  OXT GLY A 154     -27.738  37.273 -52.789  1.00  0.00           O  
ATOM   2432  H   GLY A 154     -25.017  34.271 -53.428  1.00  0.00           H  
ATOM   2433 1HA  GLY A 154     -26.637  35.324 -54.824  1.00  0.00           H  
ATOM   2434 2HA  GLY A 154     -27.894  34.985 -53.654  1.00  0.00           H  
TER                                                                             
ATOM   2436  N   SER B   1     -10.871  12.291  25.664  1.00  0.00           N  
ATOM   2437  CA  SER B   1     -10.104  11.049  25.752  1.00  0.00           C  
ATOM   2438  C   SER B   1     -10.832   9.922  25.038  1.00  0.00           C  
ATOM   2439  O   SER B   1     -10.230   9.128  24.318  1.00  0.00           O  
ATOM   2440  CB  SER B   1      -9.850  10.708  27.208  1.00  0.00           C  
ATOM   2441  OG  SER B   1      -9.039  11.699  27.796  1.00  0.00           O  
ATOM   2442 1H   SER B   1     -10.971  12.480  24.678  1.00  0.00           H  
ATOM   2443 2H   SER B   1     -10.390  13.025  26.132  1.00  0.00           H  
ATOM   2444 3H   SER B   1     -11.802  12.177  26.074  1.00  0.00           H  
ATOM   2445  HA  SER B   1      -9.147  11.180  25.262  1.00  0.00           H  
ATOM   2446 1HB  SER B   1     -10.791  10.665  27.749  1.00  0.00           H  
ATOM   2447 2HB  SER B   1      -9.345   9.735  27.280  1.00  0.00           H  
ATOM   2448  HG  SER B   1      -8.848  11.380  28.689  1.00  0.00           H  
ATOM   2449  N   GLU B   2     -12.156   9.919  25.160  1.00  0.00           N  
ATOM   2450  CA  GLU B   2     -13.041   8.928  24.577  1.00  0.00           C  
ATOM   2451  C   GLU B   2     -12.996   8.909  23.051  1.00  0.00           C  
ATOM   2452  O   GLU B   2     -13.334   7.892  22.438  1.00  0.00           O  
ATOM   2453  CB  GLU B   2     -14.465   9.184  25.078  1.00  0.00           C  
ATOM   2454  CG  GLU B   2     -15.114  10.522  24.628  1.00  0.00           C  
ATOM   2455  CD  GLU B   2     -14.734  11.726  25.518  1.00  0.00           C  
ATOM   2456  OE1 GLU B   2     -13.755  11.630  26.272  1.00  0.00           O  
ATOM   2457  OE2 GLU B   2     -15.393  12.725  25.451  1.00  0.00           O  
ATOM   2458  H   GLU B   2     -12.608  10.625  25.734  1.00  0.00           H  
ATOM   2459  HA  GLU B   2     -12.718   7.942  24.939  1.00  0.00           H  
ATOM   2460 1HB  GLU B   2     -15.114   8.381  24.726  1.00  0.00           H  
ATOM   2461 2HB  GLU B   2     -14.491   9.164  26.166  1.00  0.00           H  
ATOM   2462 1HG  GLU B   2     -14.851  10.751  23.603  1.00  0.00           H  
ATOM   2463 2HG  GLU B   2     -16.202  10.395  24.662  1.00  0.00           H  
ATOM   2464  N   HIS B   3     -12.532   9.998  22.435  1.00  0.00           N  
ATOM   2465  CA  HIS B   3     -12.436  10.127  21.001  1.00  0.00           C  
ATOM   2466  C   HIS B   3     -11.452   9.138  20.375  1.00  0.00           C  
ATOM   2467  O   HIS B   3     -11.521   8.871  19.169  1.00  0.00           O  
ATOM   2468  CB  HIS B   3     -12.033  11.561  20.634  1.00  0.00           C  
ATOM   2469  CG  HIS B   3     -10.719  11.972  21.250  1.00  0.00           C  
ATOM   2470  ND1 HIS B   3     -10.602  12.456  22.570  1.00  0.00           N  
ATOM   2471  CD2 HIS B   3      -9.468  11.940  20.753  1.00  0.00           C  
ATOM   2472  CE1 HIS B   3      -9.318  12.698  22.801  1.00  0.00           C  
ATOM   2473  NE2 HIS B   3      -8.628  12.395  21.735  1.00  0.00           N  
ATOM   2474  H   HIS B   3     -12.232  10.807  22.972  1.00  0.00           H  
ATOM   2475  HA  HIS B   3     -13.414   9.939  20.565  1.00  0.00           H  
ATOM   2476 1HB  HIS B   3     -11.932  11.634  19.558  1.00  0.00           H  
ATOM   2477 2HB  HIS B   3     -12.802  12.255  20.953  1.00  0.00           H  
ATOM   2478  HD2 HIS B   3      -9.196  11.598  19.773  1.00  0.00           H  
ATOM   2479  HE1 HIS B   3      -8.882  13.083  23.720  1.00  0.00           H  
ATOM   2480  HE2 HIS B   3      -7.605  12.453  21.672  1.00  0.00           H  
ATOM   2481  N   ASN B   4     -10.563   8.576  21.195  1.00  0.00           N  
ATOM   2482  CA  ASN B   4      -9.602   7.624  20.697  1.00  0.00           C  
ATOM   2483  C   ASN B   4     -10.314   6.385  20.174  1.00  0.00           C  
ATOM   2484  O   ASN B   4      -9.828   5.723  19.254  1.00  0.00           O  
ATOM   2485  CB  ASN B   4      -8.631   7.239  21.787  1.00  0.00           C  
ATOM   2486  CG  ASN B   4      -7.681   8.361  22.184  1.00  0.00           C  
ATOM   2487  OD1 ASN B   4      -7.252   8.376  23.337  1.00  0.00           O  
ATOM   2488  ND2 ASN B   4      -7.372   9.276  21.313  1.00  0.00           N  
ATOM   2489  H   ASN B   4     -10.560   8.825  22.195  1.00  0.00           H  
ATOM   2490  HA  ASN B   4      -9.059   8.076  19.868  1.00  0.00           H  
ATOM   2491 1HB  ASN B   4      -9.202   6.944  22.672  1.00  0.00           H  
ATOM   2492 2HB  ASN B   4      -8.051   6.370  21.480  1.00  0.00           H  
ATOM   2493 1HD2 ASN B   4      -6.748  10.036  21.588  1.00  0.00           H  
ATOM   2494 2HD2 ASN B   4      -7.767   9.273  20.405  1.00  0.00           H  
ATOM   2495  N   LYS B   5     -11.475   6.039  20.761  1.00  0.00           N  
ATOM   2496  CA  LYS B   5     -12.226   4.858  20.357  1.00  0.00           C  
ATOM   2497  C   LYS B   5     -12.549   4.920  18.867  1.00  0.00           C  
ATOM   2498  O   LYS B   5     -12.385   3.928  18.136  1.00  0.00           O  
ATOM   2499  CB  LYS B   5     -13.512   4.737  21.194  1.00  0.00           C  
ATOM   2500  CG  LYS B   5     -14.430   3.500  20.893  1.00  0.00           C  
ATOM   2501  CD  LYS B   5     -15.622   3.839  19.949  1.00  0.00           C  
ATOM   2502  CE  LYS B   5     -16.750   4.651  20.639  1.00  0.00           C  
ATOM   2503  NZ  LYS B   5     -17.784   5.090  19.650  1.00  0.00           N  
ATOM   2504  H   LYS B   5     -11.889   6.624  21.498  1.00  0.00           H  
ATOM   2505  HA  LYS B   5     -11.606   3.975  20.534  1.00  0.00           H  
ATOM   2506 1HB  LYS B   5     -13.249   4.705  22.249  1.00  0.00           H  
ATOM   2507 2HB  LYS B   5     -14.094   5.641  21.045  1.00  0.00           H  
ATOM   2508 1HG  LYS B   5     -13.831   2.717  20.422  1.00  0.00           H  
ATOM   2509 2HG  LYS B   5     -14.820   3.111  21.831  1.00  0.00           H  
ATOM   2510 1HD  LYS B   5     -15.273   4.418  19.102  1.00  0.00           H  
ATOM   2511 2HD  LYS B   5     -16.048   2.913  19.565  1.00  0.00           H  
ATOM   2512 1HE  LYS B   5     -17.226   4.033  21.395  1.00  0.00           H  
ATOM   2513 2HE  LYS B   5     -16.336   5.531  21.112  1.00  0.00           H  
ATOM   2514 1HZ  LYS B   5     -18.501   5.623  20.107  1.00  0.00           H  
ATOM   2515 2HZ  LYS B   5     -17.309   5.683  18.940  1.00  0.00           H  
ATOM   2516 3HZ  LYS B   5     -18.192   4.294  19.198  1.00  0.00           H  
ATOM   2517  N   ASP B   6     -13.015   6.097  18.447  1.00  0.00           N  
ATOM   2518  CA  ASP B   6     -13.418   6.341  17.072  1.00  0.00           C  
ATOM   2519  C   ASP B   6     -12.208   6.459  16.176  1.00  0.00           C  
ATOM   2520  O   ASP B   6     -12.212   5.951  15.059  1.00  0.00           O  
ATOM   2521  CB  ASP B   6     -14.228   7.635  16.993  1.00  0.00           C  
ATOM   2522  CG  ASP B   6     -15.620   7.526  17.637  1.00  0.00           C  
ATOM   2523  OD1 ASP B   6     -16.102   6.422  17.840  1.00  0.00           O  
ATOM   2524  OD2 ASP B   6     -16.177   8.538  17.945  1.00  0.00           O  
ATOM   2525  H   ASP B   6     -13.109   6.844  19.117  1.00  0.00           H  
ATOM   2526  HA  ASP B   6     -14.030   5.511  16.735  1.00  0.00           H  
ATOM   2527 1HB  ASP B   6     -13.671   8.430  17.498  1.00  0.00           H  
ATOM   2528 2HB  ASP B   6     -14.337   7.928  15.948  1.00  0.00           H  
ATOM   2529  N   MET B   7     -11.138   7.093  16.646  1.00  0.00           N  
ATOM   2530  CA  MET B   7      -9.971   7.205  15.785  1.00  0.00           C  
ATOM   2531  C   MET B   7      -9.441   5.835  15.382  1.00  0.00           C  
ATOM   2532  O   MET B   7      -9.164   5.587  14.205  1.00  0.00           O  
ATOM   2533  CB  MET B   7      -8.872   8.000  16.461  1.00  0.00           C  
ATOM   2534  CG  MET B   7      -9.132   9.478  16.628  1.00  0.00           C  
ATOM   2535  SD  MET B   7      -7.842  10.308  17.600  1.00  0.00           S  
ATOM   2536  CE  MET B   7      -6.418  10.339  16.512  1.00  0.00           C  
ATOM   2537  H   MET B   7     -11.161   7.529  17.573  1.00  0.00           H  
ATOM   2538  HA  MET B   7     -10.266   7.728  14.865  1.00  0.00           H  
ATOM   2539 1HB  MET B   7      -8.777   7.603  17.460  1.00  0.00           H  
ATOM   2540 2HB  MET B   7      -7.933   7.842  15.954  1.00  0.00           H  
ATOM   2541 1HG  MET B   7      -9.177   9.946  15.644  1.00  0.00           H  
ATOM   2542 2HG  MET B   7     -10.087   9.627  17.123  1.00  0.00           H  
ATOM   2543 1HE  MET B   7      -5.596  10.833  17.022  1.00  0.00           H  
ATOM   2544 2HE  MET B   7      -6.123   9.337  16.264  1.00  0.00           H  
ATOM   2545 3HE  MET B   7      -6.659  10.883  15.603  1.00  0.00           H  
ATOM   2546  N   ILE B   8      -9.366   4.919  16.358  1.00  0.00           N  
ATOM   2547  CA  ILE B   8      -8.871   3.581  16.071  1.00  0.00           C  
ATOM   2548  C   ILE B   8      -9.846   2.834  15.172  1.00  0.00           C  
ATOM   2549  O   ILE B   8      -9.430   2.239  14.172  1.00  0.00           O  
ATOM   2550  CB  ILE B   8      -8.641   2.771  17.375  1.00  0.00           C  
ATOM   2551  CG1 ILE B   8      -7.471   3.425  18.159  1.00  0.00           C  
ATOM   2552  CG2 ILE B   8      -8.339   1.267  17.042  1.00  0.00           C  
ATOM   2553  CD1 ILE B   8      -7.279   2.958  19.598  1.00  0.00           C  
ATOM   2554  H   ILE B   8      -9.616   5.180  17.316  1.00  0.00           H  
ATOM   2555  HA  ILE B   8      -7.926   3.667  15.549  1.00  0.00           H  
ATOM   2556  HB  ILE B   8      -9.535   2.842  18.007  1.00  0.00           H  
ATOM   2557 1HG1 ILE B   8      -6.542   3.258  17.619  1.00  0.00           H  
ATOM   2558 2HG1 ILE B   8      -7.661   4.479  18.188  1.00  0.00           H  
ATOM   2559 1HG2 ILE B   8      -8.180   0.718  17.961  1.00  0.00           H  
ATOM   2560 2HG2 ILE B   8      -9.179   0.820  16.510  1.00  0.00           H  
ATOM   2561 3HG2 ILE B   8      -7.453   1.195  16.426  1.00  0.00           H  
ATOM   2562 1HD1 ILE B   8      -6.442   3.503  20.041  1.00  0.00           H  
ATOM   2563 2HD1 ILE B   8      -8.189   3.160  20.167  1.00  0.00           H  
ATOM   2564 3HD1 ILE B   8      -7.063   1.896  19.628  1.00  0.00           H  
ATOM   2565  N   THR B   9     -11.134   2.863  15.514  1.00  0.00           N  
ATOM   2566  CA  THR B   9     -12.149   2.143  14.763  1.00  0.00           C  
ATOM   2567  C   THR B   9     -12.217   2.593  13.297  1.00  0.00           C  
ATOM   2568  O   THR B   9     -12.248   1.765  12.382  1.00  0.00           O  
ATOM   2569  CB  THR B   9     -13.541   2.326  15.400  1.00  0.00           C  
ATOM   2570  OG1 THR B   9     -13.524   1.828  16.749  1.00  0.00           O  
ATOM   2571  CG2 THR B   9     -14.582   1.543  14.607  1.00  0.00           C  
ATOM   2572  H   THR B   9     -11.424   3.365  16.355  1.00  0.00           H  
ATOM   2573  HA  THR B   9     -11.894   1.083  14.772  1.00  0.00           H  
ATOM   2574  HB  THR B   9     -13.805   3.385  15.411  1.00  0.00           H  
ATOM   2575  HG1 THR B   9     -13.053   2.476  17.327  1.00  0.00           H  
ATOM   2576 1HG2 THR B   9     -15.559   1.672  15.068  1.00  0.00           H  
ATOM   2577 2HG2 THR B   9     -14.631   1.904  13.579  1.00  0.00           H  
ATOM   2578 3HG2 THR B   9     -14.316   0.487  14.605  1.00  0.00           H  
ATOM   2579  N   GLU B  10     -12.249   3.919  13.083  1.00  0.00           N  
ATOM   2580  CA  GLU B  10     -12.317   4.448  11.735  1.00  0.00           C  
ATOM   2581  C   GLU B  10     -11.058   4.128  10.970  1.00  0.00           C  
ATOM   2582  O   GLU B  10     -11.126   3.643   9.843  1.00  0.00           O  
ATOM   2583  CB  GLU B  10     -12.535   5.963  11.775  1.00  0.00           C  
ATOM   2584  CG  GLU B  10     -13.938   6.380  12.197  1.00  0.00           C  
ATOM   2585  CD  GLU B  10     -14.941   6.097  11.115  1.00  0.00           C  
ATOM   2586  OE1 GLU B  10     -14.744   6.598  10.040  1.00  0.00           O  
ATOM   2587  OE2 GLU B  10     -15.879   5.364  11.339  1.00  0.00           O  
ATOM   2588  H   GLU B  10     -12.229   4.567  13.868  1.00  0.00           H  
ATOM   2589  HA  GLU B  10     -13.162   3.991  11.225  1.00  0.00           H  
ATOM   2590 1HB  GLU B  10     -11.826   6.405  12.483  1.00  0.00           H  
ATOM   2591 2HB  GLU B  10     -12.325   6.388  10.796  1.00  0.00           H  
ATOM   2592 1HG  GLU B  10     -14.214   5.828  13.097  1.00  0.00           H  
ATOM   2593 2HG  GLU B  10     -13.944   7.444  12.439  1.00  0.00           H  
ATOM   2594  N   ALA B  11      -9.887   4.257  11.594  1.00  0.00           N  
ATOM   2595  CA  ALA B  11      -8.671   3.942  10.890  1.00  0.00           C  
ATOM   2596  C   ALA B  11      -8.664   2.479  10.438  1.00  0.00           C  
ATOM   2597  O   ALA B  11      -8.252   2.178   9.310  1.00  0.00           O  
ATOM   2598  CB  ALA B  11      -7.504   4.229  11.774  1.00  0.00           C  
ATOM   2599  H   ALA B  11      -9.835   4.649  12.540  1.00  0.00           H  
ATOM   2600  HA  ALA B  11      -8.611   4.567  10.003  1.00  0.00           H  
ATOM   2601 1HB  ALA B  11      -6.597   4.002  11.248  1.00  0.00           H  
ATOM   2602 2HB  ALA B  11      -7.511   5.276  12.070  1.00  0.00           H  
ATOM   2603 3HB  ALA B  11      -7.594   3.611  12.654  1.00  0.00           H  
ATOM   2604  N   LEU B  12      -9.162   1.558  11.263  1.00  0.00           N  
ATOM   2605  CA  LEU B  12      -9.172   0.172  10.821  1.00  0.00           C  
ATOM   2606  C   LEU B  12     -10.058   0.008   9.587  1.00  0.00           C  
ATOM   2607  O   LEU B  12      -9.657  -0.638   8.601  1.00  0.00           O  
ATOM   2608  CB  LEU B  12      -9.673  -0.735  11.964  1.00  0.00           C  
ATOM   2609  CG  LEU B  12      -8.719  -0.876  13.190  1.00  0.00           C  
ATOM   2610  CD1 LEU B  12      -9.441  -1.589  14.316  1.00  0.00           C  
ATOM   2611  CD2 LEU B  12      -7.506  -1.657  12.809  1.00  0.00           C  
ATOM   2612  H   LEU B  12      -9.453   1.815  12.210  1.00  0.00           H  
ATOM   2613  HA  LEU B  12      -8.174  -0.118  10.535  1.00  0.00           H  
ATOM   2614 1HB  LEU B  12     -10.608  -0.319  12.334  1.00  0.00           H  
ATOM   2615 2HB  LEU B  12      -9.862  -1.726  11.568  1.00  0.00           H  
ATOM   2616  HG  LEU B  12      -8.429   0.098  13.543  1.00  0.00           H  
ATOM   2617 1HD1 LEU B  12      -8.777  -1.683  15.174  1.00  0.00           H  
ATOM   2618 2HD1 LEU B  12     -10.323  -1.016  14.602  1.00  0.00           H  
ATOM   2619 3HD1 LEU B  12      -9.741  -2.585  13.984  1.00  0.00           H  
ATOM   2620 1HD2 LEU B  12      -6.870  -1.752  13.652  1.00  0.00           H  
ATOM   2621 2HD2 LEU B  12      -7.829  -2.614  12.486  1.00  0.00           H  
ATOM   2622 3HD2 LEU B  12      -6.960  -1.172  12.025  1.00  0.00           H  
ATOM   2623  N   ARG B  13     -11.239   0.643   9.599  1.00  0.00           N  
ATOM   2624  CA  ARG B  13     -12.154   0.588   8.465  1.00  0.00           C  
ATOM   2625  C   ARG B  13     -11.550   1.180   7.202  1.00  0.00           C  
ATOM   2626  O   ARG B  13     -11.567   0.554   6.134  1.00  0.00           O  
ATOM   2627  CB  ARG B  13     -13.463   1.320   8.765  1.00  0.00           C  
ATOM   2628  CG  ARG B  13     -14.492   1.300   7.604  1.00  0.00           C  
ATOM   2629  CD  ARG B  13     -15.765   2.027   7.931  1.00  0.00           C  
ATOM   2630  NE  ARG B  13     -15.595   3.483   8.129  1.00  0.00           N  
ATOM   2631  CZ  ARG B  13     -15.481   4.417   7.147  1.00  0.00           C  
ATOM   2632  NH1 ARG B  13     -15.502   4.094   5.866  1.00  0.00           N  
ATOM   2633  NH2 ARG B  13     -15.353   5.694   7.471  1.00  0.00           N  
ATOM   2634  H   ARG B  13     -11.515   1.143  10.454  1.00  0.00           H  
ATOM   2635  HA  ARG B  13     -12.389  -0.463   8.273  1.00  0.00           H  
ATOM   2636 1HB  ARG B  13     -13.933   0.886   9.646  1.00  0.00           H  
ATOM   2637 2HB  ARG B  13     -13.247   2.362   8.995  1.00  0.00           H  
ATOM   2638 1HG  ARG B  13     -14.052   1.785   6.729  1.00  0.00           H  
ATOM   2639 2HG  ARG B  13     -14.734   0.272   7.352  1.00  0.00           H  
ATOM   2640 1HD  ARG B  13     -16.480   1.876   7.119  1.00  0.00           H  
ATOM   2641 2HD  ARG B  13     -16.180   1.614   8.849  1.00  0.00           H  
ATOM   2642  HE  ARG B  13     -15.580   3.825   9.098  1.00  0.00           H  
ATOM   2643 1HH1 ARG B  13     -15.584   3.125   5.539  1.00  0.00           H  
ATOM   2644 2HH1 ARG B  13     -15.415   4.811   5.164  1.00  0.00           H  
ATOM   2645 1HH2 ARG B  13     -15.326   5.981   8.458  1.00  0.00           H  
ATOM   2646 2HH2 ARG B  13     -15.274   6.391   6.751  1.00  0.00           H  
ATOM   2647  N   VAL B  14     -11.021   2.385   7.342  1.00  0.00           N  
ATOM   2648  CA  VAL B  14     -10.467   3.132   6.228  1.00  0.00           C  
ATOM   2649  C   VAL B  14      -9.270   2.450   5.599  1.00  0.00           C  
ATOM   2650  O   VAL B  14      -9.176   2.411   4.384  1.00  0.00           O  
ATOM   2651  CB  VAL B  14     -10.100   4.555   6.688  1.00  0.00           C  
ATOM   2652  CG1 VAL B  14      -9.308   5.294   5.621  1.00  0.00           C  
ATOM   2653  CG2 VAL B  14     -11.403   5.323   6.983  1.00  0.00           C  
ATOM   2654  H   VAL B  14     -11.022   2.807   8.266  1.00  0.00           H  
ATOM   2655  HA  VAL B  14     -11.242   3.218   5.472  1.00  0.00           H  
ATOM   2656  HB  VAL B  14      -9.489   4.503   7.595  1.00  0.00           H  
ATOM   2657 1HG1 VAL B  14      -9.065   6.296   5.965  1.00  0.00           H  
ATOM   2658 2HG1 VAL B  14      -8.378   4.765   5.410  1.00  0.00           H  
ATOM   2659 3HG1 VAL B  14      -9.901   5.355   4.728  1.00  0.00           H  
ATOM   2660 1HG2 VAL B  14     -11.174   6.331   7.320  1.00  0.00           H  
ATOM   2661 2HG2 VAL B  14     -12.002   5.369   6.068  1.00  0.00           H  
ATOM   2662 3HG2 VAL B  14     -11.972   4.805   7.753  1.00  0.00           H  
ATOM   2663  N   PHE B  15      -8.355   1.939   6.413  1.00  0.00           N  
ATOM   2664  CA  PHE B  15      -7.166   1.300   5.885  1.00  0.00           C  
ATOM   2665  C   PHE B  15      -7.589   0.122   5.001  1.00  0.00           C  
ATOM   2666  O   PHE B  15      -7.065  -0.067   3.899  1.00  0.00           O  
ATOM   2667  CB  PHE B  15      -6.282   0.795   6.995  1.00  0.00           C  
ATOM   2668  CG  PHE B  15      -4.939   0.353   6.527  1.00  0.00           C  
ATOM   2669  CD1 PHE B  15      -3.906   1.281   6.525  1.00  0.00           C  
ATOM   2670  CD2 PHE B  15      -4.683  -0.922   6.066  1.00  0.00           C  
ATOM   2671  CE1 PHE B  15      -2.671   0.955   6.093  1.00  0.00           C  
ATOM   2672  CE2 PHE B  15      -3.414  -1.264   5.616  1.00  0.00           C  
ATOM   2673  CZ  PHE B  15      -2.410  -0.308   5.632  1.00  0.00           C  
ATOM   2674  H   PHE B  15      -8.466   2.028   7.433  1.00  0.00           H  
ATOM   2675  HA  PHE B  15      -6.624   2.014   5.275  1.00  0.00           H  
ATOM   2676 1HB  PHE B  15      -6.146   1.564   7.741  1.00  0.00           H  
ATOM   2677 2HB  PHE B  15      -6.767  -0.049   7.494  1.00  0.00           H  
ATOM   2678  HD1 PHE B  15      -4.094   2.293   6.881  1.00  0.00           H  
ATOM   2679  HD2 PHE B  15      -5.487  -1.656   6.060  1.00  0.00           H  
ATOM   2680  HE1 PHE B  15      -1.889   1.714   6.111  1.00  0.00           H  
ATOM   2681  HE2 PHE B  15      -3.207  -2.269   5.249  1.00  0.00           H  
ATOM   2682  HZ  PHE B  15      -1.420  -0.564   5.281  1.00  0.00           H  
ATOM   2683  N   GLU B  16      -8.516  -0.739   5.494  1.00  0.00           N  
ATOM   2684  CA  GLU B  16      -8.945  -1.870   4.674  1.00  0.00           C  
ATOM   2685  C   GLU B  16      -9.609  -1.426   3.380  1.00  0.00           C  
ATOM   2686  O   GLU B  16      -9.364  -2.004   2.319  1.00  0.00           O  
ATOM   2687  CB  GLU B  16      -9.874  -2.805   5.430  1.00  0.00           C  
ATOM   2688  CG  GLU B  16     -10.292  -4.049   4.605  1.00  0.00           C  
ATOM   2689  CD  GLU B  16     -11.088  -5.027   5.400  1.00  0.00           C  
ATOM   2690  OE1 GLU B  16     -11.502  -4.685   6.486  1.00  0.00           O  
ATOM   2691  OE2 GLU B  16     -11.263  -6.135   4.965  1.00  0.00           O  
ATOM   2692  H   GLU B  16      -8.913  -0.594   6.429  1.00  0.00           H  
ATOM   2693  HA  GLU B  16      -8.055  -2.426   4.402  1.00  0.00           H  
ATOM   2694 1HB  GLU B  16      -9.389  -3.148   6.346  1.00  0.00           H  
ATOM   2695 2HB  GLU B  16     -10.776  -2.261   5.719  1.00  0.00           H  
ATOM   2696 1HG  GLU B  16     -10.901  -3.730   3.756  1.00  0.00           H  
ATOM   2697 2HG  GLU B  16      -9.411  -4.538   4.207  1.00  0.00           H  
ATOM   2698  N   GLU B  17     -10.484  -0.406   3.457  1.00  0.00           N  
ATOM   2699  CA  GLU B  17     -11.144   0.062   2.251  1.00  0.00           C  
ATOM   2700  C   GLU B  17     -10.114   0.577   1.269  1.00  0.00           C  
ATOM   2701  O   GLU B  17     -10.221   0.336   0.069  1.00  0.00           O  
ATOM   2702  CB  GLU B  17     -12.135   1.182   2.551  1.00  0.00           C  
ATOM   2703  CG  GLU B  17     -13.400   0.761   3.282  1.00  0.00           C  
ATOM   2704  CD  GLU B  17     -14.252   1.938   3.610  1.00  0.00           C  
ATOM   2705  OE1 GLU B  17     -13.870   3.023   3.221  1.00  0.00           O  
ATOM   2706  OE2 GLU B  17     -15.260   1.784   4.274  1.00  0.00           O  
ATOM   2707  H   GLU B  17     -10.703   0.026   4.363  1.00  0.00           H  
ATOM   2708  HA  GLU B  17     -11.668  -0.772   1.794  1.00  0.00           H  
ATOM   2709 1HB  GLU B  17     -11.643   1.936   3.169  1.00  0.00           H  
ATOM   2710 2HB  GLU B  17     -12.422   1.673   1.616  1.00  0.00           H  
ATOM   2711 1HG  GLU B  17     -13.956   0.068   2.651  1.00  0.00           H  
ATOM   2712 2HG  GLU B  17     -13.136   0.242   4.200  1.00  0.00           H  
ATOM   2713  N   ALA B  18      -9.098   1.279   1.779  1.00  0.00           N  
ATOM   2714  CA  ALA B  18      -8.056   1.804   0.935  1.00  0.00           C  
ATOM   2715  C   ALA B  18      -7.327   0.682   0.216  1.00  0.00           C  
ATOM   2716  O   ALA B  18      -7.052   0.783  -0.982  1.00  0.00           O  
ATOM   2717  CB  ALA B  18      -7.085   2.580   1.776  1.00  0.00           C  
ATOM   2718  H   ALA B  18      -9.090   1.494   2.781  1.00  0.00           H  
ATOM   2719  HA  ALA B  18      -8.510   2.460   0.196  1.00  0.00           H  
ATOM   2720 1HB  ALA B  18      -6.332   2.968   1.155  1.00  0.00           H  
ATOM   2721 2HB  ALA B  18      -7.602   3.371   2.274  1.00  0.00           H  
ATOM   2722 3HB  ALA B  18      -6.636   1.938   2.515  1.00  0.00           H  
ATOM   2723  N   ALA B  19      -7.041  -0.412   0.915  1.00  0.00           N  
ATOM   2724  CA  ALA B  19      -6.352  -1.510   0.269  1.00  0.00           C  
ATOM   2725  C   ALA B  19      -7.165  -2.085  -0.883  1.00  0.00           C  
ATOM   2726  O   ALA B  19      -6.641  -2.272  -1.987  1.00  0.00           O  
ATOM   2727  CB  ALA B  19      -6.072  -2.596   1.279  1.00  0.00           C  
ATOM   2728  H   ALA B  19      -7.232  -0.434   1.925  1.00  0.00           H  
ATOM   2729  HA  ALA B  19      -5.411  -1.134  -0.134  1.00  0.00           H  
ATOM   2730 1HB  ALA B  19      -5.543  -3.405   0.812  1.00  0.00           H  
ATOM   2731 2HB  ALA B  19      -5.476  -2.187   2.094  1.00  0.00           H  
ATOM   2732 3HB  ALA B  19      -7.022  -2.963   1.675  1.00  0.00           H  
ATOM   2733  N   GLU B  20      -8.477  -2.263  -0.648  1.00  0.00           N  
ATOM   2734  CA  GLU B  20      -9.357  -2.794  -1.684  1.00  0.00           C  
ATOM   2735  C   GLU B  20      -9.406  -1.856  -2.874  1.00  0.00           C  
ATOM   2736  O   GLU B  20      -9.344  -2.306  -4.027  1.00  0.00           O  
ATOM   2737  CB  GLU B  20     -10.771  -3.034  -1.139  1.00  0.00           C  
ATOM   2738  CG  GLU B  20     -11.747  -3.627  -2.177  1.00  0.00           C  
ATOM   2739  CD  GLU B  20     -13.104  -3.976  -1.605  1.00  0.00           C  
ATOM   2740  OE1 GLU B  20     -13.273  -3.878  -0.415  1.00  0.00           O  
ATOM   2741  OE2 GLU B  20     -13.981  -4.325  -2.372  1.00  0.00           O  
ATOM   2742  H   GLU B  20      -8.847  -2.083   0.295  1.00  0.00           H  
ATOM   2743  HA  GLU B  20      -8.959  -3.747  -2.017  1.00  0.00           H  
ATOM   2744 1HB  GLU B  20     -10.723  -3.708  -0.283  1.00  0.00           H  
ATOM   2745 2HB  GLU B  20     -11.188  -2.089  -0.785  1.00  0.00           H  
ATOM   2746 1HG  GLU B  20     -11.887  -2.898  -2.975  1.00  0.00           H  
ATOM   2747 2HG  GLU B  20     -11.296  -4.517  -2.617  1.00  0.00           H  
ATOM   2748  N   MET B  21      -9.507  -0.553  -2.610  1.00  0.00           N  
ATOM   2749  CA  MET B  21      -9.542   0.440  -3.664  1.00  0.00           C  
ATOM   2750  C   MET B  21      -8.295   0.421  -4.525  1.00  0.00           C  
ATOM   2751  O   MET B  21      -8.399   0.433  -5.752  1.00  0.00           O  
ATOM   2752  CB  MET B  21      -9.708   1.816  -3.052  1.00  0.00           C  
ATOM   2753  CG  MET B  21     -11.053   2.126  -2.497  1.00  0.00           C  
ATOM   2754  SD  MET B  21     -11.015   3.616  -1.506  1.00  0.00           S  
ATOM   2755  CE  MET B  21     -10.647   4.969  -2.651  1.00  0.00           C  
ATOM   2756  H   MET B  21      -9.588  -0.252  -1.639  1.00  0.00           H  
ATOM   2757  HA  MET B  21     -10.395   0.233  -4.308  1.00  0.00           H  
ATOM   2758 1HB  MET B  21      -9.031   1.886  -2.214  1.00  0.00           H  
ATOM   2759 2HB  MET B  21      -9.423   2.561  -3.753  1.00  0.00           H  
ATOM   2760 1HG  MET B  21     -11.754   2.274  -3.316  1.00  0.00           H  
ATOM   2761 2HG  MET B  21     -11.410   1.303  -1.886  1.00  0.00           H  
ATOM   2762 1HE  MET B  21     -10.615   5.912  -2.103  1.00  0.00           H  
ATOM   2763 2HE  MET B  21      -9.681   4.812  -3.126  1.00  0.00           H  
ATOM   2764 3HE  MET B  21     -11.422   5.032  -3.410  1.00  0.00           H  
ATOM   2765  N   ALA B  22      -7.115   0.361  -3.889  1.00  0.00           N  
ATOM   2766  CA  ALA B  22      -5.884   0.340  -4.666  1.00  0.00           C  
ATOM   2767  C   ALA B  22      -5.824  -0.907  -5.543  1.00  0.00           C  
ATOM   2768  O   ALA B  22      -5.372  -0.831  -6.696  1.00  0.00           O  
ATOM   2769  CB  ALA B  22      -4.688   0.351  -3.721  1.00  0.00           C  
ATOM   2770  H   ALA B  22      -7.086   0.381  -2.869  1.00  0.00           H  
ATOM   2771  HA  ALA B  22      -5.852   1.213  -5.297  1.00  0.00           H  
ATOM   2772 1HB  ALA B  22      -3.770   0.350  -4.291  1.00  0.00           H  
ATOM   2773 2HB  ALA B  22      -4.731   1.251  -3.105  1.00  0.00           H  
ATOM   2774 3HB  ALA B  22      -4.728  -0.529  -3.079  1.00  0.00           H  
ATOM   2775  N   ALA B  23      -6.265  -2.055  -5.018  1.00  0.00           N  
ATOM   2776  CA  ALA B  23      -6.266  -3.288  -5.794  1.00  0.00           C  
ATOM   2777  C   ALA B  23      -7.225  -3.229  -6.965  1.00  0.00           C  
ATOM   2778  O   ALA B  23      -6.879  -3.636  -8.084  1.00  0.00           O  
ATOM   2779  CB  ALA B  23      -6.654  -4.452  -4.927  1.00  0.00           C  
ATOM   2780  H   ALA B  23      -6.569  -2.075  -4.035  1.00  0.00           H  
ATOM   2781  HA  ALA B  23      -5.270  -3.443  -6.185  1.00  0.00           H  
ATOM   2782 1HB  ALA B  23      -6.633  -5.348  -5.524  1.00  0.00           H  
ATOM   2783 2HB  ALA B  23      -5.966  -4.530  -4.115  1.00  0.00           H  
ATOM   2784 3HB  ALA B  23      -7.662  -4.297  -4.536  1.00  0.00           H  
ATOM   2785  N   ARG B  24      -8.430  -2.707  -6.728  1.00  0.00           N  
ATOM   2786  CA  ARG B  24      -9.396  -2.613  -7.795  1.00  0.00           C  
ATOM   2787  C   ARG B  24      -8.906  -1.667  -8.864  1.00  0.00           C  
ATOM   2788  O   ARG B  24      -9.023  -1.975 -10.050  1.00  0.00           O  
ATOM   2789  CB  ARG B  24     -10.761  -2.173  -7.280  1.00  0.00           C  
ATOM   2790  CG  ARG B  24     -11.526  -3.246  -6.500  1.00  0.00           C  
ATOM   2791  CD  ARG B  24     -12.860  -2.747  -6.052  1.00  0.00           C  
ATOM   2792  NE  ARG B  24     -13.619  -3.766  -5.322  1.00  0.00           N  
ATOM   2793  CZ  ARG B  24     -14.384  -4.729  -5.859  1.00  0.00           C  
ATOM   2794  NH1 ARG B  24     -14.530  -4.861  -7.171  1.00  0.00           N  
ATOM   2795  NH2 ARG B  24     -14.994  -5.538  -5.024  1.00  0.00           N  
ATOM   2796  H   ARG B  24      -8.684  -2.403  -5.782  1.00  0.00           H  
ATOM   2797  HA  ARG B  24      -9.512  -3.599  -8.237  1.00  0.00           H  
ATOM   2798 1HB  ARG B  24     -10.624  -1.316  -6.614  1.00  0.00           H  
ATOM   2799 2HB  ARG B  24     -11.380  -1.848  -8.113  1.00  0.00           H  
ATOM   2800 1HG  ARG B  24     -11.672  -4.122  -7.130  1.00  0.00           H  
ATOM   2801 2HG  ARG B  24     -10.954  -3.530  -5.617  1.00  0.00           H  
ATOM   2802 1HD  ARG B  24     -12.699  -1.909  -5.371  1.00  0.00           H  
ATOM   2803 2HD  ARG B  24     -13.446  -2.414  -6.901  1.00  0.00           H  
ATOM   2804  HE  ARG B  24     -13.589  -3.759  -4.291  1.00  0.00           H  
ATOM   2805 1HH1 ARG B  24     -14.061  -4.230  -7.802  1.00  0.00           H  
ATOM   2806 2HH1 ARG B  24     -15.117  -5.595  -7.543  1.00  0.00           H  
ATOM   2807 1HH2 ARG B  24     -14.844  -5.380  -4.011  1.00  0.00           H  
ATOM   2808 2HH2 ARG B  24     -15.587  -6.283  -5.357  1.00  0.00           H  
ATOM   2809  N   ALA B  25      -8.339  -0.525  -8.459  1.00  0.00           N  
ATOM   2810  CA  ALA B  25      -7.832   0.442  -9.416  1.00  0.00           C  
ATOM   2811  C   ALA B  25      -6.702  -0.160 -10.246  1.00  0.00           C  
ATOM   2812  O   ALA B  25      -6.649   0.006 -11.468  1.00  0.00           O  
ATOM   2813  CB  ALA B  25      -7.338   1.668  -8.676  1.00  0.00           C  
ATOM   2814  H   ALA B  25      -8.291  -0.308  -7.462  1.00  0.00           H  
ATOM   2815  HA  ALA B  25      -8.637   0.725 -10.085  1.00  0.00           H  
ATOM   2816 1HB  ALA B  25      -6.964   2.388  -9.383  1.00  0.00           H  
ATOM   2817 2HB  ALA B  25      -8.151   2.101  -8.103  1.00  0.00           H  
ATOM   2818 3HB  ALA B  25      -6.548   1.369  -8.005  1.00  0.00           H  
ATOM   2819  N   TYR B  26      -5.820  -0.930  -9.609  1.00  0.00           N  
ATOM   2820  CA  TYR B  26      -4.726  -1.528 -10.349  1.00  0.00           C  
ATOM   2821  C   TYR B  26      -5.293  -2.415 -11.458  1.00  0.00           C  
ATOM   2822  O   TYR B  26      -4.904  -2.269 -12.634  1.00  0.00           O  
ATOM   2823  CB  TYR B  26      -3.829  -2.319  -9.388  1.00  0.00           C  
ATOM   2824  CG  TYR B  26      -2.606  -3.001 -10.001  1.00  0.00           C  
ATOM   2825  CD1 TYR B  26      -1.438  -2.277 -10.217  1.00  0.00           C  
ATOM   2826  CD2 TYR B  26      -2.634  -4.354 -10.306  1.00  0.00           C  
ATOM   2827  CE1 TYR B  26      -0.319  -2.909 -10.732  1.00  0.00           C  
ATOM   2828  CE2 TYR B  26      -1.506  -4.963 -10.809  1.00  0.00           C  
ATOM   2829  CZ  TYR B  26      -0.380  -4.261 -11.016  1.00  0.00           C  
ATOM   2830  OH  TYR B  26       0.696  -4.928 -11.511  1.00  0.00           O  
ATOM   2831  H   TYR B  26      -5.857  -1.038  -8.595  1.00  0.00           H  
ATOM   2832  HA  TYR B  26      -4.133  -0.756 -10.807  1.00  0.00           H  
ATOM   2833 1HB  TYR B  26      -3.473  -1.629  -8.616  1.00  0.00           H  
ATOM   2834 2HB  TYR B  26      -4.421  -3.075  -8.873  1.00  0.00           H  
ATOM   2835  HD1 TYR B  26      -1.399  -1.216  -9.979  1.00  0.00           H  
ATOM   2836  HD2 TYR B  26      -3.540  -4.937 -10.142  1.00  0.00           H  
ATOM   2837  HE1 TYR B  26       0.593  -2.350 -10.897  1.00  0.00           H  
ATOM   2838  HE2 TYR B  26      -1.500  -6.010 -11.041  1.00  0.00           H  
ATOM   2839  HH  TYR B  26       1.398  -4.306 -11.718  1.00  0.00           H  
ATOM   2840  N   LYS B  27      -6.225  -3.307 -11.102  1.00  0.00           N  
ATOM   2841  CA  LYS B  27      -6.825  -4.214 -12.068  1.00  0.00           C  
ATOM   2842  C   LYS B  27      -7.674  -3.508 -13.121  1.00  0.00           C  
ATOM   2843  O   LYS B  27      -7.671  -3.905 -14.297  1.00  0.00           O  
ATOM   2844  CB  LYS B  27      -7.706  -5.257 -11.380  1.00  0.00           C  
ATOM   2845  CG  LYS B  27      -6.978  -6.305 -10.530  1.00  0.00           C  
ATOM   2846  CD  LYS B  27      -7.914  -7.481 -10.181  1.00  0.00           C  
ATOM   2847  CE  LYS B  27      -9.053  -7.081  -9.226  1.00  0.00           C  
ATOM   2848  NZ  LYS B  27      -9.896  -8.265  -8.848  1.00  0.00           N  
ATOM   2849  H   LYS B  27      -6.506  -3.354 -10.113  1.00  0.00           H  
ATOM   2850  HA  LYS B  27      -6.021  -4.710 -12.591  1.00  0.00           H  
ATOM   2851 1HB  LYS B  27      -8.397  -4.723 -10.720  1.00  0.00           H  
ATOM   2852 2HB  LYS B  27      -8.304  -5.774 -12.127  1.00  0.00           H  
ATOM   2853 1HG  LYS B  27      -6.113  -6.689 -11.052  1.00  0.00           H  
ATOM   2854 2HG  LYS B  27      -6.634  -5.838  -9.605  1.00  0.00           H  
ATOM   2855 1HD  LYS B  27      -8.337  -7.897 -11.096  1.00  0.00           H  
ATOM   2856 2HD  LYS B  27      -7.323  -8.259  -9.689  1.00  0.00           H  
ATOM   2857 1HE  LYS B  27      -8.622  -6.649  -8.323  1.00  0.00           H  
ATOM   2858 2HE  LYS B  27      -9.696  -6.346  -9.702  1.00  0.00           H  
ATOM   2859 1HZ  LYS B  27     -10.622  -7.977  -8.208  1.00  0.00           H  
ATOM   2860 2HZ  LYS B  27     -10.313  -8.674  -9.665  1.00  0.00           H  
ATOM   2861 3HZ  LYS B  27      -9.311  -8.960  -8.385  1.00  0.00           H  
ATOM   2862  N   THR B  28      -8.430  -2.497 -12.700  1.00  0.00           N  
ATOM   2863  CA  THR B  28      -9.335  -1.759 -13.567  1.00  0.00           C  
ATOM   2864  C   THR B  28      -8.576  -1.034 -14.658  1.00  0.00           C  
ATOM   2865  O   THR B  28      -8.925  -1.120 -15.837  1.00  0.00           O  
ATOM   2866  CB  THR B  28     -10.168  -0.740 -12.748  1.00  0.00           C  
ATOM   2867  OG1 THR B  28     -10.976  -1.431 -11.782  1.00  0.00           O  
ATOM   2868  CG2 THR B  28     -11.068   0.087 -13.657  1.00  0.00           C  
ATOM   2869  H   THR B  28      -8.406  -2.240 -11.717  1.00  0.00           H  
ATOM   2870  HA  THR B  28     -10.018  -2.471 -14.042  1.00  0.00           H  
ATOM   2871  HB  THR B  28      -9.492  -0.077 -12.224  1.00  0.00           H  
ATOM   2872  HG1 THR B  28     -10.388  -1.818 -11.106  1.00  0.00           H  
ATOM   2873 1HG2 THR B  28     -11.632   0.800 -13.058  1.00  0.00           H  
ATOM   2874 2HG2 THR B  28     -10.462   0.631 -14.368  1.00  0.00           H  
ATOM   2875 3HG2 THR B  28     -11.757  -0.567 -14.187  1.00  0.00           H  
ATOM   2876  N   LEU B  29      -7.519  -0.331 -14.267  1.00  0.00           N  
ATOM   2877  CA  LEU B  29      -6.766   0.430 -15.234  1.00  0.00           C  
ATOM   2878  C   LEU B  29      -6.131  -0.512 -16.232  1.00  0.00           C  
ATOM   2879  O   LEU B  29      -6.220  -0.273 -17.436  1.00  0.00           O  
ATOM   2880  CB  LEU B  29      -5.711   1.277 -14.531  1.00  0.00           C  
ATOM   2881  CG  LEU B  29      -5.046   2.338 -15.376  1.00  0.00           C  
ATOM   2882  CD1 LEU B  29      -4.752   3.515 -14.470  1.00  0.00           C  
ATOM   2883  CD2 LEU B  29      -3.765   1.817 -16.007  1.00  0.00           C  
ATOM   2884  H   LEU B  29      -7.259  -0.294 -13.279  1.00  0.00           H  
ATOM   2885  HA  LEU B  29      -7.449   1.091 -15.763  1.00  0.00           H  
ATOM   2886 1HB  LEU B  29      -6.134   1.732 -13.684  1.00  0.00           H  
ATOM   2887 2HB  LEU B  29      -4.931   0.605 -14.176  1.00  0.00           H  
ATOM   2888  HG  LEU B  29      -5.722   2.654 -16.146  1.00  0.00           H  
ATOM   2889 1HD1 LEU B  29      -4.316   4.291 -15.031  1.00  0.00           H  
ATOM   2890 2HD1 LEU B  29      -5.667   3.883 -14.032  1.00  0.00           H  
ATOM   2891 3HD1 LEU B  29      -4.084   3.219 -13.689  1.00  0.00           H  
ATOM   2892 1HD2 LEU B  29      -3.315   2.605 -16.598  1.00  0.00           H  
ATOM   2893 2HD2 LEU B  29      -3.072   1.506 -15.223  1.00  0.00           H  
ATOM   2894 3HD2 LEU B  29      -3.964   0.979 -16.647  1.00  0.00           H  
ATOM   2895  N   VAL B  30      -5.498  -1.581 -15.746  1.00  0.00           N  
ATOM   2896  CA  VAL B  30      -4.861  -2.515 -16.653  1.00  0.00           C  
ATOM   2897  C   VAL B  30      -5.856  -3.180 -17.577  1.00  0.00           C  
ATOM   2898  O   VAL B  30      -5.579  -3.327 -18.761  1.00  0.00           O  
ATOM   2899  CB  VAL B  30      -4.085  -3.592 -15.907  1.00  0.00           C  
ATOM   2900  CG1 VAL B  30      -3.603  -4.676 -16.939  1.00  0.00           C  
ATOM   2901  CG2 VAL B  30      -2.921  -2.938 -15.184  1.00  0.00           C  
ATOM   2902  H   VAL B  30      -5.431  -1.727 -14.733  1.00  0.00           H  
ATOM   2903  HA  VAL B  30      -4.146  -1.961 -17.260  1.00  0.00           H  
ATOM   2904  HB  VAL B  30      -4.746  -4.068 -15.188  1.00  0.00           H  
ATOM   2905 1HG1 VAL B  30      -3.065  -5.450 -16.447  1.00  0.00           H  
ATOM   2906 2HG1 VAL B  30      -4.450  -5.134 -17.437  1.00  0.00           H  
ATOM   2907 3HG1 VAL B  30      -2.964  -4.211 -17.684  1.00  0.00           H  
ATOM   2908 1HG2 VAL B  30      -2.379  -3.685 -14.641  1.00  0.00           H  
ATOM   2909 2HG2 VAL B  30      -2.270  -2.462 -15.908  1.00  0.00           H  
ATOM   2910 3HG2 VAL B  30      -3.287  -2.199 -14.488  1.00  0.00           H  
ATOM   2911  N   THR B  31      -7.006  -3.602 -17.059  1.00  0.00           N  
ATOM   2912  CA  THR B  31      -7.973  -4.250 -17.917  1.00  0.00           C  
ATOM   2913  C   THR B  31      -8.319  -3.317 -19.069  1.00  0.00           C  
ATOM   2914  O   THR B  31      -8.358  -3.750 -20.230  1.00  0.00           O  
ATOM   2915  CB  THR B  31      -9.247  -4.632 -17.143  1.00  0.00           C  
ATOM   2916  OG1 THR B  31      -8.908  -5.555 -16.092  1.00  0.00           O  
ATOM   2917  CG2 THR B  31     -10.250  -5.299 -18.090  1.00  0.00           C  
ATOM   2918  H   THR B  31      -7.209  -3.500 -16.066  1.00  0.00           H  
ATOM   2919  HA  THR B  31      -7.526  -5.155 -18.326  1.00  0.00           H  
ATOM   2920  HB  THR B  31      -9.681  -3.743 -16.696  1.00  0.00           H  
ATOM   2921  HG1 THR B  31      -8.400  -5.080 -15.399  1.00  0.00           H  
ATOM   2922 1HG2 THR B  31     -11.144  -5.572 -17.535  1.00  0.00           H  
ATOM   2923 2HG2 THR B  31     -10.526  -4.610 -18.893  1.00  0.00           H  
ATOM   2924 3HG2 THR B  31      -9.800  -6.189 -18.524  1.00  0.00           H  
ATOM   2925  N   ALA B  32      -8.571  -2.040 -18.765  1.00  0.00           N  
ATOM   2926  CA  ALA B  32      -8.857  -1.071 -19.805  1.00  0.00           C  
ATOM   2927  C   ALA B  32      -7.673  -0.913 -20.769  1.00  0.00           C  
ATOM   2928  O   ALA B  32      -7.864  -0.845 -21.989  1.00  0.00           O  
ATOM   2929  CB  ALA B  32      -9.191   0.244 -19.176  1.00  0.00           C  
ATOM   2930  H   ALA B  32      -8.568  -1.744 -17.783  1.00  0.00           H  
ATOM   2931  HA  ALA B  32      -9.709  -1.433 -20.378  1.00  0.00           H  
ATOM   2932 1HB  ALA B  32      -9.435   0.977 -19.933  1.00  0.00           H  
ATOM   2933 2HB  ALA B  32     -10.014   0.087 -18.533  1.00  0.00           H  
ATOM   2934 3HB  ALA B  32      -8.337   0.572 -18.596  1.00  0.00           H  
ATOM   2935  N   GLN B  33      -6.433  -0.908 -20.231  1.00  0.00           N  
ATOM   2936  CA  GLN B  33      -5.274  -0.774 -21.105  1.00  0.00           C  
ATOM   2937  C   GLN B  33      -5.174  -1.944 -22.054  1.00  0.00           C  
ATOM   2938  O   GLN B  33      -4.901  -1.761 -23.241  1.00  0.00           O  
ATOM   2939  CB  GLN B  33      -3.943  -0.765 -20.318  1.00  0.00           C  
ATOM   2940  CG  GLN B  33      -3.617   0.452 -19.460  1.00  0.00           C  
ATOM   2941  CD  GLN B  33      -3.260   1.691 -20.250  1.00  0.00           C  
ATOM   2942  OE1 GLN B  33      -2.703   1.597 -21.370  1.00  0.00           O  
ATOM   2943  NE2 GLN B  33      -3.555   2.849 -19.663  1.00  0.00           N  
ATOM   2944  H   GLN B  33      -6.320  -0.915 -19.216  1.00  0.00           H  
ATOM   2945  HA  GLN B  33      -5.376   0.138 -21.675  1.00  0.00           H  
ATOM   2946 1HB  GLN B  33      -3.922  -1.625 -19.661  1.00  0.00           H  
ATOM   2947 2HB  GLN B  33      -3.122  -0.896 -21.022  1.00  0.00           H  
ATOM   2948 1HG  GLN B  33      -4.500   0.685 -18.895  1.00  0.00           H  
ATOM   2949 2HG  GLN B  33      -2.790   0.201 -18.792  1.00  0.00           H  
ATOM   2950 1HE2 GLN B  33      -3.353   3.742 -20.108  1.00  0.00           H  
ATOM   2951 2HE2 GLN B  33      -3.966   2.835 -18.757  1.00  0.00           H  
ATOM   2952  N   ASN B  34      -5.470  -3.139 -21.559  1.00  0.00           N  
ATOM   2953  CA  ASN B  34      -5.372  -4.325 -22.381  1.00  0.00           C  
ATOM   2954  C   ASN B  34      -6.400  -4.315 -23.483  1.00  0.00           C  
ATOM   2955  O   ASN B  34      -6.077  -4.642 -24.630  1.00  0.00           O  
ATOM   2956  CB  ASN B  34      -5.513  -5.577 -21.542  1.00  0.00           C  
ATOM   2957  CG  ASN B  34      -4.314  -5.857 -20.673  1.00  0.00           C  
ATOM   2958  OD1 ASN B  34      -3.224  -5.296 -20.878  1.00  0.00           O  
ATOM   2959  ND2 ASN B  34      -4.493  -6.749 -19.734  1.00  0.00           N  
ATOM   2960  H   ASN B  34      -5.684  -3.214 -20.565  1.00  0.00           H  
ATOM   2961  HA  ASN B  34      -4.404  -4.325 -22.851  1.00  0.00           H  
ATOM   2962 1HB  ASN B  34      -6.393  -5.472 -20.899  1.00  0.00           H  
ATOM   2963 2HB  ASN B  34      -5.697  -6.440 -22.193  1.00  0.00           H  
ATOM   2964 1HD2 ASN B  34      -3.740  -7.018 -19.143  1.00  0.00           H  
ATOM   2965 2HD2 ASN B  34      -5.395  -7.176 -19.619  1.00  0.00           H  
ATOM   2966  N   GLN B  35      -7.632  -3.923 -23.169  1.00  0.00           N  
ATOM   2967  CA  GLN B  35      -8.660  -3.894 -24.188  1.00  0.00           C  
ATOM   2968  C   GLN B  35      -8.318  -2.879 -25.282  1.00  0.00           C  
ATOM   2969  O   GLN B  35      -8.521  -3.155 -26.470  1.00  0.00           O  
ATOM   2970  CB  GLN B  35     -10.019  -3.565 -23.564  1.00  0.00           C  
ATOM   2971  CG  GLN B  35     -10.583  -4.668 -22.685  1.00  0.00           C  
ATOM   2972  CD  GLN B  35     -11.888  -4.269 -22.023  1.00  0.00           C  
ATOM   2973  OE1 GLN B  35     -12.400  -3.167 -22.240  1.00  0.00           O  
ATOM   2974  NE2 GLN B  35     -12.436  -5.165 -21.209  1.00  0.00           N  
ATOM   2975  H   GLN B  35      -7.859  -3.696 -22.190  1.00  0.00           H  
ATOM   2976  HA  GLN B  35      -8.701  -4.876 -24.652  1.00  0.00           H  
ATOM   2977 1HB  GLN B  35      -9.931  -2.663 -22.958  1.00  0.00           H  
ATOM   2978 2HB  GLN B  35     -10.742  -3.360 -24.353  1.00  0.00           H  
ATOM   2979 1HG  GLN B  35     -10.767  -5.550 -23.299  1.00  0.00           H  
ATOM   2980 2HG  GLN B  35      -9.861  -4.902 -21.903  1.00  0.00           H  
ATOM   2981 1HE2 GLN B  35     -13.298  -4.957 -20.744  1.00  0.00           H  
ATOM   2982 2HE2 GLN B  35     -11.988  -6.046 -21.061  1.00  0.00           H  
ATOM   2983  N   SER B  36      -7.788  -1.712 -24.881  1.00  0.00           N  
ATOM   2984  CA  SER B  36      -7.404  -0.683 -25.832  1.00  0.00           C  
ATOM   2985  C   SER B  36      -6.253  -1.134 -26.722  1.00  0.00           C  
ATOM   2986  O   SER B  36      -6.269  -0.911 -27.942  1.00  0.00           O  
ATOM   2987  CB  SER B  36      -7.003   0.568 -25.093  1.00  0.00           C  
ATOM   2988  OG  SER B  36      -8.104   1.119 -24.422  1.00  0.00           O  
ATOM   2989  H   SER B  36      -7.682  -1.533 -23.881  1.00  0.00           H  
ATOM   2990  HA  SER B  36      -8.264  -0.466 -26.471  1.00  0.00           H  
ATOM   2991 1HB  SER B  36      -6.234   0.311 -24.382  1.00  0.00           H  
ATOM   2992 2HB  SER B  36      -6.591   1.294 -25.793  1.00  0.00           H  
ATOM   2993  HG  SER B  36      -8.251   0.534 -23.661  1.00  0.00           H  
ATOM   2994  N   VAL B  37      -5.257  -1.799 -26.131  1.00  0.00           N  
ATOM   2995  CA  VAL B  37      -4.148  -2.323 -26.892  1.00  0.00           C  
ATOM   2996  C   VAL B  37      -4.666  -3.372 -27.852  1.00  0.00           C  
ATOM   2997  O   VAL B  37      -4.194  -3.433 -28.986  1.00  0.00           O  
ATOM   2998  CB  VAL B  37      -3.010  -2.847 -26.009  1.00  0.00           C  
ATOM   2999  CG1 VAL B  37      -1.935  -3.604 -26.864  1.00  0.00           C  
ATOM   3000  CG2 VAL B  37      -2.341  -1.639 -25.307  1.00  0.00           C  
ATOM   3001  H   VAL B  37      -5.268  -1.926 -25.113  1.00  0.00           H  
ATOM   3002  HA  VAL B  37      -3.739  -1.501 -27.489  1.00  0.00           H  
ATOM   3003  HB  VAL B  37      -3.419  -3.533 -25.270  1.00  0.00           H  
ATOM   3004 1HG1 VAL B  37      -1.138  -3.954 -26.208  1.00  0.00           H  
ATOM   3005 2HG1 VAL B  37      -2.383  -4.464 -27.366  1.00  0.00           H  
ATOM   3006 3HG1 VAL B  37      -1.522  -2.925 -27.612  1.00  0.00           H  
ATOM   3007 1HG2 VAL B  37      -1.532  -1.986 -24.659  1.00  0.00           H  
ATOM   3008 2HG2 VAL B  37      -1.938  -0.962 -26.057  1.00  0.00           H  
ATOM   3009 3HG2 VAL B  37      -3.069  -1.106 -24.707  1.00  0.00           H  
ATOM   3010  N   ALA B  38      -5.566  -4.253 -27.398  1.00  0.00           N  
ATOM   3011  CA  ALA B  38      -6.085  -5.271 -28.284  1.00  0.00           C  
ATOM   3012  C   ALA B  38      -6.744  -4.663 -29.507  1.00  0.00           C  
ATOM   3013  O   ALA B  38      -6.521  -5.138 -30.622  1.00  0.00           O  
ATOM   3014  CB  ALA B  38      -7.085  -6.168 -27.595  1.00  0.00           C  
ATOM   3015  H   ALA B  38      -5.889  -4.220 -26.426  1.00  0.00           H  
ATOM   3016  HA  ALA B  38      -5.237  -5.852 -28.618  1.00  0.00           H  
ATOM   3017 1HB  ALA B  38      -7.421  -6.934 -28.290  1.00  0.00           H  
ATOM   3018 2HB  ALA B  38      -6.652  -6.637 -26.730  1.00  0.00           H  
ATOM   3019 3HB  ALA B  38      -7.932  -5.571 -27.272  1.00  0.00           H  
ATOM   3020  N   GLU B  39      -7.532  -3.579 -29.325  1.00  0.00           N  
ATOM   3021  CA  GLU B  39      -8.139  -2.971 -30.492  1.00  0.00           C  
ATOM   3022  C   GLU B  39      -7.078  -2.438 -31.435  1.00  0.00           C  
ATOM   3023  O   GLU B  39      -7.160  -2.644 -32.641  1.00  0.00           O  
ATOM   3024  CB  GLU B  39      -9.105  -1.822 -30.173  1.00  0.00           C  
ATOM   3025  CG  GLU B  39      -9.810  -1.309 -31.476  1.00  0.00           C  
ATOM   3026  CD  GLU B  39     -10.773  -0.182 -31.306  1.00  0.00           C  
ATOM   3027  OE1 GLU B  39     -10.743   0.474 -30.293  1.00  0.00           O  
ATOM   3028  OE2 GLU B  39     -11.578   0.017 -32.216  1.00  0.00           O  
ATOM   3029  H   GLU B  39      -7.739  -3.251 -28.377  1.00  0.00           H  
ATOM   3030  HA  GLU B  39      -8.704  -3.731 -31.026  1.00  0.00           H  
ATOM   3031 1HB  GLU B  39      -9.858  -2.153 -29.465  1.00  0.00           H  
ATOM   3032 2HB  GLU B  39      -8.555  -0.988 -29.719  1.00  0.00           H  
ATOM   3033 1HG  GLU B  39      -9.055  -0.978 -32.185  1.00  0.00           H  
ATOM   3034 2HG  GLU B  39     -10.326  -2.156 -31.924  1.00  0.00           H  
ATOM   3035  N   LEU B  40      -6.068  -1.750 -30.885  1.00  0.00           N  
ATOM   3036  CA  LEU B  40      -5.034  -1.160 -31.714  1.00  0.00           C  
ATOM   3037  C   LEU B  40      -4.246  -2.258 -32.461  1.00  0.00           C  
ATOM   3038  O   LEU B  40      -3.867  -2.072 -33.618  1.00  0.00           O  
ATOM   3039  CB  LEU B  40      -4.103  -0.267 -30.859  1.00  0.00           C  
ATOM   3040  CG  LEU B  40      -2.961   0.493 -31.611  1.00  0.00           C  
ATOM   3041  CD1 LEU B  40      -3.546   1.397 -32.699  1.00  0.00           C  
ATOM   3042  CD2 LEU B  40      -2.167   1.361 -30.593  1.00  0.00           C  
ATOM   3043  H   LEU B  40      -6.053  -1.592 -29.866  1.00  0.00           H  
ATOM   3044  HA  LEU B  40      -5.529  -0.540 -32.449  1.00  0.00           H  
ATOM   3045 1HB  LEU B  40      -4.720   0.470 -30.359  1.00  0.00           H  
ATOM   3046 2HB  LEU B  40      -3.644  -0.894 -30.097  1.00  0.00           H  
ATOM   3047  HG  LEU B  40      -2.284  -0.223 -32.085  1.00  0.00           H  
ATOM   3048 1HD1 LEU B  40      -2.742   1.901 -33.217  1.00  0.00           H  
ATOM   3049 2HD1 LEU B  40      -4.087   0.790 -33.412  1.00  0.00           H  
ATOM   3050 3HD1 LEU B  40      -4.226   2.129 -32.261  1.00  0.00           H  
ATOM   3051 1HD2 LEU B  40      -1.363   1.896 -31.108  1.00  0.00           H  
ATOM   3052 2HD2 LEU B  40      -2.839   2.084 -30.129  1.00  0.00           H  
ATOM   3053 3HD2 LEU B  40      -1.736   0.719 -29.823  1.00  0.00           H  
ATOM   3054  N   ALA B  41      -3.941  -3.359 -31.773  1.00  0.00           N  
ATOM   3055  CA  ALA B  41      -3.228  -4.460 -32.397  1.00  0.00           C  
ATOM   3056  C   ALA B  41      -4.041  -5.071 -33.529  1.00  0.00           C  
ATOM   3057  O   ALA B  41      -3.522  -5.295 -34.622  1.00  0.00           O  
ATOM   3058  CB  ALA B  41      -2.907  -5.505 -31.360  1.00  0.00           C  
ATOM   3059  H   ALA B  41      -4.215  -3.429 -30.790  1.00  0.00           H  
ATOM   3060  HA  ALA B  41      -2.314  -4.078 -32.823  1.00  0.00           H  
ATOM   3061 1HB  ALA B  41      -2.372  -6.313 -31.831  1.00  0.00           H  
ATOM   3062 2HB  ALA B  41      -2.307  -5.065 -30.571  1.00  0.00           H  
ATOM   3063 3HB  ALA B  41      -3.829  -5.875 -30.941  1.00  0.00           H  
ATOM   3064  N   TYR B  42      -5.341  -5.275 -33.298  1.00  0.00           N  
ATOM   3065  CA  TYR B  42      -6.222  -5.830 -34.310  1.00  0.00           C  
ATOM   3066  C   TYR B  42      -6.273  -4.899 -35.505  1.00  0.00           C  
ATOM   3067  O   TYR B  42      -6.099  -5.346 -36.646  1.00  0.00           O  
ATOM   3068  CB  TYR B  42      -7.608  -6.093 -33.733  1.00  0.00           C  
ATOM   3069  CG  TYR B  42      -8.621  -6.545 -34.744  1.00  0.00           C  
ATOM   3070  CD1 TYR B  42      -8.551  -7.812 -35.292  1.00  0.00           C  
ATOM   3071  CD2 TYR B  42      -9.634  -5.702 -35.105  1.00  0.00           C  
ATOM   3072  CE1 TYR B  42      -9.488  -8.198 -36.223  1.00  0.00           C  
ATOM   3073  CE2 TYR B  42     -10.579  -6.103 -36.015  1.00  0.00           C  
ATOM   3074  CZ  TYR B  42     -10.498  -7.347 -36.578  1.00  0.00           C  
ATOM   3075  OH  TYR B  42     -11.429  -7.766 -37.487  1.00  0.00           O  
ATOM   3076  H   TYR B  42      -5.722  -5.091 -32.368  1.00  0.00           H  
ATOM   3077  HA  TYR B  42      -5.806  -6.770 -34.639  1.00  0.00           H  
ATOM   3078 1HB  TYR B  42      -7.541  -6.850 -32.952  1.00  0.00           H  
ATOM   3079 2HB  TYR B  42      -7.978  -5.185 -33.260  1.00  0.00           H  
ATOM   3080  HD1 TYR B  42      -7.762  -8.482 -34.999  1.00  0.00           H  
ATOM   3081  HD2 TYR B  42      -9.694  -4.705 -34.668  1.00  0.00           H  
ATOM   3082  HE1 TYR B  42      -9.453  -9.178 -36.679  1.00  0.00           H  
ATOM   3083  HE2 TYR B  42     -11.390  -5.430 -36.305  1.00  0.00           H  
ATOM   3084  HH  TYR B  42     -12.296  -7.337 -37.309  1.00  0.00           H  
ATOM   3085  N   LEU B  43      -6.478  -3.604 -35.246  1.00  0.00           N  
ATOM   3086  CA  LEU B  43      -6.593  -2.548 -36.222  1.00  0.00           C  
ATOM   3087  C   LEU B  43      -5.316  -2.523 -37.110  1.00  0.00           C  
ATOM   3088  O   LEU B  43      -5.413  -2.417 -38.342  1.00  0.00           O  
ATOM   3089  CB  LEU B  43      -6.823  -1.264 -35.415  1.00  0.00           C  
ATOM   3090  CG  LEU B  43      -7.041   0.045 -36.080  1.00  0.00           C  
ATOM   3091  CD1 LEU B  43      -8.275  -0.004 -36.912  1.00  0.00           C  
ATOM   3092  CD2 LEU B  43      -7.230   1.078 -35.016  1.00  0.00           C  
ATOM   3093  H   LEU B  43      -6.621  -3.338 -34.265  1.00  0.00           H  
ATOM   3094  HA  LEU B  43      -7.449  -2.750 -36.854  1.00  0.00           H  
ATOM   3095 1HB  LEU B  43      -7.690  -1.438 -34.776  1.00  0.00           H  
ATOM   3096 2HB  LEU B  43      -5.970  -1.128 -34.761  1.00  0.00           H  
ATOM   3097  HG  LEU B  43      -6.219   0.284 -36.697  1.00  0.00           H  
ATOM   3098 1HD1 LEU B  43      -8.437   0.954 -37.373  1.00  0.00           H  
ATOM   3099 2HD1 LEU B  43      -8.166  -0.761 -37.676  1.00  0.00           H  
ATOM   3100 3HD1 LEU B  43      -9.089  -0.242 -36.291  1.00  0.00           H  
ATOM   3101 1HD2 LEU B  43      -7.393   2.026 -35.474  1.00  0.00           H  
ATOM   3102 2HD2 LEU B  43      -8.074   0.815 -34.385  1.00  0.00           H  
ATOM   3103 3HD2 LEU B  43      -6.325   1.124 -34.407  1.00  0.00           H  
ATOM   3104  N   LEU B  44      -4.126  -2.643 -36.497  1.00  0.00           N  
ATOM   3105  CA  LEU B  44      -2.905  -2.768 -37.298  1.00  0.00           C  
ATOM   3106  C   LEU B  44      -2.988  -3.984 -38.198  1.00  0.00           C  
ATOM   3107  O   LEU B  44      -2.693  -3.890 -39.390  1.00  0.00           O  
ATOM   3108  CB  LEU B  44      -1.642  -2.921 -36.430  1.00  0.00           C  
ATOM   3109  CG  LEU B  44      -0.283  -3.242 -37.220  1.00  0.00           C  
ATOM   3110  CD1 LEU B  44       0.066  -2.148 -38.180  1.00  0.00           C  
ATOM   3111  CD2 LEU B  44       0.827  -3.425 -36.222  1.00  0.00           C  
ATOM   3112  H   LEU B  44      -4.068  -2.633 -35.480  1.00  0.00           H  
ATOM   3113  HA  LEU B  44      -2.819  -1.884 -37.920  1.00  0.00           H  
ATOM   3114 1HB  LEU B  44      -1.500  -2.000 -35.875  1.00  0.00           H  
ATOM   3115 2HB  LEU B  44      -1.811  -3.724 -35.719  1.00  0.00           H  
ATOM   3116  HG  LEU B  44      -0.404  -4.163 -37.800  1.00  0.00           H  
ATOM   3117 1HD1 LEU B  44       0.993  -2.405 -38.696  1.00  0.00           H  
ATOM   3118 2HD1 LEU B  44      -0.721  -2.017 -38.919  1.00  0.00           H  
ATOM   3119 3HD1 LEU B  44       0.204  -1.260 -37.622  1.00  0.00           H  
ATOM   3120 1HD2 LEU B  44       1.739  -3.643 -36.748  1.00  0.00           H  
ATOM   3121 2HD2 LEU B  44       0.956  -2.511 -35.642  1.00  0.00           H  
ATOM   3122 3HD2 LEU B  44       0.573  -4.249 -35.565  1.00  0.00           H  
ATOM   3123  N   GLY B  45      -3.379  -5.127 -37.616  1.00  0.00           N  
ATOM   3124  CA  GLY B  45      -3.460  -6.349 -38.370  1.00  0.00           C  
ATOM   3125  C   GLY B  45      -4.397  -6.223 -39.559  1.00  0.00           C  
ATOM   3126  O   GLY B  45      -4.063  -6.719 -40.628  1.00  0.00           O  
ATOM   3127  H   GLY B  45      -3.575  -5.141 -36.608  1.00  0.00           H  
ATOM   3128 1HA  GLY B  45      -2.472  -6.597 -38.725  1.00  0.00           H  
ATOM   3129 2HA  GLY B  45      -3.800  -7.162 -37.718  1.00  0.00           H  
ATOM   3130  N   GLU B  46      -5.510  -5.502 -39.372  1.00  0.00           N  
ATOM   3131  CA  GLU B  46      -6.469  -5.304 -40.468  1.00  0.00           C  
ATOM   3132  C   GLU B  46      -5.853  -4.543 -41.606  1.00  0.00           C  
ATOM   3133  O   GLU B  46      -6.159  -4.807 -42.786  1.00  0.00           O  
ATOM   3134  CB  GLU B  46      -7.699  -4.506 -40.012  1.00  0.00           C  
ATOM   3135  CG  GLU B  46      -8.647  -5.193 -39.077  1.00  0.00           C  
ATOM   3136  CD  GLU B  46      -9.828  -4.293 -38.783  1.00  0.00           C  
ATOM   3137  OE1 GLU B  46     -10.751  -4.326 -39.548  1.00  0.00           O  
ATOM   3138  OE2 GLU B  46      -9.800  -3.589 -37.800  1.00  0.00           O  
ATOM   3139  H   GLU B  46      -5.719  -5.179 -38.436  1.00  0.00           H  
ATOM   3140  HA  GLU B  46      -6.791  -6.277 -40.815  1.00  0.00           H  
ATOM   3141 1HB  GLU B  46      -7.382  -3.582 -39.533  1.00  0.00           H  
ATOM   3142 2HB  GLU B  46      -8.274  -4.233 -40.887  1.00  0.00           H  
ATOM   3143 1HG  GLU B  46      -8.993  -6.124 -39.528  1.00  0.00           H  
ATOM   3144 2HG  GLU B  46      -8.136  -5.420 -38.167  1.00  0.00           H  
ATOM   3145  N   LEU B  47      -4.986  -3.563 -41.313  1.00  0.00           N  
ATOM   3146  CA  LEU B  47      -4.405  -2.788 -42.367  1.00  0.00           C  
ATOM   3147  C   LEU B  47      -3.445  -3.689 -43.147  1.00  0.00           C  
ATOM   3148  O   LEU B  47      -3.515  -3.759 -44.366  1.00  0.00           O  
ATOM   3149  CB  LEU B  47      -3.619  -1.571 -41.780  1.00  0.00           C  
ATOM   3150  CG  LEU B  47      -2.926  -0.602 -42.774  1.00  0.00           C  
ATOM   3151  CD1 LEU B  47      -3.970   0.046 -43.725  1.00  0.00           C  
ATOM   3152  CD2 LEU B  47      -2.204   0.491 -41.969  1.00  0.00           C  
ATOM   3153  H   LEU B  47      -4.807  -3.357 -40.317  1.00  0.00           H  
ATOM   3154  HA  LEU B  47      -5.183  -2.443 -43.031  1.00  0.00           H  
ATOM   3155 1HB  LEU B  47      -4.282  -1.000 -41.172  1.00  0.00           H  
ATOM   3156 2HB  LEU B  47      -2.840  -1.969 -41.132  1.00  0.00           H  
ATOM   3157  HG  LEU B  47      -2.205  -1.134 -43.383  1.00  0.00           H  
ATOM   3158 1HD1 LEU B  47      -3.479   0.719 -44.407  1.00  0.00           H  
ATOM   3159 2HD1 LEU B  47      -4.470  -0.728 -44.309  1.00  0.00           H  
ATOM   3160 3HD1 LEU B  47      -4.705   0.592 -43.141  1.00  0.00           H  
ATOM   3161 1HD2 LEU B  47      -1.707   1.183 -42.636  1.00  0.00           H  
ATOM   3162 2HD2 LEU B  47      -2.923   1.030 -41.361  1.00  0.00           H  
ATOM   3163 3HD2 LEU B  47      -1.466   0.030 -41.312  1.00  0.00           H  
ATOM   3164  N   ALA B  48      -2.611  -4.410 -42.406  1.00  0.00           N  
ATOM   3165  CA  ALA B  48      -1.633  -5.277 -43.052  1.00  0.00           C  
ATOM   3166  C   ALA B  48      -2.315  -6.356 -43.885  1.00  0.00           C  
ATOM   3167  O   ALA B  48      -1.889  -6.690 -44.988  1.00  0.00           O  
ATOM   3168  CB  ALA B  48      -0.776  -5.929 -41.989  1.00  0.00           C  
ATOM   3169  H   ALA B  48      -2.629  -4.315 -41.391  1.00  0.00           H  
ATOM   3170  HA  ALA B  48      -1.023  -4.689 -43.712  1.00  0.00           H  
ATOM   3171 1HB  ALA B  48      -0.049  -6.558 -42.465  1.00  0.00           H  
ATOM   3172 2HB  ALA B  48      -0.283  -5.162 -41.418  1.00  0.00           H  
ATOM   3173 3HB  ALA B  48      -1.402  -6.526 -41.334  1.00  0.00           H  
ATOM   3174  N   TYR B  49      -3.421  -6.875 -43.349  1.00  0.00           N  
ATOM   3175  CA  TYR B  49      -4.215  -7.908 -43.976  1.00  0.00           C  
ATOM   3176  C   TYR B  49      -4.772  -7.437 -45.304  1.00  0.00           C  
ATOM   3177  O   TYR B  49      -4.591  -8.092 -46.333  1.00  0.00           O  
ATOM   3178  CB  TYR B  49      -5.335  -8.291 -43.010  1.00  0.00           C  
ATOM   3179  CG  TYR B  49      -6.242  -9.325 -43.475  1.00  0.00           C  
ATOM   3180  CD1 TYR B  49      -5.926 -10.649 -43.305  1.00  0.00           C  
ATOM   3181  CD2 TYR B  49      -7.409  -8.951 -44.086  1.00  0.00           C  
ATOM   3182  CE1 TYR B  49      -6.781 -11.608 -43.761  1.00  0.00           C  
ATOM   3183  CE2 TYR B  49      -8.261  -9.893 -44.542  1.00  0.00           C  
ATOM   3184  CZ  TYR B  49      -7.962 -11.214 -44.397  1.00  0.00           C  
ATOM   3185  OH  TYR B  49      -8.834 -12.140 -44.881  1.00  0.00           O  
ATOM   3186  H   TYR B  49      -3.714  -6.556 -42.432  1.00  0.00           H  
ATOM   3187  HA  TYR B  49      -3.574  -8.768 -44.166  1.00  0.00           H  
ATOM   3188 1HB  TYR B  49      -4.916  -8.611 -42.080  1.00  0.00           H  
ATOM   3189 2HB  TYR B  49      -5.924  -7.410 -42.793  1.00  0.00           H  
ATOM   3190  HD1 TYR B  49      -4.998 -10.930 -42.815  1.00  0.00           H  
ATOM   3191  HD2 TYR B  49      -7.645  -7.894 -44.208  1.00  0.00           H  
ATOM   3192  HE1 TYR B  49      -6.532 -12.653 -43.640  1.00  0.00           H  
ATOM   3193  HE2 TYR B  49      -9.186  -9.594 -45.036  1.00  0.00           H  
ATOM   3194  HH  TYR B  49      -9.584 -11.691 -45.287  1.00  0.00           H  
ATOM   3195  N   LYS B  50      -5.441  -6.282 -45.305  1.00  0.00           N  
ATOM   3196  CA  LYS B  50      -6.042  -5.762 -46.534  1.00  0.00           C  
ATOM   3197  C   LYS B  50      -4.987  -5.529 -47.614  1.00  0.00           C  
ATOM   3198  O   LYS B  50      -5.249  -5.751 -48.800  1.00  0.00           O  
ATOM   3199  CB  LYS B  50      -6.826  -4.483 -46.267  1.00  0.00           C  
ATOM   3200  CG  LYS B  50      -7.584  -3.988 -47.507  1.00  0.00           C  
ATOM   3201  CD  LYS B  50      -8.485  -2.824 -47.184  1.00  0.00           C  
ATOM   3202  CE  LYS B  50      -9.239  -2.345 -48.409  1.00  0.00           C  
ATOM   3203  NZ  LYS B  50     -10.169  -1.246 -48.074  1.00  0.00           N  
ATOM   3204  H   LYS B  50      -5.562  -5.767 -44.430  1.00  0.00           H  
ATOM   3205  HA  LYS B  50      -6.739  -6.507 -46.907  1.00  0.00           H  
ATOM   3206 1HB  LYS B  50      -7.539  -4.644 -45.458  1.00  0.00           H  
ATOM   3207 2HB  LYS B  50      -6.138  -3.690 -45.944  1.00  0.00           H  
ATOM   3208 1HG  LYS B  50      -6.869  -3.678 -48.272  1.00  0.00           H  
ATOM   3209 2HG  LYS B  50      -8.183  -4.806 -47.909  1.00  0.00           H  
ATOM   3210 1HD  LYS B  50      -9.202  -3.108 -46.414  1.00  0.00           H  
ATOM   3211 2HD  LYS B  50      -7.885  -1.996 -46.804  1.00  0.00           H  
ATOM   3212 1HE  LYS B  50      -8.521  -1.990 -49.146  1.00  0.00           H  
ATOM   3213 2HE  LYS B  50      -9.805  -3.172 -48.836  1.00  0.00           H  
ATOM   3214 1HZ  LYS B  50     -10.650  -0.933 -48.897  1.00  0.00           H  
ATOM   3215 2HZ  LYS B  50     -10.839  -1.562 -47.392  1.00  0.00           H  
ATOM   3216 3HZ  LYS B  50      -9.631  -0.466 -47.665  1.00  0.00           H  
ATOM   3217  N   LEU B  51      -3.784  -5.130 -47.179  1.00  0.00           N  
ATOM   3218  CA  LEU B  51      -2.678  -4.836 -48.082  1.00  0.00           C  
ATOM   3219  C   LEU B  51      -1.935  -6.102 -48.546  1.00  0.00           C  
ATOM   3220  O   LEU B  51      -0.982  -6.011 -49.321  1.00  0.00           O  
ATOM   3221  CB  LEU B  51      -1.650  -3.973 -47.298  1.00  0.00           C  
ATOM   3222  CG  LEU B  51      -2.098  -2.540 -46.870  1.00  0.00           C  
ATOM   3223  CD1 LEU B  51      -1.057  -2.007 -45.902  1.00  0.00           C  
ATOM   3224  CD2 LEU B  51      -2.204  -1.613 -48.066  1.00  0.00           C  
ATOM   3225  H   LEU B  51      -3.681  -4.928 -46.193  1.00  0.00           H  
ATOM   3226  HA  LEU B  51      -3.042  -4.307 -48.941  1.00  0.00           H  
ATOM   3227 1HB  LEU B  51      -1.386  -4.512 -46.399  1.00  0.00           H  
ATOM   3228 2HB  LEU B  51      -0.757  -3.872 -47.915  1.00  0.00           H  
ATOM   3229  HG  LEU B  51      -3.056  -2.576 -46.371  1.00  0.00           H  
ATOM   3230 1HD1 LEU B  51      -1.324  -1.023 -45.570  1.00  0.00           H  
ATOM   3231 2HD1 LEU B  51      -1.005  -2.671 -45.048  1.00  0.00           H  
ATOM   3232 3HD1 LEU B  51      -0.103  -1.976 -46.398  1.00  0.00           H  
ATOM   3233 1HD2 LEU B  51      -2.503  -0.626 -47.735  1.00  0.00           H  
ATOM   3234 2HD2 LEU B  51      -1.240  -1.554 -48.571  1.00  0.00           H  
ATOM   3235 3HD2 LEU B  51      -2.953  -1.994 -48.759  1.00  0.00           H  
ATOM   3236  N   GLY B  52      -2.367  -7.282 -48.086  1.00  0.00           N  
ATOM   3237  CA  GLY B  52      -1.756  -8.565 -48.446  1.00  0.00           C  
ATOM   3238  C   GLY B  52      -0.549  -8.930 -47.588  1.00  0.00           C  
ATOM   3239  O   GLY B  52       0.121  -9.944 -47.827  1.00  0.00           O  
ATOM   3240  H   GLY B  52      -3.177  -7.318 -47.463  1.00  0.00           H  
ATOM   3241 1HA  GLY B  52      -2.514  -9.338 -48.351  1.00  0.00           H  
ATOM   3242 2HA  GLY B  52      -1.470  -8.536 -49.497  1.00  0.00           H  
ATOM   3243  N   GLU B  53      -0.250  -8.123 -46.590  1.00  0.00           N  
ATOM   3244  CA  GLU B  53       0.896  -8.379 -45.736  1.00  0.00           C  
ATOM   3245  C   GLU B  53       0.441  -9.269 -44.611  1.00  0.00           C  
ATOM   3246  O   GLU B  53       0.268  -8.840 -43.452  1.00  0.00           O  
ATOM   3247  CB  GLU B  53       1.539  -7.081 -45.252  1.00  0.00           C  
ATOM   3248  CG  GLU B  53       2.830  -7.262 -44.448  1.00  0.00           C  
ATOM   3249  CD  GLU B  53       3.951  -7.895 -45.248  1.00  0.00           C  
ATOM   3250  OE1 GLU B  53       3.868  -7.855 -46.453  1.00  0.00           O  
ATOM   3251  OE2 GLU B  53       4.911  -8.377 -44.666  1.00  0.00           O  
ATOM   3252  H   GLU B  53      -0.858  -7.331 -46.377  1.00  0.00           H  
ATOM   3253  HA  GLU B  53       1.640  -8.931 -46.314  1.00  0.00           H  
ATOM   3254 1HB  GLU B  53       1.764  -6.448 -46.111  1.00  0.00           H  
ATOM   3255 2HB  GLU B  53       0.835  -6.536 -44.637  1.00  0.00           H  
ATOM   3256 1HG  GLU B  53       3.145  -6.286 -44.122  1.00  0.00           H  
ATOM   3257 2HG  GLU B  53       2.632  -7.866 -43.586  1.00  0.00           H  
ATOM   3258  N   TYR B  54       0.252 -10.529 -44.938  1.00  0.00           N  
ATOM   3259  CA  TYR B  54      -0.302 -11.487 -44.016  1.00  0.00           C  
ATOM   3260  C   TYR B  54       0.701 -11.774 -42.899  1.00  0.00           C  
ATOM   3261  O   TYR B  54       0.311 -12.093 -41.781  1.00  0.00           O  
ATOM   3262  CB  TYR B  54      -0.754 -12.739 -44.757  1.00  0.00           C  
ATOM   3263  CG  TYR B  54      -1.914 -12.404 -45.702  1.00  0.00           C  
ATOM   3264  CD1 TYR B  54      -1.825 -12.775 -47.025  1.00  0.00           C  
ATOM   3265  CD2 TYR B  54      -3.031 -11.680 -45.270  1.00  0.00           C  
ATOM   3266  CE1 TYR B  54      -2.820 -12.429 -47.913  1.00  0.00           C  
ATOM   3267  CE2 TYR B  54      -4.013 -11.340 -46.168  1.00  0.00           C  
ATOM   3268  CZ  TYR B  54      -3.908 -11.704 -47.476  1.00  0.00           C  
ATOM   3269  OH  TYR B  54      -4.890 -11.337 -48.366  1.00  0.00           O  
ATOM   3270  H   TYR B  54       0.420 -10.756 -45.938  1.00  0.00           H  
ATOM   3271  HA  TYR B  54      -1.149 -11.039 -43.544  1.00  0.00           H  
ATOM   3272 1HB  TYR B  54       0.064 -13.136 -45.351  1.00  0.00           H  
ATOM   3273 2HB  TYR B  54      -1.061 -13.522 -44.074  1.00  0.00           H  
ATOM   3274  HD1 TYR B  54      -0.957 -13.334 -47.376  1.00  0.00           H  
ATOM   3275  HD2 TYR B  54      -3.134 -11.366 -44.249  1.00  0.00           H  
ATOM   3276  HE1 TYR B  54      -2.741 -12.713 -48.960  1.00  0.00           H  
ATOM   3277  HE2 TYR B  54      -4.872 -10.759 -45.854  1.00  0.00           H  
ATOM   3278  HH  TYR B  54      -5.531 -10.769 -47.925  1.00  0.00           H  
ATOM   3279  N   ARG B  55       2.013 -11.641 -43.146  1.00  0.00           N  
ATOM   3280  CA  ARG B  55       2.995 -11.878 -42.084  1.00  0.00           C  
ATOM   3281  C   ARG B  55       2.704 -10.961 -40.878  1.00  0.00           C  
ATOM   3282  O   ARG B  55       2.770 -11.390 -39.709  1.00  0.00           O  
ATOM   3283  CB  ARG B  55       4.392 -11.640 -42.629  1.00  0.00           C  
ATOM   3284  CG  ARG B  55       5.563 -11.968 -41.683  1.00  0.00           C  
ATOM   3285  CD  ARG B  55       6.849 -11.700 -42.382  1.00  0.00           C  
ATOM   3286  NE  ARG B  55       7.066 -10.271 -42.604  1.00  0.00           N  
ATOM   3287  CZ  ARG B  55       7.626  -9.407 -41.722  1.00  0.00           C  
ATOM   3288  NH1 ARG B  55       8.070  -9.806 -40.552  1.00  0.00           N  
ATOM   3289  NH2 ARG B  55       7.751  -8.133 -42.026  1.00  0.00           N  
ATOM   3290  H   ARG B  55       2.326 -11.394 -44.084  1.00  0.00           H  
ATOM   3291  HA  ARG B  55       2.909 -12.917 -41.761  1.00  0.00           H  
ATOM   3292 1HB  ARG B  55       4.533 -12.218 -43.534  1.00  0.00           H  
ATOM   3293 2HB  ARG B  55       4.499 -10.583 -42.900  1.00  0.00           H  
ATOM   3294 1HG  ARG B  55       5.505 -11.347 -40.789  1.00  0.00           H  
ATOM   3295 2HG  ARG B  55       5.524 -13.022 -41.402  1.00  0.00           H  
ATOM   3296 1HD  ARG B  55       7.682 -12.092 -41.798  1.00  0.00           H  
ATOM   3297 2HD  ARG B  55       6.832 -12.196 -43.351  1.00  0.00           H  
ATOM   3298  HE  ARG B  55       6.736  -9.877 -43.495  1.00  0.00           H  
ATOM   3299 1HH1 ARG B  55       8.008 -10.767 -40.272  1.00  0.00           H  
ATOM   3300 2HH1 ARG B  55       8.507  -9.116 -39.930  1.00  0.00           H  
ATOM   3301 1HH2 ARG B  55       7.436  -7.775 -42.917  1.00  0.00           H  
ATOM   3302 2HH2 ARG B  55       8.204  -7.522 -41.331  1.00  0.00           H  
ATOM   3303  N   ILE B  56       2.423  -9.675 -41.166  1.00  0.00           N  
ATOM   3304  CA  ILE B  56       2.096  -8.712 -40.144  1.00  0.00           C  
ATOM   3305  C   ILE B  56       0.717  -8.930 -39.623  1.00  0.00           C  
ATOM   3306  O   ILE B  56       0.476  -8.928 -38.429  1.00  0.00           O  
ATOM   3307  CB  ILE B  56       2.371  -7.251 -40.533  1.00  0.00           C  
ATOM   3308  CG1 ILE B  56       3.911  -7.091 -40.718  1.00  0.00           C  
ATOM   3309  CG2 ILE B  56       1.726  -6.195 -39.545  1.00  0.00           C  
ATOM   3310  CD1 ILE B  56       4.397  -5.799 -41.256  1.00  0.00           C  
ATOM   3311  H   ILE B  56       2.386  -9.404 -42.130  1.00  0.00           H  
ATOM   3312  HA  ILE B  56       2.780  -8.883 -39.291  1.00  0.00           H  
ATOM   3313  HB  ILE B  56       1.949  -7.084 -41.522  1.00  0.00           H  
ATOM   3314 1HG1 ILE B  56       4.385  -7.280 -39.772  1.00  0.00           H  
ATOM   3315 2HG1 ILE B  56       4.244  -7.882 -41.407  1.00  0.00           H  
ATOM   3316 1HG2 ILE B  56       1.922  -5.186 -39.862  1.00  0.00           H  
ATOM   3317 2HG2 ILE B  56       0.657  -6.346 -39.479  1.00  0.00           H  
ATOM   3318 3HG2 ILE B  56       2.125  -6.336 -38.583  1.00  0.00           H  
ATOM   3319 1HD1 ILE B  56       5.474  -5.840 -41.346  1.00  0.00           H  
ATOM   3320 2HD1 ILE B  56       3.970  -5.607 -42.216  1.00  0.00           H  
ATOM   3321 3HD1 ILE B  56       4.135  -5.022 -40.570  1.00  0.00           H  
ATOM   3322  N   ALA B  57      -0.236  -9.204 -40.526  1.00  0.00           N  
ATOM   3323  CA  ALA B  57      -1.612  -9.404 -40.061  1.00  0.00           C  
ATOM   3324  C   ALA B  57      -1.635 -10.490 -38.994  1.00  0.00           C  
ATOM   3325  O   ALA B  57      -2.303 -10.324 -37.974  1.00  0.00           O  
ATOM   3326  CB  ALA B  57      -2.503  -9.786 -41.195  1.00  0.00           C  
ATOM   3327  H   ALA B  57      -0.046  -9.195 -41.536  1.00  0.00           H  
ATOM   3328  HA  ALA B  57      -1.953  -8.484 -39.631  1.00  0.00           H  
ATOM   3329 1HB  ALA B  57      -3.501  -9.924 -40.841  1.00  0.00           H  
ATOM   3330 2HB  ALA B  57      -2.468  -9.021 -41.946  1.00  0.00           H  
ATOM   3331 3HB  ALA B  57      -2.152 -10.720 -41.616  1.00  0.00           H  
ATOM   3332  N   ILE B  58      -0.891 -11.582 -39.198  1.00  0.00           N  
ATOM   3333  CA  ILE B  58      -0.825 -12.657 -38.228  1.00  0.00           C  
ATOM   3334  C   ILE B  58      -0.277 -12.232 -36.893  1.00  0.00           C  
ATOM   3335  O   ILE B  58      -0.876 -12.524 -35.866  1.00  0.00           O  
ATOM   3336  CB  ILE B  58       0.002 -13.831 -38.793  1.00  0.00           C  
ATOM   3337  CG1 ILE B  58      -0.763 -14.435 -39.951  1.00  0.00           C  
ATOM   3338  CG2 ILE B  58       0.382 -14.862 -37.700  1.00  0.00           C  
ATOM   3339  CD1 ILE B  58       0.003 -15.369 -40.841  1.00  0.00           C  
ATOM   3340  H   ILE B  58      -0.363 -11.652 -40.072  1.00  0.00           H  
ATOM   3341  HA  ILE B  58      -1.848 -13.009 -38.078  1.00  0.00           H  
ATOM   3342  HB  ILE B  58       0.924 -13.418 -39.214  1.00  0.00           H  
ATOM   3343 1HG1 ILE B  58      -1.613 -14.986 -39.547  1.00  0.00           H  
ATOM   3344 2HG1 ILE B  58      -1.129 -13.636 -40.539  1.00  0.00           H  
ATOM   3345 1HG2 ILE B  58       0.987 -15.644 -38.135  1.00  0.00           H  
ATOM   3346 2HG2 ILE B  58       0.954 -14.393 -36.904  1.00  0.00           H  
ATOM   3347 3HG2 ILE B  58      -0.499 -15.291 -37.286  1.00  0.00           H  
ATOM   3348 1HD1 ILE B  58      -0.649 -15.726 -41.633  1.00  0.00           H  
ATOM   3349 2HD1 ILE B  58       0.840 -14.826 -41.276  1.00  0.00           H  
ATOM   3350 3HD1 ILE B  58       0.373 -16.212 -40.284  1.00  0.00           H  
ATOM   3351  N   ARG B  59       0.872 -11.568 -36.884  1.00  0.00           N  
ATOM   3352  CA  ARG B  59       1.421 -11.172 -35.605  1.00  0.00           C  
ATOM   3353  C   ARG B  59       0.528 -10.162 -34.887  1.00  0.00           C  
ATOM   3354  O   ARG B  59       0.321 -10.264 -33.680  1.00  0.00           O  
ATOM   3355  CB  ARG B  59       2.821 -10.641 -35.777  1.00  0.00           C  
ATOM   3356  CG  ARG B  59       3.840 -11.726 -36.113  1.00  0.00           C  
ATOM   3357  CD  ARG B  59       5.127 -11.178 -36.530  1.00  0.00           C  
ATOM   3358  NE  ARG B  59       5.825 -10.422 -35.471  1.00  0.00           N  
ATOM   3359  CZ  ARG B  59       6.744  -9.482 -35.711  1.00  0.00           C  
ATOM   3360  NH1 ARG B  59       7.057  -9.160 -36.955  1.00  0.00           N  
ATOM   3361  NH2 ARG B  59       7.287  -8.893 -34.687  1.00  0.00           N  
ATOM   3362  H   ARG B  59       1.364 -11.370 -37.764  1.00  0.00           H  
ATOM   3363  HA  ARG B  59       1.483 -12.060 -34.973  1.00  0.00           H  
ATOM   3364 1HB  ARG B  59       2.821  -9.921 -36.599  1.00  0.00           H  
ATOM   3365 2HB  ARG B  59       3.146 -10.110 -34.876  1.00  0.00           H  
ATOM   3366 1HG  ARG B  59       3.996 -12.356 -35.247  1.00  0.00           H  
ATOM   3367 2HG  ARG B  59       3.446 -12.333 -36.941  1.00  0.00           H  
ATOM   3368 1HD  ARG B  59       5.781 -11.997 -36.839  1.00  0.00           H  
ATOM   3369 2HD  ARG B  59       4.945 -10.519 -37.373  1.00  0.00           H  
ATOM   3370  HE  ARG B  59       5.622 -10.601 -34.470  1.00  0.00           H  
ATOM   3371 1HH1 ARG B  59       6.602  -9.625 -37.713  1.00  0.00           H  
ATOM   3372 2HH1 ARG B  59       7.717  -8.394 -37.161  1.00  0.00           H  
ATOM   3373 1HH2 ARG B  59       6.978  -9.193 -33.749  1.00  0.00           H  
ATOM   3374 2HH2 ARG B  59       7.971  -8.162 -34.812  1.00  0.00           H  
ATOM   3375  N   ALA B  60       0.003  -9.190 -35.622  1.00  0.00           N  
ATOM   3376  CA  ALA B  60      -0.840  -8.163 -35.020  1.00  0.00           C  
ATOM   3377  C   ALA B  60      -2.154  -8.739 -34.468  1.00  0.00           C  
ATOM   3378  O   ALA B  60      -2.592  -8.350 -33.379  1.00  0.00           O  
ATOM   3379  CB  ALA B  60      -1.083  -7.093 -36.050  1.00  0.00           C  
ATOM   3380  H   ALA B  60       0.198  -9.153 -36.621  1.00  0.00           H  
ATOM   3381  HA  ALA B  60      -0.305  -7.724 -34.190  1.00  0.00           H  
ATOM   3382 1HB  ALA B  60      -1.663  -6.305 -35.630  1.00  0.00           H  
ATOM   3383 2HB  ALA B  60      -0.134  -6.689 -36.405  1.00  0.00           H  
ATOM   3384 3HB  ALA B  60      -1.598  -7.561 -36.857  1.00  0.00           H  
ATOM   3385  N   TYR B  61      -2.751  -9.702 -35.185  1.00  0.00           N  
ATOM   3386  CA  TYR B  61      -3.963 -10.360 -34.726  1.00  0.00           C  
ATOM   3387  C   TYR B  61      -3.632 -11.184 -33.485  1.00  0.00           C  
ATOM   3388  O   TYR B  61      -4.409 -11.203 -32.533  1.00  0.00           O  
ATOM   3389  CB  TYR B  61      -4.573 -11.241 -35.821  1.00  0.00           C  
ATOM   3390  CG  TYR B  61      -5.213 -10.512 -37.020  1.00  0.00           C  
ATOM   3391  CD1 TYR B  61      -5.191 -11.127 -38.250  1.00  0.00           C  
ATOM   3392  CD2 TYR B  61      -5.812  -9.264 -36.911  1.00  0.00           C  
ATOM   3393  CE1 TYR B  61      -5.753 -10.541 -39.338  1.00  0.00           C  
ATOM   3394  CE2 TYR B  61      -6.387  -8.676 -38.010  1.00  0.00           C  
ATOM   3395  CZ  TYR B  61      -6.366  -9.316 -39.217  1.00  0.00           C  
ATOM   3396  OH  TYR B  61      -6.942  -8.742 -40.311  1.00  0.00           O  
ATOM   3397  H   TYR B  61      -2.387  -9.964 -36.100  1.00  0.00           H  
ATOM   3398  HA  TYR B  61      -4.682  -9.605 -34.418  1.00  0.00           H  
ATOM   3399 1HB  TYR B  61      -3.785 -11.884 -36.215  1.00  0.00           H  
ATOM   3400 2HB  TYR B  61      -5.330 -11.897 -35.385  1.00  0.00           H  
ATOM   3401  HD1 TYR B  61      -4.719 -12.082 -38.351  1.00  0.00           H  
ATOM   3402  HD2 TYR B  61      -5.842  -8.743 -35.973  1.00  0.00           H  
ATOM   3403  HE1 TYR B  61      -5.722 -11.053 -40.299  1.00  0.00           H  
ATOM   3404  HE2 TYR B  61      -6.866  -7.696 -37.921  1.00  0.00           H  
ATOM   3405  HH  TYR B  61      -6.968  -9.369 -41.040  1.00  0.00           H  
ATOM   3406  N   ARG B  62      -2.472 -11.852 -33.497  1.00  0.00           N  
ATOM   3407  CA  ARG B  62      -2.028 -12.639 -32.349  1.00  0.00           C  
ATOM   3408  C   ARG B  62      -1.870 -11.733 -31.123  1.00  0.00           C  
ATOM   3409  O   ARG B  62      -2.259 -12.125 -30.014  1.00  0.00           O  
ATOM   3410  CB  ARG B  62      -0.736 -13.387 -32.668  1.00  0.00           C  
ATOM   3411  CG  ARG B  62      -0.184 -14.302 -31.560  1.00  0.00           C  
ATOM   3412  CD  ARG B  62       0.946 -13.659 -30.835  1.00  0.00           C  
ATOM   3413  NE  ARG B  62       2.155 -13.558 -31.675  1.00  0.00           N  
ATOM   3414  CZ  ARG B  62       3.114 -12.604 -31.549  1.00  0.00           C  
ATOM   3415  NH1 ARG B  62       2.995 -11.668 -30.643  1.00  0.00           N  
ATOM   3416  NH2 ARG B  62       4.171 -12.608 -32.341  1.00  0.00           N  
ATOM   3417  H   ARG B  62      -1.881 -11.859 -34.335  1.00  0.00           H  
ATOM   3418  HA  ARG B  62      -2.790 -13.380 -32.131  1.00  0.00           H  
ATOM   3419 1HB  ARG B  62      -0.887 -13.990 -33.563  1.00  0.00           H  
ATOM   3420 2HB  ARG B  62       0.039 -12.666 -32.901  1.00  0.00           H  
ATOM   3421 1HG  ARG B  62      -0.972 -14.524 -30.838  1.00  0.00           H  
ATOM   3422 2HG  ARG B  62       0.176 -15.230 -32.003  1.00  0.00           H  
ATOM   3423 1HD  ARG B  62       0.655 -12.664 -30.524  1.00  0.00           H  
ATOM   3424 2HD  ARG B  62       1.188 -14.250 -29.949  1.00  0.00           H  
ATOM   3425  HE  ARG B  62       2.290 -14.270 -32.385  1.00  0.00           H  
ATOM   3426 1HH1 ARG B  62       2.203 -11.649 -30.039  1.00  0.00           H  
ATOM   3427 2HH1 ARG B  62       3.731 -10.946 -30.551  1.00  0.00           H  
ATOM   3428 1HH2 ARG B  62       4.282 -13.323 -33.041  1.00  0.00           H  
ATOM   3429 2HH2 ARG B  62       4.874 -11.856 -32.241  1.00  0.00           H  
ATOM   3430  N   ILE B  63      -1.304 -10.533 -31.297  1.00  0.00           N  
ATOM   3431  CA  ILE B  63      -1.145  -9.579 -30.194  1.00  0.00           C  
ATOM   3432  C   ILE B  63      -2.514  -9.214 -29.650  1.00  0.00           C  
ATOM   3433  O   ILE B  63      -2.702  -9.129 -28.430  1.00  0.00           O  
ATOM   3434  CB  ILE B  63      -0.379  -8.289 -30.603  1.00  0.00           C  
ATOM   3435  CG1 ILE B  63       1.092  -8.616 -30.925  1.00  0.00           C  
ATOM   3436  CG2 ILE B  63      -0.470  -7.216 -29.454  1.00  0.00           C  
ATOM   3437  CD1 ILE B  63       1.846  -7.493 -31.618  1.00  0.00           C  
ATOM   3438  H   ILE B  63      -0.937 -10.301 -32.236  1.00  0.00           H  
ATOM   3439  HA  ILE B  63      -0.582 -10.074 -29.409  1.00  0.00           H  
ATOM   3440  HB  ILE B  63      -0.815  -7.893 -31.511  1.00  0.00           H  
ATOM   3441 1HG1 ILE B  63       1.609  -8.859 -30.006  1.00  0.00           H  
ATOM   3442 2HG1 ILE B  63       1.111  -9.487 -31.564  1.00  0.00           H  
ATOM   3443 1HG2 ILE B  63       0.046  -6.309 -29.748  1.00  0.00           H  
ATOM   3444 2HG2 ILE B  63      -1.503  -6.966 -29.244  1.00  0.00           H  
ATOM   3445 3HG2 ILE B  63      -0.012  -7.615 -28.552  1.00  0.00           H  
ATOM   3446 1HD1 ILE B  63       2.860  -7.825 -31.825  1.00  0.00           H  
ATOM   3447 2HD1 ILE B  63       1.346  -7.271 -32.548  1.00  0.00           H  
ATOM   3448 3HD1 ILE B  63       1.878  -6.618 -31.005  1.00  0.00           H  
ATOM   3449  N   ALA B  64      -3.461  -8.911 -30.539  1.00  0.00           N  
ATOM   3450  CA  ALA B  64      -4.785  -8.556 -30.077  1.00  0.00           C  
ATOM   3451  C   ALA B  64      -5.396  -9.651 -29.237  1.00  0.00           C  
ATOM   3452  O   ALA B  64      -5.967  -9.369 -28.187  1.00  0.00           O  
ATOM   3453  CB  ALA B  64      -5.709  -8.265 -31.232  1.00  0.00           C  
ATOM   3454  H   ALA B  64      -3.247  -8.913 -31.546  1.00  0.00           H  
ATOM   3455  HA  ALA B  64      -4.678  -7.681 -29.452  1.00  0.00           H  
ATOM   3456 1HB  ALA B  64      -6.687  -7.975 -30.849  1.00  0.00           H  
ATOM   3457 2HB  ALA B  64      -5.299  -7.478 -31.827  1.00  0.00           H  
ATOM   3458 3HB  ALA B  64      -5.808  -9.160 -31.845  1.00  0.00           H  
ATOM   3459  N   LEU B  65      -5.229 -10.899 -29.692  1.00  0.00           N  
ATOM   3460  CA  LEU B  65      -5.750 -12.066 -29.000  1.00  0.00           C  
ATOM   3461  C   LEU B  65      -5.056 -12.317 -27.665  1.00  0.00           C  
ATOM   3462  O   LEU B  65      -5.689 -12.745 -26.705  1.00  0.00           O  
ATOM   3463  CB  LEU B  65      -5.678 -13.257 -29.949  1.00  0.00           C  
ATOM   3464  CG  LEU B  65      -6.677 -13.171 -31.158  1.00  0.00           C  
ATOM   3465  CD1 LEU B  65      -6.333 -14.227 -32.150  1.00  0.00           C  
ATOM   3466  CD2 LEU B  65      -8.117 -13.368 -30.656  1.00  0.00           C  
ATOM   3467  H   LEU B  65      -4.772 -11.031 -30.594  1.00  0.00           H  
ATOM   3468  HA  LEU B  65      -6.767 -11.881 -28.788  1.00  0.00           H  
ATOM   3469 1HB  LEU B  65      -4.670 -13.326 -30.341  1.00  0.00           H  
ATOM   3470 2HB  LEU B  65      -5.904 -14.166 -29.392  1.00  0.00           H  
ATOM   3471  HG  LEU B  65      -6.590 -12.210 -31.650  1.00  0.00           H  
ATOM   3472 1HD1 LEU B  65      -7.020 -14.176 -32.994  1.00  0.00           H  
ATOM   3473 2HD1 LEU B  65      -5.318 -14.053 -32.488  1.00  0.00           H  
ATOM   3474 3HD1 LEU B  65      -6.400 -15.182 -31.680  1.00  0.00           H  
ATOM   3475 1HD2 LEU B  65      -8.810 -13.354 -31.478  1.00  0.00           H  
ATOM   3476 2HD2 LEU B  65      -8.177 -14.302 -30.166  1.00  0.00           H  
ATOM   3477 3HD2 LEU B  65      -8.394 -12.598 -29.962  1.00  0.00           H  
ATOM   3478  N   LYS B  66      -3.759 -12.055 -27.590  1.00  0.00           N  
ATOM   3479  CA  LYS B  66      -3.043 -12.169 -26.326  1.00  0.00           C  
ATOM   3480  C   LYS B  66      -3.691 -11.266 -25.274  1.00  0.00           C  
ATOM   3481  O   LYS B  66      -3.851 -11.661 -24.117  1.00  0.00           O  
ATOM   3482  CB  LYS B  66      -1.557 -11.840 -26.503  1.00  0.00           C  
ATOM   3483  CG  LYS B  66      -0.706 -11.856 -25.205  1.00  0.00           C  
ATOM   3484  CD  LYS B  66       0.821 -11.801 -25.499  1.00  0.00           C  
ATOM   3485  CE  LYS B  66       1.238 -10.514 -26.256  1.00  0.00           C  
ATOM   3486  NZ  LYS B  66       2.714 -10.424 -26.427  1.00  0.00           N  
ATOM   3487  H   LYS B  66      -3.248 -11.812 -28.444  1.00  0.00           H  
ATOM   3488  HA  LYS B  66      -3.122 -13.204 -25.976  1.00  0.00           H  
ATOM   3489 1HB  LYS B  66      -1.119 -12.549 -27.209  1.00  0.00           H  
ATOM   3490 2HB  LYS B  66      -1.481 -10.853 -26.947  1.00  0.00           H  
ATOM   3491 1HG  LYS B  66      -0.980 -10.998 -24.581  1.00  0.00           H  
ATOM   3492 2HG  LYS B  66      -0.930 -12.764 -24.643  1.00  0.00           H  
ATOM   3493 1HD  LYS B  66       1.370 -11.846 -24.553  1.00  0.00           H  
ATOM   3494 2HD  LYS B  66       1.101 -12.666 -26.097  1.00  0.00           H  
ATOM   3495 1HE  LYS B  66       0.789 -10.540 -27.245  1.00  0.00           H  
ATOM   3496 2HE  LYS B  66       0.883  -9.630 -25.725  1.00  0.00           H  
ATOM   3497 1HZ  LYS B  66       2.952  -9.597 -26.963  1.00  0.00           H  
ATOM   3498 2HZ  LYS B  66       3.172 -10.380 -25.518  1.00  0.00           H  
ATOM   3499 3HZ  LYS B  66       3.031 -11.236 -26.924  1.00  0.00           H  
ATOM   3500  N   ARG B  67      -4.072 -10.045 -25.686  1.00  0.00           N  
ATOM   3501  CA  ARG B  67      -4.713  -9.112 -24.757  1.00  0.00           C  
ATOM   3502  C   ARG B  67      -6.231  -9.349 -24.617  1.00  0.00           C  
ATOM   3503  O   ARG B  67      -6.802  -9.115 -23.549  1.00  0.00           O  
ATOM   3504  CB  ARG B  67      -4.437  -7.675 -25.188  1.00  0.00           C  
ATOM   3505  CG  ARG B  67      -2.965  -7.211 -25.150  1.00  0.00           C  
ATOM   3506  CD  ARG B  67      -2.400  -7.298 -23.782  1.00  0.00           C  
ATOM   3507  NE  ARG B  67      -1.065  -6.766 -23.660  1.00  0.00           N  
ATOM   3508  CZ  ARG B  67      -0.772  -5.493 -23.338  1.00  0.00           C  
ATOM   3509  NH1 ARG B  67      -1.694  -4.608 -23.144  1.00  0.00           N  
ATOM   3510  NH2 ARG B  67       0.446  -5.118 -23.185  1.00  0.00           N  
ATOM   3511  H   ARG B  67      -3.859  -9.766 -26.646  1.00  0.00           H  
ATOM   3512  HA  ARG B  67      -4.281  -9.268 -23.771  1.00  0.00           H  
ATOM   3513 1HB  ARG B  67      -4.743  -7.572 -26.218  1.00  0.00           H  
ATOM   3514 2HB  ARG B  67      -5.025  -6.994 -24.587  1.00  0.00           H  
ATOM   3515 1HG  ARG B  67      -2.366  -7.835 -25.820  1.00  0.00           H  
ATOM   3516 2HG  ARG B  67      -2.914  -6.177 -25.479  1.00  0.00           H  
ATOM   3517 1HD  ARG B  67      -3.051  -6.774 -23.100  1.00  0.00           H  
ATOM   3518 2HD  ARG B  67      -2.343  -8.337 -23.483  1.00  0.00           H  
ATOM   3519  HE  ARG B  67      -0.295  -7.410 -23.767  1.00  0.00           H  
ATOM   3520 1HH1 ARG B  67      -2.657  -4.841 -23.263  1.00  0.00           H  
ATOM   3521 2HH1 ARG B  67      -1.407  -3.682 -22.824  1.00  0.00           H  
ATOM   3522 1HH2 ARG B  67       1.209  -5.771 -23.315  1.00  0.00           H  
ATOM   3523 2HH2 ARG B  67       0.599  -4.145 -22.899  1.00  0.00           H  
ATOM   3524  N   ASP B  68      -6.876  -9.843 -25.675  1.00  0.00           N  
ATOM   3525  CA  ASP B  68      -8.303 -10.175 -25.689  1.00  0.00           C  
ATOM   3526  C   ASP B  68      -8.550 -11.383 -26.598  1.00  0.00           C  
ATOM   3527  O   ASP B  68      -8.747 -11.228 -27.804  1.00  0.00           O  
ATOM   3528  CB  ASP B  68      -9.169  -9.008 -26.183  1.00  0.00           C  
ATOM   3529  CG  ASP B  68     -10.689  -9.371 -26.111  1.00  0.00           C  
ATOM   3530  OD1 ASP B  68     -11.013 -10.558 -25.940  1.00  0.00           O  
ATOM   3531  OD2 ASP B  68     -11.507  -8.479 -26.228  1.00  0.00           O  
ATOM   3532  H   ASP B  68      -6.348  -9.971 -26.534  1.00  0.00           H  
ATOM   3533  HA  ASP B  68      -8.610 -10.367 -24.674  1.00  0.00           H  
ATOM   3534 1HB  ASP B  68      -8.976  -8.126 -25.568  1.00  0.00           H  
ATOM   3535 2HB  ASP B  68      -8.903  -8.762 -27.213  1.00  0.00           H  
ATOM   3536  N   PRO B  69      -8.600 -12.612 -26.039  1.00  0.00           N  
ATOM   3537  CA  PRO B  69      -8.716 -13.865 -26.738  1.00  0.00           C  
ATOM   3538  C   PRO B  69     -10.117 -14.265 -27.163  1.00  0.00           C  
ATOM   3539  O   PRO B  69     -10.318 -15.400 -27.601  1.00  0.00           O  
ATOM   3540  CB  PRO B  69      -8.136 -14.852 -25.728  1.00  0.00           C  
ATOM   3541  CG  PRO B  69      -8.563 -14.295 -24.396  1.00  0.00           C  
ATOM   3542  CD  PRO B  69      -8.470 -12.773 -24.571  1.00  0.00           C  
ATOM   3543  HA  PRO B  69      -8.057 -13.821 -27.626  1.00  0.00           H  
ATOM   3544 1HB  PRO B  69      -8.535 -15.862 -25.916  1.00  0.00           H  
ATOM   3545 2HB  PRO B  69      -7.043 -14.905 -25.835  1.00  0.00           H  
ATOM   3546 1HG  PRO B  69      -9.568 -14.638 -24.149  1.00  0.00           H  
ATOM   3547 2HG  PRO B  69      -7.887 -14.668 -23.608  1.00  0.00           H  
ATOM   3548 1HD  PRO B  69      -9.318 -12.305 -24.043  1.00  0.00           H  
ATOM   3549 2HD  PRO B  69      -7.489 -12.405 -24.223  1.00  0.00           H  
ATOM   3550  N   ASN B  70     -11.109 -13.381 -27.030  1.00  0.00           N  
ATOM   3551  CA  ASN B  70     -12.451 -13.788 -27.422  1.00  0.00           C  
ATOM   3552  C   ASN B  70     -12.967 -12.821 -28.462  1.00  0.00           C  
ATOM   3553  O   ASN B  70     -14.117 -12.377 -28.456  1.00  0.00           O  
ATOM   3554  CB  ASN B  70     -13.365 -13.844 -26.219  1.00  0.00           C  
ATOM   3555  CG  ASN B  70     -12.952 -14.893 -25.216  1.00  0.00           C  
ATOM   3556  OD1 ASN B  70     -13.090 -16.097 -25.450  1.00  0.00           O  
ATOM   3557  ND2 ASN B  70     -12.443 -14.450 -24.088  1.00  0.00           N  
ATOM   3558  H   ASN B  70     -10.979 -12.419 -26.649  1.00  0.00           H  
ATOM   3559  HA  ASN B  70     -12.418 -14.780 -27.877  1.00  0.00           H  
ATOM   3560 1HB  ASN B  70     -13.378 -12.870 -25.721  1.00  0.00           H  
ATOM   3561 2HB  ASN B  70     -14.380 -14.049 -26.538  1.00  0.00           H  
ATOM   3562 1HD2 ASN B  70     -12.154 -15.105 -23.391  1.00  0.00           H  
ATOM   3563 2HD2 ASN B  70     -12.350 -13.468 -23.929  1.00  0.00           H  
ATOM   3564  N   ASN B  71     -12.096 -12.578 -29.418  1.00  0.00           N  
ATOM   3565  CA  ASN B  71     -12.329 -11.715 -30.548  1.00  0.00           C  
ATOM   3566  C   ASN B  71     -12.562 -12.581 -31.775  1.00  0.00           C  
ATOM   3567  O   ASN B  71     -11.605 -13.041 -32.402  1.00  0.00           O  
ATOM   3568  CB  ASN B  71     -11.124 -10.793 -30.688  1.00  0.00           C  
ATOM   3569  CG  ASN B  71     -11.249  -9.770 -31.750  1.00  0.00           C  
ATOM   3570  OD1 ASN B  71     -11.949  -9.977 -32.749  1.00  0.00           O  
ATOM   3571  ND2 ASN B  71     -10.586  -8.661 -31.564  1.00  0.00           N  
ATOM   3572  H   ASN B  71     -11.175 -12.997 -29.327  1.00  0.00           H  
ATOM   3573  HA  ASN B  71     -13.225 -11.123 -30.365  1.00  0.00           H  
ATOM   3574 1HB  ASN B  71     -10.950 -10.293 -29.729  1.00  0.00           H  
ATOM   3575 2HB  ASN B  71     -10.251 -11.389 -30.887  1.00  0.00           H  
ATOM   3576 1HD2 ASN B  71     -10.646  -7.918 -32.236  1.00  0.00           H  
ATOM   3577 2HD2 ASN B  71     -10.033  -8.542 -30.734  1.00  0.00           H  
ATOM   3578  N   ALA B  72     -13.825 -12.850 -32.109  1.00  0.00           N  
ATOM   3579  CA  ALA B  72     -14.089 -13.765 -33.214  1.00  0.00           C  
ATOM   3580  C   ALA B  72     -13.510 -13.246 -34.511  1.00  0.00           C  
ATOM   3581  O   ALA B  72     -13.026 -14.036 -35.326  1.00  0.00           O  
ATOM   3582  CB  ALA B  72     -15.584 -14.000 -33.399  1.00  0.00           C  
ATOM   3583  H   ALA B  72     -14.589 -12.447 -31.566  1.00  0.00           H  
ATOM   3584  HA  ALA B  72     -13.617 -14.710 -32.987  1.00  0.00           H  
ATOM   3585 1HB  ALA B  72     -15.738 -14.720 -34.213  1.00  0.00           H  
ATOM   3586 2HB  ALA B  72     -16.001 -14.394 -32.492  1.00  0.00           H  
ATOM   3587 3HB  ALA B  72     -16.076 -13.064 -33.648  1.00  0.00           H  
ATOM   3588  N   GLU B  73     -13.541 -11.923 -34.723  1.00  0.00           N  
ATOM   3589  CA  GLU B  73     -13.017 -11.406 -35.969  1.00  0.00           C  
ATOM   3590  C   GLU B  73     -11.512 -11.613 -36.066  1.00  0.00           C  
ATOM   3591  O   GLU B  73     -11.023 -12.005 -37.127  1.00  0.00           O  
ATOM   3592  CB  GLU B  73     -13.320  -9.926 -36.162  1.00  0.00           C  
ATOM   3593  CG  GLU B  73     -14.779  -9.576 -36.367  1.00  0.00           C  
ATOM   3594  CD  GLU B  73     -15.008  -8.078 -36.611  1.00  0.00           C  
ATOM   3595  OE1 GLU B  73     -14.047  -7.348 -36.809  1.00  0.00           O  
ATOM   3596  OE2 GLU B  73     -16.148  -7.674 -36.586  1.00  0.00           O  
ATOM   3597  H   GLU B  73     -13.938 -11.305 -34.026  1.00  0.00           H  
ATOM   3598  HA  GLU B  73     -13.482 -11.951 -36.789  1.00  0.00           H  
ATOM   3599 1HB  GLU B  73     -12.923  -9.347 -35.327  1.00  0.00           H  
ATOM   3600 2HB  GLU B  73     -12.815  -9.618 -37.050  1.00  0.00           H  
ATOM   3601 1HG  GLU B  73     -15.153 -10.130 -37.230  1.00  0.00           H  
ATOM   3602 2HG  GLU B  73     -15.347  -9.895 -35.497  1.00  0.00           H  
ATOM   3603  N   ALA B  74     -10.779 -11.386 -34.963  1.00  0.00           N  
ATOM   3604  CA  ALA B  74      -9.336 -11.608 -34.993  1.00  0.00           C  
ATOM   3605  C   ALA B  74      -9.033 -13.073 -35.238  1.00  0.00           C  
ATOM   3606  O   ALA B  74      -8.129 -13.379 -36.010  1.00  0.00           O  
ATOM   3607  CB  ALA B  74      -8.681 -11.154 -33.702  1.00  0.00           C  
ATOM   3608  H   ALA B  74     -11.235 -11.014 -34.134  1.00  0.00           H  
ATOM   3609  HA  ALA B  74      -8.910 -11.049 -35.813  1.00  0.00           H  
ATOM   3610 1HB  ALA B  74      -7.603 -11.321 -33.758  1.00  0.00           H  
ATOM   3611 2HB  ALA B  74      -8.876 -10.105 -33.544  1.00  0.00           H  
ATOM   3612 3HB  ALA B  74      -9.090 -11.716 -32.899  1.00  0.00           H  
ATOM   3613  N   TRP B  75      -9.806 -13.988 -34.642  1.00  0.00           N  
ATOM   3614  CA  TRP B  75      -9.525 -15.405 -34.872  1.00  0.00           C  
ATOM   3615  C   TRP B  75      -9.785 -15.764 -36.329  1.00  0.00           C  
ATOM   3616  O   TRP B  75      -8.967 -16.451 -36.971  1.00  0.00           O  
ATOM   3617  CB  TRP B  75     -10.407 -16.299 -33.996  1.00  0.00           C  
ATOM   3618  CG  TRP B  75     -10.028 -16.379 -32.571  1.00  0.00           C  
ATOM   3619  CD1 TRP B  75     -10.743 -15.912 -31.522  1.00  0.00           C  
ATOM   3620  CD2 TRP B  75      -8.842 -16.960 -32.012  1.00  0.00           C  
ATOM   3621  NE1 TRP B  75     -10.088 -16.179 -30.347  1.00  0.00           N  
ATOM   3622  CE2 TRP B  75      -8.928 -16.811 -30.628  1.00  0.00           C  
ATOM   3623  CE3 TRP B  75      -7.731 -17.571 -32.557  1.00  0.00           C  
ATOM   3624  CZ2 TRP B  75      -7.941 -17.246 -29.785  1.00  0.00           C  
ATOM   3625  CZ3 TRP B  75      -6.725 -18.007 -31.697  1.00  0.00           C  
ATOM   3626  CH2 TRP B  75      -6.833 -17.846 -30.355  1.00  0.00           C  
ATOM   3627  H   TRP B  75     -10.542 -13.698 -33.992  1.00  0.00           H  
ATOM   3628  HA  TRP B  75      -8.485 -15.594 -34.642  1.00  0.00           H  
ATOM   3629 1HB  TRP B  75     -11.429 -15.930 -34.038  1.00  0.00           H  
ATOM   3630 2HB  TRP B  75     -10.410 -17.310 -34.402  1.00  0.00           H  
ATOM   3631  HD1 TRP B  75     -11.679 -15.403 -31.611  1.00  0.00           H  
ATOM   3632  HE1 TRP B  75     -10.377 -15.935 -29.375  1.00  0.00           H  
ATOM   3633  HE3 TRP B  75      -7.641 -17.697 -33.633  1.00  0.00           H  
ATOM   3634  HZ2 TRP B  75      -8.012 -17.114 -28.703  1.00  0.00           H  
ATOM   3635  HZ3 TRP B  75      -5.852 -18.470 -32.119  1.00  0.00           H  
ATOM   3636  HH2 TRP B  75      -6.027 -18.196 -29.710  1.00  0.00           H  
ATOM   3637  N   TYR B  76     -10.876 -15.270 -36.879  1.00  0.00           N  
ATOM   3638  CA  TYR B  76     -11.257 -15.497 -38.252  1.00  0.00           C  
ATOM   3639  C   TYR B  76     -10.208 -14.993 -39.230  1.00  0.00           C  
ATOM   3640  O   TYR B  76      -9.781 -15.723 -40.117  1.00  0.00           O  
ATOM   3641  CB  TYR B  76     -12.619 -14.904 -38.526  1.00  0.00           C  
ATOM   3642  CG  TYR B  76     -13.014 -14.900 -39.938  1.00  0.00           C  
ATOM   3643  CD1 TYR B  76     -13.301 -16.078 -40.578  1.00  0.00           C  
ATOM   3644  CD2 TYR B  76     -13.121 -13.700 -40.600  1.00  0.00           C  
ATOM   3645  CE1 TYR B  76     -13.685 -16.061 -41.891  1.00  0.00           C  
ATOM   3646  CE2 TYR B  76     -13.518 -13.681 -41.904  1.00  0.00           C  
ATOM   3647  CZ  TYR B  76     -13.799 -14.863 -42.551  1.00  0.00           C  
ATOM   3648  OH  TYR B  76     -14.195 -14.850 -43.858  1.00  0.00           O  
ATOM   3649  H   TYR B  76     -11.523 -14.716 -36.297  1.00  0.00           H  
ATOM   3650  HA  TYR B  76     -11.324 -16.579 -38.391  1.00  0.00           H  
ATOM   3651 1HB  TYR B  76     -13.379 -15.440 -37.974  1.00  0.00           H  
ATOM   3652 2HB  TYR B  76     -12.637 -13.878 -38.170  1.00  0.00           H  
ATOM   3653  HD1 TYR B  76     -13.217 -17.015 -40.044  1.00  0.00           H  
ATOM   3654  HD2 TYR B  76     -12.894 -12.764 -40.082  1.00  0.00           H  
ATOM   3655  HE1 TYR B  76     -13.905 -16.975 -42.413  1.00  0.00           H  
ATOM   3656  HE2 TYR B  76     -13.611 -12.731 -42.435  1.00  0.00           H  
ATOM   3657  HH  TYR B  76     -14.269 -13.940 -44.168  1.00  0.00           H  
ATOM   3658  N   ASN B  77      -9.827 -13.720 -39.062  1.00  0.00           N  
ATOM   3659  CA  ASN B  77      -8.835 -13.127 -39.941  1.00  0.00           C  
ATOM   3660  C   ASN B  77      -7.423 -13.675 -39.698  1.00  0.00           C  
ATOM   3661  O   ASN B  77      -6.607 -13.678 -40.622  1.00  0.00           O  
ATOM   3662  CB  ASN B  77      -8.931 -11.628 -39.910  1.00  0.00           C  
ATOM   3663  CG  ASN B  77     -10.123 -11.103 -40.684  1.00  0.00           C  
ATOM   3664  OD1 ASN B  77     -10.569 -11.665 -41.709  1.00  0.00           O  
ATOM   3665  ND2 ASN B  77     -10.676 -10.017 -40.198  1.00  0.00           N  
ATOM   3666  H   ASN B  77     -10.232 -13.164 -38.317  1.00  0.00           H  
ATOM   3667  HA  ASN B  77      -9.105 -13.406 -40.941  1.00  0.00           H  
ATOM   3668 1HB  ASN B  77      -8.946 -11.255 -38.881  1.00  0.00           H  
ATOM   3669 2HB  ASN B  77      -8.073 -11.242 -40.405  1.00  0.00           H  
ATOM   3670 1HD2 ASN B  77     -11.478  -9.618 -40.650  1.00  0.00           H  
ATOM   3671 2HD2 ASN B  77     -10.321  -9.588 -39.368  1.00  0.00           H  
ATOM   3672  N   LEU B  78      -7.120 -14.165 -38.479  1.00  0.00           N  
ATOM   3673  CA  LEU B  78      -5.841 -14.818 -38.225  1.00  0.00           C  
ATOM   3674  C   LEU B  78      -5.829 -16.045 -39.122  1.00  0.00           C  
ATOM   3675  O   LEU B  78      -4.863 -16.302 -39.845  1.00  0.00           O  
ATOM   3676  CB  LEU B  78      -5.705 -15.206 -36.730  1.00  0.00           C  
ATOM   3677  CG  LEU B  78      -4.407 -15.928 -36.252  1.00  0.00           C  
ATOM   3678  CD1 LEU B  78      -3.213 -15.063 -36.474  1.00  0.00           C  
ATOM   3679  CD2 LEU B  78      -4.517 -16.249 -34.771  1.00  0.00           C  
ATOM   3680  H   LEU B  78      -7.771 -14.052 -37.702  1.00  0.00           H  
ATOM   3681  HA  LEU B  78      -5.027 -14.163 -38.524  1.00  0.00           H  
ATOM   3682 1HB  LEU B  78      -5.800 -14.299 -36.136  1.00  0.00           H  
ATOM   3683 2HB  LEU B  78      -6.537 -15.852 -36.474  1.00  0.00           H  
ATOM   3684  HG  LEU B  78      -4.279 -16.852 -36.810  1.00  0.00           H  
ATOM   3685 1HD1 LEU B  78      -2.338 -15.584 -36.120  1.00  0.00           H  
ATOM   3686 2HD1 LEU B  78      -3.107 -14.851 -37.528  1.00  0.00           H  
ATOM   3687 3HD1 LEU B  78      -3.321 -14.135 -35.917  1.00  0.00           H  
ATOM   3688 1HD2 LEU B  78      -3.611 -16.764 -34.438  1.00  0.00           H  
ATOM   3689 2HD2 LEU B  78      -4.628 -15.331 -34.222  1.00  0.00           H  
ATOM   3690 3HD2 LEU B  78      -5.381 -16.882 -34.596  1.00  0.00           H  
ATOM   3691  N   GLY B  79      -6.957 -16.770 -39.108  1.00  0.00           N  
ATOM   3692  CA  GLY B  79      -7.167 -17.943 -39.935  1.00  0.00           C  
ATOM   3693  C   GLY B  79      -6.961 -17.589 -41.391  1.00  0.00           C  
ATOM   3694  O   GLY B  79      -6.176 -18.255 -42.068  1.00  0.00           O  
ATOM   3695  H   GLY B  79      -7.705 -16.509 -38.453  1.00  0.00           H  
ATOM   3696 1HA  GLY B  79      -6.455 -18.706 -39.643  1.00  0.00           H  
ATOM   3697 2HA  GLY B  79      -8.174 -18.328 -39.773  1.00  0.00           H  
ATOM   3698  N   ASN B  80      -7.639 -16.537 -41.868  1.00  0.00           N  
ATOM   3699  CA  ASN B  80      -7.526 -16.113 -43.257  1.00  0.00           C  
ATOM   3700  C   ASN B  80      -6.109 -15.751 -43.654  1.00  0.00           C  
ATOM   3701  O   ASN B  80      -5.665 -16.098 -44.748  1.00  0.00           O  
ATOM   3702  CB  ASN B  80      -8.370 -14.898 -43.519  1.00  0.00           C  
ATOM   3703  CG  ASN B  80      -9.820 -15.120 -43.659  1.00  0.00           C  
ATOM   3704  OD1 ASN B  80     -10.263 -16.176 -44.130  1.00  0.00           O  
ATOM   3705  ND2 ASN B  80     -10.609 -14.176 -43.261  1.00  0.00           N  
ATOM   3706  H   ASN B  80      -8.304 -16.069 -41.242  1.00  0.00           H  
ATOM   3707  HA  ASN B  80      -7.852 -16.934 -43.894  1.00  0.00           H  
ATOM   3708 1HB  ASN B  80      -8.195 -14.172 -42.753  1.00  0.00           H  
ATOM   3709 2HB  ASN B  80      -8.018 -14.463 -44.445  1.00  0.00           H  
ATOM   3710 1HD2 ASN B  80     -11.588 -14.303 -43.364  1.00  0.00           H  
ATOM   3711 2HD2 ASN B  80     -10.269 -13.309 -42.841  1.00  0.00           H  
ATOM   3712  N   ALA B  81      -5.363 -15.068 -42.794  1.00  0.00           N  
ATOM   3713  CA  ALA B  81      -4.006 -14.730 -43.158  1.00  0.00           C  
ATOM   3714  C   ALA B  81      -3.189 -16.020 -43.383  1.00  0.00           C  
ATOM   3715  O   ALA B  81      -2.506 -16.167 -44.398  1.00  0.00           O  
ATOM   3716  CB  ALA B  81      -3.412 -13.847 -42.084  1.00  0.00           C  
ATOM   3717  H   ALA B  81      -5.773 -14.723 -41.915  1.00  0.00           H  
ATOM   3718  HA  ALA B  81      -4.026 -14.187 -44.101  1.00  0.00           H  
ATOM   3719 1HB  ALA B  81      -2.413 -13.575 -42.352  1.00  0.00           H  
ATOM   3720 2HB  ALA B  81      -4.013 -12.952 -41.969  1.00  0.00           H  
ATOM   3721 3HB  ALA B  81      -3.409 -14.401 -41.148  1.00  0.00           H  
ATOM   3722  N   TYR B  82      -3.348 -17.000 -42.483  1.00  0.00           N  
ATOM   3723  CA  TYR B  82      -2.633 -18.270 -42.643  1.00  0.00           C  
ATOM   3724  C   TYR B  82      -3.079 -19.036 -43.885  1.00  0.00           C  
ATOM   3725  O   TYR B  82      -2.244 -19.601 -44.602  1.00  0.00           O  
ATOM   3726  CB  TYR B  82      -2.803 -19.165 -41.416  1.00  0.00           C  
ATOM   3727  CG  TYR B  82      -1.894 -18.846 -40.240  1.00  0.00           C  
ATOM   3728  CD1 TYR B  82      -2.370 -18.239 -39.088  1.00  0.00           C  
ATOM   3729  CD2 TYR B  82      -0.562 -19.212 -40.317  1.00  0.00           C  
ATOM   3730  CE1 TYR B  82      -1.516 -18.008 -38.031  1.00  0.00           C  
ATOM   3731  CE2 TYR B  82       0.285 -18.975 -39.264  1.00  0.00           C  
ATOM   3732  CZ  TYR B  82      -0.188 -18.383 -38.122  1.00  0.00           C  
ATOM   3733  OH  TYR B  82       0.668 -18.159 -37.063  1.00  0.00           O  
ATOM   3734  H   TYR B  82      -3.931 -16.833 -41.652  1.00  0.00           H  
ATOM   3735  HA  TYR B  82      -1.570 -18.043 -42.760  1.00  0.00           H  
ATOM   3736 1HB  TYR B  82      -3.839 -19.097 -41.064  1.00  0.00           H  
ATOM   3737 2HB  TYR B  82      -2.643 -20.209 -41.706  1.00  0.00           H  
ATOM   3738  HD1 TYR B  82      -3.414 -17.960 -39.006  1.00  0.00           H  
ATOM   3739  HD2 TYR B  82      -0.181 -19.693 -41.217  1.00  0.00           H  
ATOM   3740  HE1 TYR B  82      -1.884 -17.548 -37.126  1.00  0.00           H  
ATOM   3741  HE2 TYR B  82       1.332 -19.271 -39.332  1.00  0.00           H  
ATOM   3742  HH  TYR B  82       0.168 -17.877 -36.292  1.00  0.00           H  
ATOM   3743  N   TYR B  83      -4.385 -19.022 -44.132  1.00  0.00           N  
ATOM   3744  CA  TYR B  83      -5.056 -19.671 -45.250  1.00  0.00           C  
ATOM   3745  C   TYR B  83      -4.500 -19.142 -46.573  1.00  0.00           C  
ATOM   3746  O   TYR B  83      -4.097 -19.914 -47.444  1.00  0.00           O  
ATOM   3747  CB  TYR B  83      -6.540 -19.349 -45.120  1.00  0.00           C  
ATOM   3748  CG  TYR B  83      -7.514 -19.890 -46.064  1.00  0.00           C  
ATOM   3749  CD1 TYR B  83      -8.016 -21.186 -45.920  1.00  0.00           C  
ATOM   3750  CD2 TYR B  83      -7.994 -19.043 -47.046  1.00  0.00           C  
ATOM   3751  CE1 TYR B  83      -8.998 -21.630 -46.767  1.00  0.00           C  
ATOM   3752  CE2 TYR B  83      -8.960 -19.479 -47.886  1.00  0.00           C  
ATOM   3753  CZ  TYR B  83      -9.471 -20.765 -47.758  1.00  0.00           C  
ATOM   3754  OH  TYR B  83     -10.467 -21.164 -48.594  1.00  0.00           O  
ATOM   3755  H   TYR B  83      -4.983 -18.543 -43.450  1.00  0.00           H  
ATOM   3756  HA  TYR B  83      -4.889 -20.742 -45.196  1.00  0.00           H  
ATOM   3757 1HB  TYR B  83      -6.877 -19.596 -44.133  1.00  0.00           H  
ATOM   3758 2HB  TYR B  83      -6.623 -18.298 -45.188  1.00  0.00           H  
ATOM   3759  HD1 TYR B  83      -7.641 -21.842 -45.127  1.00  0.00           H  
ATOM   3760  HD2 TYR B  83      -7.599 -18.021 -47.134  1.00  0.00           H  
ATOM   3761  HE1 TYR B  83      -9.414 -22.641 -46.653  1.00  0.00           H  
ATOM   3762  HE2 TYR B  83      -9.345 -18.802 -48.656  1.00  0.00           H  
ATOM   3763  HH  TYR B  83     -10.767 -20.393 -49.094  1.00  0.00           H  
ATOM   3764  N   LYS B  84      -4.412 -17.811 -46.693  1.00  0.00           N  
ATOM   3765  CA  LYS B  84      -3.893 -17.154 -47.891  1.00  0.00           C  
ATOM   3766  C   LYS B  84      -2.433 -17.504 -48.147  1.00  0.00           C  
ATOM   3767  O   LYS B  84      -2.000 -17.612 -49.295  1.00  0.00           O  
ATOM   3768  CB  LYS B  84      -4.034 -15.641 -47.758  1.00  0.00           C  
ATOM   3769  CG  LYS B  84      -5.459 -15.101 -47.806  1.00  0.00           C  
ATOM   3770  CD  LYS B  84      -6.046 -15.138 -49.211  1.00  0.00           C  
ATOM   3771  CE  LYS B  84      -7.380 -14.411 -49.254  1.00  0.00           C  
ATOM   3772  NZ  LYS B  84      -8.004 -14.456 -50.608  1.00  0.00           N  
ATOM   3773  H   LYS B  84      -4.769 -17.228 -45.936  1.00  0.00           H  
ATOM   3774  HA  LYS B  84      -4.461 -17.491 -48.749  1.00  0.00           H  
ATOM   3775 1HB  LYS B  84      -3.580 -15.329 -46.812  1.00  0.00           H  
ATOM   3776 2HB  LYS B  84      -3.475 -15.174 -48.558  1.00  0.00           H  
ATOM   3777 1HG  LYS B  84      -6.087 -15.724 -47.174  1.00  0.00           H  
ATOM   3778 2HG  LYS B  84      -5.483 -14.092 -47.409  1.00  0.00           H  
ATOM   3779 1HD  LYS B  84      -5.357 -14.672 -49.914  1.00  0.00           H  
ATOM   3780 2HD  LYS B  84      -6.214 -16.169 -49.514  1.00  0.00           H  
ATOM   3781 1HE  LYS B  84      -8.055 -14.868 -48.531  1.00  0.00           H  
ATOM   3782 2HE  LYS B  84      -7.219 -13.366 -48.973  1.00  0.00           H  
ATOM   3783 1HZ  LYS B  84      -8.883 -13.958 -50.590  1.00  0.00           H  
ATOM   3784 2HZ  LYS B  84      -7.386 -14.021 -51.281  1.00  0.00           H  
ATOM   3785 3HZ  LYS B  84      -8.168 -15.415 -50.875  1.00  0.00           H  
ATOM   3786  N   GLN B  85      -1.682 -17.752 -47.073  1.00  0.00           N  
ATOM   3787  CA  GLN B  85      -0.279 -18.139 -47.169  1.00  0.00           C  
ATOM   3788  C   GLN B  85      -0.125 -19.642 -47.473  1.00  0.00           C  
ATOM   3789  O   GLN B  85       1.001 -20.135 -47.580  1.00  0.00           O  
ATOM   3790  CB  GLN B  85       0.465 -17.847 -45.871  1.00  0.00           C  
ATOM   3791  CG  GLN B  85       0.645 -16.401 -45.507  1.00  0.00           C  
ATOM   3792  CD  GLN B  85       1.339 -16.307 -44.170  1.00  0.00           C  
ATOM   3793  OE1 GLN B  85       1.289 -17.262 -43.387  1.00  0.00           O  
ATOM   3794  NE2 GLN B  85       2.019 -15.205 -43.916  1.00  0.00           N  
ATOM   3795  H   GLN B  85      -2.084 -17.582 -46.140  1.00  0.00           H  
ATOM   3796  HA  GLN B  85       0.178 -17.574 -47.973  1.00  0.00           H  
ATOM   3797 1HB  GLN B  85      -0.073 -18.308 -45.052  1.00  0.00           H  
ATOM   3798 2HB  GLN B  85       1.451 -18.298 -45.913  1.00  0.00           H  
ATOM   3799 1HG  GLN B  85       1.263 -15.922 -46.262  1.00  0.00           H  
ATOM   3800 2HG  GLN B  85      -0.314 -15.897 -45.433  1.00  0.00           H  
ATOM   3801 1HE2 GLN B  85       2.507 -15.126 -43.053  1.00  0.00           H  
ATOM   3802 2HE2 GLN B  85       2.062 -14.478 -44.601  1.00  0.00           H  
ATOM   3803  N   GLY B  86      -1.241 -20.361 -47.586  1.00  0.00           N  
ATOM   3804  CA  GLY B  86      -1.269 -21.789 -47.871  1.00  0.00           C  
ATOM   3805  C   GLY B  86      -1.197 -22.687 -46.640  1.00  0.00           C  
ATOM   3806  O   GLY B  86      -1.048 -23.907 -46.785  1.00  0.00           O  
ATOM   3807  H   GLY B  86      -2.152 -19.912 -47.507  1.00  0.00           H  
ATOM   3808 1HA  GLY B  86      -2.194 -21.999 -48.412  1.00  0.00           H  
ATOM   3809 2HA  GLY B  86      -0.452 -22.025 -48.549  1.00  0.00           H  
ATOM   3810  N   ASP B  87      -1.256 -22.126 -45.432  1.00  0.00           N  
ATOM   3811  CA  ASP B  87      -1.197 -22.960 -44.250  1.00  0.00           C  
ATOM   3812  C   ASP B  87      -2.616 -23.253 -43.783  1.00  0.00           C  
ATOM   3813  O   ASP B  87      -3.213 -22.515 -42.980  1.00  0.00           O  
ATOM   3814  CB  ASP B  87      -0.330 -22.338 -43.152  1.00  0.00           C  
ATOM   3815  CG  ASP B  87      -0.113 -23.271 -41.951  1.00  0.00           C  
ATOM   3816  OD1 ASP B  87      -0.910 -24.194 -41.740  1.00  0.00           O  
ATOM   3817  OD2 ASP B  87       0.879 -23.091 -41.274  1.00  0.00           O  
ATOM   3818  H   ASP B  87      -1.380 -21.116 -45.332  1.00  0.00           H  
ATOM   3819  HA  ASP B  87      -0.726 -23.907 -44.512  1.00  0.00           H  
ATOM   3820 1HB  ASP B  87       0.655 -22.088 -43.577  1.00  0.00           H  
ATOM   3821 2HB  ASP B  87      -0.774 -21.398 -42.813  1.00  0.00           H  
ATOM   3822  N   TYR B  88      -3.158 -24.332 -44.333  1.00  0.00           N  
ATOM   3823  CA  TYR B  88      -4.543 -24.705 -44.142  1.00  0.00           C  
ATOM   3824  C   TYR B  88      -4.796 -25.313 -42.783  1.00  0.00           C  
ATOM   3825  O   TYR B  88      -5.913 -25.275 -42.288  1.00  0.00           O  
ATOM   3826  CB  TYR B  88      -4.949 -25.629 -45.265  1.00  0.00           C  
ATOM   3827  CG  TYR B  88      -4.969 -24.891 -46.571  1.00  0.00           C  
ATOM   3828  CD1 TYR B  88      -3.954 -25.064 -47.480  1.00  0.00           C  
ATOM   3829  CD2 TYR B  88      -5.978 -24.017 -46.859  1.00  0.00           C  
ATOM   3830  CE1 TYR B  88      -3.948 -24.356 -48.676  1.00  0.00           C  
ATOM   3831  CE2 TYR B  88      -5.976 -23.308 -48.054  1.00  0.00           C  
ATOM   3832  CZ  TYR B  88      -4.982 -23.469 -48.952  1.00  0.00           C  
ATOM   3833  OH  TYR B  88      -4.979 -22.773 -50.129  1.00  0.00           O  
ATOM   3834  H   TYR B  88      -2.586 -24.878 -44.969  1.00  0.00           H  
ATOM   3835  HA  TYR B  88      -5.143 -23.812 -44.221  1.00  0.00           H  
ATOM   3836 1HB  TYR B  88      -4.245 -26.478 -45.340  1.00  0.00           H  
ATOM   3837 2HB  TYR B  88      -5.931 -26.045 -45.080  1.00  0.00           H  
ATOM   3838  HD1 TYR B  88      -3.126 -25.769 -47.284  1.00  0.00           H  
ATOM   3839  HD2 TYR B  88      -6.775 -23.876 -46.138  1.00  0.00           H  
ATOM   3840  HE1 TYR B  88      -3.138 -24.496 -49.393  1.00  0.00           H  
ATOM   3841  HE2 TYR B  88      -6.769 -22.613 -48.268  1.00  0.00           H  
ATOM   3842  HH  TYR B  88      -5.775 -22.210 -50.161  1.00  0.00           H  
ATOM   3843  N   ASP B  89      -3.765 -25.891 -42.171  1.00  0.00           N  
ATOM   3844  CA  ASP B  89      -3.969 -26.500 -40.866  1.00  0.00           C  
ATOM   3845  C   ASP B  89      -4.143 -25.402 -39.826  1.00  0.00           C  
ATOM   3846  O   ASP B  89      -5.022 -25.487 -38.963  1.00  0.00           O  
ATOM   3847  CB  ASP B  89      -2.778 -27.380 -40.530  1.00  0.00           C  
ATOM   3848  CG  ASP B  89      -2.727 -28.614 -41.425  1.00  0.00           C  
ATOM   3849  OD1 ASP B  89      -3.741 -28.982 -41.985  1.00  0.00           O  
ATOM   3850  OD2 ASP B  89      -1.669 -29.151 -41.576  1.00  0.00           O  
ATOM   3851  H   ASP B  89      -2.853 -25.945 -42.614  1.00  0.00           H  
ATOM   3852  HA  ASP B  89      -4.866 -27.109 -40.895  1.00  0.00           H  
ATOM   3853 1HB  ASP B  89      -1.845 -26.803 -40.655  1.00  0.00           H  
ATOM   3854 2HB  ASP B  89      -2.832 -27.689 -39.489  1.00  0.00           H  
ATOM   3855  N   GLU B  90      -3.335 -24.339 -39.934  1.00  0.00           N  
ATOM   3856  CA  GLU B  90      -3.498 -23.229 -39.016  1.00  0.00           C  
ATOM   3857  C   GLU B  90      -4.824 -22.538 -39.284  1.00  0.00           C  
ATOM   3858  O   GLU B  90      -5.603 -22.288 -38.359  1.00  0.00           O  
ATOM   3859  CB  GLU B  90      -2.315 -22.279 -39.120  1.00  0.00           C  
ATOM   3860  CG  GLU B  90      -1.000 -22.819 -38.512  1.00  0.00           C  
ATOM   3861  CD  GLU B  90      -1.006 -22.934 -36.993  1.00  0.00           C  
ATOM   3862  OE1 GLU B  90      -1.195 -21.937 -36.339  1.00  0.00           O  
ATOM   3863  OE2 GLU B  90      -0.845 -24.024 -36.489  1.00  0.00           O  
ATOM   3864  H   GLU B  90      -2.576 -24.320 -40.642  1.00  0.00           H  
ATOM   3865  HA  GLU B  90      -3.521 -23.625 -37.995  1.00  0.00           H  
ATOM   3866 1HB  GLU B  90      -2.115 -22.094 -40.175  1.00  0.00           H  
ATOM   3867 2HB  GLU B  90      -2.552 -21.337 -38.690  1.00  0.00           H  
ATOM   3868 1HG  GLU B  90      -0.814 -23.809 -38.934  1.00  0.00           H  
ATOM   3869 2HG  GLU B  90      -0.177 -22.173 -38.817  1.00  0.00           H  
ATOM   3870  N   ALA B  91      -5.194 -22.389 -40.566  1.00  0.00           N  
ATOM   3871  CA  ALA B  91      -6.465 -21.774 -40.896  1.00  0.00           C  
ATOM   3872  C   ALA B  91      -7.635 -22.530 -40.256  1.00  0.00           C  
ATOM   3873  O   ALA B  91      -8.534 -21.898 -39.711  1.00  0.00           O  
ATOM   3874  CB  ALA B  91      -6.625 -21.696 -42.381  1.00  0.00           C  
ATOM   3875  H   ALA B  91      -4.535 -22.607 -41.322  1.00  0.00           H  
ATOM   3876  HA  ALA B  91      -6.460 -20.764 -40.495  1.00  0.00           H  
ATOM   3877 1HB  ALA B  91      -7.544 -21.202 -42.613  1.00  0.00           H  
ATOM   3878 2HB  ALA B  91      -5.787 -21.147 -42.788  1.00  0.00           H  
ATOM   3879 3HB  ALA B  91      -6.638 -22.697 -42.795  1.00  0.00           H  
ATOM   3880  N   ILE B  92      -7.583 -23.873 -40.247  1.00  0.00           N  
ATOM   3881  CA  ILE B  92      -8.643 -24.660 -39.619  1.00  0.00           C  
ATOM   3882  C   ILE B  92      -8.744 -24.377 -38.125  1.00  0.00           C  
ATOM   3883  O   ILE B  92      -9.856 -24.168 -37.612  1.00  0.00           O  
ATOM   3884  CB  ILE B  92      -8.411 -26.197 -39.836  1.00  0.00           C  
ATOM   3885  CG1 ILE B  92      -8.670 -26.515 -41.299  1.00  0.00           C  
ATOM   3886  CG2 ILE B  92      -9.248 -27.068 -38.872  1.00  0.00           C  
ATOM   3887  CD1 ILE B  92      -8.196 -27.880 -41.776  1.00  0.00           C  
ATOM   3888  H   ILE B  92      -6.835 -24.344 -40.772  1.00  0.00           H  
ATOM   3889  HA  ILE B  92      -9.580 -24.397 -40.077  1.00  0.00           H  
ATOM   3890  HB  ILE B  92      -7.361 -26.409 -39.662  1.00  0.00           H  
ATOM   3891 1HG1 ILE B  92      -9.737 -26.462 -41.482  1.00  0.00           H  
ATOM   3892 2HG1 ILE B  92      -8.199 -25.766 -41.878  1.00  0.00           H  
ATOM   3893 1HG2 ILE B  92      -9.038 -28.115 -39.046  1.00  0.00           H  
ATOM   3894 2HG2 ILE B  92      -9.005 -26.842 -37.840  1.00  0.00           H  
ATOM   3895 3HG2 ILE B  92     -10.287 -26.895 -39.030  1.00  0.00           H  
ATOM   3896 1HD1 ILE B  92      -8.437 -27.995 -42.828  1.00  0.00           H  
ATOM   3897 2HD1 ILE B  92      -7.118 -27.961 -41.641  1.00  0.00           H  
ATOM   3898 3HD1 ILE B  92      -8.687 -28.665 -41.223  1.00  0.00           H  
ATOM   3899  N   GLU B  93      -7.619 -24.351 -37.428  1.00  0.00           N  
ATOM   3900  CA  GLU B  93      -7.640 -24.106 -35.992  1.00  0.00           C  
ATOM   3901  C   GLU B  93      -8.227 -22.734 -35.648  1.00  0.00           C  
ATOM   3902  O   GLU B  93      -9.056 -22.607 -34.735  1.00  0.00           O  
ATOM   3903  CB  GLU B  93      -6.200 -24.186 -35.458  1.00  0.00           C  
ATOM   3904  CG  GLU B  93      -6.011 -24.013 -33.944  1.00  0.00           C  
ATOM   3905  CD  GLU B  93      -6.558 -25.157 -33.130  1.00  0.00           C  
ATOM   3906  OE1 GLU B  93      -6.876 -26.177 -33.701  1.00  0.00           O  
ATOM   3907  OE2 GLU B  93      -6.627 -25.024 -31.930  1.00  0.00           O  
ATOM   3908  H   GLU B  93      -6.735 -24.569 -37.911  1.00  0.00           H  
ATOM   3909  HA  GLU B  93      -8.248 -24.874 -35.515  1.00  0.00           H  
ATOM   3910 1HB  GLU B  93      -5.772 -25.144 -35.746  1.00  0.00           H  
ATOM   3911 2HB  GLU B  93      -5.597 -23.413 -35.944  1.00  0.00           H  
ATOM   3912 1HG  GLU B  93      -4.945 -23.917 -33.741  1.00  0.00           H  
ATOM   3913 2HG  GLU B  93      -6.490 -23.085 -33.632  1.00  0.00           H  
ATOM   3914  N   TYR B  94      -7.848 -21.715 -36.408  1.00  0.00           N  
ATOM   3915  CA  TYR B  94      -8.300 -20.379 -36.078  1.00  0.00           C  
ATOM   3916  C   TYR B  94      -9.732 -20.114 -36.541  1.00  0.00           C  
ATOM   3917  O   TYR B  94     -10.487 -19.422 -35.843  1.00  0.00           O  
ATOM   3918  CB  TYR B  94      -7.303 -19.382 -36.616  1.00  0.00           C  
ATOM   3919  CG  TYR B  94      -5.935 -19.600 -36.026  1.00  0.00           C  
ATOM   3920  CD1 TYR B  94      -4.851 -19.749 -36.851  1.00  0.00           C  
ATOM   3921  CD2 TYR B  94      -5.764 -19.724 -34.661  1.00  0.00           C  
ATOM   3922  CE1 TYR B  94      -3.627 -20.013 -36.302  1.00  0.00           C  
ATOM   3923  CE2 TYR B  94      -4.533 -19.979 -34.130  1.00  0.00           C  
ATOM   3924  CZ  TYR B  94      -3.473 -20.129 -34.954  1.00  0.00           C  
ATOM   3925  OH  TYR B  94      -2.231 -20.396 -34.429  1.00  0.00           O  
ATOM   3926  H   TYR B  94      -7.168 -21.870 -37.158  1.00  0.00           H  
ATOM   3927  HA  TYR B  94      -8.324 -20.296 -34.996  1.00  0.00           H  
ATOM   3928 1HB  TYR B  94      -7.232 -19.510 -37.672  1.00  0.00           H  
ATOM   3929 2HB  TYR B  94      -7.619 -18.371 -36.403  1.00  0.00           H  
ATOM   3930  HD1 TYR B  94      -4.954 -19.672 -37.936  1.00  0.00           H  
ATOM   3931  HD2 TYR B  94      -6.592 -19.633 -34.000  1.00  0.00           H  
ATOM   3932  HE1 TYR B  94      -2.765 -20.142 -36.928  1.00  0.00           H  
ATOM   3933  HE2 TYR B  94      -4.406 -20.080 -33.054  1.00  0.00           H  
ATOM   3934  HH  TYR B  94      -1.708 -20.903 -35.097  1.00  0.00           H  
ATOM   3935  N   TYR B  95     -10.131 -20.674 -37.689  1.00  0.00           N  
ATOM   3936  CA  TYR B  95     -11.501 -20.504 -38.140  1.00  0.00           C  
ATOM   3937  C   TYR B  95     -12.433 -21.152 -37.134  1.00  0.00           C  
ATOM   3938  O   TYR B  95     -13.476 -20.583 -36.815  1.00  0.00           O  
ATOM   3939  CB  TYR B  95     -11.752 -21.150 -39.507  1.00  0.00           C  
ATOM   3940  CG  TYR B  95     -11.176 -20.459 -40.720  1.00  0.00           C  
ATOM   3941  CD1 TYR B  95     -11.143 -19.075 -40.828  1.00  0.00           C  
ATOM   3942  CD2 TYR B  95     -10.693 -21.233 -41.753  1.00  0.00           C  
ATOM   3943  CE1 TYR B  95     -10.642 -18.492 -41.956  1.00  0.00           C  
ATOM   3944  CE2 TYR B  95     -10.190 -20.649 -42.871  1.00  0.00           C  
ATOM   3945  CZ  TYR B  95     -10.160 -19.280 -42.979  1.00  0.00           C  
ATOM   3946  OH  TYR B  95      -9.662 -18.711 -44.114  1.00  0.00           O  
ATOM   3947  H   TYR B  95      -9.474 -21.200 -38.265  1.00  0.00           H  
ATOM   3948  HA  TYR B  95     -11.742 -19.450 -38.167  1.00  0.00           H  
ATOM   3949 1HB  TYR B  95     -11.335 -22.161 -39.485  1.00  0.00           H  
ATOM   3950 2HB  TYR B  95     -12.828 -21.258 -39.656  1.00  0.00           H  
ATOM   3951  HD1 TYR B  95     -11.511 -18.442 -40.036  1.00  0.00           H  
ATOM   3952  HD2 TYR B  95     -10.713 -22.313 -41.673  1.00  0.00           H  
ATOM   3953  HE1 TYR B  95     -10.621 -17.406 -42.031  1.00  0.00           H  
ATOM   3954  HE2 TYR B  95      -9.811 -21.267 -43.683  1.00  0.00           H  
ATOM   3955  HH  TYR B  95      -9.848 -17.767 -44.102  1.00  0.00           H  
ATOM   3956  N   GLN B  96     -12.064 -22.335 -36.612  1.00  0.00           N  
ATOM   3957  CA  GLN B  96     -12.960 -22.956 -35.662  1.00  0.00           C  
ATOM   3958  C   GLN B  96     -13.060 -22.140 -34.382  1.00  0.00           C  
ATOM   3959  O   GLN B  96     -14.152 -22.007 -33.833  1.00  0.00           O  
ATOM   3960  CB  GLN B  96     -12.564 -24.395 -35.358  1.00  0.00           C  
ATOM   3961  CG  GLN B  96     -13.601 -25.151 -34.485  1.00  0.00           C  
ATOM   3962  CD  GLN B  96     -14.964 -25.240 -35.185  1.00  0.00           C  
ATOM   3963  OE1 GLN B  96     -15.017 -25.396 -36.405  1.00  0.00           O  
ATOM   3964  NE2 GLN B  96     -16.062 -25.168 -34.427  1.00  0.00           N  
ATOM   3965  H   GLN B  96     -11.209 -22.815 -36.908  1.00  0.00           H  
ATOM   3966  HA  GLN B  96     -13.945 -22.989 -36.115  1.00  0.00           H  
ATOM   3967 1HB  GLN B  96     -12.426 -24.941 -36.292  1.00  0.00           H  
ATOM   3968 2HB  GLN B  96     -11.601 -24.398 -34.836  1.00  0.00           H  
ATOM   3969 1HG  GLN B  96     -13.245 -26.163 -34.310  1.00  0.00           H  
ATOM   3970 2HG  GLN B  96     -13.738 -24.637 -33.528  1.00  0.00           H  
ATOM   3971 1HE2 GLN B  96     -16.961 -25.233 -34.848  1.00  0.00           H  
ATOM   3972 2HE2 GLN B  96     -16.010 -25.063 -33.401  1.00  0.00           H  
ATOM   3973  N   LYS B  97     -11.961 -21.545 -33.907  1.00  0.00           N  
ATOM   3974  CA  LYS B  97     -12.092 -20.722 -32.708  1.00  0.00           C  
ATOM   3975  C   LYS B  97     -13.054 -19.553 -32.957  1.00  0.00           C  
ATOM   3976  O   LYS B  97     -13.883 -19.238 -32.096  1.00  0.00           O  
ATOM   3977  CB  LYS B  97     -10.727 -20.256 -32.210  1.00  0.00           C  
ATOM   3978  CG  LYS B  97      -9.941 -21.406 -31.599  1.00  0.00           C  
ATOM   3979  CD  LYS B  97      -8.571 -21.025 -31.100  1.00  0.00           C  
ATOM   3980  CE  LYS B  97      -7.891 -22.262 -30.532  1.00  0.00           C  
ATOM   3981  NZ  LYS B  97      -6.515 -22.016 -30.030  1.00  0.00           N  
ATOM   3982  H   LYS B  97     -11.042 -21.706 -34.335  1.00  0.00           H  
ATOM   3983  HA  LYS B  97     -12.529 -21.336 -31.923  1.00  0.00           H  
ATOM   3984 1HB  LYS B  97     -10.156 -19.849 -33.047  1.00  0.00           H  
ATOM   3985 2HB  LYS B  97     -10.849 -19.462 -31.469  1.00  0.00           H  
ATOM   3986 1HG  LYS B  97     -10.510 -21.814 -30.766  1.00  0.00           H  
ATOM   3987 2HG  LYS B  97      -9.831 -22.189 -32.346  1.00  0.00           H  
ATOM   3988 1HD  LYS B  97      -7.985 -20.653 -31.937  1.00  0.00           H  
ATOM   3989 2HD  LYS B  97      -8.645 -20.258 -30.336  1.00  0.00           H  
ATOM   3990 1HE  LYS B  97      -8.494 -22.658 -29.718  1.00  0.00           H  
ATOM   3991 2HE  LYS B  97      -7.847 -22.999 -31.324  1.00  0.00           H  
ATOM   3992 1HZ  LYS B  97      -6.138 -22.890 -29.693  1.00  0.00           H  
ATOM   3993 2HZ  LYS B  97      -5.938 -21.669 -30.787  1.00  0.00           H  
ATOM   3994 3HZ  LYS B  97      -6.531 -21.344 -29.276  1.00  0.00           H  
ATOM   3995  N   ALA B  98     -12.976 -18.945 -34.151  1.00  0.00           N  
ATOM   3996  CA  ALA B  98     -13.891 -17.853 -34.468  1.00  0.00           C  
ATOM   3997  C   ALA B  98     -15.333 -18.337 -34.428  1.00  0.00           C  
ATOM   3998  O   ALA B  98     -16.206 -17.627 -33.919  1.00  0.00           O  
ATOM   3999  CB  ALA B  98     -13.606 -17.300 -35.846  1.00  0.00           C  
ATOM   4000  H   ALA B  98     -12.236 -19.211 -34.810  1.00  0.00           H  
ATOM   4001  HA  ALA B  98     -13.761 -17.070 -33.730  1.00  0.00           H  
ATOM   4002 1HB  ALA B  98     -14.294 -16.479 -36.048  1.00  0.00           H  
ATOM   4003 2HB  ALA B  98     -12.605 -16.954 -35.876  1.00  0.00           H  
ATOM   4004 3HB  ALA B  98     -13.741 -18.079 -36.592  1.00  0.00           H  
ATOM   4005  N   LEU B  99     -15.564 -19.552 -34.934  1.00  0.00           N  
ATOM   4006  CA  LEU B  99     -16.867 -20.199 -34.948  1.00  0.00           C  
ATOM   4007  C   LEU B  99     -17.386 -20.591 -33.576  1.00  0.00           C  
ATOM   4008  O   LEU B  99     -18.591 -20.537 -33.339  1.00  0.00           O  
ATOM   4009  CB  LEU B  99     -16.825 -21.410 -35.873  1.00  0.00           C  
ATOM   4010  CG  LEU B  99     -16.730 -21.080 -37.366  1.00  0.00           C  
ATOM   4011  CD1 LEU B  99     -16.403 -22.317 -38.137  1.00  0.00           C  
ATOM   4012  CD2 LEU B  99     -18.075 -20.556 -37.812  1.00  0.00           C  
ATOM   4013  H   LEU B  99     -14.781 -20.021 -35.396  1.00  0.00           H  
ATOM   4014  HA  LEU B  99     -17.565 -19.485 -35.343  1.00  0.00           H  
ATOM   4015 1HB  LEU B  99     -15.980 -22.019 -35.603  1.00  0.00           H  
ATOM   4016 2HB  LEU B  99     -17.728 -21.999 -35.716  1.00  0.00           H  
ATOM   4017  HG  LEU B  99     -15.959 -20.345 -37.556  1.00  0.00           H  
ATOM   4018 1HD1 LEU B  99     -16.360 -22.089 -39.203  1.00  0.00           H  
ATOM   4019 2HD1 LEU B  99     -15.445 -22.690 -37.809  1.00  0.00           H  
ATOM   4020 3HD1 LEU B  99     -17.152 -23.052 -37.955  1.00  0.00           H  
ATOM   4021 1HD2 LEU B  99     -18.082 -20.352 -38.867  1.00  0.00           H  
ATOM   4022 2HD2 LEU B  99     -18.798 -21.279 -37.598  1.00  0.00           H  
ATOM   4023 3HD2 LEU B  99     -18.334 -19.670 -37.288  1.00  0.00           H  
ATOM   4024  N   GLU B 100     -16.510 -20.976 -32.657  1.00  0.00           N  
ATOM   4025  CA  GLU B 100     -16.980 -21.304 -31.315  1.00  0.00           C  
ATOM   4026  C   GLU B 100     -17.571 -20.032 -30.701  1.00  0.00           C  
ATOM   4027  O   GLU B 100     -18.599 -20.067 -30.018  1.00  0.00           O  
ATOM   4028  CB  GLU B 100     -15.845 -21.849 -30.436  1.00  0.00           C  
ATOM   4029  CG  GLU B 100     -15.323 -23.249 -30.821  1.00  0.00           C  
ATOM   4030  CD  GLU B 100     -16.325 -24.349 -30.611  1.00  0.00           C  
ATOM   4031  OE1 GLU B 100     -16.864 -24.435 -29.536  1.00  0.00           O  
ATOM   4032  OE2 GLU B 100     -16.565 -25.103 -31.534  1.00  0.00           O  
ATOM   4033  H   GLU B 100     -15.525 -21.073 -32.915  1.00  0.00           H  
ATOM   4034  HA  GLU B 100     -17.764 -22.058 -31.388  1.00  0.00           H  
ATOM   4035 1HB  GLU B 100     -14.996 -21.161 -30.487  1.00  0.00           H  
ATOM   4036 2HB  GLU B 100     -16.170 -21.883 -29.396  1.00  0.00           H  
ATOM   4037 1HG  GLU B 100     -15.043 -23.237 -31.866  1.00  0.00           H  
ATOM   4038 2HG  GLU B 100     -14.429 -23.467 -30.240  1.00  0.00           H  
ATOM   4039  N   LEU B 101     -16.927 -18.890 -30.991  1.00  0.00           N  
ATOM   4040  CA  LEU B 101     -17.381 -17.579 -30.525  1.00  0.00           C  
ATOM   4041  C   LEU B 101     -18.577 -17.050 -31.334  1.00  0.00           C  
ATOM   4042  O   LEU B 101     -19.477 -16.411 -30.775  1.00  0.00           O  
ATOM   4043  CB  LEU B 101     -16.218 -16.599 -30.668  1.00  0.00           C  
ATOM   4044  CG  LEU B 101     -15.018 -16.823 -29.767  1.00  0.00           C  
ATOM   4045  CD1 LEU B 101     -13.925 -15.964 -30.262  1.00  0.00           C  
ATOM   4046  CD2 LEU B 101     -15.338 -16.457 -28.329  1.00  0.00           C  
ATOM   4047  H   LEU B 101     -16.047 -18.971 -31.509  1.00  0.00           H  
ATOM   4048  HA  LEU B 101     -17.681 -17.664 -29.494  1.00  0.00           H  
ATOM   4049 1HB  LEU B 101     -15.868 -16.648 -31.684  1.00  0.00           H  
ATOM   4050 2HB  LEU B 101     -16.599 -15.596 -30.478  1.00  0.00           H  
ATOM   4051  HG  LEU B 101     -14.700 -17.869 -29.830  1.00  0.00           H  
ATOM   4052 1HD1 LEU B 101     -13.046 -16.121 -29.653  1.00  0.00           H  
ATOM   4053 2HD1 LEU B 101     -13.719 -16.258 -31.285  1.00  0.00           H  
ATOM   4054 3HD1 LEU B 101     -14.223 -14.927 -30.219  1.00  0.00           H  
ATOM   4055 1HD2 LEU B 101     -14.450 -16.608 -27.718  1.00  0.00           H  
ATOM   4056 2HD2 LEU B 101     -15.639 -15.408 -28.283  1.00  0.00           H  
ATOM   4057 3HD2 LEU B 101     -16.139 -17.080 -27.947  1.00  0.00           H  
ATOM   4058  N   ASP B 102     -18.591 -17.313 -32.646  1.00  0.00           N  
ATOM   4059  CA  ASP B 102     -19.659 -16.892 -33.541  1.00  0.00           C  
ATOM   4060  C   ASP B 102     -20.125 -18.072 -34.405  1.00  0.00           C  
ATOM   4061  O   ASP B 102     -19.619 -18.282 -35.514  1.00  0.00           O  
ATOM   4062  CB  ASP B 102     -19.209 -15.765 -34.471  1.00  0.00           C  
ATOM   4063  CG  ASP B 102     -20.362 -15.244 -35.363  1.00  0.00           C  
ATOM   4064  OD1 ASP B 102     -21.438 -15.877 -35.416  1.00  0.00           O  
ATOM   4065  OD2 ASP B 102     -20.169 -14.230 -35.997  1.00  0.00           O  
ATOM   4066  H   ASP B 102     -17.792 -17.804 -33.039  1.00  0.00           H  
ATOM   4067  HA  ASP B 102     -20.458 -16.487 -32.939  1.00  0.00           H  
ATOM   4068 1HB  ASP B 102     -18.816 -14.940 -33.872  1.00  0.00           H  
ATOM   4069 2HB  ASP B 102     -18.389 -16.121 -35.105  1.00  0.00           H  
ATOM   4070  N   PRO B 103     -21.177 -18.787 -33.982  1.00  0.00           N  
ATOM   4071  CA  PRO B 103     -21.659 -20.007 -34.565  1.00  0.00           C  
ATOM   4072  C   PRO B 103     -22.298 -19.806 -35.925  1.00  0.00           C  
ATOM   4073  O   PRO B 103     -22.654 -20.780 -36.587  1.00  0.00           O  
ATOM   4074  CB  PRO B 103     -22.670 -20.516 -33.529  1.00  0.00           C  
ATOM   4075  CG  PRO B 103     -23.186 -19.271 -32.851  1.00  0.00           C  
ATOM   4076  CD  PRO B 103     -21.995 -18.317 -32.829  1.00  0.00           C  
ATOM   4077  HA  PRO B 103     -20.805 -20.702 -34.654  1.00  0.00           H  
ATOM   4078 1HB  PRO B 103     -23.463 -21.090 -34.034  1.00  0.00           H  
ATOM   4079 2HB  PRO B 103     -22.173 -21.199 -32.828  1.00  0.00           H  
ATOM   4080 1HG  PRO B 103     -24.032 -18.869 -33.405  1.00  0.00           H  
ATOM   4081 2HG  PRO B 103     -23.547 -19.513 -31.839  1.00  0.00           H  
ATOM   4082 1HD  PRO B 103     -22.394 -17.308 -33.019  1.00  0.00           H  
ATOM   4083 2HD  PRO B 103     -21.431 -18.386 -31.880  1.00  0.00           H  
ATOM   4084  N   ASN B 104     -22.501 -18.551 -36.349  1.00  0.00           N  
ATOM   4085  CA  ASN B 104     -23.169 -18.381 -37.611  1.00  0.00           C  
ATOM   4086  C   ASN B 104     -22.303 -17.597 -38.568  1.00  0.00           C  
ATOM   4087  O   ASN B 104     -22.778 -16.925 -39.495  1.00  0.00           O  
ATOM   4088  CB  ASN B 104     -24.478 -17.659 -37.383  1.00  0.00           C  
ATOM   4089  CG  ASN B 104     -25.447 -18.439 -36.505  1.00  0.00           C  
ATOM   4090  OD1 ASN B 104     -25.924 -19.520 -36.847  1.00  0.00           O  
ATOM   4091  ND2 ASN B 104     -25.757 -17.878 -35.360  1.00  0.00           N  
ATOM   4092  H   ASN B 104     -22.178 -17.702 -35.832  1.00  0.00           H  
ATOM   4093  HA  ASN B 104     -23.364 -19.353 -38.048  1.00  0.00           H  
ATOM   4094 1HB  ASN B 104     -24.263 -16.713 -36.887  1.00  0.00           H  
ATOM   4095 2HB  ASN B 104     -24.944 -17.425 -38.328  1.00  0.00           H  
ATOM   4096 1HD2 ASN B 104     -26.393 -18.343 -34.747  1.00  0.00           H  
ATOM   4097 2HD2 ASN B 104     -25.359 -16.998 -35.109  1.00  0.00           H  
ATOM   4098  N   ASN B 105     -21.006 -17.825 -38.479  1.00  0.00           N  
ATOM   4099  CA  ASN B 105     -20.101 -17.185 -39.401  1.00  0.00           C  
ATOM   4100  C   ASN B 105     -20.041 -18.038 -40.652  1.00  0.00           C  
ATOM   4101  O   ASN B 105     -19.204 -18.929 -40.778  1.00  0.00           O  
ATOM   4102  CB  ASN B 105     -18.754 -16.955 -38.753  1.00  0.00           C  
ATOM   4103  CG  ASN B 105     -17.815 -16.131 -39.578  1.00  0.00           C  
ATOM   4104  OD1 ASN B 105     -17.898 -16.119 -40.816  1.00  0.00           O  
ATOM   4105  ND2 ASN B 105     -16.938 -15.424 -38.922  1.00  0.00           N  
ATOM   4106  H   ASN B 105     -20.641 -18.359 -37.676  1.00  0.00           H  
ATOM   4107  HA  ASN B 105     -20.516 -16.213 -39.674  1.00  0.00           H  
ATOM   4108 1HB  ASN B 105     -18.889 -16.471 -37.785  1.00  0.00           H  
ATOM   4109 2HB  ASN B 105     -18.286 -17.887 -38.576  1.00  0.00           H  
ATOM   4110 1HD2 ASN B 105     -16.309 -14.825 -39.414  1.00  0.00           H  
ATOM   4111 2HD2 ASN B 105     -16.924 -15.459 -37.917  1.00  0.00           H  
ATOM   4112  N   ALA B 106     -20.954 -17.760 -41.584  1.00  0.00           N  
ATOM   4113  CA  ALA B 106     -21.074 -18.566 -42.796  1.00  0.00           C  
ATOM   4114  C   ALA B 106     -19.780 -18.565 -43.592  1.00  0.00           C  
ATOM   4115  O   ALA B 106     -19.406 -19.596 -44.167  1.00  0.00           O  
ATOM   4116  CB  ALA B 106     -22.206 -18.053 -43.663  1.00  0.00           C  
ATOM   4117  H   ALA B 106     -21.624 -17.015 -41.370  1.00  0.00           H  
ATOM   4118  HA  ALA B 106     -21.294 -19.585 -42.511  1.00  0.00           H  
ATOM   4119 1HB  ALA B 106     -22.315 -18.683 -44.553  1.00  0.00           H  
ATOM   4120 2HB  ALA B 106     -23.125 -18.074 -43.095  1.00  0.00           H  
ATOM   4121 3HB  ALA B 106     -21.992 -17.034 -43.964  1.00  0.00           H  
ATOM   4122  N   GLU B 107     -19.087 -17.429 -43.614  1.00  0.00           N  
ATOM   4123  CA  GLU B 107     -17.849 -17.360 -44.372  1.00  0.00           C  
ATOM   4124  C   GLU B 107     -16.778 -18.251 -43.739  1.00  0.00           C  
ATOM   4125  O   GLU B 107     -16.058 -18.959 -44.455  1.00  0.00           O  
ATOM   4126  CB  GLU B 107     -17.369 -15.918 -44.477  1.00  0.00           C  
ATOM   4127  CG  GLU B 107     -18.265 -15.040 -45.371  1.00  0.00           C  
ATOM   4128  CD  GLU B 107     -17.835 -13.592 -45.425  1.00  0.00           C  
ATOM   4129  OE1 GLU B 107     -16.959 -13.235 -44.682  1.00  0.00           O  
ATOM   4130  OE2 GLU B 107     -18.393 -12.853 -46.200  1.00  0.00           O  
ATOM   4131  H   GLU B 107     -19.435 -16.618 -43.128  1.00  0.00           H  
ATOM   4132  HA  GLU B 107     -18.030 -17.731 -45.373  1.00  0.00           H  
ATOM   4133 1HB  GLU B 107     -17.313 -15.467 -43.484  1.00  0.00           H  
ATOM   4134 2HB  GLU B 107     -16.365 -15.904 -44.898  1.00  0.00           H  
ATOM   4135 1HG  GLU B 107     -18.259 -15.448 -46.383  1.00  0.00           H  
ATOM   4136 2HG  GLU B 107     -19.290 -15.097 -45.001  1.00  0.00           H  
ATOM   4137  N   ALA B 108     -16.683 -18.253 -42.397  1.00  0.00           N  
ATOM   4138  CA  ALA B 108     -15.730 -19.123 -41.732  1.00  0.00           C  
ATOM   4139  C   ALA B 108     -16.075 -20.589 -41.993  1.00  0.00           C  
ATOM   4140  O   ALA B 108     -15.173 -21.389 -42.225  1.00  0.00           O  
ATOM   4141  CB  ALA B 108     -15.686 -18.850 -40.244  1.00  0.00           C  
ATOM   4142  H   ALA B 108     -17.256 -17.596 -41.862  1.00  0.00           H  
ATOM   4143  HA  ALA B 108     -14.742 -18.946 -42.144  1.00  0.00           H  
ATOM   4144 1HB  ALA B 108     -14.953 -19.499 -39.767  1.00  0.00           H  
ATOM   4145 2HB  ALA B 108     -15.425 -17.821 -40.071  1.00  0.00           H  
ATOM   4146 3HB  ALA B 108     -16.647 -19.035 -39.839  1.00  0.00           H  
ATOM   4147  N   TRP B 109     -17.367 -20.931 -42.000  1.00  0.00           N  
ATOM   4148  CA  TRP B 109     -17.733 -22.328 -42.251  1.00  0.00           C  
ATOM   4149  C   TRP B 109     -17.280 -22.751 -43.646  1.00  0.00           C  
ATOM   4150  O   TRP B 109     -16.691 -23.826 -43.831  1.00  0.00           O  
ATOM   4151  CB  TRP B 109     -19.255 -22.544 -42.142  1.00  0.00           C  
ATOM   4152  CG  TRP B 109     -19.836 -22.551 -40.756  1.00  0.00           C  
ATOM   4153  CD1 TRP B 109     -20.702 -21.647 -40.229  1.00  0.00           C  
ATOM   4154  CD2 TRP B 109     -19.586 -23.499 -39.716  1.00  0.00           C  
ATOM   4155  NE1 TRP B 109     -21.021 -21.990 -38.939  1.00  0.00           N  
ATOM   4156  CE2 TRP B 109     -20.347 -23.106 -38.608  1.00  0.00           C  
ATOM   4157  CE3 TRP B 109     -18.793 -24.613 -39.622  1.00  0.00           C  
ATOM   4158  CZ2 TRP B 109     -20.323 -23.791 -37.428  1.00  0.00           C  
ATOM   4159  CZ3 TRP B 109     -18.760 -25.304 -38.416  1.00  0.00           C  
ATOM   4160  CH2 TRP B 109     -19.503 -24.903 -37.356  1.00  0.00           C  
ATOM   4161  H   TRP B 109     -18.078 -20.234 -41.782  1.00  0.00           H  
ATOM   4162  HA  TRP B 109     -17.237 -22.950 -41.517  1.00  0.00           H  
ATOM   4163 1HB  TRP B 109     -19.758 -21.761 -42.701  1.00  0.00           H  
ATOM   4164 2HB  TRP B 109     -19.515 -23.488 -42.618  1.00  0.00           H  
ATOM   4165  HD1 TRP B 109     -21.073 -20.800 -40.739  1.00  0.00           H  
ATOM   4166  HE1 TRP B 109     -21.656 -21.479 -38.282  1.00  0.00           H  
ATOM   4167  HE3 TRP B 109     -18.194 -24.933 -40.468  1.00  0.00           H  
ATOM   4168  HZ2 TRP B 109     -20.908 -23.468 -36.565  1.00  0.00           H  
ATOM   4169  HZ3 TRP B 109     -18.122 -26.167 -38.337  1.00  0.00           H  
ATOM   4170  HH2 TRP B 109     -19.449 -25.464 -36.425  1.00  0.00           H  
ATOM   4171  N   TYR B 110     -17.474 -21.880 -44.627  1.00  0.00           N  
ATOM   4172  CA  TYR B 110     -17.050 -22.123 -45.996  1.00  0.00           C  
ATOM   4173  C   TYR B 110     -15.549 -22.327 -46.126  1.00  0.00           C  
ATOM   4174  O   TYR B 110     -15.098 -23.293 -46.753  1.00  0.00           O  
ATOM   4175  CB  TYR B 110     -17.550 -21.015 -46.904  1.00  0.00           C  
ATOM   4176  CG  TYR B 110     -16.890 -21.006 -48.225  1.00  0.00           C  
ATOM   4177  CD1 TYR B 110     -17.150 -21.966 -49.165  1.00  0.00           C  
ATOM   4178  CD2 TYR B 110     -16.000 -19.998 -48.490  1.00  0.00           C  
ATOM   4179  CE1 TYR B 110     -16.508 -21.929 -50.364  1.00  0.00           C  
ATOM   4180  CE2 TYR B 110     -15.369 -19.944 -49.687  1.00  0.00           C  
ATOM   4181  CZ  TYR B 110     -15.606 -20.903 -50.621  1.00  0.00           C  
ATOM   4182  OH  TYR B 110     -14.958 -20.840 -51.829  1.00  0.00           O  
ATOM   4183  H   TYR B 110     -17.992 -21.012 -44.428  1.00  0.00           H  
ATOM   4184  HA  TYR B 110     -17.521 -23.056 -46.314  1.00  0.00           H  
ATOM   4185 1HB  TYR B 110     -18.622 -21.127 -47.060  1.00  0.00           H  
ATOM   4186 2HB  TYR B 110     -17.388 -20.052 -46.431  1.00  0.00           H  
ATOM   4187  HD1 TYR B 110     -17.852 -22.746 -48.953  1.00  0.00           H  
ATOM   4188  HD2 TYR B 110     -15.801 -19.232 -47.737  1.00  0.00           H  
ATOM   4189  HE1 TYR B 110     -16.701 -22.688 -51.119  1.00  0.00           H  
ATOM   4190  HE2 TYR B 110     -14.661 -19.138 -49.901  1.00  0.00           H  
ATOM   4191  HH  TYR B 110     -14.879 -19.901 -52.101  1.00  0.00           H  
ATOM   4192  N   ASN B 111     -14.754 -21.391 -45.564  1.00  0.00           N  
ATOM   4193  CA  ASN B 111     -13.301 -21.475 -45.660  1.00  0.00           C  
ATOM   4194  C   ASN B 111     -12.736 -22.631 -44.822  1.00  0.00           C  
ATOM   4195  O   ASN B 111     -11.710 -23.220 -45.199  1.00  0.00           O  
ATOM   4196  CB  ASN B 111     -12.699 -20.152 -45.287  1.00  0.00           C  
ATOM   4197  CG  ASN B 111     -12.848 -19.113 -46.357  1.00  0.00           C  
ATOM   4198  OD1 ASN B 111     -12.827 -19.382 -47.566  1.00  0.00           O  
ATOM   4199  ND2 ASN B 111     -13.048 -17.896 -45.930  1.00  0.00           N  
ATOM   4200  H   ASN B 111     -15.195 -20.613 -45.077  1.00  0.00           H  
ATOM   4201  HA  ASN B 111     -13.044 -21.675 -46.688  1.00  0.00           H  
ATOM   4202 1HB  ASN B 111     -13.120 -19.788 -44.345  1.00  0.00           H  
ATOM   4203 2HB  ASN B 111     -11.644 -20.300 -45.151  1.00  0.00           H  
ATOM   4204 1HD2 ASN B 111     -13.174 -17.150 -46.585  1.00  0.00           H  
ATOM   4205 2HD2 ASN B 111     -13.075 -17.708 -44.949  1.00  0.00           H  
ATOM   4206  N   LEU B 112     -13.408 -22.996 -43.715  1.00  0.00           N  
ATOM   4207  CA  LEU B 112     -13.016 -24.134 -42.895  1.00  0.00           C  
ATOM   4208  C   LEU B 112     -13.142 -25.353 -43.806  1.00  0.00           C  
ATOM   4209  O   LEU B 112     -12.233 -26.187 -43.888  1.00  0.00           O  
ATOM   4210  CB  LEU B 112     -13.969 -24.249 -41.679  1.00  0.00           C  
ATOM   4211  CG  LEU B 112     -13.754 -25.393 -40.660  1.00  0.00           C  
ATOM   4212  CD1 LEU B 112     -12.420 -25.245 -39.976  1.00  0.00           C  
ATOM   4213  CD2 LEU B 112     -14.867 -25.358 -39.638  1.00  0.00           C  
ATOM   4214  H   LEU B 112     -14.201 -22.426 -43.401  1.00  0.00           H  
ATOM   4215  HA  LEU B 112     -11.986 -24.020 -42.579  1.00  0.00           H  
ATOM   4216 1HB  LEU B 112     -13.909 -23.316 -41.124  1.00  0.00           H  
ATOM   4217 2HB  LEU B 112     -14.979 -24.348 -42.049  1.00  0.00           H  
ATOM   4218  HG  LEU B 112     -13.775 -26.345 -41.177  1.00  0.00           H  
ATOM   4219 1HD1 LEU B 112     -12.307 -26.052 -39.265  1.00  0.00           H  
ATOM   4220 2HD1 LEU B 112     -11.631 -25.293 -40.707  1.00  0.00           H  
ATOM   4221 3HD1 LEU B 112     -12.373 -24.298 -39.443  1.00  0.00           H  
ATOM   4222 1HD2 LEU B 112     -14.734 -26.174 -38.922  1.00  0.00           H  
ATOM   4223 2HD2 LEU B 112     -14.838 -24.424 -39.120  1.00  0.00           H  
ATOM   4224 3HD2 LEU B 112     -15.821 -25.467 -40.140  1.00  0.00           H  
ATOM   4225  N   GLY B 113     -14.268 -25.408 -44.525  1.00  0.00           N  
ATOM   4226  CA  GLY B 113     -14.568 -26.447 -45.492  1.00  0.00           C  
ATOM   4227  C   GLY B 113     -13.456 -26.540 -46.529  1.00  0.00           C  
ATOM   4228  O   GLY B 113     -12.917 -27.628 -46.751  1.00  0.00           O  
ATOM   4229  H   GLY B 113     -14.991 -24.700 -44.368  1.00  0.00           H  
ATOM   4230 1HA  GLY B 113     -14.671 -27.391 -44.976  1.00  0.00           H  
ATOM   4231 2HA  GLY B 113     -15.517 -26.222 -45.982  1.00  0.00           H  
ATOM   4232  N   ASN B 114     -13.107 -25.407 -47.150  1.00  0.00           N  
ATOM   4233  CA  ASN B 114     -12.059 -25.405 -48.176  1.00  0.00           C  
ATOM   4234  C   ASN B 114     -10.727 -25.919 -47.646  1.00  0.00           C  
ATOM   4235  O   ASN B 114     -10.027 -26.630 -48.361  1.00  0.00           O  
ATOM   4236  CB  ASN B 114     -11.797 -24.023 -48.744  1.00  0.00           C  
ATOM   4237  CG  ASN B 114     -12.822 -23.476 -49.717  1.00  0.00           C  
ATOM   4238  OD1 ASN B 114     -13.688 -24.201 -50.227  1.00  0.00           O  
ATOM   4239  ND2 ASN B 114     -12.700 -22.211 -49.994  1.00  0.00           N  
ATOM   4240  H   ASN B 114     -13.631 -24.549 -46.941  1.00  0.00           H  
ATOM   4241  HA  ASN B 114     -12.349 -26.065 -48.968  1.00  0.00           H  
ATOM   4242 1HB  ASN B 114     -11.734 -23.330 -47.901  1.00  0.00           H  
ATOM   4243 2HB  ASN B 114     -10.824 -24.015 -49.227  1.00  0.00           H  
ATOM   4244 1HD2 ASN B 114     -13.332 -21.773 -50.632  1.00  0.00           H  
ATOM   4245 2HD2 ASN B 114     -11.962 -21.684 -49.558  1.00  0.00           H  
ATOM   4246  N   ALA B 115     -10.362 -25.567 -46.413  1.00  0.00           N  
ATOM   4247  CA  ALA B 115      -9.116 -26.061 -45.865  1.00  0.00           C  
ATOM   4248  C   ALA B 115      -9.141 -27.607 -45.747  1.00  0.00           C  
ATOM   4249  O   ALA B 115      -8.200 -28.296 -46.140  1.00  0.00           O  
ATOM   4250  CB  ALA B 115      -8.887 -25.383 -44.537  1.00  0.00           C  
ATOM   4251  H   ALA B 115     -10.955 -24.903 -45.893  1.00  0.00           H  
ATOM   4252  HA  ALA B 115      -8.300 -25.803 -46.548  1.00  0.00           H  
ATOM   4253 1HB  ALA B 115      -7.952 -25.721 -44.137  1.00  0.00           H  
ATOM   4254 2HB  ALA B 115      -8.871 -24.307 -44.682  1.00  0.00           H  
ATOM   4255 3HB  ALA B 115      -9.694 -25.643 -43.859  1.00  0.00           H  
ATOM   4256  N   TYR B 116     -10.269 -28.171 -45.296  1.00  0.00           N  
ATOM   4257  CA  TYR B 116     -10.387 -29.636 -45.204  1.00  0.00           C  
ATOM   4258  C   TYR B 116     -10.374 -30.285 -46.589  1.00  0.00           C  
ATOM   4259  O   TYR B 116      -9.720 -31.326 -46.769  1.00  0.00           O  
ATOM   4260  CB  TYR B 116     -11.643 -30.043 -44.436  1.00  0.00           C  
ATOM   4261  CG  TYR B 116     -11.510 -29.956 -42.926  1.00  0.00           C  
ATOM   4262  CD1 TYR B 116     -12.109 -28.940 -42.201  1.00  0.00           C  
ATOM   4263  CD2 TYR B 116     -10.795 -30.938 -42.255  1.00  0.00           C  
ATOM   4264  CE1 TYR B 116     -11.986 -28.910 -40.830  1.00  0.00           C  
ATOM   4265  CE2 TYR B 116     -10.678 -30.901 -40.893  1.00  0.00           C  
ATOM   4266  CZ  TYR B 116     -11.272 -29.900 -40.179  1.00  0.00           C  
ATOM   4267  OH  TYR B 116     -11.159 -29.878 -38.806  1.00  0.00           O  
ATOM   4268  H   TYR B 116     -11.026 -27.571 -44.953  1.00  0.00           H  
ATOM   4269  HA  TYR B 116      -9.524 -30.009 -44.659  1.00  0.00           H  
ATOM   4270 1HB  TYR B 116     -12.478 -29.409 -44.744  1.00  0.00           H  
ATOM   4271 2HB  TYR B 116     -11.910 -31.069 -44.697  1.00  0.00           H  
ATOM   4272  HD1 TYR B 116     -12.682 -28.178 -42.708  1.00  0.00           H  
ATOM   4273  HD2 TYR B 116     -10.327 -31.748 -42.814  1.00  0.00           H  
ATOM   4274  HE1 TYR B 116     -12.457 -28.123 -40.263  1.00  0.00           H  
ATOM   4275  HE2 TYR B 116     -10.115 -31.678 -40.374  1.00  0.00           H  
ATOM   4276  HH  TYR B 116     -11.777 -29.245 -38.428  1.00  0.00           H  
ATOM   4277  N   TYR B 117     -11.051 -29.661 -47.545  1.00  0.00           N  
ATOM   4278  CA  TYR B 117     -11.123 -30.091 -48.942  1.00  0.00           C  
ATOM   4279  C   TYR B 117      -9.712 -30.180 -49.522  1.00  0.00           C  
ATOM   4280  O   TYR B 117      -9.320 -31.184 -50.114  1.00  0.00           O  
ATOM   4281  CB  TYR B 117     -11.981 -29.126 -49.774  1.00  0.00           C  
ATOM   4282  CG  TYR B 117     -12.067 -29.443 -51.238  1.00  0.00           C  
ATOM   4283  CD1 TYR B 117     -12.992 -30.350 -51.721  1.00  0.00           C  
ATOM   4284  CD2 TYR B 117     -11.190 -28.827 -52.105  1.00  0.00           C  
ATOM   4285  CE1 TYR B 117     -13.031 -30.640 -53.077  1.00  0.00           C  
ATOM   4286  CE2 TYR B 117     -11.230 -29.113 -53.445  1.00  0.00           C  
ATOM   4287  CZ  TYR B 117     -12.141 -30.017 -53.933  1.00  0.00           C  
ATOM   4288  OH  TYR B 117     -12.155 -30.301 -55.276  1.00  0.00           O  
ATOM   4289  H   TYR B 117     -11.580 -28.818 -47.276  1.00  0.00           H  
ATOM   4290  HA  TYR B 117     -11.559 -31.096 -48.961  1.00  0.00           H  
ATOM   4291 1HB  TYR B 117     -12.985 -29.092 -49.378  1.00  0.00           H  
ATOM   4292 2HB  TYR B 117     -11.570 -28.140 -49.682  1.00  0.00           H  
ATOM   4293  HD1 TYR B 117     -13.679 -30.829 -51.035  1.00  0.00           H  
ATOM   4294  HD2 TYR B 117     -10.464 -28.107 -51.727  1.00  0.00           H  
ATOM   4295  HE1 TYR B 117     -13.743 -31.350 -53.478  1.00  0.00           H  
ATOM   4296  HE2 TYR B 117     -10.532 -28.623 -54.123  1.00  0.00           H  
ATOM   4297  HH  TYR B 117     -11.484 -29.781 -55.721  1.00  0.00           H  
ATOM   4298  N   LYS B 118      -8.933 -29.101 -49.343  1.00  0.00           N  
ATOM   4299  CA  LYS B 118      -7.573 -29.015 -49.860  1.00  0.00           C  
ATOM   4300  C   LYS B 118      -6.685 -30.145 -49.344  1.00  0.00           C  
ATOM   4301  O   LYS B 118      -5.842 -30.659 -50.070  1.00  0.00           O  
ATOM   4302  CB  LYS B 118      -6.946 -27.669 -49.529  1.00  0.00           C  
ATOM   4303  CG  LYS B 118      -5.525 -27.471 -50.053  1.00  0.00           C  
ATOM   4304  CD  LYS B 118      -5.448 -27.416 -51.575  1.00  0.00           C  
ATOM   4305  CE  LYS B 118      -4.043 -27.078 -52.009  1.00  0.00           C  
ATOM   4306  NZ  LYS B 118      -3.913 -27.060 -53.509  1.00  0.00           N  
ATOM   4307  H   LYS B 118      -9.314 -28.290 -48.855  1.00  0.00           H  
ATOM   4308  HA  LYS B 118      -7.625 -29.116 -50.949  1.00  0.00           H  
ATOM   4309 1HB  LYS B 118      -7.575 -26.850 -49.920  1.00  0.00           H  
ATOM   4310 2HB  LYS B 118      -6.919 -27.556 -48.449  1.00  0.00           H  
ATOM   4311 1HG  LYS B 118      -5.162 -26.542 -49.671  1.00  0.00           H  
ATOM   4312 2HG  LYS B 118      -4.870 -28.282 -49.684  1.00  0.00           H  
ATOM   4313 1HD  LYS B 118      -5.709 -28.389 -52.017  1.00  0.00           H  
ATOM   4314 2HD  LYS B 118      -6.163 -26.658 -51.948  1.00  0.00           H  
ATOM   4315 1HE  LYS B 118      -3.780 -26.081 -51.602  1.00  0.00           H  
ATOM   4316 2HE  LYS B 118      -3.357 -27.826 -51.592  1.00  0.00           H  
ATOM   4317 1HZ  LYS B 118      -2.953 -26.831 -53.762  1.00  0.00           H  
ATOM   4318 2HZ  LYS B 118      -4.154 -27.992 -53.879  1.00  0.00           H  
ATOM   4319 3HZ  LYS B 118      -4.548 -26.360 -53.898  1.00  0.00           H  
ATOM   4320  N   GLN B 119      -6.904 -30.544 -48.087  1.00  0.00           N  
ATOM   4321  CA  GLN B 119      -6.131 -31.614 -47.460  1.00  0.00           C  
ATOM   4322  C   GLN B 119      -6.681 -33.018 -47.791  1.00  0.00           C  
ATOM   4323  O   GLN B 119      -6.140 -34.013 -47.312  1.00  0.00           O  
ATOM   4324  CB  GLN B 119      -6.121 -31.439 -45.938  1.00  0.00           C  
ATOM   4325  CG  GLN B 119      -5.413 -30.162 -45.377  1.00  0.00           C  
ATOM   4326  CD  GLN B 119      -3.901 -30.127 -45.605  1.00  0.00           C  
ATOM   4327  OE1 GLN B 119      -3.377 -30.286 -46.720  1.00  0.00           O  
ATOM   4328  NE2 GLN B 119      -3.160 -29.910 -44.519  1.00  0.00           N  
ATOM   4329  H   GLN B 119      -7.591 -30.024 -47.527  1.00  0.00           H  
ATOM   4330  HA  GLN B 119      -5.121 -31.570 -47.853  1.00  0.00           H  
ATOM   4331 1HB  GLN B 119      -7.156 -31.393 -45.584  1.00  0.00           H  
ATOM   4332 2HB  GLN B 119      -5.660 -32.309 -45.478  1.00  0.00           H  
ATOM   4333 1HG  GLN B 119      -5.836 -29.294 -45.866  1.00  0.00           H  
ATOM   4334 2HG  GLN B 119      -5.586 -30.103 -44.306  1.00  0.00           H  
ATOM   4335 1HE2 GLN B 119      -2.173 -29.866 -44.565  1.00  0.00           H  
ATOM   4336 2HE2 GLN B 119      -3.602 -29.766 -43.606  1.00  0.00           H  
ATOM   4337  N   GLY B 120      -7.755 -33.086 -48.579  1.00  0.00           N  
ATOM   4338  CA  GLY B 120      -8.376 -34.346 -48.975  1.00  0.00           C  
ATOM   4339  C   GLY B 120      -9.421 -34.910 -48.009  1.00  0.00           C  
ATOM   4340  O   GLY B 120      -9.782 -36.090 -48.128  1.00  0.00           O  
ATOM   4341  H   GLY B 120      -8.160 -32.237 -48.964  1.00  0.00           H  
ATOM   4342 1HA  GLY B 120      -8.839 -34.192 -49.941  1.00  0.00           H  
ATOM   4343 2HA  GLY B 120      -7.591 -35.089 -49.127  1.00  0.00           H  
ATOM   4344  N   ASP B 121      -9.861 -34.137 -47.019  1.00  0.00           N  
ATOM   4345  CA  ASP B 121     -10.852 -34.645 -46.091  1.00  0.00           C  
ATOM   4346  C   ASP B 121     -12.215 -34.155 -46.534  1.00  0.00           C  
ATOM   4347  O   ASP B 121     -12.673 -33.067 -46.142  1.00  0.00           O  
ATOM   4348  CB  ASP B 121     -10.535 -34.226 -44.662  1.00  0.00           C  
ATOM   4349  CG  ASP B 121     -11.457 -34.855 -43.604  1.00  0.00           C  
ATOM   4350  OD1 ASP B 121     -12.577 -35.281 -43.936  1.00  0.00           O  
ATOM   4351  OD2 ASP B 121     -11.025 -34.944 -42.471  1.00  0.00           O  
ATOM   4352  H   ASP B 121      -9.580 -33.161 -46.926  1.00  0.00           H  
ATOM   4353  HA  ASP B 121     -10.847 -35.732 -46.122  1.00  0.00           H  
ATOM   4354 1HB  ASP B 121      -9.502 -34.514 -44.423  1.00  0.00           H  
ATOM   4355 2HB  ASP B 121     -10.588 -33.147 -44.597  1.00  0.00           H  
ATOM   4356  N   TYR B 122     -12.848 -34.940 -47.387  1.00  0.00           N  
ATOM   4357  CA  TYR B 122     -14.076 -34.507 -47.993  1.00  0.00           C  
ATOM   4358  C   TYR B 122     -15.228 -34.662 -47.029  1.00  0.00           C  
ATOM   4359  O   TYR B 122     -16.183 -33.907 -47.075  1.00  0.00           O  
ATOM   4360  CB  TYR B 122     -14.303 -35.273 -49.281  1.00  0.00           C  
ATOM   4361  CG  TYR B 122     -13.147 -35.054 -50.185  1.00  0.00           C  
ATOM   4362  CD1 TYR B 122     -12.334 -36.127 -50.500  1.00  0.00           C  
ATOM   4363  CD2 TYR B 122     -12.827 -33.791 -50.635  1.00  0.00           C  
ATOM   4364  CE1 TYR B 122     -11.222 -35.940 -51.270  1.00  0.00           C  
ATOM   4365  CE2 TYR B 122     -11.705 -33.603 -51.407  1.00  0.00           C  
ATOM   4366  CZ  TYR B 122     -10.909 -34.668 -51.728  1.00  0.00           C  
ATOM   4367  OH  TYR B 122      -9.788 -34.482 -52.504  1.00  0.00           O  
ATOM   4368  H   TYR B 122     -12.429 -35.824 -47.649  1.00  0.00           H  
ATOM   4369  HA  TYR B 122     -13.992 -33.449 -48.226  1.00  0.00           H  
ATOM   4370 1HB  TYR B 122     -14.400 -36.338 -49.073  1.00  0.00           H  
ATOM   4371 2HB  TYR B 122     -15.212 -34.930 -49.777  1.00  0.00           H  
ATOM   4372  HD1 TYR B 122     -12.572 -37.124 -50.135  1.00  0.00           H  
ATOM   4373  HD2 TYR B 122     -13.454 -32.948 -50.373  1.00  0.00           H  
ATOM   4374  HE1 TYR B 122     -10.589 -36.786 -51.519  1.00  0.00           H  
ATOM   4375  HE2 TYR B 122     -11.435 -32.617 -51.763  1.00  0.00           H  
ATOM   4376  HH  TYR B 122      -9.715 -33.554 -52.748  1.00  0.00           H  
ATOM   4377  N   ASP B 123     -15.131 -35.623 -46.103  1.00  0.00           N  
ATOM   4378  CA  ASP B 123     -16.245 -35.810 -45.183  1.00  0.00           C  
ATOM   4379  C   ASP B 123     -16.458 -34.516 -44.396  1.00  0.00           C  
ATOM   4380  O   ASP B 123     -17.590 -34.037 -44.256  1.00  0.00           O  
ATOM   4381  CB  ASP B 123     -15.936 -36.925 -44.162  1.00  0.00           C  
ATOM   4382  CG  ASP B 123     -15.937 -38.377 -44.700  1.00  0.00           C  
ATOM   4383  OD1 ASP B 123     -16.394 -38.632 -45.789  1.00  0.00           O  
ATOM   4384  OD2 ASP B 123     -15.482 -39.225 -43.973  1.00  0.00           O  
ATOM   4385  H   ASP B 123     -14.316 -36.230 -46.059  1.00  0.00           H  
ATOM   4386  HA  ASP B 123     -17.143 -36.042 -45.747  1.00  0.00           H  
ATOM   4387 1HB  ASP B 123     -14.947 -36.734 -43.733  1.00  0.00           H  
ATOM   4388 2HB  ASP B 123     -16.650 -36.855 -43.341  1.00  0.00           H  
ATOM   4389  N   GLU B 124     -15.338 -33.935 -43.935  1.00  0.00           N  
ATOM   4390  CA  GLU B 124     -15.415 -32.695 -43.182  1.00  0.00           C  
ATOM   4391  C   GLU B 124     -15.723 -31.518 -44.090  1.00  0.00           C  
ATOM   4392  O   GLU B 124     -16.631 -30.727 -43.776  1.00  0.00           O  
ATOM   4393  CB  GLU B 124     -14.088 -32.481 -42.457  1.00  0.00           C  
ATOM   4394  CG  GLU B 124     -13.852 -33.437 -41.277  1.00  0.00           C  
ATOM   4395  CD  GLU B 124     -14.730 -33.175 -40.081  1.00  0.00           C  
ATOM   4396  OE1 GLU B 124     -14.638 -32.106 -39.534  1.00  0.00           O  
ATOM   4397  OE2 GLU B 124     -15.503 -34.030 -39.723  1.00  0.00           O  
ATOM   4398  H   GLU B 124     -14.428 -34.403 -44.064  1.00  0.00           H  
ATOM   4399  HA  GLU B 124     -16.200 -32.785 -42.442  1.00  0.00           H  
ATOM   4400 1HB  GLU B 124     -13.276 -32.626 -43.160  1.00  0.00           H  
ATOM   4401 2HB  GLU B 124     -14.028 -31.475 -42.118  1.00  0.00           H  
ATOM   4402 1HG  GLU B 124     -14.023 -34.455 -41.625  1.00  0.00           H  
ATOM   4403 2HG  GLU B 124     -12.807 -33.367 -40.974  1.00  0.00           H  
ATOM   4404  N   ALA B 125     -15.129 -31.449 -45.278  1.00  0.00           N  
ATOM   4405  CA  ALA B 125     -15.407 -30.340 -46.160  1.00  0.00           C  
ATOM   4406  C   ALA B 125     -16.899 -30.215 -46.458  1.00  0.00           C  
ATOM   4407  O   ALA B 125     -17.455 -29.124 -46.413  1.00  0.00           O  
ATOM   4408  CB  ALA B 125     -14.637 -30.477 -47.447  1.00  0.00           C  
ATOM   4409  H   ALA B 125     -14.411 -32.137 -45.550  1.00  0.00           H  
ATOM   4410  HA  ALA B 125     -15.084 -29.432 -45.652  1.00  0.00           H  
ATOM   4411 1HB  ALA B 125     -14.820 -29.624 -48.060  1.00  0.00           H  
ATOM   4412 2HB  ALA B 125     -13.582 -30.549 -47.218  1.00  0.00           H  
ATOM   4413 3HB  ALA B 125     -14.959 -31.374 -47.957  1.00  0.00           H  
ATOM   4414  N   ILE B 126     -17.548 -31.358 -46.661  1.00  0.00           N  
ATOM   4415  CA  ILE B 126     -18.972 -31.418 -46.939  1.00  0.00           C  
ATOM   4416  C   ILE B 126     -19.803 -30.852 -45.801  1.00  0.00           C  
ATOM   4417  O   ILE B 126     -20.668 -30.006 -46.021  1.00  0.00           O  
ATOM   4418  CB  ILE B 126     -19.361 -32.864 -47.283  1.00  0.00           C  
ATOM   4419  CG1 ILE B 126     -18.714 -33.198 -48.627  1.00  0.00           C  
ATOM   4420  CG2 ILE B 126     -20.877 -33.127 -47.254  1.00  0.00           C  
ATOM   4421  CD1 ILE B 126     -18.670 -34.628 -48.997  1.00  0.00           C  
ATOM   4422  H   ILE B 126     -17.016 -32.236 -46.671  1.00  0.00           H  
ATOM   4423  HA  ILE B 126     -19.159 -30.801 -47.820  1.00  0.00           H  
ATOM   4424  HB  ILE B 126     -18.889 -33.521 -46.542  1.00  0.00           H  
ATOM   4425 1HG1 ILE B 126     -19.256 -32.673 -49.407  1.00  0.00           H  
ATOM   4426 2HG1 ILE B 126     -17.715 -32.830 -48.610  1.00  0.00           H  
ATOM   4427 1HG2 ILE B 126     -21.073 -34.164 -47.475  1.00  0.00           H  
ATOM   4428 2HG2 ILE B 126     -21.277 -32.898 -46.265  1.00  0.00           H  
ATOM   4429 3HG2 ILE B 126     -21.363 -32.518 -47.972  1.00  0.00           H  
ATOM   4430 1HD1 ILE B 126     -18.180 -34.729 -49.943  1.00  0.00           H  
ATOM   4431 2HD1 ILE B 126     -18.100 -35.158 -48.240  1.00  0.00           H  
ATOM   4432 3HD1 ILE B 126     -19.663 -35.041 -49.059  1.00  0.00           H  
ATOM   4433  N   GLU B 127     -19.512 -31.285 -44.570  1.00  0.00           N  
ATOM   4434  CA  GLU B 127     -20.273 -30.795 -43.421  1.00  0.00           C  
ATOM   4435  C   GLU B 127     -20.155 -29.281 -43.269  1.00  0.00           C  
ATOM   4436  O   GLU B 127     -21.137 -28.592 -42.966  1.00  0.00           O  
ATOM   4437  CB  GLU B 127     -19.752 -31.474 -42.148  1.00  0.00           C  
ATOM   4438  CG  GLU B 127     -20.513 -31.153 -40.852  1.00  0.00           C  
ATOM   4439  CD  GLU B 127     -21.922 -31.701 -40.842  1.00  0.00           C  
ATOM   4440  OE1 GLU B 127     -22.230 -32.512 -41.683  1.00  0.00           O  
ATOM   4441  OE2 GLU B 127     -22.674 -31.336 -39.969  1.00  0.00           O  
ATOM   4442  H   GLU B 127     -18.795 -32.011 -44.448  1.00  0.00           H  
ATOM   4443  HA  GLU B 127     -21.323 -31.053 -43.568  1.00  0.00           H  
ATOM   4444 1HB  GLU B 127     -19.756 -32.551 -42.287  1.00  0.00           H  
ATOM   4445 2HB  GLU B 127     -18.707 -31.178 -41.988  1.00  0.00           H  
ATOM   4446 1HG  GLU B 127     -19.964 -31.577 -40.013  1.00  0.00           H  
ATOM   4447 2HG  GLU B 127     -20.542 -30.071 -40.716  1.00  0.00           H  
ATOM   4448  N   TYR B 128     -18.959 -28.748 -43.503  1.00  0.00           N  
ATOM   4449  CA  TYR B 128     -18.754 -27.325 -43.308  1.00  0.00           C  
ATOM   4450  C   TYR B 128     -19.327 -26.477 -44.438  1.00  0.00           C  
ATOM   4451  O   TYR B 128     -19.884 -25.400 -44.184  1.00  0.00           O  
ATOM   4452  CB  TYR B 128     -17.282 -27.084 -43.060  1.00  0.00           C  
ATOM   4453  CG  TYR B 128     -16.820 -27.819 -41.820  1.00  0.00           C  
ATOM   4454  CD1 TYR B 128     -15.698 -28.600 -41.865  1.00  0.00           C  
ATOM   4455  CD2 TYR B 128     -17.557 -27.772 -40.643  1.00  0.00           C  
ATOM   4456  CE1 TYR B 128     -15.334 -29.305 -40.749  1.00  0.00           C  
ATOM   4457  CE2 TYR B 128     -17.170 -28.471 -39.550  1.00  0.00           C  
ATOM   4458  CZ  TYR B 128     -16.074 -29.238 -39.603  1.00  0.00           C  
ATOM   4459  OH  TYR B 128     -15.686 -29.951 -38.494  1.00  0.00           O  
ATOM   4460  H   TYR B 128     -18.174 -29.370 -43.732  1.00  0.00           H  
ATOM   4461  HA  TYR B 128     -19.313 -27.027 -42.431  1.00  0.00           H  
ATOM   4462 1HB  TYR B 128     -16.719 -27.456 -43.902  1.00  0.00           H  
ATOM   4463 2HB  TYR B 128     -17.075 -26.025 -42.947  1.00  0.00           H  
ATOM   4464  HD1 TYR B 128     -15.107 -28.671 -42.780  1.00  0.00           H  
ATOM   4465  HD2 TYR B 128     -18.449 -27.187 -40.573  1.00  0.00           H  
ATOM   4466  HE1 TYR B 128     -14.467 -29.925 -40.758  1.00  0.00           H  
ATOM   4467  HE2 TYR B 128     -17.751 -28.427 -38.634  1.00  0.00           H  
ATOM   4468  HH  TYR B 128     -15.223 -30.776 -38.780  1.00  0.00           H  
ATOM   4469  N   TYR B 129     -19.252 -26.960 -45.682  1.00  0.00           N  
ATOM   4470  CA  TYR B 129     -19.839 -26.205 -46.773  1.00  0.00           C  
ATOM   4471  C   TYR B 129     -21.340 -26.147 -46.570  1.00  0.00           C  
ATOM   4472  O   TYR B 129     -21.951 -25.100 -46.815  1.00  0.00           O  
ATOM   4473  CB  TYR B 129     -19.567 -26.849 -48.125  1.00  0.00           C  
ATOM   4474  CG  TYR B 129     -18.173 -26.795 -48.607  1.00  0.00           C  
ATOM   4475  CD1 TYR B 129     -17.605 -27.934 -49.128  1.00  0.00           C  
ATOM   4476  CD2 TYR B 129     -17.457 -25.638 -48.545  1.00  0.00           C  
ATOM   4477  CE1 TYR B 129     -16.341 -27.909 -49.590  1.00  0.00           C  
ATOM   4478  CE2 TYR B 129     -16.195 -25.612 -49.002  1.00  0.00           C  
ATOM   4479  CZ  TYR B 129     -15.635 -26.751 -49.526  1.00  0.00           C  
ATOM   4480  OH  TYR B 129     -14.379 -26.728 -50.017  1.00  0.00           O  
ATOM   4481  H   TYR B 129     -18.743 -27.827 -45.862  1.00  0.00           H  
ATOM   4482  HA  TYR B 129     -19.465 -25.188 -46.748  1.00  0.00           H  
ATOM   4483 1HB  TYR B 129     -19.832 -27.881 -48.053  1.00  0.00           H  
ATOM   4484 2HB  TYR B 129     -20.203 -26.387 -48.875  1.00  0.00           H  
ATOM   4485  HD1 TYR B 129     -18.177 -28.852 -49.168  1.00  0.00           H  
ATOM   4486  HD2 TYR B 129     -17.892 -24.743 -48.139  1.00  0.00           H  
ATOM   4487  HE1 TYR B 129     -15.889 -28.795 -50.011  1.00  0.00           H  
ATOM   4488  HE2 TYR B 129     -15.632 -24.684 -48.949  1.00  0.00           H  
ATOM   4489  HH  TYR B 129     -14.061 -25.814 -50.005  1.00  0.00           H  
ATOM   4490  N   GLN B 130     -21.940 -27.258 -46.116  1.00  0.00           N  
ATOM   4491  CA  GLN B 130     -23.374 -27.242 -45.923  1.00  0.00           C  
ATOM   4492  C   GLN B 130     -23.759 -26.284 -44.805  1.00  0.00           C  
ATOM   4493  O   GLN B 130     -24.747 -25.566 -44.944  1.00  0.00           O  
ATOM   4494  CB  GLN B 130     -23.916 -28.637 -45.628  1.00  0.00           C  
ATOM   4495  CG  GLN B 130     -25.463 -28.724 -45.599  1.00  0.00           C  
ATOM   4496  CD  GLN B 130     -26.077 -28.374 -46.954  1.00  0.00           C  
ATOM   4497  OE1 GLN B 130     -25.545 -28.795 -47.982  1.00  0.00           O  
ATOM   4498  NE2 GLN B 130     -27.186 -27.638 -46.976  1.00  0.00           N  
ATOM   4499  H   GLN B 130     -21.405 -28.115 -45.950  1.00  0.00           H  
ATOM   4500  HA  GLN B 130     -23.831 -26.892 -46.841  1.00  0.00           H  
ATOM   4501 1HB  GLN B 130     -23.542 -29.338 -46.377  1.00  0.00           H  
ATOM   4502 2HB  GLN B 130     -23.539 -28.971 -44.657  1.00  0.00           H  
ATOM   4503 1HG  GLN B 130     -25.756 -29.740 -45.345  1.00  0.00           H  
ATOM   4504 2HG  GLN B 130     -25.858 -28.028 -44.856  1.00  0.00           H  
ATOM   4505 1HE2 GLN B 130     -27.611 -27.408 -47.847  1.00  0.00           H  
ATOM   4506 2HE2 GLN B 130     -27.646 -27.318 -46.109  1.00  0.00           H  
ATOM   4507  N   LYS B 131     -22.983 -26.209 -43.712  1.00  0.00           N  
ATOM   4508  CA  LYS B 131     -23.353 -25.237 -42.689  1.00  0.00           C  
ATOM   4509  C   LYS B 131     -23.327 -23.823 -43.275  1.00  0.00           C  
ATOM   4510  O   LYS B 131     -24.239 -23.033 -43.021  1.00  0.00           O  
ATOM   4511  CB  LYS B 131     -22.485 -25.369 -41.431  1.00  0.00           C  
ATOM   4512  CG  LYS B 131     -22.824 -26.627 -40.624  1.00  0.00           C  
ATOM   4513  CD  LYS B 131     -21.992 -26.785 -39.364  1.00  0.00           C  
ATOM   4514  CE  LYS B 131     -22.438 -28.045 -38.608  1.00  0.00           C  
ATOM   4515  NZ  LYS B 131     -21.710 -28.270 -37.320  1.00  0.00           N  
ATOM   4516  H   LYS B 131     -22.197 -26.852 -43.573  1.00  0.00           H  
ATOM   4517  HA  LYS B 131     -24.378 -25.438 -42.385  1.00  0.00           H  
ATOM   4518 1HB  LYS B 131     -21.433 -25.420 -41.718  1.00  0.00           H  
ATOM   4519 2HB  LYS B 131     -22.615 -24.494 -40.790  1.00  0.00           H  
ATOM   4520 1HG  LYS B 131     -23.876 -26.590 -40.344  1.00  0.00           H  
ATOM   4521 2HG  LYS B 131     -22.673 -27.504 -41.252  1.00  0.00           H  
ATOM   4522 1HD  LYS B 131     -20.946 -26.882 -39.639  1.00  0.00           H  
ATOM   4523 2HD  LYS B 131     -22.116 -25.914 -38.725  1.00  0.00           H  
ATOM   4524 1HE  LYS B 131     -23.500 -27.959 -38.392  1.00  0.00           H  
ATOM   4525 2HE  LYS B 131     -22.281 -28.909 -39.251  1.00  0.00           H  
ATOM   4526 1HZ  LYS B 131     -22.062 -29.110 -36.890  1.00  0.00           H  
ATOM   4527 2HZ  LYS B 131     -20.717 -28.381 -37.489  1.00  0.00           H  
ATOM   4528 3HZ  LYS B 131     -21.862 -27.485 -36.704  1.00  0.00           H  
ATOM   4529  N   ALA B 132     -22.325 -23.512 -44.113  1.00  0.00           N  
ATOM   4530  CA  ALA B 132     -22.297 -22.177 -44.699  1.00  0.00           C  
ATOM   4531  C   ALA B 132     -23.568 -21.923 -45.512  1.00  0.00           C  
ATOM   4532  O   ALA B 132     -24.138 -20.834 -45.420  1.00  0.00           O  
ATOM   4533  CB  ALA B 132     -21.087 -22.000 -45.599  1.00  0.00           C  
ATOM   4534  H   ALA B 132     -21.562 -24.179 -44.275  1.00  0.00           H  
ATOM   4535  HA  ALA B 132     -22.252 -21.450 -43.892  1.00  0.00           H  
ATOM   4536 1HB  ALA B 132     -21.085 -20.988 -46.005  1.00  0.00           H  
ATOM   4537 2HB  ALA B 132     -20.193 -22.159 -45.026  1.00  0.00           H  
ATOM   4538 3HB  ALA B 132     -21.127 -22.717 -46.412  1.00  0.00           H  
ATOM   4539  N   LEU B 133     -24.030 -22.949 -46.248  1.00  0.00           N  
ATOM   4540  CA  LEU B 133     -25.253 -22.863 -47.066  1.00  0.00           C  
ATOM   4541  C   LEU B 133     -26.532 -22.751 -46.252  1.00  0.00           C  
ATOM   4542  O   LEU B 133     -27.487 -22.104 -46.696  1.00  0.00           O  
ATOM   4543  CB  LEU B 133     -25.379 -24.082 -47.982  1.00  0.00           C  
ATOM   4544  CG  LEU B 133     -24.350 -24.176 -49.097  1.00  0.00           C  
ATOM   4545  CD1 LEU B 133     -24.476 -25.507 -49.783  1.00  0.00           C  
ATOM   4546  CD2 LEU B 133     -24.563 -23.072 -50.097  1.00  0.00           C  
ATOM   4547  H   LEU B 133     -23.454 -23.790 -46.300  1.00  0.00           H  
ATOM   4548  HA  LEU B 133     -25.182 -21.972 -47.657  1.00  0.00           H  
ATOM   4549 1HB  LEU B 133     -25.300 -24.977 -47.377  1.00  0.00           H  
ATOM   4550 2HB  LEU B 133     -26.368 -24.066 -48.439  1.00  0.00           H  
ATOM   4551  HG  LEU B 133     -23.358 -24.100 -48.676  1.00  0.00           H  
ATOM   4552 1HD1 LEU B 133     -23.731 -25.584 -50.566  1.00  0.00           H  
ATOM   4553 2HD1 LEU B 133     -24.326 -26.291 -49.058  1.00  0.00           H  
ATOM   4554 3HD1 LEU B 133     -25.470 -25.608 -50.216  1.00  0.00           H  
ATOM   4555 1HD2 LEU B 133     -23.814 -23.161 -50.854  1.00  0.00           H  
ATOM   4556 2HD2 LEU B 133     -25.557 -23.155 -50.539  1.00  0.00           H  
ATOM   4557 3HD2 LEU B 133     -24.472 -22.115 -49.645  1.00  0.00           H  
ATOM   4558  N   GLU B 134     -26.593 -23.388 -45.093  1.00  0.00           N  
ATOM   4559  CA  GLU B 134     -27.776 -23.298 -44.249  1.00  0.00           C  
ATOM   4560  C   GLU B 134     -27.932 -21.854 -43.787  1.00  0.00           C  
ATOM   4561  O   GLU B 134     -29.028 -21.314 -43.690  1.00  0.00           O  
ATOM   4562  CB  GLU B 134     -27.683 -24.235 -43.037  1.00  0.00           C  
ATOM   4563  CG  GLU B 134     -27.753 -25.739 -43.353  1.00  0.00           C  
ATOM   4564  CD  GLU B 134     -29.076 -26.184 -43.883  1.00  0.00           C  
ATOM   4565  OE1 GLU B 134     -30.071 -25.889 -43.268  1.00  0.00           O  
ATOM   4566  OE2 GLU B 134     -29.098 -26.819 -44.916  1.00  0.00           O  
ATOM   4567  H   GLU B 134     -25.793 -23.969 -44.810  1.00  0.00           H  
ATOM   4568  HA  GLU B 134     -28.654 -23.570 -44.843  1.00  0.00           H  
ATOM   4569 1HB  GLU B 134     -26.730 -24.055 -42.524  1.00  0.00           H  
ATOM   4570 2HB  GLU B 134     -28.476 -24.001 -42.330  1.00  0.00           H  
ATOM   4571 1HG  GLU B 134     -27.001 -25.971 -44.091  1.00  0.00           H  
ATOM   4572 2HG  GLU B 134     -27.520 -26.305 -42.454  1.00  0.00           H  
ATOM   4573  N   LEU B 135     -26.783 -21.222 -43.516  1.00  0.00           N  
ATOM   4574  CA  LEU B 135     -26.720 -19.841 -43.057  1.00  0.00           C  
ATOM   4575  C   LEU B 135     -26.829 -18.836 -44.200  1.00  0.00           C  
ATOM   4576  O   LEU B 135     -27.400 -17.744 -44.026  1.00  0.00           O  
ATOM   4577  CB  LEU B 135     -25.394 -19.651 -42.349  1.00  0.00           C  
ATOM   4578  CG  LEU B 135     -25.175 -20.473 -41.088  1.00  0.00           C  
ATOM   4579  CD1 LEU B 135     -23.759 -20.320 -40.696  1.00  0.00           C  
ATOM   4580  CD2 LEU B 135     -26.072 -20.007 -39.980  1.00  0.00           C  
ATOM   4581  H   LEU B 135     -25.919 -21.769 -43.583  1.00  0.00           H  
ATOM   4582  HA  LEU B 135     -27.546 -19.670 -42.380  1.00  0.00           H  
ATOM   4583 1HB  LEU B 135     -24.611 -19.922 -43.050  1.00  0.00           H  
ATOM   4584 2HB  LEU B 135     -25.289 -18.598 -42.097  1.00  0.00           H  
ATOM   4585  HG  LEU B 135     -25.367 -21.524 -41.293  1.00  0.00           H  
ATOM   4586 1HD1 LEU B 135     -23.572 -20.915 -39.807  1.00  0.00           H  
ATOM   4587 2HD1 LEU B 135     -23.154 -20.684 -41.517  1.00  0.00           H  
ATOM   4588 3HD1 LEU B 135     -23.539 -19.283 -40.507  1.00  0.00           H  
ATOM   4589 1HD2 LEU B 135     -25.867 -20.612 -39.101  1.00  0.00           H  
ATOM   4590 2HD2 LEU B 135     -25.875 -18.966 -39.767  1.00  0.00           H  
ATOM   4591 3HD2 LEU B 135     -27.114 -20.130 -40.253  1.00  0.00           H  
ATOM   4592  N   ASP B 136     -26.293 -19.187 -45.361  1.00  0.00           N  
ATOM   4593  CA  ASP B 136     -26.310 -18.355 -46.555  1.00  0.00           C  
ATOM   4594  C   ASP B 136     -26.811 -19.165 -47.748  1.00  0.00           C  
ATOM   4595  O   ASP B 136     -26.043 -19.864 -48.423  1.00  0.00           O  
ATOM   4596  CB  ASP B 136     -24.916 -17.800 -46.845  1.00  0.00           C  
ATOM   4597  CG  ASP B 136     -24.898 -16.845 -48.055  1.00  0.00           C  
ATOM   4598  OD1 ASP B 136     -25.878 -16.790 -48.817  1.00  0.00           O  
ATOM   4599  OD2 ASP B 136     -23.896 -16.177 -48.218  1.00  0.00           O  
ATOM   4600  H   ASP B 136     -25.798 -20.076 -45.410  1.00  0.00           H  
ATOM   4601  HA  ASP B 136     -26.927 -17.486 -46.362  1.00  0.00           H  
ATOM   4602 1HB  ASP B 136     -24.549 -17.265 -45.966  1.00  0.00           H  
ATOM   4603 2HB  ASP B 136     -24.231 -18.628 -47.007  1.00  0.00           H  
ATOM   4604  N   PRO B 137     -28.115 -19.044 -48.096  1.00  0.00           N  
ATOM   4605  CA  PRO B 137     -28.804 -19.752 -49.143  1.00  0.00           C  
ATOM   4606  C   PRO B 137     -28.184 -19.568 -50.519  1.00  0.00           C  
ATOM   4607  O   PRO B 137     -28.492 -20.342 -51.433  1.00  0.00           O  
ATOM   4608  CB  PRO B 137     -30.214 -19.130 -49.118  1.00  0.00           C  
ATOM   4609  CG  PRO B 137     -30.381 -18.603 -47.723  1.00  0.00           C  
ATOM   4610  CD  PRO B 137     -29.009 -18.148 -47.300  1.00  0.00           C  
ATOM   4611  HA  PRO B 137     -28.835 -20.822 -48.879  1.00  0.00           H  
ATOM   4612 1HB  PRO B 137     -30.277 -18.340 -49.888  1.00  0.00           H  
ATOM   4613 2HB  PRO B 137     -30.962 -19.889 -49.381  1.00  0.00           H  
ATOM   4614 1HG  PRO B 137     -31.110 -17.787 -47.707  1.00  0.00           H  
ATOM   4615 2HG  PRO B 137     -30.775 -19.398 -47.064  1.00  0.00           H  
ATOM   4616 1HD  PRO B 137     -28.847 -17.093 -47.566  1.00  0.00           H  
ATOM   4617 2HD  PRO B 137     -28.920 -18.348 -46.221  1.00  0.00           H  
ATOM   4618  N   ASN B 138     -27.350 -18.536 -50.706  1.00  0.00           N  
ATOM   4619  CA  ASN B 138     -26.763 -18.366 -52.012  1.00  0.00           C  
ATOM   4620  C   ASN B 138     -25.261 -18.237 -51.940  1.00  0.00           C  
ATOM   4621  O   ASN B 138     -24.617 -17.577 -52.766  1.00  0.00           O  
ATOM   4622  CB  ASN B 138     -27.361 -17.169 -52.705  1.00  0.00           C  
ATOM   4623  CG  ASN B 138     -28.819 -17.342 -53.038  1.00  0.00           C  
ATOM   4624  OD1 ASN B 138     -29.172 -18.072 -53.972  1.00  0.00           O  
ATOM   4625  ND2 ASN B 138     -29.677 -16.687 -52.291  1.00  0.00           N  
ATOM   4626  H   ASN B 138     -27.067 -17.882 -49.957  1.00  0.00           H  
ATOM   4627  HA  ASN B 138     -26.976 -19.262 -52.608  1.00  0.00           H  
ATOM   4628 1HB  ASN B 138     -27.250 -16.293 -52.060  1.00  0.00           H  
ATOM   4629 2HB  ASN B 138     -26.813 -16.969 -53.614  1.00  0.00           H  
ATOM   4630 1HD2 ASN B 138     -30.649 -16.770 -52.481  1.00  0.00           H  
ATOM   4631 2HD2 ASN B 138     -29.349 -16.108 -51.542  1.00  0.00           H  
ATOM   4632  N   ASN B 139     -24.652 -19.035 -51.067  1.00  0.00           N  
ATOM   4633  CA  ASN B 139     -23.207 -19.062 -51.035  1.00  0.00           C  
ATOM   4634  C   ASN B 139     -22.814 -19.955 -52.193  1.00  0.00           C  
ATOM   4635  O   ASN B 139     -22.646 -21.163 -52.048  1.00  0.00           O  
ATOM   4636  CB  ASN B 139     -22.693 -19.521 -49.681  1.00  0.00           C  
ATOM   4637  CG  ASN B 139     -21.197 -19.435 -49.504  1.00  0.00           C  
ATOM   4638  OD1 ASN B 139     -20.403 -19.691 -50.429  1.00  0.00           O  
ATOM   4639  ND2 ASN B 139     -20.790 -19.060 -48.314  1.00  0.00           N  
ATOM   4640  H   ASN B 139     -25.219 -19.521 -50.361  1.00  0.00           H  
ATOM   4641  HA  ASN B 139     -22.818 -18.057 -51.228  1.00  0.00           H  
ATOM   4642 1HB  ASN B 139     -23.145 -18.919 -48.926  1.00  0.00           H  
ATOM   4643 2HB  ASN B 139     -22.993 -20.530 -49.497  1.00  0.00           H  
ATOM   4644 1HD2 ASN B 139     -19.809 -18.979 -48.114  1.00  0.00           H  
ATOM   4645 2HD2 ASN B 139     -21.462 -18.855 -47.597  1.00  0.00           H  
ATOM   4646  N   ALA B 140     -22.699 -19.333 -53.367  1.00  0.00           N  
ATOM   4647  CA  ALA B 140     -22.445 -20.075 -54.578  1.00  0.00           C  
ATOM   4648  C   ALA B 140     -21.151 -20.825 -54.498  1.00  0.00           C  
ATOM   4649  O   ALA B 140     -21.062 -21.941 -55.018  1.00  0.00           O  
ATOM   4650  CB  ALA B 140     -22.407 -19.138 -55.778  1.00  0.00           C  
ATOM   4651  H   ALA B 140     -22.892 -18.333 -53.392  1.00  0.00           H  
ATOM   4652  HA  ALA B 140     -23.252 -20.788 -54.718  1.00  0.00           H  
ATOM   4653 1HB  ALA B 140     -22.241 -19.719 -56.687  1.00  0.00           H  
ATOM   4654 2HB  ALA B 140     -23.355 -18.613 -55.844  1.00  0.00           H  
ATOM   4655 3HB  ALA B 140     -21.598 -18.425 -55.651  1.00  0.00           H  
ATOM   4656  N   GLU B 141     -20.137 -20.247 -53.855  1.00  0.00           N  
ATOM   4657  CA  GLU B 141     -18.876 -20.944 -53.790  1.00  0.00           C  
ATOM   4658  C   GLU B 141     -19.014 -22.204 -52.944  1.00  0.00           C  
ATOM   4659  O   GLU B 141     -18.447 -23.239 -53.300  1.00  0.00           O  
ATOM   4660  CB  GLU B 141     -17.766 -20.056 -53.272  1.00  0.00           C  
ATOM   4661  CG  GLU B 141     -17.392 -18.912 -54.210  1.00  0.00           C  
ATOM   4662  CD  GLU B 141     -16.253 -18.014 -53.703  1.00  0.00           C  
ATOM   4663  OE1 GLU B 141     -15.462 -18.436 -52.870  1.00  0.00           O  
ATOM   4664  OE2 GLU B 141     -16.185 -16.895 -54.160  1.00  0.00           O  
ATOM   4665  H   GLU B 141     -20.251 -19.340 -53.424  1.00  0.00           H  
ATOM   4666  HA  GLU B 141     -18.600 -21.256 -54.801  1.00  0.00           H  
ATOM   4667 1HB  GLU B 141     -18.020 -19.660 -52.286  1.00  0.00           H  
ATOM   4668 2HB  GLU B 141     -16.897 -20.663 -53.177  1.00  0.00           H  
ATOM   4669 1HG  GLU B 141     -17.093 -19.344 -55.167  1.00  0.00           H  
ATOM   4670 2HG  GLU B 141     -18.278 -18.305 -54.386  1.00  0.00           H  
ATOM   4671  N   ALA B 142     -19.767 -22.122 -51.837  1.00  0.00           N  
ATOM   4672  CA  ALA B 142     -19.977 -23.308 -51.013  1.00  0.00           C  
ATOM   4673  C   ALA B 142     -20.737 -24.359 -51.811  1.00  0.00           C  
ATOM   4674  O   ALA B 142     -20.394 -25.535 -51.723  1.00  0.00           O  
ATOM   4675  CB  ALA B 142     -20.728 -22.964 -49.738  1.00  0.00           C  
ATOM   4676  H   ALA B 142     -20.153 -21.226 -51.544  1.00  0.00           H  
ATOM   4677  HA  ALA B 142     -19.013 -23.727 -50.751  1.00  0.00           H  
ATOM   4678 1HB  ALA B 142     -20.863 -23.863 -49.133  1.00  0.00           H  
ATOM   4679 2HB  ALA B 142     -20.162 -22.231 -49.173  1.00  0.00           H  
ATOM   4680 3HB  ALA B 142     -21.690 -22.554 -49.992  1.00  0.00           H  
ATOM   4681  N   LYS B 143     -21.726 -23.958 -52.633  1.00  0.00           N  
ATOM   4682  CA  LYS B 143     -22.461 -24.949 -53.424  1.00  0.00           C  
ATOM   4683  C   LYS B 143     -21.545 -25.657 -54.409  1.00  0.00           C  
ATOM   4684  O   LYS B 143     -21.630 -26.877 -54.608  1.00  0.00           O  
ATOM   4685  CB  LYS B 143     -23.602 -24.340 -54.253  1.00  0.00           C  
ATOM   4686  CG  LYS B 143     -24.797 -23.847 -53.493  1.00  0.00           C  
ATOM   4687  CD  LYS B 143     -25.874 -23.318 -54.409  1.00  0.00           C  
ATOM   4688  CE  LYS B 143     -27.105 -22.863 -53.617  1.00  0.00           C  
ATOM   4689  NZ  LYS B 143     -28.179 -22.334 -54.507  1.00  0.00           N  
ATOM   4690  H   LYS B 143     -21.990 -22.967 -52.642  1.00  0.00           H  
ATOM   4691  HA  LYS B 143     -22.874 -25.701 -52.757  1.00  0.00           H  
ATOM   4692 1HB  LYS B 143     -23.207 -23.491 -54.817  1.00  0.00           H  
ATOM   4693 2HB  LYS B 143     -23.951 -25.071 -54.979  1.00  0.00           H  
ATOM   4694 1HG  LYS B 143     -25.188 -24.629 -52.836  1.00  0.00           H  
ATOM   4695 2HG  LYS B 143     -24.470 -23.012 -52.903  1.00  0.00           H  
ATOM   4696 1HD  LYS B 143     -25.483 -22.468 -54.968  1.00  0.00           H  
ATOM   4697 2HD  LYS B 143     -26.173 -24.093 -55.115  1.00  0.00           H  
ATOM   4698 1HE  LYS B 143     -27.495 -23.713 -53.059  1.00  0.00           H  
ATOM   4699 2HE  LYS B 143     -26.811 -22.082 -52.910  1.00  0.00           H  
ATOM   4700 1HZ  LYS B 143     -28.994 -22.048 -53.967  1.00  0.00           H  
ATOM   4701 2HZ  LYS B 143     -27.829 -21.538 -55.023  1.00  0.00           H  
ATOM   4702 3HZ  LYS B 143     -28.456 -23.052 -55.151  1.00  0.00           H  
ATOM   4703  N   GLN B 144     -20.678 -24.874 -55.052  1.00  0.00           N  
ATOM   4704  CA  GLN B 144     -19.766 -25.407 -56.044  1.00  0.00           C  
ATOM   4705  C   GLN B 144     -18.745 -26.326 -55.405  1.00  0.00           C  
ATOM   4706  O   GLN B 144     -18.506 -27.435 -55.909  1.00  0.00           O  
ATOM   4707  CB  GLN B 144     -19.057 -24.232 -56.727  1.00  0.00           C  
ATOM   4708  CG  GLN B 144     -19.965 -23.387 -57.626  1.00  0.00           C  
ATOM   4709  CD  GLN B 144     -19.303 -22.087 -58.046  1.00  0.00           C  
ATOM   4710  OE1 GLN B 144     -18.238 -21.746 -57.520  1.00  0.00           O  
ATOM   4711  NE2 GLN B 144     -19.918 -21.361 -58.966  1.00  0.00           N  
ATOM   4712  H   GLN B 144     -20.698 -23.863 -54.879  1.00  0.00           H  
ATOM   4713  HA  GLN B 144     -20.335 -25.966 -56.779  1.00  0.00           H  
ATOM   4714 1HB  GLN B 144     -18.638 -23.577 -55.964  1.00  0.00           H  
ATOM   4715 2HB  GLN B 144     -18.226 -24.607 -57.326  1.00  0.00           H  
ATOM   4716 1HG  GLN B 144     -20.184 -23.955 -58.526  1.00  0.00           H  
ATOM   4717 2HG  GLN B 144     -20.888 -23.163 -57.106  1.00  0.00           H  
ATOM   4718 1HE2 GLN B 144     -19.518 -20.494 -59.271  1.00  0.00           H  
ATOM   4719 2HE2 GLN B 144     -20.782 -21.675 -59.361  1.00  0.00           H  
ATOM   4720  N   ASN B 145     -18.200 -25.911 -54.262  1.00  0.00           N  
ATOM   4721  CA  ASN B 145     -17.192 -26.703 -53.611  1.00  0.00           C  
ATOM   4722  C   ASN B 145     -17.796 -27.915 -52.915  1.00  0.00           C  
ATOM   4723  O   ASN B 145     -17.130 -28.943 -52.798  1.00  0.00           O  
ATOM   4724  CB  ASN B 145     -16.353 -25.854 -52.699  1.00  0.00           C  
ATOM   4725  CG  ASN B 145     -15.533 -24.879 -53.493  1.00  0.00           C  
ATOM   4726  OD1 ASN B 145     -15.486 -24.959 -54.729  1.00  0.00           O  
ATOM   4727  ND2 ASN B 145     -14.850 -23.981 -52.833  1.00  0.00           N  
ATOM   4728  H   ASN B 145     -18.433 -24.990 -53.885  1.00  0.00           H  
ATOM   4729  HA  ASN B 145     -16.523 -27.090 -54.373  1.00  0.00           H  
ATOM   4730 1HB  ASN B 145     -16.984 -25.327 -51.976  1.00  0.00           H  
ATOM   4731 2HB  ASN B 145     -15.682 -26.496 -52.175  1.00  0.00           H  
ATOM   4732 1HD2 ASN B 145     -14.288 -23.323 -53.330  1.00  0.00           H  
ATOM   4733 2HD2 ASN B 145     -14.840 -23.962 -51.820  1.00  0.00           H  
ATOM   4734  N   LEU B 146     -19.055 -27.810 -52.483  1.00  0.00           N  
ATOM   4735  CA  LEU B 146     -19.770 -28.916 -51.878  1.00  0.00           C  
ATOM   4736  C   LEU B 146     -19.956 -29.984 -52.934  1.00  0.00           C  
ATOM   4737  O   LEU B 146     -19.742 -31.170 -52.666  1.00  0.00           O  
ATOM   4738  CB  LEU B 146     -21.123 -28.450 -51.333  1.00  0.00           C  
ATOM   4739  CG  LEU B 146     -22.039 -29.483 -50.686  1.00  0.00           C  
ATOM   4740  CD1 LEU B 146     -21.392 -30.125 -49.504  1.00  0.00           C  
ATOM   4741  CD2 LEU B 146     -23.274 -28.791 -50.238  1.00  0.00           C  
ATOM   4742  H   LEU B 146     -19.530 -26.908 -52.533  1.00  0.00           H  
ATOM   4743  HA  LEU B 146     -19.174 -29.324 -51.072  1.00  0.00           H  
ATOM   4744 1HB  LEU B 146     -20.943 -27.685 -50.604  1.00  0.00           H  
ATOM   4745 2HB  LEU B 146     -21.674 -27.998 -52.157  1.00  0.00           H  
ATOM   4746  HG  LEU B 146     -22.291 -30.254 -51.408  1.00  0.00           H  
ATOM   4747 1HD1 LEU B 146     -22.090 -30.815 -49.074  1.00  0.00           H  
ATOM   4748 2HD1 LEU B 146     -20.493 -30.648 -49.804  1.00  0.00           H  
ATOM   4749 3HD1 LEU B 146     -21.156 -29.382 -48.770  1.00  0.00           H  
ATOM   4750 1HD2 LEU B 146     -23.947 -29.508 -49.778  1.00  0.00           H  
ATOM   4751 2HD2 LEU B 146     -22.997 -28.036 -49.507  1.00  0.00           H  
ATOM   4752 3HD2 LEU B 146     -23.763 -28.319 -51.090  1.00  0.00           H  
ATOM   4753  N   GLY B 147     -20.332 -29.552 -54.143  1.00  0.00           N  
ATOM   4754  CA  GLY B 147     -20.486 -30.445 -55.276  1.00  0.00           C  
ATOM   4755  C   GLY B 147     -19.172 -31.175 -55.509  1.00  0.00           C  
ATOM   4756  O   GLY B 147     -19.148 -32.413 -55.580  1.00  0.00           O  
ATOM   4757  H   GLY B 147     -20.567 -28.566 -54.283  1.00  0.00           H  
ATOM   4758 1HA  GLY B 147     -21.289 -31.152 -55.094  1.00  0.00           H  
ATOM   4759 2HA  GLY B 147     -20.742 -29.856 -56.158  1.00  0.00           H  
ATOM   4760  N   ASN B 148     -18.074 -30.416 -55.615  1.00  0.00           N  
ATOM   4761  CA  ASN B 148     -16.775 -31.012 -55.851  1.00  0.00           C  
ATOM   4762  C   ASN B 148     -16.364 -31.957 -54.718  1.00  0.00           C  
ATOM   4763  O   ASN B 148     -15.806 -33.021 -54.982  1.00  0.00           O  
ATOM   4764  CB  ASN B 148     -15.719 -29.933 -55.998  1.00  0.00           C  
ATOM   4765  CG  ASN B 148     -15.835 -29.135 -57.267  1.00  0.00           C  
ATOM   4766  OD1 ASN B 148     -16.512 -29.524 -58.223  1.00  0.00           O  
ATOM   4767  ND2 ASN B 148     -15.179 -28.002 -57.296  1.00  0.00           N  
ATOM   4768  H   ASN B 148     -18.171 -29.394 -55.577  1.00  0.00           H  
ATOM   4769  HA  ASN B 148     -16.820 -31.600 -56.768  1.00  0.00           H  
ATOM   4770 1HB  ASN B 148     -15.775 -29.259 -55.146  1.00  0.00           H  
ATOM   4771 2HB  ASN B 148     -14.731 -30.396 -55.970  1.00  0.00           H  
ATOM   4772 1HD2 ASN B 148     -15.219 -27.422 -58.110  1.00  0.00           H  
ATOM   4773 2HD2 ASN B 148     -14.637 -27.711 -56.508  1.00  0.00           H  
ATOM   4774  N   ALA B 149     -16.643 -31.579 -53.454  1.00  0.00           N  
ATOM   4775  CA  ALA B 149     -16.267 -32.420 -52.327  1.00  0.00           C  
ATOM   4776  C   ALA B 149     -16.992 -33.748 -52.391  1.00  0.00           C  
ATOM   4777  O   ALA B 149     -16.375 -34.786 -52.151  1.00  0.00           O  
ATOM   4778  CB  ALA B 149     -16.564 -31.710 -51.016  1.00  0.00           C  
ATOM   4779  H   ALA B 149     -17.060 -30.667 -53.280  1.00  0.00           H  
ATOM   4780  HA  ALA B 149     -15.207 -32.618 -52.382  1.00  0.00           H  
ATOM   4781 1HB  ALA B 149     -16.246 -32.339 -50.195  1.00  0.00           H  
ATOM   4782 2HB  ALA B 149     -16.027 -30.780 -50.991  1.00  0.00           H  
ATOM   4783 3HB  ALA B 149     -17.631 -31.513 -50.944  1.00  0.00           H  
ATOM   4784  N   LYS B 150     -18.278 -33.740 -52.749  1.00  0.00           N  
ATOM   4785  CA  LYS B 150     -19.028 -34.986 -52.870  1.00  0.00           C  
ATOM   4786  C   LYS B 150     -18.473 -35.864 -53.985  1.00  0.00           C  
ATOM   4787  O   LYS B 150     -18.370 -37.085 -53.823  1.00  0.00           O  
ATOM   4788  CB  LYS B 150     -20.515 -34.722 -53.063  1.00  0.00           C  
ATOM   4789  CG  LYS B 150     -21.215 -34.203 -51.814  1.00  0.00           C  
ATOM   4790  CD  LYS B 150     -22.687 -33.925 -52.060  1.00  0.00           C  
ATOM   4791  CE  LYS B 150     -23.377 -33.455 -50.789  1.00  0.00           C  
ATOM   4792  NZ  LYS B 150     -24.825 -33.162 -51.005  1.00  0.00           N  
ATOM   4793  H   LYS B 150     -18.755 -32.841 -52.894  1.00  0.00           H  
ATOM   4794  HA  LYS B 150     -18.915 -35.544 -51.941  1.00  0.00           H  
ATOM   4795 1HB  LYS B 150     -20.645 -33.973 -53.858  1.00  0.00           H  
ATOM   4796 2HB  LYS B 150     -21.013 -35.635 -53.392  1.00  0.00           H  
ATOM   4797 1HG  LYS B 150     -21.128 -34.959 -51.030  1.00  0.00           H  
ATOM   4798 2HG  LYS B 150     -20.724 -33.295 -51.469  1.00  0.00           H  
ATOM   4799 1HD  LYS B 150     -22.775 -33.142 -52.817  1.00  0.00           H  
ATOM   4800 2HD  LYS B 150     -23.183 -34.823 -52.427  1.00  0.00           H  
ATOM   4801 1HE  LYS B 150     -23.278 -34.226 -50.025  1.00  0.00           H  
ATOM   4802 2HE  LYS B 150     -22.885 -32.558 -50.441  1.00  0.00           H  
ATOM   4803 1HZ  LYS B 150     -25.238 -32.849 -50.135  1.00  0.00           H  
ATOM   4804 2HZ  LYS B 150     -24.925 -32.436 -51.702  1.00  0.00           H  
ATOM   4805 3HZ  LYS B 150     -25.298 -33.999 -51.321  1.00  0.00           H  
ATOM   4806  N   GLN B 151     -18.111 -35.248 -55.111  1.00  0.00           N  
ATOM   4807  CA  GLN B 151     -17.565 -36.004 -56.230  1.00  0.00           C  
ATOM   4808  C   GLN B 151     -16.254 -36.670 -55.854  1.00  0.00           C  
ATOM   4809  O   GLN B 151     -16.003 -37.824 -56.219  1.00  0.00           O  
ATOM   4810  CB  GLN B 151     -17.337 -35.087 -57.430  1.00  0.00           C  
ATOM   4811  CG  GLN B 151     -18.591 -34.580 -58.086  1.00  0.00           C  
ATOM   4812  CD  GLN B 151     -18.274 -33.570 -59.144  1.00  0.00           C  
ATOM   4813  OE1 GLN B 151     -17.147 -33.064 -59.185  1.00  0.00           O  
ATOM   4814  NE2 GLN B 151     -19.236 -33.265 -59.999  1.00  0.00           N  
ATOM   4815  H   GLN B 151     -18.271 -34.238 -55.201  1.00  0.00           H  
ATOM   4816  HA  GLN B 151     -18.278 -36.780 -56.506  1.00  0.00           H  
ATOM   4817 1HB  GLN B 151     -16.762 -34.221 -57.103  1.00  0.00           H  
ATOM   4818 2HB  GLN B 151     -16.744 -35.609 -58.179  1.00  0.00           H  
ATOM   4819 1HG  GLN B 151     -19.114 -35.416 -58.543  1.00  0.00           H  
ATOM   4820 2HG  GLN B 151     -19.224 -34.116 -57.338  1.00  0.00           H  
ATOM   4821 1HE2 GLN B 151     -19.065 -32.593 -60.726  1.00  0.00           H  
ATOM   4822 2HE2 GLN B 151     -20.133 -33.701 -59.929  1.00  0.00           H  
ATOM   4823  N   LYS B 152     -15.423 -35.952 -55.086  1.00  0.00           N  
ATOM   4824  CA  LYS B 152     -14.141 -36.463 -54.646  1.00  0.00           C  
ATOM   4825  C   LYS B 152     -14.307 -37.518 -53.543  1.00  0.00           C  
ATOM   4826  O   LYS B 152     -13.560 -38.505 -53.513  1.00  0.00           O  
ATOM   4827  CB  LYS B 152     -13.275 -35.318 -54.137  1.00  0.00           C  
ATOM   4828  CG  LYS B 152     -12.820 -34.278 -55.180  1.00  0.00           C  
ATOM   4829  CD  LYS B 152     -11.770 -34.823 -56.127  1.00  0.00           C  
ATOM   4830  CE  LYS B 152     -11.279 -33.734 -57.073  1.00  0.00           C  
ATOM   4831  NZ  LYS B 152     -10.259 -34.250 -58.043  1.00  0.00           N  
ATOM   4832  H   LYS B 152     -15.683 -34.985 -54.869  1.00  0.00           H  
ATOM   4833  HA  LYS B 152     -13.652 -36.941 -55.486  1.00  0.00           H  
ATOM   4834 1HB  LYS B 152     -13.799 -34.789 -53.340  1.00  0.00           H  
ATOM   4835 2HB  LYS B 152     -12.390 -35.748 -53.739  1.00  0.00           H  
ATOM   4836 1HG  LYS B 152     -13.675 -33.968 -55.767  1.00  0.00           H  
ATOM   4837 2HG  LYS B 152     -12.421 -33.401 -54.663  1.00  0.00           H  
ATOM   4838 1HD  LYS B 152     -10.926 -35.204 -55.552  1.00  0.00           H  
ATOM   4839 2HD  LYS B 152     -12.188 -35.632 -56.719  1.00  0.00           H  
ATOM   4840 1HE  LYS B 152     -12.131 -33.338 -57.629  1.00  0.00           H  
ATOM   4841 2HE  LYS B 152     -10.836 -32.926 -56.486  1.00  0.00           H  
ATOM   4842 1HZ  LYS B 152      -9.962 -33.500 -58.650  1.00  0.00           H  
ATOM   4843 2HZ  LYS B 152      -9.461 -34.611 -57.537  1.00  0.00           H  
ATOM   4844 3HZ  LYS B 152     -10.666 -34.990 -58.598  1.00  0.00           H  
ATOM   4845  N   GLN B 153     -15.282 -37.320 -52.647  1.00  0.00           N  
ATOM   4846  CA  GLN B 153     -15.557 -38.243 -51.556  1.00  0.00           C  
ATOM   4847  C   GLN B 153     -15.880 -39.641 -52.093  1.00  0.00           C  
ATOM   4848  O   GLN B 153     -15.347 -40.637 -51.602  1.00  0.00           O  
ATOM   4849  CB  GLN B 153     -16.761 -37.750 -50.759  1.00  0.00           C  
ATOM   4850  CG  GLN B 153     -17.118 -38.550 -49.512  1.00  0.00           C  
ATOM   4851  CD  GLN B 153     -18.389 -38.018 -48.900  1.00  0.00           C  
ATOM   4852  OE1 GLN B 153     -19.368 -37.778 -49.623  1.00  0.00           O  
ATOM   4853  NE2 GLN B 153     -18.408 -37.830 -47.587  1.00  0.00           N  
ATOM   4854  H   GLN B 153     -15.823 -36.461 -52.694  1.00  0.00           H  
ATOM   4855  HA  GLN B 153     -14.681 -38.311 -50.916  1.00  0.00           H  
ATOM   4856 1HB  GLN B 153     -16.619 -36.718 -50.474  1.00  0.00           H  
ATOM   4857 2HB  GLN B 153     -17.634 -37.785 -51.401  1.00  0.00           H  
ATOM   4858 1HG  GLN B 153     -17.273 -39.592 -49.786  1.00  0.00           H  
ATOM   4859 2HG  GLN B 153     -16.313 -38.458 -48.781  1.00  0.00           H  
ATOM   4860 1HE2 GLN B 153     -19.237 -37.484 -47.144  1.00  0.00           H  
ATOM   4861 2HE2 GLN B 153     -17.595 -38.063 -47.004  1.00  0.00           H  
ATOM   4862  N   GLY B 154     -16.740 -39.683 -53.101  1.00  0.00           N  
ATOM   4863  CA  GLY B 154     -17.155 -40.922 -53.758  1.00  0.00           C  
ATOM   4864  C   GLY B 154     -18.432 -41.513 -53.202  1.00  0.00           C  
ATOM   4865  O   GLY B 154     -19.532 -41.007 -53.495  1.00  0.00           O  
ATOM   4866  OXT GLY B 154     -18.410 -42.658 -52.789  1.00  0.00           O  
ATOM   4867  H   GLY B 154     -17.171 -38.801 -53.428  1.00  0.00           H  
ATOM   4868 1HA  GLY B 154     -17.273 -40.730 -54.824  1.00  0.00           H  
ATOM   4869 2HA  GLY B 154     -16.351 -41.650 -53.654  1.00  0.00           H  
TER                                                                             
ATOM   4871  N   SER C   1      -5.209 -15.560  25.664  1.00  0.00           N  
ATOM   4872  CA  SER C   1      -4.517 -14.275  25.752  1.00  0.00           C  
ATOM   4873  C   SER C   1      -3.177 -14.342  25.038  1.00  0.00           C  
ATOM   4874  O   SER C   1      -2.790 -13.424  24.318  1.00  0.00           O  
ATOM   4875  CB  SER C   1      -4.348 -13.884  27.208  1.00  0.00           C  
ATOM   4876  OG  SER C   1      -5.612 -13.677  27.796  1.00  0.00           O  
ATOM   4877 1H   SER C   1      -5.323 -15.742  24.678  1.00  0.00           H  
ATOM   4878 2H   SER C   1      -6.085 -15.511  26.132  1.00  0.00           H  
ATOM   4879 3H   SER C   1      -4.645 -16.310  26.074  1.00  0.00           H  
ATOM   4880  HA  SER C   1      -5.109 -13.512  25.262  1.00  0.00           H  
ATOM   4881 1HB  SER C   1      -3.841 -14.678  27.749  1.00  0.00           H  
ATOM   4882 2HB  SER C   1      -3.759 -12.960  27.280  1.00  0.00           H  
ATOM   4883  HG  SER C   1      -5.432 -13.353  28.689  1.00  0.00           H  
ATOM   4884  N   GLU C   2      -2.512 -15.487  25.160  1.00  0.00           N  
ATOM   4885  CA  GLU C   2      -1.211 -15.757  24.577  1.00  0.00           C  
ATOM   4886  C   GLU C   2      -1.217 -15.710  23.051  1.00  0.00           C  
ATOM   4887  O   GLU C   2      -0.168 -15.494  22.438  1.00  0.00           O  
ATOM   4888  CB  GLU C   2      -0.721 -17.119  25.078  1.00  0.00           C  
ATOM   4889  CG  GLU C   2      -1.555 -18.350  24.628  1.00  0.00           C  
ATOM   4890  CD  GLU C   2      -2.787 -18.623  25.518  1.00  0.00           C  
ATOM   4891  OE1 GLU C   2      -3.195 -17.727  26.272  1.00  0.00           O  
ATOM   4892  OE2 GLU C   2      -3.324 -19.694  25.451  1.00  0.00           O  
ATOM   4893  H   GLU C   2      -2.898 -16.231  25.734  1.00  0.00           H  
ATOM   4894  HA  GLU C   2      -0.519 -14.985  24.939  1.00  0.00           H  
ATOM   4895 1HB  GLU C   2       0.299 -17.279  24.726  1.00  0.00           H  
ATOM   4896 2HB  GLU C   2      -0.691 -17.132  26.166  1.00  0.00           H  
ATOM   4897 1HG  GLU C   2      -1.885 -18.237  23.603  1.00  0.00           H  
ATOM   4898 2HG  GLU C   2      -0.901 -19.229  24.662  1.00  0.00           H  
ATOM   4899  N   HIS C   3      -2.393 -15.852  22.435  1.00  0.00           N  
ATOM   4900  CA  HIS C   3      -2.552 -15.833  21.001  1.00  0.00           C  
ATOM   4901  C   HIS C   3      -2.188 -14.487  20.375  1.00  0.00           C  
ATOM   4902  O   HIS C   3      -1.922 -14.413  19.169  1.00  0.00           O  
ATOM   4903  CB  HIS C   3      -3.995 -16.201  20.634  1.00  0.00           C  
ATOM   4904  CG  HIS C   3      -5.009 -15.269  21.250  1.00  0.00           C  
ATOM   4905  ND1 HIS C   3      -5.486 -15.409  22.570  1.00  0.00           N  
ATOM   4906  CD2 HIS C   3      -5.606 -14.169  20.753  1.00  0.00           C  
ATOM   4907  CE1 HIS C   3      -6.337 -14.418  22.801  1.00  0.00           C  
ATOM   4908  NE2 HIS C   3      -6.420 -13.670  21.735  1.00  0.00           N  
ATOM   4909  H   HIS C   3      -3.243 -15.997  22.972  1.00  0.00           H  
ATOM   4910  HA  HIS C   3      -1.900 -16.587  20.565  1.00  0.00           H  
ATOM   4911 1HB  HIS C   3      -4.109 -16.151  19.558  1.00  0.00           H  
ATOM   4912 2HB  HIS C   3      -4.212 -17.214  20.953  1.00  0.00           H  
ATOM   4913  HD2 HIS C   3      -5.446 -13.763  19.773  1.00  0.00           H  
ATOM   4914  HE1 HIS C   3      -6.889 -14.233  23.720  1.00  0.00           H  
ATOM   4915  HE2 HIS C   3      -6.982 -12.813  21.672  1.00  0.00           H  
ATOM   4916  N   ASN C   4      -2.146 -13.436  21.195  1.00  0.00           N  
ATOM   4917  CA  ASN C   4      -1.802 -12.127  20.697  1.00  0.00           C  
ATOM   4918  C   ASN C   4      -0.373 -12.125  20.174  1.00  0.00           C  
ATOM   4919  O   ASN C   4      -0.042 -11.372  19.254  1.00  0.00           O  
ATOM   4920  CB  ASN C   4      -1.954 -11.094  21.787  1.00  0.00           C  
ATOM   4921  CG  ASN C   4      -3.401 -10.832  22.184  1.00  0.00           C  
ATOM   4922  OD1 ASN C   4      -3.628 -10.468  23.337  1.00  0.00           O  
ATOM   4923  ND2 ASN C   4      -4.348 -11.022  21.313  1.00  0.00           N  
ATOM   4924  H   ASN C   4      -2.362 -13.558  22.195  1.00  0.00           H  
ATOM   4925  HA  ASN C   4      -2.464 -11.883  19.868  1.00  0.00           H  
ATOM   4926 1HB  ASN C   4      -1.413 -11.441  22.672  1.00  0.00           H  
ATOM   4927 2HB  ASN C   4      -1.491 -10.157  21.480  1.00  0.00           H  
ATOM   4928 1HD2 ASN C   4      -5.317 -10.861  21.588  1.00  0.00           H  
ATOM   4929 2HD2 ASN C   4      -4.147 -11.363  20.405  1.00  0.00           H  
ATOM   4930  N   LYS C   5       0.508 -12.957  20.761  1.00  0.00           N  
ATOM   4931  CA  LYS C   5       1.906 -13.017  20.357  1.00  0.00           C  
ATOM   4932  C   LYS C   5       2.014 -13.328  18.867  1.00  0.00           C  
ATOM   4933  O   LYS C   5       2.791 -12.690  18.136  1.00  0.00           O  
ATOM   4934  CB  LYS C   5       2.654 -14.070  21.194  1.00  0.00           C  
ATOM   4935  CG  LYS C   5       4.184 -14.247  20.893  1.00  0.00           C  
ATOM   4936  CD  LYS C   5       4.487 -15.448  19.949  1.00  0.00           C  
ATOM   4937  CE  LYS C   5       4.347 -16.831  20.639  1.00  0.00           C  
ATOM   4938  NZ  LYS C   5       4.484 -17.946  19.650  1.00  0.00           N
[truncated: 783,432 more chars]
