# Supplementary material for: Computational design of mechanically coupled axle-rotor protein assemblies
Source: Science. Author manuscript; Available in PMC 2023 Dec 11. (PMC10712554; doi:10.1126/science.abm1183)
Supplement: Data S5 [file NIHMS1871500-supplement-Data_S5.zip › pdbs/C3_A4.pdb]

ATOM      1  N   ASP A   1       7.281   9.844  43.962  1.00  0.00           N  
ATOM      2  CA  ASP A   1       7.615   8.787  43.008  1.00  0.00           C  
ATOM      3  C   ASP A   1       6.502   8.550  41.983  1.00  0.00           C  
ATOM      4  O   ASP A   1       6.780   8.204  40.834  1.00  0.00           O  
ATOM      5  CB  ASP A   1       7.949   7.522  43.764  1.00  0.00           C  
ATOM      6  CG  ASP A   1       9.155   7.767  44.656  1.00  0.00           C  
ATOM      7  OD1 ASP A   1      10.216   8.055  44.168  1.00  0.00           O  
ATOM      8  OD2 ASP A   1       8.977   7.698  45.857  1.00  0.00           O  
ATOM      9 1H   ASP A   1       8.086  10.016  44.553  1.00  0.00           H  
ATOM     10 2H   ASP A   1       7.080  10.675  43.425  1.00  0.00           H  
ATOM     11 3H   ASP A   1       6.494   9.593  44.532  1.00  0.00           H  
ATOM     12  HA  ASP A   1       8.507   9.097  42.462  1.00  0.00           H  
ATOM     13 1HB  ASP A   1       7.098   7.213  44.369  1.00  0.00           H  
ATOM     14 2HB  ASP A   1       8.173   6.719  43.062  1.00  0.00           H  
ATOM     15  N   ILE A   2       5.234   8.712  42.392  1.00  0.00           N  
ATOM     16  CA  ILE A   2       4.127   8.512  41.455  1.00  0.00           C  
ATOM     17  C   ILE A   2       4.121   9.635  40.423  1.00  0.00           C  
ATOM     18  O   ILE A   2       3.939   9.389  39.227  1.00  0.00           O  
ATOM     19  CB  ILE A   2       2.761   8.446  42.171  1.00  0.00           C  
ATOM     20  CG1 ILE A   2       2.720   7.187  43.066  1.00  0.00           C  
ATOM     21  CG2 ILE A   2       1.620   8.381  41.105  1.00  0.00           C  
ATOM     22  CD1 ILE A   2       1.579   7.143  44.019  1.00  0.00           C  
ATOM     23  H   ILE A   2       5.018   8.996  43.337  1.00  0.00           H  
ATOM     24  HA  ILE A   2       4.278   7.575  40.928  1.00  0.00           H  
ATOM     25  HB  ILE A   2       2.624   9.325  42.806  1.00  0.00           H  
ATOM     26 1HG1 ILE A   2       2.653   6.317  42.440  1.00  0.00           H  
ATOM     27 2HG1 ILE A   2       3.640   7.140  43.635  1.00  0.00           H  
ATOM     28 1HG2 ILE A   2       0.649   8.330  41.578  1.00  0.00           H  
ATOM     29 2HG2 ILE A   2       1.644   9.272  40.481  1.00  0.00           H  
ATOM     30 3HG2 ILE A   2       1.759   7.502  40.476  1.00  0.00           H  
ATOM     31 1HD1 ILE A   2       1.611   6.231  44.609  1.00  0.00           H  
ATOM     32 2HD1 ILE A   2       1.619   8.003  44.686  1.00  0.00           H  
ATOM     33 3HD1 ILE A   2       0.686   7.157  43.470  1.00  0.00           H  
ATOM     34  N   GLU A   3       4.257  10.871  40.896  1.00  0.00           N  
ATOM     35  CA  GLU A   3       4.281  12.054  40.049  1.00  0.00           C  
ATOM     36  C   GLU A   3       5.475  12.026  39.094  1.00  0.00           C  
ATOM     37  O   GLU A   3       5.374  12.471  37.950  1.00  0.00           O  
ATOM     38  CB  GLU A   3       4.326  13.320  40.907  1.00  0.00           C  
ATOM     39  CG  GLU A   3       3.076  13.560  41.741  1.00  0.00           C  
ATOM     40  CD  GLU A   3       3.048  12.740  43.001  1.00  0.00           C  
ATOM     41  OE1 GLU A   3       3.977  12.005  43.230  1.00  0.00           O  
ATOM     42  OE2 GLU A   3       2.095  12.851  43.736  1.00  0.00           O  
ATOM     43  H   GLU A   3       4.360  11.006  41.902  1.00  0.00           H  
ATOM     44  HA  GLU A   3       3.369  12.061  39.453  1.00  0.00           H  
ATOM     45 1HB  GLU A   3       5.177  13.269  41.586  1.00  0.00           H  
ATOM     46 2HB  GLU A   3       4.472  14.189  40.265  1.00  0.00           H  
ATOM     47 1HG  GLU A   3       3.026  14.615  42.006  1.00  0.00           H  
ATOM     48 2HG  GLU A   3       2.200  13.323  41.139  1.00  0.00           H  
ATOM     49  N   GLU A   4       6.614  11.515  39.570  1.00  0.00           N  
ATOM     50  CA  GLU A   4       7.780  11.387  38.720  1.00  0.00           C  
ATOM     51  C   GLU A   4       7.485  10.379  37.615  1.00  0.00           C  
ATOM     52  O   GLU A   4       7.830  10.617  36.453  1.00  0.00           O  
ATOM     53  CB  GLU A   4       9.004  10.946  39.516  1.00  0.00           C  
ATOM     54  CG  GLU A   4       9.532  11.955  40.540  1.00  0.00           C  
ATOM     55  CD  GLU A   4       8.828  11.913  41.877  1.00  0.00           C  
ATOM     56  OE1 GLU A   4       7.654  11.605  41.939  1.00  0.00           O  
ATOM     57  OE2 GLU A   4       9.496  12.110  42.868  1.00  0.00           O  
ATOM     58  H   GLU A   4       6.662  11.250  40.550  1.00  0.00           H  
ATOM     59  HA  GLU A   4       7.991  12.354  38.261  1.00  0.00           H  
ATOM     60 1HB  GLU A   4       8.771  10.022  40.045  1.00  0.00           H  
ATOM     61 2HB  GLU A   4       9.816  10.721  38.824  1.00  0.00           H  
ATOM     62 1HG  GLU A   4      10.595  11.780  40.691  1.00  0.00           H  
ATOM     63 2HG  GLU A   4       9.418  12.954  40.118  1.00  0.00           H  
ATOM     64  N   ALA A   5       6.829   9.255  37.968  1.00  0.00           N  
ATOM     65  CA  ALA A   5       6.440   8.267  36.974  1.00  0.00           C  
ATOM     66  C   ALA A   5       5.483   8.906  35.977  1.00  0.00           C  
ATOM     67  O   ALA A   5       5.532   8.604  34.786  1.00  0.00           O  
ATOM     68  CB  ALA A   5       5.799   7.055  37.625  1.00  0.00           C  
ATOM     69  H   ALA A   5       6.640   9.061  38.957  1.00  0.00           H  
ATOM     70  HA  ALA A   5       7.333   7.956  36.440  1.00  0.00           H  
ATOM     71 1HB  ALA A   5       5.533   6.327  36.861  1.00  0.00           H  
ATOM     72 2HB  ALA A   5       6.502   6.606  38.328  1.00  0.00           H  
ATOM     73 3HB  ALA A   5       4.904   7.358  38.159  1.00  0.00           H  
ATOM     74  N   LYS A   6       4.609   9.794  36.451  1.00  0.00           N  
ATOM     75  CA  LYS A   6       3.672  10.472  35.572  1.00  0.00           C  
ATOM     76  C   LYS A   6       4.416  11.315  34.542  1.00  0.00           C  
ATOM     77  O   LYS A   6       4.096  11.255  33.348  1.00  0.00           O  
ATOM     78  CB  LYS A   6       2.680  11.303  36.395  1.00  0.00           C  
ATOM     79  CG  LYS A   6       1.539  11.981  35.619  1.00  0.00           C  
ATOM     80  CD  LYS A   6       0.512  12.614  36.600  1.00  0.00           C  
ATOM     81  CE  LYS A   6      -0.648  13.284  35.868  1.00  0.00           C  
ATOM     82  NZ  LYS A   6      -1.718  13.780  36.819  1.00  0.00           N  
ATOM     83  H   LYS A   6       4.561   9.938  37.465  1.00  0.00           H  
ATOM     84  HA  LYS A   6       3.137   9.723  35.018  1.00  0.00           H  
ATOM     85 1HB  LYS A   6       2.281  10.695  37.196  1.00  0.00           H  
ATOM     86 2HB  LYS A   6       3.221  12.110  36.865  1.00  0.00           H  
ATOM     87 1HG  LYS A   6       1.954  12.765  34.977  1.00  0.00           H  
ATOM     88 2HG  LYS A   6       1.034  11.255  34.989  1.00  0.00           H  
ATOM     89 1HD  LYS A   6       0.109  11.855  37.265  1.00  0.00           H  
ATOM     90 2HD  LYS A   6       1.016  13.366  37.211  1.00  0.00           H  
ATOM     91 1HE  LYS A   6      -0.256  14.133  35.312  1.00  0.00           H  
ATOM     92 2HE  LYS A   6      -1.095  12.578  35.169  1.00  0.00           H  
ATOM     93 1HZ  LYS A   6      -2.451  14.225  36.290  1.00  0.00           H  
ATOM     94 2HZ  LYS A   6      -2.144  12.992  37.355  1.00  0.00           H  
ATOM     95 3HZ  LYS A   6      -1.328  14.444  37.468  1.00  0.00           H  
ATOM     96  N   GLU A   7       5.422  12.075  34.983  1.00  0.00           N  
ATOM     97  CA  GLU A   7       6.204  12.863  34.037  1.00  0.00           C  
ATOM     98  C   GLU A   7       7.001  11.981  33.081  1.00  0.00           C  
ATOM     99  O   GLU A   7       7.086  12.286  31.889  1.00  0.00           O  
ATOM    100  CB  GLU A   7       7.137  13.827  34.769  1.00  0.00           C  
ATOM    101  CG  GLU A   7       6.425  14.999  35.426  1.00  0.00           C  
ATOM    102  CD  GLU A   7       5.740  15.867  34.391  1.00  0.00           C  
ATOM    103  OE1 GLU A   7       6.346  16.100  33.365  1.00  0.00           O  
ATOM    104  OE2 GLU A   7       4.628  16.278  34.607  1.00  0.00           O  
ATOM    105  H   GLU A   7       5.601  12.131  35.991  1.00  0.00           H  
ATOM    106  HA  GLU A   7       5.512  13.458  33.441  1.00  0.00           H  
ATOM    107 1HB  GLU A   7       7.674  13.282  35.551  1.00  0.00           H  
ATOM    108 2HB  GLU A   7       7.878  14.218  34.073  1.00  0.00           H  
ATOM    109 1HG  GLU A   7       5.677  14.615  36.123  1.00  0.00           H  
ATOM    110 2HG  GLU A   7       7.144  15.593  35.989  1.00  0.00           H  
ATOM    111  N   GLU A   8       7.541  10.859  33.574  1.00  0.00           N  
ATOM    112  CA  GLU A   8       8.298   9.972  32.703  1.00  0.00           C  
ATOM    113  C   GLU A   8       7.351   9.353  31.682  1.00  0.00           C  
ATOM    114  O   GLU A   8       7.700   9.220  30.508  1.00  0.00           O  
ATOM    115  CB  GLU A   8       9.019   8.893  33.515  1.00  0.00           C  
ATOM    116  CG  GLU A   8       9.919   7.930  32.707  1.00  0.00           C  
ATOM    117  CD  GLU A   8      11.126   8.589  32.057  1.00  0.00           C  
ATOM    118  OE1 GLU A   8      11.468   9.697  32.414  1.00  0.00           O  
ATOM    119  OE2 GLU A   8      11.735   7.957  31.228  1.00  0.00           O  
ATOM    120  H   GLU A   8       7.473  10.661  34.577  1.00  0.00           H  
ATOM    121  HA  GLU A   8       9.044  10.558  32.170  1.00  0.00           H  
ATOM    122 1HB  GLU A   8       9.639   9.374  34.272  1.00  0.00           H  
ATOM    123 2HB  GLU A   8       8.285   8.302  34.044  1.00  0.00           H  
ATOM    124 1HG  GLU A   8      10.263   7.141  33.371  1.00  0.00           H  
ATOM    125 2HG  GLU A   8       9.314   7.470  31.932  1.00  0.00           H  
ATOM    126  N   SER A   9       6.138   8.999  32.121  1.00  0.00           N  
ATOM    127  CA  SER A   9       5.150   8.397  31.249  1.00  0.00           C  
ATOM    128  C   SER A   9       4.791   9.362  30.133  1.00  0.00           C  
ATOM    129  O   SER A   9       4.674   8.963  28.968  1.00  0.00           O  
ATOM    130  CB  SER A   9       3.896   8.045  32.033  1.00  0.00           C  
ATOM    131  OG  SER A   9       4.149   7.050  32.992  1.00  0.00           O  
ATOM    132  H   SER A   9       5.919   9.103  33.107  1.00  0.00           H  
ATOM    133  HA  SER A   9       5.581   7.503  30.820  1.00  0.00           H  
ATOM    134 1HB  SER A   9       3.509   8.931  32.523  1.00  0.00           H  
ATOM    135 2HB  SER A   9       3.136   7.703  31.342  1.00  0.00           H  
ATOM    136  HG  SER A   9       4.641   7.500  33.718  1.00  0.00           H  
ATOM    137  N   ARG A  10       4.641  10.644  30.486  1.00  0.00           N  
ATOM    138  CA  ARG A  10       4.348  11.682  29.516  1.00  0.00           C  
ATOM    139  C   ARG A  10       5.472  11.753  28.485  1.00  0.00           C  
ATOM    140  O   ARG A  10       5.212  11.724  27.283  1.00  0.00           O  
ATOM    141  CB  ARG A  10       4.176  13.029  30.208  1.00  0.00           C  
ATOM    142  CG  ARG A  10       3.811  14.187  29.296  1.00  0.00           C  
ATOM    143  CD  ARG A  10       3.683  15.490  30.050  1.00  0.00           C  
ATOM    144  NE  ARG A  10       4.959  15.981  30.619  1.00  0.00           N  
ATOM    145  CZ  ARG A  10       5.943  16.593  29.929  1.00  0.00           C  
ATOM    146  NH1 ARG A  10       5.864  16.786  28.619  1.00  0.00           N  
ATOM    147  NH2 ARG A  10       6.991  17.006  30.611  1.00  0.00           N  
ATOM    148  H   ARG A  10       4.682  10.888  31.481  1.00  0.00           H  
ATOM    149  HA  ARG A  10       3.420  11.434  29.005  1.00  0.00           H  
ATOM    150 1HB  ARG A  10       3.413  12.946  30.979  1.00  0.00           H  
ATOM    151 2HB  ARG A  10       5.104  13.297  30.707  1.00  0.00           H  
ATOM    152 1HG  ARG A  10       4.574  14.299  28.522  1.00  0.00           H  
ATOM    153 2HG  ARG A  10       2.854  13.977  28.819  1.00  0.00           H  
ATOM    154 1HD  ARG A  10       3.285  16.256  29.387  1.00  0.00           H  
ATOM    155 2HD  ARG A  10       2.988  15.344  30.878  1.00  0.00           H  
ATOM    156  HE  ARG A  10       5.119  15.904  31.643  1.00  0.00           H  
ATOM    157 1HH1 ARG A  10       5.051  16.462  28.095  1.00  0.00           H  
ATOM    158 2HH1 ARG A  10       6.613  17.246  28.125  1.00  0.00           H  
ATOM    159 1HH2 ARG A  10       6.993  16.840  31.633  1.00  0.00           H  
ATOM    160 2HH2 ARG A  10       7.756  17.475  30.154  1.00  0.00           H  
ATOM    161  N   LYS A  11       6.730  11.784  28.952  1.00  0.00           N  
ATOM    162  CA  LYS A  11       7.874  11.864  28.047  1.00  0.00           C  
ATOM    163  C   LYS A  11       7.896  10.687  27.079  1.00  0.00           C  
ATOM    164  O   LYS A  11       8.171  10.876  25.890  1.00  0.00           O  
ATOM    165  CB  LYS A  11       9.176  11.894  28.854  1.00  0.00           C  
ATOM    166  CG  LYS A  11       9.435  13.197  29.610  1.00  0.00           C  
ATOM    167  CD  LYS A  11      10.717  13.100  30.442  1.00  0.00           C  
ATOM    168  CE  LYS A  11      10.963  14.366  31.245  1.00  0.00           C  
ATOM    169  NZ  LYS A  11      12.142  14.224  32.144  1.00  0.00           N  
ATOM    170  H   LYS A  11       6.883  11.803  29.967  1.00  0.00           H  
ATOM    171  HA  LYS A  11       7.792  12.780  27.468  1.00  0.00           H  
ATOM    172 1HB  LYS A  11       9.168  11.087  29.583  1.00  0.00           H  
ATOM    173 2HB  LYS A  11      10.015  11.719  28.185  1.00  0.00           H  
ATOM    174 1HG  LYS A  11       9.530  14.014  28.895  1.00  0.00           H  
ATOM    175 2HG  LYS A  11       8.595  13.413  30.264  1.00  0.00           H  
ATOM    176 1HD  LYS A  11      10.643  12.253  31.131  1.00  0.00           H  
ATOM    177 2HD  LYS A  11      11.565  12.930  29.782  1.00  0.00           H  
ATOM    178 1HE  LYS A  11      11.141  15.191  30.558  1.00  0.00           H  
ATOM    179 2HE  LYS A  11      10.080  14.588  31.848  1.00  0.00           H  
ATOM    180 1HZ  LYS A  11      12.282  15.079  32.663  1.00  0.00           H  
ATOM    181 2HZ  LYS A  11      11.961  13.460  32.790  1.00  0.00           H  
ATOM    182 3HZ  LYS A  11      12.969  14.020  31.601  1.00  0.00           H  
ATOM    183  N   ILE A  12       7.573   9.484  27.567  1.00  0.00           N  
ATOM    184  CA  ILE A  12       7.535   8.305  26.719  1.00  0.00           C  
ATOM    185  C   ILE A  12       6.438   8.464  25.666  1.00  0.00           C  
ATOM    186  O   ILE A  12       6.657   8.226  24.480  1.00  0.00           O  
ATOM    187  CB  ILE A  12       7.293   7.026  27.561  1.00  0.00           C  
ATOM    188  CG1 ILE A  12       8.535   6.754  28.474  1.00  0.00           C  
ATOM    189  CG2 ILE A  12       7.024   5.804  26.611  1.00  0.00           C  
ATOM    190  CD1 ILE A  12       8.296   5.743  29.601  1.00  0.00           C  
ATOM    191  H   ILE A  12       7.407   9.400  28.576  1.00  0.00           H  
ATOM    192  HA  ILE A  12       8.492   8.211  26.210  1.00  0.00           H  
ATOM    193  HB  ILE A  12       6.445   7.179  28.213  1.00  0.00           H  
ATOM    194 1HG1 ILE A  12       9.339   6.374  27.843  1.00  0.00           H  
ATOM    195 2HG1 ILE A  12       8.868   7.693  28.918  1.00  0.00           H  
ATOM    196 1HG2 ILE A  12       6.864   4.907  27.185  1.00  0.00           H  
ATOM    197 2HG2 ILE A  12       6.146   5.985  25.999  1.00  0.00           H  
ATOM    198 3HG2 ILE A  12       7.889   5.653  25.960  1.00  0.00           H  
ATOM    199 1HD1 ILE A  12       9.220   5.618  30.169  1.00  0.00           H  
ATOM    200 2HD1 ILE A  12       7.527   6.126  30.261  1.00  0.00           H  
ATOM    201 3HD1 ILE A  12       7.988   4.789  29.202  1.00  0.00           H  
ATOM    202  N   ALA A  13       5.236   8.871  26.098  1.00  0.00           N  
ATOM    203  CA  ALA A  13       4.140   9.040  25.149  1.00  0.00           C  
ATOM    204  C   ALA A  13       4.461  10.104  24.092  1.00  0.00           C  
ATOM    205  O   ALA A  13       4.091   9.939  22.918  1.00  0.00           O  
ATOM    206  CB  ALA A  13       2.879   9.452  25.902  1.00  0.00           C  
ATOM    207  H   ALA A  13       5.082   9.031  27.094  1.00  0.00           H  
ATOM    208  HA  ALA A  13       3.969   8.098  24.651  1.00  0.00           H  
ATOM    209 1HB  ALA A  13       2.056   9.555  25.198  1.00  0.00           H  
ATOM    210 2HB  ALA A  13       2.640   8.687  26.642  1.00  0.00           H  
ATOM    211 3HB  ALA A  13       3.058  10.403  26.404  1.00  0.00           H  
ATOM    212  N   ASP A  14       5.157  11.175  24.464  1.00  0.00           N  
ATOM    213  CA  ASP A  14       5.506  12.216  23.507  1.00  0.00           C  
ATOM    214  C   ASP A  14       6.630  11.808  22.549  1.00  0.00           C  
ATOM    215  O   ASP A  14       6.604  12.175  21.373  1.00  0.00           O  
ATOM    216  CB  ASP A  14       5.917  13.508  24.224  1.00  0.00           C  
ATOM    217  CG  ASP A  14       4.769  14.282  24.917  1.00  0.00           C  
ATOM    218  OD1 ASP A  14       3.614  14.022  24.664  1.00  0.00           O  
ATOM    219  OD2 ASP A  14       5.084  15.171  25.682  1.00  0.00           O  
ATOM    220  H   ASP A  14       5.382  11.296  25.459  1.00  0.00           H  
ATOM    221  HA  ASP A  14       4.620  12.431  22.911  1.00  0.00           H  
ATOM    222 1HB  ASP A  14       6.656  13.251  24.988  1.00  0.00           H  
ATOM    223 2HB  ASP A  14       6.408  14.171  23.514  1.00  0.00           H  
ATOM    224  N   HIS A  15       7.648  11.023  23.034  1.00  0.00           N  
ATOM    225  CA  HIS A  15       8.794  10.685  22.194  1.00  0.00           C  
ATOM    226  C   HIS A  15       8.535   9.422  21.409  1.00  0.00           C  
ATOM    227  O   HIS A  15       9.097   9.334  20.268  1.00  0.00           O  
ATOM    228  CB  HIS A  15       9.985  10.489  23.146  1.00  0.00           C  
ATOM    229  CG  HIS A  15      11.267  10.234  22.409  1.00  0.00           C  
ATOM    230  ND1 HIS A  15      11.963  11.162  21.636  1.00  0.00           N  
ATOM    231  CD2 HIS A  15      11.910   9.004  22.426  1.00  0.00           C  
ATOM    232  CE1 HIS A  15      13.000  10.401  21.240  1.00  0.00           C  
ATOM    233  NE2 HIS A  15      13.045   9.108  21.662  1.00  0.00           N  
ATOM    234  H   HIS A  15       7.604  10.677  23.982  1.00  0.00           H  
ATOM    235  HA  HIS A  15       8.918  11.495  21.456  1.00  0.00           H  
ATOM    236 1HB  HIS A  15      10.104  11.377  23.768  1.00  0.00           H  
ATOM    237 2HB  HIS A  15       9.813   9.638  23.834  1.00  0.00           H  
ATOM    238  HD2 HIS A  15      11.566   8.115  22.956  1.00  0.00           H  
ATOM    239  HE1 HIS A  15      13.823  10.726  20.604  1.00  0.00           H  
ATOM    240  HE2 HIS A  15      13.764   8.437  21.434  1.00  0.00           H  
ATOM    241  N   GLY A  16       7.904   8.382  21.911  1.00  0.00           N  
ATOM    242  CA  GLY A  16       7.754   7.138  21.173  1.00  0.00           C  
ATOM    243  C   GLY A  16       6.730   7.279  20.052  1.00  0.00           C  
ATOM    244  O   GLY A  16       5.742   7.998  20.183  1.00  0.00           O  
ATOM    245  H   GLY A  16       7.484   8.453  22.841  1.00  0.00           H  
ATOM    246 1HA  GLY A  16       8.716   6.836  20.760  1.00  0.00           H  
ATOM    247 2HA  GLY A  16       7.442   6.351  21.864  1.00  0.00           H  
ATOM    248  N   HIS A  17       6.955   6.584  18.955  1.00  0.00           N  
ATOM    249  CA  HIS A  17       5.978   6.468  17.876  1.00  0.00           C  
ATOM    250  C   HIS A  17       5.636   5.022  17.608  1.00  0.00           C  
ATOM    251  O   HIS A  17       4.739   4.663  16.928  1.00  0.00           O  
ATOM    252  CB  HIS A  17       6.627   7.104  16.636  1.00  0.00           C  
ATOM    253  CG  HIS A  17       5.693   7.146  15.462  1.00  0.00           C  
ATOM    254  ND1 HIS A  17       4.574   7.967  15.339  1.00  0.00           N  
ATOM    255  CD2 HIS A  17       5.858   6.342  14.342  1.00  0.00           C  
ATOM    256  CE1 HIS A  17       4.143   7.589  14.122  1.00  0.00           C  
ATOM    257  NE2 HIS A  17       4.845   6.627  13.463  1.00  0.00           N  
ATOM    258  H   HIS A  17       7.842   6.110  18.857  1.00  0.00           H  
ATOM    259  HA  HIS A  17       5.048   6.955  18.214  1.00  0.00           H  
ATOM    260 1HB  HIS A  17       6.945   8.120  16.872  1.00  0.00           H  
ATOM    261 2HB  HIS A  17       7.535   6.547  16.329  1.00  0.00           H  
ATOM    262  HD2 HIS A  17       6.655   5.613  14.197  1.00  0.00           H  
ATOM    263  HE1 HIS A  17       3.270   7.985  13.603  1.00  0.00           H  
ATOM    264  HE2 HIS A  17       4.624   6.255  12.551  1.00  0.00           H  
ATOM    265  N   ASP A  18       6.486   4.241  18.308  1.00  0.00           N  
ATOM    266  CA  ASP A  18       6.381   2.791  18.266  1.00  0.00           C  
ATOM    267  C   ASP A  18       5.526   2.299  19.404  1.00  0.00           C  
ATOM    268  O   ASP A  18       5.950   2.332  20.560  1.00  0.00           O  
ATOM    269  CB  ASP A  18       7.722   2.071  18.359  1.00  0.00           C  
ATOM    270  CG  ASP A  18       7.527   0.511  18.315  1.00  0.00           C  
ATOM    271  OD1 ASP A  18       6.384   0.058  18.205  1.00  0.00           O  
ATOM    272  OD2 ASP A  18       8.485  -0.192  18.459  1.00  0.00           O  
ATOM    273  H   ASP A  18       7.202   4.703  18.854  1.00  0.00           H  
ATOM    274  HA  ASP A  18       5.904   2.504  17.333  1.00  0.00           H  
ATOM    275 1HB  ASP A  18       8.354   2.366  17.526  1.00  0.00           H  
ATOM    276 2HB  ASP A  18       8.234   2.354  19.277  1.00  0.00           H  
ATOM    277  N   GLY A  19       4.311   1.879  19.101  1.00  0.00           N  
ATOM    278  CA  GLY A  19       3.391   1.438  20.130  1.00  0.00           C  
ATOM    279  C   GLY A  19       3.947   0.273  20.956  1.00  0.00           C  
ATOM    280  O   GLY A  19       3.640   0.160  22.143  1.00  0.00           O  
ATOM    281  H   GLY A  19       4.030   1.880  18.130  1.00  0.00           H  
ATOM    282 1HA  GLY A  19       3.157   2.273  20.787  1.00  0.00           H  
ATOM    283 2HA  GLY A  19       2.456   1.139  19.660  1.00  0.00           H  
ATOM    284  N   HIS A  20       4.779  -0.598  20.367  1.00  0.00           N  
ATOM    285  CA  HIS A  20       5.287  -1.723  21.141  1.00  0.00           C  
ATOM    286  C   HIS A  20       6.285  -1.258  22.180  1.00  0.00           C  
ATOM    287  O   HIS A  20       6.128  -1.532  23.378  1.00  0.00           O  
ATOM    288  CB  HIS A  20       5.948  -2.761  20.234  1.00  0.00           C  
ATOM    289  CG  HIS A  20       6.428  -3.971  20.966  1.00  0.00           C  
ATOM    290  ND1 HIS A  20       7.667  -4.044  21.580  1.00  0.00           N  
ATOM    291  CD2 HIS A  20       5.826  -5.161  21.191  1.00  0.00           C  
ATOM    292  CE1 HIS A  20       7.795  -5.227  22.153  1.00  0.00           C  
ATOM    293  NE2 HIS A  20       6.696  -5.918  21.923  1.00  0.00           N  
ATOM    294  H   HIS A  20       5.088  -0.490  19.387  1.00  0.00           H  
ATOM    295  HA  HIS A  20       4.462  -2.205  21.668  1.00  0.00           H  
ATOM    296 1HB  HIS A  20       5.245  -3.074  19.464  1.00  0.00           H  
ATOM    297 2HB  HIS A  20       6.802  -2.303  19.724  1.00  0.00           H  
ATOM    298  HD2 HIS A  20       4.833  -5.465  20.852  1.00  0.00           H  
ATOM    299  HE1 HIS A  20       8.661  -5.580  22.709  1.00  0.00           H  
ATOM    300  HE2 HIS A  20       6.519  -6.880  22.243  1.00  0.00           H  
ATOM    301  N   LYS A  21       7.301  -0.525  21.732  1.00  0.00           N  
ATOM    302  CA  LYS A  21       8.331  -0.065  22.635  1.00  0.00           C  
ATOM    303  C   LYS A  21       7.765   0.903  23.665  1.00  0.00           C  
ATOM    304  O   LYS A  21       8.077   0.793  24.849  1.00  0.00           O  
ATOM    305  CB  LYS A  21       9.470   0.584  21.853  1.00  0.00           C  
ATOM    306  CG  LYS A  21      10.664   1.074  22.692  1.00  0.00           C  
ATOM    307  CD  LYS A  21      11.361  -0.104  23.398  1.00  0.00           C  
ATOM    308  CE  LYS A  21      12.806   0.220  23.802  1.00  0.00           C  
ATOM    309  NZ  LYS A  21      12.895   1.340  24.783  1.00  0.00           N  
ATOM    310  H   LYS A  21       7.377  -0.336  20.735  1.00  0.00           H  
ATOM    311  HA  LYS A  21       8.723  -0.932  23.164  1.00  0.00           H  
ATOM    312 1HB  LYS A  21       9.840  -0.125  21.107  1.00  0.00           H  
ATOM    313 2HB  LYS A  21       9.082   1.440  21.309  1.00  0.00           H  
ATOM    314 1HG  LYS A  21      11.375   1.576  22.037  1.00  0.00           H  
ATOM    315 2HG  LYS A  21      10.318   1.788  23.447  1.00  0.00           H  
ATOM    316 1HD  LYS A  21      10.806  -0.331  24.315  1.00  0.00           H  
ATOM    317 2HD  LYS A  21      11.351  -0.985  22.758  1.00  0.00           H  
ATOM    318 1HE  LYS A  21      13.248  -0.668  24.246  1.00  0.00           H  
ATOM    319 2HE  LYS A  21      13.368   0.488  22.910  1.00  0.00           H  
ATOM    320 1HZ  LYS A  21      13.852   1.514  25.024  1.00  0.00           H  
ATOM    321 2HZ  LYS A  21      12.494   2.187  24.394  1.00  0.00           H  
ATOM    322 3HZ  LYS A  21      12.369   1.103  25.650  1.00  0.00           H  
ATOM    323  N   ALA A  22       6.891   1.833  23.246  1.00  0.00           N  
ATOM    324  CA  ALA A  22       6.354   2.782  24.211  1.00  0.00           C  
ATOM    325  C   ALA A  22       5.633   2.045  25.329  1.00  0.00           C  
ATOM    326  O   ALA A  22       5.830   2.361  26.508  1.00  0.00           O  
ATOM    327  CB  ALA A  22       5.399   3.742  23.524  1.00  0.00           C  
ATOM    328  H   ALA A  22       6.631   1.916  22.260  1.00  0.00           H  
ATOM    329  HA  ALA A  22       7.182   3.341  24.641  1.00  0.00           H  
ATOM    330 1HB  ALA A  22       5.013   4.457  24.248  1.00  0.00           H  
ATOM    331 2HB  ALA A  22       5.926   4.272  22.730  1.00  0.00           H  
ATOM    332 3HB  ALA A  22       4.572   3.176  23.089  1.00  0.00           H  
ATOM    333  N   VAL A  23       4.867   1.010  24.988  1.00  0.00           N  
ATOM    334  CA  VAL A  23       4.197   0.226  26.003  1.00  0.00           C  
ATOM    335  C   VAL A  23       5.195  -0.500  26.874  1.00  0.00           C  
ATOM    336  O   VAL A  23       5.026  -0.533  28.088  1.00  0.00           O  
ATOM    337  CB  VAL A  23       3.210  -0.753  25.382  1.00  0.00           C  
ATOM    338  CG1 VAL A  23       2.659  -1.732  26.430  1.00  0.00           C  
ATOM    339  CG2 VAL A  23       2.091   0.033  24.819  1.00  0.00           C  
ATOM    340  H   VAL A  23       4.703   0.792  23.997  1.00  0.00           H  
ATOM    341  HA  VAL A  23       3.629   0.910  26.635  1.00  0.00           H  
ATOM    342  HB  VAL A  23       3.714  -1.317  24.590  1.00  0.00           H  
ATOM    343 1HG1 VAL A  23       1.952  -2.403  25.947  1.00  0.00           H  
ATOM    344 2HG1 VAL A  23       3.466  -2.321  26.863  1.00  0.00           H  
ATOM    345 3HG1 VAL A  23       2.154  -1.178  27.225  1.00  0.00           H  
ATOM    346 1HG2 VAL A  23       1.391  -0.628  24.344  1.00  0.00           H  
ATOM    347 2HG2 VAL A  23       1.608   0.568  25.627  1.00  0.00           H  
ATOM    348 3HG2 VAL A  23       2.453   0.743  24.093  1.00  0.00           H  
ATOM    349  N   ALA A  24       6.211  -1.128  26.273  1.00  0.00           N  
ATOM    350  CA  ALA A  24       7.191  -1.862  27.058  1.00  0.00           C  
ATOM    351  C   ALA A  24       7.879  -0.963  28.087  1.00  0.00           C  
ATOM    352  O   ALA A  24       8.102  -1.388  29.228  1.00  0.00           O  
ATOM    353  CB  ALA A  24       8.229  -2.473  26.136  1.00  0.00           C  
ATOM    354  H   ALA A  24       6.282  -1.117  25.250  1.00  0.00           H  
ATOM    355  HA  ALA A  24       6.668  -2.654  27.593  1.00  0.00           H  
ATOM    356 1HB  ALA A  24       8.945  -3.041  26.722  1.00  0.00           H  
ATOM    357 2HB  ALA A  24       7.736  -3.128  25.415  1.00  0.00           H  
ATOM    358 3HB  ALA A  24       8.744  -1.673  25.606  1.00  0.00           H  
ATOM    359  N   ASP A  25       8.187   0.285  27.707  1.00  0.00           N  
ATOM    360  CA  ASP A  25       8.834   1.196  28.640  1.00  0.00           C  
ATOM    361  C   ASP A  25       7.864   1.657  29.723  1.00  0.00           C  
ATOM    362  O   ASP A  25       8.236   1.719  30.901  1.00  0.00           O  
ATOM    363  CB  ASP A  25       9.421   2.408  27.916  1.00  0.00           C  
ATOM    364  CG  ASP A  25      10.716   2.133  27.056  1.00  0.00           C  
ATOM    365  OD1 ASP A  25      11.401   1.109  27.192  1.00  0.00           O  
ATOM    366  OD2 ASP A  25      11.044   2.992  26.271  1.00  0.00           O  
ATOM    367  H   ASP A  25       8.030   0.561  26.731  1.00  0.00           H  
ATOM    368  HA  ASP A  25       9.645   0.668  29.128  1.00  0.00           H  
ATOM    369 1HB  ASP A  25       8.651   2.815  27.249  1.00  0.00           H  
ATOM    370 2HB  ASP A  25       9.658   3.176  28.642  1.00  0.00           H  
ATOM    371  N   LEU A  26       6.609   1.940  29.355  1.00  0.00           N  
ATOM    372  CA  LEU A  26       5.631   2.355  30.351  1.00  0.00           C  
ATOM    373  C   LEU A  26       5.350   1.231  31.324  1.00  0.00           C  
ATOM    374  O   LEU A  26       5.206   1.469  32.523  1.00  0.00           O  
ATOM    375  CB  LEU A  26       4.311   2.758  29.691  1.00  0.00           C  
ATOM    376  CG  LEU A  26       4.321   4.032  28.856  1.00  0.00           C  
ATOM    377  CD1 LEU A  26       3.026   4.142  28.121  1.00  0.00           C  
ATOM    378  CD2 LEU A  26       4.530   5.227  29.737  1.00  0.00           C  
ATOM    379  H   LEU A  26       6.346   1.906  28.365  1.00  0.00           H  
ATOM    380  HA  LEU A  26       6.043   3.181  30.918  1.00  0.00           H  
ATOM    381 1HB  LEU A  26       4.001   1.941  29.038  1.00  0.00           H  
ATOM    382 2HB  LEU A  26       3.557   2.873  30.471  1.00  0.00           H  
ATOM    383  HG  LEU A  26       5.105   3.984  28.138  1.00  0.00           H  
ATOM    384 1HD1 LEU A  26       3.030   5.044  27.508  1.00  0.00           H  
ATOM    385 2HD1 LEU A  26       2.915   3.271  27.483  1.00  0.00           H  
ATOM    386 3HD1 LEU A  26       2.201   4.187  28.829  1.00  0.00           H  
ATOM    387 1HD2 LEU A  26       4.523   6.124  29.120  1.00  0.00           H  
ATOM    388 2HD2 LEU A  26       3.750   5.284  30.464  1.00  0.00           H  
ATOM    389 3HD2 LEU A  26       5.466   5.155  30.245  1.00  0.00           H  
ATOM    390  N   GLN A  27       5.302   0.001  30.817  1.00  0.00           N  
ATOM    391  CA  GLN A  27       5.025  -1.141  31.651  1.00  0.00           C  
ATOM    392  C   GLN A  27       6.162  -1.357  32.636  1.00  0.00           C  
ATOM    393  O   GLN A  27       5.913  -1.556  33.826  1.00  0.00           O  
ATOM    394  CB  GLN A  27       4.784  -2.355  30.752  1.00  0.00           C  
ATOM    395  CG  GLN A  27       4.386  -3.617  31.438  1.00  0.00           C  
ATOM    396  CD  GLN A  27       3.078  -3.482  32.186  1.00  0.00           C  
ATOM    397  OE1 GLN A  27       2.280  -2.559  31.938  1.00  0.00           O  
ATOM    398  NE2 GLN A  27       2.840  -4.397  33.102  1.00  0.00           N  
ATOM    399  H   GLN A  27       5.416  -0.135  29.813  1.00  0.00           H  
ATOM    400  HA  GLN A  27       4.123  -0.934  32.219  1.00  0.00           H  
ATOM    401 1HB  GLN A  27       4.003  -2.109  30.030  1.00  0.00           H  
ATOM    402 2HB  GLN A  27       5.688  -2.557  30.178  1.00  0.00           H  
ATOM    403 1HG  GLN A  27       4.292  -4.376  30.684  1.00  0.00           H  
ATOM    404 2HG  GLN A  27       5.158  -3.892  32.144  1.00  0.00           H  
ATOM    405 1HE2 GLN A  27       2.004  -4.338  33.664  1.00  0.00           H  
ATOM    406 2HE2 GLN A  27       3.483  -5.157  33.256  1.00  0.00           H  
ATOM    407  N   ARG A  28       7.414  -1.238  32.184  1.00  0.00           N  
ATOM    408  CA  ARG A  28       8.536  -1.398  33.096  1.00  0.00           C  
ATOM    409  C   ARG A  28       8.439  -0.358  34.208  1.00  0.00           C  
ATOM    410  O   ARG A  28       8.665  -0.667  35.382  1.00  0.00           O  
ATOM    411  CB  ARG A  28       9.851  -1.277  32.358  1.00  0.00           C  
ATOM    412  CG  ARG A  28      11.106  -1.570  33.190  1.00  0.00           C  
ATOM    413  CD  ARG A  28      12.329  -1.630  32.324  1.00  0.00           C  
ATOM    414  NE  ARG A  28      12.620  -0.337  31.684  1.00  0.00           N  
ATOM    415  CZ  ARG A  28      12.397  -0.017  30.375  1.00  0.00           C  
ATOM    416  NH1 ARG A  28      11.852  -0.859  29.523  1.00  0.00           N  
ATOM    417  NH2 ARG A  28      12.711   1.175  29.919  1.00  0.00           N  
ATOM    418  H   ARG A  28       7.595  -1.093  31.184  1.00  0.00           H  
ATOM    419  HA  ARG A  28       8.487  -2.388  33.540  1.00  0.00           H  
ATOM    420 1HB  ARG A  28       9.842  -1.954  31.507  1.00  0.00           H  
ATOM    421 2HB  ARG A  28       9.935  -0.263  31.962  1.00  0.00           H  
ATOM    422 1HG  ARG A  28      11.245  -0.778  33.927  1.00  0.00           H  
ATOM    423 2HG  ARG A  28      10.990  -2.526  33.704  1.00  0.00           H  
ATOM    424 1HD  ARG A  28      13.184  -1.893  32.951  1.00  0.00           H  
ATOM    425 2HD  ARG A  28      12.206  -2.390  31.560  1.00  0.00           H  
ATOM    426  HE  ARG A  28      13.041   0.376  32.268  1.00  0.00           H  
ATOM    427 1HH1 ARG A  28      11.574  -1.784  29.805  1.00  0.00           H  
ATOM    428 2HH1 ARG A  28      11.685  -0.524  28.557  1.00  0.00           H  
ATOM    429 1HH2 ARG A  28      13.124   1.872  30.520  1.00  0.00           H  
ATOM    430 2HH2 ARG A  28      12.501   1.368  28.926  1.00  0.00           H  
ATOM    431  N   LEU A  29       8.082   0.873  33.839  1.00  0.00           N  
ATOM    432  CA  LEU A  29       7.926   1.953  34.796  1.00  0.00           C  
ATOM    433  C   LEU A  29       6.828   1.635  35.817  1.00  0.00           C  
ATOM    434  O   LEU A  29       7.037   1.820  37.021  1.00  0.00           O  
ATOM    435  CB  LEU A  29       7.607   3.248  34.022  1.00  0.00           C  
ATOM    436  CG  LEU A  29       7.360   4.546  34.797  1.00  0.00           C  
ATOM    437  CD1 LEU A  29       8.597   4.942  35.602  1.00  0.00           C  
ATOM    438  CD2 LEU A  29       6.989   5.630  33.766  1.00  0.00           C  
ATOM    439  H   LEU A  29       7.953   1.078  32.842  1.00  0.00           H  
ATOM    440  HA  LEU A  29       8.869   2.070  35.323  1.00  0.00           H  
ATOM    441 1HB  LEU A  29       8.421   3.428  33.321  1.00  0.00           H  
ATOM    442 2HB  LEU A  29       6.719   3.075  33.441  1.00  0.00           H  
ATOM    443  HG  LEU A  29       6.532   4.408  35.492  1.00  0.00           H  
ATOM    444 1HD1 LEU A  29       8.407   5.865  36.134  1.00  0.00           H  
ATOM    445 2HD1 LEU A  29       8.836   4.161  36.325  1.00  0.00           H  
ATOM    446 3HD1 LEU A  29       9.440   5.084  34.927  1.00  0.00           H  
ATOM    447 1HD2 LEU A  29       6.788   6.556  34.274  1.00  0.00           H  
ATOM    448 2HD2 LEU A  29       7.808   5.772  33.064  1.00  0.00           H  
ATOM    449 3HD2 LEU A  29       6.099   5.317  33.220  1.00  0.00           H  
ATOM    450  N   ASN A  30       5.670   1.134  35.350  1.00  0.00           N  
ATOM    451  CA  ASN A  30       4.540   0.801  36.221  1.00  0.00           C  
ATOM    452  C   ASN A  30       4.917  -0.276  37.238  1.00  0.00           C  
ATOM    453  O   ASN A  30       4.468  -0.250  38.392  1.00  0.00           O  
ATOM    454  CB  ASN A  30       3.383   0.305  35.373  1.00  0.00           C  
ATOM    455  CG  ASN A  30       2.780   1.395  34.564  1.00  0.00           C  
ATOM    456  OD1 ASN A  30       2.953   2.579  34.889  1.00  0.00           O  
ATOM    457  ND2 ASN A  30       2.090   1.044  33.507  1.00  0.00           N  
ATOM    458  H   ASN A  30       5.554   1.056  34.334  1.00  0.00           H  
ATOM    459  HA  ASN A  30       4.245   1.695  36.771  1.00  0.00           H  
ATOM    460 1HB  ASN A  30       3.735  -0.476  34.699  1.00  0.00           H  
ATOM    461 2HB  ASN A  30       2.617  -0.136  36.010  1.00  0.00           H  
ATOM    462 1HD2 ASN A  30       1.674   1.760  32.922  1.00  0.00           H  
ATOM    463 2HD2 ASN A  30       1.988   0.079  33.262  1.00  0.00           H  
ATOM    464  N   ILE A  31       5.734  -1.222  36.794  1.00  0.00           N  
ATOM    465  CA  ILE A  31       6.219  -2.315  37.617  1.00  0.00           C  
ATOM    466  C   ILE A  31       7.163  -1.821  38.698  1.00  0.00           C  
ATOM    467  O   ILE A  31       7.026  -2.205  39.864  1.00  0.00           O  
ATOM    468  CB  ILE A  31       6.909  -3.349  36.731  1.00  0.00           C  
ATOM    469  CG1 ILE A  31       5.844  -4.018  35.828  1.00  0.00           C  
ATOM    470  CG2 ILE A  31       7.659  -4.378  37.592  1.00  0.00           C  
ATOM    471  CD1 ILE A  31       6.416  -4.770  34.673  1.00  0.00           C  
ATOM    472  H   ILE A  31       5.991  -1.189  35.800  1.00  0.00           H  
ATOM    473  HA  ILE A  31       5.366  -2.787  38.098  1.00  0.00           H  
ATOM    474  HB  ILE A  31       7.616  -2.846  36.080  1.00  0.00           H  
ATOM    475 1HG1 ILE A  31       5.283  -4.725  36.441  1.00  0.00           H  
ATOM    476 2HG1 ILE A  31       5.150  -3.269  35.450  1.00  0.00           H  
ATOM    477 1HG2 ILE A  31       8.137  -5.072  36.952  1.00  0.00           H  
ATOM    478 2HG2 ILE A  31       8.422  -3.899  38.207  1.00  0.00           H  
ATOM    479 3HG2 ILE A  31       6.955  -4.901  38.239  1.00  0.00           H  
ATOM    480 1HD1 ILE A  31       5.612  -5.231  34.113  1.00  0.00           H  
ATOM    481 2HD1 ILE A  31       6.957  -4.086  34.030  1.00  0.00           H  
ATOM    482 3HD1 ILE A  31       7.075  -5.501  35.022  1.00  0.00           H  
ATOM    483  N   GLU A  32       8.131  -0.990  38.313  1.00  0.00           N  
ATOM    484  CA  GLU A  32       9.075  -0.468  39.282  1.00  0.00           C  
ATOM    485  C   GLU A  32       8.355   0.451  40.274  1.00  0.00           C  
ATOM    486  O   GLU A  32       8.728   0.502  41.452  1.00  0.00           O  
ATOM    487  CB  GLU A  32      10.237   0.226  38.576  1.00  0.00           C  
ATOM    488  CG  GLU A  32      11.149  -0.752  37.760  1.00  0.00           C  
ATOM    489  CD  GLU A  32      11.814  -1.853  38.594  1.00  0.00           C  
ATOM    490  OE1 GLU A  32      12.284  -1.558  39.659  1.00  0.00           O  
ATOM    491  OE2 GLU A  32      11.854  -2.996  38.143  1.00  0.00           O  
ATOM    492  H   GLU A  32       8.227  -0.745  37.323  1.00  0.00           H  
ATOM    493  HA  GLU A  32       9.489  -1.306  39.841  1.00  0.00           H  
ATOM    494 1HB  GLU A  32       9.841   0.971  37.880  1.00  0.00           H  
ATOM    495 2HB  GLU A  32      10.856   0.745  39.306  1.00  0.00           H  
ATOM    496 1HG  GLU A  32      10.540  -1.230  36.993  1.00  0.00           H  
ATOM    497 2HG  GLU A  32      11.916  -0.172  37.254  1.00  0.00           H  
ATOM    498  N   LEU A  33       7.317   1.171  39.820  1.00  0.00           N  
ATOM    499  CA  LEU A  33       6.541   2.011  40.719  1.00  0.00           C  
ATOM    500  C   LEU A  33       5.832   1.118  41.735  1.00  0.00           C  
ATOM    501  O   LEU A  33       5.865   1.400  42.930  1.00  0.00           O  
ATOM    502  CB  LEU A  33       5.522   2.879  39.962  1.00  0.00           C  
ATOM    503  CG  LEU A  33       4.601   3.841  40.831  1.00  0.00           C  
ATOM    504  CD1 LEU A  33       5.463   4.867  41.614  1.00  0.00           C  
ATOM    505  CD2 LEU A  33       3.602   4.554  39.903  1.00  0.00           C  
ATOM    506  H   LEU A  33       7.084   1.153  38.821  1.00  0.00           H  
ATOM    507  HA  LEU A  33       7.235   2.659  41.249  1.00  0.00           H  
ATOM    508 1HB  LEU A  33       6.064   3.491  39.238  1.00  0.00           H  
ATOM    509 2HB  LEU A  33       4.864   2.211  39.404  1.00  0.00           H  
ATOM    510  HG  LEU A  33       4.052   3.247  41.555  1.00  0.00           H  
ATOM    511 1HD1 LEU A  33       4.825   5.498  42.204  1.00  0.00           H  
ATOM    512 2HD1 LEU A  33       6.147   4.352  42.282  1.00  0.00           H  
ATOM    513 3HD1 LEU A  33       6.031   5.484  40.913  1.00  0.00           H  
ATOM    514 1HD2 LEU A  33       2.952   5.200  40.476  1.00  0.00           H  
ATOM    515 2HD2 LEU A  33       4.148   5.147  39.176  1.00  0.00           H  
ATOM    516 3HD2 LEU A  33       2.999   3.808  39.382  1.00  0.00           H  
ATOM    517  N   ALA A  34       5.230   0.001  41.280  1.00  0.00           N  
ATOM    518  CA  ALA A  34       4.554  -0.907  42.206  1.00  0.00           C  
ATOM    519  C   ALA A  34       5.522  -1.394  43.281  1.00  0.00           C  
ATOM    520  O   ALA A  34       5.151  -1.495  44.458  1.00  0.00           O  
ATOM    521  CB  ALA A  34       3.993  -2.099  41.450  1.00  0.00           C  
ATOM    522  H   ALA A  34       5.183  -0.184  40.273  1.00  0.00           H  
ATOM    523  HA  ALA A  34       3.744  -0.362  42.688  1.00  0.00           H  
ATOM    524 1HB  ALA A  34       3.487  -2.756  42.132  1.00  0.00           H  
ATOM    525 2HB  ALA A  34       3.295  -1.750  40.689  1.00  0.00           H  
ATOM    526 3HB  ALA A  34       4.805  -2.638  40.970  1.00  0.00           H  
ATOM    527  N   HIS A  35       6.773  -1.665  42.880  1.00  0.00           N  
ATOM    528  CA  HIS A  35       7.819  -2.100  43.796  1.00  0.00           C  
ATOM    529  C   HIS A  35       8.096  -1.009  44.825  1.00  0.00           C  
ATOM    530  O   HIS A  35       8.136  -1.272  46.031  1.00  0.00           O  
ATOM    531  CB  HIS A  35       9.095  -2.470  43.035  1.00  0.00           C  
ATOM    532  CG  HIS A  35      10.182  -2.996  43.900  1.00  0.00           C  
ATOM    533  ND1 HIS A  35      10.164  -4.272  44.432  1.00  0.00           N  
ATOM    534  CD2 HIS A  35      11.326  -2.421  44.333  1.00  0.00           C  
ATOM    535  CE1 HIS A  35      11.253  -4.453  45.157  1.00  0.00           C  
ATOM    536  NE2 HIS A  35      11.976  -3.347  45.113  1.00  0.00           N  
ATOM    537  H   HIS A  35       6.971  -1.616  41.873  1.00  0.00           H  
ATOM    538  HA  HIS A  35       7.499  -2.976  44.349  1.00  0.00           H  
ATOM    539 1HB  HIS A  35       8.862  -3.212  42.271  1.00  0.00           H  
ATOM    540 2HB  HIS A  35       9.479  -1.597  42.523  1.00  0.00           H  
ATOM    541  HD1 HIS A  35       9.639  -5.051  44.070  1.00  0.00           H  
ATOM    542  HD2 HIS A  35      11.760  -1.434  44.173  1.00  0.00           H  
ATOM    543  HE1 HIS A  35      11.423  -5.403  45.663  1.00  0.00           H  
ATOM    544  N   LYS A  36       8.290   0.225  44.351  1.00  0.00           N  
ATOM    545  CA  LYS A  36       8.554   1.345  45.238  1.00  0.00           C  
ATOM    546  C   LYS A  36       7.411   1.592  46.214  1.00  0.00           C  
ATOM    547  O   LYS A  36       7.652   1.906  47.383  1.00  0.00           O  
ATOM    548  CB  LYS A  36       8.803   2.607  44.420  1.00  0.00           C  
ATOM    549  CG  LYS A  36       9.102   3.871  45.219  1.00  0.00           C  
ATOM    550  CD  LYS A  36      10.355   3.746  46.099  1.00  0.00           C  
ATOM    551  CE  LYS A  36      10.880   5.129  46.423  1.00  0.00           C  
ATOM    552  NZ  LYS A  36       9.921   5.953  47.274  1.00  0.00           N  
ATOM    553  H   LYS A  36       8.282   0.375  43.335  1.00  0.00           H  
ATOM    554  HA  LYS A  36       9.448   1.113  45.814  1.00  0.00           H  
ATOM    555 1HB  LYS A  36       9.629   2.431  43.731  1.00  0.00           H  
ATOM    556 2HB  LYS A  36       7.921   2.810  43.812  1.00  0.00           H  
ATOM    557 1HG  LYS A  36       9.255   4.686  44.515  1.00  0.00           H  
ATOM    558 2HG  LYS A  36       8.246   4.125  45.845  1.00  0.00           H  
ATOM    559 1HD  LYS A  36      10.102   3.241  47.037  1.00  0.00           H  
ATOM    560 2HD  LYS A  36      11.124   3.177  45.584  1.00  0.00           H  
ATOM    561 1HE  LYS A  36      11.841   5.066  46.926  1.00  0.00           H  
ATOM    562 2HE  LYS A  36      11.021   5.629  45.476  1.00  0.00           H  
ATOM    563 1HZ  LYS A  36      10.305   6.884  47.386  1.00  0.00           H  
ATOM    564 2HZ  LYS A  36       9.000   6.033  46.847  1.00  0.00           H  
ATOM    565 3HZ  LYS A  36       9.757   5.558  48.216  1.00  0.00           H  
ATOM    566  N   LEU A  37       6.172   1.512  45.742  1.00  0.00           N  
ATOM    567  CA  LEU A  37       5.049   1.749  46.626  1.00  0.00           C  
ATOM    568  C   LEU A  37       4.951   0.650  47.674  1.00  0.00           C  
ATOM    569  O   LEU A  37       4.639   0.936  48.835  1.00  0.00           O  
ATOM    570  CB  LEU A  37       3.767   1.908  45.810  1.00  0.00           C  
ATOM    571  CG  LEU A  37       3.717   3.199  44.917  1.00  0.00           C  
ATOM    572  CD1 LEU A  37       2.495   3.155  44.028  1.00  0.00           C  
ATOM    573  CD2 LEU A  37       3.692   4.460  45.781  1.00  0.00           C  
ATOM    574  H   LEU A  37       6.022   1.304  44.751  1.00  0.00           H  
ATOM    575  HA  LEU A  37       5.237   2.665  47.168  1.00  0.00           H  
ATOM    576 1HB  LEU A  37       3.680   1.043  45.148  1.00  0.00           H  
ATOM    577 2HB  LEU A  37       2.914   1.919  46.486  1.00  0.00           H  
ATOM    578  HG  LEU A  37       4.601   3.223  44.278  1.00  0.00           H  
ATOM    579 1HD1 LEU A  37       2.491   4.038  43.405  1.00  0.00           H  
ATOM    580 2HD1 LEU A  37       2.534   2.265  43.399  1.00  0.00           H  
ATOM    581 3HD1 LEU A  37       1.591   3.133  44.638  1.00  0.00           H  
ATOM    582 1HD2 LEU A  37       3.667   5.319  45.139  1.00  0.00           H  
ATOM    583 2HD2 LEU A  37       2.804   4.447  46.409  1.00  0.00           H  
ATOM    584 3HD2 LEU A  37       4.570   4.534  46.404  1.00  0.00           H  
ATOM    585  N   LEU A  38       5.237  -0.602  47.298  1.00  0.00           N  
ATOM    586  CA  LEU A  38       5.222  -1.665  48.287  1.00  0.00           C  
ATOM    587  C   LEU A  38       6.324  -1.400  49.314  1.00  0.00           C  
ATOM    588  O   LEU A  38       6.128  -1.643  50.507  1.00  0.00           O  
ATOM    589  CB  LEU A  38       5.385  -3.044  47.637  1.00  0.00           C  
ATOM    590  CG  LEU A  38       5.328  -4.294  48.602  1.00  0.00           C  
ATOM    591  CD1 LEU A  38       3.967  -4.348  49.351  1.00  0.00           C  
ATOM    592  CD2 LEU A  38       5.530  -5.557  47.769  1.00  0.00           C  
ATOM    593  H   LEU A  38       5.415  -0.827  46.312  1.00  0.00           H  
ATOM    594  HA  LEU A  38       4.264  -1.627  48.792  1.00  0.00           H  
ATOM    595 1HB  LEU A  38       4.608  -3.160  46.884  1.00  0.00           H  
ATOM    596 2HB  LEU A  38       6.352  -3.062  47.124  1.00  0.00           H  
ATOM    597  HG  LEU A  38       6.128  -4.224  49.354  1.00  0.00           H  
ATOM    598 1HD1 LEU A  38       3.953  -5.225  50.004  1.00  0.00           H  
ATOM    599 2HD1 LEU A  38       3.837  -3.461  49.964  1.00  0.00           H  
ATOM    600 3HD1 LEU A  38       3.151  -4.419  48.642  1.00  0.00           H  
ATOM    601 1HD2 LEU A  38       5.505  -6.433  48.420  1.00  0.00           H  
ATOM    602 2HD2 LEU A  38       4.741  -5.636  47.027  1.00  0.00           H  
ATOM    603 3HD2 LEU A  38       6.496  -5.506  47.267  1.00  0.00           H  
ATOM    604  N   ASP A  39       7.500  -0.927  48.857  1.00  0.00           N  
ATOM    605  CA  ASP A  39       8.600  -0.615  49.767  1.00  0.00           C  
ATOM    606  C   ASP A  39       8.183   0.458  50.782  1.00  0.00           C  
ATOM    607  O   ASP A  39       8.527   0.343  51.965  1.00  0.00           O  
ATOM    608  CB  ASP A  39       9.844  -0.146  48.991  1.00  0.00           C  
ATOM    609  CG  ASP A  39      11.114   0.014  49.878  1.00  0.00           C  
ATOM    610  OD1 ASP A  39      11.653  -0.971  50.351  1.00  0.00           O  
ATOM    611  OD2 ASP A  39      11.527   1.133  50.080  1.00  0.00           O  
ATOM    612  H   ASP A  39       7.639  -0.819  47.848  1.00  0.00           H  
ATOM    613  HA  ASP A  39       8.858  -1.525  50.312  1.00  0.00           H  
ATOM    614 1HB  ASP A  39      10.049  -0.851  48.178  1.00  0.00           H  
ATOM    615 2HB  ASP A  39       9.631   0.817  48.534  1.00  0.00           H  
ATOM    616  N   GLU A  40       7.422   1.481  50.341  1.00  0.00           N  
ATOM    617  CA  GLU A  40       6.953   2.515  51.268  1.00  0.00           C  
ATOM    618  C   GLU A  40       6.023   1.904  52.314  1.00  0.00           C  
ATOM    619  O   GLU A  40       6.121   2.238  53.502  1.00  0.00           O  
ATOM    620  CB  GLU A  40       6.208   3.636  50.523  1.00  0.00           C  
ATOM    621  CG  GLU A  40       7.078   4.529  49.631  1.00  0.00           C  
ATOM    622  CD  GLU A  40       8.064   5.377  50.413  1.00  0.00           C  
ATOM    623  OE1 GLU A  40       7.657   5.986  51.372  1.00  0.00           O  
ATOM    624  OE2 GLU A  40       9.225   5.427  50.048  1.00  0.00           O  
ATOM    625  H   GLU A  40       7.246   1.563  49.334  1.00  0.00           H  
ATOM    626  HA  GLU A  40       7.815   2.944  51.777  1.00  0.00           H  
ATOM    627 1HB  GLU A  40       5.440   3.194  49.890  1.00  0.00           H  
ATOM    628 2HB  GLU A  40       5.702   4.276  51.246  1.00  0.00           H  
ATOM    629 1HG  GLU A  40       7.635   3.894  48.942  1.00  0.00           H  
ATOM    630 2HG  GLU A  40       6.429   5.174  49.040  1.00  0.00           H  
ATOM    631  N   VAL A  41       5.174   0.956  51.892  1.00  0.00           N  
ATOM    632  CA  VAL A  41       4.279   0.297  52.835  1.00  0.00           C  
ATOM    633  C   VAL A  41       5.101  -0.470  53.859  1.00  0.00           C  
ATOM    634  O   VAL A  41       4.798  -0.414  55.054  1.00  0.00           O  
ATOM    635  CB  VAL A  41       3.305  -0.680  52.133  1.00  0.00           C  
ATOM    636  CG1 VAL A  41       2.524  -1.506  53.179  1.00  0.00           C  
ATOM    637  CG2 VAL A  41       2.337   0.098  51.260  1.00  0.00           C  
ATOM    638  H   VAL A  41       5.116   0.769  50.883  1.00  0.00           H  
ATOM    639  HA  VAL A  41       3.697   1.058  53.351  1.00  0.00           H  
ATOM    640  HB  VAL A  41       3.876  -1.371  51.523  1.00  0.00           H  
ATOM    641 1HG1 VAL A  41       1.863  -2.194  52.672  1.00  0.00           H  
ATOM    642 2HG1 VAL A  41       3.206  -2.081  53.804  1.00  0.00           H  
ATOM    643 3HG1 VAL A  41       1.938  -0.834  53.811  1.00  0.00           H  
ATOM    644 1HG2 VAL A  41       1.661  -0.590  50.756  1.00  0.00           H  
ATOM    645 2HG2 VAL A  41       1.771   0.768  51.879  1.00  0.00           H  
ATOM    646 3HG2 VAL A  41       2.885   0.665  50.522  1.00  0.00           H  
ATOM    647  N   GLU A  42       6.116  -1.211  53.396  1.00  0.00           N  
ATOM    648  CA  GLU A  42       6.952  -1.976  54.305  1.00  0.00           C  
ATOM    649  C   GLU A  42       7.706  -1.076  55.290  1.00  0.00           C  
ATOM    650  O   GLU A  42       7.813  -1.436  56.465  1.00  0.00           O  
ATOM    651  CB  GLU A  42       7.934  -2.853  53.525  1.00  0.00           C  
ATOM    652  CG  GLU A  42       7.269  -4.031  52.786  1.00  0.00           C  
ATOM    653  CD  GLU A  42       8.252  -4.894  52.005  1.00  0.00           C  
ATOM    654  OE1 GLU A  42       9.441  -4.615  52.034  1.00  0.00           O  
ATOM    655  OE2 GLU A  42       7.821  -5.855  51.404  1.00  0.00           O  
ATOM    656  H   GLU A  42       6.281  -1.256  52.385  1.00  0.00           H  
ATOM    657  HA  GLU A  42       6.307  -2.636  54.878  1.00  0.00           H  
ATOM    658 1HB  GLU A  42       8.453  -2.244  52.785  1.00  0.00           H  
ATOM    659 2HB  GLU A  42       8.683  -3.257  54.207  1.00  0.00           H  
ATOM    660 1HG  GLU A  42       6.759  -4.655  53.518  1.00  0.00           H  
ATOM    661 2HG  GLU A  42       6.518  -3.638  52.106  1.00  0.00           H  
ATOM    662  N   GLN A  43       8.199   0.100  54.844  1.00  0.00           N  
ATOM    663  CA  GLN A  43       8.886   0.986  55.786  1.00  0.00           C  
ATOM    664  C   GLN A  43       7.903   1.466  56.849  1.00  0.00           C  
ATOM    665  O   GLN A  43       8.263   1.526  58.033  1.00  0.00           O  
ATOM    666  CB  GLN A  43       9.500   2.208  55.081  1.00  0.00           C  
ATOM    667  CG  GLN A  43      10.363   3.159  56.011  1.00  0.00           C  
ATOM    668  CD  GLN A  43      11.680   2.510  56.589  1.00  0.00           C  
ATOM    669  OE1 GLN A  43      12.597   2.095  55.834  1.00  0.00           O  
ATOM    670  NE2 GLN A  43      11.764   2.432  57.926  1.00  0.00           N  
ATOM    671  H   GLN A  43       8.149   0.321  53.844  1.00  0.00           H  
ATOM    672  HA  GLN A  43       9.678   0.430  56.274  1.00  0.00           H  
ATOM    673 1HB  GLN A  43      10.128   1.858  54.277  1.00  0.00           H  
ATOM    674 2HB  GLN A  43       8.701   2.800  54.620  1.00  0.00           H  
ATOM    675 1HG  GLN A  43      10.650   4.034  55.419  1.00  0.00           H  
ATOM    676 2HG  GLN A  43       9.750   3.487  56.851  1.00  0.00           H  
ATOM    677 1HE2 GLN A  43      12.592   2.016  58.378  1.00  0.00           H  
ATOM    678 2HE2 GLN A  43      11.011   2.786  58.495  1.00  0.00           H  
ATOM    679  N   LEU A  44       6.657   1.772  56.451  1.00  0.00           N  
ATOM    680  CA  LEU A  44       5.660   2.184  57.429  1.00  0.00           C  
ATOM    681  C   LEU A  44       5.354   1.043  58.380  1.00  0.00           C  
ATOM    682  O   LEU A  44       5.196   1.275  59.579  1.00  0.00           O  
ATOM    683  CB  LEU A  44       4.357   2.656  56.768  1.00  0.00           C  
ATOM    684  CG  LEU A  44       4.390   3.997  55.984  1.00  0.00           C  
ATOM    685  CD1 LEU A  44       3.035   4.177  55.276  1.00  0.00           C  
ATOM    686  CD2 LEU A  44       4.665   5.168  56.954  1.00  0.00           C  
ATOM    687  H   LEU A  44       6.427   1.763  55.450  1.00  0.00           H  
ATOM    688  HA  LEU A  44       6.075   2.990  58.017  1.00  0.00           H  
ATOM    689 1HB  LEU A  44       4.045   1.883  56.066  1.00  0.00           H  
ATOM    690 2HB  LEU A  44       3.594   2.737  57.540  1.00  0.00           H  
ATOM    691  HG  LEU A  44       5.171   3.966  55.220  1.00  0.00           H  
ATOM    692 1HD1 LEU A  44       3.033   5.109  54.711  1.00  0.00           H  
ATOM    693 2HD1 LEU A  44       2.873   3.341  54.595  1.00  0.00           H  
ATOM    694 3HD1 LEU A  44       2.237   4.202  56.018  1.00  0.00           H  
ATOM    695 1HD2 LEU A  44       4.667   6.102  56.396  1.00  0.00           H  
ATOM    696 2HD2 LEU A  44       3.895   5.198  57.709  1.00  0.00           H  
ATOM    697 3HD2 LEU A  44       5.628   5.049  57.433  1.00  0.00           H  
ATOM    698  N   GLN A  45       5.309  -0.190  57.875  1.00  0.00           N  
ATOM    699  CA  GLN A  45       5.042  -1.310  58.754  1.00  0.00           C  
ATOM    700  C   GLN A  45       6.161  -1.478  59.769  1.00  0.00           C  
ATOM    701  O   GLN A  45       5.884  -1.713  60.945  1.00  0.00           O  
ATOM    702  CB  GLN A  45       4.860  -2.594  57.945  1.00  0.00           C  
ATOM    703  CG  GLN A  45       4.495  -3.808  58.763  1.00  0.00           C  
ATOM    704  CD  GLN A  45       3.188  -3.633  59.484  1.00  0.00           C  
ATOM    705  OE1 GLN A  45       2.239  -3.015  58.966  1.00  0.00           O  
ATOM    706  NE2 GLN A  45       3.122  -4.171  60.683  1.00  0.00           N  
ATOM    707  H   GLN A  45       5.383  -0.326  56.862  1.00  0.00           H  
ATOM    708  HA  GLN A  45       4.120  -1.104  59.293  1.00  0.00           H  
ATOM    709 1HB  GLN A  45       4.092  -2.436  57.187  1.00  0.00           H  
ATOM    710 2HB  GLN A  45       5.787  -2.818  57.421  1.00  0.00           H  
ATOM    711 1HG  GLN A  45       4.423  -4.660  58.100  1.00  0.00           H  
ATOM    712 2HG  GLN A  45       5.273  -3.987  59.507  1.00  0.00           H  
ATOM    713 1HE2 GLN A  45       2.274  -4.083  61.228  1.00  0.00           H  
ATOM    714 2HE2 GLN A  45       3.910  -4.655  61.065  1.00  0.00           H  
ATOM    715  N   ASN A  46       7.416  -1.310  59.347  1.00  0.00           N  
ATOM    716  CA  ASN A  46       8.517  -1.452  60.288  1.00  0.00           C  
ATOM    717  C   ASN A  46       8.455  -0.354  61.343  1.00  0.00           C  
ATOM    718  O   ASN A  46       8.752  -0.591  62.518  1.00  0.00           O  
ATOM    719  CB  ASN A  46       9.840  -1.448  59.559  1.00  0.00           C  
ATOM    720  CG  ASN A  46      10.059  -2.731  58.803  1.00  0.00           C  
ATOM    721  OD1 ASN A  46       9.444  -3.766  59.099  1.00  0.00           O  
ATOM    722  ND2 ASN A  46      10.917  -2.688  57.824  1.00  0.00           N  
ATOM    723  H   ASN A  46       7.594  -1.162  58.348  1.00  0.00           H  
ATOM    724  HA  ASN A  46       8.410  -2.403  60.806  1.00  0.00           H  
ATOM    725 1HB  ASN A  46       9.866  -0.611  58.856  1.00  0.00           H  
ATOM    726 2HB  ASN A  46      10.655  -1.310  60.272  1.00  0.00           H  
ATOM    727 1HD2 ASN A  46      11.084  -3.517  57.281  1.00  0.00           H  
ATOM    728 2HD2 ASN A  46      11.397  -1.840  57.609  1.00  0.00           H  
ATOM    729  N   LEU A  47       8.014   0.840  60.927  1.00  0.00           N  
ATOM    730  CA  LEU A  47       7.863   1.968  61.828  1.00  0.00           C  
ATOM    731  C   LEU A  47       6.773   1.660  62.855  1.00  0.00           C  
ATOM    732  O   LEU A  47       6.953   1.932  64.045  1.00  0.00           O  
ATOM    733  CB  LEU A  47       7.509   3.235  61.023  1.00  0.00           C  
ATOM    734  CG  LEU A  47       7.316   4.572  61.779  1.00  0.00           C  
ATOM    735  CD1 LEU A  47       8.615   4.969  62.517  1.00  0.00           C  
ATOM    736  CD2 LEU A  47       6.907   5.644  60.747  1.00  0.00           C  
ATOM    737  H   LEU A  47       7.851   0.975  59.923  1.00  0.00           H  
ATOM    738  HA  LEU A  47       8.807   2.116  62.347  1.00  0.00           H  
ATOM    739 1HB  LEU A  47       8.281   3.381  60.269  1.00  0.00           H  
ATOM    740 2HB  LEU A  47       6.579   3.046  60.505  1.00  0.00           H  
ATOM    741  HG  LEU A  47       6.524   4.465  62.524  1.00  0.00           H  
ATOM    742 1HD1 LEU A  47       8.459   5.916  63.037  1.00  0.00           H  
ATOM    743 2HD1 LEU A  47       8.882   4.207  63.249  1.00  0.00           H  
ATOM    744 3HD1 LEU A  47       9.430   5.081  61.799  1.00  0.00           H  
ATOM    745 1HD2 LEU A  47       6.753   6.600  61.255  1.00  0.00           H  
ATOM    746 2HD2 LEU A  47       7.697   5.754  60.001  1.00  0.00           H  
ATOM    747 3HD2 LEU A  47       5.982   5.338  60.255  1.00  0.00           H  
ATOM    748  N   ASN A  48       5.651   1.083  62.395  1.00  0.00           N  
ATOM    749  CA  ASN A  48       4.535   0.721  63.267  1.00  0.00           C  
ATOM    750  C   ASN A  48       4.964  -0.341  64.277  1.00  0.00           C  
ATOM    751  O   ASN A  48       4.551  -0.294  65.442  1.00  0.00           O  
ATOM    752  CB  ASN A  48       3.378   0.231  62.417  1.00  0.00           C  
ATOM    753  CG  ASN A  48       2.767   1.365  61.656  1.00  0.00           C  
ATOM    754  OD1 ASN A  48       2.888   2.522  62.089  1.00  0.00           O  
ATOM    755  ND2 ASN A  48       2.154   1.088  60.535  1.00  0.00           N  
ATOM    756  H   ASN A  48       5.553   0.958  61.383  1.00  0.00           H  
ATOM    757  HA  ASN A  48       4.225   1.603  63.822  1.00  0.00           H  
ATOM    758 1HB  ASN A  48       3.731  -0.517  61.712  1.00  0.00           H  
ATOM    759 2HB  ASN A  48       2.621  -0.239  63.046  1.00  0.00           H  
ATOM    760 1HD2 ASN A  48       1.771   1.847  59.980  1.00  0.00           H  
ATOM    761 2HD2 ASN A  48       2.086   0.146  60.209  1.00  0.00           H  
ATOM    762  N   ILE A  49       5.833  -1.262  63.853  1.00  0.00           N  
ATOM    763  CA  ILE A  49       6.360  -2.289  64.739  1.00  0.00           C  
ATOM    764  C   ILE A  49       7.216  -1.638  65.823  1.00  0.00           C  
ATOM    765  O   ILE A  49       7.070  -1.980  67.000  1.00  0.00           O  
ATOM    766  CB  ILE A  49       7.157  -3.360  63.963  1.00  0.00           C  
ATOM    767  CG1 ILE A  49       6.164  -4.156  63.046  1.00  0.00           C  
ATOM    768  CG2 ILE A  49       7.911  -4.290  64.948  1.00  0.00           C  
ATOM    769  CD1 ILE A  49       6.822  -5.033  61.975  1.00  0.00           C  
ATOM    770  H   ILE A  49       6.073  -1.267  62.854  1.00  0.00           H  
ATOM    771  HA  ILE A  49       5.526  -2.785  65.224  1.00  0.00           H  
ATOM    772  HB  ILE A  49       7.875  -2.872  63.313  1.00  0.00           H  
ATOM    773 1HG1 ILE A  49       5.551  -4.795  63.680  1.00  0.00           H  
ATOM    774 2HG1 ILE A  49       5.511  -3.448  62.550  1.00  0.00           H  
ATOM    775 1HG2 ILE A  49       8.473  -5.035  64.398  1.00  0.00           H  
ATOM    776 2HG2 ILE A  49       8.610  -3.713  65.557  1.00  0.00           H  
ATOM    777 3HG2 ILE A  49       7.194  -4.786  65.603  1.00  0.00           H  
ATOM    778 1HD1 ILE A  49       6.052  -5.537  61.397  1.00  0.00           H  
ATOM    779 2HD1 ILE A  49       7.418  -4.412  61.308  1.00  0.00           H  
ATOM    780 3HD1 ILE A  49       7.460  -5.781  62.434  1.00  0.00           H  
ATOM    781  N   GLU A  50       8.108  -0.717  65.432  1.00  0.00           N  
ATOM    782  CA  GLU A  50       8.941  -0.020  66.408  1.00  0.00           C  
ATOM    783  C   GLU A  50       8.091   0.823  67.361  1.00  0.00           C  
ATOM    784  O   GLU A  50       8.387   0.891  68.555  1.00  0.00           O  
ATOM    785  CB  GLU A  50       9.979   0.862  65.704  1.00  0.00           C  
ATOM    786  CG  GLU A  50      11.138   0.105  65.011  1.00  0.00           C  
ATOM    787  CD  GLU A  50      12.028  -0.607  65.996  1.00  0.00           C  
ATOM    788  OE1 GLU A  50      11.990  -0.235  67.146  1.00  0.00           O  
ATOM    789  OE2 GLU A  50      12.757  -1.495  65.614  1.00  0.00           O  
ATOM    790  H   GLU A  50       8.224  -0.517  64.435  1.00  0.00           H  
ATOM    791  HA  GLU A  50       9.471  -0.766  66.998  1.00  0.00           H  
ATOM    792 1HB  GLU A  50       9.479   1.459  64.939  1.00  0.00           H  
ATOM    793 2HB  GLU A  50      10.413   1.554  66.424  1.00  0.00           H  
ATOM    794 1HG  GLU A  50      10.719  -0.632  64.325  1.00  0.00           H  
ATOM    795 2HG  GLU A  50      11.728   0.809  64.428  1.00  0.00           H  
ATOM    796  N   LEU A  51       7.014   1.441  66.854  1.00  0.00           N  
ATOM    797  CA  LEU A  51       6.141   2.220  67.715  1.00  0.00           C  
ATOM    798  C   LEU A  51       5.500   1.312  68.742  1.00  0.00           C  
ATOM    799  O   LEU A  51       5.457   1.654  69.923  1.00  0.00           O  
ATOM    800  CB  LEU A  51       5.059   2.930  66.892  1.00  0.00           C  
ATOM    801  CG  LEU A  51       5.549   4.069  65.989  1.00  0.00           C  
ATOM    802  CD1 LEU A  51       4.408   4.539  65.098  1.00  0.00           C  
ATOM    803  CD2 LEU A  51       6.076   5.208  66.850  1.00  0.00           C  
ATOM    804  H   LEU A  51       6.840   1.407  65.847  1.00  0.00           H  
ATOM    805  HA  LEU A  51       6.748   2.958  68.233  1.00  0.00           H  
ATOM    806 1HB  LEU A  51       4.566   2.194  66.258  1.00  0.00           H  
ATOM    807 2HB  LEU A  51       4.318   3.344  67.575  1.00  0.00           H  
ATOM    808  HG  LEU A  51       6.348   3.703  65.343  1.00  0.00           H  
ATOM    809 1HD1 LEU A  51       4.756   5.349  64.457  1.00  0.00           H  
ATOM    810 2HD1 LEU A  51       4.064   3.710  64.480  1.00  0.00           H  
ATOM    811 3HD1 LEU A  51       3.586   4.896  65.718  1.00  0.00           H  
ATOM    812 1HD2 LEU A  51       6.425   6.017  66.209  1.00  0.00           H  
ATOM    813 2HD2 LEU A  51       5.278   5.575  67.496  1.00  0.00           H  
ATOM    814 3HD2 LEU A  51       6.902   4.848  67.464  1.00  0.00           H  
ATOM    815  N   ALA A  52       4.992   0.160  68.300  1.00  0.00           N  
ATOM    816  CA  ALA A  52       4.365  -0.782  69.205  1.00  0.00           C  
ATOM    817  C   ALA A  52       5.341  -1.257  70.277  1.00  0.00           C  
ATOM    818  O   ALA A  52       4.990  -1.318  71.465  1.00  0.00           O  
ATOM    819  CB  ALA A  52       3.872  -1.963  68.402  1.00  0.00           C  
ATOM    820  H   ALA A  52       5.016  -0.053  67.299  1.00  0.00           H  
ATOM    821  HA  ALA A  52       3.529  -0.288  69.693  1.00  0.00           H  
ATOM    822 1HB  ALA A  52       3.404  -2.663  69.033  1.00  0.00           H  
ATOM    823 2HB  ALA A  52       3.166  -1.619  67.646  1.00  0.00           H  
ATOM    824 3HB  ALA A  52       4.717  -2.440  67.912  1.00  0.00           H  
ATOM    825  N   ARG A  53       6.590  -1.528  69.875  1.00  0.00           N  
ATOM    826  CA  ARG A  53       7.624  -1.965  70.798  1.00  0.00           C  
ATOM    827  C   ARG A  53       7.895  -0.890  71.840  1.00  0.00           C  
ATOM    828  O   ARG A  53       7.993  -1.182  73.038  1.00  0.00           O  
ATOM    829  CB  ARG A  53       8.913  -2.299  70.056  1.00  0.00           C  
ATOM    830  CG  ARG A  53      10.021  -2.920  70.919  1.00  0.00           C  
ATOM    831  CD  ARG A  53      11.249  -3.263  70.117  1.00  0.00           C  
ATOM    832  NE  ARG A  53      11.980  -2.078  69.623  1.00  0.00           N  
ATOM    833  CZ  ARG A  53      12.854  -1.336  70.332  1.00  0.00           C  
ATOM    834  NH1 ARG A  53      13.142  -1.610  71.595  1.00  0.00           N  
ATOM    835  NH2 ARG A  53      13.423  -0.326  69.717  1.00  0.00           N  
ATOM    836  H   ARG A  53       6.811  -1.481  68.874  1.00  0.00           H  
ATOM    837  HA  ARG A  53       7.275  -2.861  71.308  1.00  0.00           H  
ATOM    838 1HB  ARG A  53       8.692  -2.981  69.237  1.00  0.00           H  
ATOM    839 2HB  ARG A  53       9.317  -1.388  69.614  1.00  0.00           H  
ATOM    840 1HG  ARG A  53      10.306  -2.209  71.694  1.00  0.00           H  
ATOM    841 2HG  ARG A  53       9.649  -3.831  71.386  1.00  0.00           H  
ATOM    842 1HD  ARG A  53      11.930  -3.862  70.719  1.00  0.00           H  
ATOM    843 2HD  ARG A  53      10.943  -3.848  69.246  1.00  0.00           H  
ATOM    844  HE  ARG A  53      11.840  -1.769  68.644  1.00  0.00           H  
ATOM    845 1HH1 ARG A  53      12.703  -2.390  72.060  1.00  0.00           H  
ATOM    846 2HH1 ARG A  53      13.805  -1.037  72.097  1.00  0.00           H  
ATOM    847 1HH2 ARG A  53      13.162  -0.160  68.732  1.00  0.00           H  
ATOM    848 2HH2 ARG A  53      14.088   0.266  70.189  1.00  0.00           H  
ATOM    849  N   ASP A  54       8.014   0.362  71.384  1.00  0.00           N  
ATOM    850  CA  ASP A  54       8.288   1.474  72.272  1.00  0.00           C  
ATOM    851  C   ASP A  54       7.126   1.680  73.245  1.00  0.00           C  
ATOM    852  O   ASP A  54       7.343   1.888  74.437  1.00  0.00           O  
ATOM    853  CB  ASP A  54       8.535   2.753  71.469  1.00  0.00           C  
ATOM    854  CG  ASP A  54       9.197   3.851  72.291  1.00  0.00           C  
ATOM    855  OD1 ASP A  54      10.284   3.633  72.771  1.00  0.00           O  
ATOM    856  OD2 ASP A  54       8.609   4.896  72.432  1.00  0.00           O  
ATOM    857  H   ASP A  54       7.966   0.539  70.376  1.00  0.00           H  
ATOM    858  HA  ASP A  54       9.186   1.247  72.843  1.00  0.00           H  
ATOM    859 1HB  ASP A  54       9.171   2.528  70.612  1.00  0.00           H  
ATOM    860 2HB  ASP A  54       7.587   3.130  71.083  1.00  0.00           H  
ATOM    861  N   LEU A  55       5.887   1.561  72.770  1.00  0.00           N  
ATOM    862  CA  LEU A  55       4.763   1.730  73.670  1.00  0.00           C  
ATOM    863  C   LEU A  55       4.764   0.649  74.743  1.00  0.00           C  
ATOM    864  O   LEU A  55       4.476   0.939  75.910  1.00  0.00           O  
ATOM    865  CB  LEU A  55       3.466   1.719  72.870  1.00  0.00           C  
ATOM    866  CG  LEU A  55       3.271   2.928  71.916  1.00  0.00           C  
ATOM    867  CD1 LEU A  55       2.168   2.624  70.965  1.00  0.00           C  
ATOM    868  CD2 LEU A  55       2.936   4.202  72.701  1.00  0.00           C  
ATOM    869  H   LEU A  55       5.733   1.409  71.767  1.00  0.00           H  
ATOM    870  HA  LEU A  55       4.873   2.684  74.173  1.00  0.00           H  
ATOM    871 1HB  LEU A  55       3.454   0.812  72.262  1.00  0.00           H  
ATOM    872 2HB  LEU A  55       2.627   1.684  73.560  1.00  0.00           H  
ATOM    873  HG  LEU A  55       4.177   3.094  71.348  1.00  0.00           H  
ATOM    874 1HD1 LEU A  55       2.078   3.461  70.317  1.00  0.00           H  
ATOM    875 2HD1 LEU A  55       2.416   1.735  70.386  1.00  0.00           H  
ATOM    876 3HD1 LEU A  55       1.233   2.464  71.503  1.00  0.00           H  
ATOM    877 1HD2 LEU A  55       2.794   5.026  72.002  1.00  0.00           H  
ATOM    878 2HD2 LEU A  55       2.021   4.044  73.265  1.00  0.00           H  
ATOM    879 3HD2 LEU A  55       3.736   4.455  73.377  1.00  0.00           H  
ATOM    880  N   LEU A  56       5.112  -0.598  74.375  1.00  0.00           N  
ATOM    881  CA  LEU A  56       5.170  -1.651  75.380  1.00  0.00           C  
ATOM    882  C   LEU A  56       6.283  -1.316  76.378  1.00  0.00           C  
ATOM    883  O   LEU A  56       6.118  -1.543  77.578  1.00  0.00           O  
ATOM    884  CB  LEU A  56       5.428  -3.014  74.726  1.00  0.00           C  
ATOM    885  CG  LEU A  56       5.634  -4.187  75.692  1.00  0.00           C  
ATOM    886  CD1 LEU A  56       4.343  -4.451  76.455  1.00  0.00           C  
ATOM    887  CD2 LEU A  56       6.069  -5.419  74.911  1.00  0.00           C  
ATOM    888  H   LEU A  56       5.274  -0.815  73.383  1.00  0.00           H  
ATOM    889  HA  LEU A  56       4.226  -1.652  75.910  1.00  0.00           H  
ATOM    890 1HB  LEU A  56       4.582  -3.258  74.085  1.00  0.00           H  
ATOM    891 2HB  LEU A  56       6.319  -2.938  74.103  1.00  0.00           H  
ATOM    892  HG  LEU A  56       6.404  -3.929  76.420  1.00  0.00           H  
ATOM    893 1HD1 LEU A  56       4.489  -5.285  77.141  1.00  0.00           H  
ATOM    894 2HD1 LEU A  56       4.066  -3.561  77.020  1.00  0.00           H  
ATOM    895 3HD1 LEU A  56       3.548  -4.696  75.750  1.00  0.00           H  
ATOM    896 1HD2 LEU A  56       6.216  -6.252  75.598  1.00  0.00           H  
ATOM    897 2HD2 LEU A  56       5.299  -5.679  74.184  1.00  0.00           H  
ATOM    898 3HD2 LEU A  56       7.003  -5.208  74.391  1.00  0.00           H  
ATOM    899  N   ARG A  57       7.422  -0.786  75.886  1.00  0.00           N  
ATOM    900  CA  ARG A  57       8.516  -0.364  76.761  1.00  0.00           C  
ATOM    901  C   ARG A  57       8.030   0.652  77.779  1.00  0.00           C  
ATOM    902  O   ARG A  57       8.343   0.529  78.964  1.00  0.00           O  
ATOM    903  CB  ARG A  57       9.655   0.239  75.952  1.00  0.00           C  
ATOM    904  CG  ARG A  57      10.844   0.710  76.775  1.00  0.00           C  
ATOM    905  CD  ARG A  57      11.896   1.319  75.921  1.00  0.00           C  
ATOM    906  NE  ARG A  57      11.418   2.511  75.238  1.00  0.00           N  
ATOM    907  CZ  ARG A  57      11.273   3.718  75.818  1.00  0.00           C  
ATOM    908  NH1 ARG A  57      11.573   3.878  77.088  1.00  0.00           N  
ATOM    909  NH2 ARG A  57      10.829   4.742  75.109  1.00  0.00           N  
ATOM    910  H   ARG A  57       7.532  -0.708  74.870  1.00  0.00           H  
ATOM    911  HA  ARG A  57       8.894  -1.239  77.289  1.00  0.00           H  
ATOM    912 1HB  ARG A  57      10.020  -0.494  75.235  1.00  0.00           H  
ATOM    913 2HB  ARG A  57       9.286   1.095  75.386  1.00  0.00           H  
ATOM    914 1HG  ARG A  57      10.514   1.457  77.497  1.00  0.00           H  
ATOM    915 2HG  ARG A  57      11.280  -0.138  77.303  1.00  0.00           H  
ATOM    916 1HD  ARG A  57      12.748   1.599  76.538  1.00  0.00           H  
ATOM    917 2HD  ARG A  57      12.214   0.600  75.168  1.00  0.00           H  
ATOM    918  HE  ARG A  57      11.177   2.427  74.259  1.00  0.00           H  
ATOM    919 1HH1 ARG A  57      11.912   3.095  77.629  1.00  0.00           H  
ATOM    920 2HH1 ARG A  57      11.464   4.783  77.522  1.00  0.00           H  
ATOM    921 1HH2 ARG A  57      10.599   4.619  74.133  1.00  0.00           H  
ATOM    922 2HH2 ARG A  57      10.721   5.647  75.543  1.00  0.00           H  
ATOM    923  N   LEU A  58       7.254   1.644  77.336  1.00  0.00           N  
ATOM    924  CA  LEU A  58       6.785   2.662  78.262  1.00  0.00           C  
ATOM    925  C   LEU A  58       5.900   2.023  79.331  1.00  0.00           C  
ATOM    926  O   LEU A  58       6.001   2.376  80.510  1.00  0.00           O  
ATOM    927  CB  LEU A  58       6.007   3.751  77.513  1.00  0.00           C  
ATOM    928  CG  LEU A  58       6.844   4.925  76.988  1.00  0.00           C  
ATOM    929  CD1 LEU A  58       7.846   5.351  78.052  1.00  0.00           C  
ATOM    930  CD2 LEU A  58       7.551   4.511  75.706  1.00  0.00           C  
ATOM    931  H   LEU A  58       7.071   1.714  76.330  1.00  0.00           H  
ATOM    932  HA  LEU A  58       7.643   3.100  78.769  1.00  0.00           H  
ATOM    933 1HB  LEU A  58       5.505   3.295  76.661  1.00  0.00           H  
ATOM    934 2HB  LEU A  58       5.248   4.158  78.181  1.00  0.00           H  
ATOM    935  HG  LEU A  58       6.192   5.775  76.785  1.00  0.00           H  
ATOM    936 1HD1 LEU A  58       8.440   6.185  77.679  1.00  0.00           H  
ATOM    937 2HD1 LEU A  58       7.312   5.660  78.951  1.00  0.00           H  
ATOM    938 3HD1 LEU A  58       8.503   4.515  78.289  1.00  0.00           H  
ATOM    939 1HD2 LEU A  58       8.145   5.345  75.332  1.00  0.00           H  
ATOM    940 2HD2 LEU A  58       8.204   3.662  75.908  1.00  0.00           H  
ATOM    941 3HD2 LEU A  58       6.811   4.229  74.957  1.00  0.00           H  
ATOM    942  N   VAL A  59       5.069   1.043  78.929  1.00  0.00           N  
ATOM    943  CA  VAL A  59       4.217   0.352  79.893  1.00  0.00           C  
ATOM    944  C   VAL A  59       5.079  -0.394  80.904  1.00  0.00           C  
ATOM    945  O   VAL A  59       4.791  -0.352  82.106  1.00  0.00           O  
ATOM    946  CB  VAL A  59       3.277  -0.659  79.189  1.00  0.00           C  
ATOM    947  CG1 VAL A  59       2.549  -1.520  80.217  1.00  0.00           C  
ATOM    948  CG2 VAL A  59       2.269   0.093  78.354  1.00  0.00           C  
ATOM    949  H   VAL A  59       5.000   0.845  77.926  1.00  0.00           H  
ATOM    950  HA  VAL A  59       3.611   1.084  80.414  1.00  0.00           H  
ATOM    951  HB  VAL A  59       3.866  -1.313  78.558  1.00  0.00           H  
ATOM    952 1HG1 VAL A  59       1.908  -2.226  79.705  1.00  0.00           H  
ATOM    953 2HG1 VAL A  59       3.265  -2.078  80.816  1.00  0.00           H  
ATOM    954 3HG1 VAL A  59       1.950  -0.885  80.870  1.00  0.00           H  
ATOM    955 1HG2 VAL A  59       1.614  -0.608  77.850  1.00  0.00           H  
ATOM    956 2HG2 VAL A  59       1.689   0.724  79.000  1.00  0.00           H  
ATOM    957 3HG2 VAL A  59       2.777   0.698  77.616  1.00  0.00           H  
ATOM    958  N   GLU A  60       6.110  -1.103  80.434  1.00  0.00           N  
ATOM    959  CA  GLU A  60       7.001  -1.815  81.335  1.00  0.00           C  
ATOM    960  C   GLU A  60       7.659  -0.871  82.330  1.00  0.00           C  
ATOM    961  O   GLU A  60       7.781  -1.211  83.513  1.00  0.00           O  
ATOM    962  CB  GLU A  60       8.075  -2.561  80.539  1.00  0.00           C  
ATOM    963  CG  GLU A  60       9.096  -3.295  81.396  1.00  0.00           C  
ATOM    964  CD  GLU A  60      10.145  -3.999  80.582  1.00  0.00           C  
ATOM    965  OE1 GLU A  60      10.834  -3.342  79.840  1.00  0.00           O  
ATOM    966  OE2 GLU A  60      10.257  -5.197  80.702  1.00  0.00           O  
ATOM    967  H   GLU A  60       6.257  -1.157  79.418  1.00  0.00           H  
ATOM    968  HA  GLU A  60       6.412  -2.534  81.894  1.00  0.00           H  
ATOM    969 1HB  GLU A  60       7.600  -3.292  79.884  1.00  0.00           H  
ATOM    970 2HB  GLU A  60       8.614  -1.856  79.907  1.00  0.00           H  
ATOM    971 1HG  GLU A  60       9.585  -2.578  82.055  1.00  0.00           H  
ATOM    972 2HG  GLU A  60       8.576  -4.023  82.018  1.00  0.00           H  
ATOM    973  N   LEU A  61       8.105   0.299  81.863  1.00  0.00           N  
ATOM    974  CA  LEU A  61       8.743   1.253  82.756  1.00  0.00           C  
ATOM    975  C   LEU A  61       7.772   1.743  83.829  1.00  0.00           C  
ATOM    976  O   LEU A  61       8.148   1.814  85.007  1.00  0.00           O  
ATOM    977  CB  LEU A  61       9.279   2.446  81.955  1.00  0.00           C  
ATOM    978  CG  LEU A  61      10.500   2.161  81.072  1.00  0.00           C  
ATOM    979  CD1 LEU A  61      10.797   3.377  80.206  1.00  0.00           C  
ATOM    980  CD2 LEU A  61      11.692   1.811  81.951  1.00  0.00           C  
ATOM    981  H   LEU A  61       8.035   0.495  80.859  1.00  0.00           H  
ATOM    982  HA  LEU A  61       9.570   0.751  83.251  1.00  0.00           H  
ATOM    983 1HB  LEU A  61       8.484   2.817  81.310  1.00  0.00           H  
ATOM    984 2HB  LEU A  61       9.552   3.238  82.652  1.00  0.00           H  
ATOM    985  HG  LEU A  61      10.282   1.324  80.408  1.00  0.00           H  
ATOM    986 1HD1 LEU A  61      11.665   3.174  79.579  1.00  0.00           H  
ATOM    987 2HD1 LEU A  61       9.936   3.593  79.574  1.00  0.00           H  
ATOM    988 3HD1 LEU A  61      11.004   4.236  80.844  1.00  0.00           H  
ATOM    989 1HD2 LEU A  61      12.560   1.607  81.324  1.00  0.00           H  
ATOM    990 2HD2 LEU A  61      11.912   2.648  82.615  1.00  0.00           H  
ATOM    991 3HD2 LEU A  61      11.459   0.928  82.546  1.00  0.00           H  
ATOM    992  N   LEU A  62       6.507   2.006  83.456  1.00  0.00           N  
ATOM    993  CA  LEU A  62       5.531   2.430  84.453  1.00  0.00           C  
ATOM    994  C   LEU A  62       5.290   1.320  85.449  1.00  0.00           C  
ATOM    995  O   LEU A  62       5.169   1.578  86.646  1.00  0.00           O  
ATOM    996  CB  LEU A  62       4.167   2.743  83.848  1.00  0.00           C  
ATOM    997  CG  LEU A  62       4.022   3.950  82.968  1.00  0.00           C  
ATOM    998  CD1 LEU A  62       2.643   3.905  82.390  1.00  0.00           C  
ATOM    999  CD2 LEU A  62       4.272   5.241  83.752  1.00  0.00           C  
ATOM   1000  H   LEU A  62       6.260   1.971  82.459  1.00  0.00           H  
ATOM   1001  HA  LEU A  62       5.924   3.289  84.989  1.00  0.00           H  
ATOM   1002 1HB  LEU A  62       3.870   1.879  83.251  1.00  0.00           H  
ATOM   1003 2HB  LEU A  62       3.452   2.843  84.665  1.00  0.00           H  
ATOM   1004  HG  LEU A  62       4.715   3.889  82.149  1.00  0.00           H  
ATOM   1005 1HD1 LEU A  62       2.510   4.730  81.736  1.00  0.00           H  
ATOM   1006 2HD1 LEU A  62       2.521   2.979  81.834  1.00  0.00           H  
ATOM   1007 3HD1 LEU A  62       1.907   3.946  83.185  1.00  0.00           H  
ATOM   1008 1HD2 LEU A  62       4.138   6.097  83.089  1.00  0.00           H  
ATOM   1009 2HD2 LEU A  62       3.584   5.315  84.573  1.00  0.00           H  
ATOM   1010 3HD2 LEU A  62       5.275   5.247  84.137  1.00  0.00           H  
ATOM   1011  N   ALA A  63       5.249   0.081  84.957  1.00  0.00           N  
ATOM   1012  CA  ALA A  63       5.001  -1.062  85.806  1.00  0.00           C  
ATOM   1013  C   ALA A  63       6.112  -1.241  86.826  1.00  0.00           C  
ATOM   1014  O   ALA A  63       5.833  -1.465  88.005  1.00  0.00           O  
ATOM   1015  CB  ALA A  63       4.845  -2.319  84.963  1.00  0.00           C  
ATOM   1016  H   ALA A  63       5.321  -0.053  83.943  1.00  0.00           H  
ATOM   1017  HA  ALA A  63       4.075  -0.883  86.347  1.00  0.00           H  
ATOM   1018 1HB  ALA A  63       4.654  -3.173  85.615  1.00  0.00           H  
ATOM   1019 2HB  ALA A  63       4.009  -2.195  84.275  1.00  0.00           H  
ATOM   1020 3HB  ALA A  63       5.758  -2.493  84.397  1.00  0.00           H  
ATOM   1021  N   LYS A  64       7.370  -1.105  86.402  1.00  0.00           N  
ATOM   1022  CA  LYS A  64       8.477  -1.230  87.338  1.00  0.00           C  
ATOM   1023  C   LYS A  64       8.402  -0.141  88.408  1.00  0.00           C  
ATOM   1024  O   LYS A  64       8.640  -0.399  89.598  1.00  0.00           O  
ATOM   1025  CB  LYS A  64       9.815  -1.160  86.600  1.00  0.00           C  
ATOM   1026  CG  LYS A  64      10.090  -2.345  85.683  1.00  0.00           C  
ATOM   1027  CD  LYS A  64      10.555  -3.559  86.474  1.00  0.00           C  
ATOM   1028  CE  LYS A  64      10.641  -4.796  85.592  1.00  0.00           C  
ATOM   1029  NZ  LYS A  64      11.119  -5.986  86.346  1.00  0.00           N  
ATOM   1030  H   LYS A  64       7.549  -0.960  85.402  1.00  0.00           H  
ATOM   1031  HA  LYS A  64       8.408  -2.199  87.825  1.00  0.00           H  
ATOM   1032 1HB  LYS A  64       9.850  -0.254  85.995  1.00  0.00           H  
ATOM   1033 2HB  LYS A  64      10.627  -1.102  87.324  1.00  0.00           H  
ATOM   1034 1HG  LYS A  64       9.181  -2.603  85.139  1.00  0.00           H  
ATOM   1035 2HG  LYS A  64      10.860  -2.075  84.961  1.00  0.00           H  
ATOM   1036 1HD  LYS A  64      11.538  -3.359  86.902  1.00  0.00           H  
ATOM   1037 2HD  LYS A  64       9.856  -3.753  87.288  1.00  0.00           H  
ATOM   1038 1HE  LYS A  64       9.658  -5.015  85.176  1.00  0.00           H  
ATOM   1039 2HE  LYS A  64      11.326  -4.606  84.765  1.00  0.00           H  
ATOM   1040 1HZ  LYS A  64      11.162  -6.783  85.727  1.00  0.00           H  
ATOM   1041 2HZ  LYS A  64      12.039  -5.801  86.721  1.00  0.00           H  
ATOM   1042 3HZ  LYS A  64      10.481  -6.183  87.104  1.00  0.00           H  
ATOM   1043  N   LEU A  65       8.028   1.069  87.983  1.00  0.00           N  
ATOM   1044  CA  LEU A  65       7.898   2.209  88.871  1.00  0.00           C  
ATOM   1045  C   LEU A  65       6.784   1.939  89.905  1.00  0.00           C  
ATOM   1046  O   LEU A  65       6.968   2.190  91.099  1.00  0.00           O  
ATOM   1047  CB  LEU A  65       7.577   3.456  88.011  1.00  0.00           C  
ATOM   1048  CG  LEU A  65       7.423   4.818  88.684  1.00  0.00           C  
ATOM   1049  CD1 LEU A  65       8.750   5.282  89.285  1.00  0.00           C  
ATOM   1050  CD2 LEU A  65       6.890   5.836  87.633  1.00  0.00           C  
ATOM   1051  H   LEU A  65       7.888   1.218  86.978  1.00  0.00           H  
ATOM   1052  HA  LEU A  65       8.840   2.345  89.393  1.00  0.00           H  
ATOM   1053 1HB  LEU A  65       8.353   3.546  87.251  1.00  0.00           H  
ATOM   1054 2HB  LEU A  65       6.647   3.271  87.499  1.00  0.00           H  
ATOM   1055  HG  LEU A  65       6.722   4.720  89.492  1.00  0.00           H  
ATOM   1056 1HD1 LEU A  65       8.618   6.250  89.763  1.00  0.00           H  
ATOM   1057 2HD1 LEU A  65       9.098   4.566  90.027  1.00  0.00           H  
ATOM   1058 3HD1 LEU A  65       9.492   5.375  88.492  1.00  0.00           H  
ATOM   1059 1HD2 LEU A  65       6.742   6.808  88.098  1.00  0.00           H  
ATOM   1060 2HD2 LEU A  65       7.604   5.931  86.819  1.00  0.00           H  
ATOM   1061 3HD2 LEU A  65       5.934   5.483  87.236  1.00  0.00           H  
ATOM   1062  N   LEU A  66       5.643   1.392  89.447  1.00  0.00           N  
ATOM   1063  CA  LEU A  66       4.500   1.087  90.314  1.00  0.00           C  
ATOM   1064  C   LEU A  66       4.826   0.038  91.362  1.00  0.00           C  
ATOM   1065  O   LEU A  66       4.422   0.163  92.527  1.00  0.00           O  
ATOM   1066  CB  LEU A  66       3.314   0.603  89.469  1.00  0.00           C  
ATOM   1067  CG  LEU A  66       2.626   1.674  88.614  1.00  0.00           C  
ATOM   1068  CD1 LEU A  66       1.857   1.005  87.483  1.00  0.00           C  
ATOM   1069  CD2 LEU A  66       1.699   2.505  89.489  1.00  0.00           C  
ATOM   1070  H   LEU A  66       5.544   1.257  88.438  1.00  0.00           H  
ATOM   1071  HA  LEU A  66       4.199   1.998  90.828  1.00  0.00           H  
ATOM   1072 1HB  LEU A  66       3.662  -0.182  88.800  1.00  0.00           H  
ATOM   1073 2HB  LEU A  66       2.564   0.178  90.136  1.00  0.00           H  
ATOM   1074  HG  LEU A  66       3.380   2.323  88.166  1.00  0.00           H  
ATOM   1075 1HD1 LEU A  66       1.368   1.766  86.875  1.00  0.00           H  
ATOM   1076 2HD1 LEU A  66       2.547   0.434  86.862  1.00  0.00           H  
ATOM   1077 3HD1 LEU A  66       1.105   0.337  87.901  1.00  0.00           H  
ATOM   1078 1HD2 LEU A  66       1.211   3.267  88.881  1.00  0.00           H  
ATOM   1079 2HD2 LEU A  66       0.944   1.858  89.936  1.00  0.00           H  
ATOM   1080 3HD2 LEU A  66       2.278   2.986  90.278  1.00  0.00           H  
ATOM   1081  N   ILE A  67       5.584  -0.975  90.964  1.00  0.00           N  
ATOM   1082  CA  ILE A  67       5.978  -2.036  91.867  1.00  0.00           C  
ATOM   1083  C   ILE A  67       6.865  -1.457  92.951  1.00  0.00           C  
ATOM   1084  O   ILE A  67       6.684  -1.754  94.137  1.00  0.00           O  
ATOM   1085  CB  ILE A  67       6.674  -3.174  91.109  1.00  0.00           C  
ATOM   1086  CG1 ILE A  67       5.640  -3.855  90.181  1.00  0.00           C  
ATOM   1087  CG2 ILE A  67       7.255  -4.195  92.106  1.00  0.00           C  
ATOM   1088  CD1 ILE A  67       6.241  -4.753  89.152  1.00  0.00           C  
ATOM   1089  H   ILE A  67       5.843  -1.029  89.970  1.00  0.00           H  
ATOM   1090  HA  ILE A  67       5.080  -2.438  92.341  1.00  0.00           H  
ATOM   1091  HB  ILE A  67       7.471  -2.757  90.486  1.00  0.00           H  
ATOM   1092 1HG1 ILE A  67       4.963  -4.445  90.797  1.00  0.00           H  
ATOM   1093 2HG1 ILE A  67       5.056  -3.095  89.673  1.00  0.00           H  
ATOM   1094 1HG2 ILE A  67       7.746  -4.999  91.586  1.00  0.00           H  
ATOM   1095 2HG2 ILE A  67       7.980  -3.723  92.765  1.00  0.00           H  
ATOM   1096 3HG2 ILE A  67       6.437  -4.593  92.690  1.00  0.00           H  
ATOM   1097 1HD1 ILE A  67       5.454  -5.195  88.555  1.00  0.00           H  
ATOM   1098 2HD1 ILE A  67       6.906  -4.180  88.507  1.00  0.00           H  
ATOM   1099 3HD1 ILE A  67       6.783  -5.509  89.645  1.00  0.00           H  
ATOM   1100  N   GLU A  68       7.843  -0.634  92.542  1.00  0.00           N  
ATOM   1101  CA  GLU A  68       8.742  -0.006  93.490  1.00  0.00           C  
ATOM   1102  C   GLU A  68       7.967   0.918  94.446  1.00  0.00           C  
ATOM   1103  O   GLU A  68       8.275   0.965  95.638  1.00  0.00           O  
ATOM   1104  CB  GLU A  68       9.824   0.783  92.749  1.00  0.00           C  
ATOM   1105  CG  GLU A  68      10.846   1.452  93.656  1.00  0.00           C  
ATOM   1106  CD  GLU A  68      11.945   2.138  92.892  1.00  0.00           C  
ATOM   1107  OE1 GLU A  68      12.212   1.739  91.785  1.00  0.00           O  
ATOM   1108  OE2 GLU A  68      12.518   3.063  93.418  1.00  0.00           O  
ATOM   1109  H   GLU A  68       7.977  -0.457  91.542  1.00  0.00           H  
ATOM   1110  HA  GLU A  68       9.223  -0.784  94.075  1.00  0.00           H  
ATOM   1111 1HB  GLU A  68      10.361   0.117  92.073  1.00  0.00           H  
ATOM   1112 2HB  GLU A  68       9.357   1.559  92.142  1.00  0.00           H  
ATOM   1113 1HG  GLU A  68      10.338   2.188  94.278  1.00  0.00           H  
ATOM   1114 2HG  GLU A  68      11.282   0.700  94.312  1.00  0.00           H  
ATOM   1115  N   LEU A  69       6.920   1.605  93.956  1.00  0.00           N  
ATOM   1116  CA  LEU A  69       6.140   2.466  94.836  1.00  0.00           C  
ATOM   1117  C   LEU A  69       5.445   1.650  95.912  1.00  0.00           C  
ATOM   1118  O   LEU A  69       5.439   2.053  97.088  1.00  0.00           O  
ATOM   1119  CB  LEU A  69       5.075   3.254  94.066  1.00  0.00           C  
ATOM   1120  CG  LEU A  69       4.186   4.234  94.939  1.00  0.00           C  
ATOM   1121  CD1 LEU A  69       5.072   5.310  95.649  1.00  0.00           C  
ATOM   1122  CD2 LEU A  69       3.113   4.907  94.038  1.00  0.00           C  
ATOM   1123  H   LEU A  69       6.740   1.592  92.948  1.00  0.00           H  
ATOM   1124  HA  LEU A  69       6.828   3.156  95.306  1.00  0.00           H  
ATOM   1125 1HB  LEU A  69       5.551   3.774  93.270  1.00  0.00           H  
ATOM   1126 2HB  LEU A  69       4.396   2.533  93.615  1.00  0.00           H  
ATOM   1127  HG  LEU A  69       3.695   3.658  95.710  1.00  0.00           H  
ATOM   1128 1HD1 LEU A  69       4.453   5.935  96.248  1.00  0.00           H  
ATOM   1129 2HD1 LEU A  69       5.799   4.839  96.302  1.00  0.00           H  
ATOM   1130 3HD1 LEU A  69       5.591   5.921  94.928  1.00  0.00           H  
ATOM   1131 1HD2 LEU A  69       2.485   5.558  94.633  1.00  0.00           H  
ATOM   1132 2HD2 LEU A  69       3.596   5.489  93.274  1.00  0.00           H  
ATOM   1133 3HD2 LEU A  69       2.492   4.142  93.572  1.00  0.00           H  
ATOM   1134  N   VAL A  70       4.853   0.514  95.543  1.00  0.00           N  
ATOM   1135  CA  VAL A  70       4.201  -0.344  96.523  1.00  0.00           C  
ATOM   1136  C   VAL A  70       5.217  -0.822  97.551  1.00  0.00           C  
ATOM   1137  O   VAL A  70       4.922  -0.846  98.746  1.00  0.00           O  
ATOM   1138  CB  VAL A  70       3.464  -1.533  95.886  1.00  0.00           C  
ATOM   1139  CG1 VAL A  70       2.981  -2.521  96.993  1.00  0.00           C  
ATOM   1140  CG2 VAL A  70       2.255  -1.013  95.083  1.00  0.00           C  
ATOM   1141  H   VAL A  70       4.847   0.262  94.539  1.00  0.00           H  
ATOM   1142  HA  VAL A  70       3.452   0.267  97.045  1.00  0.00           H  
ATOM   1143  HB  VAL A  70       4.151  -2.069  95.221  1.00  0.00           H  
ATOM   1144 1HG1 VAL A  70       2.474  -3.346  96.540  1.00  0.00           H  
ATOM   1145 2HG1 VAL A  70       3.825  -2.906  97.560  1.00  0.00           H  
ATOM   1146 3HG1 VAL A  70       2.298  -2.014  97.672  1.00  0.00           H  
ATOM   1147 1HG2 VAL A  70       1.731  -1.851  94.621  1.00  0.00           H  
ATOM   1148 2HG2 VAL A  70       1.575  -0.484  95.750  1.00  0.00           H  
ATOM   1149 3HG2 VAL A  70       2.601  -0.330  94.306  1.00  0.00           H  
ATOM   1150  N   LYS A  71       6.399  -1.251  97.075  1.00  0.00           N  
ATOM   1151  CA  LYS A  71       7.462  -1.711  97.956  1.00  0.00           C  
ATOM   1152  C   LYS A  71       7.802  -0.655  98.984  1.00  0.00           C  
ATOM   1153  O   LYS A  71       7.815  -0.944 100.183  1.00  0.00           O  
ATOM   1154  CB  LYS A  71       8.709  -2.082  97.152  1.00  0.00           C  
ATOM   1155  CG  LYS A  71       9.692  -2.978  97.894  1.00  0.00           C  
ATOM   1156  CD  LYS A  71      10.849  -2.174  98.467  1.00  0.00           C  
ATOM   1157  CE  LYS A  71      12.019  -3.073  98.839  1.00  0.00           C  
ATOM   1158  NZ  LYS A  71      13.165  -2.297  99.385  1.00  0.00           N  
ATOM   1159  H   LYS A  71       6.554  -1.259  96.062  1.00  0.00           H  
ATOM   1160  HA  LYS A  71       7.128  -2.580  98.499  1.00  0.00           H  
ATOM   1161 1HB  LYS A  71       8.412  -2.596  96.237  1.00  0.00           H  
ATOM   1162 2HB  LYS A  71       9.238  -1.175  96.861  1.00  0.00           H  
ATOM   1163 1HG  LYS A  71       9.176  -3.489  98.708  1.00  0.00           H  
ATOM   1164 2HG  LYS A  71      10.087  -3.730  97.210  1.00  0.00           H  
ATOM   1165 1HD  LYS A  71      11.183  -1.442  97.731  1.00  0.00           H  
ATOM   1166 2HD  LYS A  71      10.515  -1.641  99.358  1.00  0.00           H  
ATOM   1167 1HE  LYS A  71      11.698  -3.797  99.587  1.00  0.00           H  
ATOM   1168 2HE  LYS A  71      12.353  -3.619  97.957  1.00  0.00           H  
ATOM   1169 1HZ  LYS A  71      13.919  -2.928  99.618  1.00  0.00           H  
ATOM   1170 2HZ  LYS A  71      13.484  -1.634  98.692  1.00  0.00           H  
ATOM   1171 3HZ  LYS A  71      12.873  -1.801 100.215  1.00  0.00           H  
ATOM   1172  N   ARG A  72       8.052   0.569  98.530  1.00  0.00           N  
ATOM   1173  CA  ARG A  72       8.382   1.649  99.439  1.00  0.00           C  
ATOM   1174  C   ARG A  72       7.237   1.933 100.392  1.00  0.00           C  
ATOM   1175  O   ARG A  72       7.429   2.024 101.601  1.00  0.00           O  
ATOM   1176  CB  ARG A  72       8.720   2.915  98.665  1.00  0.00           C  
ATOM   1177  CG  ARG A  72      10.042   2.871  97.915  1.00  0.00           C  
ATOM   1178  CD  ARG A  72      10.204   4.045  97.019  1.00  0.00           C  
ATOM   1179  NE  ARG A  72      11.428   3.967  96.238  1.00  0.00           N  
ATOM   1180  CZ  ARG A  72      12.641   4.359  96.676  1.00  0.00           C  
ATOM   1181  NH1 ARG A  72      12.774   4.854  97.886  1.00  0.00           N  
ATOM   1182  NH2 ARG A  72      13.696   4.247  95.887  1.00  0.00           N  
ATOM   1183  H   ARG A  72       8.026   0.741  97.520  1.00  0.00           H  
ATOM   1184  HA  ARG A  72       9.254   1.356 100.024  1.00  0.00           H  
ATOM   1185 1HB  ARG A  72       7.935   3.117  97.938  1.00  0.00           H  
ATOM   1186 2HB  ARG A  72       8.758   3.761  99.351  1.00  0.00           H  
ATOM   1187 1HG  ARG A  72      10.866   2.869  98.629  1.00  0.00           H  
ATOM   1188 2HG  ARG A  72      10.086   1.967  97.307  1.00  0.00           H  
ATOM   1189 1HD  ARG A  72       9.362   4.094  96.329  1.00  0.00           H  
ATOM   1190 2HD  ARG A  72      10.238   4.956  97.615  1.00  0.00           H  
ATOM   1191  HE  ARG A  72      11.365   3.591  95.301  1.00  0.00           H  
ATOM   1192 1HH1 ARG A  72      11.968   4.940  98.489  1.00  0.00           H  
ATOM   1193 2HH1 ARG A  72      13.683   5.148  98.214  1.00  0.00           H  
ATOM   1194 1HH2 ARG A  72      13.593   3.867  94.956  1.00  0.00           H  
ATOM   1195 2HH2 ARG A  72      14.604   4.541  96.215  1.00  0.00           H  
ATOM   1196  N   THR A  73       6.010   1.953  99.885  1.00  0.00           N  
ATOM   1197  CA  THR A  73       4.867   2.251 100.730  1.00  0.00           C  
ATOM   1198  C   THR A  73       4.826   1.262 101.894  1.00  0.00           C  
ATOM   1199  O   THR A  73       4.591   1.657 103.036  1.00  0.00           O  
ATOM   1200  CB  THR A  73       3.556   2.198  99.914  1.00  0.00           C  
ATOM   1201  OG1 THR A  73       3.627   3.160  98.844  1.00  0.00           O  
ATOM   1202  CG2 THR A  73       2.359   2.549 100.808  1.00  0.00           C  
ATOM   1203  H   THR A  73       5.867   1.839  98.880  1.00  0.00           H  
ATOM   1204  HA  THR A  73       4.983   3.253 101.137  1.00  0.00           H  
ATOM   1205  HB  THR A  73       3.422   1.203  99.493  1.00  0.00           H  
ATOM   1206  HG1 THR A  73       4.296   2.854  98.189  1.00  0.00           H  
ATOM   1207 1HG2 THR A  73       1.446   2.523 100.216  1.00  0.00           H  
ATOM   1208 2HG2 THR A  73       2.279   1.834 101.624  1.00  0.00           H  
ATOM   1209 3HG2 THR A  73       2.493   3.543 101.217  1.00  0.00           H  
ATOM   1210  N   SER A  74       5.037  -0.028 101.597  1.00  0.00           N  
ATOM   1211  CA  SER A  74       5.071  -1.076 102.612  1.00  0.00           C  
ATOM   1212  C   SER A  74       6.259  -0.923 103.590  1.00  0.00           C  
ATOM   1213  O   SER A  74       6.077  -0.988 104.808  1.00  0.00           O  
ATOM   1214  CB  SER A  74       5.136  -2.431 101.934  1.00  0.00           C  
ATOM   1215  OG  SER A  74       5.180  -3.464 102.880  1.00  0.00           O  
ATOM   1216  H   SER A  74       5.150  -0.286 100.611  1.00  0.00           H  
ATOM   1217  HA  SER A  74       4.149  -1.023 103.188  1.00  0.00           H  
ATOM   1218 1HB  SER A  74       4.264  -2.558 101.293  1.00  0.00           H  
ATOM   1219 2HB  SER A  74       6.019  -2.478 101.299  1.00  0.00           H  
ATOM   1220  HG  SER A  74       5.220  -4.281 102.377  1.00  0.00           H  
ATOM   1221  N   GLU A  75       7.481  -0.725 103.061  1.00  0.00           N  
ATOM   1222  CA  GLU A  75       8.688  -0.618 103.894  1.00  0.00           C  
ATOM   1223  C   GLU A  75       8.740   0.615 104.808  1.00  0.00           C  
ATOM   1224  O   GLU A  75       9.251   0.546 105.931  1.00  0.00           O  
ATOM   1225  CB  GLU A  75       9.926  -0.620 102.994  1.00  0.00           C  
ATOM   1226  CG  GLU A  75      11.248  -0.527 103.742  1.00  0.00           C  
ATOM   1227  CD  GLU A  75      12.442  -0.625 102.835  1.00  0.00           C  
ATOM   1228  OE1 GLU A  75      12.283  -1.059 101.719  1.00  0.00           O  
ATOM   1229  OE2 GLU A  75      13.515  -0.265 103.257  1.00  0.00           O  
ATOM   1230  H   GLU A  75       7.577  -0.674 102.042  1.00  0.00           H  
ATOM   1231  HA  GLU A  75       8.728  -1.505 104.525  1.00  0.00           H  
ATOM   1232 1HB  GLU A  75       9.942  -1.533 102.399  1.00  0.00           H  
ATOM   1233 2HB  GLU A  75       9.873   0.221 102.302  1.00  0.00           H  
ATOM   1234 1HG  GLU A  75      11.286   0.424 104.274  1.00  0.00           H  
ATOM   1235 2HG  GLU A  75      11.292  -1.326 104.481  1.00  0.00           H  
ATOM   1236  N   LEU A  76       8.255   1.742 104.309  1.00  0.00           N  
ATOM   1237  CA  LEU A  76       8.292   3.010 105.012  1.00  0.00           C  
ATOM   1238  C   LEU A  76       7.252   3.129 106.110  1.00  0.00           C  
ATOM   1239  O   LEU A  76       6.090   2.793 105.922  1.00  0.00           O  
ATOM   1240  CB  LEU A  76       8.038   4.123 103.992  1.00  0.00           C  
ATOM   1241  CG  LEU A  76       9.104   4.357 102.882  1.00  0.00           C  
ATOM   1242  CD1 LEU A  76       8.542   5.364 101.871  1.00  0.00           C  
ATOM   1243  CD2 LEU A  76      10.377   4.896 103.499  1.00  0.00           C  
ATOM   1244  H   LEU A  76       7.860   1.722 103.365  1.00  0.00           H  
ATOM   1245  HA  LEU A  76       9.272   3.117 105.466  1.00  0.00           H  
ATOM   1246 1HB  LEU A  76       7.117   3.865 103.482  1.00  0.00           H  
ATOM   1247 2HB  LEU A  76       7.884   5.059 104.528  1.00  0.00           H  
ATOM   1248  HG  LEU A  76       9.326   3.424 102.364  1.00  0.00           H  
ATOM   1249 1HD1 LEU A  76       9.276   5.546 101.089  1.00  0.00           H  
ATOM   1250 2HD1 LEU A  76       7.638   4.959 101.424  1.00  0.00           H  
ATOM   1251 3HD1 LEU A  76       8.310   6.294 102.375  1.00  0.00           H  
ATOM   1252 1HD2 LEU A  76      11.111   5.073 102.713  1.00  0.00           H  
ATOM   1253 2HD2 LEU A  76      10.162   5.829 104.014  1.00  0.00           H  
ATOM   1254 3HD2 LEU A  76      10.785   4.180 104.205  1.00  0.00           H  
ATOM   1255  N   THR A  77       7.640   3.743 107.225  1.00  0.00           N  
ATOM   1256  CA  THR A  77       6.679   3.987 108.290  1.00  0.00           C  
ATOM   1257  C   THR A  77       6.321   5.470 108.394  1.00  0.00           C  
ATOM   1258  O   THR A  77       5.295   5.831 108.967  1.00  0.00           O  
ATOM   1259  CB  THR A  77       7.221   3.488 109.643  1.00  0.00           C  
ATOM   1260  OG1 THR A  77       8.424   4.196 109.969  1.00  0.00           O  
ATOM   1261  CG2 THR A  77       7.514   1.997 109.582  1.00  0.00           C  
ATOM   1262  H   THR A  77       8.609   3.985 107.362  1.00  0.00           H  
ATOM   1263  HA  THR A  77       5.764   3.437 108.072  1.00  0.00           H  
ATOM   1264  HB  THR A  77       6.482   3.676 110.422  1.00  0.00           H  
ATOM   1265  HG1 THR A  77       8.589   4.128 110.912  1.00  0.00           H  
ATOM   1266 1HG2 THR A  77       7.896   1.662 110.547  1.00  0.00           H  
ATOM   1267 2HG2 THR A  77       6.599   1.455 109.346  1.00  0.00           H  
ATOM   1268 3HG2 THR A  77       8.259   1.804 108.811  1.00  0.00           H  
ATOM   1269  N   ASP A  78       7.164   6.335 107.828  1.00  0.00           N  
ATOM   1270  CA  ASP A  78       6.920   7.769 107.865  1.00  0.00           C  
ATOM   1271  C   ASP A  78       5.971   8.185 106.754  1.00  0.00           C  
ATOM   1272  O   ASP A  78       6.303   8.068 105.571  1.00  0.00           O  
ATOM   1273  CB  ASP A  78       8.235   8.543 107.740  1.00  0.00           C  
ATOM   1274  CG  ASP A  78       8.054  10.047 107.900  1.00  0.00           C  
ATOM   1275  OD1 ASP A  78       7.262  10.610 107.183  1.00  0.00           O  
ATOM   1276  OD2 ASP A  78       8.711  10.618 108.738  1.00  0.00           O  
ATOM   1277  H   ASP A  78       8.004   5.999 107.394  1.00  0.00           H  
ATOM   1278  HA  ASP A  78       6.455   8.017 108.819  1.00  0.00           H  
ATOM   1279 1HB  ASP A  78       8.936   8.194 108.498  1.00  0.00           H  
ATOM   1280 2HB  ASP A  78       8.681   8.347 106.765  1.00  0.00           H  
ATOM   1281  N   GLU A  79       4.806   8.692 107.143  1.00  0.00           N  
ATOM   1282  CA  GLU A  79       3.775   9.053 106.182  1.00  0.00           C  
ATOM   1283  C   GLU A  79       4.219  10.157 105.230  1.00  0.00           C  
ATOM   1284  O   GLU A  79       3.867  10.138 104.050  1.00  0.00           O  
ATOM   1285  CB  GLU A  79       2.507   9.491 106.918  1.00  0.00           C  
ATOM   1286  CG  GLU A  79       1.779   8.367 107.640  1.00  0.00           C  
ATOM   1287  CD  GLU A  79       0.577   8.845 108.407  1.00  0.00           C  
ATOM   1288  OE1 GLU A  79       0.374  10.034 108.474  1.00  0.00           O  
ATOM   1289  OE2 GLU A  79      -0.138   8.021 108.926  1.00  0.00           O  
ATOM   1290  H   GLU A  79       4.623   8.772 108.135  1.00  0.00           H  
ATOM   1291  HA  GLU A  79       3.541   8.168 105.588  1.00  0.00           H  
ATOM   1292 1HB  GLU A  79       2.759  10.254 107.655  1.00  0.00           H  
ATOM   1293 2HB  GLU A  79       1.811   9.939 106.209  1.00  0.00           H  
ATOM   1294 1HG  GLU A  79       1.457   7.627 106.908  1.00  0.00           H  
ATOM   1295 2HG  GLU A  79       2.472   7.881 108.326  1.00  0.00           H  
ATOM   1296  N   LYS A  80       4.981  11.138 105.727  1.00  0.00           N  
ATOM   1297  CA  LYS A  80       5.401  12.219 104.846  1.00  0.00           C  
ATOM   1298  C   LYS A  80       6.291  11.670 103.746  1.00  0.00           C  
ATOM   1299  O   LYS A  80       6.104  12.011 102.573  1.00  0.00           O  
ATOM   1300  CB  LYS A  80       6.133  13.310 105.629  1.00  0.00           C  
ATOM   1301  CG  LYS A  80       6.596  14.488 104.783  1.00  0.00           C  
ATOM   1302  CD  LYS A  80       7.175  15.597 105.650  1.00  0.00           C  
ATOM   1303  CE  LYS A  80       7.769  16.712 104.801  1.00  0.00           C  
ATOM   1304  NZ  LYS A  80       8.263  17.842 105.633  1.00  0.00           N  
ATOM   1305  H   LYS A  80       5.274  11.116 106.697  1.00  0.00           H  
ATOM   1306  HA  LYS A  80       4.516  12.644 104.376  1.00  0.00           H  
ATOM   1307 1HB  LYS A  80       5.479  13.696 106.412  1.00  0.00           H  
ATOM   1308 2HB  LYS A  80       7.010  12.882 106.116  1.00  0.00           H  
ATOM   1309 1HG  LYS A  80       7.359  14.153 104.079  1.00  0.00           H  
ATOM   1310 2HG  LYS A  80       5.753  14.884 104.218  1.00  0.00           H  
ATOM   1311 1HD  LYS A  80       6.390  16.012 106.283  1.00  0.00           H  
ATOM   1312 2HD  LYS A  80       7.956  15.187 106.291  1.00  0.00           H  
ATOM   1313 1HE  LYS A  80       8.597  16.319 104.213  1.00  0.00           H  
ATOM   1314 2HE  LYS A  80       7.011  17.088 104.113  1.00  0.00           H  
ATOM   1315 1HZ  LYS A  80       8.647  18.559 105.034  1.00  0.00           H  
ATOM   1316 2HZ  LYS A  80       7.497  18.226 106.169  1.00  0.00           H  
ATOM   1317 3HZ  LYS A  80       8.980  17.509 106.261  1.00  0.00           H  
ATOM   1318  N   ASP A  81       7.242  10.804 104.118  1.00  0.00           N  
ATOM   1319  CA  ASP A  81       8.156  10.204 103.161  1.00  0.00           C  
ATOM   1320  C   ASP A  81       7.373   9.432 102.107  1.00  0.00           C  
ATOM   1321  O   ASP A  81       7.678   9.532 100.916  1.00  0.00           O  
ATOM   1322  CB  ASP A  81       9.147   9.274 103.865  1.00  0.00           C  
ATOM   1323  CG  ASP A  81      10.150  10.024 104.732  1.00  0.00           C  
ATOM   1324  OD1 ASP A  81      10.266  11.217 104.575  1.00  0.00           O  
ATOM   1325  OD2 ASP A  81      10.791   9.397 105.541  1.00  0.00           O  
ATOM   1326  H   ASP A  81       7.376  10.607 105.120  1.00  0.00           H  
ATOM   1327  HA  ASP A  81       8.707  11.000 102.664  1.00  0.00           H  
ATOM   1328 1HB  ASP A  81       8.602   8.570 104.494  1.00  0.00           H  
ATOM   1329 2HB  ASP A  81       9.694   8.694 103.122  1.00  0.00           H  
ATOM   1330  N   ILE A  82       6.358   8.668 102.533  1.00  0.00           N  
ATOM   1331  CA  ILE A  82       5.577   7.898 101.572  1.00  0.00           C  
ATOM   1332  C   ILE A  82       4.896   8.835 100.591  1.00  0.00           C  
ATOM   1333  O   ILE A  82       4.919   8.575  99.383  1.00  0.00           O  
ATOM   1334  CB  ILE A  82       4.489   7.048 102.261  1.00  0.00           C  
ATOM   1335  CG1 ILE A  82       5.149   5.946 103.077  1.00  0.00           C  
ATOM   1336  CG2 ILE A  82       3.547   6.436 101.180  1.00  0.00           C  
ATOM   1337  CD1 ILE A  82       4.231   5.223 104.035  1.00  0.00           C  
ATOM   1338  H   ILE A  82       6.179   8.596 103.539  1.00  0.00           H  
ATOM   1339  HA  ILE A  82       6.241   7.245 101.020  1.00  0.00           H  
ATOM   1340  HB  ILE A  82       3.907   7.670 102.945  1.00  0.00           H  
ATOM   1341 1HG1 ILE A  82       5.553   5.218 102.398  1.00  0.00           H  
ATOM   1342 2HG1 ILE A  82       5.961   6.380 103.653  1.00  0.00           H  
ATOM   1343 1HG2 ILE A  82       2.781   5.844 101.654  1.00  0.00           H  
ATOM   1344 2HG2 ILE A  82       3.060   7.219 100.616  1.00  0.00           H  
ATOM   1345 3HG2 ILE A  82       4.122   5.806 100.496  1.00  0.00           H  
ATOM   1346 1HD1 ILE A  82       4.798   4.460 104.564  1.00  0.00           H  
ATOM   1347 2HD1 ILE A  82       3.820   5.927 104.756  1.00  0.00           H  
ATOM   1348 3HD1 ILE A  82       3.420   4.742 103.501  1.00  0.00           H  
ATOM   1349  N   ARG A  83       4.265   9.897 101.089  1.00  0.00           N  
ATOM   1350  CA  ARG A  83       3.574  10.832 100.219  1.00  0.00           C  
ATOM   1351  C   ARG A  83       4.525  11.475  99.206  1.00  0.00           C  
ATOM   1352  O   ARG A  83       4.155  11.660  98.040  1.00  0.00           O  
ATOM   1353  CB  ARG A  83       2.862  11.879 101.047  1.00  0.00           C  
ATOM   1354  CG  ARG A  83       1.662  11.328 101.834  1.00  0.00           C  
ATOM   1355  CD  ARG A  83       1.036  12.355 102.685  1.00  0.00           C  
ATOM   1356  NE  ARG A  83      -0.009  11.796 103.552  1.00  0.00           N  
ATOM   1357  CZ  ARG A  83      -0.792  12.535 104.383  1.00  0.00           C  
ATOM   1358  NH1 ARG A  83      -0.669  13.853 104.416  1.00  0.00           N  
ATOM   1359  NH2 ARG A  83      -1.681  11.945 105.175  1.00  0.00           N  
ATOM   1360  H   ARG A  83       4.250  10.042 102.108  1.00  0.00           H  
ATOM   1361  HA  ARG A  83       2.818  10.280  99.666  1.00  0.00           H  
ATOM   1362 1HB  ARG A  83       3.565  12.302 101.768  1.00  0.00           H  
ATOM   1363 2HB  ARG A  83       2.516  12.689 100.408  1.00  0.00           H  
ATOM   1364 1HG  ARG A  83       0.907  10.970 101.134  1.00  0.00           H  
ATOM   1365 2HG  ARG A  83       1.974  10.501 102.470  1.00  0.00           H  
ATOM   1366 1HD  ARG A  83       1.804  12.803 103.319  1.00  0.00           H  
ATOM   1367 2HD  ARG A  83       0.587  13.115 102.051  1.00  0.00           H  
ATOM   1368  HE  ARG A  83      -0.110  10.758 103.574  1.00  0.00           H  
ATOM   1369 1HH1 ARG A  83       0.003  14.315 103.824  1.00  0.00           H  
ATOM   1370 2HH1 ARG A  83      -1.250  14.401 105.035  1.00  0.00           H  
ATOM   1371 1HH2 ARG A  83      -1.780  10.934 105.171  1.00  0.00           H  
ATOM   1372 2HH2 ARG A  83      -2.256  12.500 105.790  1.00  0.00           H  
ATOM   1373  N   LYS A  84       5.754  11.799  99.637  1.00  0.00           N  
ATOM   1374  CA  LYS A  84       6.728  12.375  98.718  1.00  0.00           C  
ATOM   1375  C   LYS A  84       7.140  11.363  97.646  1.00  0.00           C  
ATOM   1376  O   LYS A  84       7.307  11.739  96.480  1.00  0.00           O  
ATOM   1377  CB  LYS A  84       7.958  12.866  99.483  1.00  0.00           C  
ATOM   1378  CG  LYS A  84       7.692  14.041 100.414  1.00  0.00           C  
ATOM   1379  CD  LYS A  84       7.196  15.256  99.644  1.00  0.00           C  
ATOM   1380  CE  LYS A  84       8.268  15.792  98.706  1.00  0.00           C  
ATOM   1381  NZ  LYS A  84       7.830  17.035  98.014  1.00  0.00           N  
ATOM   1382  H   LYS A  84       5.980  11.696 100.631  1.00  0.00           H  
ATOM   1383  HA  LYS A  84       6.262  13.222  98.217  1.00  0.00           H  
ATOM   1384 1HB  LYS A  84       8.364  12.050 100.082  1.00  0.00           H  
ATOM   1385 2HB  LYS A  84       8.730  13.168  98.775  1.00  0.00           H  
ATOM   1386 1HG  LYS A  84       6.940  13.758 101.152  1.00  0.00           H  
ATOM   1387 2HG  LYS A  84       8.610  14.304 100.940  1.00  0.00           H  
ATOM   1388 1HD  LYS A  84       6.317  14.982  99.059  1.00  0.00           H  
ATOM   1389 2HD  LYS A  84       6.914  16.041 100.345  1.00  0.00           H  
ATOM   1390 1HE  LYS A  84       9.172  16.007  99.273  1.00  0.00           H  
ATOM   1391 2HE  LYS A  84       8.505  15.038  97.956  1.00  0.00           H  
ATOM   1392 1HZ  LYS A  84       8.566  17.357  97.402  1.00  0.00           H  
ATOM   1393 2HZ  LYS A  84       7.000  16.843  97.469  1.00  0.00           H  
ATOM   1394 3HZ  LYS A  84       7.625  17.748  98.698  1.00  0.00           H  
ATOM   1395  N   MET A  85       7.262  10.078  98.008  1.00  0.00           N  
ATOM   1396  CA  MET A  85       7.595   9.062  97.014  1.00  0.00           C  
ATOM   1397  C   MET A  85       6.461   8.926  95.993  1.00  0.00           C  
ATOM   1398  O   MET A  85       6.720   8.761  94.801  1.00  0.00           O  
ATOM   1399  CB  MET A  85       7.874   7.723  97.695  1.00  0.00           C  
ATOM   1400  CG  MET A  85       9.108   7.715  98.585  1.00  0.00           C  
ATOM   1401  SD  MET A  85      10.609   8.176  97.698  1.00  0.00           S  
ATOM   1402  CE  MET A  85      10.801   9.878  98.218  1.00  0.00           C  
ATOM   1403  H   MET A  85       7.192   9.827  99.004  1.00  0.00           H  
ATOM   1404  HA  MET A  85       8.485   9.390  96.478  1.00  0.00           H  
ATOM   1405 1HB  MET A  85       7.019   7.442  98.307  1.00  0.00           H  
ATOM   1406 2HB  MET A  85       8.003   6.950  96.937  1.00  0.00           H  
ATOM   1407 1HG  MET A  85       8.967   8.413  99.409  1.00  0.00           H  
ATOM   1408 2HG  MET A  85       9.248   6.718  99.004  1.00  0.00           H  
ATOM   1409 1HE  MET A  85      11.690  10.303  97.751  1.00  0.00           H  
ATOM   1410 2HE  MET A  85       9.923  10.452  97.918  1.00  0.00           H  
ATOM   1411 3HE  MET A  85      10.907   9.917  99.303  1.00  0.00           H  
ATOM   1412  N   ILE A  86       5.207   9.045  96.460  1.00  0.00           N  
ATOM   1413  CA  ILE A  86       4.050   8.970  95.569  1.00  0.00           C  
ATOM   1414  C   ILE A  86       4.120  10.123  94.572  1.00  0.00           C  
ATOM   1415  O   ILE A  86       3.891   9.919  93.374  1.00  0.00           O  
ATOM   1416  CB  ILE A  86       2.709   8.997  96.337  1.00  0.00           C  
ATOM   1417  CG1 ILE A  86       2.560   7.704  97.173  1.00  0.00           C  
ATOM   1418  CG2 ILE A  86       1.543   9.106  95.333  1.00  0.00           C  
ATOM   1419  CD1 ILE A  86       1.469   7.727  98.169  1.00  0.00           C  
ATOM   1420  H   ILE A  86       5.079   9.127  97.475  1.00  0.00           H  
ATOM   1421  HA  ILE A  86       4.102   8.038  95.006  1.00  0.00           H  
ATOM   1422  HB  ILE A  86       2.694   9.846  97.014  1.00  0.00           H  
ATOM   1423 1HG1 ILE A  86       2.359   6.881  96.505  1.00  0.00           H  
ATOM   1424 2HG1 ILE A  86       3.488   7.511  97.694  1.00  0.00           H  
ATOM   1425 1HG2 ILE A  86       0.595   9.130  95.844  1.00  0.00           H  
ATOM   1426 2HG2 ILE A  86       1.629  10.010  94.736  1.00  0.00           H  
ATOM   1427 3HG2 ILE A  86       1.581   8.240  94.688  1.00  0.00           H  
ATOM   1428 1HD1 ILE A  86       1.439   6.773  98.698  1.00  0.00           H  
ATOM   1429 2HD1 ILE A  86       1.629   8.523  98.882  1.00  0.00           H  
ATOM   1430 3HD1 ILE A  86       0.562   7.882  97.658  1.00  0.00           H  
ATOM   1431  N   GLU A  87       4.410  11.341  95.068  1.00  0.00           N  
ATOM   1432  CA  GLU A  87       4.553  12.507  94.202  1.00  0.00           C  
ATOM   1433  C   GLU A  87       5.608  12.282  93.128  1.00  0.00           C  
ATOM   1434  O   GLU A  87       5.360  12.576  91.955  1.00  0.00           O  
ATOM   1435  CB  GLU A  87       4.914  13.742  95.030  1.00  0.00           C  
ATOM   1436  CG  GLU A  87       5.072  15.020  94.217  1.00  0.00           C  
ATOM   1437  CD  GLU A  87       5.539  16.185  95.044  1.00  0.00           C  
ATOM   1438  OE1 GLU A  87       5.711  16.019  96.227  1.00  0.00           O  
ATOM   1439  OE2 GLU A  87       5.723  17.244  94.491  1.00  0.00           O  
ATOM   1440  H   GLU A  87       4.520  11.447  96.083  1.00  0.00           H  
ATOM   1441  HA  GLU A  87       3.597  12.691  93.715  1.00  0.00           H  
ATOM   1442 1HB  GLU A  87       4.142  13.917  95.779  1.00  0.00           H  
ATOM   1443 2HB  GLU A  87       5.851  13.565  95.559  1.00  0.00           H  
ATOM   1444 1HG  GLU A  87       5.794  14.843  93.419  1.00  0.00           H  
ATOM   1445 2HG  GLU A  87       4.116  15.266  93.757  1.00  0.00           H  
ATOM   1446  N   MET A  88       6.783  11.768  93.520  1.00  0.00           N  
ATOM   1447  CA  MET A  88       7.833  11.526  92.539  1.00  0.00           C  
ATOM   1448  C   MET A  88       7.360  10.543  91.475  1.00  0.00           C  
ATOM   1449  O   MET A  88       7.647  10.741  90.290  1.00  0.00           O  
ATOM   1450  CB  MET A  88       9.093  11.006  93.228  1.00  0.00           C  
ATOM   1451  CG  MET A  88      10.247  10.702  92.283  1.00  0.00           C  
ATOM   1452  SD  MET A  88      11.712  10.098  93.146  1.00  0.00           S  
ATOM   1453  CE  MET A  88      11.188   8.443  93.584  1.00  0.00           C  
ATOM   1454  H   MET A  88       6.945  11.578  94.515  1.00  0.00           H  
ATOM   1455  HA  MET A  88       8.051  12.470  92.041  1.00  0.00           H  
ATOM   1456 1HB  MET A  88       9.440  11.740  93.953  1.00  0.00           H  
ATOM   1457 2HB  MET A  88       8.859  10.092  93.774  1.00  0.00           H  
ATOM   1458 1HG  MET A  88       9.937   9.948  91.561  1.00  0.00           H  
ATOM   1459 2HG  MET A  88      10.518  11.605  91.737  1.00  0.00           H  
ATOM   1460 1HE  MET A  88      11.989   7.939  94.125  1.00  0.00           H  
ATOM   1461 2HE  MET A  88      10.300   8.497  94.215  1.00  0.00           H  
ATOM   1462 3HE  MET A  88      10.954   7.883  92.678  1.00  0.00           H  
ATOM   1463  N   VAL A  89       6.619   9.503  91.866  1.00  0.00           N  
ATOM   1464  CA  VAL A  89       6.066   8.568  90.900  1.00  0.00           C  
ATOM   1465  C   VAL A  89       5.143   9.249  89.929  1.00  0.00           C  
ATOM   1466  O   VAL A  89       5.201   8.985  88.734  1.00  0.00           O  
ATOM   1467  CB  VAL A  89       5.359   7.400  91.576  1.00  0.00           C  
ATOM   1468  CG1 VAL A  89       4.550   6.565  90.551  1.00  0.00           C  
ATOM   1469  CG2 VAL A  89       6.411   6.554  92.203  1.00  0.00           C  
ATOM   1470  H   VAL A  89       6.469   9.356  92.876  1.00  0.00           H  
ATOM   1471  HA  VAL A  89       6.910   8.160  90.327  1.00  0.00           H  
ATOM   1472  HB  VAL A  89       4.674   7.768  92.338  1.00  0.00           H  
ATOM   1473 1HG1 VAL A  89       4.074   5.726  91.041  1.00  0.00           H  
ATOM   1474 2HG1 VAL A  89       3.781   7.175  90.093  1.00  0.00           H  
ATOM   1475 3HG1 VAL A  89       5.184   6.206  89.792  1.00  0.00           H  
ATOM   1476 1HG2 VAL A  89       5.954   5.748  92.681  1.00  0.00           H  
ATOM   1477 2HG2 VAL A  89       7.081   6.188  91.451  1.00  0.00           H  
ATOM   1478 3HG2 VAL A  89       6.971   7.134  92.926  1.00  0.00           H  
ATOM   1479  N   ASP A  90       4.242  10.090  90.429  1.00  0.00           N  
ATOM   1480  CA  ASP A  90       3.336  10.788  89.536  1.00  0.00           C  
ATOM   1481  C   ASP A  90       4.108  11.604  88.500  1.00  0.00           C  
ATOM   1482  O   ASP A  90       3.776  11.593  87.315  1.00  0.00           O  
ATOM   1483  CB  ASP A  90       2.403  11.704  90.332  1.00  0.00           C  
ATOM   1484  CG  ASP A  90       1.338  12.362  89.465  1.00  0.00           C  
ATOM   1485  OD1 ASP A  90       0.710  11.669  88.701  1.00  0.00           O  
ATOM   1486  OD2 ASP A  90       1.163  13.552  89.576  1.00  0.00           O  
ATOM   1487  H   ASP A  90       4.176  10.253  91.423  1.00  0.00           H  
ATOM   1488  HA  ASP A  90       2.738  10.048  89.002  1.00  0.00           H  
ATOM   1489 1HB  ASP A  90       1.909  11.128  91.115  1.00  0.00           H  
ATOM   1490 2HB  ASP A  90       2.988  12.485  90.819  1.00  0.00           H  
ATOM   1491  N   LEU A  91       5.147  12.320  88.939  1.00  0.00           N  
ATOM   1492  CA  LEU A  91       5.953  13.125  88.028  1.00  0.00           C  
ATOM   1493  C   LEU A  91       6.705  12.257  87.001  1.00  0.00           C  
ATOM   1494  O   LEU A  91       6.785  12.602  85.822  1.00  0.00           O  
ATOM   1495  CB  LEU A  91       6.955  13.966  88.829  1.00  0.00           C  
ATOM   1496  CG  LEU A  91       6.360  15.147  89.607  1.00  0.00           C  
ATOM   1497  CD1 LEU A  91       7.402  15.696  90.572  1.00  0.00           C  
ATOM   1498  CD2 LEU A  91       5.900  16.219  88.631  1.00  0.00           C  
ATOM   1499  H   LEU A  91       5.381  12.305  89.921  1.00  0.00           H  
ATOM   1500  HA  LEU A  91       5.290  13.792  87.477  1.00  0.00           H  
ATOM   1501 1HB  LEU A  91       7.459  13.318  89.544  1.00  0.00           H  
ATOM   1502 2HB  LEU A  91       7.701  14.365  88.142  1.00  0.00           H  
ATOM   1503  HG  LEU A  91       5.510  14.802  90.196  1.00  0.00           H  
ATOM   1504 1HD1 LEU A  91       6.980  16.534  91.126  1.00  0.00           H  
ATOM   1505 2HD1 LEU A  91       7.699  14.913  91.271  1.00  0.00           H  
ATOM   1506 3HD1 LEU A  91       8.274  16.033  90.013  1.00  0.00           H  
ATOM   1507 1HD2 LEU A  91       5.477  17.058  89.185  1.00  0.00           H  
ATOM   1508 2HD2 LEU A  91       6.751  16.565  88.043  1.00  0.00           H  
ATOM   1509 3HD2 LEU A  91       5.143  15.804  87.965  1.00  0.00           H  
ATOM   1510  N   ILE A  92       7.260  11.121  87.452  1.00  0.00           N  
ATOM   1511  CA  ILE A  92       7.953  10.207  86.554  1.00  0.00           C  
ATOM   1512  C   ILE A  92       6.981   9.541  85.594  1.00  0.00           C  
ATOM   1513  O   ILE A  92       7.308   9.301  84.432  1.00  0.00           O  
ATOM   1514  CB  ILE A  92       8.714   9.128  87.346  1.00  0.00           C  
ATOM   1515  CG1 ILE A  92       9.814   9.767  88.198  1.00  0.00           C  
ATOM   1516  CG2 ILE A  92       9.302   8.091  86.402  1.00  0.00           C  
ATOM   1517  CD1 ILE A  92      10.459   8.813  89.177  1.00  0.00           C  
ATOM   1518  H   ILE A  92       7.197  10.893  88.434  1.00  0.00           H  
ATOM   1519  HA  ILE A  92       8.673  10.778  85.967  1.00  0.00           H  
ATOM   1520  HB  ILE A  92       8.030   8.632  88.034  1.00  0.00           H  
ATOM   1521 1HG1 ILE A  92      10.591  10.166  87.548  1.00  0.00           H  
ATOM   1522 2HG1 ILE A  92       9.398  10.603  88.761  1.00  0.00           H  
ATOM   1523 1HG2 ILE A  92       9.836   7.336  86.978  1.00  0.00           H  
ATOM   1524 2HG2 ILE A  92       8.500   7.616  85.838  1.00  0.00           H  
ATOM   1525 3HG2 ILE A  92       9.992   8.577  85.712  1.00  0.00           H  
ATOM   1526 1HD1 ILE A  92      11.227   9.338  89.745  1.00  0.00           H  
ATOM   1527 2HD1 ILE A  92       9.702   8.427  89.862  1.00  0.00           H  
ATOM   1528 3HD1 ILE A  92      10.912   7.985  88.634  1.00  0.00           H  
ATOM   1529  N   ALA A  93       5.776   9.235  86.068  1.00  0.00           N  
ATOM   1530  CA  ALA A  93       4.771   8.600  85.241  1.00  0.00           C  
ATOM   1531  C   ALA A  93       4.389   9.534  84.098  1.00  0.00           C  
ATOM   1532  O   ALA A  93       4.234   9.102  82.956  1.00  0.00           O  
ATOM   1533  CB  ALA A  93       3.550   8.226  86.069  1.00  0.00           C  
ATOM   1534  H   ALA A  93       5.557   9.451  87.030  1.00  0.00           H  
ATOM   1535  HA  ALA A  93       5.192   7.683  84.827  1.00  0.00           H  
ATOM   1536 1HB  ALA A  93       2.804   7.760  85.427  1.00  0.00           H  
ATOM   1537 2HB  ALA A  93       3.842   7.528  86.853  1.00  0.00           H  
ATOM   1538 3HB  ALA A  93       3.130   9.123  86.521  1.00  0.00           H  
ATOM   1539  N   ASP A  94       4.238  10.833  84.421  1.00  0.00           N  
ATOM   1540  CA  ASP A  94       3.939  11.862  83.437  1.00  0.00           C  
ATOM   1541  C   ASP A  94       5.033  11.910  82.377  1.00  0.00           C  
ATOM   1542  O   ASP A  94       4.750  11.922  81.179  1.00  0.00           O  
ATOM   1543  CB  ASP A  94       3.800  13.230  84.109  1.00  0.00           C  
ATOM   1544  CG  ASP A  94       2.486  13.390  84.862  1.00  0.00           C  
ATOM   1545  OD1 ASP A  94       1.594  12.608  84.633  1.00  0.00           O  
ATOM   1546  OD2 ASP A  94       2.388  14.291  85.660  1.00  0.00           O  
ATOM   1547  H   ASP A  94       4.339  11.095  85.391  1.00  0.00           H  
ATOM   1548  HA  ASP A  94       2.998  11.609  82.947  1.00  0.00           H  
ATOM   1549 1HB  ASP A  94       4.623  13.378  84.808  1.00  0.00           H  
ATOM   1550 2HB  ASP A  94       3.866  14.015  83.354  1.00  0.00           H  
ATOM   1551  N   VAL A  95       6.289  11.937  82.851  1.00  0.00           N  
ATOM   1552  CA  VAL A  95       7.372  11.993  81.876  1.00  0.00           C  
ATOM   1553  C   VAL A  95       7.286  10.834  80.890  1.00  0.00           C  
ATOM   1554  O   VAL A  95       7.508  11.009  79.692  1.00  0.00           O  
ATOM   1555  CB  VAL A  95       8.736  11.956  82.591  1.00  0.00           C  
ATOM   1556  CG1 VAL A  95       9.859  11.756  81.584  1.00  0.00           C  
ATOM   1557  CG2 VAL A  95       8.942  13.239  83.381  1.00  0.00           C  
ATOM   1558  H   VAL A  95       6.514  11.921  83.835  1.00  0.00           H  
ATOM   1559  HA  VAL A  95       7.290  12.928  81.321  1.00  0.00           H  
ATOM   1560  HB  VAL A  95       8.757  11.103  83.269  1.00  0.00           H  
ATOM   1561 1HG1 VAL A  95      10.816  11.731  82.107  1.00  0.00           H  
ATOM   1562 2HG1 VAL A  95       9.711  10.814  81.056  1.00  0.00           H  
ATOM   1563 3HG1 VAL A  95       9.858  12.578  80.869  1.00  0.00           H  
ATOM   1564 1HG2 VAL A  95       9.908  13.205  83.884  1.00  0.00           H  
ATOM   1565 2HG2 VAL A  95       8.915  14.092  82.703  1.00  0.00           H  
ATOM   1566 3HG2 VAL A  95       8.150  13.340  84.123  1.00  0.00           H  
ATOM   1567  N   MET A  96       6.963   9.650  81.401  1.00  0.00           N  
ATOM   1568  CA  MET A  96       6.778   8.476  80.557  1.00  0.00           C  
ATOM   1569  C   MET A  96       5.658   8.696  79.547  1.00  0.00           C  
ATOM   1570  O   MET A  96       5.762   8.284  78.391  1.00  0.00           O  
ATOM   1571  CB  MET A  96       6.487   7.247  81.416  1.00  0.00           C  
ATOM   1572  CG  MET A  96       7.649   6.804  82.294  1.00  0.00           C  
ATOM   1573  SD  MET A  96       9.094   6.307  81.336  1.00  0.00           S  
ATOM   1574  CE  MET A  96      10.149   7.738  81.550  1.00  0.00           C  
ATOM   1575  H   MET A  96       6.843   9.562  82.401  1.00  0.00           H  
ATOM   1576  HA  MET A  96       7.697   8.303  79.999  1.00  0.00           H  
ATOM   1577 1HB  MET A  96       5.637   7.451  82.066  1.00  0.00           H  
ATOM   1578 2HB  MET A  96       6.215   6.409  80.774  1.00  0.00           H  
ATOM   1579 1HG  MET A  96       7.937   7.620  82.956  1.00  0.00           H  
ATOM   1580 2HG  MET A  96       7.338   5.960  82.910  1.00  0.00           H  
ATOM   1581 1HE  MET A  96      11.086   7.583  81.014  1.00  0.00           H  
ATOM   1582 2HE  MET A  96       9.647   8.623  81.157  1.00  0.00           H  
ATOM   1583 3HE  MET A  96      10.358   7.881  82.611  1.00  0.00           H  
ATOM   1584  N   SER A  97       4.588   9.350  79.988  1.00  0.00           N  
ATOM   1585  CA  SER A  97       3.441   9.611  79.127  1.00  0.00           C  
ATOM   1586  C   SER A  97       3.829  10.483  77.942  1.00  0.00           C  
ATOM   1587  O   SER A  97       3.539  10.151  76.793  1.00  0.00           O  
ATOM   1588  CB  SER A  97       2.336  10.281  79.920  1.00  0.00           C  
ATOM   1589  OG  SER A  97       1.214  10.520  79.114  1.00  0.00           O  
ATOM   1590  H   SER A  97       4.571   9.673  80.945  1.00  0.00           H  
ATOM   1591  HA  SER A  97       3.081   8.660  78.735  1.00  0.00           H  
ATOM   1592 1HB  SER A  97       2.055   9.646  80.760  1.00  0.00           H  
ATOM   1593 2HB  SER A  97       2.700  11.222  80.328  1.00  0.00           H  
ATOM   1594  HG  SER A  97       0.545  10.888  79.695  1.00  0.00           H  
ATOM   1595  N   VAL A  98       4.488  11.602  78.228  1.00  0.00           N  
ATOM   1596  CA  VAL A  98       4.863  12.555  77.190  1.00  0.00           C  
ATOM   1597  C   VAL A  98       6.037  12.043  76.366  1.00  0.00           C  
ATOM   1598  O   VAL A  98       6.218  12.437  75.215  1.00  0.00           O  
ATOM   1599  CB  VAL A  98       5.235  13.911  77.818  1.00  0.00           C  
ATOM   1600  CG1 VAL A  98       4.045  14.498  78.564  1.00  0.00           C  
ATOM   1601  CG2 VAL A  98       6.424  13.740  78.751  1.00  0.00           C  
ATOM   1602  H   VAL A  98       4.735  11.797  79.186  1.00  0.00           H  
ATOM   1603  HA  VAL A  98       4.015  12.683  76.515  1.00  0.00           H  
ATOM   1604  HB  VAL A  98       5.493  14.612  77.024  1.00  0.00           H  
ATOM   1605 1HG1 VAL A  98       4.326  15.456  79.002  1.00  0.00           H  
ATOM   1606 2HG1 VAL A  98       3.218  14.645  77.870  1.00  0.00           H  
ATOM   1607 3HG1 VAL A  98       3.738  13.814  79.355  1.00  0.00           H  
ATOM   1608 1HG2 VAL A  98       6.683  14.703  79.192  1.00  0.00           H  
ATOM   1609 2HG2 VAL A  98       6.168  13.035  79.542  1.00  0.00           H  
ATOM   1610 3HG2 VAL A  98       7.276  13.359  78.188  1.00  0.00           H  
ATOM   1611  N   GLU A  99       6.830  11.160  76.964  1.00  0.00           N  
ATOM   1612  CA  GLU A  99       7.886  10.464  76.236  1.00  0.00           C  
ATOM   1613  C   GLU A  99       7.320   9.682  75.061  1.00  0.00           C  
ATOM   1614  O   GLU A  99       7.788   9.816  73.930  1.00  0.00           O  
ATOM   1615  CB  GLU A  99       8.646   9.519  77.169  1.00  0.00           C  
ATOM   1616  CG  GLU A  99       9.705   8.671  76.480  1.00  0.00           C  
ATOM   1617  CD  GLU A  99      10.551   7.890  77.447  1.00  0.00           C  
ATOM   1618  OE1 GLU A  99      10.786   8.376  78.527  1.00  0.00           O  
ATOM   1619  OE2 GLU A  99      10.962   6.807  77.105  1.00  0.00           O  
ATOM   1620  H   GLU A  99       6.698  10.967  77.947  1.00  0.00           H  
ATOM   1621  HA  GLU A  99       8.578  11.208  75.839  1.00  0.00           H  
ATOM   1622 1HB  GLU A  99       9.138  10.098  77.951  1.00  0.00           H  
ATOM   1623 2HB  GLU A  99       7.942   8.844  77.656  1.00  0.00           H  
ATOM   1624 1HG  GLU A  99       9.212   7.974  75.801  1.00  0.00           H  
ATOM   1625 2HG  GLU A  99      10.346   9.321  75.886  1.00  0.00           H  
ATOM   1626  N   ALA A 100       6.309   8.861  75.331  1.00  0.00           N  
ATOM   1627  CA  ALA A 100       5.653   8.083  74.289  1.00  0.00           C  
ATOM   1628  C   ALA A 100       4.934   8.988  73.295  1.00  0.00           C  
ATOM   1629  O   ALA A 100       4.912   8.717  72.096  1.00  0.00           O  
ATOM   1630  CB  ALA A 100       4.676   7.092  74.905  1.00  0.00           C  
ATOM   1631  H   ALA A 100       5.988   8.776  76.285  1.00  0.00           H  
ATOM   1632  HA  ALA A 100       6.413   7.529  73.740  1.00  0.00           H  
ATOM   1633 1HB  ALA A 100       4.194   6.517  74.114  1.00  0.00           H  
ATOM   1634 2HB  ALA A 100       5.215   6.415  75.568  1.00  0.00           H  
ATOM   1635 3HB  ALA A 100       3.920   7.631  75.473  1.00  0.00           H  
ATOM   1636  N   ARG A 101       4.347  10.068  73.803  1.00  0.00           N  
ATOM   1637  CA  ARG A 101       3.685  11.050  72.955  1.00  0.00           C  
ATOM   1638  C   ARG A 101       4.653  11.637  71.933  1.00  0.00           C  
ATOM   1639  O   ARG A 101       4.319  11.778  70.758  1.00  0.00           O  
ATOM   1640  CB  ARG A 101       3.097  12.173  73.797  1.00  0.00           C  
ATOM   1641  CG  ARG A 101       1.821  11.813  74.542  1.00  0.00           C  
ATOM   1642  CD  ARG A 101       1.185  13.009  75.152  1.00  0.00           C  
ATOM   1643  NE  ARG A 101      -0.175  12.736  75.589  1.00  0.00           N  
ATOM   1644  CZ  ARG A 101      -0.539  12.518  76.867  1.00  0.00           C  
ATOM   1645  NH1 ARG A 101       0.365  12.543  77.821  1.00  0.00           N  
ATOM   1646  NH2 ARG A 101      -1.805  12.279  77.162  1.00  0.00           N  
ATOM   1647  H   ARG A 101       4.360  10.210  74.803  1.00  0.00           H  
ATOM   1648  HA  ARG A 101       2.888  10.550  72.405  1.00  0.00           H  
ATOM   1649 1HB  ARG A 101       3.829  12.496  74.535  1.00  0.00           H  
ATOM   1650 2HB  ARG A 101       2.876  13.029  73.159  1.00  0.00           H  
ATOM   1651 1HG  ARG A 101       1.110  11.362  73.849  1.00  0.00           H  
ATOM   1652 2HG  ARG A 101       2.052  11.104  75.337  1.00  0.00           H  
ATOM   1653 1HD  ARG A 101       1.764  13.326  76.019  1.00  0.00           H  
ATOM   1654 2HD  ARG A 101       1.153  13.816  74.422  1.00  0.00           H  
ATOM   1655  HE  ARG A 101      -0.899  12.709  74.883  1.00  0.00           H  
ATOM   1656 1HH1 ARG A 101       1.333  12.726  77.596  1.00  0.00           H  
ATOM   1657 2HH1 ARG A 101       0.092  12.380  78.780  1.00  0.00           H  
ATOM   1658 1HH2 ARG A 101      -2.500  12.259  76.429  1.00  0.00           H  
ATOM   1659 2HH2 ARG A 101      -2.077  12.115  78.120  1.00  0.00           H  
ATOM   1660  N   ILE A 102       5.852  11.978  72.392  1.00  0.00           N  
ATOM   1661  CA  ILE A 102       6.885  12.511  71.510  1.00  0.00           C  
ATOM   1662  C   ILE A 102       7.393  11.444  70.550  1.00  0.00           C  
ATOM   1663  O   ILE A 102       7.610  11.710  69.368  1.00  0.00           O  
ATOM   1664  CB  ILE A 102       8.064  13.075  72.322  1.00  0.00           C  
ATOM   1665  CG1 ILE A 102       7.625  14.309  73.114  1.00  0.00           C  
ATOM   1666  CG2 ILE A 102       9.228  13.415  71.404  1.00  0.00           C  
ATOM   1667  CD1 ILE A 102       8.607  14.729  74.184  1.00  0.00           C  
ATOM   1668  H   ILE A 102       6.054  11.866  73.376  1.00  0.00           H  
ATOM   1669  HA  ILE A 102       6.450  13.313  70.914  1.00  0.00           H  
ATOM   1670  HB  ILE A 102       8.392  12.334  73.050  1.00  0.00           H  
ATOM   1671 1HG1 ILE A 102       7.484  15.148  72.433  1.00  0.00           H  
ATOM   1672 2HG1 ILE A 102       6.665  14.112  73.592  1.00  0.00           H  
ATOM   1673 1HG2 ILE A 102      10.053  13.813  71.994  1.00  0.00           H  
ATOM   1674 2HG2 ILE A 102       9.556  12.515  70.884  1.00  0.00           H  
ATOM   1675 3HG2 ILE A 102       8.911  14.160  70.674  1.00  0.00           H  
ATOM   1676 1HD1 ILE A 102       8.226  15.610  74.702  1.00  0.00           H  
ATOM   1677 2HD1 ILE A 102       8.737  13.916  74.899  1.00  0.00           H  
ATOM   1678 3HD1 ILE A 102       9.566  14.966  73.725  1.00  0.00           H  
ATOM   1679  N   SER A 103       7.582  10.232  71.062  1.00  0.00           N  
ATOM   1680  CA  SER A 103       8.016   9.110  70.242  1.00  0.00           C  
ATOM   1681  C   SER A 103       7.056   8.872  69.084  1.00  0.00           C  
ATOM   1682  O   SER A 103       7.478   8.619  67.956  1.00  0.00           O  
ATOM   1683  CB  SER A 103       8.124   7.857  71.088  1.00  0.00           C  
ATOM   1684  OG  SER A 103       8.569   6.771  70.322  1.00  0.00           O  
ATOM   1685  H   SER A 103       7.420  10.088  72.050  1.00  0.00           H  
ATOM   1686  HA  SER A 103       8.993   9.350  69.818  1.00  0.00           H  
ATOM   1687 1HB  SER A 103       8.815   8.033  71.912  1.00  0.00           H  
ATOM   1688 2HB  SER A 103       7.152   7.625  71.521  1.00  0.00           H  
ATOM   1689  HG  SER A 103       8.644   6.032  70.930  1.00  0.00           H  
ATOM   1690  N   LEU A 104       5.760   8.952  69.370  1.00  0.00           N  
ATOM   1691  CA  LEU A 104       4.737   8.824  68.338  1.00  0.00           C  
ATOM   1692  C   LEU A 104       4.698  10.060  67.448  1.00  0.00           C  
ATOM   1693  O   LEU A 104       4.603   9.951  66.225  1.00  0.00           O  
ATOM   1694  CB  LEU A 104       3.361   8.604  68.979  1.00  0.00           C  
ATOM   1695  CG  LEU A 104       2.207   8.343  68.003  1.00  0.00           C  
ATOM   1696  CD1 LEU A 104       2.479   7.063  67.225  1.00  0.00           C  
ATOM   1697  CD2 LEU A 104       0.900   8.246  68.776  1.00  0.00           C  
ATOM   1698  H   LEU A 104       5.477   9.105  70.327  1.00  0.00           H  
ATOM   1699  HA  LEU A 104       4.987   7.971  67.708  1.00  0.00           H  
ATOM   1700 1HB  LEU A 104       3.424   7.751  69.653  1.00  0.00           H  
ATOM   1701 2HB  LEU A 104       3.106   9.486  69.566  1.00  0.00           H  
ATOM   1702  HG  LEU A 104       2.144   9.162  67.286  1.00  0.00           H  
ATOM   1703 1HD1 LEU A 104       1.658   6.878  66.531  1.00  0.00           H  
ATOM   1704 2HD1 LEU A 104       3.409   7.167  66.666  1.00  0.00           H  
ATOM   1705 3HD1 LEU A 104       2.563   6.227  67.918  1.00  0.00           H  
ATOM   1706 1HD2 LEU A 104       0.079   8.062  68.082  1.00  0.00           H  
ATOM   1707 2HD2 LEU A 104       0.961   7.427  69.492  1.00  0.00           H  
ATOM   1708 3HD2 LEU A 104       0.722   9.181  69.309  1.00  0.00           H  
ATOM   1709  N   ARG A 105       4.771  11.232  68.067  1.00  0.00           N  
ATOM   1710  CA  ARG A 105       4.732  12.490  67.334  1.00  0.00           C  
ATOM   1711  C   ARG A 105       5.828  13.438  67.804  1.00  0.00           C  
ATOM   1712  O   ARG A 105       5.637  14.201  68.750  1.00  0.00           O  
ATOM   1713  CB  ARG A 105       3.377  13.164  67.499  1.00  0.00           C  
ATOM   1714  CG  ARG A 105       2.217  12.435  66.840  1.00  0.00           C  
ATOM   1715  CD  ARG A 105       2.278  12.530  65.359  1.00  0.00           C  
ATOM   1716  NE  ARG A 105       2.227  13.909  64.901  1.00  0.00           N  
ATOM   1717  CZ  ARG A 105       1.093  14.584  64.632  1.00  0.00           C  
ATOM   1718  NH1 ARG A 105      -0.074  13.995  64.779  1.00  0.00           N  
ATOM   1719  NH2 ARG A 105       1.152  15.838  64.219  1.00  0.00           N  
ATOM   1720  H   ARG A 105       4.856  11.252  69.074  1.00  0.00           H  
ATOM   1721  HA  ARG A 105       4.908  12.282  66.278  1.00  0.00           H  
ATOM   1722 1HB  ARG A 105       3.147  13.261  68.559  1.00  0.00           H  
ATOM   1723 2HB  ARG A 105       3.417  14.169  67.079  1.00  0.00           H  
ATOM   1724 1HG  ARG A 105       2.244  11.381  67.118  1.00  0.00           H  
ATOM   1725 2HG  ARG A 105       1.275  12.874  67.173  1.00  0.00           H  
ATOM   1726 1HD  ARG A 105       3.209  12.087  65.005  1.00  0.00           H  
ATOM   1727 2HD  ARG A 105       1.434  11.995  64.925  1.00  0.00           H  
ATOM   1728  HE  ARG A 105       3.105  14.396  64.776  1.00  0.00           H  
ATOM   1729 1HH1 ARG A 105      -0.119  13.036  65.094  1.00  0.00           H  
ATOM   1730 2HH1 ARG A 105      -0.924  14.501  64.577  1.00  0.00           H  
ATOM   1731 1HH2 ARG A 105       2.049  16.291  64.106  1.00  0.00           H  
ATOM   1732 2HH2 ARG A 105       0.302  16.344  64.017  1.00  0.00           H  
ATOM   1733  N   PRO A 106       6.977  13.385  67.137  1.00  0.00           N  
ATOM   1734  CA  PRO A 106       8.125  14.192  67.527  1.00  0.00           C  
ATOM   1735  C   PRO A 106       7.797  15.678  67.482  1.00  0.00           C  
ATOM   1736  O   PRO A 106       8.442  16.487  68.149  1.00  0.00           O  
ATOM   1737  CB  PRO A 106       9.181  13.813  66.484  1.00  0.00           C  
ATOM   1738  CG  PRO A 106       8.807  12.432  66.069  1.00  0.00           C  
ATOM   1739  CD  PRO A 106       7.302  12.440  66.053  1.00  0.00           C  
ATOM   1740  HA  PRO A 106       8.392  13.943  68.555  1.00  0.00           H  
ATOM   1741 1HB  PRO A 106       9.159  14.530  65.648  1.00  0.00           H  
ATOM   1742 2HB  PRO A 106      10.186  13.868  66.927  1.00  0.00           H  
ATOM   1743 1HG  PRO A 106       9.241  12.200  65.085  1.00  0.00           H  
ATOM   1744 2HG  PRO A 106       9.219  11.697  66.778  1.00  0.00           H  
ATOM   1745 1HD  PRO A 106       6.947  12.798  65.075  1.00  0.00           H  
ATOM   1746 2HD  PRO A 106       6.928  11.426  66.254  1.00  0.00           H  
ATOM   1747  N   ASP A 107       6.788  16.033  66.692  1.00  0.00           N  
ATOM   1748  CA  ASP A 107       6.449  17.432  66.464  1.00  0.00           C  
ATOM   1749  C   ASP A 107       5.434  17.927  67.485  1.00  0.00           C  
ATOM   1750  O   ASP A 107       4.954  19.056  67.401  1.00  0.00           O  
ATOM   1751  CB  ASP A 107       5.896  17.626  65.050  1.00  0.00           C  
ATOM   1752  CG  ASP A 107       4.700  16.731  64.753  1.00  0.00           C  
ATOM   1753  OD1 ASP A 107       4.640  15.654  65.298  1.00  0.00           O  
ATOM   1754  OD2 ASP A 107       3.859  17.133  63.986  1.00  0.00           O  
ATOM   1755  H   ASP A 107       6.246  15.313  66.236  1.00  0.00           H  
ATOM   1756  HA  ASP A 107       7.352  18.031  66.580  1.00  0.00           H  
ATOM   1757 1HB  ASP A 107       5.595  18.666  64.917  1.00  0.00           H  
ATOM   1758 2HB  ASP A 107       6.678  17.416  64.320  1.00  0.00           H  
ATOM   1759  N   ASP A 108       5.113  17.073  68.452  1.00  0.00           N  
ATOM   1760  CA  ASP A 108       4.199  17.442  69.527  1.00  0.00           C  
ATOM   1761  C   ASP A 108       4.846  18.434  70.486  1.00  0.00           C  
ATOM   1762  O   ASP A 108       5.386  18.049  71.524  1.00  0.00           O  
ATOM   1763  CB  ASP A 108       3.749  16.198  70.298  1.00  0.00           C  
ATOM   1764  CG  ASP A 108       2.655  16.496  71.315  1.00  0.00           C  
ATOM   1765  OD1 ASP A 108       2.558  17.622  71.741  1.00  0.00           O  
ATOM   1766  OD2 ASP A 108       1.928  15.594  71.656  1.00  0.00           O  
ATOM   1767  H   ASP A 108       5.512  16.146  68.443  1.00  0.00           H  
ATOM   1768  HA  ASP A 108       3.327  17.926  69.089  1.00  0.00           H  
ATOM   1769 1HB  ASP A 108       3.379  15.450  69.597  1.00  0.00           H  
ATOM   1770 2HB  ASP A 108       4.602  15.765  70.820  1.00  0.00           H  
ATOM   1771  N   GLU A 109       4.793  19.713  70.130  1.00  0.00           N  
ATOM   1772  CA  GLU A 109       5.441  20.755  70.916  1.00  0.00           C  
ATOM   1773  C   GLU A 109       4.926  20.764  72.350  1.00  0.00           C  
ATOM   1774  O   GLU A 109       5.681  21.021  73.289  1.00  0.00           O  
ATOM   1775  CB  GLU A 109       5.216  22.126  70.273  1.00  0.00           C  
ATOM   1776  CG  GLU A 109       5.961  22.336  68.963  1.00  0.00           C  
ATOM   1777  CD  GLU A 109       5.665  23.666  68.328  1.00  0.00           C  
ATOM   1778  OE1 GLU A 109       4.816  24.365  68.827  1.00  0.00           O  
ATOM   1779  OE2 GLU A 109       6.287  23.983  67.341  1.00  0.00           O  
ATOM   1780  H   GLU A 109       4.287  19.969  69.294  1.00  0.00           H  
ATOM   1781  HA  GLU A 109       6.509  20.540  70.946  1.00  0.00           H  
ATOM   1782 1HB  GLU A 109       4.153  22.267  70.080  1.00  0.00           H  
ATOM   1783 2HB  GLU A 109       5.530  22.908  70.965  1.00  0.00           H  
ATOM   1784 1HG  GLU A 109       7.033  22.267  69.151  1.00  0.00           H  
ATOM   1785 2HG  GLU A 109       5.690  21.539  68.271  1.00  0.00           H  
ATOM   1786  N   GLU A 110       3.639  20.483  72.514  1.00  0.00           N  
ATOM   1787  CA  GLU A 110       3.015  20.480  73.831  1.00  0.00           C  
ATOM   1788  C   GLU A 110       3.673  19.455  74.748  1.00  0.00           C  
ATOM   1789  O   GLU A 110       3.977  19.749  75.904  1.00  0.00           O  
ATOM   1790  CB  GLU A 110       1.518  20.187  73.712  1.00  0.00           C  
ATOM   1791  CG  GLU A 110       0.778  20.146  75.041  1.00  0.00           C  
ATOM   1792  CD  GLU A 110      -0.696  19.893  74.883  1.00  0.00           C  
ATOM   1793  OE1 GLU A 110      -1.148  19.809  73.766  1.00  0.00           O  
ATOM   1794  OE2 GLU A 110      -1.370  19.784  75.880  1.00  0.00           O  
ATOM   1795  H   GLU A 110       3.076  20.268  71.702  1.00  0.00           H  
ATOM   1796  HA  GLU A 110       3.151  21.462  74.282  1.00  0.00           H  
ATOM   1797 1HB  GLU A 110       1.047  20.947  73.089  1.00  0.00           H  
ATOM   1798 2HB  GLU A 110       1.374  19.225  73.220  1.00  0.00           H  
ATOM   1799 1HG  GLU A 110       1.206  19.358  75.660  1.00  0.00           H  
ATOM   1800 2HG  GLU A 110       0.925  21.095  75.556  1.00  0.00           H  
ATOM   1801  N   ALA A 111       3.891  18.254  74.223  1.00  0.00           N  
ATOM   1802  CA  ALA A 111       4.548  17.195  74.982  1.00  0.00           C  
ATOM   1803  C   ALA A 111       5.982  17.574  75.329  1.00  0.00           C  
ATOM   1804  O   ALA A 111       6.462  17.291  76.426  1.00  0.00           O  
ATOM   1805  CB  ALA A 111       4.523  15.890  74.200  1.00  0.00           C  
ATOM   1806  H   ALA A 111       3.594  18.068  73.278  1.00  0.00           H  
ATOM   1807  HA  ALA A 111       4.008  17.053  75.918  1.00  0.00           H  
ATOM   1808 1HB  ALA A 111       5.019  15.108  74.778  1.00  0.00           H  
ATOM   1809 2HB  ALA A 111       3.490  15.599  74.009  1.00  0.00           H  
ATOM   1810 3HB  ALA A 111       5.042  16.023  73.251  1.00  0.00           H  
ATOM   1811  N   VAL A 112       6.661  18.221  74.387  1.00  0.00           N  
ATOM   1812  CA  VAL A 112       8.040  18.655  74.597  1.00  0.00           C  
ATOM   1813  C   VAL A 112       8.133  19.650  75.746  1.00  0.00           C  
ATOM   1814  O   VAL A 112       8.954  19.494  76.650  1.00  0.00           O  
ATOM   1815  CB  VAL A 112       8.598  19.301  73.315  1.00  0.00           C  
ATOM   1816  CG1 VAL A 112       9.945  19.953  73.592  1.00  0.00           C  
ATOM   1817  CG2 VAL A 112       8.721  18.255  72.219  1.00  0.00           C  
ATOM   1818  H   VAL A 112       6.216  18.414  73.503  1.00  0.00           H  
ATOM   1819  HA  VAL A 112       8.639  17.784  74.864  1.00  0.00           H  
ATOM   1820  HB  VAL A 112       7.919  20.090  72.992  1.00  0.00           H  
ATOM   1821 1HG1 VAL A 112      10.325  20.406  72.675  1.00  0.00           H  
ATOM   1822 2HG1 VAL A 112       9.827  20.724  74.354  1.00  0.00           H  
ATOM   1823 3HG1 VAL A 112      10.649  19.200  73.943  1.00  0.00           H  
ATOM   1824 1HG2 VAL A 112       9.116  18.718  71.316  1.00  0.00           H  
ATOM   1825 2HG2 VAL A 112       9.396  17.463  72.545  1.00  0.00           H  
ATOM   1826 3HG2 VAL A 112       7.739  17.831  72.009  1.00  0.00           H  
ATOM   1827  N   GLU A 113       7.286  20.672  75.706  1.00  0.00           N  
ATOM   1828  CA  GLU A 113       7.237  21.668  76.772  1.00  0.00           C  
ATOM   1829  C   GLU A 113       6.884  21.027  78.108  1.00  0.00           C  
ATOM   1830  O   GLU A 113       7.525  21.296  79.123  1.00  0.00           O  
ATOM   1831  CB  GLU A 113       6.221  22.762  76.435  1.00  0.00           C  
ATOM   1832  CG  GLU A 113       6.089  23.846  77.495  1.00  0.00           C  
ATOM   1833  CD  GLU A 113       5.096  24.910  77.122  1.00  0.00           C  
ATOM   1834  OE1 GLU A 113       4.725  24.975  75.975  1.00  0.00           O  
ATOM   1835  OE2 GLU A 113       4.707  25.661  77.986  1.00  0.00           O  
ATOM   1836  H   GLU A 113       6.662  20.764  74.919  1.00  0.00           H  
ATOM   1837  HA  GLU A 113       8.226  22.117  76.871  1.00  0.00           H  
ATOM   1838 1HB  GLU A 113       6.501  23.243  75.498  1.00  0.00           H  
ATOM   1839 2HB  GLU A 113       5.238  22.313  76.291  1.00  0.00           H  
ATOM   1840 1HG  GLU A 113       5.776  23.386  78.432  1.00  0.00           H  
ATOM   1841 2HG  GLU A 113       7.064  24.304  77.655  1.00  0.00           H  
ATOM   1842  N   ARG A 114       5.860  20.181  78.099  1.00  0.00           N  
ATOM   1843  CA  ARG A 114       5.423  19.498  79.312  1.00  0.00           C  
ATOM   1844  C   ARG A 114       6.559  18.692  79.930  1.00  0.00           C  
ATOM   1845  O   ARG A 114       6.771  18.732  81.142  1.00  0.00           O  
ATOM   1846  CB  ARG A 114       4.253  18.573  79.013  1.00  0.00           C  
ATOM   1847  CG  ARG A 114       2.914  19.271  78.837  1.00  0.00           C  
ATOM   1848  CD  ARG A 114       1.821  18.303  78.565  1.00  0.00           C  
ATOM   1849  NE  ARG A 114       0.548  18.971  78.342  1.00  0.00           N  
ATOM   1850  CZ  ARG A 114      -0.269  19.407  79.320  1.00  0.00           C  
ATOM   1851  NH1 ARG A 114       0.067  19.240  80.580  1.00  0.00           N  
ATOM   1852  NH2 ARG A 114      -1.407  20.004  79.014  1.00  0.00           N  
ATOM   1853  H   ARG A 114       5.372  20.007  77.233  1.00  0.00           H  
ATOM   1854  HA  ARG A 114       5.113  20.248  80.040  1.00  0.00           H  
ATOM   1855 1HB  ARG A 114       4.455  18.013  78.101  1.00  0.00           H  
ATOM   1856 2HB  ARG A 114       4.144  17.851  79.823  1.00  0.00           H  
ATOM   1857 1HG  ARG A 114       2.667  19.820  79.747  1.00  0.00           H  
ATOM   1858 2HG  ARG A 114       2.973  19.966  77.999  1.00  0.00           H  
ATOM   1859 1HD  ARG A 114       2.062  17.723  77.675  1.00  0.00           H  
ATOM   1860 2HD  ARG A 114       1.709  17.632  79.416  1.00  0.00           H  
ATOM   1861  HE  ARG A 114       0.256  19.117  77.385  1.00  0.00           H  
ATOM   1862 1HH1 ARG A 114       0.938  18.784  80.815  1.00  0.00           H  
ATOM   1863 2HH1 ARG A 114      -0.545  19.567  81.314  1.00  0.00           H  
ATOM   1864 1HH2 ARG A 114      -1.666  20.132  78.045  1.00  0.00           H  
ATOM   1865 2HH2 ARG A 114      -2.019  20.331  79.747  1.00  0.00           H  
ATOM   1866  N   ALA A 115       7.284  17.962  79.090  1.00  0.00           N  
ATOM   1867  CA  ALA A 115       8.401  17.146  79.554  1.00  0.00           C  
ATOM   1868  C   ALA A 115       9.419  17.985  80.317  1.00  0.00           C  
ATOM   1869  O   ALA A 115       9.891  17.589  81.381  1.00  0.00           O  
ATOM   1870  CB  ALA A 115       9.067  16.443  78.380  1.00  0.00           C  
ATOM   1871  H   ALA A 115       7.061  17.974  78.107  1.00  0.00           H  
ATOM   1872  HA  ALA A 115       8.015  16.391  80.241  1.00  0.00           H  
ATOM   1873 1HB  ALA A 115       9.897  15.837  78.742  1.00  0.00           H  
ATOM   1874 2HB  ALA A 115       8.340  15.802  77.880  1.00  0.00           H  
ATOM   1875 3HB  ALA A 115       9.439  17.185  77.677  1.00  0.00           H  
ATOM   1876  N   VAL A 116       9.750  19.148  79.766  1.00  0.00           N  
ATOM   1877  CA  VAL A 116      10.702  20.053  80.401  1.00  0.00           C  
ATOM   1878  C   VAL A 116      10.171  20.561  81.734  1.00  0.00           C  
ATOM   1879  O   VAL A 116      10.903  20.617  82.723  1.00  0.00           O  
ATOM   1880  CB  VAL A 116      10.996  21.251  79.479  1.00  0.00           C  
ATOM   1881  CG1 VAL A 116      11.862  22.275  80.197  1.00  0.00           C  
ATOM   1882  CG2 VAL A 116      11.675  20.769  78.205  1.00  0.00           C  
ATOM   1883  H   VAL A 116       9.332  19.411  78.885  1.00  0.00           H  
ATOM   1884  HA  VAL A 116      11.622  19.503  80.599  1.00  0.00           H  
ATOM   1885  HB  VAL A 116      10.057  21.744  79.227  1.00  0.00           H  
ATOM   1886 1HG1 VAL A 116      12.060  23.115  79.531  1.00  0.00           H  
ATOM   1887 2HG1 VAL A 116      11.342  22.633  81.085  1.00  0.00           H  
ATOM   1888 3HG1 VAL A 116      12.805  21.814  80.488  1.00  0.00           H  
ATOM   1889 1HG2 VAL A 116      11.880  21.622  77.558  1.00  0.00           H  
ATOM   1890 2HG2 VAL A 116      12.611  20.272  78.457  1.00  0.00           H  
ATOM   1891 3HG2 VAL A 116      11.020  20.069  77.687  1.00  0.00           H  
ATOM   1892  N   ARG A 117       8.895  20.933  81.755  1.00  0.00           N  
ATOM   1893  CA  ARG A 117       8.258  21.414  82.977  1.00  0.00           C  
ATOM   1894  C   ARG A 117       8.222  20.331  84.044  1.00  0.00           C  
ATOM   1895  O   ARG A 117       8.417  20.603  85.227  1.00  0.00           O  
ATOM   1896  CB  ARG A 117       6.841  21.887  82.690  1.00  0.00           C  
ATOM   1897  CG  ARG A 117       6.746  23.186  81.908  1.00  0.00           C  
ATOM   1898  CD  ARG A 117       5.334  23.596  81.692  1.00  0.00           C  
ATOM   1899  NE  ARG A 117       5.237  24.808  80.895  1.00  0.00           N  
ATOM   1900  CZ  ARG A 117       5.342  26.058  81.388  1.00  0.00           C  
ATOM   1901  NH1 ARG A 117       5.547  26.242  82.674  1.00  0.00           N  
ATOM   1902  NH2 ARG A 117       5.239  27.098  80.580  1.00  0.00           N  
ATOM   1903  H   ARG A 117       8.354  20.880  80.907  1.00  0.00           H  
ATOM   1904  HA  ARG A 117       8.847  22.245  83.369  1.00  0.00           H  
ATOM   1905 1HB  ARG A 117       6.310  21.122  82.124  1.00  0.00           H  
ATOM   1906 2HB  ARG A 117       6.308  22.027  83.631  1.00  0.00           H  
ATOM   1907 1HG  ARG A 117       7.253  23.980  82.458  1.00  0.00           H  
ATOM   1908 2HG  ARG A 117       7.220  23.062  80.934  1.00  0.00           H  
ATOM   1909 1HD  ARG A 117       4.801  22.801  81.170  1.00  0.00           H  
ATOM   1910 2HD  ARG A 117       4.858  23.781  82.654  1.00  0.00           H  
ATOM   1911  HE  ARG A 117       5.079  24.706  79.901  1.00  0.00           H  
ATOM   1912 1HH1 ARG A 117       5.626  25.447  83.291  1.00  0.00           H  
ATOM   1913 2HH1 ARG A 117       5.626  27.179  83.043  1.00  0.00           H  
ATOM   1914 1HH2 ARG A 117       5.081  26.956  79.591  1.00  0.00           H  
ATOM   1915 2HH2 ARG A 117       5.317  28.034  80.949  1.00  0.00           H  
ATOM   1916  N   LEU A 118       7.970  19.096  83.619  1.00  0.00           N  
ATOM   1917  CA  LEU A 118       7.971  17.957  84.529  1.00  0.00           C  
ATOM   1918  C   LEU A 118       9.354  17.728  85.124  1.00  0.00           C  
ATOM   1919  O   LEU A 118       9.487  17.403  86.304  1.00  0.00           O  
ATOM   1920  CB  LEU A 118       7.508  16.692  83.794  1.00  0.00           C  
ATOM   1921  CG  LEU A 118       6.025  16.655  83.403  1.00  0.00           C  
ATOM   1922  CD1 LEU A 118       5.801  15.566  82.363  1.00  0.00           C  
ATOM   1923  CD2 LEU A 118       5.179  16.409  84.644  1.00  0.00           C  
ATOM   1924  H   LEU A 118       7.773  18.944  82.640  1.00  0.00           H  
ATOM   1925  HA  LEU A 118       7.287  18.171  85.351  1.00  0.00           H  
ATOM   1926 1HB  LEU A 118       8.094  16.586  82.882  1.00  0.00           H  
ATOM   1927 2HB  LEU A 118       7.705  15.829  84.430  1.00  0.00           H  
ATOM   1928  HG  LEU A 118       5.743  17.607  82.955  1.00  0.00           H  
ATOM   1929 1HD1 LEU A 118       4.747  15.539  82.085  1.00  0.00           H  
ATOM   1930 2HD1 LEU A 118       6.403  15.777  81.479  1.00  0.00           H  
ATOM   1931 3HD1 LEU A 118       6.091  14.601  82.778  1.00  0.00           H  
ATOM   1932 1HD2 LEU A 118       4.125  16.383  84.366  1.00  0.00           H  
ATOM   1933 2HD2 LEU A 118       5.460  15.456  85.092  1.00  0.00           H  
ATOM   1934 3HD2 LEU A 118       5.346  17.211  85.363  1.00  0.00           H  
ATOM   1935  N   ALA A 119      10.382  17.898  84.300  1.00  0.00           N  
ATOM   1936  CA  ALA A 119      11.761  17.788  84.764  1.00  0.00           C  
ATOM   1937  C   ALA A 119      12.069  18.830  85.828  1.00  0.00           C  
ATOM   1938  O   ALA A 119      12.746  18.542  86.816  1.00  0.00           O  
ATOM   1939  CB  ALA A 119      12.727  17.925  83.596  1.00  0.00           C  
ATOM   1940  H   ALA A 119      10.205  18.110  83.329  1.00  0.00           H  
ATOM   1941  HA  ALA A 119      11.897  16.804  85.214  1.00  0.00           H  
ATOM   1942 1HB  ALA A 119      13.750  17.841  83.958  1.00  0.00           H  
ATOM   1943 2HB  ALA A 119      12.533  17.135  82.869  1.00  0.00           H  
ATOM   1944 3HB  ALA A 119      12.588  18.895  83.122  1.00  0.00           H  
ATOM   1945  N   ARG A 120      11.568  20.045  85.625  1.00  0.00           N  
ATOM   1946  CA  ARG A 120      11.764  21.125  86.582  1.00  0.00           C  
ATOM   1947  C   ARG A 120      11.019  20.851  87.884  1.00  0.00           C  
ATOM   1948  O   ARG A 120      11.493  21.197  88.966  1.00  0.00           O  
ATOM   1949  CB  ARG A 120      11.292  22.450  85.999  1.00  0.00           C  
ATOM   1950  CG  ARG A 120      12.170  23.010  84.892  1.00  0.00           C  
ATOM   1951  CD  ARG A 120      11.620  24.275  84.342  1.00  0.00           C  
ATOM   1952  NE  ARG A 120      12.476  24.836  83.309  1.00  0.00           N  
ATOM   1953  CZ  ARG A 120      12.198  25.951  82.607  1.00  0.00           C  
ATOM   1954  NH1 ARG A 120      11.086  26.612  82.836  1.00  0.00           N  
ATOM   1955  NH2 ARG A 120      13.044  26.380  81.686  1.00  0.00           N  
ATOM   1956  H   ARG A 120      11.036  20.223  84.785  1.00  0.00           H  
ATOM   1957  HA  ARG A 120      12.826  21.191  86.819  1.00  0.00           H  
ATOM   1958 1HB  ARG A 120      10.287  22.331  85.595  1.00  0.00           H  
ATOM   1959 2HB  ARG A 120      11.240  23.198  86.790  1.00  0.00           H  
ATOM   1960 1HG  ARG A 120      13.166  23.211  85.285  1.00  0.00           H  
ATOM   1961 2HG  ARG A 120      12.240  22.285  84.080  1.00  0.00           H  
ATOM   1962 1HD  ARG A 120      10.639  24.086  83.906  1.00  0.00           H  
ATOM   1963 2HD  ARG A 120      11.526  25.009  85.141  1.00  0.00           H  
ATOM   1964  HE  ARG A 120      13.342  24.354  83.104  1.00  0.00           H  
ATOM   1965 1HH1 ARG A 120      10.439  26.285  83.540  1.00  0.00           H  
ATOM   1966 2HH1 ARG A 120      10.877  27.448  82.309  1.00  0.00           H  
ATOM   1967 1HH2 ARG A 120      13.899  25.872  81.509  1.00  0.00           H  
ATOM   1968 2HH2 ARG A 120      12.835  27.216  81.159  1.00  0.00           H  
ATOM   1969  N   GLU A 121       9.849  20.233  87.769  1.00  0.00           N  
ATOM   1970  CA  GLU A 121       9.092  19.806  88.939  1.00  0.00           C  
ATOM   1971  C   GLU A 121       9.823  18.709  89.701  1.00  0.00           C  
ATOM   1972  O   GLU A 121       9.854  18.708  90.932  1.00  0.00           O  
ATOM   1973  CB  GLU A 121       7.704  19.312  88.525  1.00  0.00           C  
ATOM   1974  CG  GLU A 121       6.745  20.415  88.097  1.00  0.00           C  
ATOM   1975  CD  GLU A 121       6.397  21.355  89.216  1.00  0.00           C  
ATOM   1976  OE1 GLU A 121       6.121  20.888  90.295  1.00  0.00           O  
ATOM   1977  OE2 GLU A 121       6.404  22.543  88.993  1.00  0.00           O  
ATOM   1978  H   GLU A 121       9.475  20.052  86.848  1.00  0.00           H  
ATOM   1979  HA  GLU A 121       8.983  20.659  89.610  1.00  0.00           H  
ATOM   1980 1HB  GLU A 121       7.798  18.611  87.697  1.00  0.00           H  
ATOM   1981 2HB  GLU A 121       7.245  18.776  89.357  1.00  0.00           H  
ATOM   1982 1HG  GLU A 121       7.204  20.985  87.288  1.00  0.00           H  
ATOM   1983 2HG  GLU A 121       5.833  19.961  87.712  1.00  0.00           H  
ATOM   1984  N   LEU A 122      10.412  17.775  88.963  1.00  0.00           N  
ATOM   1985  CA  LEU A 122      11.222  16.721  89.561  1.00  0.00           C  
ATOM   1986  C   LEU A 122      12.452  17.298  90.250  1.00  0.00           C  
ATOM   1987  O   LEU A 122      12.867  16.817  91.303  1.00  0.00           O  
ATOM   1988  CB  LEU A 122      11.654  15.711  88.490  1.00  0.00           C  
ATOM   1989  CG  LEU A 122      10.569  14.733  88.022  1.00  0.00           C  
ATOM   1990  CD1 LEU A 122      11.020  14.049  86.739  1.00  0.00           C  
ATOM   1991  CD2 LEU A 122      10.297  13.714  89.119  1.00  0.00           C  
ATOM   1992  H   LEU A 122      10.295  17.796  87.959  1.00  0.00           H  
ATOM   1993  HA  LEU A 122      10.625  16.216  90.321  1.00  0.00           H  
ATOM   1994 1HB  LEU A 122      12.004  16.259  87.617  1.00  0.00           H  
ATOM   1995 2HB  LEU A 122      12.484  15.123  88.882  1.00  0.00           H  
ATOM   1996  HG  LEU A 122       9.653  15.283  87.803  1.00  0.00           H  
ATOM   1997 1HD1 LEU A 122      10.249  13.354  86.406  1.00  0.00           H  
ATOM   1998 2HD1 LEU A 122      11.189  14.800  85.967  1.00  0.00           H  
ATOM   1999 3HD1 LEU A 122      11.945  13.504  86.924  1.00  0.00           H  
ATOM   2000 1HD2 LEU A 122       9.525  13.019  88.787  1.00  0.00           H  
ATOM   2001 2HD2 LEU A 122      11.212  13.162  89.338  1.00  0.00           H  
ATOM   2002 3HD2 LEU A 122       9.959  14.228  90.018  1.00  0.00           H  
ATOM   2003  N   LYS A 123      13.032  18.330  89.648  1.00  0.00           N  
ATOM   2004  CA  LYS A 123      14.153  19.039  90.253  1.00  0.00           C  
ATOM   2005  C   LYS A 123      13.787  19.573  91.632  1.00  0.00           C  
ATOM   2006  O   LYS A 123      14.522  19.377  92.600  1.00  0.00           O  
ATOM   2007  CB  LYS A 123      14.613  20.185  89.351  1.00  0.00           C  
ATOM   2008  CG  LYS A 123      15.798  20.974  89.891  1.00  0.00           C  
ATOM   2009  CD  LYS A 123      16.226  22.063  88.918  1.00  0.00           C  
ATOM   2010  CE  LYS A 123      17.468  22.791  89.412  1.00  0.00           C  
ATOM   2011  NZ  LYS A 123      17.194  23.590  90.637  1.00  0.00           N  
ATOM   2012  H   LYS A 123      12.687  18.632  88.749  1.00  0.00           H  
ATOM   2013  HA  LYS A 123      14.979  18.337  90.380  1.00  0.00           H  
ATOM   2014 1HB  LYS A 123      14.892  19.789  88.374  1.00  0.00           H  
ATOM   2015 2HB  LYS A 123      13.788  20.881  89.198  1.00  0.00           H  
ATOM   2016 1HG  LYS A 123      15.526  21.434  90.841  1.00  0.00           H  
ATOM   2017 2HG  LYS A 123      16.637  20.301  90.061  1.00  0.00           H  
ATOM   2018 1HD  LYS A 123      16.437  21.619  87.945  1.00  0.00           H  
ATOM   2019 2HD  LYS A 123      15.417  22.785  88.801  1.00  0.00           H  
ATOM   2020 1HE  LYS A 123      18.250  22.066  89.633  1.00  0.00           H  
ATOM   2021 2HE  LYS A 123      17.832  23.459  88.632  1.00  0.00           H  
ATOM   2022 1HZ  LYS A 123      18.041  24.056  90.931  1.00  0.00           H  
ATOM   2023 2HZ  LYS A 123      16.482  24.279  90.438  1.00  0.00           H  
ATOM   2024 3HZ  LYS A 123      16.874  22.978  91.374  1.00  0.00           H  
ATOM   2025  N   LYS A 124      12.646  20.249  91.716  1.00  0.00           N  
ATOM   2026  CA  LYS A 124      12.172  20.800  92.978  1.00  0.00           C  
ATOM   2027  C   LYS A 124      11.934  19.699  94.004  1.00  0.00           C  
ATOM   2028  O   LYS A 124      12.288  19.839  95.174  1.00  0.00           O  
ATOM   2029  CB  LYS A 124      10.890  21.607  92.764  1.00  0.00           C  
ATOM   2030  CG  LYS A 124      11.097  22.941  92.059  1.00  0.00           C  
ATOM   2031  CD  LYS A 124       9.822  23.771  92.063  1.00  0.00           C  
ATOM   2032  CE  LYS A 124       8.805  23.228  91.070  1.00  0.00           C  
ATOM   2033  NZ  LYS A 124       7.615  24.115  90.951  1.00  0.00           N  
ATOM   2034  H   LYS A 124      12.093  20.388  90.881  1.00  0.00           H  
ATOM   2035  HA  LYS A 124      12.941  21.462  93.379  1.00  0.00           H  
ATOM   2036 1HB  LYS A 124      10.186  21.021  92.171  1.00  0.00           H  
ATOM   2037 2HB  LYS A 124      10.420  21.806  93.727  1.00  0.00           H  
ATOM   2038 1HG  LYS A 124      11.886  23.500  92.563  1.00  0.00           H  
ATOM   2039 2HG  LYS A 124      11.402  22.764  91.028  1.00  0.00           H  
ATOM   2040 1HD  LYS A 124       9.383  23.761  93.061  1.00  0.00           H  
ATOM   2041 2HD  LYS A 124      10.058  24.802  91.798  1.00  0.00           H  
ATOM   2042 1HE  LYS A 124       9.269  23.131  90.089  1.00  0.00           H  
ATOM   2043 2HE  LYS A 124       8.475  22.240  91.389  1.00  0.00           H  
ATOM   2044 1HZ  LYS A 124       6.966  23.720  90.284  1.00  0.00           H  
ATOM   2045 2HZ  LYS A 124       7.164  24.197  91.851  1.00  0.00           H  
ATOM   2046 3HZ  LYS A 124       7.906  25.029  90.636  1.00  0.00           H  
ATOM   2047  N   VAL A 125      11.329  18.603  93.557  1.00  0.00           N  
ATOM   2048  CA  VAL A 125      11.125  17.439  94.410  1.00  0.00           C  
ATOM   2049  C   VAL A 125      12.450  16.895  94.926  1.00  0.00           C  
ATOM   2050  O   VAL A 125      12.594  16.603  96.114  1.00  0.00           O  
ATOM   2051  CB  VAL A 125      10.386  16.332  93.636  1.00  0.00           C  
ATOM   2052  CG1 VAL A 125      10.457  15.014  94.392  1.00  0.00           C  
ATOM   2053  CG2 VAL A 125       8.940  16.741  93.401  1.00  0.00           C  
ATOM   2054  H   VAL A 125      11.002  18.576  92.602  1.00  0.00           H  
ATOM   2055  HA  VAL A 125      10.535  17.743  95.276  1.00  0.00           H  
ATOM   2056  HB  VAL A 125      10.881  16.179  92.677  1.00  0.00           H  
ATOM   2057 1HG1 VAL A 125       9.930  14.242  93.830  1.00  0.00           H  
ATOM   2058 2HG1 VAL A 125      11.499  14.722  94.517  1.00  0.00           H  
ATOM   2059 3HG1 VAL A 125       9.992  15.130  95.371  1.00  0.00           H  
ATOM   2060 1HG2 VAL A 125       8.423  15.954  92.852  1.00  0.00           H  
ATOM   2061 2HG2 VAL A 125       8.446  16.899  94.359  1.00  0.00           H  
ATOM   2062 3HG2 VAL A 125       8.913  17.664  92.822  1.00  0.00           H  
ATOM   2063  N   ALA A 126      13.419  16.759  94.026  1.00  0.00           N  
ATOM   2064  CA  ALA A 126      14.736  16.251  94.388  1.00  0.00           C  
ATOM   2065  C   ALA A 126      15.400  17.139  95.434  1.00  0.00           C  
ATOM   2066  O   ALA A 126      16.002  16.646  96.388  1.00  0.00           O  
ATOM   2067  CB  ALA A 126      15.619  16.137  93.153  1.00  0.00           C  
ATOM   2068  H   ALA A 126      13.238  17.015  93.065  1.00  0.00           H  
ATOM   2069  HA  ALA A 126      14.616  15.259  94.825  1.00  0.00           H  
ATOM   2070 1HB  ALA A 126      16.598  15.757  93.439  1.00  0.00           H  
ATOM   2071 2HB  ALA A 126      15.158  15.455  92.438  1.00  0.00           H  
ATOM   2072 3HB  ALA A 126      15.731  17.119  92.696  1.00  0.00           H  
ATOM   2073  N   GLU A 127      15.287  18.450  95.249  1.00  0.00           N  
ATOM   2074  CA  GLU A 127      15.896  19.408  96.162  1.00  0.00           C  
ATOM   2075  C   GLU A 127      15.332  19.264  97.570  1.00  0.00           C  
ATOM   2076  O   GLU A 127      16.069  19.308  98.553  1.00  0.00           O  
ATOM   2077  CB  GLU A 127      15.677  20.836  95.658  1.00  0.00           C  
ATOM   2078  CG  GLU A 127      16.466  21.188  94.404  1.00  0.00           C  
ATOM   2079  CD  GLU A 127      16.164  22.568  93.891  1.00  0.00           C  
ATOM   2080  OE1 GLU A 127      15.282  23.199  94.423  1.00  0.00           O  
ATOM   2081  OE2 GLU A 127      16.816  22.992  92.967  1.00  0.00           O  
ATOM   2082  H   GLU A 127      14.763  18.789  94.456  1.00  0.00           H  
ATOM   2083  HA  GLU A 127      16.967  19.204  96.214  1.00  0.00           H  
ATOM   2084 1HB  GLU A 127      14.620  20.988  95.441  1.00  0.00           H  
ATOM   2085 2HB  GLU A 127      15.957  21.544  96.438  1.00  0.00           H  
ATOM   2086 1HG  GLU A 127      17.531  21.120  94.626  1.00  0.00           H  
ATOM   2087 2HG  GLU A 127      16.238  20.459  93.628  1.00  0.00           H  
ATOM   2088  N   GLU A 128      14.016  19.088  97.660  1.00  0.00           N  
ATOM   2089  CA  GLU A 128      13.359  18.861  98.941  1.00  0.00           C  
ATOM   2090  C   GLU A 128      13.769  17.523  99.541  1.00  0.00           C  
ATOM   2091  O   GLU A 128      13.973  17.409 100.750  1.00  0.00           O  
ATOM   2092  CB  GLU A 128      11.838  18.914  98.778  1.00  0.00           C  
ATOM   2093  CG  GLU A 128      11.285  20.301  98.488  1.00  0.00           C  
ATOM   2094  CD  GLU A 128       9.792  20.310  98.312  1.00  0.00           C  
ATOM   2095  OE1 GLU A 128       9.214  19.252  98.243  1.00  0.00           O  
ATOM   2096  OE2 GLU A 128       9.228  21.377  98.246  1.00  0.00           O  
ATOM   2097  H   GLU A 128      13.459  19.116  96.819  1.00  0.00           H  
ATOM   2098  HA  GLU A 128      13.673  19.645  99.634  1.00  0.00           H  
ATOM   2099 1HB  GLU A 128      11.537  18.256  97.962  1.00  0.00           H  
ATOM   2100 2HB  GLU A 128      11.362  18.547  99.687  1.00  0.00           H  
ATOM   2101 1HG  GLU A 128      11.546  20.965  99.312  1.00  0.00           H  
ATOM   2102 2HG  GLU A 128      11.755  20.687  97.584  1.00  0.00           H  
ATOM   2103  N   LEU A 129      13.890  16.511  98.688  1.00  0.00           N  
ATOM   2104  CA  LEU A 129      14.349  15.195  99.121  1.00  0.00           C  
ATOM   2105  C   LEU A 129      15.765  15.262  99.673  1.00  0.00           C  
ATOM   2106  O   LEU A 129      16.096  14.584 100.645  1.00  0.00           O  
ATOM   2107  CB  LEU A 129      14.296  14.204  97.952  1.00  0.00           C  
ATOM   2108  CG  LEU A 129      12.893  13.759  97.521  1.00  0.00           C  
ATOM   2109  CD1 LEU A 129      12.984  12.985  96.213  1.00  0.00           C  
ATOM   2110  CD2 LEU A 129      12.269  12.909  98.618  1.00  0.00           C  
ATOM   2111  H   LEU A 129      13.657  16.657  97.716  1.00  0.00           H  
ATOM   2112  HA  LEU A 129      13.697  14.849  99.923  1.00  0.00           H  
ATOM   2113 1HB  LEU A 129      14.779  14.659  97.089  1.00  0.00           H  
ATOM   2114 2HB  LEU A 129      14.855  13.311  98.228  1.00  0.00           H  
ATOM   2115  HG  LEU A 129      12.270  14.638  97.345  1.00  0.00           H  
ATOM   2116 1HD1 LEU A 129      11.987  12.670  95.906  1.00  0.00           H  
ATOM   2117 2HD1 LEU A 129      13.415  13.623  95.441  1.00  0.00           H  
ATOM   2118 3HD1 LEU A 129      13.615  12.108  96.353  1.00  0.00           H  
ATOM   2119 1HD2 LEU A 129      11.272  12.593  98.311  1.00  0.00           H  
ATOM   2120 2HD2 LEU A 129      12.890  12.030  98.793  1.00  0.00           H  
ATOM   2121 3HD2 LEU A 129      12.199  13.493  99.535  1.00  0.00           H  
ATOM   2122  N   GLN A 130      16.603  16.082  99.047  1.00  0.00           N  
ATOM   2123  CA  GLN A 130      17.964  16.301  99.523  1.00  0.00           C  
ATOM   2124  C   GLN A 130      17.967  16.932 100.910  1.00  0.00           C  
ATOM   2125  O   GLN A 130      18.714  16.512 101.792  1.00  0.00           O  
ATOM   2126  CB  GLN A 130      18.738  17.189  98.544  1.00  0.00           C  
ATOM   2127  CG  GLN A 130      19.104  16.503  97.238  1.00  0.00           C  
ATOM   2128  CD  GLN A 130      19.735  17.456  96.242  1.00  0.00           C  
ATOM   2129  OE1 GLN A 130      20.798  18.030  96.498  1.00  0.00           O  
ATOM   2130  NE2 GLN A 130      19.085  17.629  95.097  1.00  0.00           N  
ATOM   2131  H   GLN A 130      16.288  16.569  98.218  1.00  0.00           H  
ATOM   2132  HA  GLN A 130      18.461  15.335  99.599  1.00  0.00           H  
ATOM   2133 1HB  GLN A 130      18.145  18.071  98.305  1.00  0.00           H  
ATOM   2134 2HB  GLN A 130      19.660  17.531  99.014  1.00  0.00           H  
ATOM   2135 1HG  GLN A 130      19.816  15.704  97.447  1.00  0.00           H  
ATOM   2136 2HG  GLN A 130      18.200  16.090  96.791  1.00  0.00           H  
ATOM   2137 1HE2 GLN A 130      19.454  18.246  94.400  1.00  0.00           H  
ATOM   2138 2HE2 GLN A 130      18.227  17.144  94.930  1.00  0.00           H  
ATOM   2139  N   GLU A 131      17.124  17.945 101.095  1.00  0.00           N  
ATOM   2140  CA  GLU A 131      16.994  18.606 102.388  1.00  0.00           C  
ATOM   2141  C   GLU A 131      16.486  17.640 103.452  1.00  0.00           C  
ATOM   2142  O   GLU A 131      17.006  17.599 104.566  1.00  0.00           O  
ATOM   2143  CB  GLU A 131      16.049  19.805 102.281  1.00  0.00           C  
ATOM   2144  CG  GLU A 131      16.609  20.978 101.491  1.00  0.00           C  
ATOM   2145  CD  GLU A 131      17.816  21.597 102.139  1.00  0.00           C  
ATOM   2146  OE1 GLU A 131      17.689  22.100 103.229  1.00  0.00           O  
ATOM   2147  OE2 GLU A 131      18.867  21.567 101.543  1.00  0.00           O  
ATOM   2148  H   GLU A 131      16.561  18.264 100.320  1.00  0.00           H  
ATOM   2149  HA  GLU A 131      17.980  18.953 102.701  1.00  0.00           H  
ATOM   2150 1HB  GLU A 131      15.119  19.494 101.805  1.00  0.00           H  
ATOM   2151 2HB  GLU A 131      15.800  20.163 103.280  1.00  0.00           H  
ATOM   2152 1HG  GLU A 131      16.883  20.634 100.494  1.00  0.00           H  
ATOM   2153 2HG  GLU A 131      15.833  21.734 101.383  1.00  0.00           H  
ATOM   2154  N   GLU A 132      15.466  16.864 103.100  1.00  0.00           N  
ATOM   2155  CA  GLU A 132      14.905  15.875 104.013  1.00  0.00           C  
ATOM   2156  C   GLU A 132      15.924  14.788 104.338  1.00  0.00           C  
ATOM   2157  O   GLU A 132      15.996  14.312 105.473  1.00  0.00           O  
ATOM   2158  CB  GLU A 132      13.647  15.246 103.410  1.00  0.00           C  
ATOM   2159  CG  GLU A 132      12.458  16.191 103.309  1.00  0.00           C  
ATOM   2160  CD  GLU A 132      11.965  16.656 104.651  1.00  0.00           C  
ATOM   2161  OE1 GLU A 132      11.508  15.838 105.412  1.00  0.00           O  
ATOM   2162  OE2 GLU A 132      12.046  17.833 104.915  1.00  0.00           O  
ATOM   2163  H   GLU A 132      15.068  16.963 102.176  1.00  0.00           H  
ATOM   2164  HA  GLU A 132      14.644  16.374 104.945  1.00  0.00           H  
ATOM   2165 1HB  GLU A 132      13.868  14.878 102.408  1.00  0.00           H  
ATOM   2166 2HB  GLU A 132      13.344  14.390 104.013  1.00  0.00           H  
ATOM   2167 1HG  GLU A 132      12.747  17.060 102.719  1.00  0.00           H  
ATOM   2168 2HG  GLU A 132      11.648  15.684 102.786  1.00  0.00           H  
ATOM   2169  N   ALA A 133      16.710  14.402 103.340  1.00  0.00           N  
ATOM   2170  CA  ALA A 133      17.755  13.404 103.531  1.00  0.00           C  
ATOM   2171  C   ALA A 133      18.800  13.884 104.533  1.00  0.00           C  
ATOM   2172  O   ALA A 133      19.255  13.118 105.382  1.00  0.00           O  
ATOM   2173  CB  ALA A 133      18.413  13.064 102.203  1.00  0.00           C  
ATOM   2174  H   ALA A 133      16.580  14.810 102.426  1.00  0.00           H  
ATOM   2175  HA  ALA A 133      17.303  12.500 103.936  1.00  0.00           H  
ATOM   2176 1HB  ALA A 133      19.191  12.317 102.362  1.00  0.00           H  
ATOM   2177 2HB  ALA A 133      17.663  12.669 101.517  1.00  0.00           H  
ATOM   2178 3HB  ALA A 133      18.855  13.964 101.775  1.00  0.00           H  
ATOM   2179  N   LYS A 134      19.173  15.154 104.428  1.00  0.00           N  
ATOM   2180  CA  LYS A 134      20.164  15.737 105.322  1.00  0.00           C  
ATOM   2181  C   LYS A 134      19.609  15.891 106.733  1.00  0.00           C  
ATOM   2182  O   LYS A 134      20.312  15.661 107.715  1.00  0.00           O  
ATOM   2183  CB  LYS A 134      20.634  17.092 104.791  1.00  0.00           C  
ATOM   2184  CG  LYS A 134      21.497  17.012 103.538  1.00  0.00           C  
ATOM   2185  CD  LYS A 134      22.043  18.379 103.155  1.00  0.00           C  
ATOM   2186  CE  LYS A 134      20.939  19.294 102.644  1.00  0.00           C  
ATOM   2187  NZ  LYS A 134      21.476  20.591 102.149  1.00  0.00           N  
ATOM   2188  H   LYS A 134      18.762  15.730 103.707  1.00  0.00           H  
ATOM   2189  HA  LYS A 134      21.020  15.066 105.376  1.00  0.00           H  
ATOM   2190 1HB  LYS A 134      19.768  17.713 104.561  1.00  0.00           H  
ATOM   2191 2HB  LYS A 134      21.210  17.606 105.561  1.00  0.00           H  
ATOM   2192 1HG  LYS A 134      22.332  16.333 103.715  1.00  0.00           H  
ATOM   2193 2HG  LYS A 134      20.904  16.622 102.712  1.00  0.00           H  
ATOM   2194 1HD  LYS A 134      22.513  18.841 104.024  1.00  0.00           H  
ATOM   2195 2HD  LYS A 134      22.796  18.265 102.375  1.00  0.00           H  
ATOM   2196 1HE  LYS A 134      20.406  18.802 101.833  1.00  0.00           H  
ATOM   2197 2HE  LYS A 134      20.231  19.492 103.448  1.00  0.00           H  
ATOM   2198 1HZ  LYS A 134      20.714  21.167 101.821  1.00  0.00           H  
ATOM   2199 2HZ  LYS A 134      21.957  21.065 102.900  1.00  0.00           H  
ATOM   2200 3HZ  LYS A 134      22.120  20.421 101.390  1.00  0.00           H  
ATOM   2201  N   LYS A 135      18.342  16.284 106.825  1.00  0.00           N  
ATOM   2202  CA  LYS A 135      17.699  16.499 108.115  1.00  0.00           C  
ATOM   2203  C   LYS A 135      17.534  15.189 108.874  1.00  0.00           C  
ATOM   2204  O   LYS A 135      17.796  15.118 110.074  1.00  0.00           O  
ATOM   2205  CB  LYS A 135      16.339  17.174 107.930  1.00  0.00           C  
ATOM   2206  CG  LYS A 135      16.415  18.627 107.479  1.00  0.00           C  
ATOM   2207  CD  LYS A 135      15.026  19.222 107.298  1.00  0.00           C  
ATOM   2208  CE  LYS A 135      15.099  20.670 106.835  1.00  0.00           C  
ATOM   2209  NZ  LYS A 135      13.748  21.253 106.616  1.00  0.00           N  
ATOM   2210  H   LYS A 135      17.811  16.437 105.979  1.00  0.00           H  
ATOM   2211  HA  LYS A 135      18.334  17.150 108.716  1.00  0.00           H  
ATOM   2212 1HB  LYS A 135      15.757  16.624 107.190  1.00  0.00           H  
ATOM   2213 2HB  LYS A 135      15.787  17.144 108.869  1.00  0.00           H  
ATOM   2214 1HG  LYS A 135      16.957  19.211 108.222  1.00  0.00           H  
ATOM   2215 2HG  LYS A 135      16.952  18.686 106.533  1.00  0.00           H  
ATOM   2216 1HD  LYS A 135      14.474  18.640 106.558  1.00  0.00           H  
ATOM   2217 2HD  LYS A 135      14.486  19.179 108.243  1.00  0.00           H  
ATOM   2218 1HE  LYS A 135      15.621  21.264 107.584  1.00  0.00           H  
ATOM   2219 2HE  LYS A 135      15.661  20.726 105.903  1.00  0.00           H  
ATOM   2220 1HZ  LYS A 135      13.840  22.212 106.311  1.00  0.00           H  
ATOM   2221 2HZ  LYS A 135      13.261  20.720 105.909  1.00  0.00           H  
ATOM   2222 3HZ  LYS A 135      13.224  21.224 107.479  1.00  0.00           H  
ATOM   2223  N   LYS A 136      17.100  14.152 108.166  1.00  0.00           N  
ATOM   2224  CA  LYS A 136      16.793  12.871 108.792  1.00  0.00           C  
ATOM   2225  C   LYS A 136      17.989  11.929 108.735  1.00  0.00           C  
ATOM   2226  O   LYS A 136      18.078  10.978 109.510  1.00  0.00           O  
ATOM   2227  CB  LYS A 136      15.581  12.224 108.120  1.00  0.00           C  
ATOM   2228  CG  LYS A 136      14.276  12.987 108.307  1.00  0.00           C  
ATOM   2229  CD  LYS A 136      13.116  12.269 107.635  1.00  0.00           C  
ATOM   2230  CE  LYS A 136      11.808  13.021 107.835  1.00  0.00           C  
ATOM   2231  NZ  LYS A 136      10.650  12.288 107.256  1.00  0.00           N  
ATOM   2232  H   LYS A 136      16.979  14.253 107.169  1.00  0.00           H  
ATOM   2233  HA  LYS A 136      16.559  13.047 109.841  1.00  0.00           H  
ATOM   2234 1HB  LYS A 136      15.765  12.132 107.049  1.00  0.00           H  
ATOM   2235 2HB  LYS A 136      15.440  11.218 108.516  1.00  0.00           H  
ATOM   2236 1HG  LYS A 136      14.063  13.087 109.372  1.00  0.00           H  
ATOM   2237 2HG  LYS A 136      14.373  13.984 107.879  1.00  0.00           H  
ATOM   2238 1HD  LYS A 136      13.313  12.179 106.566  1.00  0.00           H  
ATOM   2239 2HD  LYS A 136      13.015  11.268 108.053  1.00  0.00           H  
ATOM   2240 1HE  LYS A 136      11.633  13.170 108.899  1.00  0.00           H  
ATOM   2241 2HE  LYS A 136      11.875  14.000 107.360  1.00  0.00           H  
ATOM   2242 1HZ  LYS A 136       9.804  12.819 107.409  1.00  0.00           H  
ATOM   2243 2HZ  LYS A 136      10.793  12.161 106.264  1.00  0.00           H  
ATOM   2244 3HZ  LYS A 136      10.566  11.386 107.701  1.00  0.00           H  
ATOM   2245  N   GLY A 137      18.904  12.199 107.811  1.00  0.00           N  
ATOM   2246  CA  GLY A 137      20.070  11.345 107.614  1.00  0.00           C  
ATOM   2247  C   GLY A 137      19.706  10.086 106.840  1.00  0.00           C  
ATOM   2248  O   GLY A 137      20.203   9.000 107.133  1.00  0.00           O  
ATOM   2249  H   GLY A 137      18.790  13.017 107.228  1.00  0.00           H  
ATOM   2250 1HA  GLY A 137      20.840  11.898 107.076  1.00  0.00           H  
ATOM   2251 2HA  GLY A 137      20.488  11.073 108.583  1.00  0.00           H  
ATOM   2252  N   ASP A 138      18.835  10.239 105.848  1.00  0.00           N  
ATOM   2253  CA  ASP A 138      18.300   9.096 105.116  1.00  0.00           C  
ATOM   2254  C   ASP A 138      18.816   9.069 103.684  1.00  0.00           C  
ATOM   2255  O   ASP A 138      18.430   9.895 102.857  1.00  0.00           O  
ATOM   2256  CB  ASP A 138      16.770   9.130 105.112  1.00  0.00           C  
ATOM   2257  CG  ASP A 138      16.150   7.850 104.567  1.00  0.00           C  
ATOM   2258  OD1 ASP A 138      16.876   7.036 104.048  1.00  0.00           O  
ATOM   2259  OD2 ASP A 138      14.957   7.699 104.676  1.00  0.00           O  
ATOM   2260  H   ASP A 138      18.536  11.170 105.595  1.00  0.00           H  
ATOM   2261  HA  ASP A 138      18.636   8.182 105.606  1.00  0.00           H  
ATOM   2262 1HB  ASP A 138      16.406   9.289 106.128  1.00  0.00           H  
ATOM   2263 2HB  ASP A 138      16.426   9.969 104.507  1.00  0.00           H  
ATOM   2264  N   PRO A 139      19.695   8.114 103.396  1.00  0.00           N  
ATOM   2265  CA  PRO A 139      20.294   7.999 102.072  1.00  0.00           C  
ATOM   2266  C   PRO A 139      19.268   7.544 101.040  1.00  0.00           C  
ATOM   2267  O   PRO A 139      19.470   7.708  99.837  1.00  0.00           O  
ATOM   2268  CB  PRO A 139      21.390   6.948 102.281  1.00  0.00           C  
ATOM   2269  CG  PRO A 139      20.891   6.121 103.417  1.00  0.00           C  
ATOM   2270  CD  PRO A 139      20.231   7.111 104.340  1.00  0.00           C  
ATOM   2271  HA  PRO A 139      20.656   8.981 101.768  1.00  0.00           H  
ATOM   2272 1HB  PRO A 139      21.532   6.364 101.359  1.00  0.00           H  
ATOM   2273 2HB  PRO A 139      22.347   7.441 102.500  1.00  0.00           H  
ATOM   2274 1HG  PRO A 139      20.193   5.353 103.051  1.00  0.00           H  
ATOM   2275 2HG  PRO A 139      21.726   5.589 103.894  1.00  0.00           H  
ATOM   2276 1HD  PRO A 139      19.430   6.611 104.904  1.00  0.00           H  
ATOM   2277 2HD  PRO A 139      20.983   7.533 105.024  1.00  0.00           H  
ATOM   2278  N   LYS A 140      18.167   6.973 101.520  1.00  0.00           N  
ATOM   2279  CA  LYS A 140      17.103   6.504 100.643  1.00  0.00           C  
ATOM   2280  C   LYS A 140      16.350   7.672 100.018  1.00  0.00           C  
ATOM   2281  O   LYS A 140      15.955   7.619  98.853  1.00  0.00           O  
ATOM   2282  CB  LYS A 140      16.134   5.604 101.410  1.00  0.00           C  
ATOM   2283  CG  LYS A 140      16.720   4.263 101.831  1.00  0.00           C  
ATOM   2284  CD  LYS A 140      15.706   3.434 102.605  1.00  0.00           C  
ATOM   2285  CE  LYS A 140      16.303   2.112 103.062  1.00  0.00           C  
ATOM   2286  NZ  LYS A 140      15.337   1.311 103.862  1.00  0.00           N  
ATOM   2287  H   LYS A 140      18.068   6.861 102.519  1.00  0.00           H  
ATOM   2288  HA  LYS A 140      17.551   5.930  99.832  1.00  0.00           H  
ATOM   2289 1HB  LYS A 140      15.795   6.117 102.310  1.00  0.00           H  
ATOM   2290 2HB  LYS A 140      15.255   5.407 100.795  1.00  0.00           H  
ATOM   2291 1HG  LYS A 140      17.030   3.707 100.945  1.00  0.00           H  
ATOM   2292 2HG  LYS A 140      17.595   4.429 102.458  1.00  0.00           H  
ATOM   2293 1HD  LYS A 140      15.371   3.994 103.480  1.00  0.00           H  
ATOM   2294 2HD  LYS A 140      14.842   3.232 101.972  1.00  0.00           H  
ATOM   2295 1HE  LYS A 140      16.606   1.530 102.193  1.00  0.00           H  
ATOM   2296 2HE  LYS A 140      17.188   2.303 103.670  1.00  0.00           H  
ATOM   2297 1HZ  LYS A 140      15.771   0.444 104.146  1.00  0.00           H  
ATOM   2298 2HZ  LYS A 140      15.063   1.834 104.682  1.00  0.00           H  
ATOM   2299 3HZ  LYS A 140      14.520   1.111 103.303  1.00  0.00           H  
ATOM   2300  N   LEU A 141      16.155   8.729 100.801  1.00  0.00           N  
ATOM   2301  CA  LEU A 141      15.567   9.961 100.288  1.00  0.00           C  
ATOM   2302  C   LEU A 141      16.483  10.629  99.273  1.00  0.00           C  
ATOM   2303  O   LEU A 141      16.019  11.206  98.288  1.00  0.00           O  
ATOM   2304  CB  LEU A 141      15.280  10.932 101.441  1.00  0.00           C  
ATOM   2305  CG  LEU A 141      14.163  10.510 102.403  1.00  0.00           C  
ATOM   2306  CD1 LEU A 141      14.092  11.494 103.563  1.00  0.00           C  
ATOM   2307  CD2 LEU A 141      12.840  10.454 101.653  1.00  0.00           C  
ATOM   2308  H   LEU A 141      16.419   8.676 101.773  1.00  0.00           H  
ATOM   2309  HA  LEU A 141      14.632   9.715  99.782  1.00  0.00           H  
ATOM   2310 1HB  LEU A 141      16.191  11.056 102.025  1.00  0.00           H  
ATOM   2311 2HB  LEU A 141      15.008  11.900 101.021  1.00  0.00           H  
ATOM   2312  HG  LEU A 141      14.388   9.526 102.815  1.00  0.00           H  
ATOM   2313 1HD1 LEU A 141      13.298  11.195 104.247  1.00  0.00           H  
ATOM   2314 2HD1 LEU A 141      15.044  11.500 104.094  1.00  0.00           H  
ATOM   2315 3HD1 LEU A 141      13.883  12.493 103.181  1.00  0.00           H  
ATOM   2316 1HD2 LEU A 141      12.046  10.154 102.337  1.00  0.00           H  
ATOM   2317 2HD2 LEU A 141      12.613  11.438 101.242  1.00  0.00           H  
ATOM   2318 3HD2 LEU A 141      12.913   9.730 100.841  1.00  0.00           H  
ATOM   2319  N   LEU A 142      17.786  10.547  99.516  1.00  0.00           N  
ATOM   2320  CA  LEU A 142      18.775  11.021  98.556  1.00  0.00           C  
ATOM   2321  C   LEU A 142      18.741  10.195  97.275  1.00  0.00           C  
ATOM   2322  O   LEU A 142      18.876  10.729  96.176  1.00  0.00           O  
ATOM   2323  CB  LEU A 142      20.180  10.963  99.170  1.00  0.00           C  
ATOM   2324  CG  LEU A 142      21.303  11.573  98.321  1.00  0.00           C  
ATOM   2325  CD1 LEU A 142      21.020  13.050  98.086  1.00  0.00           C  
ATOM   2326  CD2 LEU A 142      22.637  11.377  99.027  1.00  0.00           C  
ATOM   2327  H   LEU A 142      18.100  10.148 100.389  1.00  0.00           H  
ATOM   2328  HA  LEU A 142      18.535  12.052  98.290  1.00  0.00           H  
ATOM   2329 1HB  LEU A 142      20.164  11.490 100.123  1.00  0.00           H  
ATOM   2330 2HB  LEU A 142      20.436   9.921  99.358  1.00  0.00           H  
ATOM   2331  HG  LEU A 142      21.332  11.080  97.348  1.00  0.00           H  
ATOM   2332 1HD1 LEU A 142      21.817  13.483  97.483  1.00  0.00           H  
ATOM   2333 2HD1 LEU A 142      20.069  13.160  97.563  1.00  0.00           H  
ATOM   2334 3HD1 LEU A 142      20.968  13.567  99.044  1.00  0.00           H  
ATOM   2335 1HD2 LEU A 142      23.435  11.809  98.422  1.00  0.00           H  
ATOM   2336 2HD2 LEU A 142      22.610  11.870  99.999  1.00  0.00           H  
ATOM   2337 3HD2 LEU A 142      22.823  10.312  99.166  1.00  0.00           H  
ATOM   2338  N   GLU A 143      18.559   8.886  97.428  1.00  0.00           N  
ATOM   2339  CA  GLU A 143      18.415   7.996  96.282  1.00  0.00           C  
ATOM   2340  C   GLU A 143      17.201   8.369  95.442  1.00  0.00           C  
ATOM   2341  O   GLU A 143      17.252   8.349  94.213  1.00  0.00           O  
ATOM   2342  CB  GLU A 143      18.298   6.543  96.746  1.00  0.00           C  
ATOM   2343  CG  GLU A 143      18.209   5.527  95.616  1.00  0.00           C  
ATOM   2344  CD  GLU A 143      18.169   4.107  96.108  1.00  0.00           C  
ATOM   2345  OE1 GLU A 143      18.232   3.908  97.298  1.00  0.00           O  
ATOM   2346  OE2 GLU A 143      18.076   3.219  95.293  1.00  0.00           O  
ATOM   2347  H   GLU A 143      18.519   8.501  98.361  1.00  0.00           H  
ATOM   2348  HA  GLU A 143      19.297   8.100  95.651  1.00  0.00           H  
ATOM   2349 1HB  GLU A 143      19.162   6.286  97.359  1.00  0.00           H  
ATOM   2350 2HB  GLU A 143      17.410   6.430  97.368  1.00  0.00           H  
ATOM   2351 1HG  GLU A 143      17.308   5.723  95.036  1.00  0.00           H  
ATOM   2352 2HG  GLU A 143      19.067   5.655  94.958  1.00  0.00           H  
ATOM   2353  N   ALA A 144      16.106   8.712  96.114  1.00  0.00           N  
ATOM   2354  CA  ALA A 144      14.908   9.188  95.435  1.00  0.00           C  
ATOM   2355  C   ALA A 144      15.184  10.476  94.668  1.00  0.00           C  
ATOM   2356  O   ALA A 144      14.712  10.656  93.545  1.00  0.00           O  
ATOM   2357  CB  ALA A 144      13.781   9.399  96.435  1.00  0.00           C  
ATOM   2358  H   ALA A 144      16.105   8.640  97.122  1.00  0.00           H  
ATOM   2359  HA  ALA A 144      14.598   8.434  94.711  1.00  0.00           H  
ATOM   2360 1HB  ALA A 144      12.892   9.754  95.912  1.00  0.00           H  
ATOM   2361 2HB  ALA A 144      13.556   8.456  96.933  1.00  0.00           H  
ATOM   2362 3HB  ALA A 144      14.085  10.137  97.175  1.00  0.00           H  
ATOM   2363  N   ALA A 145      15.948  11.371  95.285  1.00  0.00           N  
ATOM   2364  CA  ALA A 145      16.362  12.607  94.630  1.00  0.00           C  
ATOM   2365  C   ALA A 145      17.162  12.319  93.366  1.00  0.00           C  
ATOM   2366  O   ALA A 145      16.981  12.975  92.341  1.00  0.00           O  
ATOM   2367  CB  ALA A 145      17.176  13.467  95.585  1.00  0.00           C  
ATOM   2368  H   ALA A 145      16.252  11.192  96.232  1.00  0.00           H  
ATOM   2369  HA  ALA A 145      15.469  13.157  94.336  1.00  0.00           H  
ATOM   2370 1HB  ALA A 145      17.478  14.387  95.082  1.00  0.00           H  
ATOM   2371 2HB  ALA A 145      16.570  13.715  96.457  1.00  0.00           H  
ATOM   2372 3HB  ALA A 145      18.062  12.921  95.901  1.00  0.00           H  
ATOM   2373  N   LEU A 146      18.049  11.332  93.445  1.00  0.00           N  
ATOM   2374  CA  LEU A 146      18.793  10.874  92.278  1.00  0.00           C  
ATOM   2375  C   LEU A 146      17.852  10.450  91.156  1.00  0.00           C  
ATOM   2376  O   LEU A 146      18.015  10.857  90.008  1.00  0.00           O  
ATOM   2377  CB  LEU A 146      19.706   9.702  92.658  1.00  0.00           C  
ATOM   2378  CG  LEU A 146      20.724   9.278  91.591  1.00  0.00           C  
ATOM   2379  CD1 LEU A 146      21.938   8.656  92.267  1.00  0.00           C  
ATOM   2380  CD2 LEU A 146      20.072   8.298  90.628  1.00  0.00           C  
ATOM   2381  H   LEU A 146      18.214  10.888  94.338  1.00  0.00           H  
ATOM   2382  HA  LEU A 146      19.397  11.703  91.904  1.00  0.00           H  
ATOM   2383 1HB  LEU A 146      20.260   9.970  93.556  1.00  0.00           H  
ATOM   2384 2HB  LEU A 146      19.084   8.836  92.885  1.00  0.00           H  
ATOM   2385  HG  LEU A 146      21.062  10.157  91.042  1.00  0.00           H  
ATOM   2386 1HD1 LEU A 146      22.662   8.355  91.509  1.00  0.00           H  
ATOM   2387 2HD1 LEU A 146      22.397   9.385  92.935  1.00  0.00           H  
ATOM   2388 3HD1 LEU A 146      21.628   7.782  92.839  1.00  0.00           H  
ATOM   2389 1HD2 LEU A 146      20.795   7.997  89.869  1.00  0.00           H  
ATOM   2390 2HD2 LEU A 146      19.734   7.418  91.177  1.00  0.00           H  
ATOM   2391 3HD2 LEU A 146      19.218   8.774  90.146  1.00  0.00           H  
ATOM   2392  N   ARG A 147      16.865   9.627  91.499  1.00  0.00           N  
ATOM   2393  CA  ARG A 147      15.931   9.098  90.513  1.00  0.00           C  
ATOM   2394  C   ARG A 147      15.111  10.214  89.879  1.00  0.00           C  
ATOM   2395  O   ARG A 147      14.886  10.220  88.667  1.00  0.00           O  
ATOM   2396  CB  ARG A 147      14.994   8.084  91.153  1.00  0.00           C  
ATOM   2397  CG  ARG A 147      13.985   7.459  90.204  1.00  0.00           C  
ATOM   2398  CD  ARG A 147      14.649   6.652  89.148  1.00  0.00           C  
ATOM   2399  NE  ARG A 147      13.686   6.016  88.265  1.00  0.00           N  
ATOM   2400  CZ  ARG A 147      14.004   5.363  87.130  1.00  0.00           C  
ATOM   2401  NH1 ARG A 147      15.260   5.269  86.755  1.00  0.00           N  
ATOM   2402  NH2 ARG A 147      13.052   4.816  86.393  1.00  0.00           N  
ATOM   2403  H   ARG A 147      16.760   9.361  92.469  1.00  0.00           H  
ATOM   2404  HA  ARG A 147      16.503   8.615  89.720  1.00  0.00           H  
ATOM   2405 1HB  ARG A 147      15.578   7.277  91.592  1.00  0.00           H  
ATOM   2406 2HB  ARG A 147      14.437   8.562  91.959  1.00  0.00           H  
ATOM   2407 1HG  ARG A 147      13.315   6.805  90.764  1.00  0.00           H  
ATOM   2408 2HG  ARG A 147      13.404   8.245  89.720  1.00  0.00           H  
ATOM   2409 1HD  ARG A 147      15.289   7.297  88.547  1.00  0.00           H  
ATOM   2410 2HD  ARG A 147      15.253   5.873  89.612  1.00  0.00           H  
ATOM   2411  HE  ARG A 147      12.709   6.067  88.520  1.00  0.00           H  
ATOM   2412 1HH1 ARG A 147      15.988   5.686  87.319  1.00  0.00           H  
ATOM   2413 2HH1 ARG A 147      15.499   4.779  85.905  1.00  0.00           H  
ATOM   2414 1HH2 ARG A 147      12.086   4.889  86.681  1.00  0.00           H  
ATOM   2415 2HH2 ARG A 147      13.290   4.327  85.543  1.00  0.00           H  
ATOM   2416  N   ALA A 148      14.668  11.157  90.702  1.00  0.00           N  
ATOM   2417  CA  ALA A 148      13.914  12.307  90.214  1.00  0.00           C  
ATOM   2418  C   ALA A 148      14.721  13.103  89.195  1.00  0.00           C  
ATOM   2419  O   ALA A 148      14.210  13.477  88.141  1.00  0.00           O  
ATOM   2420  CB  ALA A 148      13.502  13.201  91.375  1.00  0.00           C  
ATOM   2421  H   ALA A 148      14.855  11.075  91.690  1.00  0.00           H  
ATOM   2422  HA  ALA A 148      13.015  11.946  89.712  1.00  0.00           H  
ATOM   2423 1HB  ALA A 148      12.941  14.055  90.996  1.00  0.00           H  
ATOM   2424 2HB  ALA A 148      12.877  12.635  92.066  1.00  0.00           H  
ATOM   2425 3HB  ALA A 148      14.391  13.552  91.896  1.00  0.00           H  
ATOM   2426  N   LEU A 149      15.985  13.357  89.519  1.00  0.00           N  
ATOM   2427  CA  LEU A 149      16.876  14.076  88.617  1.00  0.00           C  
ATOM   2428  C   LEU A 149      17.197  13.246  87.381  1.00  0.00           C  
ATOM   2429  O   LEU A 149      17.298  13.775  86.274  1.00  0.00           O  
ATOM   2430  CB  LEU A 149      18.175  14.450  89.341  1.00  0.00           C  
ATOM   2431  CG  LEU A 149      18.034  15.475  90.474  1.00  0.00           C  
ATOM   2432  CD1 LEU A 149      19.303  15.481  91.314  1.00  0.00           C  
ATOM   2433  CD2 LEU A 149      17.762  16.850  89.883  1.00  0.00           C  
ATOM   2434  H   LEU A 149      16.337  13.042  90.411  1.00  0.00           H  
ATOM   2435  HA  LEU A 149      16.372  14.984  88.284  1.00  0.00           H  
ATOM   2436 1HB  LEU A 149      18.609  13.546  89.765  1.00  0.00           H  
ATOM   2437 2HB  LEU A 149      18.875  14.856  88.612  1.00  0.00           H  
ATOM   2438  HG  LEU A 149      17.206  15.188  91.123  1.00  0.00           H  
ATOM   2439 1HD1 LEU A 149      19.203  16.209  92.120  1.00  0.00           H  
ATOM   2440 2HD1 LEU A 149      19.463  14.491  91.740  1.00  0.00           H  
ATOM   2441 3HD1 LEU A 149      20.153  15.749  90.687  1.00  0.00           H  
ATOM   2442 1HD2 LEU A 149      17.660  17.578  90.689  1.00  0.00           H  
ATOM   2443 2HD2 LEU A 149      18.590  17.138  89.235  1.00  0.00           H  
ATOM   2444 3HD2 LEU A 149      16.839  16.821  89.303  1.00  0.00           H  
ATOM   2445  N   GLU A 150      17.358  11.942  87.576  1.00  0.00           N  
ATOM   2446  CA  GLU A 150      17.620  11.029  86.470  1.00  0.00           C  
ATOM   2447  C   GLU A 150      16.515  11.102  85.421  1.00  0.00           C  
ATOM   2448  O   GLU A 150      16.787  11.262  84.232  1.00  0.00           O  
ATOM   2449  CB  GLU A 150      17.755   9.594  86.984  1.00  0.00           C  
ATOM   2450  CG  GLU A 150      17.861   8.541  85.890  1.00  0.00           C  
ATOM   2451  CD  GLU A 150      18.010   7.147  86.432  1.00  0.00           C  
ATOM   2452  OE1 GLU A 150      17.553   6.901  87.523  1.00  0.00           O  
ATOM   2453  OE2 GLU A 150      18.583   6.326  85.755  1.00  0.00           O  
ATOM   2454  H   GLU A 150      17.297  11.574  88.514  1.00  0.00           H  
ATOM   2455  HA  GLU A 150      18.552  11.326  85.990  1.00  0.00           H  
ATOM   2456 1HB  GLU A 150      18.642   9.514  87.612  1.00  0.00           H  
ATOM   2457 2HB  GLU A 150      16.892   9.347  87.604  1.00  0.00           H  
ATOM   2458 1HG  GLU A 150      16.965   8.584  85.271  1.00  0.00           H  
ATOM   2459 2HG  GLU A 150      18.717   8.774  85.259  1.00  0.00           H  
ATOM   2460  N   VAL A 151      15.271  10.985  85.870  1.00  0.00           N  
ATOM   2461  CA  VAL A 151      14.123  11.068  84.977  1.00  0.00           C  
ATOM   2462  C   VAL A 151      13.982  12.468  84.390  1.00  0.00           C  
ATOM   2463  O   VAL A 151      13.617  12.629  83.226  1.00  0.00           O  
ATOM   2464  CB  VAL A 151      12.832  10.698  85.732  1.00  0.00           C  
ATOM   2465  CG1 VAL A 151      11.612  10.968  84.864  1.00  0.00           C  
ATOM   2466  CG2 VAL A 151      12.881   9.238  86.155  1.00  0.00           C  
ATOM   2467  H   VAL A 151      15.116  10.835  86.859  1.00  0.00           H  
ATOM   2468  HA  VAL A 151      14.278  10.377  84.149  1.00  0.00           H  
ATOM   2469  HB  VAL A 151      12.745  11.330  86.616  1.00  0.00           H  
ATOM   2470 1HG1 VAL A 151      10.709  10.701  85.413  1.00  0.00           H  
ATOM   2471 2HG1 VAL A 151      11.578  12.026  84.604  1.00  0.00           H  
ATOM   2472 3HG1 VAL A 151      11.673  10.371  83.955  1.00  0.00           H  
ATOM   2473 1HG2 VAL A 151      11.966   8.983  86.689  1.00  0.00           H  
ATOM   2474 2HG2 VAL A 151      12.974   8.606  85.272  1.00  0.00           H  
ATOM   2475 3HG2 VAL A 151      13.738   9.076  86.809  1.00  0.00           H  
ATOM   2476  N   ALA A 152      14.276  13.476  85.203  1.00  0.00           N  
ATOM   2477  CA  ALA A 152      14.226  14.862  84.753  1.00  0.00           C  
ATOM   2478  C   ALA A 152      15.158  15.091  83.570  1.00  0.00           C  
ATOM   2479  O   ALA A 152      14.784  15.730  82.587  1.00  0.00           O  
ATOM   2480  CB  ALA A 152      14.578  15.805  85.895  1.00  0.00           C  
ATOM   2481  H   ALA A 152      14.539  13.280  86.158  1.00  0.00           H  
ATOM   2482  HA  ALA A 152      13.212  15.082  84.421  1.00  0.00           H  
ATOM   2483 1HB  ALA A 152      14.535  16.835  85.542  1.00  0.00           H  
ATOM   2484 2HB  ALA A 152      13.867  15.670  86.710  1.00  0.00           H  
ATOM   2485 3HB  ALA A 152      15.582  15.583  86.251  1.00  0.00           H  
ATOM   2486  N   VAL A 153      16.373  14.563  83.671  1.00  0.00           N  
ATOM   2487  CA  VAL A 153      17.341  14.655  82.584  1.00  0.00           C  
ATOM   2488  C   VAL A 153      16.846  13.921  81.343  1.00  0.00           C  
ATOM   2489  O   VAL A 153      17.007  14.401  80.221  1.00  0.00           O  
ATOM   2490  CB  VAL A 153      18.694  14.064  83.022  1.00  0.00           C  
ATOM   2491  CG1 VAL A 153      19.614  13.893  81.822  1.00  0.00           C  
ATOM   2492  CG2 VAL A 153      19.336  14.960  84.070  1.00  0.00           C  
ATOM   2493  H   VAL A 153      16.633  14.086  84.521  1.00  0.00           H  
ATOM   2494  HA  VAL A 153      17.465  15.705  82.318  1.00  0.00           H  
ATOM   2495  HB  VAL A 153      18.528  13.072  83.442  1.00  0.00           H  
ATOM   2496 1HG1 VAL A 153      20.566  13.475  82.149  1.00  0.00           H  
ATOM   2497 2HG1 VAL A 153      19.151  13.220  81.101  1.00  0.00           H  
ATOM   2498 3HG1 VAL A 153      19.787  14.863  81.356  1.00  0.00           H  
ATOM   2499 1HG2 VAL A 153      20.292  14.536  84.376  1.00  0.00           H  
ATOM   2500 2HG2 VAL A 153      19.496  15.953  83.652  1.00  0.00           H  
ATOM   2501 3HG2 VAL A 153      18.677  15.033  84.937  1.00  0.00           H  
ATOM   2502  N   ARG A 154      16.245  12.754  81.552  1.00  0.00           N  
ATOM   2503  CA  ARG A 154      15.671  11.983  80.456  1.00  0.00           C  
ATOM   2504  C   ARG A 154      14.588  12.774  79.734  1.00  0.00           C  
ATOM   2505  O   ARG A 154      14.493  12.738  78.508  1.00  0.00           O  
ATOM   2506  CB  ARG A 154      15.083  10.678  80.971  1.00  0.00           C  
ATOM   2507  CG  ARG A 154      14.581   9.732  79.892  1.00  0.00           C  
ATOM   2508  CD  ARG A 154      13.972   8.508  80.473  1.00  0.00           C  
ATOM   2509  NE  ARG A 154      13.518   7.587  79.444  1.00  0.00           N  
ATOM   2510  CZ  ARG A 154      14.283   6.632  78.880  1.00  0.00           C  
ATOM   2511  NH1 ARG A 154      15.534   6.485  79.256  1.00  0.00           N  
ATOM   2512  NH2 ARG A 154      13.775   5.843  77.949  1.00  0.00           N  
ATOM   2513  H   ARG A 154      16.188  12.393  82.493  1.00  0.00           H  
ATOM   2514  HA  ARG A 154      16.457  11.765  79.736  1.00  0.00           H  
ATOM   2515 1HB  ARG A 154      15.834  10.145  81.552  1.00  0.00           H  
ATOM   2516 2HB  ARG A 154      14.246  10.893  81.637  1.00  0.00           H  
ATOM   2517 1HG  ARG A 154      13.826  10.237  79.288  1.00  0.00           H  
ATOM   2518 2HG  ARG A 154      15.413   9.432  79.254  1.00  0.00           H  
ATOM   2519 1HD  ARG A 154      14.709   7.994  81.090  1.00  0.00           H  
ATOM   2520 2HD  ARG A 154      13.115   8.784  81.086  1.00  0.00           H  
ATOM   2521  HE  ARG A 154      12.560   7.669  79.129  1.00  0.00           H  
ATOM   2522 1HH1 ARG A 154      15.922   7.089  79.967  1.00  0.00           H  
ATOM   2523 2HH1 ARG A 154      16.107   5.769  78.833  1.00  0.00           H  
ATOM   2524 1HH2 ARG A 154      12.813   5.955  77.661  1.00  0.00           H  
ATOM   2525 2HH2 ARG A 154      14.348   5.127  77.527  1.00  0.00           H  
ATOM   2526  N   ALA A 155      13.774  13.492  80.500  1.00  0.00           N  
ATOM   2527  CA  ALA A 155      12.687  14.282  79.936  1.00  0.00           C  
ATOM   2528  C   ALA A 155      13.216  15.364  79.004  1.00  0.00           C  
ATOM   2529  O   ALA A 155      12.768  15.490  77.863  1.00  0.00           O  
ATOM   2530  CB  ALA A 155      11.852  14.903  81.046  1.00  0.00           C  
ATOM   2531  H   ALA A 155      13.913  13.491  81.501  1.00  0.00           H  
ATOM   2532  HA  ALA A 155      12.050  13.620  79.347  1.00  0.00           H  
ATOM   2533 1HB  ALA A 155      11.044  15.490  80.608  1.00  0.00           H  
ATOM   2534 2HB  ALA A 155      11.431  14.115  81.669  1.00  0.00           H  
ATOM   2535 3HB  ALA A 155      12.481  15.551  81.655  1.00  0.00           H  
ATOM   2536  N   VAL A 156      14.176  16.143  79.494  1.00  0.00           N  
ATOM   2537  CA  VAL A 156      14.724  17.255  78.729  1.00  0.00           C  
ATOM   2538  C   VAL A 156      15.658  16.761  77.632  1.00  0.00           C  
ATOM   2539  O   VAL A 156      15.864  17.443  76.625  1.00  0.00           O  
ATOM   2540  CB  VAL A 156      15.490  18.217  79.656  1.00  0.00           C  
ATOM   2541  CG1 VAL A 156      14.550  18.820  80.690  1.00  0.00           C  
ATOM   2542  CG2 VAL A 156      16.635  17.481  80.334  1.00  0.00           C  
ATOM   2543  H   VAL A 156      14.532  15.958  80.422  1.00  0.00           H  
ATOM   2544  HA  VAL A 156      13.899  17.784  78.248  1.00  0.00           H  
ATOM   2545  HB  VAL A 156      15.887  19.040  79.063  1.00  0.00           H  
ATOM   2546 1HG1 VAL A 156      15.108  19.498  81.337  1.00  0.00           H  
ATOM   2547 2HG1 VAL A 156      13.759  19.373  80.184  1.00  0.00           H  
ATOM   2548 3HG1 VAL A 156      14.111  18.024  81.291  1.00  0.00           H  
ATOM   2549 1HG2 VAL A 156      17.172  18.167  80.987  1.00  0.00           H  
ATOM   2550 2HG2 VAL A 156      16.239  16.654  80.923  1.00  0.00           H  
ATOM   2551 3HG2 VAL A 156      17.317  17.093  79.577  1.00  0.00           H  
ATOM   2552  N   GLU A 157      16.221  15.574  77.829  1.00  0.00           N  
ATOM   2553  CA  GLU A 157      17.012  14.919  76.795  1.00  0.00           C  
ATOM   2554  C   GLU A 157      16.195  14.711  75.526  1.00  0.00           C  
ATOM   2555  O   GLU A 157      16.611  15.107  74.435  1.00  0.00           O  
ATOM   2556  CB  GLU A 157      17.539  13.574  77.300  1.00  0.00           C  
ATOM   2557  CG  GLU A 157      18.411  12.825  76.301  1.00  0.00           C  
ATOM   2558  CD  GLU A 157      18.925  11.519  76.838  1.00  0.00           C  
ATOM   2559  OE1 GLU A 157      18.633  11.206  77.967  1.00  0.00           O  
ATOM   2560  OE2 GLU A 157      19.611  10.832  76.118  1.00  0.00           O  
ATOM   2561  H   GLU A 157      16.097  15.114  78.721  1.00  0.00           H  
ATOM   2562  HA  GLU A 157      17.855  15.563  76.544  1.00  0.00           H  
ATOM   2563 1HB  GLU A 157      18.125  13.729  78.205  1.00  0.00           H  
ATOM   2564 2HB  GLU A 157      16.699  12.928  77.560  1.00  0.00           H  
ATOM   2565 1HG  GLU A 157      17.829  12.631  75.401  1.00  0.00           H  
ATOM   2566 2HG  GLU A 157      19.254  13.457  76.026  1.00  0.00           H  
ATOM   2567  N   LEU A 158      15.029  14.090  75.672  1.00  0.00           N  
ATOM   2568  CA  LEU A 158      14.136  13.859  74.544  1.00  0.00           C  
ATOM   2569  C   LEU A 158      13.597  15.171  73.988  1.00  0.00           C  
ATOM   2570  O   LEU A 158      13.440  15.325  72.777  1.00  0.00           O  
ATOM   2571  CB  LEU A 158      12.970  12.958  74.967  1.00  0.00           C  
ATOM   2572  CG  LEU A 158      11.976  12.590  73.858  1.00  0.00           C  
ATOM   2573  CD1 LEU A 158      12.720  11.919  72.712  1.00  0.00           C  
ATOM   2574  CD2 LEU A 158      10.901  11.674  74.423  1.00  0.00           C  
ATOM   2575  H   LEU A 158      14.754  13.770  76.591  1.00  0.00           H  
ATOM   2576  HA  LEU A 158      14.704  13.373  73.749  1.00  0.00           H  
ATOM   2577 1HB  LEU A 158      13.375  12.031  75.370  1.00  0.00           H  
ATOM   2578 2HB  LEU A 158      12.412  13.460  75.758  1.00  0.00           H  
ATOM   2579  HG  LEU A 158      11.512  13.496  73.469  1.00  0.00           H  
ATOM   2580 1HD1 LEU A 158      12.014  11.657  71.923  1.00  0.00           H  
ATOM   2581 2HD1 LEU A 158      13.470  12.604  72.314  1.00  0.00           H  
ATOM   2582 3HD1 LEU A 158      13.209  11.016  73.075  1.00  0.00           H  
ATOM   2583 1HD2 LEU A 158      10.194  11.413  73.635  1.00  0.00           H  
ATOM   2584 2HD2 LEU A 158      11.364  10.765  74.811  1.00  0.00           H  
ATOM   2585 3HD2 LEU A 158      10.374  12.184  75.229  1.00  0.00           H  
ATOM   2586  N   ALA A 159      13.317  16.114  74.881  1.00  0.00           N  
ATOM   2587  CA  ALA A 159      12.844  17.433  74.479  1.00  0.00           C  
ATOM   2588  C   ALA A 159      13.827  18.104  73.530  1.00  0.00           C  
ATOM   2589  O   ALA A 159      13.428  18.697  72.526  1.00  0.00           O  
ATOM   2590  CB  ALA A 159      12.609  18.307  75.703  1.00  0.00           C  
ATOM   2591  H   ALA A 159      13.434  15.911  75.865  1.00  0.00           H  
ATOM   2592  HA  ALA A 159      11.897  17.314  73.948  1.00  0.00           H  
ATOM   2593 1HB  ALA A 159      12.255  19.288  75.388  1.00  0.00           H  
ATOM   2594 2HB  ALA A 159      11.862  17.840  76.345  1.00  0.00           H  
ATOM   2595 3HB  ALA A 159      13.542  18.417  76.255  1.00  0.00           H  
ATOM   2596  N   ILE A 160      15.112  18.009  73.850  1.00  0.00           N  
ATOM   2597  CA  ILE A 160      16.158  18.557  72.995  1.00  0.00           C  
ATOM   2598  C   ILE A 160      16.251  17.790  71.681  1.00  0.00           C  
ATOM   2599  O   ILE A 160      16.432  18.383  70.618  1.00  0.00           O  
ATOM   2600  CB  ILE A 160      17.523  18.524  73.708  1.00  0.00           C  
ATOM   2601  CG1 ILE A 160      17.521  19.479  74.905  1.00  0.00           C  
ATOM   2602  CG2 ILE A 160      18.638  18.884  72.738  1.00  0.00           C  
ATOM   2603  CD1 ILE A 160      18.675  19.262  75.858  1.00  0.00           C  
ATOM   2604  H   ILE A 160      15.370  17.547  74.709  1.00  0.00           H  
ATOM   2605  HA  ILE A 160      15.906  19.589  72.758  1.00  0.00           H  
ATOM   2606  HB  ILE A 160      17.704  17.525  74.100  1.00  0.00           H  
ATOM   2607 1HG1 ILE A 160      17.561  20.507  74.551  1.00  0.00           H  
ATOM   2608 2HG1 ILE A 160      16.592  19.361  75.464  1.00  0.00           H  
ATOM   2609 1HG2 ILE A 160      19.595  18.858  73.258  1.00  0.00           H  
ATOM   2610 2HG2 ILE A 160      18.651  18.169  71.917  1.00  0.00           H  
ATOM   2611 3HG2 ILE A 160      18.467  19.886  72.342  1.00  0.00           H  
ATOM   2612 1HD1 ILE A 160      18.605  19.974  76.681  1.00  0.00           H  
ATOM   2613 2HD1 ILE A 160      18.635  18.246  76.254  1.00  0.00           H  
ATOM   2614 3HD1 ILE A 160      19.615  19.410  75.331  1.00  0.00           H  
ATOM   2615  N   LYS A 161      16.129  16.470  71.762  1.00  0.00           N  
ATOM   2616  CA  LYS A 161      16.128  15.627  70.574  1.00  0.00           C  
ATOM   2617  C   LYS A 161      15.037  16.052  69.598  1.00  0.00           C  
ATOM   2618  O   LYS A 161      15.257  16.093  68.387  1.00  0.00           O  
ATOM   2619  CB  LYS A 161      15.946  14.158  70.961  1.00  0.00           C  
ATOM   2620  CG  LYS A 161      16.022  13.186  69.791  1.00  0.00           C  
ATOM   2621  CD  LYS A 161      15.940  11.743  70.266  1.00  0.00           C  
ATOM   2622  CE  LYS A 161      15.984  10.771  69.096  1.00  0.00           C  
ATOM   2623  NZ  LYS A 161      15.910   9.354  69.546  1.00  0.00           N  
ATOM   2624  H   LYS A 161      16.035  16.039  72.671  1.00  0.00           H  
ATOM   2625  HA  LYS A 161      17.088  15.740  70.066  1.00  0.00           H  
ATOM   2626 1HB  LYS A 161      16.713  13.874  71.682  1.00  0.00           H  
ATOM   2627 2HB  LYS A 161      14.977  14.026  71.443  1.00  0.00           H  
ATOM   2628 1HG  LYS A 161      15.200  13.380  69.101  1.00  0.00           H  
ATOM   2629 2HG  LYS A 161      16.961  13.331  69.258  1.00  0.00           H  
ATOM   2630 1HD  LYS A 161      16.775  11.531  70.935  1.00  0.00           H  
ATOM   2631 2HD  LYS A 161      15.010  11.593  70.815  1.00  0.00           H  
ATOM   2632 1HE  LYS A 161      15.148  10.970  68.426  1.00  0.00           H  
ATOM   2633 2HE  LYS A 161      16.909  10.914  68.538  1.00  0.00           H  
ATOM   2634 1HZ  LYS A 161      15.943   8.743  68.742  1.00  0.00           H  
ATOM   2635 2HZ  LYS A 161      16.692   9.153  70.153  1.00  0.00           H  
ATOM   2636 3HZ  LYS A 161      15.047   9.204  70.047  1.00  0.00           H  
ATOM   2637  N   ALA A 162      13.863  16.366  70.131  1.00  0.00           N  
ATOM   2638  CA  ALA A 162      12.761  16.868  69.319  1.00  0.00           C  
ATOM   2639  C   ALA A 162      13.043  18.279  68.821  1.00  0.00           C  
ATOM   2640  O   ALA A 162      12.839  18.586  67.646  1.00  0.00           O  
ATOM   2641  CB  ALA A 162      11.461  16.837  70.110  1.00  0.00           C  
ATOM   2642  H   ALA A 162      13.729  16.254  71.126  1.00  0.00           H  
ATOM   2643  HA  ALA A 162      12.654  16.224  68.445  1.00  0.00           H  
ATOM   2644 1HB  ALA A 162      10.649  17.216  69.490  1.00  0.00           H  
ATOM   2645 2HB  ALA A 162      11.242  15.812  70.409  1.00  0.00           H  
ATOM   2646 3HB  ALA A 162      11.561  17.461  70.997  1.00  0.00           H  
ATOM   2647  N   ASN A 163      13.512  19.136  69.720  1.00  0.00           N  
ATOM   2648  CA  ASN A 163      13.810  20.522  69.377  1.00  0.00           C  
ATOM   2649  C   ASN A 163      15.169  20.945  69.922  1.00  0.00           C  
ATOM   2650  O   ASN A 163      15.281  21.389  71.063  1.00  0.00           O  
ATOM   2651  CB  ASN A 163      12.719  21.444  69.888  1.00  0.00           C  
ATOM   2652  CG  ASN A 163      12.922  22.872  69.461  1.00  0.00           C  
ATOM   2653  OD1 ASN A 163      13.985  23.231  68.941  1.00  0.00           O  
ATOM   2654  ND2 ASN A 163      11.924  23.691  69.669  1.00  0.00           N  
ATOM   2655  H   ASN A 163      13.670  18.819  70.666  1.00  0.00           H  
ATOM   2656  HA  ASN A 163      13.847  20.609  68.290  1.00  0.00           H  
ATOM   2657 1HB  ASN A 163      11.750  21.101  69.521  1.00  0.00           H  
ATOM   2658 2HB  ASN A 163      12.689  21.404  70.976  1.00  0.00           H  
ATOM   2659 1HD2 ASN A 163      12.002  24.653  69.405  1.00  0.00           H  
ATOM   2660 2HD2 ASN A 163      11.083  23.356  70.092  1.00  0.00           H  
ATOM   2661  N   PRO A 164      16.200  20.804  69.095  1.00  0.00           N  
ATOM   2662  CA  PRO A 164      17.564  21.109  69.513  1.00  0.00           C  
ATOM   2663  C   PRO A 164      17.694  22.561  69.951  1.00  0.00           C  
ATOM   2664  O   PRO A 164      18.598  22.913  70.711  1.00  0.00           O  
ATOM   2665  CB  PRO A 164      18.383  20.824  68.251  1.00  0.00           C  
ATOM   2666  CG  PRO A 164      17.588  19.796  67.520  1.00  0.00           C  
ATOM   2667  CD  PRO A 164      16.155  20.202  67.748  1.00  0.00           C  
ATOM   2668  HA  PRO A 164      17.811  20.482  70.371  1.00  0.00           H  
ATOM   2669 1HB  PRO A 164      18.517  21.751  67.671  1.00  0.00           H  
ATOM   2670 2HB  PRO A 164      19.388  20.470  68.525  1.00  0.00           H  
ATOM   2671 1HG  PRO A 164      17.862  19.790  66.456  1.00  0.00           H  
ATOM   2672 2HG  PRO A 164      17.810  18.794  67.914  1.00  0.00           H  
ATOM   2673 1HD  PRO A 164      15.855  20.933  66.982  1.00  0.00           H  
ATOM   2674 2HD  PRO A 164      15.511  19.313  67.708  1.00  0.00           H  
ATOM   2675  N   ASP A 165      16.787  23.404  69.466  1.00  0.00           N  
ATOM   2676  CA  ASP A 165      16.867  24.840  69.710  1.00  0.00           C  
ATOM   2677  C   ASP A 165      16.107  25.226  70.972  1.00  0.00           C  
ATOM   2678  O   ASP A 165      15.981  26.408  71.295  1.00  0.00           O  
ATOM   2679  CB  ASP A 165      16.314  25.620  68.515  1.00  0.00           C  
ATOM   2680  CG  ASP A 165      17.168  25.472  67.264  1.00  0.00           C  
ATOM   2681  OD1 ASP A 165      18.345  25.236  67.398  1.00  0.00           O  
ATOM   2682  OD2 ASP A 165      16.635  25.596  66.186  1.00  0.00           O  
ATOM   2683  H   ASP A 165      16.022  23.041  68.915  1.00  0.00           H  
ATOM   2684  HA  ASP A 165      17.914  25.107  69.860  1.00  0.00           H  
ATOM   2685 1HB  ASP A 165      15.304  25.273  68.290  1.00  0.00           H  
ATOM   2686 2HB  ASP A 165      16.248  26.679  68.770  1.00  0.00           H  
ATOM   2687  N   ASN A 166      15.601  24.225  71.683  1.00  0.00           N  
ATOM   2688  CA  ASN A 166      14.905  24.454  72.943  1.00  0.00           C  
ATOM   2689  C   ASN A 166      15.875  24.869  74.042  1.00  0.00           C  
ATOM   2690  O   ASN A 166      16.323  24.040  74.833  1.00  0.00           O  
ATOM   2691  CB  ASN A 166      14.127  23.218  73.356  1.00  0.00           C  
ATOM   2692  CG  ASN A 166      13.255  23.459  74.557  1.00  0.00           C  
ATOM   2693  OD1 ASN A 166      13.535  24.342  75.377  1.00  0.00           O  
ATOM   2694  ND2 ASN A 166      12.202  22.691  74.678  1.00  0.00           N  
ATOM   2695  H   ASN A 166      15.703  23.279  71.341  1.00  0.00           H  
ATOM   2696  HA  ASN A 166      14.196  25.271  72.804  1.00  0.00           H  
ATOM   2697 1HB  ASN A 166      13.501  22.888  72.526  1.00  0.00           H  
ATOM   2698 2HB  ASN A 166      14.823  22.410  73.583  1.00  0.00           H  
ATOM   2699 1HD2 ASN A 166      11.587  22.806  75.457  1.00  0.00           H  
ATOM   2700 2HD2 ASN A 166      12.014  21.989  73.990  1.00  0.00           H  
ATOM   2701  N   ASP A 167      16.196  26.157  74.084  1.00  0.00           N  
ATOM   2702  CA  ASP A 167      17.176  26.672  75.033  1.00  0.00           C  
ATOM   2703  C   ASP A 167      16.773  26.357  76.468  1.00  0.00           C  
ATOM   2704  O   ASP A 167      17.623  26.091  77.318  1.00  0.00           O  
ATOM   2705  CB  ASP A 167      17.345  28.184  74.865  1.00  0.00           C  
ATOM   2706  CG  ASP A 167      18.131  28.556  73.614  1.00  0.00           C  
ATOM   2707  OD1 ASP A 167      18.777  27.696  73.065  1.00  0.00           O  
ATOM   2708  OD2 ASP A 167      18.074  29.697  73.220  1.00  0.00           O  
ATOM   2709  H   ASP A 167      15.750  26.797  73.442  1.00  0.00           H  
ATOM   2710  HA  ASP A 167      18.129  26.176  74.838  1.00  0.00           H  
ATOM   2711 1HB  ASP A 167      16.365  28.656  74.815  1.00  0.00           H  
ATOM   2712 2HB  ASP A 167      17.862  28.591  75.735  1.00  0.00           H  
ATOM   2713  N   GLU A 168      15.471  26.390  76.730  1.00  0.00           N  
ATOM   2714  CA  GLU A 168      14.953  26.135  78.069  1.00  0.00           C  
ATOM   2715  C   GLU A 168      15.319  24.734  78.545  1.00  0.00           C  
ATOM   2716  O   GLU A 168      15.743  24.547  79.685  1.00  0.00           O  
ATOM   2717  CB  GLU A 168      13.433  26.314  78.095  1.00  0.00           C  
ATOM   2718  CG  GLU A 168      12.961  27.731  77.805  1.00  0.00           C  
ATOM   2719  CD  GLU A 168      13.406  28.721  78.848  1.00  0.00           C  
ATOM   2720  OE1 GLU A 168      13.184  28.473  80.008  1.00  0.00           O  
ATOM   2721  OE2 GLU A 168      13.969  29.726  78.482  1.00  0.00           O  
ATOM   2722  H   GLU A 168      14.823  26.597  75.984  1.00  0.00           H  
ATOM   2723  HA  GLU A 168      15.409  26.846  78.758  1.00  0.00           H  
ATOM   2724 1HB  GLU A 168      12.977  25.653  77.359  1.00  0.00           H  
ATOM   2725 2HB  GLU A 168      13.051  26.027  79.074  1.00  0.00           H  
ATOM   2726 1HG  GLU A 168      13.351  28.043  76.837  1.00  0.00           H  
ATOM   2727 2HG  GLU A 168      11.874  27.737  77.748  1.00  0.00           H  
ATOM   2728  N   ALA A 169      15.153  23.755  77.665  1.00  0.00           N  
ATOM   2729  CA  ALA A 169      15.511  22.376  77.975  1.00  0.00           C  
ATOM   2730  C   ALA A 169      17.014  22.233  78.179  1.00  0.00           C  
ATOM   2731  O   ALA A 169      17.463  21.502  79.064  1.00  0.00           O  
ATOM   2732  CB  ALA A 169      15.036  21.443  76.872  1.00  0.00           C  
ATOM   2733  H   ALA A 169      14.765  23.971  76.755  1.00  0.00           H  
ATOM   2734  HA  ALA A 169      15.023  22.092  78.907  1.00  0.00           H  
ATOM   2735 1HB  ALA A 169      15.313  20.416  77.118  1.00  0.00           H  
ATOM   2736 2HB  ALA A 169      13.953  21.512  76.777  1.00  0.00           H  
ATOM   2737 3HB  ALA A 169      15.502  21.726  75.928  1.00  0.00           H  
ATOM   2738  N   VAL A 170      17.789  22.931  77.356  1.00  0.00           N  
ATOM   2739  CA  VAL A 170      19.243  22.870  77.436  1.00  0.00           C  
ATOM   2740  C   VAL A 170      19.741  23.372  78.786  1.00  0.00           C  
ATOM   2741  O   VAL A 170      20.533  22.704  79.454  1.00  0.00           O  
ATOM   2742  CB  VAL A 170      19.875  23.714  76.313  1.00  0.00           C  
ATOM   2743  CG1 VAL A 170      21.375  23.851  76.529  1.00  0.00           C  
ATOM   2744  CG2 VAL A 170      19.581  23.081  74.961  1.00  0.00           C  
ATOM   2745  H   VAL A 170      17.359  23.519  76.658  1.00  0.00           H  
ATOM   2746  HA  VAL A 170      19.553  21.830  77.336  1.00  0.00           H  
ATOM   2747  HB  VAL A 170      19.454  24.719  76.344  1.00  0.00           H  
ATOM   2748 1HG1 VAL A 170      21.806  24.450  75.726  1.00  0.00           H  
ATOM   2749 2HG1 VAL A 170      21.561  24.338  77.486  1.00  0.00           H  
ATOM   2750 3HG1 VAL A 170      21.834  22.862  76.529  1.00  0.00           H  
ATOM   2751 1HG2 VAL A 170      20.030  23.683  74.172  1.00  0.00           H  
ATOM   2752 2HG2 VAL A 170      19.998  22.074  74.933  1.00  0.00           H  
ATOM   2753 3HG2 VAL A 170      18.503  23.031  74.810  1.00  0.00           H  
ATOM   2754  N   GLU A 171      19.276  24.551  79.183  1.00  0.00           N  
ATOM   2755  CA  GLU A 171      19.639  25.124  80.472  1.00  0.00           C  
ATOM   2756  C   GLU A 171      19.202  24.221  81.619  1.00  0.00           C  
ATOM   2757  O   GLU A 171      19.973  23.956  82.539  1.00  0.00           O  
ATOM   2758  CB  GLU A 171      19.014  26.511  80.634  1.00  0.00           C  
ATOM   2759  CG  GLU A 171      19.330  27.194  81.958  1.00  0.00           C  
ATOM   2760  CD  GLU A 171      18.727  28.565  82.068  1.00  0.00           C  
ATOM   2761  OE1 GLU A 171      18.428  29.146  81.052  1.00  0.00           O  
ATOM   2762  OE2 GLU A 171      18.564  29.035  83.169  1.00  0.00           O  
ATOM   2763  H   GLU A 171      18.652  25.065  78.574  1.00  0.00           H  
ATOM   2764  HA  GLU A 171      20.726  25.213  80.518  1.00  0.00           H  
ATOM   2765 1HB  GLU A 171      19.359  27.163  79.831  1.00  0.00           H  
ATOM   2766 2HB  GLU A 171      17.930  26.433  80.549  1.00  0.00           H  
ATOM   2767 1HG  GLU A 171      18.951  26.576  82.772  1.00  0.00           H  
ATOM   2768 2HG  GLU A 171      20.411  27.267  82.066  1.00  0.00           H  
ATOM   2769  N   THR A 172      17.960  23.754  81.556  1.00  0.00           N  
ATOM   2770  CA  THR A 172      17.420  22.876  82.587  1.00  0.00           C  
ATOM   2771  C   THR A 172      18.278  21.628  82.753  1.00  0.00           C  
ATOM   2772  O   THR A 172      18.578  21.213  83.872  1.00  0.00           O  
ATOM   2773  CB  THR A 172      15.971  22.468  82.264  1.00  0.00           C  
ATOM   2774  OG1 THR A 172      15.154  23.642  82.160  1.00  0.00           O  
ATOM   2775  CG2 THR A 172      15.415  21.563  83.353  1.00  0.00           C  
ATOM   2776  H   THR A 172      17.375  24.013  80.775  1.00  0.00           H  
ATOM   2777  HA  THR A 172      17.428  23.410  83.537  1.00  0.00           H  
ATOM   2778  HB  THR A 172      15.945  21.940  81.311  1.00  0.00           H  
ATOM   2779  HG1 THR A 172      15.360  24.103  81.344  1.00  0.00           H  
ATOM   2780 1HG2 THR A 172      14.391  21.285  83.108  1.00  0.00           H  
ATOM   2781 2HG2 THR A 172      16.028  20.664  83.427  1.00  0.00           H  
ATOM   2782 3HG2 THR A 172      15.430  22.091  84.305  1.00  0.00           H  
ATOM   2783  N   ALA A 173      18.671  21.032  81.632  1.00  0.00           N  
ATOM   2784  CA  ALA A 173      19.499  19.834  81.650  1.00  0.00           C  
ATOM   2785  C   ALA A 173      20.792  20.071  82.424  1.00  0.00           C  
ATOM   2786  O   ALA A 173      21.202  19.241  83.235  1.00  0.00           O  
ATOM   2787  CB  ALA A 173      19.807  19.382  80.231  1.00  0.00           C  
ATOM   2788  H   ALA A 173      18.386  21.420  80.744  1.00  0.00           H  
ATOM   2789  HA  ALA A 173      18.952  19.040  82.161  1.00  0.00           H  
ATOM   2790 1HB  ALA A 173      20.427  18.485  80.260  1.00  0.00           H  
ATOM   2791 2HB  ALA A 173      18.875  19.161  79.709  1.00  0.00           H  
ATOM   2792 3HB  ALA A 173      20.339  20.173  79.705  1.00  0.00           H  
ATOM   2793  N   VAL A 174      21.429  21.209  82.165  1.00  0.00           N  
ATOM   2794  CA  VAL A 174      22.674  21.557  82.838  1.00  0.00           C  
ATOM   2795  C   VAL A 174      22.460  21.732  84.337  1.00  0.00           C  
ATOM   2796  O   VAL A 174      23.258  21.261  85.146  1.00  0.00           O  
ATOM   2797  CB  VAL A 174      23.253  22.857  82.248  1.00  0.00           C  
ATOM   2798  CG1 VAL A 174      24.461  23.316  83.053  1.00  0.00           C  
ATOM   2799  CG2 VAL A 174      23.626  22.644  80.790  1.00  0.00           C  
ATOM   2800  H   VAL A 174      21.041  21.845  81.484  1.00  0.00           H  
ATOM   2801  HA  VAL A 174      23.386  20.742  82.699  1.00  0.00           H  
ATOM   2802  HB  VAL A 174      22.501  23.645  82.320  1.00  0.00           H  
ATOM   2803 1HG1 VAL A 174      24.856  24.236  82.623  1.00  0.00           H  
ATOM   2804 2HG1 VAL A 174      24.162  23.497  84.085  1.00  0.00           H  
ATOM   2805 3HG1 VAL A 174      25.229  22.544  83.026  1.00  0.00           H  
ATOM   2806 1HG2 VAL A 174      24.034  23.567  80.379  1.00  0.00           H  
ATOM   2807 2HG2 VAL A 174      24.373  21.853  80.717  1.00  0.00           H  
ATOM   2808 3HG2 VAL A 174      22.738  22.357  80.225  1.00  0.00           H  
ATOM   2809  N   ARG A 175      21.379  22.413  84.699  1.00  0.00           N  
ATOM   2810  CA  ARG A 175      21.041  22.623  86.101  1.00  0.00           C  
ATOM   2811  C   ARG A 175      20.774  21.300  86.807  1.00  0.00           C  
ATOM   2812  O   ARG A 175      21.153  21.115  87.963  1.00  0.00           O  
ATOM   2813  CB  ARG A 175      19.817  23.519  86.229  1.00  0.00           C  
ATOM   2814  CG  ARG A 175      20.049  24.976  85.864  1.00  0.00           C  
ATOM   2815  CD  ARG A 175      18.814  25.785  86.021  1.00  0.00           C  
ATOM   2816  NE  ARG A 175      19.015  27.167  85.615  1.00  0.00           N  
ATOM   2817  CZ  ARG A 175      19.534  28.128  86.403  1.00  0.00           C  
ATOM   2818  NH1 ARG A 175      19.898  27.844  87.634  1.00  0.00           N  
ATOM   2819  NH2 ARG A 175      19.676  29.357  85.939  1.00  0.00           N  
ATOM   2820  H   ARG A 175      20.775  22.795  83.984  1.00  0.00           H  
ATOM   2821  HA  ARG A 175      21.889  23.097  86.595  1.00  0.00           H  
ATOM   2822 1HB  ARG A 175      19.021  23.141  85.588  1.00  0.00           H  
ATOM   2823 2HB  ARG A 175      19.451  23.490  87.256  1.00  0.00           H  
ATOM   2824 1HG  ARG A 175      20.818  25.395  86.513  1.00  0.00           H  
ATOM   2825 2HG  ARG A 175      20.374  25.044  84.826  1.00  0.00           H  
ATOM   2826 1HD  ARG A 175      18.020  25.361  85.407  1.00  0.00           H  
ATOM   2827 2HD  ARG A 175      18.505  25.779  87.066  1.00  0.00           H  
ATOM   2828  HE  ARG A 175      18.746  27.424  84.674  1.00  0.00           H  
ATOM   2829 1HH1 ARG A 175      19.789  26.905  87.988  1.00  0.00           H  
ATOM   2830 2HH1 ARG A 175      20.287  28.565  88.225  1.00  0.00           H  
ATOM   2831 1HH2 ARG A 175      19.396  29.576  84.993  1.00  0.00           H  
ATOM   2832 2HH2 ARG A 175      20.065  30.078  86.530  1.00  0.00           H  
ATOM   2833  N   LEU A 176      20.120  20.380  86.105  1.00  0.00           N  
ATOM   2834  CA  LEU A 176      19.867  19.048  86.636  1.00  0.00           C  
ATOM   2835  C   LEU A 176      21.168  18.290  86.868  1.00  0.00           C  
ATOM   2836  O   LEU A 176      21.313  17.575  87.860  1.00  0.00           O  
ATOM   2837  CB  LEU A 176      18.971  18.257  85.674  1.00  0.00           C  
ATOM   2838  CG  LEU A 176      17.521  18.745  85.562  1.00  0.00           C  
ATOM   2839  CD1 LEU A 176      16.862  18.101  84.350  1.00  0.00           C  
ATOM   2840  CD2 LEU A 176      16.770  18.402  86.840  1.00  0.00           C  
ATOM   2841  H   LEU A 176      19.790  20.612  85.179  1.00  0.00           H  
ATOM   2842  HA  LEU A 176      19.368  19.148  87.601  1.00  0.00           H  
ATOM   2843 1HB  LEU A 176      19.411  18.293  84.679  1.00  0.00           H  
ATOM   2844 2HB  LEU A 176      18.947  17.216  86.000  1.00  0.00           H  
ATOM   2845  HG  LEU A 176      17.512  19.824  85.414  1.00  0.00           H  
ATOM   2846 1HD1 LEU A 176      15.832  18.448  84.270  1.00  0.00           H  
ATOM   2847 2HD1 LEU A 176      17.408  18.378  83.448  1.00  0.00           H  
ATOM   2848 3HD1 LEU A 176      16.872  17.018  84.463  1.00  0.00           H  
ATOM   2849 1HD2 LEU A 176      15.739  18.750  86.760  1.00  0.00           H  
ATOM   2850 2HD2 LEU A 176      16.778  17.322  86.989  1.00  0.00           H  
ATOM   2851 3HD2 LEU A 176      17.253  18.889  87.687  1.00  0.00           H  
ATOM   2852  N   ALA A 177      22.112  18.452  85.947  1.00  0.00           N  
ATOM   2853  CA  ALA A 177      23.428  17.839  86.085  1.00  0.00           C  
ATOM   2854  C   ALA A 177      24.146  18.347  87.328  1.00  0.00           C  
ATOM   2855  O   ALA A 177      24.803  17.583  88.033  1.00  0.00           O  
ATOM   2856  CB  ALA A 177      24.271  18.104  84.846  1.00  0.00           C  
ATOM   2857  H   ALA A 177      21.915  19.012  85.132  1.00  0.00           H  
ATOM   2858  HA  ALA A 177      23.299  16.762  86.194  1.00  0.00           H  
ATOM   2859 1HB  ALA A 177      25.250  17.641  84.965  1.00  0.00           H  
ATOM   2860 2HB  ALA A 177      23.774  17.683  83.971  1.00  0.00           H  
ATOM   2861 3HB  ALA A 177      24.392  19.178  84.711  1.00  0.00           H  
ATOM   2862  N   ARG A 178      24.013  19.642  87.595  1.00  0.00           N  
ATOM   2863  CA  ARG A 178      24.636  20.252  88.763  1.00  0.00           C  
ATOM   2864  C   ARG A 178      24.010  19.735  90.052  1.00  0.00           C  
ATOM   2865  O   ARG A 178      24.694  19.564  91.060  1.00  0.00           O  
ATOM   2866  CB  ARG A 178      24.505  21.767  88.711  1.00  0.00           C  
ATOM   2867  CG  ARG A 178      25.362  22.446  87.653  1.00  0.00           C  
ATOM   2868  CD  ARG A 178      25.103  23.908  87.594  1.00  0.00           C  
ATOM   2869  NE  ARG A 178      25.475  24.576  88.832  1.00  0.00           N  
ATOM   2870  CZ  ARG A 178      25.506  25.912  89.001  1.00  0.00           C  
ATOM   2871  NH1 ARG A 178      25.187  26.708  88.005  1.00  0.00           N  
ATOM   2872  NH2 ARG A 178      25.858  26.422  90.167  1.00  0.00           N  
ATOM   2873  H   ARG A 178      23.467  20.219  86.972  1.00  0.00           H  
ATOM   2874  HA  ARG A 178      25.691  19.979  88.775  1.00  0.00           H  
ATOM   2875 1HB  ARG A 178      23.467  22.036  88.518  1.00  0.00           H  
ATOM   2876 2HB  ARG A 178      24.778  22.189  89.677  1.00  0.00           H  
ATOM   2877 1HG  ARG A 178      26.415  22.294  87.887  1.00  0.00           H  
ATOM   2878 2HG  ARG A 178      25.139  22.019  86.675  1.00  0.00           H  
ATOM   2879 1HD  ARG A 178      25.683  24.347  86.783  1.00  0.00           H  
ATOM   2880 2HD  ARG A 178      24.042  24.083  87.418  1.00  0.00           H  
ATOM   2881  HE  ARG A 178      25.726  23.996  89.622  1.00  0.00           H  
ATOM   2882 1HH1 ARG A 178      24.918  26.318  87.112  1.00  0.00           H  
ATOM   2883 2HH1 ARG A 178      25.210  27.710  88.131  1.00  0.00           H  
ATOM   2884 1HH2 ARG A 178      26.103  25.809  90.934  1.00  0.00           H  
ATOM   2885 2HH2 ARG A 178      25.882  27.423  90.294  1.00  0.00           H  
ATOM   2886  N   GLU A 179      22.705  19.490  90.015  1.00  0.00           N  
ATOM   2887  CA  GLU A 179      22.008  18.876  91.139  1.00  0.00           C  
ATOM   2888  C   GLU A 179      22.462  17.439  91.352  1.00  0.00           C  
ATOM   2889  O   GLU A 179      22.648  16.997  92.486  1.00  0.00           O  
ATOM   2890  CB  GLU A 179      20.495  18.914  90.914  1.00  0.00           C  
ATOM   2891  CG  GLU A 179      19.868  20.290  91.083  1.00  0.00           C  
ATOM   2892  CD  GLU A 179      20.011  20.831  92.479  1.00  0.00           C  
ATOM   2893  OE1 GLU A 179      19.856  20.075  93.407  1.00  0.00           O  
ATOM   2894  OE2 GLU A 179      20.277  22.002  92.616  1.00  0.00           O  
ATOM   2895  H   GLU A 179      22.182  19.734  89.185  1.00  0.00           H  
ATOM   2896  HA  GLU A 179      22.250  19.436  92.043  1.00  0.00           H  
ATOM   2897 1HB  GLU A 179      20.268  18.564  89.906  1.00  0.00           H  
ATOM   2898 2HB  GLU A 179      20.005  18.235  91.614  1.00  0.00           H  
ATOM   2899 1HG  GLU A 179      20.342  20.982  90.387  1.00  0.00           H  
ATOM   2900 2HG  GLU A 179      18.811  20.231  90.829  1.00  0.00           H  
ATOM   2901  N   LEU A 180      22.638  16.711  90.254  1.00  0.00           N  
ATOM   2902  CA  LEU A 180      23.139  15.342  90.314  1.00  0.00           C  
ATOM   2903  C   LEU A 180      24.552  15.297  90.884  1.00  0.00           C  
ATOM   2904  O   LEU A 180      24.899  14.385  91.632  1.00  0.00           O  
ATOM   2905  CB  LEU A 180      23.124  14.710  88.917  1.00  0.00           C  
ATOM   2906  CG  LEU A 180      21.748  14.273  88.399  1.00  0.00           C  
ATOM   2907  CD1 LEU A 180      21.833  13.992  86.906  1.00  0.00           C  
ATOM   2908  CD2 LEU A 180      21.285  13.042  89.163  1.00  0.00           C  
ATOM   2909  H   LEU A 180      22.421  17.115  89.355  1.00  0.00           H  
ATOM   2910  HA  LEU A 180      22.495  14.767  90.979  1.00  0.00           H  
ATOM   2911 1HB  LEU A 180      23.532  15.428  88.207  1.00  0.00           H  
ATOM   2912 2HB  LEU A 180      23.769  13.831  88.926  1.00  0.00           H  
ATOM   2913  HG  LEU A 180      21.031  15.082  88.546  1.00  0.00           H  
ATOM   2914 1HD1 LEU A 180      20.854  13.682  86.537  1.00  0.00           H  
ATOM   2915 2HD1 LEU A 180      22.147  14.895  86.382  1.00  0.00           H  
ATOM   2916 3HD1 LEU A 180      22.556  13.198  86.725  1.00  0.00           H  
ATOM   2917 1HD2 LEU A 180      20.306  12.732  88.795  1.00  0.00           H  
ATOM   2918 2HD2 LEU A 180      22.001  12.233  89.015  1.00  0.00           H  
ATOM   2919 3HD2 LEU A 180      21.216  13.276  90.225  1.00  0.00           H  
ATOM   2920  N   LYS A 181      25.361  16.289  90.526  1.00  0.00           N  
ATOM   2921  CA  LYS A 181      26.702  16.422  91.084  1.00  0.00           C  
ATOM   2922  C   LYS A 181      26.658  16.513  92.605  1.00  0.00           C  
ATOM   2923  O   LYS A 181      27.382  15.800  93.298  1.00  0.00           O  
ATOM   2924  CB  LYS A 181      27.405  17.650  90.503  1.00  0.00           C  
ATOM   2925  CG  LYS A 181      28.865  17.791  90.913  1.00  0.00           C  
ATOM   2926  CD  LYS A 181      29.507  19.006  90.260  1.00  0.00           C  
ATOM   2927  CE  LYS A 181      29.200  20.279  91.034  1.00  0.00           C  
ATOM   2928  NZ  LYS A 181      30.116  20.459  92.194  1.00  0.00           N  
ATOM   2929  H   LYS A 181      25.039  16.966  89.849  1.00  0.00           H  
ATOM   2930  HA  LYS A 181      27.275  15.532  90.823  1.00  0.00           H  
ATOM   2931 1HB  LYS A 181      27.365  17.611  89.415  1.00  0.00           H  
ATOM   2932 2HB  LYS A 181      26.881  18.552  90.819  1.00  0.00           H  
ATOM   2933 1HG  LYS A 181      28.932  17.894  91.996  1.00  0.00           H  
ATOM   2934 2HG  LYS A 181      29.414  16.897  90.616  1.00  0.00           H  
ATOM   2935 1HD  LYS A 181      30.588  18.867  90.217  1.00  0.00           H  
ATOM   2936 2HD  LYS A 181      29.131  19.113  89.242  1.00  0.00           H  
ATOM   2937 1HE  LYS A 181      29.297  21.138  90.374  1.00  0.00           H  
ATOM   2938 2HE  LYS A 181      28.175  20.243  91.401  1.00  0.00           H  
ATOM   2939 1HZ  LYS A 181      29.879  21.311  92.681  1.00  0.00           H  
ATOM   2940 2HZ  LYS A 181      30.020  19.674  92.824  1.00  0.00           H  
ATOM   2941 3HZ  LYS A 181      31.069  20.512  91.866  1.00  0.00           H  
ATOM   2942  N   LYS A 182      25.804  17.392  93.116  1.00  0.00           N  
ATOM   2943  CA  LYS A 182      25.662  17.576  94.554  1.00  0.00           C  
ATOM   2944  C   LYS A 182      25.191  16.292  95.228  1.00  0.00           C  
ATOM   2945  O   LYS A 182      25.686  15.920  96.292  1.00  0.00           O  
ATOM   2946  CB  LYS A 182      24.689  18.717  94.856  1.00  0.00           C  
ATOM   2947  CG  LYS A 182      25.235  20.106  94.553  1.00  0.00           C  
ATOM   2948  CD  LYS A 182      24.301  21.191  95.069  1.00  0.00           C  
ATOM   2949  CE  LYS A 182      23.045  21.293  94.216  1.00  0.00           C  
ATOM   2950  NZ  LYS A 182      22.195  22.449  94.614  1.00  0.00           N  
ATOM   2951  H   LYS A 182      25.240  17.951  92.491  1.00  0.00           H  
ATOM   2952  HA  LYS A 182      26.637  17.827  94.970  1.00  0.00           H  
ATOM   2953 1HB  LYS A 182      23.777  18.582  94.273  1.00  0.00           H  
ATOM   2954 2HB  LYS A 182      24.411  18.689  95.910  1.00  0.00           H  
ATOM   2955 1HG  LYS A 182      26.211  20.223  95.024  1.00  0.00           H  
ATOM   2956 2HG  LYS A 182      25.354  20.223  93.477  1.00  0.00           H  
ATOM   2957 1HD  LYS A 182      24.014  20.966  96.098  1.00  0.00           H  
ATOM   2958 2HD  LYS A 182      24.817  22.151  95.055  1.00  0.00           H  
ATOM   2959 1HE  LYS A 182      23.324  21.407  93.169  1.00  0.00           H  
ATOM   2960 2HE  LYS A 182      22.462  20.378  94.316  1.00  0.00           H  
ATOM   2961 1HZ  LYS A 182      21.375  22.482  94.025  1.00  0.00           H  
ATOM   2962 2HZ  LYS A 182      21.915  22.344  95.578  1.00  0.00           H  
ATOM   2963 3HZ  LYS A 182      22.720  23.305  94.507  1.00  0.00           H  
ATOM   2964  N   VAL A 183      24.232  15.619  94.603  1.00  0.00           N  
ATOM   2965  CA  VAL A 183      23.754  14.334  95.094  1.00  0.00           C  
ATOM   2966  C   VAL A 183      24.887  13.316  95.165  1.00  0.00           C  
ATOM   2967  O   VAL A 183      25.047  12.623  96.170  1.00  0.00           O  
ATOM   2968  CB  VAL A 183      22.639  13.794  94.180  1.00  0.00           C  
ATOM   2969  CG1 VAL A 183      22.348  12.335  94.498  1.00  0.00           C  
ATOM   2970  CG2 VAL A 183      21.385  14.640  94.338  1.00  0.00           C  
ATOM   2971  H   VAL A 183      23.822  16.010  93.767  1.00  0.00           H  
ATOM   2972  HA  VAL A 183      23.367  14.469  96.104  1.00  0.00           H  
ATOM   2973  HB  VAL A 183      22.978  13.835  93.144  1.00  0.00           H  
ATOM   2974 1HG1 VAL A 183      21.558  11.968  93.842  1.00  0.00           H  
ATOM   2975 2HG1 VAL A 183      23.250  11.742  94.344  1.00  0.00           H  
ATOM   2976 3HG1 VAL A 183      22.027  12.245  95.536  1.00  0.00           H  
ATOM   2977 1HG2 VAL A 183      20.600  14.253  93.687  1.00  0.00           H  
ATOM   2978 2HG2 VAL A 183      21.049  14.603  95.374  1.00  0.00           H  
ATOM   2979 3HG2 VAL A 183      21.606  15.671  94.064  1.00  0.00           H  
ATOM   2980  N   ALA A 184      25.670  13.234  94.096  1.00  0.00           N  
ATOM   2981  CA  ALA A 184      26.802  12.316  94.045  1.00  0.00           C  
ATOM   2982  C   ALA A 184      27.816  12.631  95.138  1.00  0.00           C  
ATOM   2983  O   ALA A 184      28.354  11.727  95.777  1.00  0.00           O  
ATOM   2984  CB  ALA A 184      27.467  12.369  92.678  1.00  0.00           C  
ATOM   2985  H   ALA A 184      25.476  13.821  93.299  1.00  0.00           H  
ATOM   2986  HA  ALA A 184      26.435  11.304  94.215  1.00  0.00           H  
ATOM   2987 1HB  ALA A 184      28.310  11.678  92.655  1.00  0.00           H  
ATOM   2988 2HB  ALA A 184      26.745  12.083  91.911  1.00  0.00           H  
ATOM   2989 3HB  ALA A 184      27.820  13.380  92.484  1.00  0.00           H  
ATOM   2990  N   GLU A 185      28.075  13.918  95.346  1.00  0.00           N  
ATOM   2991  CA  GLU A 185      29.042  14.352  96.346  1.00  0.00           C  
ATOM   2992  C   GLU A 185      28.631  13.902  97.741  1.00  0.00           C  
ATOM   2993  O   GLU A 185      29.462  13.436  98.524  1.00  0.00           O  
ATOM   2994  CB  GLU A 185      29.192  15.875  96.315  1.00  0.00           C  
ATOM   2995  CG  GLU A 185      29.945  16.408  95.104  1.00  0.00           C  
ATOM   2996  CD  GLU A 185      29.823  17.897  94.948  1.00  0.00           C  
ATOM   2997  OE1 GLU A 185      29.142  18.505  95.740  1.00  0.00           O  
ATOM   2998  OE2 GLU A 185      30.410  18.430  94.036  1.00  0.00           O  
ATOM   2999  H   GLU A 185      27.587  14.612  94.798  1.00  0.00           H  
ATOM   3000  HA  GLU A 185      30.002  13.893  96.119  1.00  0.00           H  
ATOM   3001 1HB  GLU A 185      28.206  16.339  96.327  1.00  0.00           H  
ATOM   3002 2HB  GLU A 185      29.721  16.205  97.209  1.00  0.00           H  
ATOM   3003 1HG  GLU A 185      30.999  16.149  95.201  1.00  0.00           H  
ATOM   3004 2HG  GLU A 185      29.561  15.920  94.208  1.00  0.00           H  
ATOM   3005  N   GLU A 186      27.348  14.039  98.050  1.00  0.00           N  
ATOM   3006  CA  GLU A 186      26.811  13.581  99.324  1.00  0.00           C  
ATOM   3007  C   GLU A 186      26.870  12.062  99.433  1.00  0.00           C  
ATOM   3008  O   GLU A 186      27.178  11.517 100.493  1.00  0.00           O  
ATOM   3009  CB  GLU A 186      25.368  14.059  99.498  1.00  0.00           C  
ATOM   3010  CG  GLU A 186      24.750  13.716 100.847  1.00  0.00           C  
ATOM   3011  CD  GLU A 186      23.383  14.316 101.033  1.00  0.00           C  
ATOM   3012  OE1 GLU A 186      23.124  15.346 100.460  1.00  0.00           O  
ATOM   3013  OE2 GLU A 186      22.598  13.742 101.750  1.00  0.00           O  
ATOM   3014  H   GLU A 186      26.727  14.476  97.383  1.00  0.00           H  
ATOM   3015  HA  GLU A 186      27.423  13.993 100.126  1.00  0.00           H  
ATOM   3016 1HB  GLU A 186      25.325  15.141  99.376  1.00  0.00           H  
ATOM   3017 2HB  GLU A 186      24.743  13.616  98.722  1.00  0.00           H  
ATOM   3018 1HG  GLU A 186      24.673  12.633 100.935  1.00  0.00           H  
ATOM   3019 2HG  GLU A 186      25.409  14.073 101.637  1.00  0.00           H  
ATOM   3020  N   LEU A 187      26.573  11.384  98.329  1.00  0.00           N  
ATOM   3021  CA  LEU A 187      26.659   9.929  98.279  1.00  0.00           C  
ATOM   3022  C   LEU A 187      28.084   9.453  98.537  1.00  0.00           C  
ATOM   3023  O   LEU A 187      28.296   8.433  99.192  1.00  0.00           O  
ATOM   3024  CB  LEU A 187      26.182   9.417  96.914  1.00  0.00           C  
ATOM   3025  CG  LEU A 187      24.665   9.447  96.686  1.00  0.00           C  
ATOM   3026  CD1 LEU A 187      24.369   9.221  95.210  1.00  0.00           C  
ATOM   3027  CD2 LEU A 187      24.002   8.382  97.546  1.00  0.00           C  
ATOM   3028  H   LEU A 187      26.281  11.889  97.504  1.00  0.00           H  
ATOM   3029  HA  LEU A 187      26.024   9.517  99.065  1.00  0.00           H  
ATOM   3030 1HB  LEU A 187      26.646  10.021  96.136  1.00  0.00           H  
ATOM   3031 2HB  LEU A 187      26.516   8.387  96.793  1.00  0.00           H  
ATOM   3032  HG  LEU A 187      24.275  10.428  96.958  1.00  0.00           H  
ATOM   3033 1HD1 LEU A 187      23.291   9.241  95.047  1.00  0.00           H  
ATOM   3034 2HD1 LEU A 187      24.839  10.007  94.619  1.00  0.00           H  
ATOM   3035 3HD1 LEU A 187      24.762   8.252  94.904  1.00  0.00           H  
ATOM   3036 1HD2 LEU A 187      22.924   8.403  97.385  1.00  0.00           H  
ATOM   3037 2HD2 LEU A 187      24.389   7.401  97.274  1.00  0.00           H  
ATOM   3038 3HD2 LEU A 187      24.215   8.578  98.598  1.00  0.00           H  
ATOM   3039  N   GLN A 188      29.053  10.196  98.016  1.00  0.00           N  
ATOM   3040  CA  GLN A 188      30.460   9.894  98.255  1.00  0.00           C  
ATOM   3041  C   GLN A 188      30.804  10.008  99.735  1.00  0.00           C  
ATOM   3042  O   GLN A 188      31.474   9.142 100.295  1.00  0.00           O  
ATOM   3043  CB  GLN A 188      31.354  10.828  97.437  1.00  0.00           C  
ATOM   3044  CG  GLN A 188      31.360  10.538  95.946  1.00  0.00           C  
ATOM   3045  CD  GLN A 188      32.114  11.589  95.155  1.00  0.00           C  
ATOM   3046  OE1 GLN A 188      33.320  11.778  95.338  1.00  0.00           O  
ATOM   3047  NE2 GLN A 188      31.409  12.281  94.266  1.00  0.00           N  
ATOM   3048  H   GLN A 188      28.811  10.989  97.440  1.00  0.00           H  
ATOM   3049  HA  GLN A 188      30.651   8.866  97.950  1.00  0.00           H  
ATOM   3050 1HB  GLN A 188      31.029  11.859  97.578  1.00  0.00           H  
ATOM   3051 2HB  GLN A 188      32.381  10.757  97.797  1.00  0.00           H  
ATOM   3052 1HG  GLN A 188      31.837   9.574  95.776  1.00  0.00           H  
ATOM   3053 2HG  GLN A 188      30.331  10.515  95.587  1.00  0.00           H  
ATOM   3054 1HE2 GLN A 188      31.853  12.987  93.714  1.00  0.00           H  
ATOM   3055 2HE2 GLN A 188      30.433  12.095  94.149  1.00  0.00           H  
ATOM   3056  N   GLU A 189      30.340  11.082 100.365  1.00  0.00           N  
ATOM   3057  CA  GLU A 189      30.573  11.298 101.786  1.00  0.00           C  
ATOM   3058  C   GLU A 189      29.901  10.219 102.627  1.00  0.00           C  
ATOM   3059  O   GLU A 189      30.496   9.688 103.565  1.00  0.00           O  
ATOM   3060  CB  GLU A 189      30.060  12.679 102.205  1.00  0.00           C  
ATOM   3061  CG  GLU A 189      30.891  13.843 101.683  1.00  0.00           C  
ATOM   3062  CD  GLU A 189      32.309  13.820 102.182  1.00  0.00           C  
ATOM   3063  OE1 GLU A 189      32.501  13.680 103.366  1.00  0.00           O  
ATOM   3064  OE2 GLU A 189      33.202  13.943 101.378  1.00  0.00           O  
ATOM   3065  H   GLU A 189      29.809  11.767  99.843  1.00  0.00           H  
ATOM   3066  HA  GLU A 189      31.645  11.241 101.974  1.00  0.00           H  
ATOM   3067 1HB  GLU A 189      29.039  12.810 101.849  1.00  0.00           H  
ATOM   3068 2HB  GLU A 189      30.039  12.743 103.293  1.00  0.00           H  
ATOM   3069 1HG  GLU A 189      30.900  13.809 100.594  1.00  0.00           H  
ATOM   3070 2HG  GLU A 189      30.418  14.776 101.987  1.00  0.00           H  
ATOM   3071  N   ARG A 190      28.660   9.895 102.281  1.00  0.00           N  
ATOM   3072  CA  ARG A 190      27.921   8.844 102.971  1.00  0.00           C  
ATOM   3073  C   ARG A 190      28.584   7.485 102.773  1.00  0.00           C  
ATOM   3074  O   ARG A 190      28.631   6.669 103.692  1.00  0.00           O  
ATOM   3075  CB  ARG A 190      26.485   8.782 102.473  1.00  0.00           C  
ATOM   3076  CG  ARG A 190      25.608   9.947 102.904  1.00  0.00           C  
ATOM   3077  CD  ARG A 190      24.240   9.845 102.333  1.00  0.00           C  
ATOM   3078  NE  ARG A 190      23.404  10.968 102.725  1.00  0.00           N  
ATOM   3079  CZ  ARG A 190      22.671  11.019 103.855  1.00  0.00           C  
ATOM   3080  NH1 ARG A 190      22.683  10.006 104.691  1.00  0.00           N  
ATOM   3081  NH2 ARG A 190      21.942  12.089 104.121  1.00  0.00           N  
ATOM   3082  H   ARG A 190      28.215  10.391 101.522  1.00  0.00           H  
ATOM   3083  HA  ARG A 190      27.927   9.060 104.040  1.00  0.00           H  
ATOM   3084 1HB  ARG A 190      26.478   8.749 101.385  1.00  0.00           H  
ATOM   3085 2HB  ARG A 190      26.015   7.865 102.831  1.00  0.00           H  
ATOM   3086 1HG  ARG A 190      25.527   9.959 103.991  1.00  0.00           H  
ATOM   3087 2HG  ARG A 190      26.053  10.883 102.563  1.00  0.00           H  
ATOM   3088 1HD  ARG A 190      24.300   9.827 101.246  1.00  0.00           H  
ATOM   3089 2HD  ARG A 190      23.767   8.929 102.685  1.00  0.00           H  
ATOM   3090  HE  ARG A 190      23.371  11.767 102.106  1.00  0.00           H  
ATOM   3091 1HH1 ARG A 190      23.240   9.189 104.488  1.00  0.00           H  
ATOM   3092 2HH1 ARG A 190      22.133  10.045 105.538  1.00  0.00           H  
ATOM   3093 1HH2 ARG A 190      21.934  12.869 103.476  1.00  0.00           H  
ATOM   3094 2HH2 ARG A 190      21.393  12.128 104.966  1.00  0.00           H  
ATOM   3095  N   ALA A 191      29.096   7.252 101.570  1.00  0.00           N  
ATOM   3096  CA  ALA A 191      29.787   6.007 101.260  1.00  0.00           C  
ATOM   3097  C   ALA A 191      31.039   5.844 102.116  1.00  0.00           C  
ATOM   3098  O   ALA A 191      31.328   4.752 102.605  1.00  0.00           O  
ATOM   3099  CB  ALA A 191      30.145   5.953  99.782  1.00  0.00           C  
ATOM   3100  H   ALA A 191      29.002   7.955 100.850  1.00  0.00           H  
ATOM   3101  HA  ALA A 191      29.121   5.175 101.488  1.00  0.00           H  
ATOM   3102 1HB  ALA A 191      30.661   5.016  99.567  1.00  0.00           H  
ATOM   3103 2HB  ALA A 191      29.234   6.013  99.185  1.00  0.00           H  
ATOM   3104 3HB  ALA A 191      30.797   6.791  99.536  1.00  0.00           H  
ATOM   3105  N   LYS A 192      31.773   6.936 102.291  1.00  0.00           N  
ATOM   3106  CA  LYS A 192      32.995   6.914 103.088  1.00  0.00           C  
ATOM   3107  C   LYS A 192      32.687   6.709 104.565  1.00  0.00           C  
ATOM   3108  O   LYS A 192      33.400   5.989 105.264  1.00  0.00           O  
ATOM   3109  CB  LYS A 192      33.785   8.209 102.892  1.00  0.00           C  
ATOM   3110  CG  LYS A 192      34.454   8.336 101.531  1.00  0.00           C  
ATOM   3111  CD  LYS A 192      35.339   9.573 101.463  1.00  0.00           C  
ATOM   3112  CE  LYS A 192      34.509  10.849 101.460  1.00  0.00           C  
ATOM   3113  NZ  LYS A 192      35.354  12.063 101.300  1.00  0.00           N  
ATOM   3114  H   LYS A 192      31.481   7.803 101.865  1.00  0.00           H  
ATOM   3115  HA  LYS A 192      33.608   6.075 102.759  1.00  0.00           H  
ATOM   3116 1HB  LYS A 192      33.120   9.064 103.019  1.00  0.00           H  
ATOM   3117 2HB  LYS A 192      34.560   8.281 103.655  1.00  0.00           H  
ATOM   3118 1HG  LYS A 192      35.066   7.453 101.341  1.00  0.00           H  
ATOM   3119 2HG  LYS A 192      33.693   8.403 100.755  1.00  0.00           H  
ATOM   3120 1HD  LYS A 192      36.010   9.588 102.323  1.00  0.00           H  
ATOM   3121 2HD  LYS A 192      35.940   9.540 100.555  1.00  0.00           H  
ATOM   3122 1HE  LYS A 192      33.789  10.812 100.644  1.00  0.00           H  
ATOM   3123 2HE  LYS A 192      33.958  10.925 102.398  1.00  0.00           H  
ATOM   3124 1HZ  LYS A 192      34.767  12.885 101.304  1.00  0.00           H  
ATOM   3125 2HZ  LYS A 192      36.015  12.116 102.064  1.00  0.00           H  
ATOM   3126 3HZ  LYS A 192      35.855  12.011 100.426  1.00  0.00           H  
ATOM   3127  N   LYS A 193      31.618   7.345 105.035  1.00  0.00           N  
ATOM   3128  CA  LYS A 193      31.228   7.252 106.437  1.00  0.00           C  
ATOM   3129  C   LYS A 193      30.750   5.847 106.781  1.00  0.00           C  
ATOM   3130  O   LYS A 193      31.105   5.299 107.825  1.00  0.00           O  
ATOM   3131  CB  LYS A 193      30.136   8.273 106.758  1.00  0.00           C  
ATOM   3132  CG  LYS A 193      30.621   9.716 106.812  1.00  0.00           C  
ATOM   3133  CD  LYS A 193      29.472  10.675 107.086  1.00  0.00           C  
ATOM   3134  CE  LYS A 193      29.950  12.119 107.113  1.00  0.00           C  
ATOM   3135  NZ  LYS A 193      28.835  13.070 107.375  1.00  0.00           N  
ATOM   3136  H   LYS A 193      31.066   7.909 104.406  1.00  0.00           H  
ATOM   3137  HA  LYS A 193      32.100   7.464 107.055  1.00  0.00           H  
ATOM   3138 1HB  LYS A 193      29.349   8.212 106.006  1.00  0.00           H  
ATOM   3139 2HB  LYS A 193      29.687   8.035 107.722  1.00  0.00           H  
ATOM   3140 1HG  LYS A 193      31.367   9.820 107.600  1.00  0.00           H  
ATOM   3141 2HG  LYS A 193      31.084   9.979 105.861  1.00  0.00           H  
ATOM   3142 1HD  LYS A 193      28.714  10.566 106.310  1.00  0.00           H  
ATOM   3143 2HD  LYS A 193      29.019  10.434 108.048  1.00  0.00           H  
ATOM   3144 1HE  LYS A 193      30.704  12.239 107.889  1.00  0.00           H  
ATOM   3145 2HE  LYS A 193      30.405  12.370 106.154  1.00  0.00           H  
ATOM   3146 1HZ  LYS A 193      29.192  14.015 107.385  1.00  0.00           H  
ATOM   3147 2HZ  LYS A 193      28.138  12.981 106.650  1.00  0.00           H  
ATOM   3148 3HZ  LYS A 193      28.417  12.860 108.270  1.00  0.00           H  
ATOM   3149  N   THR A 194      29.943   5.268 105.898  1.00  0.00           N  
ATOM   3150  CA  THR A 194      29.320   3.976 106.162  1.00  0.00           C  
ATOM   3151  C   THR A 194      30.144   2.837 105.573  1.00  0.00           C  
ATOM   3152  O   THR A 194      30.025   1.688 105.996  1.00  0.00           O  
ATOM   3153  CB  THR A 194      27.889   3.924 105.596  1.00  0.00           C  
ATOM   3154  OG1 THR A 194      27.926   4.114 104.175  1.00  0.00           O  
ATOM   3155  CG2 THR A 194      27.027   5.008 106.225  1.00  0.00           C  
ATOM   3156  H   THR A 194      29.756   5.736 105.023  1.00  0.00           H  
ATOM   3157  HA  THR A 194      29.276   3.827 107.239  1.00  0.00           H  
ATOM   3158  HB  THR A 194      27.449   2.950 105.806  1.00  0.00           H  
ATOM   3159  HG1 THR A 194      28.127   5.033 103.981  1.00  0.00           H  
ATOM   3160 1HG2 THR A 194      26.019   4.956 105.814  1.00  0.00           H  
ATOM   3161 2HG2 THR A 194      26.987   4.860 107.305  1.00  0.00           H  
ATOM   3162 3HG2 THR A 194      27.457   5.985 106.010  1.00  0.00           H  
ATOM   3163  N   GLY A 195      30.978   3.164 104.591  1.00  0.00           N  
ATOM   3164  CA  GLY A 195      31.786   2.162 103.907  1.00  0.00           C  
ATOM   3165  C   GLY A 195      30.953   1.374 102.905  1.00  0.00           C  
ATOM   3166  O   GLY A 195      31.110   0.161 102.769  1.00  0.00           O  
ATOM   3167  H   GLY A 195      31.057   4.132 104.313  1.00  0.00           H  
ATOM   3168 1HA  GLY A 195      32.614   2.651 103.392  1.00  0.00           H  
ATOM   3169 2HA  GLY A 195      32.221   1.482 104.639  1.00  0.00           H  
ATOM   3170  N   ASP A 196      30.063   2.071 102.205  1.00  0.00           N  
ATOM   3171  CA  ASP A 196      29.099   1.418 101.327  1.00  0.00           C  
ATOM   3172  C   ASP A 196      29.410   1.697  99.861  1.00  0.00           C  
ATOM   3173  O   ASP A 196      29.237   2.818  99.381  1.00  0.00           O  
ATOM   3174  CB  ASP A 196      27.677   1.886 101.649  1.00  0.00           C  
ATOM   3175  CG  ASP A 196      26.612   1.122 100.873  1.00  0.00           C  
ATOM   3176  OD1 ASP A 196      26.970   0.330 100.035  1.00  0.00           O  
ATOM   3177  OD2 ASP A 196      25.451   1.337 101.129  1.00  0.00           O  
ATOM   3178  H   ASP A 196      30.056   3.078 102.283  1.00  0.00           H  
ATOM   3179  HA  ASP A 196      29.164   0.342 101.480  1.00  0.00           H  
ATOM   3180 1HB  ASP A 196      27.488   1.764 102.716  1.00  0.00           H  
ATOM   3181 2HB  ASP A 196      27.582   2.947 101.418  1.00  0.00           H  
ATOM   3182  N   PRO A 197      29.878   0.673  99.157  1.00  0.00           N  
ATOM   3183  CA  PRO A 197      30.246   0.812  97.754  1.00  0.00           C  
ATOM   3184  C   PRO A 197      29.014   0.985  96.874  1.00  0.00           C  
ATOM   3185  O   PRO A 197      29.112   1.428  95.730  1.00  0.00           O  
ATOM   3186  CB  PRO A 197      30.973  -0.504  97.455  1.00  0.00           C  
ATOM   3187  CG  PRO A 197      30.367  -1.479  98.407  1.00  0.00           C  
ATOM   3188  CD  PRO A 197      30.155  -0.687  99.670  1.00  0.00           C  
ATOM   3189  HA  PRO A 197      30.858   1.709  97.643  1.00  0.00           H  
ATOM   3190 1HB  PRO A 197      30.823  -0.786  96.403  1.00  0.00           H  
ATOM   3191 2HB  PRO A 197      32.055  -0.378  97.604  1.00  0.00           H  
ATOM   3192 1HG  PRO A 197      29.430  -1.879  97.994  1.00  0.00           H  
ATOM   3193 2HG  PRO A 197      31.042  -2.336  98.553  1.00  0.00           H  
ATOM   3194 1HD  PRO A 197      29.294  -1.097 100.220  1.00  0.00           H  
ATOM   3195 2HD  PRO A 197      31.065  -0.726 100.286  1.00  0.00           H  
ATOM   3196  N   GLU A 198      27.853   0.631  97.417  1.00  0.00           N  
ATOM   3197  CA  GLU A 198      26.595   0.775  96.695  1.00  0.00           C  
ATOM   3198  C   GLU A 198      26.210   2.241  96.545  1.00  0.00           C  
ATOM   3199  O   GLU A 198      25.659   2.647  95.522  1.00  0.00           O  
ATOM   3200  CB  GLU A 198      25.478   0.016  97.414  1.00  0.00           C  
ATOM   3201  CG  GLU A 198      24.166  -0.050  96.645  1.00  0.00           C  
ATOM   3202  CD  GLU A 198      24.274  -0.838  95.369  1.00  0.00           C  
ATOM   3203  OE1 GLU A 198      25.181  -1.627  95.255  1.00  0.00           O  
ATOM   3204  OE2 GLU A 198      23.448  -0.651  94.508  1.00  0.00           O  
ATOM   3205  H   GLU A 198      27.843   0.252  98.353  1.00  0.00           H  
ATOM   3206  HA  GLU A 198      26.722   0.361  95.692  1.00  0.00           H  
ATOM   3207 1HB  GLU A 198      25.801  -1.007  97.611  1.00  0.00           H  
ATOM   3208 2HB  GLU A 198      25.278   0.486  98.376  1.00  0.00           H  
ATOM   3209 1HG  GLU A 198      23.408  -0.509  97.279  1.00  0.00           H  
ATOM   3210 2HG  GLU A 198      23.842   0.963  96.414  1.00  0.00           H  
ATOM   3211  N   LEU A 199      26.504   3.031  97.571  1.00  0.00           N  
ATOM   3212  CA  LEU A 199      26.311   4.475  97.507  1.00  0.00           C  
ATOM   3213  C   LEU A 199      27.240   5.108  96.477  1.00  0.00           C  
ATOM   3214  O   LEU A 199      26.868   6.069  95.802  1.00  0.00           O  
ATOM   3215  CB  LEU A 199      26.558   5.105  98.883  1.00  0.00           C  
ATOM   3216  CG  LEU A 199      25.539   4.747  99.971  1.00  0.00           C  
ATOM   3217  CD1 LEU A 199      25.986   5.338 101.302  1.00  0.00           C  
ATOM   3218  CD2 LEU A 199      24.166   5.269  99.574  1.00  0.00           C  
ATOM   3219  H   LEU A 199      26.868   2.622  98.420  1.00  0.00           H  
ATOM   3220  HA  LEU A 199      25.285   4.674  97.193  1.00  0.00           H  
ATOM   3221 1HB  LEU A 199      27.541   4.796  99.235  1.00  0.00           H  
ATOM   3222 2HB  LEU A 199      26.559   6.190  98.775  1.00  0.00           H  
ATOM   3223  HG  LEU A 199      25.496   3.663 100.087  1.00  0.00           H  
ATOM   3224 1HD1 LEU A 199      25.261   5.083 102.075  1.00  0.00           H  
ATOM   3225 2HD1 LEU A 199      26.961   4.933 101.571  1.00  0.00           H  
ATOM   3226 3HD1 LEU A 199      26.054   6.421 101.212  1.00  0.00           H  
ATOM   3227 1HD2 LEU A 199      23.442   5.013 100.348  1.00  0.00           H  
ATOM   3228 2HD2 LEU A 199      24.209   6.352  99.460  1.00  0.00           H  
ATOM   3229 3HD2 LEU A 199      23.864   4.816  98.630  1.00  0.00           H  
ATOM   3230  N   LEU A 200      28.444   4.565  96.361  1.00  0.00           N  
ATOM   3231  CA  LEU A 200      29.375   4.978  95.318  1.00  0.00           C  
ATOM   3232  C   LEU A 200      28.834   4.645  93.932  1.00  0.00           C  
ATOM   3233  O   LEU A 200      28.989   5.423  92.993  1.00  0.00           O  
ATOM   3234  CB  LEU A 200      30.734   4.298  95.521  1.00  0.00           C  
ATOM   3235  CG  LEU A 200      31.518   4.736  96.765  1.00  0.00           C  
ATOM   3236  CD1 LEU A 200      32.772   3.882  96.902  1.00  0.00           C  
ATOM   3237  CD2 LEU A 200      31.871   6.211  96.650  1.00  0.00           C  
ATOM   3238  H   LEU A 200      28.724   3.845  97.011  1.00  0.00           H  
ATOM   3239  HA  LEU A 200      29.497   6.059  95.372  1.00  0.00           H  
ATOM   3240 1HB  LEU A 200      30.578   3.223  95.589  1.00  0.00           H  
ATOM   3241 2HB  LEU A 200      31.358   4.499  94.649  1.00  0.00           H  
ATOM   3242  HG  LEU A 200      30.908   4.577  97.654  1.00  0.00           H  
ATOM   3243 1HD1 LEU A 200      33.328   4.193  97.787  1.00  0.00           H  
ATOM   3244 2HD1 LEU A 200      32.489   2.834  97.002  1.00  0.00           H  
ATOM   3245 3HD1 LEU A 200      33.396   4.008  96.018  1.00  0.00           H  
ATOM   3246 1HD2 LEU A 200      32.427   6.522  97.535  1.00  0.00           H  
ATOM   3247 2HD2 LEU A 200      32.482   6.371  95.762  1.00  0.00           H  
ATOM   3248 3HD2 LEU A 200      30.956   6.799  96.571  1.00  0.00           H  
ATOM   3249  N   LYS A 201      28.199   3.484  93.815  1.00  0.00           N  
ATOM   3250  CA  LYS A 201      27.550   3.089  92.571  1.00  0.00           C  
ATOM   3251  C   LYS A 201      26.457   4.075  92.181  1.00  0.00           C  
ATOM   3252  O   LYS A 201      26.323   4.439  91.013  1.00  0.00           O  
ATOM   3253  CB  LYS A 201      26.967   1.680  92.696  1.00  0.00           C  
ATOM   3254  CG  LYS A 201      26.327   1.149  91.421  1.00  0.00           C  
ATOM   3255  CD  LYS A 201      25.796  -0.263  91.616  1.00  0.00           C  
ATOM   3256  CE  LYS A 201      25.108  -0.776  90.359  1.00  0.00           C  
ATOM   3257  NZ  LYS A 201      24.529  -2.132  90.555  1.00  0.00           N  
ATOM   3258  H   LYS A 201      28.164   2.860  94.607  1.00  0.00           H  
ATOM   3259  HA  LYS A 201      28.296   3.091  91.776  1.00  0.00           H  
ATOM   3260 1HB  LYS A 201      27.755   0.986  92.990  1.00  0.00           H  
ATOM   3261 2HB  LYS A 201      26.210   1.668  93.481  1.00  0.00           H  
ATOM   3262 1HG  LYS A 201      25.503   1.801  91.128  1.00  0.00           H  
ATOM   3263 2HG  LYS A 201      27.064   1.143  90.619  1.00  0.00           H  
ATOM   3264 1HD  LYS A 201      26.621  -0.931  91.867  1.00  0.00           H  
ATOM   3265 2HD  LYS A 201      25.080  -0.272  92.439  1.00  0.00           H  
ATOM   3266 1HE  LYS A 201      24.310  -0.091  90.076  1.00  0.00           H  
ATOM   3267 2HE  LYS A 201      25.828  -0.816  89.542  1.00  0.00           H  
ATOM   3268 1HZ  LYS A 201      24.083  -2.435  89.700  1.00  0.00           H  
ATOM   3269 2HZ  LYS A 201      25.264  -2.781  90.800  1.00  0.00           H  
ATOM   3270 3HZ  LYS A 201      23.845  -2.103  91.297  1.00  0.00           H  
ATOM   3271  N   LEU A 202      25.676   4.504  93.167  1.00  0.00           N  
ATOM   3272  CA  LEU A 202      24.661   5.529  92.951  1.00  0.00           C  
ATOM   3273  C   LEU A 202      25.294   6.849  92.526  1.00  0.00           C  
ATOM   3274  O   LEU A 202      24.793   7.528  91.630  1.00  0.00           O  
ATOM   3275  CB  LEU A 202      23.837   5.737  94.228  1.00  0.00           C  
ATOM   3276  CG  LEU A 202      22.862   4.607  94.581  1.00  0.00           C  
ATOM   3277  CD1 LEU A 202      22.274   4.856  95.964  1.00  0.00           C  
ATOM   3278  CD2 LEU A 202      21.768   4.531  93.528  1.00  0.00           C  
ATOM   3279  H   LEU A 202      25.789   4.111  94.090  1.00  0.00           H  
ATOM   3280  HA  LEU A 202      24.007   5.201  92.143  1.00  0.00           H  
ATOM   3281 1HB  LEU A 202      24.521   5.859  95.066  1.00  0.00           H  
ATOM   3282 2HB  LEU A 202      23.257   6.653  94.122  1.00  0.00           H  
ATOM   3283  HG  LEU A 202      23.400   3.659  94.615  1.00  0.00           H  
ATOM   3284 1HD1 LEU A 202      21.581   4.052  96.215  1.00  0.00           H  
ATOM   3285 2HD1 LEU A 202      23.077   4.885  96.701  1.00  0.00           H  
ATOM   3286 3HD1 LEU A 202      21.743   5.807  95.967  1.00  0.00           H  
ATOM   3287 1HD2 LEU A 202      21.075   3.727  93.778  1.00  0.00           H  
ATOM   3288 2HD2 LEU A 202      21.228   5.477  93.494  1.00  0.00           H  
ATOM   3289 3HD2 LEU A 202      22.215   4.334  92.552  1.00  0.00           H  
ATOM   3290  N   ALA A 203      26.397   7.205  93.177  1.00  0.00           N  
ATOM   3291  CA  ALA A 203      27.142   8.407  92.819  1.00  0.00           C  
ATOM   3292  C   ALA A 203      27.636   8.340  91.380  1.00  0.00           C  
ATOM   3293  O   ALA A 203      27.583   9.329  90.648  1.00  0.00           O  
ATOM   3294  CB  ALA A 203      28.314   8.606  93.769  1.00  0.00           C  
ATOM   3295  H   ALA A 203      26.727   6.631  93.939  1.00  0.00           H  
ATOM   3296  HA  ALA A 203      26.474   9.265  92.899  1.00  0.00           H  
ATOM   3297 1HB  ALA A 203      28.860   9.506  93.490  1.00  0.00           H  
ATOM   3298 2HB  ALA A 203      27.940   8.711  94.789  1.00  0.00           H  
ATOM   3299 3HB  ALA A 203      28.978   7.745  93.714  1.00  0.00           H  
ATOM   3300  N   LEU A 204      28.117   7.168  90.978  1.00  0.00           N  
ATOM   3301  CA  LEU A 204      28.516   6.936  89.595  1.00  0.00           C  
ATOM   3302  C   LEU A 204      27.371   7.232  88.634  1.00  0.00           C  
ATOM   3303  O   LEU A 204      27.543   7.952  87.650  1.00  0.00           O  
ATOM   3304  CB  LEU A 204      28.984   5.487  89.412  1.00  0.00           C  
ATOM   3305  CG  LEU A 204      29.653   5.167  88.070  1.00  0.00           C  
ATOM   3306  CD1 LEU A 204      30.611   3.996  88.245  1.00  0.00           C  
ATOM   3307  CD2 LEU A 204      28.586   4.850  87.034  1.00  0.00           C  
ATOM   3308  H   LEU A 204      28.208   6.417  91.647  1.00  0.00           H  
ATOM   3309  HA  LEU A 204      29.334   7.615  89.353  1.00  0.00           H  
ATOM   3310 1HB  LEU A 204      29.695   5.250  90.202  1.00  0.00           H  
ATOM   3311 2HB  LEU A 204      28.121   4.828  89.518  1.00  0.00           H  
ATOM   3312  HG  LEU A 204      30.236   6.028  87.739  1.00  0.00           H  
ATOM   3313 1HD1 LEU A 204      31.086   3.769  87.291  1.00  0.00           H  
ATOM   3314 2HD1 LEU A 204      31.374   4.258  88.977  1.00  0.00           H  
ATOM   3315 3HD1 LEU A 204      30.058   3.124  88.593  1.00  0.00           H  
ATOM   3316 1HD2 LEU A 204      29.061   4.623  86.079  1.00  0.00           H  
ATOM   3317 2HD2 LEU A 204      28.004   3.988  87.362  1.00  0.00           H  
ATOM   3318 3HD2 LEU A 204      27.925   5.709  86.915  1.00  0.00           H  
ATOM   3319  N   ARG A 205      26.203   6.670  88.924  1.00  0.00           N  
ATOM   3320  CA  ARG A 205      25.043   6.818  88.053  1.00  0.00           C  
ATOM   3321  C   ARG A 205      24.593   8.272  87.978  1.00  0.00           C  
ATOM   3322  O   ARG A 205      24.262   8.775  86.903  1.00  0.00           O  
ATOM   3323  CB  ARG A 205      23.889   5.959  88.548  1.00  0.00           C  
ATOM   3324  CG  ARG A 205      22.606   6.088  87.742  1.00  0.00           C  
ATOM   3325  CD  ARG A 205      22.796   5.661  86.333  1.00  0.00           C  
ATOM   3326  NE  ARG A 205      21.574   5.795  85.555  1.00  0.00           N  
ATOM   3327  CZ  ARG A 205      21.503   5.684  84.215  1.00  0.00           C  
ATOM   3328  NH1 ARG A 205      22.591   5.437  83.519  1.00  0.00           N  
ATOM   3329  NH2 ARG A 205      20.342   5.822  83.600  1.00  0.00           N  
ATOM   3330  H   ARG A 205      26.113   6.125  89.770  1.00  0.00           H  
ATOM   3331  HA  ARG A 205      25.325   6.507  87.046  1.00  0.00           H  
ATOM   3332 1HB  ARG A 205      24.184   4.911  88.531  1.00  0.00           H  
ATOM   3333 2HB  ARG A 205      23.659   6.218  89.581  1.00  0.00           H  
ATOM   3334 1HG  ARG A 205      21.832   5.462  88.188  1.00  0.00           H  
ATOM   3335 2HG  ARG A 205      22.277   7.127  87.745  1.00  0.00           H  
ATOM   3336 1HD  ARG A 205      23.564   6.278  85.867  1.00  0.00           H  
ATOM   3337 2HD  ARG A 205      23.103   4.616  86.307  1.00  0.00           H  
ATOM   3338  HE  ARG A 205      20.717   5.986  86.057  1.00  0.00           H  
ATOM   3339 1HH1 ARG A 205      23.478   5.331  83.988  1.00  0.00           H  
ATOM   3340 2HH1 ARG A 205      22.538   5.353  82.512  1.00  0.00           H  
ATOM   3341 1HH2 ARG A 205      19.506   6.013  84.136  1.00  0.00           H  
ATOM   3342 2HH2 ARG A 205      20.289   5.738  82.597  1.00  0.00           H  
ATOM   3343  N   ALA A 206      24.584   8.944  89.124  1.00  0.00           N  
ATOM   3344  CA  ALA A 206      24.221  10.354  89.184  1.00  0.00           C  
ATOM   3345  C   ALA A 206      25.140  11.197  88.309  1.00  0.00           C  
ATOM   3346  O   ALA A 206      24.680  12.044  87.543  1.00  0.00           O  
ATOM   3347  CB  ALA A 206      24.258  10.851  90.621  1.00  0.00           C  
ATOM   3348  H   ALA A 206      24.833   8.464  89.975  1.00  0.00           H  
ATOM   3349  HA  ALA A 206      23.206  10.466  88.799  1.00  0.00           H  
ATOM   3350 1HB  ALA A 206      23.984  11.904  90.651  1.00  0.00           H  
ATOM   3351 2HB  ALA A 206      23.554  10.275  91.224  1.00  0.00           H  
ATOM   3352 3HB  ALA A 206      25.263  10.725  91.023  1.00  0.00           H  
ATOM   3353  N   LEU A 207      26.442  10.960  88.428  1.00  0.00           N  
ATOM   3354  CA  LEU A 207      27.427  11.674  87.626  1.00  0.00           C  
ATOM   3355  C   LEU A 207      27.343  11.267  86.161  1.00  0.00           C  
ATOM   3356  O   LEU A 207      27.504  12.097  85.265  1.00  0.00           O  
ATOM   3357  CB  LEU A 207      28.840  11.404  88.158  1.00  0.00           C  
ATOM   3358  CG  LEU A 207      29.134  11.936  89.567  1.00  0.00           C  
ATOM   3359  CD1 LEU A 207      30.437  11.334  90.076  1.00  0.00           C  
ATOM   3360  CD2 LEU A 207      29.210  13.454  89.530  1.00  0.00           C  
ATOM   3361  H   LEU A 207      26.756  10.266  89.093  1.00  0.00           H  
ATOM   3362  HA  LEU A 207      27.215  12.741  87.686  1.00  0.00           H  
ATOM   3363 1HB  LEU A 207      29.007  10.328  88.169  1.00  0.00           H  
ATOM   3364 2HB  LEU A 207      29.561  11.856  87.477  1.00  0.00           H  
ATOM   3365  HG  LEU A 207      28.337  11.628  90.245  1.00  0.00           H  
ATOM   3366 1HD1 LEU A 207      30.645  11.712  91.077  1.00  0.00           H  
ATOM   3367 2HD1 LEU A 207      30.347  10.248  90.110  1.00  0.00           H  
ATOM   3368 3HD1 LEU A 207      31.251  11.611  89.407  1.00  0.00           H  
ATOM   3369 1HD2 LEU A 207      29.418  13.833  90.532  1.00  0.00           H  
ATOM   3370 2HD2 LEU A 207      30.008  13.763  88.854  1.00  0.00           H  
ATOM   3371 3HD2 LEU A 207      28.261  13.859  89.180  1.00  0.00           H  
ATOM   3372  N   GLU A 208      27.091   9.985  85.921  1.00  0.00           N  
ATOM   3373  CA  GLU A 208      26.942   9.475  84.563  1.00  0.00           C  
ATOM   3374  C   GLU A 208      25.834  10.205  83.817  1.00  0.00           C  
ATOM   3375  O   GLU A 208      26.032  10.677  82.697  1.00  0.00           O  
ATOM   3376  CB  GLU A 208      26.650   7.972  84.587  1.00  0.00           C  
ATOM   3377  CG  GLU A 208      26.511   7.337  83.210  1.00  0.00           C  
ATOM   3378  CD  GLU A 208      26.178   5.873  83.274  1.00  0.00           C  
ATOM   3379  OE1 GLU A 208      25.512   5.473  84.199  1.00  0.00           O  
ATOM   3380  OE2 GLU A 208      26.590   5.152  82.396  1.00  0.00           O  
ATOM   3381  H   GLU A 208      26.999   9.348  86.699  1.00  0.00           H  
ATOM   3382  HA  GLU A 208      27.874   9.649  84.024  1.00  0.00           H  
ATOM   3383 1HB  GLU A 208      27.449   7.454  85.117  1.00  0.00           H  
ATOM   3384 2HB  GLU A 208      25.724   7.791  85.133  1.00  0.00           H  
ATOM   3385 1HG  GLU A 208      25.725   7.854  82.661  1.00  0.00           H  
ATOM   3386 2HG  GLU A 208      27.446   7.469  82.666  1.00  0.00           H  
ATOM   3387  N   VAL A 209      24.666  10.294  84.444  1.00  0.00           N  
ATOM   3388  CA  VAL A 209      23.532  10.996  83.854  1.00  0.00           C  
ATOM   3389  C   VAL A 209      23.810  12.489  83.738  1.00  0.00           C  
ATOM   3390  O   VAL A 209      23.420  13.130  82.759  1.00  0.00           O  
ATOM   3391  CB  VAL A 209      22.267  10.776  84.704  1.00  0.00           C  
ATOM   3392  CG1 VAL A 209      21.122  11.635  84.188  1.00  0.00           C  
ATOM   3393  CG2 VAL A 209      21.885   9.305  84.692  1.00  0.00           C  
ATOM   3394  H   VAL A 209      24.560   9.866  85.354  1.00  0.00           H  
ATOM   3395  HA  VAL A 209      23.372  10.610  82.847  1.00  0.00           H  
ATOM   3396  HB  VAL A 209      22.469  11.092  85.729  1.00  0.00           H  
ATOM   3397 1HG1 VAL A 209      20.237  11.468  84.801  1.00  0.00           H  
ATOM   3398 2HG1 VAL A 209      21.405  12.687  84.241  1.00  0.00           H  
ATOM   3399 3HG1 VAL A 209      20.904  11.368  83.155  1.00  0.00           H  
ATOM   3400 1HG2 VAL A 209      20.989   9.156  85.296  1.00  0.00           H  
ATOM   3401 2HG2 VAL A 209      21.687   8.987  83.668  1.00  0.00           H  
ATOM   3402 3HG2 VAL A 209      22.702   8.712  85.104  1.00  0.00           H  
ATOM   3403  N   ALA A 210      24.483  13.042  84.741  1.00  0.00           N  
ATOM   3404  CA  ALA A 210      24.856  14.451  84.729  1.00  0.00           C  
ATOM   3405  C   ALA A 210      25.718  14.784  83.519  1.00  0.00           C  
ATOM   3406  O   ALA A 210      25.504  15.795  82.851  1.00  0.00           O  
ATOM   3407  CB  ALA A 210      25.584  14.818  86.015  1.00  0.00           C  
ATOM   3408  H   ALA A 210      24.745  12.471  85.532  1.00  0.00           H  
ATOM   3409  HA  ALA A 210      23.946  15.050  84.662  1.00  0.00           H  
ATOM   3410 1HB  ALA A 210      25.854  15.873  85.991  1.00  0.00           H  
ATOM   3411 2HB  ALA A 210      24.932  14.629  86.868  1.00  0.00           H  
ATOM   3412 3HB  ALA A 210      26.484  14.213  86.107  1.00  0.00           H  
ATOM   3413  N   VAL A 211      26.694  13.925  83.239  1.00  0.00           N  
ATOM   3414  CA  VAL A 211      27.557  14.099  82.077  1.00  0.00           C  
ATOM   3415  C   VAL A 211      26.758  14.011  80.781  1.00  0.00           C  
ATOM   3416  O   VAL A 211      26.987  14.781  79.849  1.00  0.00           O  
ATOM   3417  CB  VAL A 211      28.663  13.027  82.067  1.00  0.00           C  
ATOM   3418  CG1 VAL A 211      29.383  13.017  80.728  1.00  0.00           C  
ATOM   3419  CG2 VAL A 211      29.641  13.284  83.204  1.00  0.00           C  
ATOM   3420  H   VAL A 211      26.843  13.135  83.850  1.00  0.00           H  
ATOM   3421  HA  VAL A 211      28.005  15.091  82.122  1.00  0.00           H  
ATOM   3422  HB  VAL A 211      28.207  12.046  82.195  1.00  0.00           H  
ATOM   3423 1HG1 VAL A 211      30.161  12.253  80.739  1.00  0.00           H  
ATOM   3424 2HG1 VAL A 211      28.670  12.796  79.934  1.00  0.00           H  
ATOM   3425 3HG1 VAL A 211      29.835  13.993  80.550  1.00  0.00           H  
ATOM   3426 1HG2 VAL A 211      30.420  12.523  83.192  1.00  0.00           H  
ATOM   3427 2HG2 VAL A 211      30.093  14.268  83.079  1.00  0.00           H  
ATOM   3428 3HG2 VAL A 211      29.111  13.246  84.156  1.00  0.00           H  
ATOM   3429  N   ARG A 212      25.821  13.071  80.731  1.00  0.00           N  
ATOM   3430  CA  ARG A 212      24.942  12.925  79.578  1.00  0.00           C  
ATOM   3431  C   ARG A 212      24.124  14.188  79.349  1.00  0.00           C  
ATOM   3432  O   ARG A 212      23.916  14.607  78.209  1.00  0.00           O  
ATOM   3433  CB  ARG A 212      24.001  11.743  79.766  1.00  0.00           C  
ATOM   3434  CG  ARG A 212      22.957  11.577  78.674  1.00  0.00           C  
ATOM   3435  CD  ARG A 212      23.582  11.353  77.345  1.00  0.00           C  
ATOM   3436  NE  ARG A 212      22.587  11.181  76.300  1.00  0.00           N  
ATOM   3437  CZ  ARG A 212      22.859  11.155  74.981  1.00  0.00           C  
ATOM   3438  NH1 ARG A 212      24.098  11.292  74.563  1.00  0.00           N  
ATOM   3439  NH2 ARG A 212      21.881  10.993  74.107  1.00  0.00           N  
ATOM   3440  H   ARG A 212      25.717  12.437  81.513  1.00  0.00           H  
ATOM   3441  HA  ARG A 212      25.556  12.765  78.693  1.00  0.00           H  
ATOM   3442 1HB  ARG A 212      24.581  10.822  79.811  1.00  0.00           H  
ATOM   3443 2HB  ARG A 212      23.474  11.845  80.715  1.00  0.00           H  
ATOM   3444 1HG  ARG A 212      22.323  10.721  78.904  1.00  0.00           H  
ATOM   3445 2HG  ARG A 212      22.344  12.478  78.617  1.00  0.00           H  
ATOM   3446 1HD  ARG A 212      24.203  12.209  77.086  1.00  0.00           H  
ATOM   3447 2HD  ARG A 212      24.198  10.455  77.381  1.00  0.00           H  
ATOM   3448  HE  ARG A 212      21.622  11.072  76.582  1.00  0.00           H  
ATOM   3449 1HH1 ARG A 212      24.846  11.416  75.230  1.00  0.00           H  
ATOM   3450 2HH1 ARG A 212      24.303  11.273  73.575  1.00  0.00           H  
ATOM   3451 1HH2 ARG A 212      20.928  10.887  74.428  1.00  0.00           H  
ATOM   3452 2HH2 ARG A 212      22.086  10.974  73.118  1.00  0.00           H  
ATOM   3453  N   ALA A 213      23.657  14.792  80.436  1.00  0.00           N  
ATOM   3454  CA  ALA A 213      22.851  16.004  80.354  1.00  0.00           C  
ATOM   3455  C   ALA A 213      23.628  17.141  79.704  1.00  0.00           C  
ATOM   3456  O   ALA A 213      23.150  17.770  78.761  1.00  0.00           O  
ATOM   3457  CB  ALA A 213      22.372  16.417  81.739  1.00  0.00           C  
ATOM   3458  H   ALA A 213      23.867  14.400  81.344  1.00  0.00           H  
ATOM   3459  HA  ALA A 213      21.979  15.799  79.732  1.00  0.00           H  
ATOM   3460 1HB  ALA A 213      21.772  17.323  81.661  1.00  0.00           H  
ATOM   3461 2HB  ALA A 213      21.768  15.618  82.168  1.00  0.00           H  
ATOM   3462 3HB  ALA A 213      23.232  16.605  82.380  1.00  0.00           H  
ATOM   3463  N   VAL A 214      24.829  17.397  80.211  1.00  0.00           N  
ATOM   3464  CA  VAL A 214      25.651  18.494  79.719  1.00  0.00           C  
ATOM   3465  C   VAL A 214      26.282  18.149  78.376  1.00  0.00           C  
ATOM   3466  O   VAL A 214      26.617  19.036  77.590  1.00  0.00           O  
ATOM   3467  CB  VAL A 214      26.760  18.829  80.732  1.00  0.00           C  
ATOM   3468  CG1 VAL A 214      26.156  19.297  82.048  1.00  0.00           C  
ATOM   3469  CG2 VAL A 214      27.648  17.612  80.950  1.00  0.00           C  
ATOM   3470  H   VAL A 214      25.179  16.815  80.959  1.00  0.00           H  
ATOM   3471  HA  VAL A 214      25.012  19.365  79.569  1.00  0.00           H  
ATOM   3472  HB  VAL A 214      27.360  19.651  80.343  1.00  0.00           H  
ATOM   3473 1HG1 VAL A 214      26.954  19.529  82.753  1.00  0.00           H  
ATOM   3474 2HG1 VAL A 214      25.554  20.189  81.875  1.00  0.00           H  
ATOM   3475 3HG1 VAL A 214      25.527  18.508  82.461  1.00  0.00           H  
ATOM   3476 1HG2 VAL A 214      28.431  17.856  81.668  1.00  0.00           H  
ATOM   3477 2HG2 VAL A 214      27.046  16.788  81.334  1.00  0.00           H  
ATOM   3478 3HG2 VAL A 214      28.103  17.320  80.003  1.00  0.00           H  
ATOM   3479  N   GLU A 215      26.441  16.855  78.117  1.00  0.00           N  
ATOM   3480  CA  GLU A 215      26.901  16.384  76.817  1.00  0.00           C  
ATOM   3481  C   GLU A 215      25.970  16.850  75.703  1.00  0.00           C  
ATOM   3482  O   GLU A 215      26.412  17.460  74.727  1.00  0.00           O  
ATOM   3483  CB  GLU A 215      26.999  14.856  76.808  1.00  0.00           C  
ATOM   3484  CG  GLU A 215      27.492  14.266  75.493  1.00  0.00           C  
ATOM   3485  CD  GLU A 215      27.405  12.767  75.457  1.00  0.00           C  
ATOM   3486  OE1 GLU A 215      26.572  12.221  76.142  1.00  0.00           O  
ATOM   3487  OE2 GLU A 215      28.172  12.163  74.744  1.00  0.00           O  
ATOM   3488  H   GLU A 215      26.240  16.181  78.841  1.00  0.00           H  
ATOM   3489  HA  GLU A 215      27.887  16.807  76.621  1.00  0.00           H  
ATOM   3490 1HB  GLU A 215      27.678  14.531  77.596  1.00  0.00           H  
ATOM   3491 2HB  GLU A 215      26.020  14.427  77.020  1.00  0.00           H  
ATOM   3492 1HG  GLU A 215      26.895  14.673  74.678  1.00  0.00           H  
ATOM   3493 2HG  GLU A 215      28.527  14.569  75.337  1.00  0.00           H  
ATOM   3494  N   LEU A 216      24.683  16.563  75.855  1.00  0.00           N  
ATOM   3495  CA  LEU A 216      23.684  16.983  74.879  1.00  0.00           C  
ATOM   3496  C   LEU A 216      23.535  18.500  74.863  1.00  0.00           C  
ATOM   3497  O   LEU A 216      23.352  19.104  73.806  1.00  0.00           O  
ATOM   3498  CB  LEU A 216      22.330  16.334  75.194  1.00  0.00           C  
ATOM   3499  CG  LEU A 216      21.215  16.595  74.174  1.00  0.00           C  
ATOM   3500  CD1 LEU A 216      21.672  16.143  72.793  1.00  0.00           C  
ATOM   3501  CD2 LEU A 216      19.954  15.856  74.600  1.00  0.00           C  
ATOM   3502  H   LEU A 216      24.389  16.038  76.667  1.00  0.00           H  
ATOM   3503  HA  LEU A 216      24.014  16.673  73.889  1.00  0.00           H  
ATOM   3504 1HB  LEU A 216      22.470  15.256  75.263  1.00  0.00           H  
ATOM   3505 2HB  LEU A 216      21.986  16.698  76.162  1.00  0.00           H  
ATOM   3506  HG  LEU A 216      21.010  17.664  74.124  1.00  0.00           H  
ATOM   3507 1HD1 LEU A 216      20.879  16.329  72.068  1.00  0.00           H  
ATOM   3508 2HD1 LEU A 216      22.564  16.701  72.506  1.00  0.00           H  
ATOM   3509 3HD1 LEU A 216      21.901  15.079  72.816  1.00  0.00           H  
ATOM   3510 1HD2 LEU A 216      19.160  16.043  73.875  1.00  0.00           H  
ATOM   3511 2HD2 LEU A 216      20.158  14.787  74.649  1.00  0.00           H  
ATOM   3512 3HD2 LEU A 216      19.639  16.211  75.581  1.00  0.00           H  
ATOM   3513  N   ALA A 217      23.613  19.109  76.041  1.00  0.00           N  
ATOM   3514  CA  ALA A 217      23.533  20.560  76.160  1.00  0.00           C  
ATOM   3515  C   ALA A 217      24.614  21.239  75.329  1.00  0.00           C  
ATOM   3516  O   ALA A 217      24.352  22.228  74.642  1.00  0.00           O  
ATOM   3517  CB  ALA A 217      23.645  20.981  77.618  1.00  0.00           C  
ATOM   3518  H   ALA A 217      23.731  18.554  76.876  1.00  0.00           H  
ATOM   3519  HA  ALA A 217      22.567  20.886  75.776  1.00  0.00           H  
ATOM   3520 1HB  ALA A 217      23.585  22.067  77.690  1.00  0.00           H  
ATOM   3521 2HB  ALA A 217      22.831  20.532  78.189  1.00  0.00           H  
ATOM   3522 3HB  ALA A 217      24.599  20.643  78.021  1.00  0.00           H  
ATOM   3523  N   ILE A 218      25.829  20.705  75.394  1.00  0.00           N  
ATOM   3524  CA  ILE A 218      26.937  21.224  74.600  1.00  0.00           C  
ATOM   3525  C   ILE A 218      26.716  20.970  73.114  1.00  0.00           C  
ATOM   3526  O   ILE A 218      26.999  21.831  72.280  1.00  0.00           O  
ATOM   3527  CB  ILE A 218      28.270  20.590  75.038  1.00  0.00           C  
ATOM   3528  CG1 ILE A 218      28.645  21.055  76.448  1.00  0.00           C  
ATOM   3529  CG2 ILE A 218      29.374  20.936  74.050  1.00  0.00           C  
ATOM   3530  CD1 ILE A 218      29.746  20.239  77.087  1.00  0.00           C  
ATOM   3531  H   ILE A 218      25.989  19.921  76.009  1.00  0.00           H  
ATOM   3532  HA  ILE A 218      26.994  22.302  74.747  1.00  0.00           H  
ATOM   3533  HB  ILE A 218      28.161  19.507  75.082  1.00  0.00           H  
ATOM   3534 1HG1 ILE A 218      28.966  22.095  76.415  1.00  0.00           H  
ATOM   3535 2HG1 ILE A 218      27.767  21.005  77.092  1.00  0.00           H  
ATOM   3536 1HG2 ILE A 218      30.309  20.480  74.374  1.00  0.00           H  
ATOM   3537 2HG2 ILE A 218      29.109  20.557  73.063  1.00  0.00           H  
ATOM   3538 3HG2 ILE A 218      29.494  22.018  74.003  1.00  0.00           H  
ATOM   3539 1HD1 ILE A 218      29.954  20.629  78.084  1.00  0.00           H  
ATOM   3540 2HD1 ILE A 218      29.431  19.198  77.163  1.00  0.00           H  
ATOM   3541 3HD1 ILE A 218      30.646  20.303  76.478  1.00  0.00           H  
ATOM   3542  N   LYS A 219      26.210  19.787  72.789  1.00  0.00           N  
ATOM   3543  CA  LYS A 219      25.877  19.448  71.411  1.00  0.00           C  
ATOM   3544  C   LYS A 219      24.906  20.460  70.816  1.00  0.00           C  
ATOM   3545  O   LYS A 219      25.056  20.877  69.667  1.00  0.00           O  
ATOM   3546  CB  LYS A 219      25.283  18.040  71.335  1.00  0.00           C  
ATOM   3547  CG  LYS A 219      24.977  17.562  69.922  1.00  0.00           C  
ATOM   3548  CD  LYS A 219      24.488  16.122  69.918  1.00  0.00           C  
ATOM   3549  CE  LYS A 219      24.158  15.652  68.510  1.00  0.00           C  
ATOM   3550  NZ  LYS A 219      23.694  14.238  68.489  1.00  0.00           N  
ATOM   3551  H   LYS A 219      26.051  19.104  73.517  1.00  0.00           H  
ATOM   3552  HA  LYS A 219      26.790  19.477  70.817  1.00  0.00           H  
ATOM   3553 1HB  LYS A 219      25.976  17.328  71.786  1.00  0.00           H  
ATOM   3554 2HB  LYS A 219      24.357  18.004  71.908  1.00  0.00           H  
ATOM   3555 1HG  LYS A 219      24.208  18.199  69.481  1.00  0.00           H  
ATOM   3556 2HG  LYS A 219      25.876  17.634  69.310  1.00  0.00           H  
ATOM   3557 1HD  LYS A 219      25.259  15.474  70.337  1.00  0.00           H  
ATOM   3558 2HD  LYS A 219      23.595  16.040  70.538  1.00  0.00           H  
ATOM   3559 1HE  LYS A 219      23.376  16.283  68.089  1.00  0.00           H  
ATOM   3560 2HE  LYS A 219      25.043  15.739  67.880  1.00  0.00           H  
ATOM   3561 1HZ  LYS A 219      23.487  13.965  67.540  1.00  0.00           H  
ATOM   3562 2HZ  LYS A 219      24.420  13.639  68.860  1.00  0.00           H  
ATOM   3563 3HZ  LYS A 219      22.863  14.147  69.055  1.00  0.00           H  
ATOM   3564  N   SER A 220      23.910  20.849  71.603  1.00  0.00           N  
ATOM   3565  CA  SER A 220      22.963  21.879  71.188  1.00  0.00           C  
ATOM   3566  C   SER A 220      23.623  23.251  71.145  1.00  0.00           C  
ATOM   3567  O   SER A 220      23.460  24.000  70.181  1.00  0.00           O  
ATOM   3568  CB  SER A 220      21.776  21.907  72.130  1.00  0.00           C  
ATOM   3569  OG  SER A 220      20.901  22.951  71.804  1.00  0.00           O  
ATOM   3570  H   SER A 220      23.804  20.424  72.513  1.00  0.00           H  
ATOM   3571  HA  SER A 220      22.620  21.645  70.178  1.00  0.00           H  
ATOM   3572 1HB  SER A 220      21.247  20.957  72.079  1.00  0.00           H  
ATOM   3573 2HB  SER A 220      22.128  22.031  73.153  1.00  0.00           H  
ATOM   3574  HG  SER A 220      20.137  22.539  71.394  1.00  0.00           H  
ATOM   3575  N   ASN A 221      24.368  23.575  72.197  1.00  0.00           N  
ATOM   3576  CA  ASN A 221      25.034  24.869  72.293  1.00  0.00           C  
ATOM   3577  C   ASN A 221      26.487  24.709  72.722  1.00  0.00           C  
ATOM   3578  O   ASN A 221      26.791  24.659  73.914  1.00  0.00           O  
ATOM   3579  CB  ASN A 221      24.292  25.782  73.252  1.00  0.00           C  
ATOM   3580  CG  ASN A 221      24.875  27.167  73.299  1.00  0.00           C  
ATOM   3581  OD1 ASN A 221      25.960  27.416  72.761  1.00  0.00           O  
ATOM   3582  ND2 ASN A 221      24.175  28.074  73.930  1.00  0.00           N  
ATOM   3583  H   ASN A 221      24.477  22.909  72.947  1.00  0.00           H  
ATOM   3584  HA  ASN A 221      25.029  25.335  71.308  1.00  0.00           H  
ATOM   3585 1HB  ASN A 221      23.246  25.850  72.953  1.00  0.00           H  
ATOM   3586 2HB  ASN A 221      24.319  25.355  74.255  1.00  0.00           H  
ATOM   3587 1HD2 ASN A 221      24.513  29.013  73.994  1.00  0.00           H  
ATOM   3588 2HD2 ASN A 221      23.301  27.829  74.351  1.00  0.00           H  
ATOM   3589  N   PRO A 222      27.381  24.630  71.743  1.00  0.00           N  
ATOM   3590  CA  PRO A 222      28.797  24.413  72.013  1.00  0.00           C  
ATOM   3591  C   PRO A 222      29.369  25.524  72.886  1.00  0.00           C  
ATOM   3592  O   PRO A 222      30.380  25.337  73.561  1.00  0.00           O  
ATOM   3593  CB  PRO A 222      29.420  24.417  70.613  1.00  0.00           C  
ATOM   3594  CG  PRO A 222      28.317  23.961  69.721  1.00  0.00           C  
ATOM   3595  CD  PRO A 222      27.080  24.597  70.300  1.00  0.00           C  
ATOM   3596  HA  PRO A 222      28.904  23.475  72.561  1.00  0.00           H  
ATOM   3597 1HB  PRO A 222      29.779  25.427  70.365  1.00  0.00           H  
ATOM   3598 2HB  PRO A 222      30.294  23.751  70.588  1.00  0.00           H  
ATOM   3599 1HG  PRO A 222      28.511  24.276  68.685  1.00  0.00           H  
ATOM   3600 2HG  PRO A 222      28.264  22.862  69.715  1.00  0.00           H  
ATOM   3601 1HD  PRO A 222      26.957  25.608  69.882  1.00  0.00           H  
ATOM   3602 2HD  PRO A 222      26.204  23.973  70.068  1.00  0.00           H  
ATOM   3603  N   ASP A 223      28.714  26.679  72.866  1.00  0.00           N  
ATOM   3604  CA  ASP A 223      29.218  27.857  73.561  1.00  0.00           C  
ATOM   3605  C   ASP A 223      28.694  27.921  74.990  1.00  0.00           C  
ATOM   3606  O   ASP A 223      28.933  28.893  75.708  1.00  0.00           O  
ATOM   3607  CB  ASP A 223      28.825  29.132  72.809  1.00  0.00           C  
ATOM   3608  CG  ASP A 223      29.511  29.256  71.456  1.00  0.00           C  
ATOM   3609  OD1 ASP A 223      30.580  28.712  71.301  1.00  0.00           O  
ATOM   3610  OD2 ASP A 223      28.961  29.894  70.591  1.00  0.00           O  
ATOM   3611  H   ASP A 223      27.843  26.743  72.359  1.00  0.00           H  
ATOM   3612  HA  ASP A 223      30.306  27.790  73.612  1.00  0.00           H  
ATOM   3613 1HB  ASP A 223      27.747  29.146  72.658  1.00  0.00           H  
ATOM   3614 2HB  ASP A 223      29.083  30.004  73.413  1.00  0.00           H  
ATOM   3615  N   ASN A 224      27.979  26.878  75.400  1.00  0.00           N  
ATOM   3616  CA  ASN A 224      27.469  26.786  76.764  1.00  0.00           C  
ATOM   3617  C   ASN A 224      28.597  26.531  77.756  1.00  0.00           C  
ATOM   3618  O   ASN A 224      28.854  25.390  78.138  1.00  0.00           O  
ATOM   3619  CB  ASN A 224      26.412  25.702  76.867  1.00  0.00           C  
ATOM   3620  CG  ASN A 224      25.717  25.698  78.200  1.00  0.00           C  
ATOM   3621  OD1 ASN A 224      26.305  26.072  79.222  1.00  0.00           O  
ATOM   3622  ND2 ASN A 224      24.476  25.284  78.211  1.00  0.00           N  
ATOM   3623  H   ASN A 224      27.782  26.131  74.750  1.00  0.00           H  
ATOM   3624  HA  ASN A 224      27.007  27.738  77.026  1.00  0.00           H  
ATOM   3625 1HB  ASN A 224      25.668  25.844  76.082  1.00  0.00           H  
ATOM   3626 2HB  ASN A 224      26.873  24.728  76.708  1.00  0.00           H  
ATOM   3627 1HD2 ASN A 224      23.964  25.260  79.069  1.00  0.00           H  
ATOM   3628 2HD2 ASN A 224      24.040  24.991  77.360  1.00  0.00           H  
ATOM   3629  N   GLU A 225      29.267  27.602  78.168  1.00  0.00           N  
ATOM   3630  CA  GLU A 225      30.428  27.489  79.044  1.00  0.00           C  
ATOM   3631  C   GLU A 225      30.075  26.767  80.338  1.00  0.00           C  
ATOM   3632  O   GLU A 225      30.882  26.010  80.877  1.00  0.00           O  
ATOM   3633  CB  GLU A 225      30.995  28.875  79.359  1.00  0.00           C  
ATOM   3634  CG  GLU A 225      32.255  28.859  80.212  1.00  0.00           C  
ATOM   3635  CD  GLU A 225      33.444  28.290  79.489  1.00  0.00           C  
ATOM   3636  OE1 GLU A 225      33.428  28.273  78.281  1.00  0.00           O  
ATOM   3637  OE2 GLU A 225      34.368  27.870  80.145  1.00  0.00           O  
ATOM   3638  H   GLU A 225      28.964  28.517  77.869  1.00  0.00           H  
ATOM   3639  HA  GLU A 225      31.186  26.899  78.526  1.00  0.00           H  
ATOM   3640 1HB  GLU A 225      31.226  29.393  78.429  1.00  0.00           H  
ATOM   3641 2HB  GLU A 225      30.243  29.464  79.884  1.00  0.00           H  
ATOM   3642 1HG  GLU A 225      32.486  29.878  80.520  1.00  0.00           H  
ATOM   3643 2HG  GLU A 225      32.067  28.273  81.109  1.00  0.00           H  
ATOM   3644  N   GLU A 226      28.866  27.009  80.831  1.00  0.00           N  
ATOM   3645  CA  GLU A 226      28.412  26.399  82.076  1.00  0.00           C  
ATOM   3646  C   GLU A 226      28.419  24.879  81.981  1.00  0.00           C  
ATOM   3647  O   GLU A 226      28.895  24.192  82.884  1.00  0.00           O  
ATOM   3648  CB  GLU A 226      27.006  26.892  82.428  1.00  0.00           C  
ATOM   3649  CG  GLU A 226      26.496  26.418  83.783  1.00  0.00           C  
ATOM   3650  CD  GLU A 226      25.111  26.914  84.091  1.00  0.00           C  
ATOM   3651  OE1 GLU A 226      24.543  27.587  83.265  1.00  0.00           O  
ATOM   3652  OE2 GLU A 226      24.620  26.620  85.156  1.00  0.00           O  
ATOM   3653  H   GLU A 226      28.245  27.628  80.332  1.00  0.00           H  
ATOM   3654  HA  GLU A 226      29.101  26.684  82.871  1.00  0.00           H  
ATOM   3655 1HB  GLU A 226      26.992  27.981  82.428  1.00  0.00           H  
ATOM   3656 2HB  GLU A 226      26.302  26.554  81.669  1.00  0.00           H  
ATOM   3657 1HG  GLU A 226      26.491  25.328  83.797  1.00  0.00           H  
ATOM   3658 2HG  GLU A 226      27.181  26.761  84.557  1.00  0.00           H  
ATOM   3659  N   ALA A 227      27.886  24.359  80.880  1.00  0.00           N  
ATOM   3660  CA  ALA A 227      27.879  22.920  80.639  1.00  0.00           C  
ATOM   3661  C   ALA A 227      29.296  22.378  80.500  1.00  0.00           C  
ATOM   3662  O   ALA A 227      29.605  21.290  80.986  1.00  0.00           O  
ATOM   3663  CB  ALA A 227      27.066  22.597  79.396  1.00  0.00           C  
ATOM   3664  H   ALA A 227      27.479  24.975  80.192  1.00  0.00           H  
ATOM   3665  HA  ALA A 227      27.419  22.428  81.497  1.00  0.00           H  
ATOM   3666 1HB  ALA A 227      27.070  21.518  79.229  1.00  0.00           H  
ATOM   3667 2HB  ALA A 227      26.039  22.937  79.532  1.00  0.00           H  
ATOM   3668 3HB  ALA A 227      27.502  23.097  78.533  1.00  0.00           H  
ATOM   3669  N   VAL A 228      30.156  23.143  79.835  1.00  0.00           N  
ATOM   3670  CA  VAL A 228      31.545  22.745  79.642  1.00  0.00           C  
ATOM   3671  C   VAL A 228      32.270  22.611  80.975  1.00  0.00           C  
ATOM   3672  O   VAL A 228      32.913  21.597  81.243  1.00  0.00           O  
ATOM   3673  CB  VAL A 228      32.278  23.776  78.763  1.00  0.00           C  
ATOM   3674  CG1 VAL A 228      33.775  23.506  78.763  1.00  0.00           C  
ATOM   3675  CG2 VAL A 228      31.723  23.737  77.347  1.00  0.00           C  
ATOM   3676  H   VAL A 228      29.837  24.021  79.451  1.00  0.00           H  
ATOM   3677  HA  VAL A 228      31.561  21.769  79.157  1.00  0.00           H  
ATOM   3678  HB  VAL A 228      32.131  24.769  79.185  1.00  0.00           H  
ATOM   3679 1HG1 VAL A 228      34.278  24.244  78.137  1.00  0.00           H  
ATOM   3680 2HG1 VAL A 228      34.158  23.574  79.782  1.00  0.00           H  
ATOM   3681 3HG1 VAL A 228      33.965  22.507  78.369  1.00  0.00           H  
ATOM   3682 1HG2 VAL A 228      32.245  24.468  76.732  1.00  0.00           H  
ATOM   3683 2HG2 VAL A 228      31.866  22.740  76.928  1.00  0.00           H  
ATOM   3684 3HG2 VAL A 228      30.659  23.974  77.367  1.00  0.00           H  
ATOM   3685  N   GLU A 229      32.161  23.642  81.809  1.00  0.00           N  
ATOM   3686  CA  GLU A 229      32.760  23.618  83.136  1.00  0.00           C  
ATOM   3687  C   GLU A 229      32.199  22.477  83.974  1.00  0.00           C  
ATOM   3688  O   GLU A 229      32.947  21.735  84.612  1.00  0.00           O  
ATOM   3689  CB  GLU A 229      32.527  24.952  83.851  1.00  0.00           C  
ATOM   3690  CG  GLU A 229      33.103  25.021  85.258  1.00  0.00           C  
ATOM   3691  CD  GLU A 229      32.840  26.337  85.935  1.00  0.00           C  
ATOM   3692  OE1 GLU A 229      32.463  27.265  85.259  1.00  0.00           O  
ATOM   3693  OE2 GLU A 229      33.015  26.415  87.126  1.00  0.00           O  
ATOM   3694  H   GLU A 229      31.650  24.461  81.513  1.00  0.00           H  
ATOM   3695  HA  GLU A 229      33.833  23.452  83.030  1.00  0.00           H  
ATOM   3696 1HB  GLU A 229      32.969  25.759  83.268  1.00  0.00           H  
ATOM   3697 2HB  GLU A 229      31.457  25.146  83.918  1.00  0.00           H  
ATOM   3698 1HG  GLU A 229      32.666  24.223  85.858  1.00  0.00           H  
ATOM   3699 2HG  GLU A 229      34.178  24.853  85.208  1.00  0.00           H  
ATOM   3700  N   THR A 230      30.878  22.341  83.969  1.00  0.00           N  
ATOM   3701  CA  THR A 230      30.212  21.290  84.731  1.00  0.00           C  
ATOM   3702  C   THR A 230      30.723  19.912  84.328  1.00  0.00           C  
ATOM   3703  O   THR A 230      31.011  19.073  85.184  1.00  0.00           O  
ATOM   3704  CB  THR A 230      28.686  21.350  84.543  1.00  0.00           C  
ATOM   3705  OG1 THR A 230      28.198  22.627  84.977  1.00  0.00           O  
ATOM   3706  CG2 THR A 230      28.004  20.252  85.346  1.00  0.00           C  
ATOM   3707  H   THR A 230      30.319  22.982  83.423  1.00  0.00           H  
ATOM   3708  HA  THR A 230      30.440  21.431  85.787  1.00  0.00           H  
ATOM   3709  HB  THR A 230      28.443  21.223  83.488  1.00  0.00           H  
ATOM   3710  HG1 THR A 230      28.441  23.296  84.333  1.00  0.00           H  
ATOM   3711 1HG2 THR A 230      26.927  20.310  85.201  1.00  0.00           H  
ATOM   3712 2HG2 THR A 230      28.365  19.280  85.011  1.00  0.00           H  
ATOM   3713 3HG2 THR A 230      28.236  20.379  86.403  1.00  0.00           H  
ATOM   3714  N   ALA A 231      30.835  19.684  83.026  1.00  0.00           N  
ATOM   3715  CA  ALA A 231      31.306  18.405  82.508  1.00  0.00           C  
ATOM   3716  C   ALA A 231      32.674  18.052  83.076  1.00  0.00           C  
ATOM   3717  O   ALA A 231      32.910  16.919  83.495  1.00  0.00           O  
ATOM   3718  CB  ALA A 231      31.355  18.433  80.988  1.00  0.00           C  
ATOM   3719  H   ALA A 231      30.587  20.416  82.375  1.00  0.00           H  
ATOM   3720  HA  ALA A 231      30.608  17.627  82.821  1.00  0.00           H  
ATOM   3721 1HB  ALA A 231      31.710  17.471  80.617  1.00  0.00           H  
ATOM   3722 2HB  ALA A 231      30.357  18.629  80.595  1.00  0.00           H  
ATOM   3723 3HB  ALA A 231      32.034  19.220  80.661  1.00  0.00           H  
ATOM   3724  N   LYS A 232      33.576  19.029  83.085  1.00  0.00           N  
ATOM   3725  CA  LYS A 232      34.917  18.829  83.617  1.00  0.00           C  
ATOM   3726  C   LYS A 232      34.877  18.512  85.108  1.00  0.00           C  
ATOM   3727  O   LYS A 232      35.581  17.622  85.582  1.00  0.00           O  
ATOM   3728  CB  LYS A 232      35.782  20.065  83.365  1.00  0.00           C  
ATOM   3729  CG  LYS A 232      37.229  19.923  83.818  1.00  0.00           C  
ATOM   3730  CD  LYS A 232      38.061  21.125  83.396  1.00  0.00           C  
ATOM   3731  CE  LYS A 232      39.494  21.007  83.893  1.00  0.00           C  
ATOM   3732  NZ  LYS A 232      40.334  22.149  83.441  1.00  0.00           N  
ATOM   3733  H   LYS A 232      33.324  19.934  82.713  1.00  0.00           H  
ATOM   3734  HA  LYS A 232      35.367  17.976  83.112  1.00  0.00           H  
ATOM   3735 1HB  LYS A 232      35.787  20.293  82.299  1.00  0.00           H  
ATOM   3736 2HB  LYS A 232      35.353  20.922  83.882  1.00  0.00           H  
ATOM   3737 1HG  LYS A 232      37.263  19.831  84.905  1.00  0.00           H  
ATOM   3738 2HG  LYS A 232      37.660  19.022  83.383  1.00  0.00           H  
ATOM   3739 1HD  LYS A 232      38.067  21.199  82.308  1.00  0.00           H  
ATOM   3740 2HD  LYS A 232      37.619  22.034  83.803  1.00  0.00           H  
ATOM   3741 1HE  LYS A 232      39.501  20.976  84.981  1.00  0.00           H  
ATOM   3742 2HE  LYS A 232      39.934  20.081  83.522  1.00  0.00           H  
ATOM   3743 1HZ  LYS A 232      41.276  22.035  83.790  1.00  0.00           H  
ATOM   3744 2HZ  LYS A 232      40.351  22.177  82.431  1.00  0.00           H  
ATOM   3745 3HZ  LYS A 232      39.948  23.013  83.795  1.00  0.00           H  
ATOM   3746  N   ARG A 233      34.046  19.246  85.842  1.00  0.00           N  
ATOM   3747  CA  ARG A 233      33.884  19.019  87.273  1.00  0.00           C  
ATOM   3748  C   ARG A 233      33.306  17.639  87.551  1.00  0.00           C  
ATOM   3749  O   ARG A 233      33.696  16.973  88.511  1.00  0.00           O  
ATOM   3750  CB  ARG A 233      32.977  20.078  87.884  1.00  0.00           C  
ATOM   3751  CG  ARG A 233      33.589  21.466  87.978  1.00  0.00           C  
ATOM   3752  CD  ARG A 233      32.667  22.428  88.636  1.00  0.00           C  
ATOM   3753  NE  ARG A 233      33.217  23.774  88.662  1.00  0.00           N  
ATOM   3754  CZ  ARG A 233      34.102  24.221  89.575  1.00  0.00           C  
ATOM   3755  NH1 ARG A 233      34.526  23.420  90.527  1.00  0.00           N  
ATOM   3756  NH2 ARG A 233      34.542  25.466  89.513  1.00  0.00           N  
ATOM   3757  H   ARG A 233      33.513  19.979  85.396  1.00  0.00           H  
ATOM   3758  HA  ARG A 233      34.868  19.067  87.744  1.00  0.00           H  
ATOM   3759 1HB  ARG A 233      32.065  20.158  87.296  1.00  0.00           H  
ATOM   3760 2HB  ARG A 233      32.693  19.774  88.891  1.00  0.00           H  
ATOM   3761 1HG  ARG A 233      34.509  21.421  88.560  1.00  0.00           H  
ATOM   3762 2HG  ARG A 233      33.810  21.835  86.976  1.00  0.00           H  
ATOM   3763 1HD  ARG A 233      31.722  22.457  88.094  1.00  0.00           H  
ATOM   3764 2HD  ARG A 233      32.487  22.114  89.664  1.00  0.00           H  
ATOM   3765  HE  ARG A 233      32.915  24.420  87.946  1.00  0.00           H  
ATOM   3766 1HH1 ARG A 233      34.188  22.470  90.575  1.00  0.00           H  
ATOM   3767 2HH1 ARG A 233      35.188  23.755  91.212  1.00  0.00           H  
ATOM   3768 1HH2 ARG A 233      34.217  26.082  88.782  1.00  0.00           H  
ATOM   3769 2HH2 ARG A 233      35.205  25.801  90.197  1.00  0.00           H  
ATOM   3770  N   LEU A 234      32.374  17.213  86.704  1.00  0.00           N  
ATOM   3771  CA  LEU A 234      31.779  15.886  86.823  1.00  0.00           C  
ATOM   3772  C   LEU A 234      32.822  14.797  86.616  1.00  0.00           C  
ATOM   3773  O   LEU A 234      32.808  13.772  87.300  1.00  0.00           O  
ATOM   3774  CB  LEU A 234      30.645  15.719  85.803  1.00  0.00           C  
ATOM   3775  CG  LEU A 234      29.382  16.545  86.072  1.00  0.00           C  
ATOM   3776  CD1 LEU A 234      28.482  16.512  84.845  1.00  0.00           C  
ATOM   3777  CD2 LEU A 234      28.662  15.991  87.293  1.00  0.00           C  
ATOM   3778  H   LEU A 234      32.068  17.823  85.961  1.00  0.00           H  
ATOM   3779  HA  LEU A 234      31.381  15.774  87.831  1.00  0.00           H  
ATOM   3780 1HB  LEU A 234      31.020  15.997  84.819  1.00  0.00           H  
ATOM   3781 2HB  LEU A 234      30.355  14.669  85.776  1.00  0.00           H  
ATOM   3782  HG  LEU A 234      29.658  17.584  86.255  1.00  0.00           H  
ATOM   3783 1HD1 LEU A 234      27.583  17.100  85.036  1.00  0.00           H  
ATOM   3784 2HD1 LEU A 234      29.014  16.932  83.991  1.00  0.00           H  
ATOM   3785 3HD1 LEU A 234      28.202  15.482  84.628  1.00  0.00           H  
ATOM   3786 1HD2 LEU A 234      27.765  16.579  87.485  1.00  0.00           H  
ATOM   3787 2HD2 LEU A 234      28.385  14.953  87.111  1.00  0.00           H  
ATOM   3788 3HD2 LEU A 234      29.322  16.044  88.159  1.00  0.00           H  
ATOM   3789  N   ALA A 235      33.727  15.020  85.669  1.00  0.00           N  
ATOM   3790  CA  ALA A 235      34.827  14.097  85.426  1.00  0.00           C  
ATOM   3791  C   ALA A 235      35.715  13.961  86.658  1.00  0.00           C  
ATOM   3792  O   ALA A 235      36.178  12.868  86.984  1.00  0.00           O  
ATOM   3793  CB  ALA A 235      35.650  14.554  84.230  1.00  0.00           C  
ATOM   3794  H   ALA A 235      33.649  15.853  85.103  1.00  0.00           H  
ATOM   3795  HA  ALA A 235      34.413  13.112  85.209  1.00  0.00           H  
ATOM   3796 1HB  ALA A 235      36.467  13.854  84.061  1.00  0.00           H  
ATOM   3797 2HB  ALA A 235      35.013  14.590  83.344  1.00  0.00           H  
ATOM   3798 3HB  ALA A 235      36.056  15.545  84.425  1.00  0.00           H  
ATOM   3799  N   GLU A 236      35.950  15.080  87.338  1.00  0.00           N  
ATOM   3800  CA  GLU A 236      36.756  15.083  88.550  1.00  0.00           C  
ATOM   3801  C   GLU A 236      36.069  14.317  89.672  1.00  0.00           C  
ATOM   3802  O   GLU A 236      36.717  13.612  90.445  1.00  0.00           O  
ATOM   3803  CB  GLU A 236      37.039  16.518  89.000  1.00  0.00           C  
ATOM   3804  CG  GLU A 236      37.705  16.631  90.364  1.00  0.00           C  
ATOM   3805  CD  GLU A 236      39.053  15.967  90.415  1.00  0.00           C  
ATOM   3806  OE1 GLU A 236      39.521  15.538  89.388  1.00  0.00           O  
ATOM   3807  OE2 GLU A 236      39.615  15.891  91.481  1.00  0.00           O  
ATOM   3808  H   GLU A 236      35.558  15.949  87.004  1.00  0.00           H  
ATOM   3809  HA  GLU A 236      37.703  14.581  88.339  1.00  0.00           H  
ATOM   3810 1HB  GLU A 236      37.687  17.006  88.270  1.00  0.00           H  
ATOM   3811 2HB  GLU A 236      36.105  17.080  89.035  1.00  0.00           H  
ATOM   3812 1HG  GLU A 236      37.822  17.686  90.613  1.00  0.00           H  
ATOM   3813 2HG  GLU A 236      37.054  16.180  91.112  1.00  0.00           H  
ATOM   3814  N   GLU A 237      34.751  14.459  89.756  1.00  0.00           N  
ATOM   3815  CA  GLU A 237      33.960  13.709  90.727  1.00  0.00           C  
ATOM   3816  C   GLU A 237      33.959  12.221  90.405  1.00  0.00           C  
ATOM   3817  O   GLU A 237      34.040  11.383  91.304  1.00  0.00           O  
ATOM   3818  CB  GLU A 237      32.523  14.234  90.764  1.00  0.00           C  
ATOM   3819  CG  GLU A 237      32.372  15.609  91.400  1.00  0.00           C  
ATOM   3820  CD  GLU A 237      32.872  15.657  92.818  1.00  0.00           C  
ATOM   3821  OE1 GLU A 237      32.599  14.741  93.555  1.00  0.00           O  
ATOM   3822  OE2 GLU A 237      33.529  16.611  93.162  1.00  0.00           O  
ATOM   3823  H   GLU A 237      34.283  15.100  89.133  1.00  0.00           H  
ATOM   3824  HA  GLU A 237      34.412  13.834  91.711  1.00  0.00           H  
ATOM   3825 1HB  GLU A 237      32.129  14.290  89.750  1.00  0.00           H  
ATOM   3826 2HB  GLU A 237      31.896  13.537  91.322  1.00  0.00           H  
ATOM   3827 1HG  GLU A 237      32.928  16.335  90.806  1.00  0.00           H  
ATOM   3828 2HG  GLU A 237      31.321  15.893  91.381  1.00  0.00           H  
ATOM   3829  N   LEU A 238      33.864  11.899  89.120  1.00  0.00           N  
ATOM   3830  CA  LEU A 238      33.888  10.510  88.675  1.00  0.00           C  
ATOM   3831  C   LEU A 238      35.216   9.845  89.012  1.00  0.00           C  
ATOM   3832  O   LEU A 238      35.257   8.672  89.381  1.00  0.00           O  
ATOM   3833  CB  LEU A 238      33.641  10.433  87.163  1.00  0.00           C  
ATOM   3834  CG  LEU A 238      32.183  10.609  86.717  1.00  0.00           C  
ATOM   3835  CD1 LEU A 238      32.139  10.884  85.221  1.00  0.00           C  
ATOM   3836  CD2 LEU A 238      31.390   9.359  87.068  1.00  0.00           C  
ATOM   3837  H   LEU A 238      33.778  12.633  88.433  1.00  0.00           H  
ATOM   3838  HA  LEU A 238      33.103   9.965  89.200  1.00  0.00           H  
ATOM   3839 1HB  LEU A 238      34.232  11.205  86.674  1.00  0.00           H  
ATOM   3840 2HB  LEU A 238      33.981   9.462  86.804  1.00  0.00           H  
ATOM   3841  HG  LEU A 238      31.749  11.470  87.227  1.00  0.00           H  
ATOM   3842 1HD1 LEU A 238      31.103  11.010  84.904  1.00  0.00           H  
ATOM   3843 2HD1 LEU A 238      32.698  11.795  85.001  1.00  0.00           H  
ATOM   3844 3HD1 LEU A 238      32.583  10.047  84.683  1.00  0.00           H  
ATOM   3845 1HD2 LEU A 238      30.354   9.486  86.752  1.00  0.00           H  
ATOM   3846 2HD2 LEU A 238      31.823   8.499  86.557  1.00  0.00           H  
ATOM   3847 3HD2 LEU A 238      31.423   9.197  88.145  1.00  0.00           H  
ATOM   3848  N   ARG A 239      36.299  10.600  88.880  1.00  0.00           N  
ATOM   3849  CA  ARG A 239      37.622  10.118  89.263  1.00  0.00           C  
ATOM   3850  C   ARG A 239      37.650   9.692  90.725  1.00  0.00           C  
ATOM   3851  O   ARG A 239      38.117   8.602  91.055  1.00  0.00           O  
ATOM   3852  CB  ARG A 239      38.673  11.192  89.030  1.00  0.00           C  
ATOM   3853  CG  ARG A 239      40.102  10.766  89.329  1.00  0.00           C  
ATOM   3854  CD  ARG A 239      41.066  11.871  89.092  1.00  0.00           C  
ATOM   3855  NE  ARG A 239      40.937  12.925  90.085  1.00  0.00           N  
ATOM   3856  CZ  ARG A 239      41.438  12.863  91.335  1.00  0.00           C  
ATOM   3857  NH1 ARG A 239      42.096  11.795  91.728  1.00  0.00           N  
ATOM   3858  NH2 ARG A 239      41.268  13.877  92.165  1.00  0.00           N  
ATOM   3859  H   ARG A 239      36.208  11.534  88.506  1.00  0.00           H  
ATOM   3860  HA  ARG A 239      37.858   9.241  88.659  1.00  0.00           H  
ATOM   3861 1HB  ARG A 239      38.637  11.518  87.991  1.00  0.00           H  
ATOM   3862 2HB  ARG A 239      38.450  12.059  89.652  1.00  0.00           H  
ATOM   3863 1HG  ARG A 239      40.179  10.461  90.373  1.00  0.00           H  
ATOM   3864 2HG  ARG A 239      40.374   9.930  88.684  1.00  0.00           H  
ATOM   3865 1HD  ARG A 239      42.082  11.482  89.136  1.00  0.00           H  
ATOM   3866 2HD  ARG A 239      40.886  12.305  88.109  1.00  0.00           H  
ATOM   3867  HE  ARG A 239      40.437  13.763  89.820  1.00  0.00           H  
ATOM   3868 1HH1 ARG A 239      42.226  11.020  91.092  1.00  0.00           H  
ATOM   3869 2HH1 ARG A 239      42.471  11.749  92.663  1.00  0.00           H  
ATOM   3870 1HH2 ARG A 239      40.761  14.698  91.864  1.00  0.00           H  
ATOM   3871 2HH2 ARG A 239      41.642  13.831  93.101  1.00  0.00           H  
ATOM   3872  N   LYS A 240      37.146  10.557  91.598  1.00  0.00           N  
ATOM   3873  CA  LYS A 240      37.108  10.270  93.028  1.00  0.00           C  
ATOM   3874  C   LYS A 240      36.248   9.046  93.320  1.00  0.00           C  
ATOM   3875  O   LYS A 240      36.626   8.189  94.120  1.00  0.00           O  
ATOM   3876  CB  LYS A 240      36.583  11.479  93.805  1.00  0.00           C  
ATOM   3877  CG  LYS A 240      37.552  12.653  93.870  1.00  0.00           C  
ATOM   3878  CD  LYS A 240      37.036  13.742  94.799  1.00  0.00           C  
ATOM   3879  CE  LYS A 240      35.896  14.521  94.159  1.00  0.00           C  
ATOM   3880  NZ  LYS A 240      35.497  15.696  94.980  1.00  0.00           N  
ATOM   3881  H   LYS A 240      36.780  11.438  91.263  1.00  0.00           H  
ATOM   3882  HA  LYS A 240      38.121  10.052  93.363  1.00  0.00           H  
ATOM   3883 1HB  LYS A 240      35.660  11.832  93.346  1.00  0.00           H  
ATOM   3884 2HB  LYS A 240      36.348  11.180  94.827  1.00  0.00           H  
ATOM   3885 1HG  LYS A 240      38.520  12.305  94.233  1.00  0.00           H  
ATOM   3886 2HG  LYS A 240      37.686  13.069  92.873  1.00  0.00           H  
ATOM   3887 1HD  LYS A 240      36.682  13.292  95.727  1.00  0.00           H  
ATOM   3888 2HD  LYS A 240      37.847  14.431  95.036  1.00  0.00           H  
ATOM   3889 1HE  LYS A 240      36.202  14.869  93.174  1.00  0.00           H  
ATOM   3890 2HE  LYS A 240      35.033  13.868  94.039  1.00  0.00           H  
ATOM   3891 1HZ  LYS A 240      34.741  16.185  94.523  1.00  0.00           H  
ATOM   3892 2HZ  LYS A 240      35.194  15.384  95.892  1.00  0.00           H  
ATOM   3893 3HZ  LYS A 240      36.285  16.319  95.083  1.00  0.00           H  
ATOM   3894  N   VAL A 241      35.094   8.970  92.668  1.00  0.00           N  
ATOM   3895  CA  VAL A 241      34.207   7.823  92.812  1.00  0.00           C  
ATOM   3896  C   VAL A 241      34.899   6.535  92.380  1.00  0.00           C  
ATOM   3897  O   VAL A 241      34.838   5.523  93.077  1.00  0.00           O  
ATOM   3898  CB  VAL A 241      32.931   8.025  91.974  1.00  0.00           C  
ATOM   3899  CG1 VAL A 241      32.138   6.730  91.890  1.00  0.00           C  
ATOM   3900  CG2 VAL A 241      32.085   9.138  92.576  1.00  0.00           C  
ATOM   3901  H   VAL A 241      34.822   9.729  92.060  1.00  0.00           H  
ATOM   3902  HA  VAL A 241      33.943   7.719  93.865  1.00  0.00           H  
ATOM   3903  HB  VAL A 241      33.216   8.294  90.956  1.00  0.00           H  
ATOM   3904 1HG1 VAL A 241      31.239   6.891  91.293  1.00  0.00           H  
ATOM   3905 2HG1 VAL A 241      32.749   5.958  91.423  1.00  0.00           H  
ATOM   3906 3HG1 VAL A 241      31.853   6.412  92.892  1.00  0.00           H  
ATOM   3907 1HG2 VAL A 241      31.186   9.276  91.977  1.00  0.00           H  
ATOM   3908 2HG2 VAL A 241      31.807   8.871  93.595  1.00  0.00           H  
ATOM   3909 3HG2 VAL A 241      32.659  10.065  92.587  1.00  0.00           H  
ATOM   3910  N   ALA A 242      35.555   6.582  91.226  1.00  0.00           N  
ATOM   3911  CA  ALA A 242      36.241   5.413  90.688  1.00  0.00           C  
ATOM   3912  C   ALA A 242      37.321   4.920  91.644  1.00  0.00           C  
ATOM   3913  O   ALA A 242      37.440   3.722  91.896  1.00  0.00           O  
ATOM   3914  CB  ALA A 242      36.846   5.732  89.329  1.00  0.00           C  
ATOM   3915  H   ALA A 242      35.579   7.449  90.709  1.00  0.00           H  
ATOM   3916  HA  ALA A 242      35.515   4.610  90.566  1.00  0.00           H  
ATOM   3917 1HB  ALA A 242      37.354   4.851  88.940  1.00  0.00           H  
ATOM   3918 2HB  ALA A 242      36.056   6.028  88.638  1.00  0.00           H  
ATOM   3919 3HB  ALA A 242      37.560   6.548  89.431  1.00  0.00           H  
ATOM   3920  N   GLU A 243      38.105   5.851  92.174  1.00  0.00           N  
ATOM   3921  CA  GLU A 243      39.184   5.513  93.096  1.00  0.00           C  
ATOM   3922  C   GLU A 243      38.638   4.885  94.373  1.00  0.00           C  
ATOM   3923  O   GLU A 243      39.209   3.925  94.895  1.00  0.00           O  
ATOM   3924  CB  GLU A 243      40.005   6.757  93.437  1.00  0.00           C  
ATOM   3925  CG  GLU A 243      40.870   7.273  92.296  1.00  0.00           C  
ATOM   3926  CD  GLU A 243      41.571   8.560  92.629  1.00  0.00           C  
ATOM   3927  OE1 GLU A 243      41.403   9.040  93.725  1.00  0.00           O  
ATOM   3928  OE2 GLU A 243      42.276   9.065  91.787  1.00  0.00           O  
ATOM   3929  H   GLU A 243      37.953   6.821  91.933  1.00  0.00           H  
ATOM   3930  HA  GLU A 243      39.830   4.777  92.615  1.00  0.00           H  
ATOM   3931 1HB  GLU A 243      39.336   7.563  93.739  1.00  0.00           H  
ATOM   3932 2HB  GLU A 243      40.660   6.541  94.282  1.00  0.00           H  
ATOM   3933 1HG  GLU A 243      41.618   6.519  92.052  1.00  0.00           H  
ATOM   3934 2HG  GLU A 243      40.244   7.422  91.418  1.00  0.00           H  
ATOM   3935  N   LEU A 244      37.535   5.428  94.869  1.00  0.00           N  
ATOM   3936  CA  LEU A 244      36.876   4.884  96.050  1.00  0.00           C  
ATOM   3937  C   LEU A 244      36.314   3.495  95.777  1.00  0.00           C  
ATOM   3938  O   LEU A 244      36.377   2.609  96.630  1.00  0.00           O  
ATOM   3939  CB  LEU A 244      35.748   5.818  96.505  1.00  0.00           C  
ATOM   3940  CG  LEU A 244      36.194   7.161  97.096  1.00  0.00           C  
ATOM   3941  CD1 LEU A 244      34.987   8.079  97.243  1.00  0.00           C  
ATOM   3942  CD2 LEU A 244      36.869   6.927  98.439  1.00  0.00           C  
ATOM   3943  H   LEU A 244      37.140   6.241  94.416  1.00  0.00           H  
ATOM   3944  HA  LEU A 244      37.616   4.790  96.845  1.00  0.00           H  
ATOM   3945 1HB  LEU A 244      35.105   6.028  95.652  1.00  0.00           H  
ATOM   3946 2HB  LEU A 244      35.155   5.304  97.263  1.00  0.00           H  
ATOM   3947  HG  LEU A 244      36.898   7.642  96.416  1.00  0.00           H  
ATOM   3948 1HD1 LEU A 244      35.305   9.034  97.662  1.00  0.00           H  
ATOM   3949 2HD1 LEU A 244      34.536   8.245  96.264  1.00  0.00           H  
ATOM   3950 3HD1 LEU A 244      34.257   7.617  97.905  1.00  0.00           H  
ATOM   3951 1HD2 LEU A 244      37.186   7.882  98.859  1.00  0.00           H  
ATOM   3952 2HD2 LEU A 244      36.165   6.448  99.121  1.00  0.00           H  
ATOM   3953 3HD2 LEU A 244      37.738   6.283  98.303  1.00  0.00           H  
ATOM   3954  N   LEU A 245      35.762   3.311  94.581  1.00  0.00           N  
ATOM   3955  CA  LEU A 245      35.265   2.005  94.160  1.00  0.00           C  
ATOM   3956  C   LEU A 245      36.393   0.985  94.089  1.00  0.00           C  
ATOM   3957  O   LEU A 245      36.216  -0.177  94.460  1.00  0.00           O  
ATOM   3958  CB  LEU A 245      34.581   2.116  92.792  1.00  0.00           C  
ATOM   3959  CG  LEU A 245      33.191   2.766  92.793  1.00  0.00           C  
ATOM   3960  CD1 LEU A 245      32.787   3.103  91.364  1.00  0.00           C  
ATOM   3961  CD2 LEU A 245      32.189   1.820  93.437  1.00  0.00           C  
ATOM   3962  H   LEU A 245      35.684   4.094  93.949  1.00  0.00           H  
ATOM   3963  HA  LEU A 245      34.545   1.654  94.899  1.00  0.00           H  
ATOM   3964 1HB  LEU A 245      35.219   2.699  92.129  1.00  0.00           H  
ATOM   3965 2HB  LEU A 245      34.478   1.115  92.373  1.00  0.00           H  
ATOM   3966  HG  LEU A 245      33.226   3.698  93.358  1.00  0.00           H  
ATOM   3967 1HD1 LEU A 245      31.799   3.565  91.365  1.00  0.00           H  
ATOM   3968 2HD1 LEU A 245      33.510   3.796  90.934  1.00  0.00           H  
ATOM   3969 3HD1 LEU A 245      32.759   2.190  90.769  1.00  0.00           H  
ATOM   3970 1HD2 LEU A 245      31.201   2.283  93.439  1.00  0.00           H  
ATOM   3971 2HD2 LEU A 245      32.152   0.889  92.872  1.00  0.00           H  
ATOM   3972 3HD2 LEU A 245      32.493   1.611  94.463  1.00  0.00           H  
ATOM   3973  N   GLU A 246      37.556   1.422  93.615  1.00  0.00           N  
ATOM   3974  CA  GLU A 246      38.735   0.567  93.567  1.00  0.00           C  
ATOM   3975  C   GLU A 246      39.175   0.158  94.967  1.00  0.00           C  
ATOM   3976  O   GLU A 246      39.534  -0.996  95.202  1.00  0.00           O  
ATOM   3977  CB  GLU A 246      39.882   1.281  92.849  1.00  0.00           C  
ATOM   3978  CG  GLU A 246      39.700   1.405  91.342  1.00  0.00           C  
ATOM   3979  CD  GLU A 246      40.856   2.092  90.669  1.00  0.00           C  
ATOM   3980  OE1 GLU A 246      41.461   2.936  91.284  1.00  0.00           O  
ATOM   3981  OE2 GLU A 246      41.133   1.770  89.537  1.00  0.00           O  
ATOM   3982  H   GLU A 246      37.620   2.371  93.276  1.00  0.00           H  
ATOM   3983  HA  GLU A 246      38.481  -0.342  93.021  1.00  0.00           H  
ATOM   3984 1HB  GLU A 246      39.996   2.287  93.256  1.00  0.00           H  
ATOM   3985 2HB  GLU A 246      40.813   0.746  93.031  1.00  0.00           H  
ATOM   3986 1HG  GLU A 246      39.587   0.408  90.918  1.00  0.00           H  
ATOM   3987 2HG  GLU A 246      38.786   1.961  91.142  1.00  0.00           H  
ATOM   3988  N   GLU A 247      39.145   1.110  95.891  1.00  0.00           N  
ATOM   3989  CA  GLU A 247      39.480   0.837  97.284  1.00  0.00           C  
ATOM   3990  C   GLU A 247      38.545  -0.208  97.881  1.00  0.00           C  
ATOM   3991  O   GLU A 247      38.988  -1.150  98.538  1.00  0.00           O  
ATOM   3992  CB  GLU A 247      39.416   2.125  98.108  1.00  0.00           C  
ATOM   3993  CG  GLU A 247      39.786   1.951  99.575  1.00  0.00           C  
ATOM   3994  CD  GLU A 247      39.701   3.232 100.356  1.00  0.00           C  
ATOM   3995  OE1 GLU A 247      40.372   4.170  99.998  1.00  0.00           O  
ATOM   3996  OE2 GLU A 247      38.962   3.273 101.312  1.00  0.00           O  
ATOM   3997  H   GLU A 247      38.884   2.050  95.625  1.00  0.00           H  
ATOM   3998  HA  GLU A 247      40.492   0.434  97.325  1.00  0.00           H  
ATOM   3999 1HB  GLU A 247      40.090   2.866  97.679  1.00  0.00           H  
ATOM   4000 2HB  GLU A 247      38.407   2.535  98.065  1.00  0.00           H  
ATOM   4001 1HG  GLU A 247      39.115   1.218 100.024  1.00  0.00           H  
ATOM   4002 2HG  GLU A 247      40.801   1.559  99.638  1.00  0.00           H  
ATOM   4003  N   ARG A 248      37.249  -0.036  97.647  1.00  0.00           N  
ATOM   4004  CA  ARG A 248      36.253  -0.994  98.111  1.00  0.00           C  
ATOM   4005  C   ARG A 248      36.415  -2.339  97.413  1.00  0.00           C  
ATOM   4006  O   ARG A 248      36.226  -3.392  98.023  1.00  0.00           O  
ATOM   4007  CB  ARG A 248      34.847  -0.465  97.869  1.00  0.00           C  
ATOM   4008  CG  ARG A 248      34.526   0.844  98.571  1.00  0.00           C  
ATOM   4009  CD  ARG A 248      34.155   0.628  99.994  1.00  0.00           C  
ATOM   4010  NE  ARG A 248      35.322   0.390 100.828  1.00  0.00           N  
ATOM   4011  CZ  ARG A 248      36.224   1.331 101.168  1.00  0.00           C  
ATOM   4012  NH1 ARG A 248      36.080   2.565 100.740  1.00  0.00           N  
ATOM   4013  NH2 ARG A 248      37.253   1.013 101.934  1.00  0.00           N  
ATOM   4014  H   ARG A 248      36.945   0.780  97.135  1.00  0.00           H  
ATOM   4015  HA  ARG A 248      36.400  -1.157  99.180  1.00  0.00           H  
ATOM   4016 1HB  ARG A 248      34.695  -0.313  96.802  1.00  0.00           H  
ATOM   4017 2HB  ARG A 248      34.118  -1.205  98.201  1.00  0.00           H  
ATOM   4018 1HG  ARG A 248      35.398   1.497  98.539  1.00  0.00           H  
ATOM   4019 2HG  ARG A 248      33.690   1.331  98.069  1.00  0.00           H  
ATOM   4020 1HD  ARG A 248      33.640   1.510 100.373  1.00  0.00           H  
ATOM   4021 2HD  ARG A 248      33.498  -0.237 100.071  1.00  0.00           H  
ATOM   4022  HE  ARG A 248      35.467  -0.547 101.178  1.00  0.00           H  
ATOM   4023 1HH1 ARG A 248      35.293   2.808 100.155  1.00  0.00           H  
ATOM   4024 2HH1 ARG A 248      36.756   3.271 100.995  1.00  0.00           H  
ATOM   4025 1HH2 ARG A 248      37.364   0.064 102.264  1.00  0.00           H  
ATOM   4026 2HH2 ARG A 248      37.929   1.719 102.190  1.00  0.00           H  
ATOM   4027  N   ALA A 249      36.766  -2.296  96.132  1.00  0.00           N  
ATOM   4028  CA  ALA A 249      36.992  -3.510  95.359  1.00  0.00           C  
ATOM   4029  C   ALA A 249      38.138  -4.330  95.941  1.00  0.00           C  
ATOM   4030  O   ALA A 249      38.056  -5.556  96.025  1.00  0.00           O  
ATOM   4031  CB  ALA A 249      37.272  -3.168  93.904  1.00  0.00           C  
ATOM   4032  H   ALA A 249      36.879  -1.399  95.682  1.00  0.00           H  
ATOM   4033  HA  ALA A 249      36.091  -4.123  95.406  1.00  0.00           H  
ATOM   4034 1HB  ALA A 249      37.438  -4.086  93.339  1.00  0.00           H  
ATOM   4035 2HB  ALA A 249      36.418  -2.634  93.486  1.00  0.00           H  
ATOM   4036 3HB  ALA A 249      38.160  -2.540  93.843  1.00  0.00           H  
ATOM   4037  N   LYS A 250      39.203  -3.647  96.342  1.00  0.00           N  
ATOM   4038  CA  LYS A 250      40.362  -4.308  96.928  1.00  0.00           C  
ATOM   4039  C   LYS A 250      40.038  -4.866  98.307  1.00  0.00           C  
ATOM   4040  O   LYS A 250      40.487  -5.954  98.667  1.00  0.00           O  
ATOM   4041  CB  LYS A 250      41.543  -3.341  97.016  1.00  0.00           C  
ATOM   4042  CG  LYS A 250      42.173  -2.995  95.674  1.00  0.00           C  
ATOM   4043  CD  LYS A 250      43.307  -1.994  95.838  1.00  0.00           C  
ATOM   4044  CE  LYS A 250      43.928  -1.634  94.495  1.00  0.00           C  
ATOM   4045  NZ  LYS A 250      45.022  -0.637  94.637  1.00  0.00           N  
ATOM   4046  H   LYS A 250      39.210  -2.642  96.238  1.00  0.00           H  
ATOM   4047  HA  LYS A 250      40.641  -5.147  96.289  1.00  0.00           H  
ATOM   4048 1HB  LYS A 250      41.218  -2.411  97.483  1.00  0.00           H  
ATOM   4049 2HB  LYS A 250      42.320  -3.771  97.649  1.00  0.00           H  
ATOM   4050 1HG  LYS A 250      42.564  -3.901  95.209  1.00  0.00           H  
ATOM   4051 2HG  LYS A 250      41.416  -2.568  95.016  1.00  0.00           H  
ATOM   4052 1HD  LYS A 250      42.928  -1.086  96.307  1.00  0.00           H  
ATOM   4053 2HD  LYS A 250      44.078  -2.420  96.480  1.00  0.00           H  
ATOM   4054 1HE  LYS A 250      44.330  -2.532  94.029  1.00  0.00           H  
ATOM   4055 2HE  LYS A 250      43.162  -1.223  93.839  1.00  0.00           H  
ATOM   4056 1HZ  LYS A 250      45.406  -0.425  93.727  1.00  0.00           H  
ATOM   4057 2HZ  LYS A 250      44.656   0.209  95.053  1.00  0.00           H  
ATOM   4058 3HZ  LYS A 250      45.748  -1.014  95.229  1.00  0.00           H  
ATOM   4059  N   GLU A 251      39.259  -4.113  99.077  1.00  0.00           N  
ATOM   4060  CA  GLU A 251      38.890  -4.522 100.427  1.00  0.00           C  
ATOM   4061  C   GLU A 251      38.006  -5.760 100.406  1.00  0.00           C  
ATOM   4062  O   GLU A 251      38.213  -6.699 101.174  1.00  0.00           O  
ATOM   4063  CB  GLU A 251      38.171  -3.383 101.154  1.00  0.00           C  
ATOM   4064  CG  GLU A 251      37.781  -3.701 102.589  1.00  0.00           C  
ATOM   4065  CD  GLU A 251      37.056  -2.568 103.263  1.00  0.00           C  
ATOM   4066  OE1 GLU A 251      36.713  -1.624 102.591  1.00  0.00           O  
ATOM   4067  OE2 GLU A 251      36.845  -2.646 104.450  1.00  0.00           O  
ATOM   4068  H   GLU A 251      38.912  -3.237  98.716  1.00  0.00           H  
ATOM   4069  HA  GLU A 251      39.801  -4.776 100.972  1.00  0.00           H  
ATOM   4070 1HB  GLU A 251      38.809  -2.499 101.167  1.00  0.00           H  
ATOM   4071 2HB  GLU A 251      37.263  -3.123 100.610  1.00  0.00           H  
ATOM   4072 1HG  GLU A 251      37.139  -4.581 102.595  1.00  0.00           H  
ATOM   4073 2HG  GLU A 251      38.680  -3.937 103.155  1.00  0.00           H  
ATOM   4074  N   THR A 252      37.014  -5.757  99.522  1.00  0.00           N  
ATOM   4075  CA  THR A 252      36.017  -6.822  99.483  1.00  0.00           C  
ATOM   4076  C   THR A 252      36.410  -7.906  98.488  1.00  0.00           C  
ATOM   4077  O   THR A 252      35.929  -9.037  98.567  1.00  0.00           O  
ATOM   4078  CB  THR A 252      34.627  -6.268  99.123  1.00  0.00           C  
ATOM   4079  OG1 THR A 252      34.674  -5.656  97.828  1.00  0.00           O  
ATOM   4080  CG2 THR A 252      34.180  -5.238 100.150  1.00  0.00           C  
ATOM   4081  H   THR A 252      36.949  -4.999  98.859  1.00  0.00           H  
ATOM   4082  HA  THR A 252      35.965  -7.282 100.468  1.00  0.00           H  
ATOM   4083  HB  THR A 252      33.906  -7.084  99.098  1.00  0.00           H  
ATOM   4084  HG1 THR A 252      35.188  -4.847  97.876  1.00  0.00           H  
ATOM   4085 1HG2 THR A 252      33.195  -4.859  99.880  1.00  0.00           H  
ATOM   4086 2HG2 THR A 252      34.132  -5.704 101.134  1.00  0.00           H  
ATOM   4087 3HG2 THR A 252      34.893  -4.415 100.174  1.00  0.00           H  
ATOM   4088  N   GLY A 253      37.284  -7.557  97.551  1.00  0.00           N  
ATOM   4089  CA  GLY A 253      37.702  -8.484  96.508  1.00  0.00           C  
ATOM   4090  C   GLY A 253      36.644  -8.607  95.420  1.00  0.00           C  
ATOM   4091  O   GLY A 253      36.389  -9.697  94.906  1.00  0.00           O  
ATOM   4092  H   GLY A 253      37.667  -6.621  97.561  1.00  0.00           H  
ATOM   4093 1HA  GLY A 253      38.641  -8.142  96.071  1.00  0.00           H  
ATOM   4094 2HA  GLY A 253      37.891  -9.464  96.947  1.00  0.00           H  
ATOM   4095  N   ASP A 254      36.028  -7.481  95.071  1.00  0.00           N  
ATOM   4096  CA  ASP A 254      34.908  -7.479  94.140  1.00  0.00           C  
ATOM   4097  C   ASP A 254      35.298  -6.844  92.812  1.00  0.00           C  
ATOM   4098  O   ASP A 254      35.492  -5.631  92.724  1.00  0.00           O  
ATOM   4099  CB  ASP A 254      33.713  -6.731  94.738  1.00  0.00           C  
ATOM   4100  CG  ASP A 254      32.462  -6.827  93.875  1.00  0.00           C  
ATOM   4101  OD1 ASP A 254      32.552  -7.345  92.788  1.00  0.00           O  
ATOM   4102  OD2 ASP A 254      31.428  -6.382  94.313  1.00  0.00           O  
ATOM   4103  H   ASP A 254      36.346  -6.606  95.463  1.00  0.00           H  
ATOM   4104  HA  ASP A 254      34.622  -8.510  93.940  1.00  0.00           H  
ATOM   4105 1HB  ASP A 254      33.489  -7.136  95.725  1.00  0.00           H  
ATOM   4106 2HB  ASP A 254      33.970  -5.679  94.865  1.00  0.00           H  
ATOM   4107  N   PRO A 255      35.412  -7.669  91.777  1.00  0.00           N  
ATOM   4108  CA  PRO A 255      35.824  -7.197  90.461  1.00  0.00           C  
ATOM   4109  C   PRO A 255      34.732  -6.358  89.810  1.00  0.00           C  
ATOM   4110  O   PRO A 255      34.993  -5.597  88.879  1.00  0.00           O  
ATOM   4111  CB  PRO A 255      36.072  -8.498  89.690  1.00  0.00           C  
ATOM   4112  CG  PRO A 255      35.175  -9.489  90.348  1.00  0.00           C  
ATOM   4113  CD  PRO A 255      35.235  -9.136  91.810  1.00  0.00           C  
ATOM   4114  HA  PRO A 255      36.703  -6.562  90.580  1.00  0.00           H  
ATOM   4115 1HB  PRO A 255      35.842  -8.353  88.624  1.00  0.00           H  
ATOM   4116 2HB  PRO A 255      37.135  -8.775  89.754  1.00  0.00           H  
ATOM   4117 1HG  PRO A 255      34.158  -9.412  89.935  1.00  0.00           H  
ATOM   4118 2HG  PRO A 255      35.525 -10.512  90.144  1.00  0.00           H  
ATOM   4119 1HD  PRO A 255      34.290  -9.422  92.296  1.00  0.00           H  
ATOM   4120 2HD  PRO A 255      36.084  -9.656  92.279  1.00  0.00           H  
ATOM   4121  N   GLU A 256      33.509  -6.498  90.307  1.00  0.00           N  
ATOM   4122  CA  GLU A 256      32.376  -5.743  89.784  1.00  0.00           C  
ATOM   4123  C   GLU A 256      32.485  -4.267  90.147  1.00  0.00           C  
ATOM   4124  O   GLU A 256      32.132  -3.396  89.352  1.00  0.00           O  
ATOM   4125  CB  GLU A 256      31.061  -6.314  90.320  1.00  0.00           C  
ATOM   4126  CG  GLU A 256      29.812  -5.687  89.719  1.00  0.00           C  
ATOM   4127  CD  GLU A 256      29.669  -5.964  88.248  1.00  0.00           C  
ATOM   4128  OE1 GLU A 256      30.275  -6.896  87.776  1.00  0.00           O  
ATOM   4129  OE2 GLU A 256      28.952  -5.241  87.594  1.00  0.00           O  
ATOM   4130  H   GLU A 256      33.359  -7.147  91.069  1.00  0.00           H  
ATOM   4131  HA  GLU A 256      32.384  -5.819  88.697  1.00  0.00           H  
ATOM   4132 1HB  GLU A 256      31.024  -7.386  90.126  1.00  0.00           H  
ATOM   4133 2HB  GLU A 256      31.017  -6.176  91.401  1.00  0.00           H  
ATOM   4134 1HG  GLU A 256      28.936  -6.078  90.236  1.00  0.00           H  
ATOM   4135 2HG  GLU A 256      29.845  -4.610  89.879  1.00  0.00           H  
ATOM   4136  N   LEU A 257      32.975  -3.993  91.350  1.00  0.00           N  
ATOM   4137  CA  LEU A 257      33.251  -2.625  91.771  1.00  0.00           C  
ATOM   4138  C   LEU A 257      34.375  -2.011  90.947  1.00  0.00           C  
ATOM   4139  O   LEU A 257      34.355  -0.817  90.646  1.00  0.00           O  
ATOM   4140  CB  LEU A 257      33.625  -2.595  93.258  1.00  0.00           C  
ATOM   4141  CG  LEU A 257      32.510  -2.997  94.232  1.00  0.00           C  
ATOM   4142  CD1 LEU A 257      33.051  -2.988  95.656  1.00  0.00           C  
ATOM   4143  CD2 LEU A 257      31.338  -2.039  94.086  1.00  0.00           C  
ATOM   4144  H   LEU A 257      33.163  -4.753  91.991  1.00  0.00           H  
ATOM   4145  HA  LEU A 257      32.355  -2.025  91.607  1.00  0.00           H  
ATOM   4146 1HB  LEU A 257      34.464  -3.270  93.420  1.00  0.00           H  
ATOM   4147 2HB  LEU A 257      33.942  -1.585  93.516  1.00  0.00           H  
ATOM   4148  HG  LEU A 257      32.179  -4.012  94.009  1.00  0.00           H  
ATOM   4149 1HD1 LEU A 257      32.258  -3.274  96.348  1.00  0.00           H  
ATOM   4150 2HD1 LEU A 257      33.875  -3.696  95.736  1.00  0.00           H  
ATOM   4151 3HD1 LEU A 257      33.404  -1.988  95.904  1.00  0.00           H  
ATOM   4152 1HD2 LEU A 257      30.544  -2.325  94.778  1.00  0.00           H  
ATOM   4153 2HD2 LEU A 257      31.667  -1.024  94.311  1.00  0.00           H  
ATOM   4154 3HD2 LEU A 257      30.960  -2.079  93.064  1.00  0.00           H  
ATOM   4155  N   GLN A 258      35.353  -2.833  90.582  1.00  0.00           N  
ATOM   4156  CA  GLN A 258      36.422  -2.403  89.689  1.00  0.00           C  
ATOM   4157  C   GLN A 258      35.881  -2.067  88.306  1.00  0.00           C  
ATOM   4158  O   GLN A 258      36.317  -1.102  87.676  1.00  0.00           O  
ATOM   4159  CB  GLN A 258      37.499  -3.487  89.581  1.00  0.00           C  
ATOM   4160  CG  GLN A 258      38.703  -3.086  88.746  1.00  0.00           C  
ATOM   4161  CD  GLN A 258      39.492  -1.953  89.373  1.00  0.00           C  
ATOM   4162  OE1 GLN A 258      39.877  -2.020  90.543  1.00  0.00           O  
ATOM   4163  NE2 GLN A 258      39.736  -0.903  88.597  1.00  0.00           N  
ATOM   4164  H   GLN A 258      35.357  -3.778  90.935  1.00  0.00           H  
ATOM   4165  HA  GLN A 258      36.870  -1.498  90.098  1.00  0.00           H  
ATOM   4166 1HB  GLN A 258      37.854  -3.749  90.579  1.00  0.00           H  
ATOM   4167 2HB  GLN A 258      37.068  -4.386  89.141  1.00  0.00           H  
ATOM   4168 1HG  GLN A 258      39.364  -3.948  88.644  1.00  0.00           H  
ATOM   4169 2HG  GLN A 258      38.359  -2.761  87.763  1.00  0.00           H  
ATOM   4170 1HE2 GLN A 258      40.252  -0.124  88.955  1.00  0.00           H  
ATOM   4171 2HE2 GLN A 258      39.406  -0.890  87.653  1.00  0.00           H  
ATOM   4172  N   GLU A 259      34.932  -2.869  87.836  1.00  0.00           N  
ATOM   4173  CA  GLU A 259      34.277  -2.615  86.559  1.00  0.00           C  
ATOM   4174  C   GLU A 259      33.511  -1.297  86.584  1.00  0.00           C  
ATOM   4175  O   GLU A 259      33.511  -0.551  85.605  1.00  0.00           O  
ATOM   4176  CB  GLU A 259      33.327  -3.761  86.209  1.00  0.00           C  
ATOM   4177  CG  GLU A 259      34.022  -5.049  85.791  1.00  0.00           C  
ATOM   4178  CD  GLU A 259      34.872  -4.882  84.562  1.00  0.00           C  
ATOM   4179  OE1 GLU A 259      34.384  -4.354  83.592  1.00  0.00           O  
ATOM   4180  OE2 GLU A 259      36.012  -5.283  84.593  1.00  0.00           O  
ATOM   4181  H   GLU A 259      34.656  -3.674  88.379  1.00  0.00           H  
ATOM   4182  HA  GLU A 259      35.045  -2.535  85.787  1.00  0.00           H  
ATOM   4183 1HB  GLU A 259      32.696  -3.986  87.069  1.00  0.00           H  
ATOM   4184 2HB  GLU A 259      32.671  -3.455  85.394  1.00  0.00           H  
ATOM   4185 1HG  GLU A 259      34.653  -5.392  86.610  1.00  0.00           H  
ATOM   4186 2HG  GLU A 259      33.269  -5.812  85.604  1.00  0.00           H  
ATOM   4187  N   LEU A 260      32.863  -1.018  87.708  1.00  0.00           N  
ATOM   4188  CA  LEU A 260      32.187   0.258  87.906  1.00  0.00           C  
ATOM   4189  C   LEU A 260      33.176   1.417  87.866  1.00  0.00           C  
ATOM   4190  O   LEU A 260      32.899   2.463  87.282  1.00  0.00           O  
ATOM   4191  CB  LEU A 260      31.441   0.261  89.246  1.00  0.00           C  
ATOM   4192  CG  LEU A 260      30.161  -0.584  89.297  1.00  0.00           C  
ATOM   4193  CD1 LEU A 260      29.647  -0.643  90.730  1.00  0.00           C  
ATOM   4194  CD2 LEU A 260      29.118   0.018  88.367  1.00  0.00           C  
ATOM   4195  H   LEU A 260      32.834  -1.709  88.444  1.00  0.00           H  
ATOM   4196  HA  LEU A 260      31.476   0.404  87.093  1.00  0.00           H  
ATOM   4197 1HB  LEU A 260      32.113  -0.109  90.019  1.00  0.00           H  
ATOM   4198 2HB  LEU A 260      31.170   1.288  89.492  1.00  0.00           H  
ATOM   4199  HG  LEU A 260      30.385  -1.602  88.980  1.00  0.00           H  
ATOM   4200 1HD1 LEU A 260      28.739  -1.243  90.765  1.00  0.00           H  
ATOM   4201 2HD1 LEU A 260      30.406  -1.095  91.369  1.00  0.00           H  
ATOM   4202 3HD1 LEU A 260      29.431   0.365  91.080  1.00  0.00           H  
ATOM   4203 1HD2 LEU A 260      28.209  -0.582  88.402  1.00  0.00           H  
ATOM   4204 2HD2 LEU A 260      28.893   1.036  88.684  1.00  0.00           H  
ATOM   4205 3HD2 LEU A 260      29.504   0.033  87.348  1.00  0.00           H  
ATOM   4206  N   ALA A 261      34.332   1.221  88.494  1.00  0.00           N  
ATOM   4207  CA  ALA A 261      35.399   2.214  88.456  1.00  0.00           C  
ATOM   4208  C   ALA A 261      35.850   2.485  87.027  1.00  0.00           C  
ATOM   4209  O   ALA A 261      36.093   3.632  86.650  1.00  0.00           O  
ATOM   4210  CB  ALA A 261      36.578   1.756  89.305  1.00  0.00           C  
ATOM   4211  H   ALA A 261      34.473   0.365  89.008  1.00  0.00           H  
ATOM   4212  HA  ALA A 261      35.018   3.149  88.866  1.00  0.00           H  
ATOM   4213 1HB  ALA A 261      37.367   2.508  89.269  1.00  0.00           H  
ATOM   4214 2HB  ALA A 261      36.252   1.622  90.337  1.00  0.00           H  
ATOM   4215 3HB  ALA A 261      36.958   0.812  88.919  1.00  0.00           H  
ATOM   4216  N   LYS A 262      35.959   1.426  86.235  1.00  0.00           N  
ATOM   4217  CA  LYS A 262      36.270   1.557  84.816  1.00  0.00           C  
ATOM   4218  C   LYS A 262      35.250   2.440  84.109  1.00  0.00           C  
ATOM   4219  O   LYS A 262      35.613   3.338  83.351  1.00  0.00           O  
ATOM   4220  CB  LYS A 262      36.328   0.181  84.151  1.00  0.00           C  
ATOM   4221  CG  LYS A 262      37.536  -0.659  84.544  1.00  0.00           C  
ATOM   4222  CD  LYS A 262      37.505  -2.021  83.869  1.00  0.00           C  
ATOM   4223  CE  LYS A 262      38.640  -2.909  84.359  1.00  0.00           C  
ATOM   4224  NZ  LYS A 262      38.576  -4.272  83.767  1.00  0.00           N  
ATOM   4225  H   LYS A 262      35.823   0.505  86.624  1.00  0.00           H  
ATOM   4226  HA  LYS A 262      37.245   2.037  84.719  1.00  0.00           H  
ATOM   4227 1HB  LYS A 262      35.431  -0.383  84.405  1.00  0.00           H  
ATOM   4228 2HB  LYS A 262      36.343   0.302  83.067  1.00  0.00           H  
ATOM   4229 1HG  LYS A 262      38.451  -0.139  84.255  1.00  0.00           H  
ATOM   4230 2HG  LYS A 262      37.545  -0.797  85.625  1.00  0.00           H  
ATOM   4231 1HD  LYS A 262      36.554  -2.511  84.080  1.00  0.00           H  
ATOM   4232 2HD  LYS A 262      37.596  -1.895  82.790  1.00  0.00           H  
ATOM   4233 1HE  LYS A 262      39.595  -2.455  84.097  1.00  0.00           H  
ATOM   4234 2HE  LYS A 262      38.591  -2.996  85.445  1.00  0.00           H  
ATOM   4235 1HZ  LYS A 262      39.344  -4.827  84.116  1.00  0.00           H  
ATOM   4236 2HZ  LYS A 262      37.701  -4.709  84.019  1.00  0.00           H  
ATOM   4237 3HZ  LYS A 262      38.640  -4.205  82.761  1.00  0.00           H  
ATOM   4238  N   ARG A 263      33.973   2.176  84.361  1.00  0.00           N  
ATOM   4239  CA  ARG A 263      32.896   2.923  83.719  1.00  0.00           C  
ATOM   4240  C   ARG A 263      32.927   4.391  84.122  1.00  0.00           C  
ATOM   4241  O   ARG A 263      32.738   5.278  83.290  1.00  0.00           O  
ATOM   4242  CB  ARG A 263      31.544   2.329  84.081  1.00  0.00           C  
ATOM   4243  CG  ARG A 263      30.343   3.097  83.549  1.00  0.00           C  
ATOM   4244  CD  ARG A 263      30.327   3.130  82.065  1.00  0.00           C  
ATOM   4245  NE  ARG A 263      29.187   3.872  81.550  1.00  0.00           N  
ATOM   4246  CZ  ARG A 263      29.015   4.212  80.258  1.00  0.00           C  
ATOM   4247  NH1 ARG A 263      29.914   3.869  79.363  1.00  0.00           N  
ATOM   4248  NH2 ARG A 263      27.941   4.889  79.891  1.00  0.00           N  
ATOM   4249  H   ARG A 263      33.740   1.441  85.012  1.00  0.00           H  
ATOM   4250  HA  ARG A 263      33.037   2.873  82.639  1.00  0.00           H  
ATOM   4251 1HB  ARG A 263      31.478   1.312  83.699  1.00  0.00           H  
ATOM   4252 2HB  ARG A 263      31.447   2.278  85.166  1.00  0.00           H  
ATOM   4253 1HG  ARG A 263      29.425   2.621  83.892  1.00  0.00           H  
ATOM   4254 2HG  ARG A 263      30.379   4.124  83.914  1.00  0.00           H  
ATOM   4255 1HD  ARG A 263      31.237   3.607  81.699  1.00  0.00           H  
ATOM   4256 2HD  ARG A 263      30.272   2.112  81.679  1.00  0.00           H  
ATOM   4257  HE  ARG A 263      28.474   4.153  82.210  1.00  0.00           H  
ATOM   4258 1HH1 ARG A 263      30.735   3.351  79.644  1.00  0.00           H  
ATOM   4259 2HH1 ARG A 263      29.785   4.123  78.395  1.00  0.00           H  
ATOM   4260 1HH2 ARG A 263      27.249   5.152  80.578  1.00  0.00           H  
ATOM   4261 2HH2 ARG A 263      27.812   5.143  78.922  1.00  0.00           H  
ATOM   4262  N   ALA A 264      33.166   4.643  85.404  1.00  0.00           N  
ATOM   4263  CA  ALA A 264      33.278   6.006  85.911  1.00  0.00           C  
ATOM   4264  C   ALA A 264      34.396   6.764  85.206  1.00  0.00           C  
ATOM   4265  O   ALA A 264      34.223   7.920  84.816  1.00  0.00           O  
ATOM   4266  CB  ALA A 264      33.513   5.995  87.413  1.00  0.00           C  
ATOM   4267  H   ALA A 264      33.275   3.870  86.045  1.00  0.00           H  
ATOM   4268  HA  ALA A 264      32.344   6.529  85.706  1.00  0.00           H  
ATOM   4269 1HB  ALA A 264      33.592   7.019  87.778  1.00  0.00           H  
ATOM   4270 2HB  ALA A 264      32.676   5.499  87.909  1.00  0.00           H  
ATOM   4271 3HB  ALA A 264      34.433   5.457  87.635  1.00  0.00           H  
ATOM   4272  N   LYS A 265      35.541   6.110  85.048  1.00  0.00           N  
ATOM   4273  CA  LYS A 265      36.678   6.710  84.359  1.00  0.00           C  
ATOM   4274  C   LYS A 265      36.382   6.907  82.877  1.00  0.00           C  
ATOM   4275  O   LYS A 265      36.779   7.911  82.284  1.00  0.00           O  
ATOM   4276  CB  LYS A 265      37.928   5.847  84.537  1.00  0.00           C  
ATOM   4277  CG  LYS A 265      38.500   5.851  85.948  1.00  0.00           C  
ATOM   4278  CD  LYS A 265      39.704   4.928  86.058  1.00  0.00           C  
ATOM   4279  CE  LYS A 265      40.248   4.894  87.480  1.00  0.00           C  
ATOM   4280  NZ  LYS A 265      41.405   3.967  87.611  1.00  0.00           N  
ATOM   4281  H   LYS A 265      35.626   5.174  85.414  1.00  0.00           H  
ATOM   4282  HA  LYS A 265      36.865   7.693  84.792  1.00  0.00           H  
ATOM   4283 1HB  LYS A 265      37.698   4.815  84.272  1.00  0.00           H  
ATOM   4284 2HB  LYS A 265      38.708   6.193  83.858  1.00  0.00           H  
ATOM   4285 1HG  LYS A 265      38.803   6.864  86.215  1.00  0.00           H  
ATOM   4286 2HG  LYS A 265      37.735   5.522  86.651  1.00  0.00           H  
ATOM   4287 1HD  LYS A 265      39.418   3.918  85.764  1.00  0.00           H  
ATOM   4288 2HD  LYS A 265      40.490   5.274  85.388  1.00  0.00           H  
ATOM   4289 1HE  LYS A 265      40.564   5.894  87.773  1.00  0.00           H  
ATOM   4290 2HE  LYS A 265      39.461   4.571  88.162  1.00  0.00           H  
ATOM   4291 1HZ  LYS A 265      41.735   3.974  88.566  1.00  0.00           H  
ATOM   4292 2HZ  LYS A 265      41.118   3.032  87.359  1.00  0.00           H  
ATOM   4293 3HZ  LYS A 265      42.149   4.268  86.997  1.00  0.00           H  
ATOM   4294  N   GLU A 266      35.683   5.945  82.285  1.00  0.00           N  
ATOM   4295  CA  GLU A 266      35.281   6.040  80.888  1.00  0.00           C  
ATOM   4296  C   GLU A 266      34.436   7.285  80.642  1.00  0.00           C  
ATOM   4297  O   GLU A 266      34.710   8.061  79.725  1.00  0.00           O  
ATOM   4298  CB  GLU A 266      34.501   4.791  80.472  1.00  0.00           C  
ATOM   4299  CG  GLU A 266      34.079   4.772  79.009  1.00  0.00           C  
ATOM   4300  CD  GLU A 266      33.211   3.594  78.666  1.00  0.00           C  
ATOM   4301  OE1 GLU A 266      32.701   2.972  79.567  1.00  0.00           O  
ATOM   4302  OE2 GLU A 266      33.056   3.315  77.500  1.00  0.00           O  
ATOM   4303  H   GLU A 266      35.427   5.126  82.818  1.00  0.00           H  
ATOM   4304  HA  GLU A 266      36.178   6.122  80.273  1.00  0.00           H  
ATOM   4305 1HB  GLU A 266      35.107   3.905  80.656  1.00  0.00           H  
ATOM   4306 2HB  GLU A 266      33.601   4.705  81.080  1.00  0.00           H  
ATOM   4307 1HG  GLU A 266      33.534   5.689  78.786  1.00  0.00           H  
ATOM   4308 2HG  GLU A 266      34.972   4.753  78.385  1.00  0.00           H  
ATOM   4309  N   VAL A 267      33.411   7.470  81.465  1.00  0.00           N  
ATOM   4310  CA  VAL A 267      32.531   8.626  81.343  1.00  0.00           C  
ATOM   4311  C   VAL A 267      33.273   9.918  81.655  1.00  0.00           C  
ATOM   4312  O   VAL A 267      33.040  10.948  81.021  1.00  0.00           O  
ATOM   4313  CB  VAL A 267      31.328   8.486  82.295  1.00  0.00           C  
ATOM   4314  CG1 VAL A 267      30.490   9.756  82.286  1.00  0.00           C  
ATOM   4315  CG2 VAL A 267      30.488   7.282  81.895  1.00  0.00           C  
ATOM   4316  H   VAL A 267      33.235   6.792  82.193  1.00  0.00           H  
ATOM   4317  HA  VAL A 267      32.178   8.685  80.314  1.00  0.00           H  
ATOM   4318  HB  VAL A 267      31.696   8.351  83.313  1.00  0.00           H  
ATOM   4319 1HG1 VAL A 267      29.645   9.639  82.966  1.00  0.00           H  
ATOM   4320 2HG1 VAL A 267      31.102  10.597  82.611  1.00  0.00           H  
ATOM   4321 3HG1 VAL A 267      30.122   9.942  81.278  1.00  0.00           H  
ATOM   4322 1HG2 VAL A 267      29.640   7.189  82.573  1.00  0.00           H  
ATOM   4323 2HG2 VAL A 267      30.125   7.416  80.876  1.00  0.00           H  
ATOM   4324 3HG2 VAL A 267      31.096   6.380  81.949  1.00  0.00           H  
ATOM   4325  N   ALA A 268      34.168   9.859  82.635  1.00  0.00           N  
ATOM   4326  CA  ALA A 268      34.982  11.013  82.999  1.00  0.00           C  
ATOM   4327  C   ALA A 268      35.801  11.508  81.815  1.00  0.00           C  
ATOM   4328  O   ALA A 268      35.880  12.710  81.559  1.00  0.00           O  
ATOM   4329  CB  ALA A 268      35.896  10.670  84.167  1.00  0.00           C  
ATOM   4330  H   ALA A 268      34.289   8.994  83.138  1.00  0.00           H  
ATOM   4331  HA  ALA A 268      34.317  11.824  83.302  1.00  0.00           H  
ATOM   4332 1HB  ALA A 268      36.496  11.542  84.428  1.00  0.00           H  
ATOM   4333 2HB  ALA A 268      35.292  10.375  85.027  1.00  0.00           H  
ATOM   4334 3HB  ALA A 268      36.551   9.848  83.886  1.00  0.00           H  
ATOM   4335  N   ASP A 269      36.410  10.573  81.092  1.00  0.00           N  
ATOM   4336  CA  ASP A 269      37.179  10.908  79.899  1.00  0.00           C  
ATOM   4337  C   ASP A 269      36.293  11.525  78.826  1.00  0.00           C  
ATOM   4338  O   ASP A 269      36.676  12.496  78.175  1.00  0.00           O  
ATOM   4339  CB  ASP A 269      37.873   9.662  79.341  1.00  0.00           C  
ATOM   4340  CG  ASP A 269      39.101   9.258  80.146  1.00  0.00           C  
ATOM   4341  OD1 ASP A 269      39.611  10.081  80.867  1.00  0.00           O  
ATOM   4342  OD2 ASP A 269      39.518   8.130  80.029  1.00  0.00           O  
ATOM   4343  H   ASP A 269      36.338   9.605  81.376  1.00  0.00           H  
ATOM   4344  HA  ASP A 269      37.934  11.647  80.171  1.00  0.00           H  
ATOM   4345 1HB  ASP A 269      37.171   8.828  79.333  1.00  0.00           H  
ATOM   4346 2HB  ASP A 269      38.175   9.846  78.310  1.00  0.00           H  
ATOM   4347  N   ARG A 270      35.104  10.958  78.649  1.00  0.00           N  
ATOM   4348  CA  ARG A 270      34.140  11.485  77.692  1.00  0.00           C  
ATOM   4349  C   ARG A 270      33.709  12.898  78.065  1.00  0.00           C  
ATOM   4350  O   ARG A 270      33.579  13.766  77.201  1.00  0.00           O  
ATOM   4351  CB  ARG A 270      32.913  10.588  77.618  1.00  0.00           C  
ATOM   4352  CG  ARG A 270      31.778  11.124  76.761  1.00  0.00           C  
ATOM   4353  CD  ARG A 270      32.200  11.321  75.351  1.00  0.00           C  
ATOM   4354  NE  ARG A 270      31.118  11.831  74.526  1.00  0.00           N  
ATOM   4355  CZ  ARG A 270      31.271  12.329  73.284  1.00  0.00           C  
ATOM   4356  NH1 ARG A 270      32.466  12.378  72.738  1.00  0.00           N  
ATOM   4357  NH2 ARG A 270      30.220  12.769  72.614  1.00  0.00           N  
ATOM   4358  H   ARG A 270      34.865  10.140  79.191  1.00  0.00           H  
ATOM   4359  HA  ARG A 270      34.614  11.532  76.712  1.00  0.00           H  
ATOM   4360 1HB  ARG A 270      33.197   9.616  77.218  1.00  0.00           H  
ATOM   4361 2HB  ARG A 270      32.520  10.425  78.622  1.00  0.00           H  
ATOM   4362 1HG  ARG A 270      30.947  10.419  76.774  1.00  0.00           H  
ATOM   4363 2HG  ARG A 270      31.446  12.085  77.157  1.00  0.00           H  
ATOM   4364 1HD  ARG A 270      33.023  12.036  75.314  1.00  0.00           H  
ATOM   4365 2HD  ARG A 270      32.528  10.369  74.933  1.00  0.00           H  
ATOM   4366  HE  ARG A 270      30.183  11.809  74.911  1.00  0.00           H  
ATOM   4367 1HH1 ARG A 270      33.269  12.042  73.250  1.00  0.00           H  
ATOM   4368 2HH1 ARG A 270      32.581  12.752  71.808  1.00  0.00           H  
ATOM   4369 1HH2 ARG A 270      29.301  12.731  73.033  1.00  0.00           H  
ATOM   4370 2HH2 ARG A 270      30.335  13.143  71.683  1.00  0.00           H  
ATOM   4371  N   ALA A 271      33.491  13.123  79.355  1.00  0.00           N  
ATOM   4372  CA  ALA A 271      33.050  14.425  79.843  1.00  0.00           C  
ATOM   4373  C   ALA A 271      34.086  15.504  79.546  1.00  0.00           C  
ATOM   4374  O   ALA A 271      33.763  16.552  78.989  1.00  0.00           O  
ATOM   4375  CB  ALA A 271      32.764  14.363  81.337  1.00  0.00           C  
ATOM   4376  H   ALA A 271      33.631  12.373  80.017  1.00  0.00           H  
ATOM   4377  HA  ALA A 271      32.132  14.697  79.322  1.00  0.00           H  
ATOM   4378 1HB  ALA A 271      32.436  15.343  81.685  1.00  0.00           H  
ATOM   4379 2HB  ALA A 271      31.981  13.629  81.526  1.00  0.00           H  
ATOM   4380 3HB  ALA A 271      33.668  14.073  81.868  1.00  0.00           H  
ATOM   4381  N   ARG A 272      35.333  15.238  79.924  1.00  0.00           N  
ATOM   4382  CA  ARG A 272      36.406  16.212  79.757  1.00  0.00           C  
ATOM   4383  C   ARG A 272      36.851  16.297  78.302  1.00  0.00           C  
ATOM   4384  O   ARG A 272      37.396  17.312  77.868  1.00  0.00           O  
ATOM   4385  CB  ARG A 272      37.599  15.847  80.628  1.00  0.00           C  
ATOM   4386  CG  ARG A 272      38.362  14.610  80.183  1.00  0.00           C  
ATOM   4387  CD  ARG A 272      39.359  14.185  81.200  1.00  0.00           C  
ATOM   4388  NE  ARG A 272      40.037  12.959  80.813  1.00  0.00           N  
ATOM   4389  CZ  ARG A 272      41.170  12.908  80.085  1.00  0.00           C  
ATOM   4390  NH1 ARG A 272      41.737  14.020  79.672  1.00  0.00           N  
ATOM   4391  NH2 ARG A 272      41.711  11.741  79.785  1.00  0.00           N  
ATOM   4392  H   ARG A 272      35.541  14.340  80.337  1.00  0.00           H  
ATOM   4393  HA  ARG A 272      36.031  17.194  80.046  1.00  0.00           H  
ATOM   4394 1HB  ARG A 272      38.302  16.679  80.649  1.00  0.00           H  
ATOM   4395 2HB  ARG A 272      37.264  15.678  81.652  1.00  0.00           H  
ATOM   4396 1HG  ARG A 272      37.663  13.789  80.026  1.00  0.00           H  
ATOM   4397 2HG  ARG A 272      38.889  14.823  79.253  1.00  0.00           H  
ATOM   4398 1HD  ARG A 272      40.109  14.967  81.322  1.00  0.00           H  
ATOM   4399 2HD  ARG A 272      38.858  14.012  82.151  1.00  0.00           H  
ATOM   4400  HE  ARG A 272      39.632  12.083  81.113  1.00  0.00           H  
ATOM   4401 1HH1 ARG A 272      41.323  14.914  79.902  1.00  0.00           H  
ATOM   4402 2HH1 ARG A 272      42.586  13.982  79.127  1.00  0.00           H  
ATOM   4403 1HH2 ARG A 272      41.276  10.885  80.102  1.00  0.00           H  
ATOM   4404 2HH2 ARG A 272      42.560  11.702  79.240  1.00  0.00           H  
ATOM   4405  N   GLU A 273      36.617  15.223  77.554  1.00  0.00           N  
ATOM   4406  CA  GLU A 273      36.868  15.224  76.117  1.00  0.00           C  
ATOM   4407  C   GLU A 273      36.050  16.301  75.415  1.00  0.00           C  
ATOM   4408  O   GLU A 273      36.598  17.147  74.708  1.00  0.00           O  
ATOM   4409  CB  GLU A 273      36.543  13.853  75.517  1.00  0.00           C  
ATOM   4410  CG  GLU A 273      36.737  13.763  74.010  1.00  0.00           C  
ATOM   4411  CD  GLU A 273      36.253  12.461  73.435  1.00  0.00           C  
ATOM   4412  OE1 GLU A 273      35.290  11.933  73.938  1.00  0.00           O  
ATOM   4413  OE2 GLU A 273      36.846  11.995  72.491  1.00  0.00           O  
ATOM   4414  H   GLU A 273      36.256  14.388  77.990  1.00  0.00           H  
ATOM   4415  HA  GLU A 273      37.922  15.447  75.950  1.00  0.00           H  
ATOM   4416 1HB  GLU A 273      37.173  13.094  75.982  1.00  0.00           H  
ATOM   4417 2HB  GLU A 273      35.506  13.596  75.738  1.00  0.00           H  
ATOM   4418 1HG  GLU A 273      36.196  14.581  73.536  1.00  0.00           H  
ATOM   4419 2HG  GLU A 273      37.795  13.884  73.784  1.00  0.00           H  
ATOM   4420  N   LEU A 274      34.737  16.264  75.615  1.00  0.00           N  
ATOM   4421  CA  LEU A 274      33.842  17.236  74.999  1.00  0.00           C  
ATOM   4422  C   LEU A 274      34.063  18.629  75.573  1.00  0.00           C  
ATOM   4423  O   LEU A 274      34.038  19.622  74.846  1.00  0.00           O  
ATOM   4424  CB  LEU A 274      32.380  16.819  75.204  1.00  0.00           C  
ATOM   4425  CG  LEU A 274      31.332  17.709  74.525  1.00  0.00           C  
ATOM   4426  CD1 LEU A 274      31.599  17.758  73.027  1.00  0.00           C  
ATOM   4427  CD2 LEU A 274      29.941  17.166  74.815  1.00  0.00           C  
ATOM   4428  H   LEU A 274      34.349  15.545  76.207  1.00  0.00           H  
ATOM   4429  HA  LEU A 274      34.060  17.280  73.932  1.00  0.00           H  
ATOM   4430 1HB  LEU A 274      32.252  15.807  74.822  1.00  0.00           H  
ATOM   4431 2HB  LEU A 274      32.168  16.812  76.273  1.00  0.00           H  
ATOM   4432  HG  LEU A 274      31.413  18.726  74.911  1.00  0.00           H  
ATOM   4433 1HD1 LEU A 274      30.854  18.390  72.544  1.00  0.00           H  
ATOM   4434 2HD1 LEU A 274      32.594  18.168  72.848  1.00  0.00           H  
ATOM   4435 3HD1 LEU A 274      31.542  16.751  72.615  1.00  0.00           H  
ATOM   4436 1HD2 LEU A 274      29.195  17.800  74.332  1.00  0.00           H  
ATOM   4437 2HD2 LEU A 274      29.858  16.150  74.427  1.00  0.00           H  
ATOM   4438 3HD2 LEU A 274      29.770  17.159  75.892  1.00  0.00           H  
ATOM   4439  N   ALA A 275      34.278  18.696  76.882  1.00  0.00           N  
ATOM   4440  CA  ALA A 275      34.540  19.966  77.552  1.00  0.00           C  
ATOM   4441  C   ALA A 275      35.758  20.660  76.956  1.00  0.00           C  
ATOM   4442  O   ALA A 275      35.735  21.865  76.703  1.00  0.00           O  
ATOM   4443  CB  ALA A 275      34.733  19.748  79.045  1.00  0.00           C  
ATOM   4444  H   ALA A 275      34.258  17.847  77.428  1.00  0.00           H  
ATOM   4445  HA  ALA A 275      33.681  20.620  77.401  1.00  0.00           H  
ATOM   4446 1HB  ALA A 275      34.927  20.704  79.531  1.00  0.00           H  
ATOM   4447 2HB  ALA A 275      33.831  19.303  79.468  1.00  0.00           H  
ATOM   4448 3HB  ALA A 275      35.576  19.079  79.209  1.00  0.00           H  
ATOM   4449  N   LYS A 276      36.819  19.894  76.732  1.00  0.00           N  
ATOM   4450  CA  LYS A 276      38.032  20.423  76.118  1.00  0.00           C  
ATOM   4451  C   LYS A 276      37.789  20.805  74.663  1.00  0.00           C  
ATOM   4452  O   LYS A 276      38.275  21.834  74.191  1.00  0.00           O  
ATOM   4453  CB  LYS A 276      39.171  19.405  76.212  1.00  0.00           C  
ATOM   4454  CG  LYS A 276      40.505  19.901  75.670  1.00  0.00           C  
ATOM   4455  CD  LYS A 276      41.602  18.868  75.876  1.00  0.00           C  
ATOM   4456  CE  LYS A 276      42.935  19.359  75.330  1.00  0.00           C  
ATOM   4457  NZ  LYS A 276      44.019  18.359  75.526  1.00  0.00           N  
ATOM   4458  H   LYS A 276      36.786  18.920  76.996  1.00  0.00           H  
ATOM   4459  HA  LYS A 276      38.325  21.328  76.652  1.00  0.00           H  
ATOM   4460 1HB  LYS A 276      39.317  19.119  77.253  1.00  0.00           H  
ATOM   4461 2HB  LYS A 276      38.899  18.505  75.660  1.00  0.00           H  
ATOM   4462 1HG  LYS A 276      40.409  20.109  74.603  1.00  0.00           H  
ATOM   4463 2HG  LYS A 276      40.783  20.822  76.178  1.00  0.00           H  
ATOM   4464 1HD  LYS A 276      41.710  18.658  76.941  1.00  0.00           H  
ATOM   4465 2HD  LYS A 276      41.332  17.942  75.367  1.00  0.00           H  
ATOM   4466 1HE  LYS A 276      42.838  19.567  74.266  1.00  0.00           H  
ATOM   4467 2HE  LYS A 276      43.215  20.284  75.834  1.00  0.00           H  
ATOM   4468 1HZ  LYS A 276      44.885  18.722  75.153  1.00  0.00           H  
ATOM   4469 2HZ  LYS A 276      44.131  18.173  76.514  1.00  0.00           H  
ATOM   4470 3HZ  LYS A 276      43.780  17.503  75.048  1.00  0.00           H  
ATOM   4471  N   LYS A 277      37.035  19.972  73.956  1.00  0.00           N  
ATOM   4472  CA  LYS A 277      36.705  20.231  72.559  1.00  0.00           C  
ATOM   4473  C   LYS A 277      36.035  21.589  72.397  1.00  0.00           C  
ATOM   4474  O   LYS A 277      36.358  22.348  71.482  1.00  0.00           O  
ATOM   4475  CB  LYS A 277      35.802  19.129  72.007  1.00  0.00           C  
ATOM   4476  CG  LYS A 277      35.445  19.285  70.535  1.00  0.00           C  
ATOM   4477  CD  LYS A 277      34.604  18.117  70.042  1.00  0.00           C  
ATOM   4478  CE  LYS A 277      34.218  18.289  68.581  1.00  0.00           C  
ATOM   4479  NZ  LYS A 277      33.408  17.146  68.081  1.00  0.00           N  
ATOM   4480  H   LYS A 277      36.681  19.134  74.396  1.00  0.00           H  
ATOM   4481  HA  LYS A 277      37.630  20.250  71.983  1.00  0.00           H  
ATOM   4482 1HB  LYS A 277      36.289  18.162  72.132  1.00  0.00           H  
ATOM   4483 2HB  LYS A 277      34.871  19.102  72.576  1.00  0.00           H  
ATOM   4484 1HG  LYS A 277      34.885  20.211  70.393  1.00  0.00           H  
ATOM   4485 2HG  LYS A 277      36.358  19.341  69.944  1.00  0.00           H  
ATOM   4486 1HD  LYS A 277      35.170  17.190  70.153  1.00  0.00           H  
ATOM   4487 2HD  LYS A 277      33.697  18.042  70.642  1.00  0.00           H  
ATOM   4488 1HE  LYS A 277      33.641  19.206  68.463  1.00  0.00           H  
ATOM   4489 2HE  LYS A 277      35.118  18.373  67.973  1.00  0.00           H  
ATOM   4490 1HZ  LYS A 277      33.172  17.298  67.111  1.00  0.00           H  
ATOM   4491 2HZ  LYS A 277      33.940  16.291  68.168  1.00  0.00           H  
ATOM   4492 3HZ  LYS A 277      32.560  17.070  68.624  1.00  0.00           H  
ATOM   4493  N   SER A 278      35.097  21.892  73.289  1.00  0.00           N  
ATOM   4494  CA  SER A 278      34.413  23.179  73.277  1.00  0.00           C  
ATOM   4495  C   SER A 278      35.337  24.299  73.739  1.00  0.00           C  
ATOM   4496  O   SER A 278      35.466  25.325  73.070  1.00  0.00           O  
ATOM   4497  OXT SER A 278      35.949  24.188  74.766  1.00  0.00           O  
ATOM   4498  CB  SER A 278      33.186  23.124  74.165  1.00  0.00           C  
ATOM   4499  OG  SER A 278      32.590  24.389  74.277  1.00  0.00           O  
ATOM   4500  H   SER A 278      34.853  21.211  73.996  1.00  0.00           H  
ATOM   4501  HA  SER A 278      34.112  23.401  72.252  1.00  0.00           H  
ATOM   4502 1HB  SER A 278      32.469  22.417  73.751  1.00  0.00           H  
ATOM   4503 2HB  SER A 278      33.468  22.764  75.154  1.00  0.00           H  
ATOM   4504  HG  SER A 278      31.730  24.313  73.858  1.00  0.00           H  
TER                                                                             
ATOM   4506  N   ASP B   1       4.885 -11.228  43.962  1.00  0.00           N  
ATOM   4507  CA  ASP B   1       3.802 -10.988  43.008  1.00  0.00           C  
ATOM   4508  C   ASP B   1       4.154  -9.906  41.983  1.00  0.00           C  
ATOM   4509  O   ASP B   1       3.715  -9.974  40.834  1.00  0.00           O  
ATOM   4510  CB  ASP B   1       2.540 -10.645  43.764  1.00  0.00           C  
ATOM   4511  CG  ASP B   1       2.149 -11.812  44.656  1.00  0.00           C  
ATOM   4512  OD1 ASP B   1       1.868 -12.875  44.168  1.00  0.00           O  
ATOM   4513  OD2 ASP B   1       2.178 -11.623  45.857  1.00  0.00           O  
ATOM   4514 1H   ASP B   1       4.631 -12.011  44.553  1.00  0.00           H  
ATOM   4515 2H   ASP B   1       5.705 -11.469  43.425  1.00  0.00           H  
ATOM   4516 3H   ASP B   1       5.061 -10.420  44.532  1.00  0.00           H  
ATOM   4517  HA  ASP B   1       3.625 -11.916  42.462  1.00  0.00           H  
ATOM   4518 1HB  ASP B   1       2.697  -9.754  44.369  1.00  0.00           H  
ATOM   4519 2HB  ASP B   1       1.732 -10.438  43.062  1.00  0.00           H  
ATOM   4520  N   ILE B   2       4.928  -8.889  42.392  1.00  0.00           N  
ATOM   4521  CA  ILE B   2       5.308  -7.830  41.455  1.00  0.00           C  
ATOM   4522  C   ILE B   2       6.284  -8.386  40.423  1.00  0.00           C  
ATOM   4523  O   ILE B   2       6.162  -8.106  39.227  1.00  0.00           O  
ATOM   4524  CB  ILE B   2       5.934  -6.614  42.171  1.00  0.00           C  
ATOM   4525  CG1 ILE B   2       4.864  -5.950  43.066  1.00  0.00           C  
ATOM   4526  CG2 ILE B   2       6.448  -5.594  41.105  1.00  0.00           C  
ATOM   4527  CD1 ILE B   2       5.397  -4.939  44.019  1.00  0.00           C  
ATOM   4528  H   ILE B   2       5.282  -8.844  43.337  1.00  0.00           H  
ATOM   4529  HA  ILE B   2       4.421  -7.492  40.928  1.00  0.00           H  
ATOM   4530  HB  ILE B   2       6.764  -6.935  42.806  1.00  0.00           H  
ATOM   4531 1HG1 ILE B   2       4.144  -5.457  42.440  1.00  0.00           H  
ATOM   4532 2HG1 ILE B   2       4.363  -6.722  43.635  1.00  0.00           H  
ATOM   4533 1HG2 ILE B   2       6.890  -4.727  41.578  1.00  0.00           H  
ATOM   4534 2HG2 ILE B   2       7.208  -6.060  40.481  1.00  0.00           H  
ATOM   4535 3HG2 ILE B   2       5.617  -5.275  40.476  1.00  0.00           H  
ATOM   4536 1HD1 ILE B   2       4.591  -4.511  44.609  1.00  0.00           H  
ATOM   4537 2HD1 ILE B   2       6.121  -5.404  44.686  1.00  0.00           H  
ATOM   4538 3HD1 ILE B   2       5.855  -4.172  43.470  1.00  0.00           H  
ATOM   4539  N   GLU B   3       7.286  -9.122  40.896  1.00  0.00           N  
ATOM   4540  CA  GLU B   3       8.299  -9.734  40.049  1.00  0.00           C  
ATOM   4541  C   GLU B   3       7.677 -10.754  39.094  1.00  0.00           C  
ATOM   4542  O   GLU B   3       8.113 -10.890  37.950  1.00  0.00           O  
ATOM   4543  CB  GLU B   3       9.372 -10.406  40.907  1.00  0.00           C  
ATOM   4544  CG  GLU B   3      10.205  -9.444  41.741  1.00  0.00           C  
ATOM   4545  CD  GLU B   3       9.509  -9.010  43.001  1.00  0.00           C  
ATOM   4546  OE1 GLU B   3       8.408  -9.447  43.230  1.00  0.00           O  
ATOM   4547  OE2 GLU B   3      10.082  -8.240  43.736  1.00  0.00           O  
ATOM   4548  H   GLU B   3       7.351  -9.279  41.902  1.00  0.00           H  
ATOM   4549  HA  GLU B   3       8.761  -8.948  39.453  1.00  0.00           H  
ATOM   4550 1HB  GLU B   3       8.903 -11.118  41.586  1.00  0.00           H  
ATOM   4551 2HB  GLU B   3      10.052 -10.967  40.265  1.00  0.00           H  
ATOM   4552 1HG  GLU B   3      11.144  -9.928  42.006  1.00  0.00           H  
ATOM   4553 2HG  GLU B   3      10.438  -8.566  41.139  1.00  0.00           H  
ATOM   4554  N   GLU B   4       6.665 -11.485  39.570  1.00  0.00           N  
ATOM   4555  CA  GLU B   4       5.971 -12.431  38.720  1.00  0.00           C  
ATOM   4556  C   GLU B   4       5.246 -11.672  37.615  1.00  0.00           C  
ATOM   4557  O   GLU B   4       5.280 -12.089  36.453  1.00  0.00           O  
ATOM   4558  CB  GLU B   4       4.978 -13.271  39.516  1.00  0.00           C  
ATOM   4559  CG  GLU B   4       5.587 -14.233  40.540  1.00  0.00           C  
ATOM   4560  CD  GLU B   4       5.903 -13.602  41.877  1.00  0.00           C  
ATOM   4561  OE1 GLU B   4       6.223 -12.431  41.939  1.00  0.00           O  
ATOM   4562  OE2 GLU B   4       5.739 -14.279  42.868  1.00  0.00           O  
ATOM   4563  H   GLU B   4       6.412 -11.394  40.550  1.00  0.00           H  
ATOM   4564  HA  GLU B   4       6.703 -13.097  38.261  1.00  0.00           H  
ATOM   4565 1HB  GLU B   4       4.294 -12.607  40.045  1.00  0.00           H  
ATOM   4566 2HB  GLU B   4       4.377 -13.861  38.824  1.00  0.00           H  
ATOM   4567 1HG  GLU B   4       4.905 -15.066  40.691  1.00  0.00           H  
ATOM   4568 2HG  GLU B   4       6.510 -14.633  40.118  1.00  0.00           H  
ATOM   4569  N   ALA B   5       4.601 -10.542  37.968  1.00  0.00           N  
ATOM   4570  CA  ALA B   5       3.939  -9.711  36.974  1.00  0.00           C  
ATOM   4571  C   ALA B   5       4.971  -9.201  35.977  1.00  0.00           C  
ATOM   4572  O   ALA B   5       4.685  -9.093  34.786  1.00  0.00           O  
ATOM   4573  CB  ALA B   5       3.210  -8.550  37.625  1.00  0.00           C  
ATOM   4574  H   ALA B   5       4.527 -10.281  38.957  1.00  0.00           H  
ATOM   4575  HA  ALA B   5       3.224 -10.329  36.440  1.00  0.00           H  
ATOM   4576 1HB  ALA B   5       2.713  -7.955  36.861  1.00  0.00           H  
ATOM   4577 2HB  ALA B   5       2.470  -8.934  38.328  1.00  0.00           H  
ATOM   4578 3HB  ALA B   5       3.920  -7.926  38.159  1.00  0.00           H  
ATOM   4579  N   LYS B   6       6.177  -8.889  36.451  1.00  0.00           N  
ATOM   4580  CA  LYS B   6       7.233  -8.416  35.572  1.00  0.00           C  
ATOM   4581  C   LYS B   6       7.591  -9.482  34.542  1.00  0.00           C  
ATOM   4582  O   LYS B   6       7.699  -9.175  33.348  1.00  0.00           O  
ATOM   4583  CB  LYS B   6       8.449  -7.972  36.395  1.00  0.00           C  
ATOM   4584  CG  LYS B   6       9.607  -7.323  35.619  1.00  0.00           C  
ATOM   4585  CD  LYS B   6      10.668  -6.750  36.600  1.00  0.00           C  
ATOM   4586  CE  LYS B   6      11.829  -6.081  35.868  1.00  0.00           C  
ATOM   4587  NZ  LYS B   6      12.793  -5.402  36.819  1.00  0.00           N  
ATOM   4588  H   LYS B   6       6.326  -8.919  37.465  1.00  0.00           H  
ATOM   4589  HA  LYS B   6       6.852  -7.578  35.018  1.00  0.00           H  
ATOM   4590 1HB  LYS B   6       8.122  -7.323  37.196  1.00  0.00           H  
ATOM   4591 2HB  LYS B   6       8.877  -8.845  36.865  1.00  0.00           H  
ATOM   4592 1HG  LYS B   6      10.078  -8.075  34.977  1.00  0.00           H  
ATOM   4593 2HG  LYS B   6       9.230  -6.523  34.989  1.00  0.00           H  
ATOM   4594 1HD  LYS B   6      10.213  -6.022  37.265  1.00  0.00           H  
ATOM   4595 2HD  LYS B   6      11.067  -7.563  37.211  1.00  0.00           H  
ATOM   4596 1HE  LYS B   6      12.368  -6.845  35.312  1.00  0.00           H  
ATOM   4597 2HE  LYS B   6      11.440  -5.341  35.169  1.00  0.00           H  
ATOM   4598 1HZ  LYS B   6      13.545  -4.990  36.290  1.00  0.00           H  
ATOM   4599 2HZ  LYS B   6      12.323  -4.639  37.355  1.00  0.00           H  
ATOM   4600 3HZ  LYS B   6      13.172  -6.072  37.468  1.00  0.00           H  
ATOM   4601  N   GLU B   7       7.746 -10.733  34.983  1.00  0.00           N  
ATOM   4602  CA  GLU B   7       8.038 -11.804  34.037  1.00  0.00           C  
ATOM   4603  C   GLU B   7       6.875 -12.054  33.081  1.00  0.00           C  
ATOM   4604  O   GLU B   7       7.097 -12.280  31.889  1.00  0.00           O  
ATOM   4605  CB  GLU B   7       8.406 -13.094  34.769  1.00  0.00           C  
ATOM   4606  CG  GLU B   7       9.777 -13.064  35.426  1.00  0.00           C  
ATOM   4607  CD  GLU B   7      10.871 -12.905  34.391  1.00  0.00           C  
ATOM   4608  OE1 GLU B   7      10.770 -13.545  33.365  1.00  0.00           O  
ATOM   4609  OE2 GLU B   7      11.783 -12.147  34.607  1.00  0.00           O  
ATOM   4610  H   GLU B   7       7.705 -10.916  35.991  1.00  0.00           H  
ATOM   4611  HA  GLU B   7       8.899 -11.503  33.441  1.00  0.00           H  
ATOM   4612 1HB  GLU B   7       7.666 -13.287  35.551  1.00  0.00           H  
ATOM   4613 2HB  GLU B   7       8.374 -13.931  34.073  1.00  0.00           H  
ATOM   4614 1HG  GLU B   7       9.818 -12.224  36.123  1.00  0.00           H  
ATOM   4615 2HG  GLU B   7       9.931 -13.983  35.989  1.00  0.00           H  
ATOM   4616  N   GLU B   8       5.634 -11.960  33.574  1.00  0.00           N  
ATOM   4617  CA  GLU B   8       4.487 -12.172  32.703  1.00  0.00           C  
ATOM   4618  C   GLU B   8       4.424 -11.043  31.682  1.00  0.00           C  
ATOM   4619  O   GLU B   8       4.135 -11.278  30.508  1.00  0.00           O  
ATOM   4620  CB  GLU B   8       3.192 -12.257  33.515  1.00  0.00           C  
ATOM   4621  CG  GLU B   8       1.909 -12.555  32.707  1.00  0.00           C  
ATOM   4622  CD  GLU B   8       1.875 -13.929  32.057  1.00  0.00           C  
ATOM   4623  OE1 GLU B   8       2.664 -14.780  32.414  1.00  0.00           O  
ATOM   4624  OE2 GLU B   8       1.023 -14.142  31.228  1.00  0.00           O  
ATOM   4625  H   GLU B   8       5.496 -11.802  34.577  1.00  0.00           H  
ATOM   4626  HA  GLU B   8       4.621 -13.111  32.170  1.00  0.00           H  
ATOM   4627 1HB  GLU B   8       3.299 -13.035  34.272  1.00  0.00           H  
ATOM   4628 2HB  GLU B   8       3.047 -11.326  34.044  1.00  0.00           H  
ATOM   4629 1HG  GLU B   8       1.053 -12.459  33.371  1.00  0.00           H  
ATOM   4630 2HG  GLU B   8       1.812 -11.801  31.932  1.00  0.00           H  
ATOM   4631  N   SER B   9       4.724  -9.815  32.121  1.00  0.00           N  
ATOM   4632  CA  SER B   9       4.697  -8.659  31.249  1.00  0.00           C  
ATOM   4633  C   SER B   9       5.712  -8.830  30.133  1.00  0.00           C  
ATOM   4634  O   SER B   9       5.425  -8.529  28.968  1.00  0.00           O  
ATOM   4635  CB  SER B   9       5.019  -7.397  32.033  1.00  0.00           C  
ATOM   4636  OG  SER B   9       4.031  -7.118  32.992  1.00  0.00           O  
ATOM   4637  H   SER B   9       4.924  -9.678  33.107  1.00  0.00           H  
ATOM   4638  HA  SER B   9       3.707  -8.585  30.820  1.00  0.00           H  
ATOM   4639 1HB  SER B   9       5.980  -7.504  32.523  1.00  0.00           H  
ATOM   4640 2HB  SER B   9       5.103  -6.567  31.342  1.00  0.00           H  
ATOM   4641  HG  SER B   9       4.175  -7.769  33.718  1.00  0.00           H  
ATOM   4642  N   ARG B  10       6.897  -9.341  30.486  1.00  0.00           N  
ATOM   4643  CA  ARG B  10       7.943  -9.606  29.516  1.00  0.00           C  
ATOM   4644  C   ARG B  10       7.442 -10.615  28.485  1.00  0.00           C  
ATOM   4645  O   ARG B  10       7.547 -10.376  27.283  1.00  0.00           O  
ATOM   4646  CB  ARG B  10       9.195 -10.131  30.208  1.00  0.00           C  
ATOM   4647  CG  ARG B  10      10.381 -10.394  29.296  1.00  0.00           C  
ATOM   4648  CD  ARG B  10      11.574 -10.934  30.050  1.00  0.00           C  
ATOM   4649  NE  ARG B  10      11.361 -12.285  30.619  1.00  0.00           N  
ATOM   4650  CZ  ARG B  10      11.399 -13.443  29.929  1.00  0.00           C  
ATOM   4651  NH1 ARG B  10      11.605 -13.471  28.619  1.00  0.00           N  
ATOM   4652  NH2 ARG B  10      11.233 -14.557  30.611  1.00  0.00           N  
ATOM   4653  H   ARG B  10       7.088  -9.499  31.481  1.00  0.00           H  
ATOM   4654  HA  ARG B  10       8.192  -8.679  29.005  1.00  0.00           H  
ATOM   4655 1HB  ARG B  10       9.505  -9.429  30.979  1.00  0.00           H  
ATOM   4656 2HB  ARG B  10       8.964 -11.069  30.707  1.00  0.00           H  
ATOM   4657 1HG  ARG B  10      10.096 -11.111  28.522  1.00  0.00           H  
ATOM   4658 2HG  ARG B  10      10.678  -9.460  28.819  1.00  0.00           H  
ATOM   4659 1HD  ARG B  10      12.436 -10.972  29.387  1.00  0.00           H  
ATOM   4660 2HD  ARG B  10      11.794 -10.259  30.878  1.00  0.00           H  
ATOM   4661  HE  ARG B  10      11.214 -12.386  31.643  1.00  0.00           H  
ATOM   4662 1HH1 ARG B  10      11.731 -12.605  28.095  1.00  0.00           H  
ATOM   4663 2HH1 ARG B  10      11.629 -14.351  28.125  1.00  0.00           H  
ATOM   4664 1HH2 ARG B  10      11.088 -14.476  31.633  1.00  0.00           H  
ATOM   4665 2HH2 ARG B  10      11.256 -15.455  30.154  1.00  0.00           H  
ATOM   4666  N   LYS B  11       6.840 -11.720  28.952  1.00  0.00           N  
ATOM   4667  CA  LYS B  11       6.338 -12.751  28.047  1.00  0.00           C  
ATOM   4668  C   LYS B  11       5.307 -12.182  27.079  1.00  0.00           C  
ATOM   4669  O   LYS B  11       5.333 -12.514  25.890  1.00  0.00           O  
ATOM   4670  CB  LYS B  11       5.713 -13.894  28.854  1.00  0.00           C  
ATOM   4671  CG  LYS B  11       6.711 -14.769  29.610  1.00  0.00           C  
ATOM   4672  CD  LYS B  11       5.987 -15.831  30.442  1.00  0.00           C  
ATOM   4673  CE  LYS B  11       6.960 -16.677  31.245  1.00  0.00           C  
ATOM   4674  NZ  LYS B  11       6.247 -17.627  32.144  1.00  0.00           N  
ATOM   4675  H   LYS B  11       6.780 -11.862  29.967  1.00  0.00           H  
ATOM   4676  HA  LYS B  11       7.172 -13.138  27.468  1.00  0.00           H  
ATOM   4677 1HB  LYS B  11       5.017 -13.483  29.583  1.00  0.00           H  
ATOM   4678 2HB  LYS B  11       5.141 -14.533  28.185  1.00  0.00           H  
ATOM   4679 1HG  LYS B  11       7.371 -15.260  28.895  1.00  0.00           H  
ATOM   4680 2HG  LYS B  11       7.319 -14.150  30.264  1.00  0.00           H  
ATOM   4681 1HD  LYS B  11       5.290 -15.343  31.131  1.00  0.00           H  
ATOM   4682 2HD  LYS B  11       5.416 -16.480  29.782  1.00  0.00           H  
ATOM   4683 1HE  LYS B  11       7.586 -17.244  30.558  1.00  0.00           H  
ATOM   4684 2HE  LYS B  11       7.593 -16.023  31.848  1.00  0.00           H  
ATOM   4685 1HZ  LYS B  11       6.918 -18.176  32.663  1.00  0.00           H  
ATOM   4686 2HZ  LYS B  11       5.676 -17.089  32.790  1.00  0.00           H  
ATOM   4687 3HZ  LYS B  11       5.658 -18.241  31.601  1.00  0.00           H  
ATOM   4688  N   ILE B  12       4.427 -11.300  27.567  1.00  0.00           N  
ATOM   4689  CA  ILE B  12       3.425 -10.678  26.719  1.00  0.00           C  
ATOM   4690  C   ILE B  12       4.111  -9.807  25.666  1.00  0.00           C  
ATOM   4691  O   ILE B  12       3.795  -9.878  24.480  1.00  0.00           O  
ATOM   4692  CB  ILE B  12       2.438  -9.829  27.561  1.00  0.00           C  
ATOM   4693  CG1 ILE B  12       1.582 -10.769  28.474  1.00  0.00           C  
ATOM   4694  CG2 ILE B  12       1.514  -8.985  26.611  1.00  0.00           C  
ATOM   4695  CD1 ILE B  12       0.826 -10.056  29.601  1.00  0.00           C  
ATOM   4696  H   ILE B  12       4.437 -11.115  28.576  1.00  0.00           H  
ATOM   4697  HA  ILE B  12       2.865 -11.460  26.210  1.00  0.00           H  
ATOM   4698  HB  ILE B  12       2.995  -9.171  28.213  1.00  0.00           H  
ATOM   4699 1HG1 ILE B  12       0.851 -11.275  27.843  1.00  0.00           H  
ATOM   4700 2HG1 ILE B  12       2.228 -11.526  28.918  1.00  0.00           H  
ATOM   4701 1HG2 ILE B  12       0.817  -8.398  27.185  1.00  0.00           H  
ATOM   4702 2HG2 ILE B  12       2.110  -8.315  25.999  1.00  0.00           H  
ATOM   4703 3HG2 ILE B  12       0.951  -9.659  25.960  1.00  0.00           H  
ATOM   4704 1HD1 ILE B  12       0.255 -10.794  30.169  1.00  0.00           H  
ATOM   4705 2HD1 ILE B  12       1.542  -9.582  30.261  1.00  0.00           H  
ATOM   4706 3HD1 ILE B  12       0.153  -9.312  29.202  1.00  0.00           H  
ATOM   4707  N   ALA B  13       5.065  -8.970  26.098  1.00  0.00           N  
ATOM   4708  CA  ALA B  13       5.759  -8.105  25.149  1.00  0.00           C  
ATOM   4709  C   ALA B  13       6.520  -8.915  24.092  1.00  0.00           C  
ATOM   4710  O   ALA B  13       6.562  -8.512  22.918  1.00  0.00           O  
ATOM   4711  CB  ALA B  13       6.746  -7.219  25.902  1.00  0.00           C  
ATOM   4712  H   ALA B  13       5.280  -8.917  27.094  1.00  0.00           H  
ATOM   4713  HA  ALA B  13       5.029  -7.486  24.651  1.00  0.00           H  
ATOM   4714 1HB  ALA B  13       7.247  -6.558  25.198  1.00  0.00           H  
ATOM   4715 2HB  ALA B  13       6.203  -6.630  26.642  1.00  0.00           H  
ATOM   4716 3HB  ALA B  13       7.480  -7.850  26.404  1.00  0.00           H  
ATOM   4717  N   ASP B  14       7.099 -10.054  24.464  1.00  0.00           N  
ATOM   4718  CA  ASP B  14       7.826 -10.876  23.507  1.00  0.00           C  
ATOM   4719  C   ASP B  14       6.911 -11.646  22.549  1.00  0.00           C  
ATOM   4720  O   ASP B  14       7.242 -11.807  21.373  1.00  0.00           O  
ATOM   4721  CB  ASP B  14       8.740 -11.878  24.224  1.00  0.00           C  
ATOM   4722  CG  ASP B  14       9.984 -11.271  24.917  1.00  0.00           C  
ATOM   4723  OD1 ASP B  14      10.337 -10.141  24.664  1.00  0.00           O  
ATOM   4724  OD2 ASP B  14      10.596 -11.988  25.682  1.00  0.00           O  
ATOM   4725  H   ASP B  14       7.092 -10.309  25.459  1.00  0.00           H  
ATOM   4726  HA  ASP B  14       8.456 -10.217  22.911  1.00  0.00           H  
ATOM   4727 1HB  ASP B  14       8.148 -12.390  24.988  1.00  0.00           H  
ATOM   4728 2HB  ASP B  14       9.069 -12.635  23.514  1.00  0.00           H  
ATOM   4729  N   HIS B  15       5.722 -12.135  23.034  1.00  0.00           N  
ATOM   4730  CA  HIS B  15       4.856 -12.958  22.194  1.00  0.00           C  
ATOM   4731  C   HIS B  15       3.892 -12.103  21.409  1.00  0.00           C  
ATOM   4732  O   HIS B  15       3.535 -12.545  20.268  1.00  0.00           O  
ATOM   4733  CB  HIS B  15       4.091 -13.892  23.146  1.00  0.00           C  
ATOM   4734  CG  HIS B  15       3.229 -14.875  22.409  1.00  0.00           C  
ATOM   4735  ND1 HIS B  15       3.685 -15.941  21.636  1.00  0.00           N  
ATOM   4736  CD2 HIS B  15       1.843 -14.817  22.426  1.00  0.00           C  
ATOM   4737  CE1 HIS B  15       2.508 -16.459  21.240  1.00  0.00           C  
ATOM   4738  NE2 HIS B  15       1.365 -15.851  21.662  1.00  0.00           N  
ATOM   4739  H   HIS B  15       5.445 -11.924  23.982  1.00  0.00           H  
ATOM   4740  HA  HIS B  15       5.496 -13.471  21.456  1.00  0.00           H  
ATOM   4741 1HB  HIS B  15       4.801 -14.439  23.768  1.00  0.00           H  
ATOM   4742 2HB  HIS B  15       3.440 -13.317  23.834  1.00  0.00           H  
ATOM   4743  HD2 HIS B  15       1.245 -14.074  22.956  1.00  0.00           H  
ATOM   4744  HE1 HIS B  15       2.377 -17.334  20.604  1.00  0.00           H  
ATOM   4745  HE2 HIS B  15       0.424 -16.138  21.434  1.00  0.00           H  
ATOM   4746  N   GLY B  16       3.307 -11.036  21.911  1.00  0.00           N  
ATOM   4747  CA  GLY B  16       2.305 -10.284  21.173  1.00  0.00           C  
ATOM   4748  C   GLY B  16       2.939  -9.468  20.052  1.00  0.00           C  
ATOM   4749  O   GLY B  16       4.055  -8.972  20.183  1.00  0.00           O  
ATOM   4750  H   GLY B  16       3.579 -10.708  22.841  1.00  0.00           H  
ATOM   4751 1HA  GLY B  16       1.562 -10.966  20.760  1.00  0.00           H  
ATOM   4752 2HA  GLY B  16       1.779  -9.620  21.864  1.00  0.00           H  
ATOM   4753  N   HIS B  17       2.224  -9.315  18.955  1.00  0.00           N  
ATOM   4754  CA  HIS B  17       2.612  -8.411  17.876  1.00  0.00           C  
ATOM   4755  C   HIS B  17       1.531  -7.392  17.608  1.00  0.00           C  
ATOM   4756  O   HIS B  17       1.669  -6.436  16.928  1.00  0.00           O  
ATOM   4757  CB  HIS B  17       2.839  -9.291  16.636  1.00  0.00           C  
ATOM   4758  CG  HIS B  17       3.342  -8.503  15.462  1.00  0.00           C  
ATOM   4759  ND1 HIS B  17       4.612  -7.945  15.339  1.00  0.00           N  
ATOM   4760  CD2 HIS B  17       2.564  -8.244  14.342  1.00  0.00           C  
ATOM   4761  CE1 HIS B  17       4.501  -7.382  14.122  1.00  0.00           C  
ATOM   4762  NE2 HIS B  17       3.317  -7.510  13.463  1.00  0.00           N  
ATOM   4763  H   HIS B  17       1.370  -9.846  18.857  1.00  0.00           H  
ATOM   4764  HA  HIS B  17       3.499  -7.849  18.214  1.00  0.00           H  
ATOM   4765 1HB  HIS B  17       3.560 -10.075  16.872  1.00  0.00           H  
ATOM   4766 2HB  HIS B  17       1.902  -9.798  16.329  1.00  0.00           H  
ATOM   4767  HD2 HIS B  17       1.534  -8.570  14.197  1.00  0.00           H  
ATOM   4768  HE1 HIS B  17       5.280  -6.824  13.603  1.00  0.00           H  
ATOM   4769  HE2 HIS B  17       3.105  -7.133  12.551  1.00  0.00           H  
ATOM   4770  N   ASP B  18       0.430  -7.738  18.308  1.00  0.00           N  
ATOM   4771  CA  ASP B  18      -0.773  -6.922  18.266  1.00  0.00           C  
ATOM   4772  C   ASP B  18      -0.772  -5.935  19.404  1.00  0.00           C  
ATOM   4773  O   ASP B  18      -0.955  -6.319  20.560  1.00  0.00           O  
ATOM   4774  CB  ASP B  18      -2.067  -7.723  18.359  1.00  0.00           C  
ATOM   4775  CG  ASP B  18      -3.321  -6.774  18.315  1.00  0.00           C  
ATOM   4776  OD1 ASP B  18      -3.142  -5.557  18.205  1.00  0.00           O  
ATOM   4777  OD2 ASP B  18      -4.409  -7.252  18.459  1.00  0.00           O  
ATOM   4778  H   ASP B  18       0.472  -8.589  18.854  1.00  0.00           H  
ATOM   4779  HA  ASP B  18      -0.783  -6.365  17.333  1.00  0.00           H  
ATOM   4780 1HB  ASP B  18      -2.128  -8.418  17.526  1.00  0.00           H  
ATOM   4781 2HB  ASP B  18      -2.078  -8.308  19.277  1.00  0.00           H  
ATOM   4782  N   GLY B  19      -0.528  -4.673  19.101  1.00  0.00           N  
ATOM   4783  CA  GLY B  19      -0.450  -3.656  20.130  1.00  0.00           C  
ATOM   4784  C   GLY B  19      -1.737  -3.555  20.956  1.00  0.00           C  
ATOM   4785  O   GLY B  19      -1.681  -3.232  22.143  1.00  0.00           O  
ATOM   4786  H   GLY B  19      -0.387  -4.430  18.130  1.00  0.00           H  
ATOM   4787 1HA  GLY B  19       0.390  -3.871  20.787  1.00  0.00           H  
ATOM   4788 2HA  GLY B  19      -0.242  -2.696  19.660  1.00  0.00           H  
ATOM   4789  N   HIS B  20      -2.907  -3.840  20.367  1.00  0.00           N  
ATOM   4790  CA  HIS B  20      -4.136  -3.717  21.141  1.00  0.00           C  
ATOM   4791  C   HIS B  20      -4.232  -4.814  22.180  1.00  0.00           C  
ATOM   4792  O   HIS B  20      -4.391  -4.541  23.378  1.00  0.00           O  
ATOM   4793  CB  HIS B  20      -5.365  -3.771  20.234  1.00  0.00           C  
ATOM   4794  CG  HIS B  20      -6.653  -3.581  20.966  1.00  0.00           C  
ATOM   4795  ND1 HIS B  20      -7.336  -4.618  21.580  1.00  0.00           N  
ATOM   4796  CD2 HIS B  20      -7.383  -2.465  21.191  1.00  0.00           C  
ATOM   4797  CE1 HIS B  20      -8.424  -4.137  22.153  1.00  0.00           C  
ATOM   4798  NE2 HIS B  20      -8.473  -2.840  21.923  1.00  0.00           N  
ATOM   4799  H   HIS B  20      -2.968  -4.161  19.387  1.00  0.00           H  
ATOM   4800  HA  HIS B  20      -4.141  -2.762  21.668  1.00  0.00           H  
ATOM   4801 1HB  HIS B  20      -5.285  -3.005  19.464  1.00  0.00           H  
ATOM   4802 2HB  HIS B  20      -5.395  -4.739  19.724  1.00  0.00           H  
ATOM   4803  HD2 HIS B  20      -7.150  -1.453  20.852  1.00  0.00           H  
ATOM   4804  HE1 HIS B  20      -9.163  -4.711  22.709  1.00  0.00           H  
ATOM   4805  HE2 HIS B  20      -9.218  -2.206  22.243  1.00  0.00           H  
ATOM   4806  N   LYS B  21      -4.105  -6.060  21.732  1.00  0.00           N  
ATOM   4807  CA  LYS B  21      -4.222  -7.182  22.635  1.00  0.00           C  
ATOM   4808  C   LYS B  21      -3.100  -7.176  23.665  1.00  0.00           C  
ATOM   4809  O   LYS B  21      -3.352  -7.391  24.849  1.00  0.00           O  
ATOM   4810  CB  LYS B  21      -4.229  -8.493  21.853  1.00  0.00           C  
ATOM   4811  CG  LYS B  21      -4.402  -9.772  22.692  1.00  0.00           C  
ATOM   4812  CD  LYS B  21      -5.770  -9.787  23.398  1.00  0.00           C  
ATOM   4813  CE  LYS B  21      -6.212 -11.200  23.802  1.00  0.00           C  
ATOM   4814  NZ  LYS B  21      -5.287 -11.837  24.783  1.00  0.00           N  
ATOM   4815  H   LYS B  21      -3.979  -6.221  20.735  1.00  0.00           H  
ATOM   4816  HA  LYS B  21      -5.169  -7.088  23.164  1.00  0.00           H  
ATOM   4817 1HB  LYS B  21      -5.028  -8.459  21.107  1.00  0.00           H  
ATOM   4818 2HB  LYS B  21      -3.294  -8.586  21.309  1.00  0.00           H  
ATOM   4819 1HG  LYS B  21      -4.323 -10.639  22.037  1.00  0.00           H  
ATOM   4820 2HG  LYS B  21      -3.611  -9.830  23.447  1.00  0.00           H  
ATOM   4821 1HD  LYS B  21      -5.690  -9.193  24.315  1.00  0.00           H  
ATOM   4822 2HD  LYS B  21      -6.528  -9.338  22.758  1.00  0.00           H  
ATOM   4823 1HE  LYS B  21      -7.203 -11.139  24.246  1.00  0.00           H  
ATOM   4824 2HE  LYS B  21      -6.261 -11.821  22.910  1.00  0.00           H  
ATOM   4825 1HZ  LYS B  21      -5.615 -12.753  25.024  1.00  0.00           H  
ATOM   4826 2HZ  LYS B  21      -4.353 -11.913  24.394  1.00  0.00           H  
ATOM   4827 3HZ  LYS B  21      -5.229 -11.264  25.650  1.00  0.00           H  
ATOM   4828  N   ALA B  22      -1.858  -6.884  23.246  1.00  0.00           N  
ATOM   4829  CA  ALA B  22      -0.768  -6.894  24.211  1.00  0.00           C  
ATOM   4830  C   ALA B  22      -1.045  -5.901  25.329  1.00  0.00           C  
ATOM   4831  O   ALA B  22      -0.870  -6.229  26.508  1.00  0.00           O  
ATOM   4832  CB  ALA B  22       0.541  -6.547  23.524  1.00  0.00           C  
ATOM   4833  H   ALA B  22      -1.656  -6.701  22.260  1.00  0.00           H  
ATOM   4834  HA  ALA B  22      -0.698  -7.890  24.641  1.00  0.00           H  
ATOM   4835 1HB  ALA B  22       1.353  -6.570  24.248  1.00  0.00           H  
ATOM   4836 2HB  ALA B  22       0.737  -7.268  22.730  1.00  0.00           H  
ATOM   4837 3HB  ALA B  22       0.464  -5.547  23.089  1.00  0.00           H  
ATOM   4838  N   VAL B  23      -1.559  -4.720  24.988  1.00  0.00           N  
ATOM   4839  CA  VAL B  23      -1.903  -3.748  26.003  1.00  0.00           C  
ATOM   4840  C   VAL B  23      -3.031  -4.249  26.874  1.00  0.00           C  
ATOM   4841  O   VAL B  23      -2.975  -4.086  28.088  1.00  0.00           O  
ATOM   4842  CB  VAL B  23      -2.257  -2.403  25.382  1.00  0.00           C  
ATOM   4843  CG1 VAL B  23      -2.829  -1.437  26.430  1.00  0.00           C  
ATOM   4844  CG2 VAL B  23      -1.017  -1.827  24.819  1.00  0.00           C  
ATOM   4845  H   VAL B  23      -1.666  -4.469  23.997  1.00  0.00           H  
ATOM   4846  HA  VAL B  23      -1.026  -3.598  26.635  1.00  0.00           H  
ATOM   4847  HB  VAL B  23      -2.998  -2.558  24.590  1.00  0.00           H  
ATOM   4848 1HG1 VAL B  23      -3.057  -0.489  25.947  1.00  0.00           H  
ATOM   4849 2HG1 VAL B  23      -3.743  -1.841  26.863  1.00  0.00           H  
ATOM   4850 3HG1 VAL B  23      -2.097  -1.276  27.225  1.00  0.00           H  
ATOM   4851 1HG2 VAL B  23      -1.239  -0.891  24.344  1.00  0.00           H  
ATOM   4852 2HG2 VAL B  23      -0.312  -1.677  25.627  1.00  0.00           H  
ATOM   4853 3HG2 VAL B  23      -0.583  -2.496  24.093  1.00  0.00           H  
ATOM   4854  N   ALA B  24      -4.082  -4.815  26.273  1.00  0.00           N  
ATOM   4855  CA  ALA B  24      -5.208  -5.297  27.058  1.00  0.00           C  
ATOM   4856  C   ALA B  24      -4.773  -6.342  28.087  1.00  0.00           C  
ATOM   4857  O   ALA B  24      -5.253  -6.323  29.228  1.00  0.00           O  
ATOM   4858  CB  ALA B  24      -6.256  -5.890  26.136  1.00  0.00           C  
ATOM   4859  H   ALA B  24      -4.108  -4.882  25.250  1.00  0.00           H  
ATOM   4860  HA  ALA B  24      -5.632  -4.448  27.593  1.00  0.00           H  
ATOM   4861 1HB  ALA B  24      -7.106  -6.226  26.722  1.00  0.00           H  
ATOM   4862 2HB  ALA B  24      -6.577  -5.136  25.415  1.00  0.00           H  
ATOM   4863 3HB  ALA B  24      -5.821  -6.736  25.606  1.00  0.00           H  
ATOM   4864  N   ASP B  25      -3.847  -7.233  27.707  1.00  0.00           N  
ATOM   4865  CA  ASP B  25      -3.381  -8.248  28.640  1.00  0.00           C  
ATOM   4866  C   ASP B  25      -2.497  -7.639  29.723  1.00  0.00           C  
ATOM   4867  O   ASP B  25      -2.629  -7.992  30.901  1.00  0.00           O  
ATOM   4868  CB  ASP B  25      -2.625  -9.363  27.916  1.00  0.00           C  
ATOM   4869  CG  ASP B  25      -3.511 -10.347  27.056  1.00  0.00           C  
ATOM   4870  OD1 ASP B  25      -4.740 -10.428  27.192  1.00  0.00           O  
ATOM   4871  OD2 ASP B  25      -2.931 -11.060  26.271  1.00  0.00           O  
ATOM   4872  H   ASP B  25      -3.529  -7.235  26.731  1.00  0.00           H  
ATOM   4873  HA  ASP B  25      -4.244  -8.687  29.128  1.00  0.00           H  
ATOM   4874 1HB  ASP B  25      -1.888  -8.899  27.249  1.00  0.00           H  
ATOM   4875 2HB  ASP B  25      -2.078  -9.952  28.642  1.00  0.00           H  
ATOM   4876  N   LEU B  26      -1.624  -6.694  29.355  1.00  0.00           N  
ATOM   4877  CA  LEU B  26      -0.776  -6.054  30.351  1.00  0.00           C  
ATOM   4878  C   LEU B  26      -1.609  -5.249  31.324  1.00  0.00           C  
ATOM   4879  O   LEU B  26      -1.331  -5.243  32.523  1.00  0.00           O  
ATOM   4880  CB  LEU B  26       0.233  -5.112  29.691  1.00  0.00           C  
ATOM   4881  CG  LEU B  26       1.331  -5.758  28.856  1.00  0.00           C  
ATOM   4882  CD1 LEU B  26       2.074  -4.692  28.121  1.00  0.00           C  
ATOM   4883  CD2 LEU B  26       2.262  -6.536  29.737  1.00  0.00           C  
ATOM   4884  H   LEU B  26      -1.522  -6.449  28.365  1.00  0.00           H  
ATOM   4885  HA  LEU B  26      -0.267  -6.824  30.918  1.00  0.00           H  
ATOM   4886 1HB  LEU B  26      -0.319  -4.436  29.038  1.00  0.00           H  
ATOM   4887 2HB  LEU B  26       0.710  -4.518  30.471  1.00  0.00           H  
ATOM   4888  HG  LEU B  26       0.898  -6.413  28.138  1.00  0.00           H  
ATOM   4889 1HD1 LEU B  26       2.854  -5.147  27.508  1.00  0.00           H  
ATOM   4890 2HD1 LEU B  26       1.375  -4.160  27.483  1.00  0.00           H  
ATOM   4891 3HD1 LEU B  26       2.525  -4.000  28.829  1.00  0.00           H  
ATOM   4892 1HD2 LEU B  26       3.042  -6.979  29.120  1.00  0.00           H  
ATOM   4893 2HD2 LEU B  26       2.701  -5.890  30.464  1.00  0.00           H  
ATOM   4894 3HD2 LEU B  26       1.731  -7.312  30.245  1.00  0.00           H  
ATOM   4895  N   GLN B  27      -2.650  -4.592  30.817  1.00  0.00           N  
ATOM   4896  CA  GLN B  27      -3.501  -3.781  31.651  1.00  0.00           C  
ATOM   4897  C   GLN B  27      -4.256  -4.658  32.636  1.00  0.00           C  
ATOM   4898  O   GLN B  27      -4.304  -4.343  33.826  1.00  0.00           O  
ATOM   4899  CB  GLN B  27      -4.431  -2.966  30.752  1.00  0.00           C  
ATOM   4900  CG  GLN B  27      -5.325  -1.990  31.438  1.00  0.00           C  
ATOM   4901  CD  GLN B  27      -4.555  -0.924  32.186  1.00  0.00           C  
ATOM   4902  OE1 GLN B  27      -3.356  -0.695  31.938  1.00  0.00           O  
ATOM   4903  NE2 GLN B  27      -5.228  -0.261  33.102  1.00  0.00           N  
ATOM   4904  H   GLN B  27      -2.825  -4.623  29.813  1.00  0.00           H  
ATOM   4905  HA  GLN B  27      -2.870  -3.104  32.219  1.00  0.00           H  
ATOM   4906 1HB  GLN B  27      -3.827  -2.412  30.030  1.00  0.00           H  
ATOM   4907 2HB  GLN B  27      -5.058  -3.648  30.178  1.00  0.00           H  
ATOM   4908 1HG  GLN B  27      -5.936  -1.528  30.684  1.00  0.00           H  
ATOM   4909 2HG  GLN B  27      -5.949  -2.521  32.144  1.00  0.00           H  
ATOM   4910 1HE2 GLN B  27      -4.758   0.434  33.664  1.00  0.00           H  
ATOM   4911 2HE2 GLN B  27      -6.208  -0.438  33.256  1.00  0.00           H  
ATOM   4912  N   ARG B  28      -4.779  -5.802  32.184  1.00  0.00           N  
ATOM   4913  CA  ARG B  28      -5.479  -6.693  33.096  1.00  0.00           C  
ATOM   4914  C   ARG B  28      -4.530  -7.129  34.208  1.00  0.00           C  
ATOM   4915  O   ARG B  28      -4.910  -7.171  35.382  1.00  0.00           O  
ATOM   4916  CB  ARG B  28      -6.031  -7.893  32.358  1.00  0.00           C  
ATOM   4917  CG  ARG B  28      -6.913  -8.833  33.190  1.00  0.00           C  
ATOM   4918  CD  ARG B  28      -7.576  -9.863  32.324  1.00  0.00           C  
ATOM   4919  NE  ARG B  28      -6.602 -10.761  31.684  1.00  0.00           N  
ATOM   4920  CZ  ARG B  28      -6.214 -10.728  30.375  1.00  0.00           C  
ATOM   4921  NH1 ARG B  28      -6.670  -9.835  29.523  1.00  0.00           N  
ATOM   4922  NH2 ARG B  28      -5.339 -11.596  29.919  1.00  0.00           N  
ATOM   4923  H   ARG B  28      -4.744  -6.031  31.184  1.00  0.00           H  
ATOM   4924  HA  ARG B  28      -6.312  -6.156  33.540  1.00  0.00           H  
ATOM   4925 1HB  ARG B  28      -6.613  -7.546  31.507  1.00  0.00           H  
ATOM   4926 2HB  ARG B  28      -5.196  -8.473  31.962  1.00  0.00           H  
ATOM   4927 1HG  ARG B  28      -6.297  -9.350  33.927  1.00  0.00           H  
ATOM   4928 2HG  ARG B  28      -7.683  -8.255  33.704  1.00  0.00           H  
ATOM   4929 1HD  ARG B  28      -8.231 -10.472  32.951  1.00  0.00           H  
ATOM   4930 2HD  ARG B  28      -8.173  -9.375  31.560  1.00  0.00           H  
ATOM   4931  HE  ARG B  28      -6.195 -11.482  32.268  1.00  0.00           H  
ATOM   4932 1HH1 ARG B  28      -7.332  -9.131  29.805  1.00  0.00           H  
ATOM   4933 2HH1 ARG B  28      -6.296  -9.857  28.557  1.00  0.00           H  
ATOM   4934 1HH2 ARG B  28      -4.941 -12.302  30.520  1.00  0.00           H  
ATOM   4935 2HH2 ARG B  28      -5.066 -11.510  28.926  1.00  0.00           H  
ATOM   4936  N   LEU B  29      -3.285  -7.436  33.839  1.00  0.00           N  
ATOM   4937  CA  LEU B  29      -2.272  -7.841  34.796  1.00  0.00           C  
ATOM   4938  C   LEU B  29      -1.998  -6.731  35.817  1.00  0.00           C
[truncated: 694,737 more chars]
