# Supplementary material for: Computational design of mechanically coupled axle-rotor protein assemblies
Source: Science. Author manuscript; Available in PMC 2023 Dec 11. (PMC10712554; doi:10.1126/science.abm1183)
Supplement: Data S5 [file NIHMS1871500-supplement-Data_S5.zip › pdbs/C8-C4.pdb]

ATOM      1  N   SER A   1      40.090  28.004 -21.911  1.00  0.00           N  
ATOM      2  CA  SER A   1      38.828  28.038 -22.639  1.00  0.00           C  
ATOM      3  C   SER A   1      38.594  29.404 -23.272  1.00  0.00           C  
ATOM      4  O   SER A   1      38.367  29.510 -24.477  1.00  0.00           O  
ATOM      5  CB  SER A   1      37.680  27.698 -21.709  1.00  0.00           C  
ATOM      6  OG  SER A   1      37.774  26.375 -21.258  1.00  0.00           O  
ATOM      7 1H   SER A   1      40.218  27.099 -21.508  1.00  0.00           H  
ATOM      8 2H   SER A   1      40.844  28.198 -22.540  1.00  0.00           H  
ATOM      9 3H   SER A   1      40.076  28.693 -21.186  1.00  0.00           H  
ATOM     10  HA  SER A   1      38.880  27.302 -23.442  1.00  0.00           H  
ATOM     11 1HB  SER A   1      37.689  28.377 -20.857  1.00  0.00           H  
ATOM     12 2HB  SER A   1      36.735  27.841 -22.231  1.00  0.00           H  
ATOM     13  HG  SER A   1      36.878  26.030 -21.260  1.00  0.00           H  
ATOM     14  N   GLU A   2      38.652  30.448 -22.453  1.00  0.00           N  
ATOM     15  CA  GLU A   2      38.427  31.807 -22.925  1.00  0.00           C  
ATOM     16  C   GLU A   2      39.481  32.219 -23.946  1.00  0.00           C  
ATOM     17  O   GLU A   2      39.167  32.820 -24.972  1.00  0.00           O  
ATOM     18  CB  GLU A   2      38.431  32.786 -21.749  1.00  0.00           C  
ATOM     19  CG  GLU A   2      37.264  32.618 -20.787  1.00  0.00           C  
ATOM     20  CD  GLU A   2      37.472  31.499 -19.804  1.00  0.00           C  
ATOM     21  OE1 GLU A   2      38.506  30.876 -19.852  1.00  0.00           O  
ATOM     22  OE2 GLU A   2      36.596  31.266 -19.005  1.00  0.00           O1-
ATOM     23  H   GLU A   2      38.856  30.295 -21.475  1.00  0.00           H  
ATOM     24  HA  GLU A   2      37.457  31.845 -23.423  1.00  0.00           H  
ATOM     25 1HB  GLU A   2      39.353  32.668 -21.180  1.00  0.00           H  
ATOM     26 2HB  GLU A   2      38.408  33.808 -22.126  1.00  0.00           H  
ATOM     27 1HG  GLU A   2      37.123  33.548 -20.236  1.00  0.00           H  
ATOM     28 2HG  GLU A   2      36.358  32.427 -21.361  1.00  0.00           H  
ATOM     29  N   GLU A   3      40.736  31.886 -23.656  1.00  0.00           N  
ATOM     30  CA  GLU A   3      41.834  32.180 -24.567  1.00  0.00           C  
ATOM     31  C   GLU A   3      41.661  31.445 -25.891  1.00  0.00           C  
ATOM     32  O   GLU A   3      41.911  32.004 -26.960  1.00  0.00           O  
ATOM     33  CB  GLU A   3      43.172  31.797 -23.931  1.00  0.00           C  
ATOM     34  CG  GLU A   3      44.384  32.042 -24.819  1.00  0.00           C  
ATOM     35  CD  GLU A   3      45.678  31.648 -24.164  1.00  0.00           C  
ATOM     36  OE1 GLU A   3      45.710  31.559 -22.961  1.00  0.00           O  
ATOM     37  OE2 GLU A   3      46.637  31.434 -24.869  1.00  0.00           O1-
ATOM     38  H   GLU A   3      40.933  31.424 -22.781  1.00  0.00           H  
ATOM     39  HA  GLU A   3      41.833  33.249 -24.780  1.00  0.00           H  
ATOM     40 1HB  GLU A   3      43.313  32.363 -23.011  1.00  0.00           H  
ATOM     41 2HB  GLU A   3      43.160  30.740 -23.666  1.00  0.00           H  
ATOM     42 1HG  GLU A   3      44.267  31.471 -25.740  1.00  0.00           H  
ATOM     43 2HG  GLU A   3      44.421  33.098 -25.081  1.00  0.00           H  
ATOM     44  N   GLU A   4      41.230  30.192 -25.815  1.00  0.00           N  
ATOM     45  CA  GLU A   4      41.004  29.385 -27.008  1.00  0.00           C  
ATOM     46  C   GLU A   4      39.974  30.033 -27.924  1.00  0.00           C  
ATOM     47  O   GLU A   4      40.179  30.126 -29.135  1.00  0.00           O  
ATOM     48  CB  GLU A   4      40.543  27.978 -26.621  1.00  0.00           C  
ATOM     49  CG  GLU A   4      41.623  27.117 -25.980  1.00  0.00           C  
ATOM     50  CD  GLU A   4      41.112  25.776 -25.532  1.00  0.00           C  
ATOM     51  OE1 GLU A   4      39.926  25.557 -25.608  1.00  0.00           O  
ATOM     52  OE2 GLU A   4      41.908  24.970 -25.112  1.00  0.00           O1-
ATOM     53  H   GLU A   4      41.055  29.786 -24.907  1.00  0.00           H  
ATOM     54  HA  GLU A   4      41.941  29.313 -27.560  1.00  0.00           H  
ATOM     55 1HB  GLU A   4      39.711  28.048 -25.920  1.00  0.00           H  
ATOM     56 2HB  GLU A   4      40.182  27.457 -27.507  1.00  0.00           H  
ATOM     57 1HG  GLU A   4      42.426  26.964 -26.701  1.00  0.00           H  
ATOM     58 2HG  GLU A   4      42.036  27.648 -25.124  1.00  0.00           H  
ATOM     59  N   GLN A   5      38.869  30.481 -27.342  1.00  0.00           N  
ATOM     60  CA  GLN A   5      37.823  31.160 -28.099  1.00  0.00           C  
ATOM     61  C   GLN A   5      38.345  32.441 -28.731  1.00  0.00           C  
ATOM     62  O   GLN A   5      38.101  32.709 -29.906  1.00  0.00           O  
ATOM     63  CB  GLN A   5      36.625  31.473 -27.198  1.00  0.00           C  
ATOM     64  CG  GLN A   5      35.836  30.250 -26.764  1.00  0.00           C  
ATOM     65  CD  GLN A   5      34.715  30.596 -25.802  1.00  0.00           C  
ATOM     66  NE2 GLN A   5      34.407  29.673 -24.898  1.00  0.00           N  
ATOM     67  OE1 GLN A   5      34.132  31.682 -25.871  1.00  0.00           O  
ATOM     68  H   GLN A   5      38.748  30.349 -26.346  1.00  0.00           H  
ATOM     69  HA  GLN A   5      37.498  30.502 -28.906  1.00  0.00           H  
ATOM     70 1HB  GLN A   5      36.970  31.988 -26.301  1.00  0.00           H  
ATOM     71 2HB  GLN A   5      35.944  32.146 -27.720  1.00  0.00           H  
ATOM     72 1HG  GLN A   5      35.398  29.781 -27.645  1.00  0.00           H  
ATOM     73 2HG  GLN A   5      36.511  29.553 -26.266  1.00  0.00           H  
ATOM     74 1HE2 GLN A   5      33.675  29.845 -24.237  1.00  0.00           H  
ATOM     75 2HE2 GLN A   5      34.905  28.806 -24.878  1.00  0.00           H  
ATOM     76  N   GLU A   6      39.065  33.234 -27.945  1.00  0.00           N  
ATOM     77  CA  GLU A   6      39.646  34.478 -28.435  1.00  0.00           C  
ATOM     78  C   GLU A   6      40.534  34.232 -29.648  1.00  0.00           C  
ATOM     79  O   GLU A   6      40.413  34.913 -30.665  1.00  0.00           O  
ATOM     80  CB  GLU A   6      40.454  35.161 -27.328  1.00  0.00           C  
ATOM     81  CG  GLU A   6      41.119  36.464 -27.749  1.00  0.00           C  
ATOM     82  CD  GLU A   6      41.930  37.090 -26.648  1.00  0.00           C  
ATOM     83  OE1 GLU A   6      41.704  36.759 -25.509  1.00  0.00           O  
ATOM     84  OE2 GLU A   6      42.777  37.898 -26.947  1.00  0.00           O1-
ATOM     85  H   GLU A   6      39.216  32.967 -26.982  1.00  0.00           H  
ATOM     86  HA  GLU A   6      38.837  35.139 -28.745  1.00  0.00           H  
ATOM     87 1HB  GLU A   6      39.803  35.376 -26.482  1.00  0.00           H  
ATOM     88 2HB  GLU A   6      41.234  34.486 -26.977  1.00  0.00           H  
ATOM     89 1HG  GLU A   6      41.771  36.270 -28.599  1.00  0.00           H  
ATOM     90 2HG  GLU A   6      40.350  37.166 -28.069  1.00  0.00           H  
ATOM     91  N   ARG A   7      41.426  33.254 -29.534  1.00  0.00           N  
ATOM     92  CA  ARG A   7      42.328  32.909 -30.625  1.00  0.00           C  
ATOM     93  C   ARG A   7      41.555  32.504 -31.873  1.00  0.00           C  
ATOM     94  O   ARG A   7      41.900  32.903 -32.985  1.00  0.00           O  
ATOM     95  CB  ARG A   7      43.254  31.772 -30.214  1.00  0.00           C  
ATOM     96  CG  ARG A   7      44.337  32.156 -29.221  1.00  0.00           C  
ATOM     97  CD  ARG A   7      45.195  30.996 -28.866  1.00  0.00           C  
ATOM     98  NE  ARG A   7      46.217  31.353 -27.895  1.00  0.00           N  
ATOM     99  CZ  ARG A   7      47.411  31.893 -28.205  1.00  0.00           C  
ATOM    100  NH1 ARG A   7      47.719  32.132 -29.461  1.00  0.00           N1+
ATOM    101  NH2 ARG A   7      48.274  32.182 -27.247  1.00  0.00           N  
ATOM    102  H   ARG A   7      41.479  32.735 -28.667  1.00  0.00           H  
ATOM    103  HA  ARG A   7      42.922  33.789 -30.874  1.00  0.00           H  
ATOM    104 1HB  ARG A   7      42.667  30.970 -29.768  1.00  0.00           H  
ATOM    105 2HB  ARG A   7      43.745  31.365 -31.098  1.00  0.00           H  
ATOM    106 1HG  ARG A   7      44.971  32.931 -29.655  1.00  0.00           H  
ATOM    107 2HG  ARG A   7      43.877  32.534 -28.307  1.00  0.00           H  
ATOM    108 1HD  ARG A   7      44.579  30.206 -28.439  1.00  0.00           H  
ATOM    109 2HD  ARG A   7      45.692  30.624 -29.763  1.00  0.00           H  
ATOM    110  HE  ARG A   7      46.016  31.183 -26.919  1.00  0.00           H  
ATOM    111 1HH1 ARG A   7      47.060  31.910 -30.194  1.00  0.00           H  
ATOM    112 2HH1 ARG A   7      48.615  32.537 -29.693  1.00  0.00           H  
ATOM    113 1HH2 ARG A   7      48.038  31.998 -26.282  1.00  0.00           H  
ATOM    114 2HH2 ARG A   7      49.169  32.588 -27.479  1.00  0.00           H  
ATOM    115  N   ILE A   8      40.506  31.710 -31.683  1.00  0.00           N  
ATOM    116  CA  ILE A   8      39.656  31.284 -32.786  1.00  0.00           C  
ATOM    117  C   ILE A   8      39.069  32.482 -33.523  1.00  0.00           C  
ATOM    118  O   ILE A   8      39.067  32.525 -34.753  1.00  0.00           O  
ATOM    119  CB  ILE A   8      38.516  30.379 -32.283  1.00  0.00           C  
ATOM    120  CG1 ILE A   8      39.067  29.019 -31.848  1.00  0.00           C  
ATOM    121  CG2 ILE A   8      37.458  30.208 -33.362  1.00  0.00           C  
ATOM    122  CD1 ILE A   8      38.082  28.185 -31.061  1.00  0.00           C  
ATOM    123  H   ILE A   8      40.294  31.393 -30.746  1.00  0.00           H  
ATOM    124  HA  ILE A   8      40.266  30.726 -33.497  1.00  0.00           H  
ATOM    125  HB  ILE A   8      38.056  30.829 -31.405  1.00  0.00           H  
ATOM    126 1HG1 ILE A   8      39.370  28.450 -32.728  1.00  0.00           H  
ATOM    127 2HG1 ILE A   8      39.956  29.165 -31.234  1.00  0.00           H  
ATOM    128 1HG2 ILE A   8      36.661  29.566 -32.991  1.00  0.00           H  
ATOM    129 2HG2 ILE A   8      37.047  31.182 -33.626  1.00  0.00           H  
ATOM    130 3HG2 ILE A   8      37.908  29.754 -34.245  1.00  0.00           H  
ATOM    131 1HD1 ILE A   8      38.546  27.236 -30.788  1.00  0.00           H  
ATOM    132 2HD1 ILE A   8      37.793  28.721 -30.157  1.00  0.00           H  
ATOM    133 3HD1 ILE A   8      37.199  27.995 -31.669  1.00  0.00           H  
ATOM    134  N   ARG A   9      38.575  33.453 -32.765  1.00  0.00           N  
ATOM    135  CA  ARG A   9      37.998  34.659 -33.343  1.00  0.00           C  
ATOM    136  C   ARG A   9      39.058  35.481 -34.069  1.00  0.00           C  
ATOM    137  O   ARG A   9      38.797  36.044 -35.133  1.00  0.00           O  
ATOM    138  CB  ARG A   9      37.350  35.514 -32.262  1.00  0.00           C  
ATOM    139  CG  ARG A   9      36.098  34.916 -31.641  1.00  0.00           C  
ATOM    140  CD  ARG A   9      35.005  34.776 -32.637  1.00  0.00           C  
ATOM    141  NE  ARG A   9      33.753  34.375 -32.014  1.00  0.00           N  
ATOM    142  CZ  ARG A   9      32.799  35.229 -31.595  1.00  0.00           C  
ATOM    143  NH1 ARG A   9      32.968  36.524 -31.737  1.00  0.00           N1+
ATOM    144  NH2 ARG A   9      31.693  34.764 -31.039  1.00  0.00           N  
ATOM    145  H   ARG A   9      38.596  33.351 -31.758  1.00  0.00           H  
ATOM    146  HA  ARG A   9      37.247  34.369 -34.076  1.00  0.00           H  
ATOM    147 1HB  ARG A   9      38.066  35.689 -31.460  1.00  0.00           H  
ATOM    148 2HB  ARG A   9      37.081  36.484 -32.679  1.00  0.00           H  
ATOM    149 1HG  ARG A   9      36.326  33.929 -31.240  1.00  0.00           H  
ATOM    150 2HG  ARG A   9      35.747  35.563 -30.835  1.00  0.00           H  
ATOM    151 1HD  ARG A   9      34.845  35.729 -33.139  1.00  0.00           H  
ATOM    152 2HD  ARG A   9      35.277  34.020 -33.371  1.00  0.00           H  
ATOM    153  HE  ARG A   9      33.587  33.386 -31.886  1.00  0.00           H  
ATOM    154 1HH1 ARG A   9      33.813  36.880 -32.162  1.00  0.00           H  
ATOM    155 2HH1 ARG A   9      32.253  37.165 -31.424  1.00  0.00           H  
ATOM    156 1HH2 ARG A   9      31.564  33.768 -30.929  1.00  0.00           H  
ATOM    157 2HH2 ARG A   9      30.979  35.404 -30.725  1.00  0.00           H  
ATOM    158  N   ARG A  10      40.249  35.547 -33.487  1.00  0.00           N  
ATOM    159  CA  ARG A  10      41.354  36.285 -34.086  1.00  0.00           C  
ATOM    160  C   ARG A  10      41.771  35.671 -35.417  1.00  0.00           C  
ATOM    161  O   ARG A  10      42.052  36.384 -36.381  1.00  0.00           O  
ATOM    162  CB  ARG A  10      42.551  36.313 -33.147  1.00  0.00           C  
ATOM    163  CG  ARG A  10      42.397  37.229 -31.943  1.00  0.00           C  
ATOM    164  CD  ARG A  10      43.623  37.243 -31.104  1.00  0.00           C  
ATOM    165  NE  ARG A  10      43.473  38.101 -29.940  1.00  0.00           N  
ATOM    166  CZ  ARG A  10      43.649  39.437 -29.946  1.00  0.00           C  
ATOM    167  NH1 ARG A  10      43.979  40.052 -31.061  1.00  0.00           N1+
ATOM    168  NH2 ARG A  10      43.489  40.130 -28.832  1.00  0.00           N  
ATOM    169  H   ARG A  10      40.395  35.073 -32.608  1.00  0.00           H  
ATOM    170  HA  ARG A  10      41.023  37.306 -34.282  1.00  0.00           H  
ATOM    171 1HB  ARG A  10      42.743  35.308 -32.774  1.00  0.00           H  
ATOM    172 2HB  ARG A  10      43.436  36.634 -33.695  1.00  0.00           H  
ATOM    173 1HG  ARG A  10      42.203  38.247 -32.282  1.00  0.00           H  
ATOM    174 2HG  ARG A  10      41.565  36.887 -31.328  1.00  0.00           H  
ATOM    175 1HD  ARG A  10      43.838  36.233 -30.757  1.00  0.00           H  
ATOM    176 2HD  ARG A  10      44.462  37.611 -31.692  1.00  0.00           H  
ATOM    177  HE  ARG A  10      43.220  37.664 -29.063  1.00  0.00           H  
ATOM    178 1HH1 ARG A  10      44.102  39.522 -31.913  1.00  0.00           H  
ATOM    179 2HH1 ARG A  10      44.111  41.052 -31.066  1.00  0.00           H  
ATOM    180 1HH2 ARG A  10      43.235  39.658 -27.975  1.00  0.00           H  
ATOM    181 2HH2 ARG A  10      43.621  41.130 -28.837  1.00  0.00           H  
ATOM    182  N   ILE A  11      41.808  34.344 -35.464  1.00  0.00           N  
ATOM    183  CA  ILE A  11      42.165  33.631 -36.684  1.00  0.00           C  
ATOM    184  C   ILE A  11      41.236  34.004 -37.833  1.00  0.00           C  
ATOM    185  O   ILE A  11      41.685  34.257 -38.950  1.00  0.00           O  
ATOM    186  CB  ILE A  11      42.123  32.107 -36.463  1.00  0.00           C  
ATOM    187  CG1 ILE A  11      43.263  31.671 -35.538  1.00  0.00           C  
ATOM    188  CG2 ILE A  11      42.203  31.375 -37.793  1.00  0.00           C  
ATOM    189  CD1 ILE A  11      43.119  30.259 -35.018  1.00  0.00           C  
ATOM    190  H   ILE A  11      41.584  33.815 -34.634  1.00  0.00           H  
ATOM    191  HA  ILE A  11      43.177  33.921 -36.971  1.00  0.00           H  
ATOM    192  HB  ILE A  11      41.192  31.838 -35.966  1.00  0.00           H  
ATOM    193 1HG1 ILE A  11      44.211  31.744 -36.069  1.00  0.00           H  
ATOM    194 2HG1 ILE A  11      43.315  32.345 -34.682  1.00  0.00           H  
ATOM    195 1HG2 ILE A  11      42.173  30.299 -37.619  1.00  0.00           H  
ATOM    196 2HG2 ILE A  11      41.359  31.665 -38.420  1.00  0.00           H  
ATOM    197 3HG2 ILE A  11      43.134  31.635 -38.297  1.00  0.00           H  
ATOM    198 1HD1 ILE A  11      43.964  30.022 -34.369  1.00  0.00           H  
ATOM    199 2HD1 ILE A  11      42.191  30.172 -34.451  1.00  0.00           H  
ATOM    200 3HD1 ILE A  11      43.100  29.563 -35.856  1.00  0.00           H  
ATOM    201  N   LEU A  12      39.938  34.035 -37.550  1.00  0.00           N  
ATOM    202  CA  LEU A  12      38.953  34.492 -38.523  1.00  0.00           C  
ATOM    203  C   LEU A  12      39.277  35.899 -39.014  1.00  0.00           C  
ATOM    204  O   LEU A  12      39.288  36.157 -40.217  1.00  0.00           O  
ATOM    205  CB  LEU A  12      37.549  34.468 -37.906  1.00  0.00           C  
ATOM    206  CG  LEU A  12      36.398  34.814 -38.860  1.00  0.00           C  
ATOM    207  CD1 LEU A  12      35.107  34.189 -38.346  1.00  0.00           C  
ATOM    208  CD2 LEU A  12      36.267  36.325 -38.972  1.00  0.00           C  
ATOM    209  H   LEU A  12      39.627  33.732 -36.638  1.00  0.00           H  
ATOM    210  HA  LEU A  12      38.982  33.825 -39.385  1.00  0.00           H  
ATOM    211 1HB  LEU A  12      37.361  33.473 -37.508  1.00  0.00           H  
ATOM    212 2HB  LEU A  12      37.520  35.179 -37.081  1.00  0.00           H  
ATOM    213  HG  LEU A  12      36.602  34.393 -39.845  1.00  0.00           H  
ATOM    214 1HD1 LEU A  12      34.290  34.434 -39.024  1.00  0.00           H  
ATOM    215 2HD1 LEU A  12      35.223  33.106 -38.294  1.00  0.00           H  
ATOM    216 3HD1 LEU A  12      34.885  34.579 -37.354  1.00  0.00           H  
ATOM    217 1HD2 LEU A  12      35.449  36.571 -39.650  1.00  0.00           H  
ATOM    218 2HD2 LEU A  12      36.061  36.747 -37.988  1.00  0.00           H  
ATOM    219 3HD2 LEU A  12      37.197  36.743 -39.358  1.00  0.00           H  
ATOM    220  N   LYS A  13      39.539  36.801 -38.075  1.00  0.00           N  
ATOM    221  CA  LYS A  13      39.807  38.196 -38.406  1.00  0.00           C  
ATOM    222  C   LYS A  13      41.041  38.324 -39.291  1.00  0.00           C  
ATOM    223  O   LYS A  13      41.046  39.084 -40.260  1.00  0.00           O  
ATOM    224  CB  LYS A  13      39.984  39.024 -37.133  1.00  0.00           C  
ATOM    225  CG  LYS A  13      38.703  39.238 -36.337  1.00  0.00           C  
ATOM    226  CD  LYS A  13      38.964  40.050 -35.077  1.00  0.00           C  
ATOM    227  CE  LYS A  13      37.687  40.252 -34.275  1.00  0.00           C  
ATOM    228  NZ  LYS A  13      37.934  41.012 -33.019  1.00  0.00           N1+
ATOM    229  H   LYS A  13      39.554  36.516 -37.107  1.00  0.00           H  
ATOM    230  HA  LYS A  13      38.957  38.587 -38.968  1.00  0.00           H  
ATOM    231 1HB  LYS A  13      40.707  38.536 -36.478  1.00  0.00           H  
ATOM    232 2HB  LYS A  13      40.386  40.005 -37.389  1.00  0.00           H  
ATOM    233 1HG  LYS A  13      37.975  39.765 -36.955  1.00  0.00           H  
ATOM    234 2HG  LYS A  13      38.284  38.272 -36.057  1.00  0.00           H  
ATOM    235 1HD  LYS A  13      39.696  39.533 -34.456  1.00  0.00           H  
ATOM    236 2HD  LYS A  13      39.368  41.025 -35.350  1.00  0.00           H  
ATOM    237 1HE  LYS A  13      36.961  40.796 -34.877  1.00  0.00           H  
ATOM    238 2HE  LYS A  13      37.260  39.283 -34.019  1.00  0.00           H  
ATOM    239 1HZ  LYS A  13      37.065  41.125 -32.517  1.00  0.00           H  
ATOM    240 2HZ  LYS A  13      38.593  40.507 -32.443  1.00  0.00           H  
ATOM    241 3HZ  LYS A  13      38.312  41.921 -33.244  1.00  0.00           H  
ATOM    242  N   GLU A  14      42.084  37.577 -38.953  1.00  0.00           N  
ATOM    243  CA  GLU A  14      43.338  37.624 -39.700  1.00  0.00           C  
ATOM    244  C   GLU A  14      43.144  37.131 -41.128  1.00  0.00           C  
ATOM    245  O   GLU A  14      43.693  37.704 -42.071  1.00  0.00           O  
ATOM    246  CB  GLU A  14      44.409  36.784 -39.000  1.00  0.00           C  
ATOM    247  CG  GLU A  14      44.887  37.353 -37.672  1.00  0.00           C  
ATOM    248  CD  GLU A  14      45.420  38.753 -37.793  1.00  0.00           C  
ATOM    249  OE1 GLU A  14      46.217  38.992 -38.669  1.00  0.00           O  
ATOM    250  OE2 GLU A  14      45.029  39.586 -37.010  1.00  0.00           O1-
ATOM    251  H   GLU A  14      42.011  36.959 -38.157  1.00  0.00           H  
ATOM    252  HA  GLU A  14      43.672  38.660 -39.747  1.00  0.00           H  
ATOM    253 1HB  GLU A  14      44.021  35.782 -38.815  1.00  0.00           H  
ATOM    254 2HB  GLU A  14      45.276  36.683 -39.653  1.00  0.00           H  
ATOM    255 1HG  GLU A  14      44.056  37.353 -36.968  1.00  0.00           H  
ATOM    256 2HG  GLU A  14      45.666  36.706 -37.271  1.00  0.00           H  
ATOM    257  N   ALA A  15      42.362  36.070 -41.282  1.00  0.00           N  
ATOM    258  CA  ALA A  15      42.038  35.542 -42.602  1.00  0.00           C  
ATOM    259  C   ALA A  15      41.260  36.559 -43.426  1.00  0.00           C  
ATOM    260  O   ALA A  15      41.441  36.661 -44.640  1.00  0.00           O  
ATOM    261  CB  ALA A  15      41.250  34.247 -42.475  1.00  0.00           C  
ATOM    262  H   ALA A  15      41.982  35.616 -40.464  1.00  0.00           H  
ATOM    263  HA  ALA A  15      42.970  35.334 -43.128  1.00  0.00           H  
ATOM    264 1HB  ALA A  15      41.015  33.865 -43.469  1.00  0.00           H  
ATOM    265 2HB  ALA A  15      41.845  33.511 -41.935  1.00  0.00           H  
ATOM    266 3HB  ALA A  15      40.325  34.436 -41.932  1.00  0.00           H  
ATOM    267  N   ARG A  16      40.387  37.309 -42.760  1.00  0.00           N  
ATOM    268  CA  ARG A  16      39.640  38.376 -43.412  1.00  0.00           C  
ATOM    269  C   ARG A  16      40.560  39.513 -43.841  1.00  0.00           C  
ATOM    270  O   ARG A  16      40.358  40.128 -44.886  1.00  0.00           O  
ATOM    271  CB  ARG A  16      38.564  38.920 -42.485  1.00  0.00           C  
ATOM    272  CG  ARG A  16      37.598  39.900 -43.131  1.00  0.00           C  
ATOM    273  CD  ARG A  16      36.644  39.212 -44.039  1.00  0.00           C  
ATOM    274  NE  ARG A  16      37.162  39.113 -45.394  1.00  0.00           N  
ATOM    275  CZ  ARG A  16      36.568  38.428 -46.392  1.00  0.00           C  
ATOM    276  NH1 ARG A  16      35.440  37.791 -46.171  1.00  0.00           N1+
ATOM    277  NH2 ARG A  16      37.120  38.399 -47.592  1.00  0.00           N  
ATOM    278  H   ARG A  16      40.241  37.135 -41.777  1.00  0.00           H  
ATOM    279  HA  ARG A  16      39.174  37.973 -44.313  1.00  0.00           H  
ATOM    280 1HB  ARG A  16      37.978  38.094 -42.084  1.00  0.00           H  
ATOM    281 2HB  ARG A  16      39.033  39.428 -41.642  1.00  0.00           H  
ATOM    282 1HG  ARG A  16      37.025  40.411 -42.356  1.00  0.00           H  
ATOM    283 2HG  ARG A  16      38.157  40.633 -43.713  1.00  0.00           H  
ATOM    284 1HD  ARG A  16      36.455  38.204 -43.672  1.00  0.00           H  
ATOM    285 2HD  ARG A  16      35.707  39.768 -44.072  1.00  0.00           H  
ATOM    286  HE  ARG A  16      38.029  39.589 -45.603  1.00  0.00           H  
ATOM    287 1HH1 ARG A  16      35.018  37.813 -45.254  1.00  0.00           H  
ATOM    288 2HH1 ARG A  16      34.995  37.279 -46.918  1.00  0.00           H  
ATOM    289 1HH2 ARG A  16      37.988  38.889 -47.763  1.00  0.00           H  
ATOM    290 2HH2 ARG A  16      36.675  37.886 -48.340  1.00  0.00           H  
ATOM    291  N   LYS A  17      41.572  39.786 -43.024  1.00  0.00           N  
ATOM    292  CA  LYS A  17      42.574  40.793 -43.355  1.00  0.00           C  
ATOM    293  C   LYS A  17      43.312  40.433 -44.637  1.00  0.00           C  
ATOM    294  O   LYS A  17      43.655  41.306 -45.434  1.00  0.00           O  
ATOM    295  CB  LYS A  17      43.567  40.960 -42.204  1.00  0.00           C  
ATOM    296  CG  LYS A  17      42.992  41.644 -40.971  1.00  0.00           C  
ATOM    297  CD  LYS A  17      44.023  41.728 -39.854  1.00  0.00           C  
ATOM    298  CE  LYS A  17      43.426  42.335 -38.594  1.00  0.00           C  
ATOM    299  NZ  LYS A  17      44.406  42.367 -37.474  1.00  0.00           N1+
ATOM    300  H   LYS A  17      41.650  39.284 -42.151  1.00  0.00           H  
ATOM    301  HA  LYS A  17      42.065  41.743 -43.521  1.00  0.00           H  
ATOM    302 1HB  LYS A  17      43.940  39.982 -41.901  1.00  0.00           H  
ATOM    303 2HB  LYS A  17      44.422  41.546 -42.543  1.00  0.00           H  
ATOM    304 1HG  LYS A  17      42.668  42.652 -41.231  1.00  0.00           H  
ATOM    305 2HG  LYS A  17      42.128  41.084 -40.615  1.00  0.00           H  
ATOM    306 1HD  LYS A  17      44.395  40.728 -39.626  1.00  0.00           H  
ATOM    307 2HD  LYS A  17      44.861  42.343 -40.180  1.00  0.00           H  
ATOM    308 1HE  LYS A  17      43.095  43.351 -38.800  1.00  0.00           H  
ATOM    309 2HE  LYS A  17      42.559  41.751 -38.283  1.00  0.00           H  
ATOM    310 1HZ  LYS A  17      43.972  42.774 -36.658  1.00  0.00           H  
ATOM    311 2HZ  LYS A  17      44.705  41.425 -37.261  1.00  0.00           H  
ATOM    312 3HZ  LYS A  17      45.206  42.921 -37.742  1.00  0.00           H  
ATOM    313  N   SER A  18      43.556  39.141 -44.832  1.00  0.00           N  
ATOM    314  CA  SER A  18      44.096  38.644 -46.091  1.00  0.00           C  
ATOM    315  C   SER A  18      43.112  38.856 -47.235  1.00  0.00           C  
ATOM    316  O   SER A  18      43.417  39.546 -48.207  1.00  0.00           O  
ATOM    317  CB  SER A  18      44.433  37.171 -45.968  1.00  0.00           C  
ATOM    318  OG  SER A  18      44.938  36.669 -47.175  1.00  0.00           O  
ATOM    319  H   SER A  18      43.363  38.487 -44.087  1.00  0.00           H  
ATOM    320  HA  SER A  18      45.001  39.207 -46.325  1.00  0.00           H  
ATOM    321 1HB  SER A  18      45.169  37.031 -45.177  1.00  0.00           H  
ATOM    322 2HB  SER A  18      43.540  36.616 -45.686  1.00  0.00           H  
ATOM    323  HG  SER A  18      45.126  35.741 -47.018  1.00  0.00           H  
ATOM    324  N   GLY A  19      41.932  38.258 -47.111  1.00  0.00           N  
ATOM    325  CA  GLY A  19      40.896  38.392 -48.128  1.00  0.00           C  
ATOM    326  C   GLY A  19      40.934  37.231 -49.111  1.00  0.00           C  
ATOM    327  O   GLY A  19      39.999  37.032 -49.890  1.00  0.00           O  
ATOM    328  H   GLY A  19      41.750  37.695 -46.295  1.00  0.00           H  
ATOM    329 1HA  GLY A  19      39.919  38.435 -47.647  1.00  0.00           H  
ATOM    330 2HA  GLY A  19      41.032  39.330 -48.664  1.00  0.00           H  
ATOM    331  N   THR A  20      42.017  36.463 -49.071  1.00  0.00           N  
ATOM    332  CA  THR A  20      42.184  35.326 -49.970  1.00  0.00           C  
ATOM    333  C   THR A  20      41.363  34.132 -49.504  1.00  0.00           C  
ATOM    334  O   THR A  20      41.082  33.984 -48.315  1.00  0.00           O  
ATOM    335  CB  THR A  20      43.665  34.921 -50.085  1.00  0.00           C  
ATOM    336  CG2 THR A  20      44.496  36.082 -50.611  1.00  0.00           C  
ATOM    337  OG1 THR A  20      44.158  34.531 -48.796  1.00  0.00           O  
ATOM    338  H   THR A  20      42.745  36.673 -48.404  1.00  0.00           H  
ATOM    339  HA  THR A  20      41.823  35.610 -50.958  1.00  0.00           H  
ATOM    340  HB  THR A  20      43.760  34.076 -50.766  1.00  0.00           H  
ATOM    341  HG1 THR A  20      44.948  33.997 -48.905  1.00  0.00           H  
ATOM    342 1HG2 THR A  20      45.540  35.777 -50.685  1.00  0.00           H  
ATOM    343 2HG2 THR A  20      44.131  36.373 -51.595  1.00  0.00           H  
ATOM    344 3HG2 THR A  20      44.413  36.927 -49.929  1.00  0.00           H  
ATOM    345  N   GLU A  21      40.981  33.279 -50.449  1.00  0.00           N  
ATOM    346  CA  GLU A  21      40.237  32.067 -50.132  1.00  0.00           C  
ATOM    347  C   GLU A  21      41.095  31.086 -49.342  1.00  0.00           C  
ATOM    348  O   GLU A  21      40.604  30.397 -48.447  1.00  0.00           O  
ATOM    349  CB  GLU A  21      39.729  31.401 -51.413  1.00  0.00           C  
ATOM    350  CG  GLU A  21      38.676  32.205 -52.164  1.00  0.00           C  
ATOM    351  CD  GLU A  21      38.190  31.513 -53.407  1.00  0.00           C  
ATOM    352  OE1 GLU A  21      38.529  30.370 -53.599  1.00  0.00           O  
ATOM    353  OE2 GLU A  21      37.478  32.128 -54.164  1.00  0.00           O1-
ATOM    354  H   GLU A  21      41.209  33.478 -51.412  1.00  0.00           H  
ATOM    355  HA  GLU A  21      39.383  32.338 -49.507  1.00  0.00           H  
ATOM    356 1HB  GLU A  21      40.566  31.231 -52.090  1.00  0.00           H  
ATOM    357 2HB  GLU A  21      39.299  30.429 -51.172  1.00  0.00           H  
ATOM    358 1HG  GLU A  21      37.828  32.380 -51.503  1.00  0.00           H  
ATOM    359 2HG  GLU A  21      39.098  33.173 -52.433  1.00  0.00           H  
ATOM    360  N   GLU A  22      42.379  31.027 -49.679  1.00  0.00           N  
ATOM    361  CA  GLU A  22      43.283  30.049 -49.084  1.00  0.00           C  
ATOM    362  C   GLU A  22      43.539  30.361 -47.615  1.00  0.00           C  
ATOM    363  O   GLU A  22      43.610  29.455 -46.783  1.00  0.00           O  
ATOM    364  CB  GLU A  22      44.609  30.014 -49.847  1.00  0.00           C  
ATOM    365  CG  GLU A  22      45.598  28.973 -49.341  1.00  0.00           C  
ATOM    366  CD  GLU A  22      45.095  27.565 -49.495  1.00  0.00           C  
ATOM    367  OE1 GLU A  22      44.214  27.352 -50.293  1.00  0.00           O  
ATOM    368  OE2 GLU A  22      45.592  26.700 -48.812  1.00  0.00           O1-
ATOM    369  H   GLU A  22      42.737  31.676 -50.364  1.00  0.00           H  
ATOM    370  HA  GLU A  22      42.813  29.066 -49.138  1.00  0.00           H  
ATOM    371 1HB  GLU A  22      44.418  29.809 -50.900  1.00  0.00           H  
ATOM    372 2HB  GLU A  22      45.090  30.990 -49.786  1.00  0.00           H  
ATOM    373 1HG  GLU A  22      46.532  29.075 -49.894  1.00  0.00           H  
ATOM    374 2HG  GLU A  22      45.807  29.167 -48.290  1.00  0.00           H  
ATOM    375  N   SER A  23      43.677  31.645 -47.302  1.00  0.00           N  
ATOM    376  CA  SER A  23      43.813  32.086 -45.920  1.00  0.00           C  
ATOM    377  C   SER A  23      42.584  31.715 -45.099  1.00  0.00           C  
ATOM    378  O   SER A  23      42.698  31.286 -43.951  1.00  0.00           O  
ATOM    379  CB  SER A  23      44.032  33.586 -45.871  1.00  0.00           C  
ATOM    380  OG  SER A  23      45.260  33.933 -46.449  1.00  0.00           O  
ATOM    381  H   SER A  23      43.690  32.333 -48.043  1.00  0.00           H  
ATOM    382  HA  SER A  23      44.671  31.580 -45.478  1.00  0.00           H  
ATOM    383 1HB  SER A  23      43.222  34.089 -46.398  1.00  0.00           H  
ATOM    384 2HB  SER A  23      44.007  33.923 -44.835  1.00  0.00           H  
ATOM    385  HG  SER A  23      45.926  33.758 -45.781  1.00  0.00           H  
ATOM    386  N   LEU A  24      41.409  31.881 -45.697  1.00  0.00           N  
ATOM    387  CA  LEU A  24      40.160  31.505 -45.045  1.00  0.00           C  
ATOM    388  C   LEU A  24      40.061  29.995 -44.871  1.00  0.00           C  
ATOM    389  O   LEU A  24      39.593  29.508 -43.842  1.00  0.00           O  
ATOM    390  CB  LEU A  24      38.963  32.010 -45.863  1.00  0.00           C  
ATOM    391  CG  LEU A  24      38.744  33.528 -45.852  1.00  0.00           C  
ATOM    392  CD1 LEU A  24      37.785  33.911 -46.970  1.00  0.00           C  
ATOM    393  CD2 LEU A  24      38.201  33.953 -44.495  1.00  0.00           C  
ATOM    394  H   LEU A  24      41.380  32.277 -46.624  1.00  0.00           H  
ATOM    395  HA  LEU A  24      40.138  31.955 -44.053  1.00  0.00           H  
ATOM    396 1HB  LEU A  24      39.095  31.702 -46.898  1.00  0.00           H  
ATOM    397 2HB  LEU A  24      38.058  31.541 -45.478  1.00  0.00           H  
ATOM    398  HG  LEU A  24      39.692  34.034 -46.037  1.00  0.00           H  
ATOM    399 1HD1 LEU A  24      37.629  34.990 -46.962  1.00  0.00           H  
ATOM    400 2HD1 LEU A  24      38.206  33.613 -47.930  1.00  0.00           H  
ATOM    401 3HD1 LEU A  24      36.831  33.406 -46.819  1.00  0.00           H  
ATOM    402 1HD2 LEU A  24      38.046  35.033 -44.487  1.00  0.00           H  
ATOM    403 2HD2 LEU A  24      37.253  33.449 -44.308  1.00  0.00           H  
ATOM    404 3HD2 LEU A  24      38.915  33.683 -43.716  1.00  0.00           H  
ATOM    405  N   ARG A  25      40.506  29.256 -45.882  1.00  0.00           N  
ATOM    406  CA  ARG A  25      40.552  27.802 -45.808  1.00  0.00           C  
ATOM    407  C   ARG A  25      41.539  27.333 -44.745  1.00  0.00           C  
ATOM    408  O   ARG A  25      41.297  26.347 -44.050  1.00  0.00           O  
ATOM    409  CB  ARG A  25      40.941  27.209 -47.153  1.00  0.00           C  
ATOM    410  CG  ARG A  25      39.830  27.196 -48.192  1.00  0.00           C  
ATOM    411  CD  ARG A  25      40.198  26.383 -49.380  1.00  0.00           C  
ATOM    412  NE  ARG A  25      41.197  27.046 -50.203  1.00  0.00           N  
ATOM    413  CZ  ARG A  25      40.915  27.865 -51.237  1.00  0.00           C  
ATOM    414  NH1 ARG A  25      39.665  28.110 -51.558  1.00  0.00           N1+
ATOM    415  NH2 ARG A  25      41.897  28.421 -51.924  1.00  0.00           N  
ATOM    416  H   ARG A  25      40.823  29.716 -46.725  1.00  0.00           H  
ATOM    417  HA  ARG A  25      39.563  27.439 -45.522  1.00  0.00           H  
ATOM    418 1HB  ARG A  25      41.775  27.771 -47.570  1.00  0.00           H  
ATOM    419 2HB  ARG A  25      41.275  26.181 -47.016  1.00  0.00           H  
ATOM    420 1HG  ARG A  25      38.926  26.773 -47.752  1.00  0.00           H  
ATOM    421 2HG  ARG A  25      39.630  28.217 -48.523  1.00  0.00           H  
ATOM    422 1HD  ARG A  25      40.605  25.427 -49.053  1.00  0.00           H  
ATOM    423 2HD  ARG A  25      39.311  26.211 -49.990  1.00  0.00           H  
ATOM    424  HE  ARG A  25      42.170  26.881 -49.985  1.00  0.00           H  
ATOM    425 1HH1 ARG A  25      38.914  27.685 -51.033  1.00  0.00           H  
ATOM    426 2HH1 ARG A  25      39.454  28.724 -52.332  1.00  0.00           H  
ATOM    427 1HH2 ARG A  25      42.859  28.231 -51.677  1.00  0.00           H  
ATOM    428 2HH2 ARG A  25      41.687  29.033 -52.698  1.00  0.00           H  
ATOM    429  N   GLN A  26      42.653  28.049 -44.625  1.00  0.00           N  
ATOM    430  CA  GLN A  26      43.630  27.775 -43.579  1.00  0.00           C  
ATOM    431  C   GLN A  26      43.069  28.104 -42.201  1.00  0.00           C  
ATOM    432  O   GLN A  26      43.350  27.408 -41.224  1.00  0.00           O  
ATOM    433  CB  GLN A  26      44.915  28.571 -43.824  1.00  0.00           C  
ATOM    434  CG  GLN A  26      46.040  28.250 -42.856  1.00  0.00           C  
ATOM    435  CD  GLN A  26      46.507  26.811 -42.968  1.00  0.00           C  
ATOM    436  NE2 GLN A  26      46.567  26.120 -41.835  1.00  0.00           N  
ATOM    437  OE1 GLN A  26      46.812  26.326 -44.061  1.00  0.00           O  
ATOM    438  H   GLN A  26      42.827  28.801 -45.275  1.00  0.00           H  
ATOM    439  HA  GLN A  26      43.865  26.711 -43.594  1.00  0.00           H  
ATOM    440 1HB  GLN A  26      45.275  28.378 -44.835  1.00  0.00           H  
ATOM    441 2HB  GLN A  26      44.702  29.637 -43.751  1.00  0.00           H  
ATOM    442 1HG  GLN A  26      46.887  28.902 -43.070  1.00  0.00           H  
ATOM    443 2HG  GLN A  26      45.688  28.417 -41.838  1.00  0.00           H  
ATOM    444 1HE2 GLN A  26      46.868  25.165 -41.846  1.00  0.00           H  
ATOM    445 2HE2 GLN A  26      46.312  26.553 -40.971  1.00  0.00           H  
ATOM    446  N   ALA A  27      42.274  29.165 -42.129  1.00  0.00           N  
ATOM    447  CA  ALA A  27      41.611  29.545 -40.887  1.00  0.00           C  
ATOM    448  C   ALA A  27      40.672  28.444 -40.405  1.00  0.00           C  
ATOM    449  O   ALA A  27      40.590  28.164 -39.211  1.00  0.00           O  
ATOM    450  CB  ALA A  27      40.847  30.847 -41.070  1.00  0.00           C  
ATOM    451  H   ALA A  27      42.124  29.724 -42.957  1.00  0.00           H  
ATOM    452  HA  ALA A  27      42.371  29.690 -40.120  1.00  0.00           H  
ATOM    453 1HB  ALA A  27      40.358  31.117 -40.134  1.00  0.00           H  
ATOM    454 2HB  ALA A  27      41.541  31.638 -41.357  1.00  0.00           H  
ATOM    455 3HB  ALA A  27      40.096  30.723 -41.848  1.00  0.00           H  
ATOM    456  N   ILE A  28      39.967  27.822 -41.345  1.00  0.00           N  
ATOM    457  CA  ILE A  28      39.118  26.679 -41.034  1.00  0.00           C  
ATOM    458  C   ILE A  28      39.920  25.556 -40.389  1.00  0.00           C  
ATOM    459  O   ILE A  28      39.521  25.005 -39.363  1.00  0.00           O  
ATOM    460  CB  ILE A  28      38.422  26.151 -42.302  1.00  0.00           C  
ATOM    461  CG1 ILE A  28      37.330  27.123 -42.755  1.00  0.00           C  
ATOM    462  CG2 ILE A  28      37.839  24.769 -42.052  1.00  0.00           C  
ATOM    463  CD1 ILE A  28      36.793  26.837 -44.139  1.00  0.00           C  
ATOM    464  H   ILE A  28      40.021  28.149 -42.298  1.00  0.00           H  
ATOM    465  HA  ILE A  28      38.360  26.996 -40.317  1.00  0.00           H  
ATOM    466  HB  ILE A  28      39.145  26.089 -43.114  1.00  0.00           H  
ATOM    467 1HG1 ILE A  28      36.498  27.089 -42.053  1.00  0.00           H  
ATOM    468 2HG1 ILE A  28      37.721  28.141 -42.746  1.00  0.00           H  
ATOM    469 1HG2 ILE A  28      37.350  24.411 -42.958  1.00  0.00           H  
ATOM    470 2HG2 ILE A  28      38.637  24.082 -41.775  1.00  0.00           H  
ATOM    471 3HG2 ILE A  28      37.110  24.822 -41.243  1.00  0.00           H  
ATOM    472 1HD1 ILE A  28      36.024  27.568 -44.390  1.00  0.00           H  
ATOM    473 2HD1 ILE A  28      37.605  26.901 -44.865  1.00  0.00           H  
ATOM    474 3HD1 ILE A  28      36.364  25.836 -44.163  1.00  0.00           H  
ATOM    475  N   GLU A  29      41.053  25.219 -41.000  1.00  0.00           N  
ATOM    476  CA  GLU A  29      41.930  24.183 -40.468  1.00  0.00           C  
ATOM    477  C   GLU A  29      42.472  24.568 -39.099  1.00  0.00           C  
ATOM    478  O   GLU A  29      42.455  23.766 -38.165  1.00  0.00           O  
ATOM    479  CB  GLU A  29      43.089  23.921 -41.431  1.00  0.00           C  
ATOM    480  CG  GLU A  29      44.079  22.868 -40.952  1.00  0.00           C  
ATOM    481  CD  GLU A  29      43.468  21.498 -40.843  1.00  0.00           C  
ATOM    482  OE1 GLU A  29      42.488  21.251 -41.503  1.00  0.00           O  
ATOM    483  OE2 GLU A  29      43.983  20.698 -40.098  1.00  0.00           O1-
ATOM    484  H   GLU A  29      41.311  25.694 -41.852  1.00  0.00           H  
ATOM    485  HA  GLU A  29      41.350  23.268 -40.347  1.00  0.00           H  
ATOM    486 1HB  GLU A  29      42.696  23.596 -42.396  1.00  0.00           H  
ATOM    487 2HB  GLU A  29      43.640  24.846 -41.598  1.00  0.00           H  
ATOM    488 1HG  GLU A  29      44.915  22.826 -41.650  1.00  0.00           H  
ATOM    489 2HG  GLU A  29      44.467  23.166 -39.979  1.00  0.00           H  
ATOM    490  N   ASP A  30      42.954  25.803 -38.985  1.00  0.00           N  
ATOM    491  CA  ASP A  30      43.566  26.274 -37.748  1.00  0.00           C  
ATOM    492  C   ASP A  30      42.593  26.182 -36.582  1.00  0.00           C  
ATOM    493  O   ASP A  30      42.928  25.657 -35.521  1.00  0.00           O  
ATOM    494  CB  ASP A  30      44.049  27.718 -37.904  1.00  0.00           C  
ATOM    495  CG  ASP A  30      45.274  27.840 -38.800  1.00  0.00           C  
ATOM    496  OD1 ASP A  30      45.906  26.841 -39.048  1.00  0.00           O  
ATOM    497  OD2 ASP A  30      45.565  28.932 -39.227  1.00  0.00           O1-
ATOM    498  H   ASP A  30      42.894  26.428 -39.775  1.00  0.00           H  
ATOM    499  HA  ASP A  30      44.418  25.634 -37.519  1.00  0.00           H  
ATOM    500 1HB  ASP A  30      43.247  28.327 -38.323  1.00  0.00           H  
ATOM    501 2HB  ASP A  30      44.292  28.128 -36.923  1.00  0.00           H  
ATOM    502  N   VAL A  31      41.384  26.698 -36.785  1.00  0.00           N  
ATOM    503  CA  VAL A  31      40.354  26.662 -35.752  1.00  0.00           C  
ATOM    504  C   VAL A  31      39.981  25.229 -35.394  1.00  0.00           C  
ATOM    505  O   VAL A  31      39.780  24.903 -34.225  1.00  0.00           O  
ATOM    506  CB  VAL A  31      39.096  27.413 -36.228  1.00  0.00           C  
ATOM    507  CG1 VAL A  31      37.938  27.171 -35.272  1.00  0.00           C  
ATOM    508  CG2 VAL A  31      39.394  28.899 -36.348  1.00  0.00           C  
ATOM    509  H   VAL A  31      41.174  27.125 -37.674  1.00  0.00           H  
ATOM    510  HA  VAL A  31      40.747  27.137 -34.852  1.00  0.00           H  
ATOM    511  HB  VAL A  31      38.797  27.022 -37.201  1.00  0.00           H  
ATOM    512 1HG1 VAL A  31      37.057  27.708 -35.623  1.00  0.00           H  
ATOM    513 2HG1 VAL A  31      37.718  26.104 -35.229  1.00  0.00           H  
ATOM    514 3HG1 VAL A  31      38.207  27.527 -34.277  1.00  0.00           H  
ATOM    515 1HG2 VAL A  31      38.502  29.424 -36.685  1.00  0.00           H  
ATOM    516 2HG2 VAL A  31      39.699  29.289 -35.376  1.00  0.00           H  
ATOM    517 3HG2 VAL A  31      40.198  29.053 -37.068  1.00  0.00           H  
ATOM    518  N   ALA A  32      39.893  24.377 -36.409  1.00  0.00           N  
ATOM    519  CA  ALA A  32      39.569  22.969 -36.202  1.00  0.00           C  
ATOM    520  C   ALA A  32      40.566  22.309 -35.258  1.00  0.00           C  
ATOM    521  O   ALA A  32      40.179  21.603 -34.327  1.00  0.00           O  
ATOM    522  CB  ALA A  32      39.533  22.232 -37.533  1.00  0.00           C  
ATOM    523  H   ALA A  32      40.052  24.710 -37.348  1.00  0.00           H  
ATOM    524  HA  ALA A  32      38.584  22.906 -35.738  1.00  0.00           H  
ATOM    525 1HB  ALA A  32      39.291  21.185 -37.362  1.00  0.00           H  
ATOM    526 2HB  ALA A  32      38.776  22.680 -38.176  1.00  0.00           H  
ATOM    527 3HB  ALA A  32      40.506  22.306 -38.016  1.00  0.00           H  
ATOM    528  N   GLN A  33      41.850  22.541 -35.504  1.00  0.00           N  
ATOM    529  CA  GLN A  33      42.907  21.927 -34.709  1.00  0.00           C  
ATOM    530  C   GLN A  33      42.826  22.368 -33.252  1.00  0.00           C  
ATOM    531  O   GLN A  33      43.040  21.571 -32.340  1.00  0.00           O  
ATOM    532  CB  GLN A  33      44.282  22.275 -35.284  1.00  0.00           C  
ATOM    533  CG  GLN A  33      44.587  21.607 -36.614  1.00  0.00           C  
ATOM    534  CD  GLN A  33      45.966  21.963 -37.139  1.00  0.00           C  
ATOM    535  NE2 GLN A  33      46.207  21.674 -38.412  1.00  0.00           N  
ATOM    536  OE1 GLN A  33      46.806  22.493 -36.406  1.00  0.00           O  
ATOM    537  H   GLN A  33      42.101  23.159 -36.263  1.00  0.00           H  
ATOM    538  HA  GLN A  33      42.775  20.846 -34.734  1.00  0.00           H  
ATOM    539 1HB  GLN A  33      44.356  23.353 -35.425  1.00  0.00           H  
ATOM    540 2HB  GLN A  33      45.058  21.984 -34.576  1.00  0.00           H  
ATOM    541 1HG  GLN A  33      44.540  20.526 -36.486  1.00  0.00           H  
ATOM    542 2HG  GLN A  33      43.849  21.929 -37.348  1.00  0.00           H  
ATOM    543 1HE2 GLN A  33      47.098  21.886 -38.814  1.00  0.00           H  
ATOM    544 2HE2 GLN A  33      45.497  21.244 -38.970  1.00  0.00           H  
ATOM    545  N   LEU A  34      42.515  23.643 -33.042  1.00  0.00           N  
ATOM    546  CA  LEU A  34      42.321  24.171 -31.697  1.00  0.00           C  
ATOM    547  C   LEU A  34      41.184  23.453 -30.981  1.00  0.00           C  
ATOM    548  O   LEU A  34      41.323  23.047 -29.828  1.00  0.00           O  
ATOM    549  CB  LEU A  34      42.027  25.675 -31.756  1.00  0.00           C  
ATOM    550  CG  LEU A  34      43.205  26.567 -32.168  1.00  0.00           C  
ATOM    551  CD1 LEU A  34      42.713  27.993 -32.379  1.00  0.00           C  
ATOM    552  CD2 LEU A  34      44.283  26.514 -31.096  1.00  0.00           C  
ATOM    553  H   LEU A  34      42.412  24.261 -33.834  1.00  0.00           H  
ATOM    554  HA  LEU A  34      43.233  24.001 -31.123  1.00  0.00           H  
ATOM    555 1HB  LEU A  34      41.219  25.844 -32.466  1.00  0.00           H  
ATOM    556 2HB  LEU A  34      41.692  26.003 -30.772  1.00  0.00           H  
ATOM    557  HG  LEU A  34      43.616  26.213 -33.114  1.00  0.00           H  
ATOM    558 1HD1 LEU A  34      43.550  28.627 -32.673  1.00  0.00           H  
ATOM    559 2HD1 LEU A  34      41.958  28.005 -33.165  1.00  0.00           H  
ATOM    560 3HD1 LEU A  34      42.281  28.369 -31.453  1.00  0.00           H  
ATOM    561 1HD2 LEU A  34      45.120  27.147 -31.389  1.00  0.00           H  
ATOM    562 2HD2 LEU A  34      43.873  26.869 -30.150  1.00  0.00           H  
ATOM    563 3HD2 LEU A  34      44.628  25.487 -30.978  1.00  0.00           H  
ATOM    564  N   ALA A  35      40.061  23.297 -31.674  1.00  0.00           N  
ATOM    565  CA  ALA A  35      38.889  22.649 -31.097  1.00  0.00           C  
ATOM    566  C   ALA A  35      39.154  21.173 -30.823  1.00  0.00           C  
ATOM    567  O   ALA A  35      38.731  20.636 -29.799  1.00  0.00           O  
ATOM    568  CB  ALA A  35      37.688  22.807 -32.017  1.00  0.00           C  
ATOM    569  H   ALA A  35      40.018  23.634 -32.624  1.00  0.00           H  
ATOM    570  HA  ALA A  35      38.664  23.127 -30.143  1.00  0.00           H  
ATOM    571 1HB  ALA A  35      36.820  22.316 -31.573  1.00  0.00           H  
ATOM    572 2HB  ALA A  35      37.473  23.866 -32.157  1.00  0.00           H  
ATOM    573 3HB  ALA A  35      37.905  22.351 -32.981  1.00  0.00           H  
ATOM    574  N   LYS A  36      39.854  20.522 -31.745  1.00  0.00           N  
ATOM    575  CA  LYS A  36      40.159  19.101 -31.616  1.00  0.00           C  
ATOM    576  C   LYS A  36      41.035  18.836 -30.401  1.00  0.00           C  
ATOM    577  O   LYS A  36      40.913  17.796 -29.751  1.00  0.00           O  
ATOM    578  CB  LYS A  36      40.843  18.582 -32.882  1.00  0.00           C  
ATOM    579  CG  LYS A  36      39.924  18.461 -34.091  1.00  0.00           C  
ATOM    580  CD  LYS A  36      40.718  18.226 -35.366  1.00  0.00           C  
ATOM    581  CE  LYS A  36      41.238  16.799 -35.440  1.00  0.00           C  
ATOM    582  NZ  LYS A  36      41.987  16.544 -36.701  1.00  0.00           N1+
ATOM    583  H   LYS A  36      40.185  21.024 -32.557  1.00  0.00           H  
ATOM    584  HA  LYS A  36      39.223  18.560 -31.474  1.00  0.00           H  
ATOM    585 1HB  LYS A  36      41.664  19.249 -33.152  1.00  0.00           H  
ATOM    586 2HB  LYS A  36      41.271  17.600 -32.686  1.00  0.00           H  
ATOM    587 1HG  LYS A  36      39.236  17.628 -33.941  1.00  0.00           H  
ATOM    588 2HG  LYS A  36      39.341  19.376 -34.197  1.00  0.00           H  
ATOM    589 1HD  LYS A  36      40.080  18.417 -36.231  1.00  0.00           H  
ATOM    590 2HD  LYS A  36      41.563  18.913 -35.401  1.00  0.00           H  
ATOM    591 1HE  LYS A  36      41.899  16.609 -34.596  1.00  0.00           H  
ATOM    592 2HE  LYS A  36      40.402  16.102 -35.384  1.00  0.00           H  
ATOM    593 1HZ  LYS A  36      42.315  15.588 -36.711  1.00  0.00           H  
ATOM    594 2HZ  LYS A  36      41.378  16.700 -37.492  1.00  0.00           H  
ATOM    595 3HZ  LYS A  36      42.777  17.171 -36.756  1.00  0.00           H  
ATOM    596  N   LYS A  37      41.920  19.779 -30.097  1.00  0.00           N  
ATOM    597  CA  LYS A  37      42.745  19.699 -28.896  1.00  0.00           C  
ATOM    598  C   LYS A  37      41.944  20.056 -27.651  1.00  0.00           C  
ATOM    599  O   LYS A  37      42.129  19.461 -26.590  1.00  0.00           O  
ATOM    600  CB  LYS A  37      43.960  20.618 -29.022  1.00  0.00           C  
ATOM    601  CG  LYS A  37      44.992  20.163 -30.045  1.00  0.00           C  
ATOM    602  CD  LYS A  37      46.148  21.147 -30.142  1.00  0.00           C  
ATOM    603  CE  LYS A  37      47.174  20.699 -31.172  1.00  0.00           C  
ATOM    604  NZ  LYS A  37      48.295  21.668 -31.299  1.00  0.00           N1+
ATOM    605  H   LYS A  37      42.023  20.573 -30.712  1.00  0.00           H  
ATOM    606  HA  LYS A  37      43.090  18.671 -28.783  1.00  0.00           H  
ATOM    607 1HB  LYS A  37      43.632  21.620 -29.301  1.00  0.00           H  
ATOM    608 2HB  LYS A  37      44.459  20.696 -28.056  1.00  0.00           H  
ATOM    609 1HG  LYS A  37      45.382  19.185 -29.759  1.00  0.00           H  
ATOM    610 2HG  LYS A  37      44.519  20.073 -31.023  1.00  0.00           H  
ATOM    611 1HD  LYS A  37      45.766  22.130 -30.424  1.00  0.00           H  
ATOM    612 2HD  LYS A  37      46.636  21.232 -29.171  1.00  0.00           H  
ATOM    613 1HE  LYS A  37      47.578  19.730 -30.884  1.00  0.00           H  
ATOM    614 2HE  LYS A  37      46.691  20.592 -32.144  1.00  0.00           H  
ATOM    615 1HZ  LYS A  37      48.952  21.336 -31.991  1.00  0.00           H  
ATOM    616 2HZ  LYS A  37      47.933  22.568 -31.585  1.00  0.00           H  
ATOM    617 3HZ  LYS A  37      48.763  21.762 -30.409  1.00  0.00           H  
ATOM    618  N   SER A  38      41.052  21.031 -27.787  1.00  0.00           N  
ATOM    619  CA  SER A  38      40.248  21.495 -26.665  1.00  0.00           C  
ATOM    620  C   SER A  38      39.296  20.408 -26.181  1.00  0.00           C  
ATOM    621  O   SER A  38      38.768  19.633 -26.979  1.00  0.00           O  
ATOM    622  CB  SER A  38      39.460  22.729 -27.062  1.00  0.00           C  
ATOM    623  OG  SER A  38      38.648  23.168 -26.008  1.00  0.00           O  
ATOM    624  H   SER A  38      40.930  21.463 -28.693  1.00  0.00           H  
ATOM    625  HA  SER A  38      40.921  21.739 -25.843  1.00  0.00           H  
ATOM    626 1HB  SER A  38      40.149  23.523 -27.349  1.00  0.00           H  
ATOM    627 2HB  SER A  38      38.843  22.502 -27.930  1.00  0.00           H  
ATOM    628  HG  SER A  38      39.039  23.988 -25.696  1.00  0.00           H  
ATOM    629  N   GLN A  39      39.085  20.352 -24.871  1.00  0.00           N  
ATOM    630  CA  GLN A  39      38.166  19.387 -24.281  1.00  0.00           C  
ATOM    631  C   GLN A  39      36.957  20.080 -23.668  1.00  0.00           C  
ATOM    632  O   GLN A  39      36.225  19.488 -22.874  1.00  0.00           O  
ATOM    633  CB  GLN A  39      38.880  18.545 -23.220  1.00  0.00           C  
ATOM    634  CG  GLN A  39      40.092  17.789 -23.738  1.00  0.00           C  
ATOM    635  CD  GLN A  39      39.735  16.798 -24.830  1.00  0.00           C  
ATOM    636  NE2 GLN A  39      40.364  16.946 -25.989  1.00  0.00           N  
ATOM    637  OE1 GLN A  39      38.902  15.910 -24.632  1.00  0.00           O  
ATOM    638  H   GLN A  39      39.575  20.998 -24.267  1.00  0.00           H  
ATOM    639  HA  GLN A  39      37.802  18.729 -25.071  1.00  0.00           H  
ATOM    640 1HB  GLN A  39      39.207  19.189 -22.404  1.00  0.00           H  
ATOM    641 2HB  GLN A  39      38.184  17.817 -22.804  1.00  0.00           H  
ATOM    642 1HG  GLN A  39      40.806  18.505 -24.146  1.00  0.00           H  
ATOM    643 2HG  GLN A  39      40.545  17.240 -22.911  1.00  0.00           H  
ATOM    644 1HE2 GLN A  39      40.170  16.322 -26.747  1.00  0.00           H  
ATOM    645 2HE2 GLN A  39      41.032  17.681 -26.107  1.00  0.00           H  
ATOM    646  N   ASP A  40      36.751  21.338 -24.039  1.00  0.00           N  
ATOM    647  CA  ASP A  40      35.639  22.121 -23.514  1.00  0.00           C  
ATOM    648  C   ASP A  40      34.486  22.174 -24.509  1.00  0.00           C  
ATOM    649  O   ASP A  40      34.624  22.712 -25.607  1.00  0.00           O  
ATOM    650  CB  ASP A  40      36.096  23.543 -23.176  1.00  0.00           C  
ATOM    651  CG  ASP A  40      35.003  24.376 -22.518  1.00  0.00           C  
ATOM    652  OD1 ASP A  40      33.857  24.007 -22.624  1.00  0.00           O  
ATOM    653  OD2 ASP A  40      35.325  25.370 -21.914  1.00  0.00           O1-
ATOM    654  H   ASP A  40      37.381  21.766 -24.704  1.00  0.00           H  
ATOM    655  HA  ASP A  40      35.272  21.637 -22.608  1.00  0.00           H  
ATOM    656 1HB  ASP A  40      36.953  23.499 -22.505  1.00  0.00           H  
ATOM    657 2HB  ASP A  40      36.417  24.048 -24.088  1.00  0.00           H  
ATOM    658  N   SER A  41      33.346  21.614 -24.116  1.00  0.00           N  
ATOM    659  CA  SER A  41      32.182  21.547 -24.991  1.00  0.00           C  
ATOM    660  C   SER A  41      31.829  22.923 -25.542  1.00  0.00           C  
ATOM    661  O   SER A  41      31.439  23.057 -26.703  1.00  0.00           O  
ATOM    662  CB  SER A  41      30.996  20.973 -24.240  1.00  0.00           C  
ATOM    663  OG  SER A  41      31.223  19.635 -23.890  1.00  0.00           O  
ATOM    664  H   SER A  41      33.283  21.223 -23.187  1.00  0.00           H  
ATOM    665  HA  SER A  41      32.430  20.904 -25.836  1.00  0.00           H  
ATOM    666 1HB  SER A  41      30.816  21.561 -23.341  1.00  0.00           H  
ATOM    667 2HB  SER A  41      30.104  21.043 -24.861  1.00  0.00           H  
ATOM    668  HG  SER A  41      30.358  19.256 -23.720  1.00  0.00           H  
ATOM    669  N   GLU A  42      31.967  23.943 -24.704  1.00  0.00           N  
ATOM    670  CA  GLU A  42      31.642  25.308 -25.098  1.00  0.00           C  
ATOM    671  C   GLU A  42      32.536  25.781 -26.238  1.00  0.00           C  
ATOM    672  O   GLU A  42      32.062  26.372 -27.209  1.00  0.00           O  
ATOM    673  CB  GLU A  42      31.778  26.255 -23.904  1.00  0.00           C  
ATOM    674  CG  GLU A  42      31.420  27.703 -24.206  1.00  0.00           C  
ATOM    675  CD  GLU A  42      31.467  28.583 -22.988  1.00  0.00           C  
ATOM    676  OE1 GLU A  42      30.758  28.306 -22.050  1.00  0.00           O  
ATOM    677  OE2 GLU A  42      32.213  29.534 -22.994  1.00  0.00           O1-
ATOM    678  H   GLU A  42      32.305  23.769 -23.767  1.00  0.00           H  
ATOM    679  HA  GLU A  42      30.612  25.329 -25.457  1.00  0.00           H  
ATOM    680 1HB  GLU A  42      31.134  25.913 -23.093  1.00  0.00           H  
ATOM    681 2HB  GLU A  42      32.804  26.234 -23.538  1.00  0.00           H  
ATOM    682 1HG  GLU A  42      32.117  28.092 -24.947  1.00  0.00           H  
ATOM    683 2HG  GLU A  42      30.420  27.737 -24.634  1.00  0.00           H  
ATOM    684  N   VAL A  43      33.832  25.515 -26.116  1.00  0.00           N  
ATOM    685  CA  VAL A  43      34.789  25.866 -27.161  1.00  0.00           C  
ATOM    686  C   VAL A  43      34.528  25.073 -28.433  1.00  0.00           C  
ATOM    687  O   VAL A  43      34.630  25.605 -29.538  1.00  0.00           O  
ATOM    688  CB  VAL A  43      36.228  25.601 -26.680  1.00  0.00           C  
ATOM    689  CG1 VAL A  43      37.215  25.794 -27.821  1.00  0.00           C  
ATOM    690  CG2 VAL A  43      36.563  26.519 -25.515  1.00  0.00           C  
ATOM    691  H   VAL A  43      34.164  25.058 -25.279  1.00  0.00           H  
ATOM    692  HA  VAL A  43      34.668  26.922 -27.398  1.00  0.00           H  
ATOM    693  HB  VAL A  43      36.308  24.561 -26.359  1.00  0.00           H  
ATOM    694 1HG1 VAL A  43      38.227  25.602 -27.464  1.00  0.00           H  
ATOM    695 2HG1 VAL A  43      36.979  25.101 -28.629  1.00  0.00           H  
ATOM    696 3HG1 VAL A  43      37.150  26.817 -28.188  1.00  0.00           H  
ATOM    697 1HG2 VAL A  43      37.581  26.325 -25.180  1.00  0.00           H  
ATOM    698 2HG2 VAL A  43      36.478  27.558 -25.834  1.00  0.00           H  
ATOM    699 3HG2 VAL A  43      35.870  26.334 -24.694  1.00  0.00           H  
ATOM    700  N   LEU A  44      34.195  23.795 -28.272  1.00  0.00           N  
ATOM    701  CA  LEU A  44      33.920  22.927 -29.410  1.00  0.00           C  
ATOM    702  C   LEU A  44      32.778  23.472 -30.258  1.00  0.00           C  
ATOM    703  O   LEU A  44      32.879  23.536 -31.483  1.00  0.00           O  
ATOM    704  CB  LEU A  44      33.575  21.512 -28.925  1.00  0.00           C  
ATOM    705  CG  LEU A  44      34.730  20.725 -28.297  1.00  0.00           C  
ATOM    706  CD1 LEU A  44      34.193  19.444 -27.673  1.00  0.00           C  
ATOM    707  CD2 LEU A  44      35.774  20.417 -29.361  1.00  0.00           C  
ATOM    708  H   LEU A  44      34.127  23.420 -27.338  1.00  0.00           H  
ATOM    709  HA  LEU A  44      34.809  22.890 -30.039  1.00  0.00           H  
ATOM    710 1HB  LEU A  44      32.781  21.585 -28.184  1.00  0.00           H  
ATOM    711 2HB  LEU A  44      33.201  20.937 -29.772  1.00  0.00           H  
ATOM    712  HG  LEU A  44      35.185  21.316 -27.502  1.00  0.00           H  
ATOM    713 1HD1 LEU A  44      35.014  18.884 -27.226  1.00  0.00           H  
ATOM    714 2HD1 LEU A  44      33.462  19.694 -26.902  1.00  0.00           H  
ATOM    715 3HD1 LEU A  44      33.716  18.836 -28.441  1.00  0.00           H  
ATOM    716 1HD2 LEU A  44      36.596  19.857 -28.914  1.00  0.00           H  
ATOM    717 2HD2 LEU A  44      35.320  19.824 -30.155  1.00  0.00           H  
ATOM    718 3HD2 LEU A  44      36.155  21.350 -29.777  1.00  0.00           H  
ATOM    719  N   GLU A  45      31.694  23.862 -29.598  1.00  0.00           N  
ATOM    720  CA  GLU A  45      30.551  24.451 -30.285  1.00  0.00           C  
ATOM    721  C   GLU A  45      30.931  25.759 -30.966  1.00  0.00           C  
ATOM    722  O   GLU A  45      30.631  25.969 -32.142  1.00  0.00           O  
ATOM    723  CB  GLU A  45      29.403  24.691 -29.302  1.00  0.00           C  
ATOM    724  CG  GLU A  45      28.164  25.322 -29.924  1.00  0.00           C  
ATOM    725  CD  GLU A  45      27.097  25.635 -28.912  1.00  0.00           C  
ATOM    726  OE1 GLU A  45      27.142  25.083 -27.839  1.00  0.00           O  
ATOM    727  OE2 GLU A  45      26.235  26.427 -29.213  1.00  0.00           O1-
ATOM    728  H   GLU A  45      31.659  23.749 -28.595  1.00  0.00           H  
ATOM    729  HA  GLU A  45      30.219  23.759 -31.060  1.00  0.00           H  
ATOM    730 1HB  GLU A  45      29.105  23.743 -28.852  1.00  0.00           H  
ATOM    731 2HB  GLU A  45      29.742  25.343 -28.498  1.00  0.00           H  
ATOM    732 1HG  GLU A  45      28.453  26.243 -30.428  1.00  0.00           H  
ATOM    733 2HG  GLU A  45      27.760  24.642 -30.672  1.00  0.00           H  
ATOM    734  N   GLU A  46      31.591  26.638 -30.220  1.00  0.00           N  
ATOM    735  CA  GLU A  46      31.991  27.938 -30.745  1.00  0.00           C  
ATOM    736  C   GLU A  46      32.836  27.791 -32.003  1.00  0.00           C  
ATOM    737  O   GLU A  46      32.587  28.455 -33.010  1.00  0.00           O  
ATOM    738  CB  GLU A  46      32.769  28.724 -29.687  1.00  0.00           C  
ATOM    739  CG  GLU A  46      33.217  30.108 -30.134  1.00  0.00           C  
ATOM    740  CD  GLU A  46      32.070  31.061 -30.325  1.00  0.00           C  
ATOM    741  OE1 GLU A  46      31.024  30.819 -29.772  1.00  0.00           O  
ATOM    742  OE2 GLU A  46      32.240  32.032 -31.023  1.00  0.00           O1-
ATOM    743  H   GLU A  46      31.822  26.400 -29.267  1.00  0.00           H  
ATOM    744  HA  GLU A  46      31.092  28.496 -31.012  1.00  0.00           H  
ATOM    745 1HB  GLU A  46      32.152  28.844 -28.796  1.00  0.00           H  
ATOM    746 2HB  GLU A  46      33.657  28.162 -29.396  1.00  0.00           H  
ATOM    747 1HG  GLU A  46      33.895  30.518 -29.387  1.00  0.00           H  
ATOM    748 2HG  GLU A  46      33.765  30.015 -31.071  1.00  0.00           H  
ATOM    749  N   ALA A  47      33.833  26.916 -31.941  1.00  0.00           N  
ATOM    750  CA  ALA A  47      34.730  26.695 -33.068  1.00  0.00           C  
ATOM    751  C   ALA A  47      33.958  26.246 -34.304  1.00  0.00           C  
ATOM    752  O   ALA A  47      34.207  26.725 -35.410  1.00  0.00           O  
ATOM    753  CB  ALA A  47      35.793  25.667 -32.706  1.00  0.00           C  
ATOM    754  H   ALA A  47      33.977  26.391 -31.088  1.00  0.00           H  
ATOM    755  HA  ALA A  47      35.221  27.636 -33.310  1.00  0.00           H  
ATOM    756 1HB  ALA A  47      36.454  25.512 -33.558  1.00  0.00           H  
ATOM    757 2HB  ALA A  47      36.374  26.028 -31.858  1.00  0.00           H  
ATOM    758 3HB  ALA A  47      35.315  24.725 -32.443  1.00  0.00           H  
ATOM    759  N   ILE A  48      33.025  25.322 -34.109  1.00  0.00           N  
ATOM    760  CA  ILE A  48      32.195  24.829 -35.202  1.00  0.00           C  
ATOM    761  C   ILE A  48      31.420  25.962 -35.860  1.00  0.00           C  
ATOM    762  O   ILE A  48      31.357  26.053 -37.086  1.00  0.00           O  
ATOM    763  CB  ILE A  48      31.209  23.756 -34.703  1.00  0.00           C  
ATOM    764  CG1 ILE A  48      31.959  22.474 -34.332  1.00  0.00           C  
ATOM    765  CG2 ILE A  48      30.152  23.472 -35.759  1.00  0.00           C  
ATOM    766  CD1 ILE A  48      31.122  21.479 -33.559  1.00  0.00           C  
ATOM    767  H   ILE A  48      32.885  24.951 -33.179  1.00  0.00           H  
ATOM    768  HA  ILE A  48      32.844  24.389 -35.959  1.00  0.00           H  
ATOM    769  HB  ILE A  48      30.718  24.107 -33.796  1.00  0.00           H  
ATOM    770 1HG1 ILE A  48      32.318  21.987 -35.238  1.00  0.00           H  
ATOM    771 2HG1 ILE A  48      32.832  22.724 -33.729  1.00  0.00           H  
ATOM    772 1HG2 ILE A  48      29.465  22.711 -35.390  1.00  0.00           H  
ATOM    773 2HG2 ILE A  48      29.600  24.385 -35.976  1.00  0.00           H  
ATOM    774 3HG2 ILE A  48      30.634  23.115 -36.669  1.00  0.00           H  
ATOM    775 1HD1 ILE A  48      31.721  20.597 -33.333  1.00  0.00           H  
ATOM    776 2HD1 ILE A  48      30.780  21.935 -32.629  1.00  0.00           H  
ATOM    777 3HD1 ILE A  48      30.261  21.187 -34.159  1.00  0.00           H  
ATOM    778  N   ARG A  49      30.832  26.825 -35.040  1.00  0.00           N  
ATOM    779  CA  ARG A  49      30.056  27.952 -35.542  1.00  0.00           C  
ATOM    780  C   ARG A  49      30.939  28.939 -36.294  1.00  0.00           C  
ATOM    781  O   ARG A  49      30.543  29.477 -37.328  1.00  0.00           O  
ATOM    782  CB  ARG A  49      29.357  28.672 -34.398  1.00  0.00           C  
ATOM    783  CG  ARG A  49      28.210  27.901 -33.763  1.00  0.00           C  
ATOM    784  CD  ARG A  49      27.561  28.678 -32.677  1.00  0.00           C  
ATOM    785  NE  ARG A  49      26.518  27.913 -32.012  1.00  0.00           N  
ATOM    786  CZ  ARG A  49      25.249  27.807 -32.451  1.00  0.00           C  
ATOM    787  NH1 ARG A  49      24.882  28.420 -33.554  1.00  0.00           N1+
ATOM    788  NH2 ARG A  49      24.373  27.086 -31.773  1.00  0.00           N  
ATOM    789  H   ARG A  49      30.926  26.698 -34.041  1.00  0.00           H  
ATOM    790  HA  ARG A  49      29.311  27.575 -36.243  1.00  0.00           H  
ATOM    791 1HB  ARG A  49      30.078  28.895 -33.614  1.00  0.00           H  
ATOM    792 2HB  ARG A  49      28.958  29.621 -34.756  1.00  0.00           H  
ATOM    793 1HG  ARG A  49      27.459  27.677 -34.521  1.00  0.00           H  
ATOM    794 2HG  ARG A  49      28.588  26.969 -33.340  1.00  0.00           H  
ATOM    795 1HD  ARG A  49      28.306  28.956 -31.933  1.00  0.00           H  
ATOM    796 2HD  ARG A  49      27.110  29.578 -33.093  1.00  0.00           H  
ATOM    797  HE  ARG A  49      26.763  27.427 -31.159  1.00  0.00           H  
ATOM    798 1HH1 ARG A  49      25.551  28.971 -34.073  1.00  0.00           H  
ATOM    799 2HH1 ARG A  49      23.930  28.340 -33.884  1.00  0.00           H  
ATOM    800 1HH2 ARG A  49      24.655  26.614 -30.925  1.00  0.00           H  
ATOM    801 2HH2 ARG A  49      23.422  27.006 -32.102  1.00  0.00           H  
ATOM    802  N   VAL A  50      32.139  29.170 -35.772  1.00  0.00           N  
ATOM    803  CA  VAL A  50      33.090  30.076 -36.405  1.00  0.00           C  
ATOM    804  C   VAL A  50      33.540  29.541 -37.758  1.00  0.00           C  
ATOM    805  O   VAL A  50      33.645  30.291 -38.729  1.00  0.00           O  
ATOM    806  CB  VAL A  50      34.321  30.278 -35.502  1.00  0.00           C  
ATOM    807  CG1 VAL A  50      35.426  30.995 -36.261  1.00  0.00           C  
ATOM    808  CG2 VAL A  50      33.926  31.059 -34.257  1.00  0.00           C  
ATOM    809  H   VAL A  50      32.398  28.708 -34.911  1.00  0.00           H  
ATOM    810  HA  VAL A  50      32.596  31.033 -36.574  1.00  0.00           H  
ATOM    811  HB  VAL A  50      34.711  29.303 -35.211  1.00  0.00           H  
ATOM    812 1HG1 VAL A  50      36.290  31.130 -35.607  1.00  0.00           H  
ATOM    813 2HG1 VAL A  50      35.718  30.401 -37.127  1.00  0.00           H  
ATOM    814 3HG1 VAL A  50      35.068  31.970 -36.592  1.00  0.00           H  
ATOM    815 1HG2 VAL A  50      34.801  31.198 -33.623  1.00  0.00           H  
ATOM    816 2HG2 VAL A  50      33.531  32.032 -34.548  1.00  0.00           H  
ATOM    817 3HG2 VAL A  50      33.163  30.507 -33.708  1.00  0.00           H  
ATOM    818  N   ILE A  51      33.802  28.241 -37.817  1.00  0.00           N  
ATOM    819  CA  ILE A  51      34.223  27.600 -39.057  1.00  0.00           C  
ATOM    820  C   ILE A  51      33.194  27.808 -40.161  1.00  0.00           C  
ATOM    821  O   ILE A  51      33.546  28.124 -41.300  1.00  0.00           O  
ATOM    822  CB  ILE A  51      34.453  26.092 -38.846  1.00  0.00           C  
ATOM    823  CG1 ILE A  51      35.729  25.855 -38.034  1.00  0.00           C  
ATOM    824  CG2 ILE A  51      34.528  25.373 -40.183  1.00  0.00           C  
ATOM    825  CD1 ILE A  51      35.815  24.476 -37.421  1.00  0.00           C  
ATOM    826  H   ILE A  51      33.709  27.681 -36.982  1.00  0.00           H  
ATOM    827  HA  ILE A  51      35.157  28.057 -39.386  1.00  0.00           H  
ATOM    828  HB  ILE A  51      33.629  25.677 -38.266  1.00  0.00           H  
ATOM    829 1HG1 ILE A  51      36.599  26.000 -38.674  1.00  0.00           H  
ATOM    830 2HG1 ILE A  51      35.790  26.589 -37.230  1.00  0.00           H  
ATOM    831 1HG2 ILE A  51      34.691  24.309 -40.016  1.00  0.00           H  
ATOM    832 2HG2 ILE A  51      33.594  25.516 -40.726  1.00  0.00           H  
ATOM    833 3HG2 ILE A  51      35.353  25.779 -40.769  1.00  0.00           H  
ATOM    834 1HD1 ILE A  51      36.747  24.385 -36.861  1.00  0.00           H  
ATOM    835 2HD1 ILE A  51      34.971  24.323 -36.748  1.00  0.00           H  
ATOM    836 3HD1 ILE A  51      35.792  23.726 -38.210  1.00  0.00           H  
ATOM    837  N   LEU A  52      31.923  27.628 -39.821  1.00  0.00           N  
ATOM    838  CA  LEU A  52      30.832  27.931 -40.740  1.00  0.00           C  
ATOM    839  C   LEU A  52      30.905  29.373 -41.226  1.00  0.00           C  
ATOM    840  O   LEU A  52      30.791  29.642 -42.421  1.00  0.00           O  
ATOM    841  CB  LEU A  52      29.480  27.682 -40.060  1.00  0.00           C  
ATOM    842  CG  LEU A  52      28.245  27.852 -40.953  1.00  0.00           C  
ATOM    843  CD1 LEU A  52      27.175  26.852 -40.536  1.00  0.00           C  
ATOM    844  CD2 LEU A  52      27.732  29.280 -40.844  1.00  0.00           C  
ATOM    845  H   LEU A  52      31.706  27.273 -38.900  1.00  0.00           H  
ATOM    846  HA  LEU A  52      30.926  27.284 -41.613  1.00  0.00           H  
ATOM    847 1HB  LEU A  52      29.470  26.665 -39.671  1.00  0.00           H  
ATOM    848 2HB  LEU A  52      29.381  28.371 -39.222  1.00  0.00           H  
ATOM    849  HG  LEU A  52      28.513  27.641 -41.989  1.00  0.00           H  
ATOM    850 1HD1 LEU A  52      26.297  26.973 -41.171  1.00  0.00           H  
ATOM    851 2HD1 LEU A  52      27.562  25.839 -40.643  1.00  0.00           H  
ATOM    852 3HD1 LEU A  52      26.898  27.028 -39.497  1.00  0.00           H  
ATOM    853 1HD2 LEU A  52      26.854  29.401 -41.480  1.00  0.00           H  
ATOM    854 2HD2 LEU A  52      27.462  29.491 -39.809  1.00  0.00           H  
ATOM    855 3HD2 LEU A  52      28.510  29.972 -41.165  1.00  0.00           H  
ATOM    856  N   ARG A  53      31.096  30.299 -40.290  1.00  0.00           N  
ATOM    857  CA  ARG A  53      31.172  31.715 -40.619  1.00  0.00           C  
ATOM    858  C   ARG A  53      32.331  32.002 -41.564  1.00  0.00           C  
ATOM    859  O   ARG A  53      32.196  32.782 -42.508  1.00  0.00           O  
ATOM    860  CB  ARG A  53      31.333  32.550 -39.357  1.00  0.00           C  
ATOM    861  CG  ARG A  53      31.522  34.039 -39.595  1.00  0.00           C  
ATOM    862  CD  ARG A  53      30.358  34.635 -40.298  1.00  0.00           C  
ATOM    863  NE  ARG A  53      30.611  36.011 -40.697  1.00  0.00           N  
ATOM    864  CZ  ARG A  53      30.295  37.092 -39.957  1.00  0.00           C  
ATOM    865  NH1 ARG A  53      29.717  36.941 -38.786  1.00  0.00           N1+
ATOM    866  NH2 ARG A  53      30.567  38.304 -40.408  1.00  0.00           N  
ATOM    867  H   ARG A  53      31.194  30.010 -39.327  1.00  0.00           H  
ATOM    868  HA  ARG A  53      30.251  32.002 -41.129  1.00  0.00           H  
ATOM    869 1HB  ARG A  53      30.455  32.426 -38.725  1.00  0.00           H  
ATOM    870 2HB  ARG A  53      32.195  32.193 -38.793  1.00  0.00           H  
ATOM    871 1HG  ARG A  53      31.643  34.548 -38.639  1.00  0.00           H  
ATOM    872 2HG  ARG A  53      32.411  34.200 -40.206  1.00  0.00           H  
ATOM    873 1HD  ARG A  53      30.138  34.056 -41.194  1.00  0.00           H  
ATOM    874 2HD  ARG A  53      29.491  34.625 -39.639  1.00  0.00           H  
ATOM    875  HE  ARG A  53      31.055  36.167 -41.591  1.00  0.00           H  
ATOM    876 1HH1 ARG A  53      29.508  36.015 -38.441  1.00  0.00           H  
ATOM    877 2HH1 ARG A  53      29.480  37.751 -38.232  1.00  0.00           H  
ATOM    878 1HH2 ARG A  53      31.013  38.419 -41.308  1.00  0.00           H  
ATOM    879 2HH2 ARG A  53      30.330  39.114 -39.855  1.00  0.00           H  
ATOM    880  N   ILE A  54      33.469  31.367 -41.306  1.00  0.00           N  
ATOM    881  CA  ILE A  54      34.657  31.558 -42.129  1.00  0.00           C  
ATOM    882  C   ILE A  54      34.410  31.119 -43.565  1.00  0.00           C  
ATOM    883  O   ILE A  54      34.796  31.806 -44.512  1.00  0.00           O  
ATOM    884  CB  ILE A  54      35.855  30.781 -41.553  1.00  0.00           C  
ATOM    885  CG1 ILE A  54      36.296  31.391 -40.219  1.00  0.00           C  
ATOM    886  CG2 ILE A  54      37.008  30.770 -42.545  1.00  0.00           C  
ATOM    887  CD1 ILE A  54      37.271  30.530 -39.449  1.00  0.00           C  
ATOM    888  H   ILE A  54      33.513  30.736 -40.520  1.00  0.00           H  
ATOM    889  HA  ILE A  54      34.898  32.622 -42.146  1.00  0.00           H  
ATOM    890  HB  ILE A  54      35.555  29.754 -41.346  1.00  0.00           H  
ATOM    891 1HG1 ILE A  54      36.763  32.358 -40.399  1.00  0.00           H  
ATOM    892 2HG1 ILE A  54      35.423  31.562 -39.591  1.00  0.00           H  
ATOM    893 1HG2 ILE A  54      37.846  30.217 -42.121  1.00  0.00           H  
ATOM    894 2HG2 ILE A  54      36.688  30.292 -43.469  1.00  0.00           H  
ATOM    895 3HG2 ILE A  54      37.318  31.794 -42.754  1.00  0.00           H  
ATOM    896 1HD1 ILE A  54      37.536  31.029 -38.515  1.00  0.00           H  
ATOM    897 2HD1 ILE A  54      36.810  29.567 -39.226  1.00  0.00           H  
ATOM    898 3HD1 ILE A  54      38.169  30.374 -40.044  1.00  0.00           H  
ATOM    899  N   ALA A  55      33.763  29.970 -43.724  1.00  0.00           N  
ATOM    900  CA  ALA A  55      33.388  29.475 -45.044  1.00  0.00           C  
ATOM    901  C   ALA A  55      32.406  30.418 -45.727  1.00  0.00           C  
ATOM    902  O   ALA A  55      32.457  30.610 -46.942  1.00  0.00           O  
ATOM    903  CB  ALA A  55      32.793  28.078 -44.936  1.00  0.00           C  
ATOM    904  H   ALA A  55      33.522  29.425 -42.908  1.00  0.00           H  
ATOM    905  HA  ALA A  55      34.285  29.428 -45.662  1.00  0.00           H  
ATOM    906 1HB  ALA A  55      32.519  27.722 -45.928  1.00  0.00           H  
ATOM    907 2HB  ALA A  55      33.530  27.402 -44.498  1.00  0.00           H  
ATOM    908 3HB  ALA A  55      31.908  28.108 -44.304  1.00  0.00           H  
ATOM    909  N   LYS A  56      31.510  31.005 -44.939  1.00  0.00           N  
ATOM    910  CA  LYS A  56      30.566  31.988 -45.453  1.00  0.00           C  
ATOM    911  C   LYS A  56      31.281  33.260 -45.897  1.00  0.00           C  
ATOM    912  O   LYS A  56      30.900  33.885 -46.886  1.00  0.00           O  
ATOM    913  CB  LYS A  56      29.510  32.318 -44.397  1.00  0.00           C  
ATOM    914  CG  LYS A  56      28.437  33.292 -44.863  1.00  0.00           C  
ATOM    915  CD  LYS A  56      27.576  32.683 -45.960  1.00  0.00           C  
ATOM    916  CE  LYS A  56      26.440  33.614 -46.355  1.00  0.00           C  
ATOM    917  NZ  LYS A  56      25.610  33.046 -47.452  1.00  0.00           N1+
ATOM    918  H   LYS A  56      31.483  30.761 -43.959  1.00  0.00           H  
ATOM    919  HA  LYS A  56      30.067  31.568 -46.327  1.00  0.00           H  
ATOM    920 1HB  LYS A  56      29.014  31.401 -44.079  1.00  0.00           H  
ATOM    921 2HB  LYS A  56      29.995  32.749 -43.520  1.00  0.00           H  
ATOM    922 1HG  LYS A  56      27.799  33.563 -44.021  1.00  0.00           H  
ATOM    923 2HG  LYS A  56      28.908  34.198 -45.245  1.00  0.00           H  
ATOM    924 1HD  LYS A  56      28.192  32.481 -46.837  1.00  0.00           H  
ATOM    925 2HD  LYS A  56      27.154  31.740 -45.609  1.00  0.00           H  
ATOM    926 1HE  LYS A  56      25.802  33.797 -45.491  1.00  0.00           H  
ATOM    927 2HE  LYS A  56      26.850  34.569 -46.685  1.00  0.00           H  
ATOM    928 1HZ  LYS A  56      24.870  33.693 -47.684  1.00  0.00           H  
ATOM    929 2HZ  LYS A  56      26.188  32.890 -48.266  1.00  0.00           H  
ATOM    930 3HZ  LYS A  56      25.208  32.170 -47.151  1.00  0.00           H  
ATOM    931  N   GLU A  57      32.320  33.635 -45.158  1.00  0.00           N  
ATOM    932  CA  GLU A  57      33.127  34.798 -45.509  1.00  0.00           C  
ATOM    933  C   GLU A  57      33.809  34.609 -46.857  1.00  0.00           C  
ATOM    934  O   GLU A  57      33.949  35.555 -47.633  1.00  0.00           O  
ATOM    935  CB  GLU A  57      34.178  35.064 -44.429  1.00  0.00           C  
ATOM    936  CG  GLU A  57      33.621  35.655 -43.141  1.00  0.00           C  
ATOM    937  CD  GLU A  57      33.049  37.033 -43.329  1.00  0.00           C  
ATOM    938  OE1 GLU A  57      33.672  37.828 -43.991  1.00  0.00           O  
ATOM    939  OE2 GLU A  57      31.989  37.289 -42.810  1.00  0.00           O1-
ATOM    940  H   GLU A  57      32.556  33.103 -44.333  1.00  0.00           H  
ATOM    941  HA  GLU A  57      32.470  35.664 -45.590  1.00  0.00           H  
ATOM    942 1HB  GLU A  57      34.686  34.133 -44.178  1.00  0.00           H  
ATOM    943 2HB  GLU A  57      34.930  35.753 -44.815  1.00  0.00           H  
ATOM    944 1HG  GLU A  57      32.838  34.997 -42.762  1.00  0.00           H  
ATOM    945 2HG  GLU A  57      34.416  35.695 -42.399  1.00  0.00           H  
ATOM    946  N   SER A  58      34.233  33.379 -47.133  1.00  0.00           N  
ATOM    947  CA  SER A  58      34.764  33.027 -48.444  1.00  0.00           C  
ATOM    948  C   SER A  58      33.679  33.085 -49.511  1.00  0.00           C  
ATOM    949  O   SER A  58      33.764  33.868 -50.458  1.00  0.00           O  
ATOM    950  CB  SER A  58      35.374  31.639 -48.405  1.00  0.00           C  
ATOM    951  OG  SER A  58      35.721  31.207 -49.692  1.00  0.00           O  
ATOM    952  H   SER A  58      34.186  32.671 -46.415  1.00  0.00           H  
ATOM    953  HA  SER A  58      35.531  33.755 -48.715  1.00  0.00           H  
ATOM    954 1HB  SER A  58      36.259  31.649 -47.770  1.00  0.00           H  
ATOM    955 2HB  SER A  58      34.663  30.942 -47.964  1.00  0.00           H  
ATOM    956  HG  SER A  58      36.559  31.629 -49.896  1.00  0.00           H  
ATOM    957  N   GLY A  59      32.658  32.250 -49.354  1.00  0.00           N  
ATOM    958  CA  GLY A  59      31.581  32.161 -50.336  1.00  0.00           C  
ATOM    959  C   GLY A  59      31.841  31.041 -51.336  1.00  0.00           C  
ATOM    960  O   GLY A  59      30.953  30.659 -52.098  1.00  0.00           O  
ATOM    961  H   GLY A  59      32.624  31.663 -48.533  1.00  0.00           H  
ATOM    962 1HA  GLY A  59      30.635  31.984 -49.822  1.00  0.00           H  
ATOM    963 2HA  GLY A  59      31.489  33.110 -50.862  1.00  0.00           H  
ATOM    964  N   SER A  60      33.064  30.521 -51.330  1.00  0.00           N  
ATOM    965  CA  SER A  60      33.446  29.458 -52.251  1.00  0.00           C  
ATOM    966  C   SER A  60      32.874  28.116 -51.812  1.00  0.00           C  
ATOM    967  O   SER A  60      32.619  27.896 -50.629  1.00  0.00           O  
ATOM    968  CB  SER A  60      34.958  29.368 -52.343  1.00  0.00           C  
ATOM    969  OG  SER A  60      35.507  28.904 -51.140  1.00  0.00           O  
ATOM    970  H   SER A  60      33.743  30.871 -50.671  1.00  0.00           H  
ATOM    971  HA  SER A  60      33.038  29.688 -53.235  1.00  0.00           H  
ATOM    972 1HB  SER A  60      35.233  28.696 -53.154  1.00  0.00           H  
ATOM    973 2HB  SER A  60      35.368  30.350 -52.578  1.00  0.00           H  
ATOM    974  HG  SER A  60      35.573  29.672 -50.565  1.00  0.00           H  
ATOM    975  N   GLU A  61      32.674  27.223 -52.775  1.00  0.00           N  
ATOM    976  CA  GLU A  61      32.192  25.879 -52.484  1.00  0.00           C  
ATOM    977  C   GLU A  61      33.227  25.079 -51.701  1.00  0.00           C  
ATOM    978  O   GLU A  61      32.881  24.285 -50.824  1.00  0.00           O  
ATOM    979  CB  GLU A  61      31.840  25.146 -53.781  1.00  0.00           C  
ATOM    980  CG  GLU A  61      30.645  25.724 -54.525  1.00  0.00           C  
ATOM    981  CD  GLU A  61      30.312  24.964 -55.778  1.00  0.00           C  
ATOM    982  OE1 GLU A  61      30.876  23.916 -55.981  1.00  0.00           O  
ATOM    983  OE2 GLU A  61      29.493  25.431 -56.534  1.00  0.00           O1-
ATOM    984  H   GLU A  61      32.861  27.481 -53.733  1.00  0.00           H  
ATOM    985  HA  GLU A  61      31.299  25.958 -51.864  1.00  0.00           H  
ATOM    986 1HB  GLU A  61      32.697  25.168 -54.455  1.00  0.00           H  
ATOM    987 2HB  GLU A  61      31.624  24.100 -53.560  1.00  0.00           H  
ATOM    988 1HG  GLU A  61      29.777  25.710 -53.865  1.00  0.00           H  
ATOM    989 2HG  GLU A  61      30.856  26.761 -54.780  1.00  0.00           H  
ATOM    990  N   GLU A  62      34.497  25.292 -52.023  1.00  0.00           N  
ATOM    991  CA  GLU A  62      35.580  24.513 -51.433  1.00  0.00           C  
ATOM    992  C   GLU A  62      35.750  24.841 -49.953  1.00  0.00           C  
ATOM    993  O   GLU A  62      36.004  23.956 -49.135  1.00  0.00           O  
ATOM    994  CB  GLU A  62      36.891  24.770 -52.176  1.00  0.00           C  
ATOM    995  CG  GLU A  62      38.054  23.900 -51.722  1.00  0.00           C  
ATOM    996  CD  GLU A  62      37.806  22.433 -51.942  1.00  0.00           C  
ATOM    997  OE1 GLU A  62      37.088  22.101 -52.856  1.00  0.00           O  
ATOM    998  OE2 GLU A  62      38.335  21.643 -51.198  1.00  0.00           O1-
ATOM    999  H   GLU A  62      34.721  26.013 -52.695  1.00  0.00           H  
ATOM   1000  HA  GLU A  62      35.327  23.456 -51.508  1.00  0.00           H  
ATOM   1001 1HB  GLU A  62      36.743  24.602 -53.243  1.00  0.00           H  
ATOM   1002 2HB  GLU A  62      37.184  25.813 -52.047  1.00  0.00           H  
ATOM   1003 1HG  GLU A  62      38.949  24.191 -52.270  1.00  0.00           H  
ATOM   1004 2HG  GLU A  62      38.235  24.077 -50.664  1.00  0.00           H  
ATOM   1005  N   ALA A  63      35.609  26.118 -49.617  1.00  0.00           N  
ATOM   1006  CA  ALA A  63      35.635  26.551 -48.223  1.00  0.00           C  
ATOM   1007  C   ALA A  63      34.529  25.884 -47.419  1.00  0.00           C  
ATOM   1008  O   ALA A  63      34.736  25.484 -46.274  1.00  0.00           O  
ATOM   1009  CB  ALA A  63      35.515  28.066 -48.137  1.00  0.00           C  
ATOM   1010  H   ALA A  63      35.480  26.808 -50.342  1.00  0.00           H  
ATOM   1011  HA  ALA A  63      36.590  26.250 -47.786  1.00  0.00           H  
ATOM   1012 1HB  ALA A  63      35.536  28.373 -47.092  1.00  0.00           H  
ATOM   1013 2HB  ALA A  63      36.347  28.529 -48.669  1.00  0.00           H  
ATOM   1014 3HB  ALA A  63      34.576  28.381 -48.590  1.00  0.00           H  
ATOM   1015  N   LEU A  64      33.351  25.770 -48.022  1.00  0.00           N  
ATOM   1016  CA  LEU A  64      32.230  25.083 -47.393  1.00  0.00           C  
ATOM   1017  C   LEU A  64      32.508  23.592 -47.252  1.00  0.00           C  
ATOM   1018  O   LEU A  64      32.172  22.983 -46.235  1.00  0.00           O  
ATOM   1019  CB  LEU A  64      30.951  25.296 -48.212  1.00  0.00           C  
ATOM   1020  CG  LEU A  64      30.392  26.725 -48.213  1.00  0.00           C  
ATOM   1021  CD1 LEU A  64      29.372  26.871 -49.334  1.00  0.00           C  
ATOM   1022  CD2 LEU A  64      29.764  27.025 -46.860  1.00  0.00           C  
ATOM   1023  H   LEU A  64      33.229  26.169 -48.943  1.00  0.00           H  
ATOM   1024  HA  LEU A  64      32.093  25.491 -46.391  1.00  0.00           H  
ATOM   1025 1HB  LEU A  64      31.150  25.018 -49.246  1.00  0.00           H  
ATOM   1026 2HB  LEU A  64      30.175  24.637 -47.823  1.00  0.00           H  
ATOM   1027  HG  LEU A  64      31.200  27.432 -48.403  1.00  0.00           H  
ATOM   1028 1HD1 LEU A  64      28.975  27.886 -49.335  1.00  0.00           H  
ATOM   1029 2HD1 LEU A  64      29.853  26.669 -50.292  1.00  0.00           H  
ATOM   1030 3HD1 LEU A  64      28.558  26.163 -49.180  1.00  0.00           H  
ATOM   1031 1HD2 LEU A  64      29.367  28.041 -46.861  1.00  0.00           H  
ATOM   1032 2HD2 LEU A  64      28.955  26.320 -46.670  1.00  0.00           H  
ATOM   1033 3HD2 LEU A  64      30.519  26.931 -46.080  1.00  0.00           H  
ATOM   1034  N   ARG A  65      33.121  23.009 -48.275  1.00  0.00           N  
ATOM   1035  CA  ARG A  65      33.499  21.602 -48.242  1.00  0.00           C  
ATOM   1036  C   ARG A  65      34.566  21.343 -47.184  1.00  0.00           C  
ATOM   1037  O   ARG A  65      34.550  20.315 -46.510  1.00  0.00           O  
ATOM   1038  CB  ARG A  65      34.018  21.153 -49.601  1.00  0.00           C  
ATOM   1039  CG  ARG A  65      32.944  20.943 -50.656  1.00  0.00           C  
ATOM   1040  CD  ARG A  65      33.486  20.272 -51.864  1.00  0.00           C  
ATOM   1041  NE  ARG A  65      34.297  21.174 -52.667  1.00  0.00           N  
ATOM   1042  CZ  ARG A  65      33.823  21.953 -53.659  1.00  0.00           C  
ATOM   1043  NH1 ARG A  65      32.541  21.928 -53.957  1.00  0.00           N1+
ATOM   1044  NH2 ARG A  65      34.642  22.740 -54.332  1.00  0.00           N  
ATOM   1045  H   ARG A  65      33.330  23.555 -49.099  1.00  0.00           H  
ATOM   1046  HA  ARG A  65      32.621  21.013 -47.973  1.00  0.00           H  
ATOM   1047 1HB  ARG A  65      34.717  21.895 -49.985  1.00  0.00           H  
ATOM   1048 2HB  ARG A  65      34.561  20.215 -49.490  1.00  0.00           H  
ATOM   1049 1HG  ARG A  65      32.149  20.321 -50.246  1.00  0.00           H  
ATOM   1050 2HG  ARG A  65      32.532  21.908 -50.954  1.00  0.00           H  
ATOM   1051 1HD  ARG A  65      34.110  19.430 -51.565  1.00  0.00           H  
ATOM   1052 2HD  ARG A  65      32.663  19.914 -52.481  1.00  0.00           H  
ATOM   1053  HE  ARG A  65      35.287  21.221 -52.467  1.00  0.00           H  
ATOM   1054 1HH1 ARG A  65      31.916  21.326 -53.443  1.00  0.00           H  
ATOM   1055 2HH1 ARG A  65      32.186  22.511 -54.701  1.00  0.00           H  
ATOM   1056 1HH2 ARG A  65      35.628  22.759 -54.102  1.00  0.00           H  
ATOM   1057 2HH2 ARG A  65      34.288  23.324 -55.075  1.00  0.00           H  
ATOM   1058  N   GLN A  66      35.493  22.286 -47.044  1.00  0.00           N  
ATOM   1059  CA  GLN A  66      36.516  22.206 -46.007  1.00  0.00           C  
ATOM   1060  C   GLN A  66      35.910  22.387 -44.622  1.00  0.00           C  
ATOM   1061  O   GLN A  66      36.348  21.760 -43.656  1.00  0.00           O  
ATOM   1062  CB  GLN A  66      37.603  23.260 -46.244  1.00  0.00           C  
ATOM   1063  CG  GLN A  66      38.487  22.982 -47.446  1.00  0.00           C  
ATOM   1064  CD  GLN A  66      39.151  21.620 -47.374  1.00  0.00           C  
ATOM   1065  NE2 GLN A  66      39.284  20.967 -48.523  1.00  0.00           N  
ATOM   1066  OE1 GLN A  66      39.539  21.159 -46.298  1.00  0.00           O  
ATOM   1067  H   GLN A  66      35.489  23.078 -47.672  1.00  0.00           H  
ATOM   1068  HA  GLN A  66      36.971  21.216 -46.044  1.00  0.00           H  
ATOM   1069 1HB  GLN A  66      37.137  24.236 -46.387  1.00  0.00           H  
ATOM   1070 2HB  GLN A  66      38.242  23.328 -45.363  1.00  0.00           H  
ATOM   1071 1HG  GLN A  66      37.879  23.019 -48.350  1.00  0.00           H  
ATOM   1072 2HG  GLN A  66      39.270  23.741 -47.492  1.00  0.00           H  
ATOM   1073 1HE2 GLN A  66      39.714  20.062 -48.538  1.00  0.00           H  
ATOM   1074 2HE2 GLN A  66      38.955  21.377 -49.373  1.00  0.00           H  
ATOM   1075  N   ALA A  67      34.902  23.246 -44.528  1.00  0.00           N  
ATOM   1076  CA  ALA A  67      34.181  23.452 -43.278  1.00  0.00           C  
ATOM   1077  C   ALA A  67      33.494  22.171 -42.821  1.00  0.00           C  
ATOM   1078  O   ALA A  67      33.473  21.855 -41.632  1.00  0.00           O  
ATOM   1079  CB  ALA A  67      33.164  24.574 -43.428  1.00  0.00           C  
ATOM   1080  H   ALA A  67      34.627  23.771 -45.347  1.00  0.00           H  
ATOM   1081  HA  ALA A  67      34.901  23.733 -42.507  1.00  0.00           H  
ATOM   1082 1HB  ALA A  67      32.635  24.713 -42.486  1.00  0.00           H  
ATOM   1083 2HB  ALA A  67      33.678  25.496 -43.697  1.00  0.00           H  
ATOM   1084 3HB  ALA A  67      32.451  24.315 -44.210  1.00  0.00           H  
ATOM   1085  N   ILE A  68      32.931  21.437 -43.775  1.00  0.00           N  
ATOM   1086  CA  ILE A  68      32.321  20.145 -43.487  1.00  0.00           C  
ATOM   1087  C   ILE A  68      33.326  19.191 -42.854  1.00  0.00           C  
ATOM   1088  O   ILE A  68      33.043  18.561 -41.835  1.00  0.00           O  
ATOM   1089  CB  ILE A  68      31.747  19.511 -44.768  1.00  0.00           C  
ATOM   1090  CG1 ILE A  68      30.522  20.293 -45.246  1.00  0.00           C  
ATOM   1091  CG2 ILE A  68      31.391  18.053 -44.526  1.00  0.00           C  
ATOM   1092  CD1 ILE A  68      30.058  19.913 -46.635  1.00  0.00           C  
ATOM   1093  H   ILE A  68      32.922  21.783 -44.724  1.00  0.00           H  
ATOM   1094  HA  ILE A  68      31.513  20.294 -42.771  1.00  0.00           H  
ATOM   1095  HB  ILE A  68      32.488  19.567 -45.565  1.00  0.00           H  
ATOM   1096 1HG1 ILE A  68      29.695  20.133 -44.555  1.00  0.00           H  
ATOM   1097 2HG1 ILE A  68      30.747  21.360 -45.245  1.00  0.00           H  
ATOM   1098 1HG2 ILE A  68      30.986  17.621 -45.441  1.00  0.00           H  
ATOM   1099 2HG2 ILE A  68      32.283  17.504 -44.230  1.00  0.00           H  
ATOM   1100 3HG2 ILE A  68      30.645  17.986 -43.733  1.00  0.00           H  
ATOM   1101 1HD1 ILE A  68      29.186  20.509 -46.904  1.00  0.00           H  
ATOM   1102 2HD1 ILE A  68      30.860  20.099 -47.350  1.00  0.00           H  
ATOM   1103 3HD1 ILE A  68      29.793  18.857 -46.652  1.00  0.00           H  
ATOM   1104  N   ARG A  69      34.503  19.087 -43.466  1.00  0.00           N  
ATOM   1105  CA  ARG A  69      35.568  18.245 -42.939  1.00  0.00           C  
ATOM   1106  C   ARG A  69      35.993  18.698 -41.548  1.00  0.00           C  
ATOM   1107  O   ARG A  69      36.112  17.889 -40.629  1.00  0.00           O  
ATOM   1108  CB  ARG A  69      36.773  18.264 -43.867  1.00  0.00           C  
ATOM   1109  CG  ARG A  69      37.991  17.514 -43.351  1.00  0.00           C  
ATOM   1110  CD  ARG A  69      39.138  17.618 -44.287  1.00  0.00           C  
ATOM   1111  NE  ARG A  69      39.593  18.991 -44.438  1.00  0.00           N  
ATOM   1112  CZ  ARG A  69      40.371  19.640 -43.550  1.00  0.00           C  
ATOM   1113  NH1 ARG A  69      40.773  19.030 -42.457  1.00  0.00           N1+
ATOM   1114  NH2 ARG A  69      40.732  20.891 -43.779  1.00  0.00           N  
ATOM   1115  H   ARG A  69      34.660  19.606 -44.318  1.00  0.00           H  
ATOM   1116  HA  ARG A  69      35.192  17.225 -42.854  1.00  0.00           H  
ATOM   1117 1HB  ARG A  69      36.501  17.829 -44.827  1.00  0.00           H  
ATOM   1118 2HB  ARG A  69      37.076  19.297 -44.049  1.00  0.00           H  
ATOM   1119 1HG  ARG A  69      38.294  17.930 -42.389  1.00  0.00           H  
ATOM   1120 2HG  ARG A  69      37.743  16.459 -43.227  1.00  0.00           H  
ATOM   1121 1HD  ARG A  69      39.970  17.023 -43.912  1.00  0.00           H  
ATOM   1122 2HD  ARG A  69      38.842  17.249 -45.268  1.00  0.00           H  
ATOM   1123  HE  ARG A  69      39.305  19.494 -45.266  1.00  0.00           H  
ATOM   1124 1HH1 ARG A  69      40.497  18.074 -42.283  1.00  0.00           H  
ATOM   1125 2HH1 ARG A  69      41.355  19.517 -41.792  1.00  0.00           H  
ATOM   1126 1HH2 ARG A  69      40.424  21.360 -44.620  1.00  0.00           H  
ATOM   1127 2HH2 ARG A  69      41.315  21.378 -43.113  1.00  0.00           H  
ATOM   1128  N   ALA A  70      36.218  20.000 -41.399  1.00  0.00           N  
ATOM   1129  CA  ALA A  70      36.702  20.554 -40.141  1.00  0.00           C  
ATOM   1130  C   ALA A  70      35.745  20.246 -38.998  1.00  0.00           C  
ATOM   1131  O   ALA A  70      36.154  19.753 -37.947  1.00  0.00           O  
ATOM   1132  CB  ALA A  70      36.906  22.056 -40.267  1.00  0.00           C  
ATOM   1133  H   ALA A  70      36.050  20.620 -42.179  1.00  0.00           H  
ATOM   1134  HA  ALA A  70      37.661  20.091 -39.903  1.00  0.00           H  
ATOM   1135 1HB  ALA A  70      37.268  22.456 -39.319  1.00  0.00           H  
ATOM   1136 2HB  ALA A  70      37.640  22.260 -41.049  1.00  0.00           H  
ATOM   1137 3HB  ALA A  70      35.961  22.531 -40.525  1.00  0.00           H  
ATOM   1138  N   VAL A  71      34.465  20.538 -39.210  1.00  0.00           N  
ATOM   1139  CA  VAL A  71      33.450  20.305 -38.190  1.00  0.00           C  
ATOM   1140  C   VAL A  71      33.330  18.824 -37.858  1.00  0.00           C  
ATOM   1141  O   VAL A  71      33.191  18.451 -36.693  1.00  0.00           O  
ATOM   1142  CB  VAL A  71      32.083  20.833 -38.669  1.00  0.00           C  
ATOM   1143  CG1 VAL A  71      30.981  20.399 -37.713  1.00  0.00           C  
ATOM   1144  CG2 VAL A  71      32.127  22.348 -38.791  1.00  0.00           C  
ATOM   1145  H   VAL A  71      34.191  20.930 -40.099  1.00  0.00           H  
ATOM   1146  HA  VAL A  71      33.746  20.828 -37.281  1.00  0.00           H  
ATOM   1147  HB  VAL A  71      31.855  20.394 -39.642  1.00  0.00           H  
ATOM   1148 1HG1 VAL A  71      30.023  20.780 -38.067  1.00  0.00           H  
ATOM   1149 2HG1 VAL A  71      30.945  19.311 -37.669  1.00  0.00           H  
ATOM   1150 3HG1 VAL A  71      31.185  20.797 -36.719  1.00  0.00           H  
ATOM   1151 1HG2 VAL A  71      31.158  22.713 -39.130  1.00  0.00           H  
ATOM   1152 2HG2 VAL A  71      32.360  22.785 -37.820  1.00  0.00           H  
ATOM   1153 3HG2 VAL A  71      32.894  22.633 -39.512  1.00  0.00           H  
ATOM   1154  N   ALA A  72      33.388  17.984 -38.886  1.00  0.00           N  
ATOM   1155  CA  ALA A  72      33.317  16.540 -38.700  1.00  0.00           C  
ATOM   1156  C   ALA A  72      34.426  16.048 -37.780  1.00  0.00           C  
ATOM   1157  O   ALA A  72      34.177  15.291 -36.841  1.00  0.00           O  
ATOM   1158  CB  ALA A  72      33.391  15.828 -40.046  1.00  0.00           C  
ATOM   1159  H   ALA A  72      33.484  18.357 -39.819  1.00  0.00           H  
ATOM   1160  HA  ALA A  72      32.363  16.297 -38.230  1.00  0.00           H  
ATOM   1161 1HB  ALA A  72      33.338  14.753 -39.890  1.00  0.00           H  
ATOM   1162 2HB  ALA A  72      32.559  16.148 -40.671  1.00  0.00           H  
ATOM   1163 3HB  ALA A  72      34.331  16.078 -40.536  1.00  0.00           H  
ATOM   1164  N   GLU A  73      35.652  16.482 -38.052  1.00  0.00           N  
ATOM   1165  CA  GLU A  73      36.809  16.049 -37.278  1.00  0.00           C  
ATOM   1166  C   GLU A  73      36.691  16.489 -35.824  1.00  0.00           C  
ATOM   1167  O   GLU A  73      37.069  15.756 -34.910  1.00  0.00           O  
ATOM   1168  CB  GLU A  73      38.098  16.605 -37.887  1.00  0.00           C  
ATOM   1169  CG  GLU A  73      38.473  15.994 -39.230  1.00  0.00           C  
ATOM   1170  CD  GLU A  73      39.705  16.612 -39.830  1.00  0.00           C  
ATOM   1171  OE1 GLU A  73      40.476  17.185 -39.098  1.00  0.00           O  
ATOM   1172  OE2 GLU A  73      39.876  16.512 -41.022  1.00  0.00           O1-
ATOM   1173  H   GLU A  73      35.786  17.128 -38.817  1.00  0.00           H  
ATOM   1174  HA  GLU A  73      36.846  14.958 -37.291  1.00  0.00           H  
ATOM   1175 1HB  GLU A  73      38.000  17.682 -38.026  1.00  0.00           H  
ATOM   1176 2HB  GLU A  73      38.927  16.437 -37.200  1.00  0.00           H  
ATOM   1177 1HG  GLU A  73      38.644  14.926 -39.097  1.00  0.00           H  
ATOM   1178 2HG  GLU A  73      37.638  16.117 -39.919  1.00  0.00           H  
ATOM   1179  N   ILE A  74      36.168  17.692 -35.615  1.00  0.00           N  
ATOM   1180  CA  ILE A  74      35.907  18.191 -34.271  1.00  0.00           C  
ATOM   1181  C   ILE A  74      34.931  17.288 -33.526  1.00  0.00           C  
ATOM   1182  O   ILE A  74      35.167  16.917 -32.376  1.00  0.00           O  
ATOM   1183  CB  ILE A  74      35.347  19.625 -34.317  1.00  0.00           C  
ATOM   1184  CG1 ILE A  74      36.419  20.600 -34.811  1.00  0.00           C  
ATOM   1185  CG2 ILE A  74      34.836  20.041 -32.946  1.00  0.00           C  
ATOM   1186  CD1 ILE A  74      35.885  21.973 -35.150  1.00  0.00           C  
ATOM   1187  H   ILE A  74      35.943  18.275 -36.409  1.00  0.00           H  
ATOM   1188  HA  ILE A  74      36.845  18.196 -33.715  1.00  0.00           H  
ATOM   1189  HB  ILE A  74      34.525  19.672 -35.031  1.00  0.00           H  
ATOM   1190 1HG1 ILE A  74      37.188  20.712 -34.049  1.00  0.00           H  
ATOM   1191 2HG1 ILE A  74      36.899  20.193 -35.702  1.00  0.00           H  
ATOM   1192 1HG2 ILE A  74      34.444  21.056 -32.997  1.00  0.00           H  
ATOM   1193 2HG2 ILE A  74      34.044  19.362 -32.633  1.00  0.00           H  
ATOM   1194 3HG2 ILE A  74      35.653  20.002 -32.226  1.00  0.00           H  
ATOM   1195 1HD1 ILE A  74      36.703  22.608 -35.493  1.00  0.00           H  
ATOM   1196 2HD1 ILE A  74      35.136  21.888 -35.939  1.00  0.00           H  
ATOM   1197 3HD1 ILE A  74      35.430  22.415 -34.265  1.00  0.00           H  
ATOM   1198  N   ALA A  75      33.836  16.934 -34.189  1.00  0.00           N  
ATOM   1199  CA  ALA A  75      32.811  16.093 -33.584  1.00  0.00           C  
ATOM   1200  C   ALA A  75      33.345  14.694 -33.303  1.00  0.00           C  
ATOM   1201  O   ALA A  75      33.029  14.095 -32.274  1.00  0.00           O  
ATOM   1202  CB  ALA A  75      31.585  16.020 -34.484  1.00  0.00           C  
ATOM   1203  H   ALA A  75      33.707  17.262 -35.137  1.00  0.00           H  
ATOM   1204  HA  ALA A  75      32.519  16.533 -32.632  1.00  0.00           H  
ATOM   1205 1HB  ALA A  75      30.829  15.387 -34.018  1.00  0.00           H  
ATOM   1206 2HB  ALA A  75      31.181  17.021 -34.628  1.00  0.00           H  
ATOM   1207 3HB  ALA A  75      31.865  15.600 -35.447  1.00  0.00           H  
ATOM   1208  N   LYS A  76      34.156  14.180 -34.220  1.00  0.00           N  
ATOM   1209  CA  LYS A  76      34.733  12.849 -34.073  1.00  0.00           C  
ATOM   1210  C   LYS A  76      35.649  12.776 -32.858  1.00  0.00           C  
ATOM   1211  O   LYS A  76      35.729  11.745 -32.190  1.00  0.00           O  
ATOM   1212  CB  LYS A  76      35.501  12.455 -35.335  1.00  0.00           C  
ATOM   1213  CG  LYS A  76      34.620  12.151 -36.538  1.00  0.00           C  
ATOM   1214  CD  LYS A  76      35.442  12.063 -37.816  1.00  0.00           C  
ATOM   1215  CE  LYS A  76      36.202  10.748 -37.898  1.00  0.00           C  
ATOM   1216  NZ  LYS A  76      36.971  10.626 -39.166  1.00  0.00           N1+
ATOM   1217  H   LYS A  76      34.379  14.726 -35.041  1.00  0.00           H  
ATOM   1218  HA  LYS A  76      33.923  12.136 -33.918  1.00  0.00           H  
ATOM   1219 1HB  LYS A  76      36.182  13.260 -35.613  1.00  0.00           H  
ATOM   1220 2HB  LYS A  76      36.108  11.572 -35.131  1.00  0.00           H  
ATOM   1221 1HG  LYS A  76      34.105  11.202 -36.382  1.00  0.00           H  
ATOM   1222 2HG  LYS A  76      33.874  12.936 -36.651  1.00  0.00           H  
ATOM   1223 1HD  LYS A  76      34.780  12.146 -38.680  1.00  0.00           H  
ATOM   1224 2HD  LYS A  76      36.155  12.887 -37.847  1.00  0.00           H  
ATOM   1225 1HE  LYS A  76      36.895  10.676 -37.061  1.00  0.00           H  
ATOM   1226 2HE  LYS A  76      35.501   9.918 -37.832  1.00  0.00           H  
ATOM   1227 1HZ  LYS A  76      37.459   9.743 -39.182  1.00  0.00           H  
ATOM   1228 2HZ  LYS A  76      36.335  10.672 -39.952  1.00  0.00           H  
ATOM   1229 3HZ  LYS A  76      37.637  11.381 -39.231  1.00  0.00           H  
ATOM   1230  N   GLU A  77      36.338  13.877 -32.578  1.00  0.00           N  
ATOM   1231  CA  GLU A  77      37.154  13.985 -31.372  1.00  0.00           C  
ATOM   1232  C   GLU A  77      36.290  14.220 -30.141  1.00  0.00           C  
ATOM   1233  O   GLU A  77      36.580  13.710 -29.059  1.00  0.00           O  
ATOM   1234  CB  GLU A  77      38.173  15.117 -31.517  1.00  0.00           C  
ATOM   1235  CG  GLU A  77      39.267  14.852 -32.541  1.00  0.00           C  
ATOM   1236  CD  GLU A  77      40.140  13.683 -32.176  1.00  0.00           C  
ATOM   1237  OE1 GLU A  77      40.468  13.548 -31.022  1.00  0.00           O  
ATOM   1238  OE2 GLU A  77      40.479  12.924 -33.053  1.00  0.00           O1-
ATOM   1239  H   GLU A  77      36.297  14.660 -33.214  1.00  0.00           H  
ATOM   1240  HA  GLU A  77      37.683  13.042 -31.228  1.00  0.00           H  
ATOM   1241 1HB  GLU A  77      37.660  16.034 -31.805  1.00  0.00           H  
ATOM   1242 2HB  GLU A  77      38.652  15.299 -30.555  1.00  0.00           H  
ATOM   1243 1HG  GLU A  77      38.806  14.658 -33.508  1.00  0.00           H  
ATOM   1244 2HG  GLU A  77      39.884  15.744 -32.636  1.00  0.00           H  
ATOM   1245  N   ALA A  78      35.224  14.996 -30.312  1.00  0.00           N  
ATOM   1246  CA  ALA A  78      34.339  15.336 -29.205  1.00  0.00           C  
ATOM   1247  C   ALA A  78      33.627  14.102 -28.670  1.00  0.00           C  
ATOM   1248  O   ALA A  78      33.250  13.211 -29.431  1.00  0.00           O  
ATOM   1249  CB  ALA A  78      33.325  16.383 -29.642  1.00  0.00           C  
ATOM   1250  H   ALA A  78      35.023  15.360 -31.232  1.00  0.00           H  
ATOM   1251  HA  ALA A  78      34.947  15.746 -28.399  1.00  0.00           H  
ATOM   1252 1HB  ALA A  78      32.670  16.627 -28.805  1.00  0.00           H  
ATOM   1253 2HB  ALA A  78      33.847  17.282 -29.968  1.00  0.00           H  
ATOM   1254 3HB  ALA A  78      32.729  15.992 -30.465  1.00  0.00           H  
ATOM   1255  N   GLN A  79      33.447  14.052 -27.354  1.00  0.00           N  
ATOM   1256  CA  GLN A  79      32.743  12.944 -26.717  1.00  0.00           C  
ATOM   1257  C   GLN A  79      31.437  13.411 -26.090  1.00  0.00           C  
ATOM   1258  O   GLN A  79      30.843  12.706 -25.273  1.00  0.00           O  
ATOM   1259  CB  GLN A  79      33.627  12.287 -25.655  1.00  0.00           C  
ATOM   1260  CG  GLN A  79      34.955  11.770 -26.183  1.00  0.00           C  
ATOM   1261  CD  GLN A  79      34.781  10.702 -27.244  1.00  0.00           C  
ATOM   1262  NE2 GLN A  79      35.340  10.946 -28.425  1.00  0.00           N  
ATOM   1263  OE1 GLN A  79      34.150   9.668 -27.008  1.00  0.00           O  
ATOM   1264  H   GLN A  79      33.805  14.801 -26.779  1.00  0.00           H  
ATOM   1265  HA  GLN A  79      32.497  12.207 -27.482  1.00  0.00           H  
ATOM   1266 1HB  GLN A  79      33.836  13.002 -24.860  1.00  0.00           H  
ATOM   1267 2HB  GLN A  79      33.095  11.446 -25.208  1.00  0.00           H  
ATOM   1268 1HG  GLN A  79      35.507  12.602 -26.621  1.00  0.00           H  
ATOM   1269 2HG  GLN A  79      35.520  11.342 -25.356  1.00  0.00           H  
ATOM   1270 1HE2 GLN A  79      35.259  10.277 -29.165  1.00  0.00           H  
ATOM   1271 2HE2 GLN A  79      35.843  11.797 -28.575  1.00  0.00           H  
ATOM   1272  N   ASP A  80      30.991  14.602 -26.475  1.00  0.00           N  
ATOM   1273  CA  ASP A  80      29.762  15.172 -25.938  1.00  0.00           C  
ATOM   1274  C   ASP A  80      28.608  15.015 -26.919  1.00  0.00           C  
ATOM   1275  O   ASP A  80      28.638  15.565 -28.021  1.00  0.00           O  
ATOM   1276  CB  ASP A  80      29.958  16.653 -25.604  1.00  0.00           C  
ATOM   1277  CG  ASP A  80      28.808  17.236 -24.795  1.00  0.00           C  
ATOM   1278  OD1 ASP A  80      27.721  16.716 -24.886  1.00  0.00           O  
ATOM   1279  OD2 ASP A  80      29.027  18.195 -24.094  1.00  0.00           O1-
ATOM   1280  H   ASP A  80      31.520  15.127 -27.156  1.00  0.00           H  
ATOM   1281  HA  ASP A  80      29.498  14.631 -25.029  1.00  0.00           H  
ATOM   1282 1HB  ASP A  80      30.882  16.779 -25.039  1.00  0.00           H  
ATOM   1283 2HB  ASP A  80      30.059  17.224 -26.528  1.00  0.00           H  
ATOM   1284  N   SER A  81      27.590  14.264 -26.513  1.00  0.00           N  
ATOM   1285  CA  SER A  81      26.441  14.002 -27.373  1.00  0.00           C  
ATOM   1286  C   SER A  81      25.856  15.298 -27.920  1.00  0.00           C  
ATOM   1287  O   SER A  81      25.421  15.355 -29.071  1.00  0.00           O  
ATOM   1288  CB  SER A  81      25.377  13.241 -26.606  1.00  0.00           C  
ATOM   1289  OG  SER A  81      25.826  11.959 -26.262  1.00  0.00           O  
ATOM   1290  H   SER A  81      27.614  13.863 -25.587  1.00  0.00           H  
ATOM   1291  HA  SER A  81      26.781  13.404 -28.219  1.00  0.00           H  
ATOM   1292 1HB  SER A  81      25.116  13.792 -25.703  1.00  0.00           H  
ATOM   1293 2HB  SER A  81      24.476  13.164 -27.214  1.00  0.00           H  
ATOM   1294  HG  SER A  81      25.070  11.377 -26.370  1.00  0.00           H  
ATOM   1295  N   GLU A  82      25.848  16.333 -27.091  1.00  0.00           N  
ATOM   1296  CA  GLU A  82      25.302  17.626 -27.485  1.00  0.00           C  
ATOM   1297  C   GLU A  82      26.095  18.232 -28.636  1.00  0.00           C  
ATOM   1298  O   GLU A  82      25.520  18.741 -29.599  1.00  0.00           O  
ATOM   1299  CB  GLU A  82      25.297  18.588 -26.295  1.00  0.00           C  
ATOM   1300  CG  GLU A  82      24.689  19.951 -26.591  1.00  0.00           C  
ATOM   1301  CD  GLU A  82      24.644  20.846 -25.383  1.00  0.00           C  
ATOM   1302  OE1 GLU A  82      25.464  20.680 -24.513  1.00  0.00           O  
ATOM   1303  OE2 GLU A  82      23.788  21.698 -25.332  1.00  0.00           O1-
ATOM   1304  H   GLU A  82      26.230  16.224 -26.162  1.00  0.00           H  
ATOM   1305  HA  GLU A  82      24.279  17.479 -27.831  1.00  0.00           H  
ATOM   1306 1HB  GLU A  82      24.737  18.144 -25.471  1.00  0.00           H  
ATOM   1307 2HB  GLU A  82      26.319  18.745 -25.949  1.00  0.00           H  
ATOM   1308 1HG  GLU A  82      25.277  20.439 -27.368  1.00  0.00           H  
ATOM   1309 2HG  GLU A  82      23.678  19.812 -26.972  1.00  0.00           H  
ATOM   1310  N   VAL A  83      27.418  18.171 -28.532  1.00  0.00           N  
ATOM   1311  CA  VAL A  83      28.294  18.659 -29.591  1.00  0.00           C  
ATOM   1312  C   VAL A  83      28.153  17.818 -30.854  1.00  0.00           C  
ATOM   1313  O   VAL A  83      28.157  18.345 -31.966  1.00  0.00           O  
ATOM   1314  CB  VAL A  83      29.762  18.637 -29.125  1.00  0.00           C  
ATOM   1315  CG1 VAL A  83      30.694  18.953 -30.285  1.00  0.00           C  
ATOM   1316  CG2 VAL A  83      29.958  19.630 -27.989  1.00  0.00           C  
ATOM   1317  H   VAL A  83      27.828  17.779 -27.698  1.00  0.00           H  
ATOM   1318  HA  VAL A  83      28.001  19.681 -29.840  1.00  0.00           H  
ATOM   1319  HB  VAL A  83      30.008  17.634 -28.779  1.00  0.00           H  
ATOM   1320 1HG1 VAL A  83      31.728  18.933 -29.937  1.00  0.00           H  
ATOM   1321 2HG1 VAL A  83      30.562  18.210 -31.071  1.00  0.00           H  
ATOM   1322 3HG1 VAL A  83      30.464  19.943 -30.678  1.00  0.00           H  
ATOM   1323 1HG2 VAL A  83      30.999  19.608 -27.664  1.00  0.00           H  
ATOM   1324 2HG2 VAL A  83      29.707  20.633 -28.334  1.00  0.00           H  
ATOM   1325 3HG2 VAL A  83      29.312  19.361 -27.154  1.00  0.00           H  
ATOM   1326  N   LEU A  84      28.026  16.508 -30.673  1.00  0.00           N  
ATOM   1327  CA  LEU A  84      27.880  15.591 -31.797  1.00  0.00           C  
ATOM   1328  C   LEU A  84      26.654  15.937 -32.633  1.00  0.00           C  
ATOM   1329  O   LEU A  84      26.725  15.998 -33.861  1.00  0.00           O  
ATOM   1330  CB  LEU A  84      27.772  14.147 -31.293  1.00  0.00           C  
ATOM   1331  CG  LEU A  84      29.048  13.560 -30.674  1.00  0.00           C  
ATOM   1332  CD1 LEU A  84      28.735  12.207 -30.050  1.00  0.00           C  
ATOM   1333  CD2 LEU A  84      30.120  13.434 -31.746  1.00  0.00           C  
ATOM   1334  H   LEU A  84      28.033  16.137 -29.734  1.00  0.00           H  
ATOM   1335  HA  LEU A  84      28.755  15.688 -32.439  1.00  0.00           H  
ATOM   1336 1HB  LEU A  84      26.987  14.100 -30.539  1.00  0.00           H  
ATOM   1337 2HB  LEU A  84      27.484  13.507 -32.127  1.00  0.00           H  
ATOM   1338  HG  LEU A  84      29.403  14.220 -29.881  1.00  0.00           H  
ATOM   1339 1HD1 LEU A  84      29.642  11.792 -29.610  1.00  0.00           H  
ATOM   1340 2HD1 LEU A  84      27.980  12.331 -29.274  1.00  0.00           H  
ATOM   1341 3HD1 LEU A  84      28.361  11.531 -30.817  1.00  0.00           H  
ATOM   1342 1HD2 LEU A  84      31.027  13.018 -31.306  1.00  0.00           H  
ATOM   1343 2HD2 LEU A  84      29.766  12.775 -32.539  1.00  0.00           H  
ATOM   1344 3HD2 LEU A  84      30.336  14.418 -32.162  1.00  0.00           H  
ATOM   1345  N   GLU A  85      25.530  16.161 -31.962  1.00  0.00           N  
ATOM   1346  CA  GLU A  85      24.297  16.548 -32.637  1.00  0.00           C  
ATOM   1347  C   GLU A  85      24.455  17.885 -33.349  1.00  0.00           C  
ATOM   1348  O   GLU A  85      24.127  18.014 -34.529  1.00  0.00           O  
ATOM   1349  CB  GLU A  85      23.143  16.627 -31.635  1.00  0.00           C  
ATOM   1350  CG  GLU A  85      21.801  17.000 -32.250  1.00  0.00           C  
ATOM   1351  CD  GLU A  85      20.703  17.119 -31.230  1.00  0.00           C  
ATOM   1352  OE1 GLU A  85      20.974  16.929 -30.068  1.00  0.00           O  
ATOM   1353  OE2 GLU A  85      19.592  17.400 -31.613  1.00  0.00           O1-
ATOM   1354  H   GLU A  85      25.529  16.061 -30.957  1.00  0.00           H  
ATOM   1355  HA  GLU A  85      24.065  15.796 -33.393  1.00  0.00           H  
ATOM   1356 1HB  GLU A  85      23.026  15.663 -31.138  1.00  0.00           H  
ATOM   1357 2HB  GLU A  85      23.376  17.365 -30.868  1.00  0.00           H  
ATOM   1358 1HG  GLU A  85      21.904  17.952 -32.769  1.00  0.00           H  
ATOM   1359 2HG  GLU A  85      21.528  16.244 -32.985  1.00  0.00           H  
ATOM   1360  N   GLU A  86      24.960  18.879 -32.627  1.00  0.00           N  
ATOM   1361  CA  GLU A  86      25.129  20.217 -33.177  1.00  0.00           C  
ATOM   1362  C   GLU A  86      25.983  20.192 -34.438  1.00  0.00           C  
ATOM   1363  O   GLU A  86      25.627  20.787 -35.454  1.00  0.00           O  
ATOM   1364  CB  GLU A  86      25.764  21.144 -32.138  1.00  0.00           C  
ATOM   1365  CG  GLU A  86      25.965  22.576 -32.612  1.00  0.00           C  
ATOM   1366  CD  GLU A  86      24.671  23.313 -32.813  1.00  0.00           C  
ATOM   1367  OE1 GLU A  86      23.683  22.905 -32.251  1.00  0.00           O  
ATOM   1368  OE2 GLU A  86      24.670  24.286 -33.530  1.00  0.00           O1-
ATOM   1369  H   GLU A  86      25.233  18.702 -31.672  1.00  0.00           H  
ATOM   1370  HA  GLU A  86      24.149  20.607 -33.450  1.00  0.00           H  
ATOM   1371 1HB  GLU A  86      25.138  21.172 -31.245  1.00  0.00           H  
ATOM   1372 2HB  GLU A  86      26.736  20.749 -31.843  1.00  0.00           H  
ATOM   1373 1HG  GLU A  86      26.564  23.111 -31.875  1.00  0.00           H  
ATOM   1374 2HG  GLU A  86      26.520  22.562 -33.549  1.00  0.00           H  
ATOM   1375  N   ALA A  87      27.114  19.495 -34.367  1.00  0.00           N  
ATOM   1376  CA  ALA A  87      28.035  19.410 -35.494  1.00  0.00           C  
ATOM   1377  C   ALA A  87      27.347  18.835 -36.724  1.00  0.00           C  
ATOM   1378  O   ALA A  87      27.514  19.340 -37.835  1.00  0.00           O  
ATOM   1379  CB  ALA A  87      29.249  18.572 -35.124  1.00  0.00           C  
ATOM   1380  H   ALA A  87      27.341  19.011 -33.510  1.00  0.00           H  
ATOM   1381  HA  ALA A  87      28.368  20.418 -35.744  1.00  0.00           H  
ATOM   1382 1HB  ALA A  87      29.928  18.519 -35.975  1.00  0.00           H  
ATOM   1383 2HB  ALA A  87      29.765  19.029 -34.278  1.00  0.00           H  
ATOM   1384 3HB  ALA A  87      28.930  17.568 -34.853  1.00  0.00           H  
ATOM   1385  N   VAL A  88      26.577  17.770 -36.521  1.00  0.00           N  
ATOM   1386  CA  VAL A  88      25.831  17.147 -37.608  1.00  0.00           C  
ATOM   1387  C   VAL A  88      24.874  18.137 -38.259  1.00  0.00           C  
ATOM   1388  O   VAL A  88      24.784  18.214 -39.484  1.00  0.00           O  
ATOM   1389  CB  VAL A  88      25.035  15.937 -37.084  1.00  0.00           C  
ATOM   1390  CG1 VAL A  88      23.979  15.516 -38.094  1.00  0.00           C  
ATOM   1391  CG2 VAL A  88      25.982  14.785 -36.782  1.00  0.00           C  
ATOM   1392  H   VAL A  88      26.505  17.385 -35.591  1.00  0.00           H  
ATOM   1393  HA  VAL A  88      26.537  16.821 -38.371  1.00  0.00           H  
ATOM   1394  HB  VAL A  88      24.511  16.225 -36.172  1.00  0.00           H  
ATOM   1395 1HG1 VAL A  88      23.425  14.660 -37.707  1.00  0.00           H  
ATOM   1396 2HG1 VAL A  88      23.291  16.344 -38.267  1.00  0.00           H  
ATOM   1397 3HG1 VAL A  88      24.461  15.242 -39.032  1.00  0.00           H  
ATOM   1398 1HG2 VAL A  88      25.413  13.934 -36.411  1.00  0.00           H  
ATOM   1399 2HG2 VAL A  88      26.510  14.501 -37.692  1.00  0.00           H  
ATOM   1400 3HG2 VAL A  88      26.704  15.096 -36.026  1.00  0.00           H  
ATOM   1401  N   ARG A  89      24.161  18.894 -37.431  1.00  0.00           N  
ATOM   1402  CA  ARG A  89      23.210  19.882 -37.925  1.00  0.00           C  
ATOM   1403  C   ARG A  89      23.915  20.998 -38.685  1.00  0.00           C  
ATOM   1404  O   ARG A  89      23.423  21.475 -39.707  1.00  0.00           O  
ATOM   1405  CB  ARG A  89      22.415  20.481 -36.774  1.00  0.00           C  
ATOM   1406  CG  ARG A  89      21.417  19.535 -36.125  1.00  0.00           C  
ATOM   1407  CD  ARG A  89      20.753  20.157 -34.951  1.00  0.00           C  
ATOM   1408  NE  ARG A  89      19.848  19.233 -34.287  1.00  0.00           N  
ATOM   1409  CZ  ARG A  89      18.554  19.058 -34.619  1.00  0.00           C  
ATOM   1410  NH1 ARG A  89      18.029  19.749 -35.606  1.00  0.00           N1+
ATOM   1411  NH2 ARG A  89      17.812  18.191 -33.952  1.00  0.00           N  
ATOM   1412  H   ARG A  89      24.282  18.783 -36.435  1.00  0.00           H  
ATOM   1413  HA  ARG A  89      22.529  19.389 -38.621  1.00  0.00           H  
ATOM   1414 1HB  ARG A  89      23.099  20.820 -35.997  1.00  0.00           H  
ATOM   1415 2HB  ARG A  89      21.863  21.352 -37.127  1.00  0.00           H  
ATOM   1416 1HG  ARG A  89      20.649  19.264 -36.850  1.00  0.00           H  
ATOM   1417 2HG  ARG A  89      21.933  18.635 -35.790  1.00  0.00           H  
ATOM   1418 1HD  ARG A  89      21.508  20.472 -34.231  1.00  0.00           H  
ATOM   1419 2HD  ARG A  89      20.178  21.023 -35.276  1.00  0.00           H  
ATOM   1420  HE  ARG A  89      20.216  18.683 -33.522  1.00  0.00           H  
ATOM   1421 1HH1 ARG A  89      18.596  20.412 -36.116  1.00  0.00           H  
ATOM   1422 2HH1 ARG A  89      17.059  19.618 -35.855  1.00  0.00           H  
ATOM   1423 1HH2 ARG A  89      18.216  17.659 -33.193  1.00  0.00           H  
ATOM   1424 2HH2 ARG A  89      16.843  18.060 -34.200  1.00  0.00           H  
ATOM   1425  N   VAL A  90      25.073  21.410 -38.179  1.00  0.00           N  
ATOM   1426  CA  VAL A  90      25.862  22.453 -38.823  1.00  0.00           C  
ATOM   1427  C   VAL A  90      26.364  22.003 -40.189  1.00  0.00           C  
ATOM   1428  O   VAL A  90      26.322  22.758 -41.157  1.00  0.00           O  
ATOM   1429  CB  VAL A  90      27.064  22.835 -37.938  1.00  0.00           C  
ATOM   1430  CG1 VAL A  90      28.039  23.708 -38.713  1.00  0.00           C  
ATOM   1431  CG2 VAL A  90      26.579  23.549 -36.686  1.00  0.00           C  
ATOM   1432  H   VAL A  90      25.414  20.990 -37.326  1.00  0.00           H  
ATOM   1433  HA  VAL A  90      25.224  23.324 -38.976  1.00  0.00           H  
ATOM   1434  HB  VAL A  90      27.598  21.928 -37.656  1.00  0.00           H  
ATOM   1435 1HG1 VAL A  90      28.882  23.968 -38.074  1.00  0.00           H  
ATOM   1436 2HG1 VAL A  90      28.401  23.163 -39.586  1.00  0.00           H  
ATOM   1437 3HG1 VAL A  90      27.536  24.619 -39.037  1.00  0.00           H  
ATOM   1438 1HG2 VAL A  90      27.433  23.816 -36.066  1.00  0.00           H  
ATOM   1439 2HG2 VAL A  90      26.039  24.454 -36.969  1.00  0.00           H  
ATOM   1440 3HG2 VAL A  90      25.914  22.892 -36.126  1.00  0.00           H  
ATOM   1441  N   ILE A  91      26.840  20.763 -40.257  1.00  0.00           N  
ATOM   1442  CA  ILE A  91      27.312  20.193 -41.514  1.00  0.00           C  
ATOM   1443  C   ILE A  91      26.214  20.203 -42.569  1.00  0.00           C  
ATOM   1444  O   ILE A  91      26.454  20.555 -43.725  1.00  0.00           O  
ATOM   1445  CB  ILE A  91      27.815  18.752 -41.309  1.00  0.00           C  
ATOM   1446  CG1 ILE A  91      29.135  18.753 -40.533  1.00  0.00           C  
ATOM   1447  CG2 ILE A  91      27.982  18.052 -42.648  1.00  0.00           C  
ATOM   1448  CD1 ILE A  91      29.513  17.402 -39.969  1.00  0.00           C  
ATOM   1449  H   ILE A  91      26.875  20.202 -39.419  1.00  0.00           H  
ATOM   1450  HA  ILE A  91      28.134  20.806 -41.884  1.00  0.00           H  
ATOM   1451  HB  ILE A  91      27.096  18.198 -40.707  1.00  0.00           H  
ATOM   1452 1HG1 ILE A  91      29.941  19.088 -41.186  1.00  0.00           H  
ATOM   1453 2HG1 ILE A  91      29.071  19.460 -39.706  1.00  0.00           H  
ATOM   1454 1HG2 ILE A  91      28.339  17.035 -42.485  1.00  0.00           H  
ATOM   1455 2HG2 ILE A  91      27.023  18.021 -43.165  1.00  0.00           H  
ATOM   1456 3HG2 ILE A  91      28.705  18.596 -43.257  1.00  0.00           H  
ATOM   1457 1HD1 ILE A  91      30.458  17.483 -39.433  1.00  0.00           H  
ATOM   1458 2HD1 ILE A  91      28.735  17.063 -39.284  1.00  0.00           H  
ATOM   1459 3HD1 ILE A  91      29.618  16.685 -40.783  1.00  0.00           H  
ATOM   1460  N   GLU A  92      25.008  19.815 -42.166  1.00  0.00           N  
ATOM   1461  CA  GLU A  92      23.843  19.908 -43.038  1.00  0.00           C  
ATOM   1462  C   GLU A  92      23.648  21.330 -43.549  1.00  0.00           C  
ATOM   1463  O   GLU A  92      23.449  21.550 -44.743  1.00  0.00           O  
ATOM   1464  CB  GLU A  92      22.586  19.445 -42.299  1.00  0.00           C  
ATOM   1465  CG  GLU A  92      21.319  19.459 -43.142  1.00  0.00           C  
ATOM   1466  CD  GLU A  92      20.149  18.815 -42.452  1.00  0.00           C  
ATOM   1467  OE1 GLU A  92      20.327  18.308 -41.371  1.00  0.00           O  
ATOM   1468  OE2 GLU A  92      19.076  18.830 -43.008  1.00  0.00           O1-
ATOM   1469  H   GLU A  92      24.897  19.448 -41.231  1.00  0.00           H  
ATOM   1470  HA  GLU A  92      24.007  19.267 -43.902  1.00  0.00           H  
ATOM   1471 1HB  GLU A  92      22.732  18.428 -41.933  1.00  0.00           H  
ATOM   1472 2HB  GLU A  92      22.417  20.083 -41.431  1.00  0.00           H  
ATOM   1473 1HG  GLU A  92      21.063  20.492 -43.377  1.00  0.00           H  
ATOM   1474 2HG  GLU A  92      21.513  18.940 -44.079  1.00  0.00           H  
ATOM   1475  N   GLU A  93      23.706  22.293 -42.635  1.00  0.00           N  
ATOM   1476  CA  GLU A  93      23.527  23.697 -42.990  1.00  0.00           C  
ATOM   1477  C   GLU A  93      24.600  24.159 -43.968  1.00  0.00           C  
ATOM   1478  O   GLU A  93      24.313  24.880 -44.923  1.00  0.00           O  
ATOM   1479  CB  GLU A  93      23.556  24.573 -41.735  1.00  0.00           C  
ATOM   1480  CG  GLU A  93      23.287  26.049 -41.993  1.00  0.00           C  
ATOM   1481  CD  GLU A  93      23.293  26.872 -40.735  1.00  0.00           C  
ATOM   1482  OE1 GLU A  93      23.525  26.320 -39.686  1.00  0.00           O  
ATOM   1483  OE2 GLU A  93      23.065  28.056 -40.823  1.00  0.00           O1-
ATOM   1484  H   GLU A  93      23.878  22.049 -41.671  1.00  0.00           H  
ATOM   1485  HA  GLU A  93      22.561  23.810 -43.484  1.00  0.00           H  
ATOM   1486 1HB  GLU A  93      22.811  24.216 -41.025  1.00  0.00           H  
ATOM   1487 2HB  GLU A  93      24.532  24.489 -41.256  1.00  0.00           H  
ATOM   1488 1HG  GLU A  93      24.050  26.434 -42.669  1.00  0.00           H  
ATOM   1489 2HG  GLU A  93      22.321  26.151 -42.484  1.00  0.00           H  
ATOM   1490  N   ILE A  94      25.837  23.737 -43.725  1.00  0.00           N  
ATOM   1491  CA  ILE A  94      26.957  24.115 -44.578  1.00  0.00           C  
ATOM   1492  C   ILE A  94      26.772  23.586 -45.996  1.00  0.00           C  
ATOM   1493  O   ILE A  94      26.978  24.312 -46.969  1.00  0.00           O  
ATOM   1494  CB  ILE A  94      28.286  23.591 -44.005  1.00  0.00           C  
ATOM   1495  CG1 ILE A  94      28.633  24.324 -42.706  1.00  0.00           C  
ATOM   1496  CG2 ILE A  94      29.405  23.749 -45.024  1.00  0.00           C  
ATOM   1497  CD1 ILE A  94      29.755  23.682 -41.923  1.00  0.00           C  
ATOM   1498  H   ILE A  94      26.005  23.140 -42.927  1.00  0.00           H  
ATOM   1499  HA  ILE A  94      26.999  25.203 -44.634  1.00  0.00           H  
ATOM   1500  HB  ILE A  94      28.183  22.536 -43.753  1.00  0.00           H  
ATOM   1501 1HG1 ILE A  94      28.919  25.350 -42.933  1.00  0.00           H  
ATOM   1502 2HG1 ILE A  94      27.752  24.366 -42.065  1.00  0.00           H  
ATOM   1503 1HG2 ILE A  94      30.337  23.374 -44.601  1.00  0.00           H  
ATOM   1504 2HG2 ILE A  94      29.160  23.184 -45.922  1.00  0.00           H  
ATOM   1505 3HG2 ILE A  94      29.518  24.803 -45.278  1.00  0.00           H  
ATOM   1506 1HD1 ILE A  94      29.942  24.258 -41.016  1.00  0.00           H  
ATOM   1507 2HD1 ILE A  94      29.475  22.663 -41.654  1.00  0.00           H  
ATOM   1508 3HD1 ILE A  94      30.658  23.662 -42.532  1.00  0.00           H  
ATOM   1509  N   ALA A  95      26.381  22.322 -46.103  1.00  0.00           N  
ATOM   1510  CA  ALA A  95      26.106  21.715 -47.401  1.00  0.00           C  
ATOM   1511  C   ALA A  95      24.937  22.403 -48.095  1.00  0.00           C  
ATOM   1512  O   ALA A  95      24.929  22.553 -49.316  1.00  0.00           O  
ATOM   1513  CB  ALA A  95      25.825  20.228 -47.240  1.00  0.00           C  
ATOM   1514  H   ALA A  95      26.271  21.767 -45.266  1.00  0.00           H  
ATOM   1515  HA  ALA A  95      26.984  21.836 -48.033  1.00  0.00           H  
ATOM   1516 1HB  ALA A  95      25.621  19.788 -48.216  1.00  0.00           H  
ATOM   1517 2HB  ALA A  95      26.692  19.739 -46.795  1.00  0.00           H  
ATOM   1518 3HB  ALA A  95      24.960  20.089 -46.593  1.00  0.00           H  
ATOM   1519  N   LYS A  96      23.952  22.822 -47.307  1.00  0.00           N  
ATOM   1520  CA  LYS A  96      22.809  23.557 -47.839  1.00  0.00           C  
ATOM   1521  C   LYS A  96      23.230  24.921 -48.369  1.00  0.00           C  
ATOM   1522  O   LYS A  96      22.697  25.400 -49.369  1.00  0.00           O  
ATOM   1523  CB  LYS A  96      21.730  23.720 -46.766  1.00  0.00           C  
ATOM   1524  CG  LYS A  96      20.920  22.461 -46.493  1.00  0.00           C  
ATOM   1525  CD  LYS A  96      19.912  22.684 -45.374  1.00  0.00           C  
ATOM   1526  CE  LYS A  96      18.997  21.481 -45.205  1.00  0.00           C  
ATOM   1527  NZ  LYS A  96      18.091  21.631 -44.034  1.00  0.00           N1+
ATOM   1528  H   LYS A  96      23.995  22.626 -46.319  1.00  0.00           H  
ATOM   1529  HA  LYS A  96      22.390  22.992 -48.672  1.00  0.00           H  
ATOM   1530 1HB  LYS A  96      22.193  24.031 -45.829  1.00  0.00           H  
ATOM   1531 2HB  LYS A  96      21.036  24.506 -47.065  1.00  0.00           H  
ATOM   1532 1HG  LYS A  96      20.386  22.167 -47.397  1.00  0.00           H  
ATOM   1533 2HG  LYS A  96      21.591  21.651 -46.209  1.00  0.00           H  
ATOM   1534 1HD  LYS A  96      20.442  22.862 -44.438  1.00  0.00           H  
ATOM   1535 2HD  LYS A  96      19.306  23.561 -45.601  1.00  0.00           H  
ATOM   1536 1HE  LYS A  96      18.393  21.354 -46.102  1.00  0.00           H  
ATOM   1537 2HE  LYS A  96      19.598  20.582 -45.069  1.00  0.00           H  
ATOM   1538 1HZ  LYS A  96      17.502  20.814 -43.956  1.00  0.00           H  
ATOM   1539 2HZ  LYS A  96      18.641  21.730 -43.192  1.00  0.00           H  
ATOM   1540 3HZ  LYS A  96      17.514  22.451 -44.157  1.00  0.00           H  
ATOM   1541  N   GLU A  97      24.190  25.543 -47.692  1.00  0.00           N  
ATOM   1542  CA  GLU A  97      24.717  26.833 -48.119  1.00  0.00           C  
ATOM   1543  C   GLU A  97      25.380  26.733 -49.488  1.00  0.00           C  
ATOM   1544  O   GLU A  97      25.277  27.647 -50.307  1.00  0.00           O  
ATOM   1545  CB  GLU A  97      25.720  27.364 -47.093  1.00  0.00           C  
ATOM   1546  CG  GLU A  97      25.087  27.950 -45.839  1.00  0.00           C  
ATOM   1547  CD  GLU A  97      24.491  29.312 -46.066  1.00  0.00           C  
ATOM   1548  OE1 GLU A  97      25.074  30.081 -46.793  1.00  0.00           O  
ATOM   1549  OE2 GLU A  97      23.452  29.584 -45.512  1.00  0.00           O1-
ATOM   1550  H   GLU A  97      24.567  25.110 -46.860  1.00  0.00           H  
ATOM   1551  HA  GLU A  97      23.886  27.535 -48.205  1.00  0.00           H  
ATOM   1552 1HB  GLU A  97      26.387  26.559 -46.785  1.00  0.00           H  
ATOM   1553 2HB  GLU A  97      26.333  28.140 -47.551  1.00  0.00           H  
ATOM   1554 1HG  GLU A  97      24.303  27.277 -45.492  1.00  0.00           H  
ATOM   1555 2HG  GLU A  97      25.843  28.015 -45.059  1.00  0.00           H  
ATOM   1556  N   SER A  98      26.058  25.617 -49.730  1.00  0.00           N  
ATOM   1557  CA  SER A  98      26.625  25.334 -51.042  1.00  0.00           C  
ATOM   1558  C   SER A  98      25.532  25.122 -52.081  1.00  0.00           C  
ATOM   1559  O   SER A  98      25.430  25.876 -53.050  1.00  0.00           O  
ATOM   1560  CB  SER A  98      27.514  24.108 -50.973  1.00  0.00           C  
ATOM   1561  OG  SER A  98      27.919  23.708 -52.253  1.00  0.00           O  
ATOM   1562  H   SER A  98      26.185  24.946 -48.984  1.00  0.00           H  
ATOM   1563  HA  SER A  98      27.218  26.195 -51.356  1.00  0.00           H  
ATOM   1564 1HB  SER A  98      28.390  24.327 -50.363  1.00  0.00           H  
ATOM   1565 2HB  SER A  98      26.974  23.294 -50.489  1.00  0.00           H  
ATOM   1566  HG  SER A  98      28.645  24.288 -52.494  1.00  0.00           H  
ATOM   1567  N   GLY A  99      24.718  24.094 -51.874  1.00  0.00           N  
ATOM   1568  CA  GLY A  99      23.668  23.746 -52.823  1.00  0.00           C  
ATOM   1569  C   GLY A  99      24.146  22.687 -53.809  1.00  0.00           C  
ATOM   1570  O   GLY A  99      23.350  22.105 -54.545  1.00  0.00           O  
ATOM   1571  H   GLY A  99      24.826  23.540 -51.035  1.00  0.00           H  
ATOM   1572 1HA  GLY A  99      22.796  23.376 -52.281  1.00  0.00           H  
ATOM   1573 2HA  GLY A  99      23.354  24.638 -53.364  1.00  0.00           H  
ATOM   1574  N   SER A 100      25.453  22.443 -53.818  1.00  0.00           N  
ATOM   1575  CA  SER A 100      26.043  21.473 -54.732  1.00  0.00           C  
ATOM   1576  C   SER A 100      25.762  20.046 -54.279  1.00  0.00           C  
ATOM   1577  O   SER A 100      25.563  19.789 -53.091  1.00  0.00           O  
ATOM   1578  CB  SER A 100      27.541  21.695 -54.831  1.00  0.00           C  
ATOM   1579  OG  SER A 100      28.176  21.374 -53.625  1.00  0.00           O  
ATOM   1580  H   SER A 100      26.051  22.942 -53.176  1.00  0.00           H  
ATOM   1581  HA  SER A 100      25.590  21.602 -55.715  1.00  0.00           H  
ATOM   1582 1HB  SER A 100      27.946  21.081 -55.635  1.00  0.00           H  
ATOM   1583 2HB  SER A 100      27.737  22.737 -55.083  1.00  0.00           H  
ATOM   1584  HG  SER A 100      28.093  22.150 -53.067  1.00  0.00           H  
ATOM   1585  N   GLU A 101      25.745  19.120 -55.231  1.00  0.00           N  
ATOM   1586  CA  GLU A 101      25.545  17.709 -54.926  1.00  0.00           C  
ATOM   1587  C   GLU A 101      26.719  17.144 -54.138  1.00  0.00           C  
ATOM   1588  O   GLU A 101      26.540  16.310 -53.251  1.00  0.00           O  
ATOM   1589  CB  GLU A 101      25.349  16.906 -56.214  1.00  0.00           C  
ATOM   1590  CG  GLU A 101      24.116  17.297 -57.016  1.00  0.00           C  
ATOM   1591  CD  GLU A 101      24.337  18.510 -57.876  1.00  0.00           C  
ATOM   1592  OE1 GLU A 101      25.411  19.061 -57.827  1.00  0.00           O  
ATOM   1593  OE2 GLU A 101      23.432  18.886 -58.583  1.00  0.00           O1-
ATOM   1594  H   GLU A 101      25.873  19.402 -56.194  1.00  0.00           H  
ATOM   1595  HA  GLU A 101      24.654  17.612 -54.304  1.00  0.00           H  
ATOM   1596 1HB  GLU A 101      26.220  17.032 -56.857  1.00  0.00           H  
ATOM   1597 2HB  GLU A 101      25.270  15.846 -55.974  1.00  0.00           H  
ATOM   1598 1HG  GLU A 101      23.831  16.461 -57.655  1.00  0.00           H  
ATOM   1599 2HG  GLU A 101      23.294  17.490 -56.329  1.00  0.00           H  
ATOM   1600  N   GLU A 102      27.920  17.601 -54.470  1.00  0.00           N  
ATOM   1601  CA  GLU A 102      29.138  17.062 -53.873  1.00  0.00           C  
ATOM   1602  C   GLU A 102      29.245  17.443 -52.402  1.00  0.00           C  
ATOM   1603  O   GLU A 102      29.666  16.638 -51.572  1.00  0.00           O  
ATOM   1604  CB  GLU A 102      30.370  17.560 -54.630  1.00  0.00           C  
ATOM   1605  CG  GLU A 102      31.683  16.942 -54.170  1.00  0.00           C  
ATOM   1606  CD  GLU A 102      31.728  15.451 -54.361  1.00  0.00           C  
ATOM   1607  OE1 GLU A 102      31.090  14.969 -55.267  1.00  0.00           O  
ATOM   1608  OE2 GLU A 102      32.398  14.795 -53.600  1.00  0.00           O1-
ATOM   1609  H   GLU A 102      27.995  18.342 -55.152  1.00  0.00           H  
ATOM   1610  HA  GLU A 102      29.097  15.973 -53.930  1.00  0.00           H  
ATOM   1611 1HB  GLU A 102      30.255  17.347 -55.693  1.00  0.00           H  
ATOM   1612 2HB  GLU A 102      30.453  18.641 -54.520  1.00  0.00           H  
ATOM   1613 1HG  GLU A 102      32.501  17.392 -54.732  1.00  0.00           H  
ATOM   1614 2HG  GLU A 102      31.831  17.173 -53.117  1.00  0.00           H  
ATOM   1615  N   ALA A 103      28.864  18.675 -52.086  1.00  0.00           N  
ATOM   1616  CA  ALA A 103      28.808  19.129 -50.702  1.00  0.00           C  
ATOM   1617  C   ALA A 103      27.850  18.275 -49.881  1.00  0.00           C  
ATOM   1618  O   ALA A 103      28.135  17.936 -48.731  1.00  0.00           O  
ATOM   1619  CB  ALA A 103      28.394  20.594 -50.641  1.00  0.00           C  
ATOM   1620  H   ALA A 103      28.606  19.315 -52.824  1.00  0.00           H  
ATOM   1621  HA  ALA A 103      29.800  19.027 -50.262  1.00  0.00           H  
ATOM   1622 1HB  ALA A 103      28.356  20.918 -49.602  1.00  0.00           H  
ATOM   1623 2HB  ALA A 103      29.119  21.199 -51.185  1.00  0.00           H  
ATOM   1624 3HB  ALA A 103      27.411  20.713 -51.094  1.00  0.00           H  
ATOM   1625  N   LEU A 104      26.715  17.926 -50.477  1.00  0.00           N  
ATOM   1626  CA  LEU A 104      25.751  17.044 -49.832  1.00  0.00           C  
ATOM   1627  C   LEU A 104      26.310  15.636 -49.676  1.00  0.00           C  
ATOM   1628  O   LEU A 104      26.108  14.987 -48.650  1.00  0.00           O  
ATOM   1629  CB  LEU A 104      24.450  16.998 -50.645  1.00  0.00           C  
ATOM   1630  CG  LEU A 104      23.668  18.315 -50.724  1.00  0.00           C  
ATOM   1631  CD1 LEU A 104      22.651  18.235 -51.855  1.00  0.00           C  
ATOM   1632  CD2 LEU A 104      22.984  18.580 -49.391  1.00  0.00           C  
ATOM   1633  H   LEU A 104      26.516  18.284 -51.401  1.00  0.00           H  
ATOM   1634  HA  LEU A 104      25.542  17.430 -48.835  1.00  0.00           H  
ATOM   1635 1HB  LEU A 104      24.687  16.692 -51.662  1.00  0.00           H  
ATOM   1636 2HB  LEU A 104      23.793  16.248 -50.205  1.00  0.00           H  
ATOM   1637  HG  LEU A 104      24.354  19.132 -50.949  1.00  0.00           H  
ATOM   1638 1HD1 LEU A 104      22.096  19.171 -51.911  1.00  0.00           H  
ATOM   1639 2HD1 LEU A 104      23.170  18.064 -52.798  1.00  0.00           H  
ATOM   1640 3HD1 LEU A 104      21.961  17.414 -51.665  1.00  0.00           H  
ATOM   1641 1HD2 LEU A 104      22.428  19.517 -49.447  1.00  0.00           H  
ATOM   1642 2HD2 LEU A 104      22.297  17.764 -49.166  1.00  0.00           H  
ATOM   1643 3HD2 LEU A 104      23.735  18.650 -48.604  1.00  0.00           H  
ATOM   1644  N   ARG A 105      27.018  15.169 -50.700  1.00  0.00           N  
ATOM   1645  CA  ARG A 105      27.655  13.857 -50.654  1.00  0.00           C  
ATOM   1646  C   ARG A 105      28.752  13.813 -49.597  1.00  0.00           C  
ATOM   1647  O   ARG A 105      28.928  12.803 -48.916  1.00  0.00           O  
ATOM   1648  CB  ARG A 105      28.250  13.504 -52.010  1.00  0.00           C  
ATOM   1649  CG  ARG A 105      27.239  13.047 -53.052  1.00  0.00           C  
ATOM   1650  CD  ARG A 105      27.904  12.415 -54.220  1.00  0.00           C  
ATOM   1651  NE  ARG A 105      28.554  13.399 -55.072  1.00  0.00           N  
ATOM   1652  CZ  ARG A 105      27.985  13.971 -56.151  1.00  0.00           C  
ATOM   1653  NH1 ARG A 105      26.757  13.651 -56.495  1.00  0.00           N1+
ATOM   1654  NH2 ARG A 105      28.661  14.857 -56.863  1.00  0.00           N  
ATOM   1655  H   ARG A 105      27.116  15.736 -51.529  1.00  0.00           H  
ATOM   1656  HA  ARG A 105      26.903  13.116 -50.382  1.00  0.00           H  
ATOM   1657 1HB  ARG A 105      28.771  14.370 -52.416  1.00  0.00           H  
ATOM   1658 2HB  ARG A 105      28.984  12.707 -51.890  1.00  0.00           H  
ATOM   1659 1HG  ARG A 105      26.562  12.318 -52.606  1.00  0.00           H  
ATOM   1660 2HG  ARG A 105      26.668  13.906 -53.405  1.00  0.00           H  
ATOM   1661 1HD  ARG A 105      28.660  11.713 -53.872  1.00  0.00           H  
ATOM   1662 2HD  ARG A 105      27.163  11.884 -54.816  1.00  0.00           H  
ATOM   1663  HE  ARG A 105      29.500  13.671 -54.839  1.00  0.00           H  
ATOM   1664 1HH1 ARG A 105      26.241  12.974 -55.950  1.00  0.00           H  
ATOM   1665 2HH1 ARG A 105      26.331  14.080 -57.303  1.00  0.00           H  
ATOM   1666 1HH2 ARG A 105      29.605  15.104 -56.597  1.00  0.00           H  
ATOM   1667 2HH2 ARG A 105      28.234  15.286 -57.669  1.00  0.00           H  
ATOM   1668  N   GLN A 106      29.483  14.914 -49.463  1.00  0.00           N  
ATOM   1669  CA  GLN A 106      30.494  15.041 -48.422  1.00  0.00           C  
ATOM   1670  C   GLN A 106      29.855  15.121 -47.041  1.00  0.00           C  
ATOM   1671  O   GLN A 106      30.400  14.610 -46.063  1.00  0.00           O  
ATOM   1672  CB  GLN A 106      31.364  16.276 -48.668  1.00  0.00           C  
ATOM   1673  CG  GLN A 106      32.290  16.156 -49.866  1.00  0.00           C  
ATOM   1674  CD  GLN A 106      33.202  14.947 -49.775  1.00  0.00           C  
ATOM   1675  NE2 GLN A 106      33.461  14.315 -50.914  1.00  0.00           N  
ATOM   1676  OE1 GLN A 106      33.670  14.585 -48.691  1.00  0.00           O  
ATOM   1677  H   GLN A 106      29.334  15.684 -50.101  1.00  0.00           H  
ATOM   1678  HA  GLN A 106      31.126  14.152 -48.443  1.00  0.00           H  
ATOM   1679 1HB  GLN A 106      30.726  17.147 -48.820  1.00  0.00           H  
ATOM   1680 2HB  GLN A 106      31.978  16.470 -47.787  1.00  0.00           H  
ATOM   1681 1HG  GLN A 106      31.688  16.062 -50.770  1.00  0.00           H  
ATOM   1682 2HG  GLN A 106      32.911  17.050 -49.923  1.00  0.00           H  
ATOM   1683 1HE2 GLN A 106      34.056  13.510 -50.917  1.00  0.00           H  
ATOM   1684 2HE2 GLN A 106      33.061  14.642 -51.770  1.00  0.00           H  
ATOM   1685  N   ALA A 107      28.694  15.763 -46.967  1.00  0.00           N  
ATOM   1686  CA  ALA A 107      27.940  15.845 -45.723  1.00  0.00           C  
ATOM   1687  C   ALA A 107      27.512  14.463 -45.246  1.00  0.00           C  
ATOM   1688  O   ALA A 107      27.544  14.169 -44.051  1.00  0.00           O  
ATOM   1689  CB  ALA A 107      26.724  16.743 -45.895  1.00  0.00           C  
ATOM   1690  H   ALA A 107      28.325  16.208 -47.797  1.00  0.00           H  
ATOM   1691  HA  ALA A 107      28.584  16.275 -44.957  1.00  0.00           H  
ATOM   1692 1HB  ALA A 107      26.170  16.792 -44.959  1.00  0.00           H  
ATOM   1693 2HB  ALA A 107      27.050  17.744 -46.179  1.00  0.00           H  
ATOM   1694 3HB  ALA A 107      26.080  16.338 -46.675  1.00  0.00           H  
ATOM   1695  N   LYS A 108      27.110  13.616 -46.188  1.00  0.00           N  
ATOM   1696  CA  LYS A 108      26.766  12.234 -45.878  1.00  0.00           C  
ATOM   1697  C   LYS A 108      27.934  11.506 -45.228  1.00  0.00           C  
ATOM   1698  O   LYS A 108      27.778  10.867 -44.187  1.00  0.00           O  
ATOM   1699  CB  LYS A 108      26.325  11.495 -47.143  1.00  0.00           C  
ATOM   1700  CG  LYS A 108      25.045  12.031 -47.770  1.00  0.00           C  
ATOM   1701  CD  LYS A 108      24.793  11.404 -49.133  1.00  0.00           C  
ATOM   1702  CE  LYS A 108      23.525  11.952 -49.770  1.00  0.00           C  
ATOM   1703  NZ  LYS A 108      23.287  11.377 -51.122  1.00  0.00           N1+
ATOM   1704  H   LYS A 108      27.044  13.938 -47.144  1.00  0.00           H  
ATOM   1705  HA  LYS A 108      25.938  12.236 -45.168  1.00  0.00           H  
ATOM   1706 1HB  LYS A 108      27.115  11.554 -47.892  1.00  0.00           H  
ATOM   1707 2HB  LYS A 108      26.170  10.441 -46.913  1.00  0.00           H  
ATOM   1708 1HG  LYS A 108      24.200  11.811 -47.117  1.00  0.00           H  
ATOM   1709 2HG  LYS A 108      25.121  13.112 -47.885  1.00  0.00           H  
ATOM   1710 1HD  LYS A 108      25.639  11.610 -49.791  1.00  0.00           H  
ATOM   1711 2HD  LYS A 108      24.696  10.324 -49.024  1.00  0.00           H  
ATOM   1712 1HE  LYS A 108      22.670  11.721 -49.135  1.00  0.00           H  
ATOM   1713 2HE  LYS A 108      23.601  13.036 -49.858  1.00  0.00           H  
ATOM   1714 1HZ  LYS A 108      22.439  11.766 -51.509  1.00  0.00           H  
ATOM   1715 2HZ  LYS A 108      24.066  11.601 -51.725  1.00  0.00           H  
ATOM   1716 3HZ  LYS A 108      23.195  10.374 -51.050  1.00  0.00           H  
ATOM   1717  N   ARG A 109      29.107  11.609 -45.844  1.00  0.00           N  
ATOM   1718  CA  ARG A 109      30.316  11.009 -45.296  1.00  0.00           C  
ATOM   1719  C   ARG A 109      30.646  11.589 -43.927  1.00  0.00           C  
ATOM   1720  O   ARG A 109      30.920  10.851 -42.978  1.00  0.00           O  
ATOM   1721  CB  ARG A 109      31.496  11.228 -46.233  1.00  0.00           C  
ATOM   1722  CG  ARG A 109      32.825  10.701 -45.720  1.00  0.00           C  
ATOM   1723  CD  ARG A 109      33.948  11.073 -46.621  1.00  0.00           C  
ATOM   1724  NE  ARG A 109      34.073  12.516 -46.759  1.00  0.00           N  
ATOM   1725  CZ  ARG A 109      34.600  13.331 -45.825  1.00  0.00           C  
ATOM   1726  NH1 ARG A 109      35.043  12.834 -44.692  1.00  0.00           N1+
ATOM   1727  NH2 ARG A 109      34.671  14.633 -46.048  1.00  0.00           N  
ATOM   1728  H   ARG A 109      29.162  12.117 -46.717  1.00  0.00           H  
ATOM   1729  HA  ARG A 109      30.145   9.940 -45.168  1.00  0.00           H  
ATOM   1730 1HB  ARG A 109      31.295  10.744 -47.188  1.00  0.00           H  
ATOM   1731 2HB  ARG A 109      31.614  12.294 -46.425  1.00  0.00           H  
ATOM   1732 1HG  ARG A 109      33.026  11.116 -44.733  1.00  0.00           H  
ATOM   1733 2HG  ARG A 109      32.787   9.613 -45.655  1.00  0.00           H  
ATOM   1734 1HD  ARG A 109      34.884  10.687 -46.216  1.00  0.00           H  
ATOM   1735 2HD  ARG A 109      33.778  10.649 -47.608  1.00  0.00           H  
ATOM   1736  HE  ARG A 109      33.745  12.935 -47.618  1.00  0.00           H  
ATOM   1737 1HH1 ARG A 109      34.989  11.840 -44.521  1.00  0.00           H  
ATOM   1738 2HH1 ARG A 109      35.438  13.445 -43.992  1.00  0.00           H  
ATOM   1739 1HH2 ARG A 109      34.329  15.015 -46.919  1.00  0.00           H  
ATOM   1740 2HH2 ARG A 109      35.065  15.243 -45.348  1.00  0.00           H  
ATOM   1741  N   ALA A 110      30.620  12.913 -43.828  1.00  0.00           N  
ATOM   1742  CA  ALA A 110      30.996  13.599 -42.597  1.00  0.00           C  
ATOM   1743  C   ALA A 110      30.119  13.160 -41.432  1.00  0.00           C  
ATOM   1744  O   ALA A 110      30.619  12.779 -40.374  1.00  0.00           O  
ATOM   1745  CB  ALA A 110      30.912  15.106 -42.784  1.00  0.00           C  
ATOM   1746  H   ALA A 110      30.331  13.460 -44.626  1.00  0.00           H  
ATOM   1747  HA  ALA A 110      32.026  13.333 -42.353  1.00  0.00           H  
ATOM   1748 1HB  ALA A 110      31.195  15.604 -41.857  1.00  0.00           H  
ATOM   1749 2HB  ALA A 110      31.589  15.413 -43.582  1.00  0.00           H  
ATOM   1750 3HB  ALA A 110      29.893  15.385 -43.047  1.00  0.00           H  
ATOM   1751  N   ILE A 111      28.806  13.216 -41.632  1.00  0.00           N  
ATOM   1752  CA  ILE A 111      27.856  12.838 -40.593  1.00  0.00           C  
ATOM   1753  C   ILE A 111      27.990  11.364 -40.234  1.00  0.00           C  
ATOM   1754  O   ILE A 111      27.916  10.989 -39.063  1.00  0.00           O  
ATOM   1755  CB  ILE A 111      26.412  13.131 -41.037  1.00  0.00           C  
ATOM   1756  CG1 ILE A 111      26.167  14.641 -41.098  1.00  0.00           C  
ATOM   1757  CG2 ILE A 111      25.420  12.465 -40.095  1.00  0.00           C  
ATOM   1758  CD1 ILE A 111      24.880  15.023 -41.793  1.00  0.00           C  
ATOM   1759  H   ILE A 111      28.458  13.528 -42.527  1.00  0.00           H  
ATOM   1760  HA  ILE A 111      28.076  13.417 -39.696  1.00  0.00           H  
ATOM   1761  HB  ILE A 111      26.256  12.746 -42.045  1.00  0.00           H  
ATOM   1762 1HG1 ILE A 111      26.142  15.046 -40.087  1.00  0.00           H  
ATOM   1763 2HG1 ILE A 111      26.993  15.123 -41.622  1.00  0.00           H  
ATOM   1764 1HG2 ILE A 111      24.404  12.682 -40.424  1.00  0.00           H  
ATOM   1765 2HG2 ILE A 111      25.581  11.387 -40.101  1.00  0.00           H  
ATOM   1766 3HG2 ILE A 111      25.565  12.848 -39.085  1.00  0.00           H  
ATOM   1767 1HD1 ILE A 111      24.777  16.109 -41.796  1.00  0.00           H  
ATOM   1768 2HD1 ILE A 111      24.899  14.658 -42.820  1.00  0.00           H  
ATOM   1769 3HD1 ILE A 111      24.036  14.581 -41.265  1.00  0.00           H  
ATOM   1770  N   GLU A 112      28.186  10.529 -41.250  1.00  0.00           N  
ATOM   1771  CA  GLU A 112      28.365   9.097 -41.040  1.00  0.00           C  
ATOM   1772  C   GLU A 112      29.547   8.817 -40.121  1.00  0.00           C  
ATOM   1773  O   GLU A 112      29.438   8.044 -39.170  1.00  0.00           O  
ATOM   1774  CB  GLU A 112      28.566   8.383 -42.379  1.00  0.00           C  
ATOM   1775  CG  GLU A 112      28.685   6.869 -42.272  1.00  0.00           C  
ATOM   1776  CD  GLU A 112      28.798   6.195 -43.611  1.00  0.00           C  
ATOM   1777  OE1 GLU A 112      28.827   6.885 -44.602  1.00  0.00           O  
ATOM   1778  OE2 GLU A 112      28.854   4.988 -43.644  1.00  0.00           O1-
ATOM   1779  H   GLU A 112      28.211  10.896 -42.190  1.00  0.00           H  
ATOM   1780  HA  GLU A 112      27.470   8.703 -40.558  1.00  0.00           H  
ATOM   1781 1HB  GLU A 112      27.730   8.607 -43.040  1.00  0.00           H  
ATOM   1782 2HB  GLU A 112      29.472   8.756 -42.857  1.00  0.00           H  
ATOM   1783 1HG  GLU A 112      29.567   6.625 -41.680  1.00  0.00           H  
ATOM   1784 2HG  GLU A 112      27.811   6.483 -41.749  1.00  0.00           H  
ATOM   1785  N   GLU A 113      30.678   9.452 -40.412  1.00  0.00           N  
ATOM   1786  CA  GLU A 113      31.894   9.242 -39.635  1.00  0.00           C  
ATOM   1787  C   GLU A 113      31.707   9.678 -38.188  1.00  0.00           C  
ATOM   1788  O   GLU A 113      32.218   9.042 -37.265  1.00  0.00           O  
ATOM   1789  CB  GLU A 113      33.065  10.004 -40.259  1.00  0.00           C  
ATOM   1790  CG  GLU A 113      33.540   9.444 -41.593  1.00  0.00           C  
ATOM   1791  CD  GLU A 113      34.645  10.256 -42.208  1.00  0.00           C  
ATOM   1792  OE1 GLU A 113      35.306  10.966 -41.489  1.00  0.00           O  
ATOM   1793  OE2 GLU A 113      34.829  10.166 -43.399  1.00  0.00           O1-
ATOM   1794  H   GLU A 113      30.696  10.097 -41.188  1.00  0.00           H  
ATOM   1795  HA  GLU A 113      32.123   8.175 -39.631  1.00  0.00           H  
ATOM   1796 1HB  GLU A 113      32.780  11.044 -40.416  1.00  0.00           H  
ATOM   1797 2HB  GLU A 113      33.912   9.996 -39.573  1.00  0.00           H  
ATOM   1798 1HG  GLU A 113      33.894   8.425 -41.442  1.00  0.00           H  
ATOM   1799 2HG  GLU A 113      32.696   9.408 -42.281  1.00  0.00           H  
ATOM   1800  N   ILE A 114      30.970  10.768 -37.993  1.00  0.00           N  
ATOM   1801  CA  ILE A 114      30.620  11.227 -36.656  1.00  0.00           C  
ATOM   1802  C   ILE A 114      29.835  10.165 -35.895  1.00  0.00           C  
ATOM   1803  O   ILE A 114      30.145   9.857 -34.744  1.00  0.00           O  
ATOM   1804  CB  ILE A 114      29.797  12.527 -36.721  1.00  0.00           C  
ATOM   1805  CG1 ILE A 114      30.653  13.675 -37.264  1.00  0.00           C  
ATOM   1806  CG2 ILE A 114      29.243  12.876 -35.348  1.00  0.00           C  
ATOM   1807  CD1 ILE A 114      29.864  14.919 -37.599  1.00  0.00           C  
ATOM   1808  H   ILE A 114      30.647  11.290 -38.795  1.00  0.00           H  
ATOM   1809  HA  ILE A 114      31.540  11.416 -36.103  1.00  0.00           H  
ATOM   1810  HB  ILE A 114      28.967  12.398 -37.415  1.00  0.00           H  
ATOM   1811 1HG1 ILE A 114      31.414  13.939 -36.530  1.00  0.00           H  
ATOM   1812 2HG1 ILE A 114      31.171  13.347 -38.167  1.00  0.00           H  
ATOM   1813 1HG2 ILE A 114      28.665  13.796 -35.413  1.00  0.00           H  
ATOM   1814 2HG2 ILE A 114      28.602  12.067 -35.000  1.00  0.00           H  
ATOM   1815 3HG2 ILE A 114      30.068  13.012 -34.647  1.00  0.00           H  
ATOM   1816 1HD1 ILE A 114      30.539  15.687 -37.979  1.00  0.00           H  
ATOM   1817 2HD1 ILE A 114      29.118  14.684 -38.360  1.00  0.00           H  
ATOM   1818 3HD1 ILE A 114      29.365  15.286 -36.704  1.00  0.00           H  
ATOM   1819  N   ALA A 115      28.821   9.608 -36.547  1.00  0.00           N  
ATOM   1820  CA  ALA A 115      27.980   8.590 -35.927  1.00  0.00           C  
ATOM   1821  C   ALA A 115      28.770   7.319 -35.646  1.00  0.00           C  
ATOM   1822  O   ALA A 115      28.586   6.680 -34.611  1.00  0.00           O  
ATOM   1823  CB  ALA A 115      26.782   8.281 -36.812  1.00  0.00           C  
ATOM   1824  H   ALA A 115      28.628   9.896 -37.494  1.00  0.00           H  
ATOM   1825  HA  ALA A 115      27.618   8.974 -34.973  1.00  0.00           H  
ATOM   1826 1HB  ALA A 115      26.163   7.518 -36.337  1.00  0.00           H  
ATOM   1827 2HB  ALA A 115      26.193   9.187 -36.957  1.00  0.00           H  
ATOM   1828 3HB  ALA A 115      27.126   7.916 -37.778  1.00  0.00           H  
ATOM   1829  N   ARG A 116      29.651   6.958 -36.572  1.00  0.00           N  
ATOM   1830  CA  ARG A 116      30.461   5.754 -36.433  1.00  0.00           C  
ATOM   1831  C   ARG A 116      31.383   5.848 -35.223  1.00  0.00           C  
ATOM   1832  O   ARG A 116      31.660   4.850 -34.562  1.00  0.00           O  
ATOM   1833  CB  ARG A 116      31.294   5.521 -37.685  1.00  0.00           C  
ATOM   1834  CG  ARG A 116      32.080   4.220 -37.697  1.00  0.00           C  
ATOM   1835  CD  ARG A 116      33.483   4.421 -37.252  1.00  0.00           C  
ATOM   1836  NE  ARG A 116      34.212   3.166 -37.172  1.00  0.00           N  
ATOM   1837  CZ  ARG A 116      34.183   2.329 -36.117  1.00  0.00           C  
ATOM   1838  NH1 ARG A 116      33.458   2.627 -35.062  1.00  0.00           N1+
ATOM   1839  NH2 ARG A 116      34.883   1.209 -36.142  1.00  0.00           N  
ATOM   1840  H   ARG A 116      29.762   7.533 -37.396  1.00  0.00           H  
ATOM   1841  HA  ARG A 116      29.795   4.907 -36.273  1.00  0.00           H  
ATOM   1842 1HB  ARG A 116      30.644   5.522 -38.559  1.00  0.00           H  
ATOM   1843 2HB  ARG A 116      32.006   6.338 -37.805  1.00  0.00           H  
ATOM   1844 1HG  ARG A 116      31.607   3.502 -37.026  1.00  0.00           H  
ATOM   1845 2HG  ARG A 116      32.096   3.814 -38.709  1.00  0.00           H  
ATOM   1846 1HD  ARG A 116      33.998   5.071 -37.958  1.00  0.00           H  
ATOM   1847 2HD  ARG A 116      33.488   4.881 -36.264  1.00  0.00           H  
ATOM   1848  HE  ARG A 116      34.781   2.902 -37.966  1.00  0.00           H  
ATOM   1849 1HH1 ARG A 116      32.922   3.484 -35.042  1.00  0.00           H  
ATOM   1850 2HH1 ARG A 116      33.436   2.001 -34.270  1.00  0.00           H  
ATOM   1851 1HH2 ARG A 116      35.441   0.979 -36.953  1.00  0.00           H  
ATOM   1852 2HH2 ARG A 116      34.861   0.582 -35.351  1.00  0.00           H  
ATOM   1853  N   GLU A 117      31.856   7.057 -34.939  1.00  0.00           N  
ATOM   1854  CA  GLU A 117      32.636   7.311 -33.736  1.00  0.00           C  
ATOM   1855  C   GLU A 117      31.742   7.388 -32.505  1.00  0.00           C  
ATOM   1856  O   GLU A 117      32.117   6.937 -31.422  1.00  0.00           O  
ATOM   1857  CB  GLU A 117      33.434   8.609 -33.881  1.00  0.00           C  
ATOM   1858  CG  GLU A 117      34.559   8.544 -34.904  1.00  0.00           C  
ATOM   1859  CD  GLU A 117      35.623   7.546 -34.541  1.00  0.00           C  
ATOM   1860  OE1 GLU A 117      35.950   7.450 -33.384  1.00  0.00           O  
ATOM   1861  OE2 GLU A 117      36.110   6.879 -35.425  1.00  0.00           O1-
ATOM   1862  H   GLU A 117      31.671   7.820 -35.576  1.00  0.00           H  
ATOM   1863  HA  GLU A 117      33.328   6.482 -33.589  1.00  0.00           H  
ATOM   1864 1HB  GLU A 117      32.764   9.418 -34.171  1.00  0.00           H  
ATOM   1865 2HB  GLU A 117      33.872   8.876 -32.919  1.00  0.00           H  
ATOM   1866 1HG  GLU A 117      34.139   8.274 -35.873  1.00  0.00           H  
ATOM   1867 2HG  GLU A 117      35.008   9.531 -34.997  1.00  0.00           H  
ATOM   1868  N   ALA A 118      30.556   7.964 -32.677  1.00  0.00           N  
ATOM   1869  CA  ALA A 118      29.626   8.149 -31.570  1.00  0.00           C  
ATOM   1870  C   ALA A 118      29.143   6.811 -31.025  1.00  0.00           C  
ATOM   1871  O   ALA A 118      28.928   5.863 -31.782  1.00  0.00           O  
ATOM   1872  CB  ALA A 118      28.444   9.002 -32.007  1.00  0.00           C  
ATOM   1873  H   ALA A 118      30.292   8.281 -33.599  1.00  0.00           H  
ATOM   1874  HA  ALA A 118      30.155   8.665 -30.768  1.00  0.00           H  
ATOM   1875 1HB  ALA A 118      27.759   9.133 -31.170  1.00  0.00           H  
ATOM   1876 2HB  ALA A 118      28.802   9.976 -32.339  1.00  0.00           H  
ATOM   1877 3HB  ALA A 118      27.924   8.508 -32.827  1.00  0.00           H  
ATOM   1878  N   ARG A 119      28.976   6.740 -29.708  1.00  0.00           N  
ATOM   1879  CA  ARG A 119      28.474   5.531 -29.065  1.00  0.00           C  
ATOM   1880  C   ARG A 119      27.111   5.774 -28.430  1.00  0.00           C  
ATOM   1881  O   ARG A 119      26.645   4.977 -27.615  1.00  0.00           O  
ATOM   1882  CB  ARG A 119      29.447   5.046 -28.001  1.00  0.00           C  
ATOM   1883  CG  ARG A 119      30.827   4.673 -28.519  1.00  0.00           C  
ATOM   1884  CD  ARG A 119      30.772   3.511 -29.443  1.00  0.00           C  
ATOM   1885  NE  ARG A 119      30.247   2.323 -28.789  1.00  0.00           N  
ATOM   1886  CZ  ARG A 119      30.983   1.465 -28.055  1.00  0.00           C  
ATOM   1887  NH1 ARG A 119      32.270   1.677 -27.891  1.00  0.00           N1+
ATOM   1888  NH2 ARG A 119      30.411   0.411 -27.500  1.00  0.00           N  
ATOM   1889  H   ARG A 119      29.204   7.541 -29.140  1.00  0.00           H  
ATOM   1890  HA  ARG A 119      28.351   4.760 -29.825  1.00  0.00           H  
ATOM   1891 1HB  ARG A 119      29.577   5.820 -27.246  1.00  0.00           H  
ATOM   1892 2HB  ARG A 119      29.034   4.169 -27.502  1.00  0.00           H  
ATOM   1893 1HG  ARG A 119      31.255   5.519 -29.057  1.00  0.00           H  
ATOM   1894 2HG  ARG A 119      31.473   4.413 -27.679  1.00  0.00           H  
ATOM   1895 1HD  ARG A 119      30.126   3.748 -30.287  1.00  0.00           H  
ATOM   1896 2HD  ARG A 119      31.774   3.286 -29.805  1.00  0.00           H  
ATOM   1897  HE  ARG A 119      29.260   2.126 -28.892  1.00  0.00           H  
ATOM   1898 1HH1 ARG A 119      32.707   2.483 -28.316  1.00  0.00           H  
ATOM   1899 2HH1 ARG A 119      32.822   1.035 -27.341  1.00  0.00           H  
ATOM   1900 1HH2 ARG A 119      29.422   0.248 -27.626  1.00  0.00           H  
ATOM   1901 2HH2 ARG A 119      30.962  -0.231 -26.950  1.00  0.00           H  
ATOM   1902  N   ASP A 120      26.476   6.878 -28.805  1.00  0.00           N  
ATOM   1903  CA  ASP A 120      25.170   7.233 -28.262  1.00  0.00           C  
ATOM   1904  C   ASP A 120      24.057   6.910 -29.251  1.00  0.00           C  
ATOM   1905  O   ASP A 120      23.992   7.486 -30.338  1.00  0.00           O  
ATOM   1906  CB  ASP A 120      25.124   8.720 -27.902  1.00  0.00           C  
ATOM   1907  CG  ASP A 120      23.835   9.120 -27.198  1.00  0.00           C  
ATOM   1908  OD1 ASP A 120      22.961   8.293 -27.086  1.00  0.00           O  
ATOM   1909  OD2 ASP A 120      23.736  10.249 -26.780  1.00  0.00           O1-
ATOM   1910  H   ASP A 120      26.909   7.489 -29.484  1.00  0.00           H  
ATOM   1911  HA  ASP A 120      24.995   6.641 -27.363  1.00  0.00           H  
ATOM   1912 1HB  ASP A 120      25.966   8.963 -27.253  1.00  0.00           H  
ATOM   1913 2HB  ASP A 120      25.227   9.318 -28.809  1.00  0.00           H  
ATOM   1914  N   LEU A 121      23.183   5.985 -28.868  1.00  0.00           N  
ATOM   1915  CA  LEU A 121      22.078   5.573 -29.726  1.00  0.00           C  
ATOM   1916  C   LEU A 121      21.286   6.779 -30.220  1.00  0.00           C  
ATOM   1917  O   LEU A 121      20.816   6.799 -31.359  1.00  0.00           O  
ATOM   1918  CB  LEU A 121      21.147   4.617 -28.969  1.00  0.00           C  
ATOM   1919  CG  LEU A 121      21.754   3.261 -28.589  1.00  0.00           C  
ATOM   1920  CD1 LEU A 121      20.833   2.549 -27.607  1.00  0.00           C  
ATOM   1921  CD2 LEU A 121      21.963   2.427 -29.844  1.00  0.00           C  
ATOM   1922  H   LEU A 121      23.287   5.556 -27.960  1.00  0.00           H  
ATOM   1923  HA  LEU A 121      22.494   5.068 -30.597  1.00  0.00           H  
ATOM   1924 1HB  LEU A 121      20.822   5.104 -28.051  1.00  0.00           H  
ATOM   1925 2HB  LEU A 121      20.269   4.426 -29.586  1.00  0.00           H  
ATOM   1926  HG  LEU A 121      22.713   3.417 -28.093  1.00  0.00           H  
ATOM   1927 1HD1 LEU A 121      21.265   1.585 -27.336  1.00  0.00           H  
ATOM   1928 2HD1 LEU A 121      20.717   3.158 -26.710  1.00  0.00           H  
ATOM   1929 3HD1 LEU A 121      19.860   2.393 -28.069  1.00  0.00           H  
ATOM   1930 1HD2 LEU A 121      22.396   1.464 -29.574  1.00  0.00           H  
ATOM   1931 2HD2 LEU A 121      21.005   2.269 -30.340  1.00  0.00           H  
ATOM   1932 3HD2 LEU A 121      22.639   2.951 -30.520  1.00  0.00           H  
ATOM   1933  N   ARG A 122      21.143   7.779 -29.361  1.00  0.00           N  
ATOM   1934  CA  ARG A 122      20.409   8.990 -29.708  1.00  0.00           C  
ATOM   1935  C   ARG A 122      21.073   9.722 -30.869  1.00  0.00           C  
ATOM   1936  O   ARG A 122      20.405  10.137 -31.816  1.00  0.00           O  
ATOM   1937  CB  ARG A 122      20.317   9.922 -28.509  1.00  0.00           C  
ATOM   1938  CG  ARG A 122      19.561  11.217 -28.762  1.00  0.00           C  
ATOM   1939  CD  ARG A 122      19.512  12.071 -27.549  1.00  0.00           C  
ATOM   1940  NE  ARG A 122      18.859  13.344 -27.806  1.00  0.00           N  
ATOM   1941  CZ  ARG A 122      19.457  14.410 -28.374  1.00  0.00           C  
ATOM   1942  NH1 ARG A 122      20.719  14.340 -28.735  1.00  0.00           N1+
ATOM   1943  NH2 ARG A 122      18.774  15.525 -28.566  1.00  0.00           N  
ATOM   1944  H   ARG A 122      21.553   7.700 -28.440  1.00  0.00           H  
ATOM   1945  HA  ARG A 122      19.405   8.707 -30.026  1.00  0.00           H  
ATOM   1946 1HB  ARG A 122      19.824   9.408 -27.685  1.00  0.00           H  
ATOM   1947 2HB  ARG A 122      21.321  10.187 -28.176  1.00  0.00           H  
ATOM   1948 1HG  ARG A 122      20.054  11.777 -29.557  1.00  0.00           H  
ATOM   1949 2HG  ARG A 122      18.537  10.988 -29.061  1.00  0.00           H  
ATOM   1950 1HD  ARG A 122      18.958  11.557 -26.763  1.00  0.00           H  
ATOM   1951 2HD  ARG A 122      20.526  12.272 -27.204  1.00  0.00           H  
ATOM   1952  HE  ARG A 122      17.887  13.436 -27.542  1.00  0.00           H  
ATOM   1953 1HH1 ARG A 122      21.240  13.487 -28.588  1.00  0.00           H  
ATOM   1954 2HH1 ARG A 122      21.167  15.139 -29.160  1.00  0.00           H  
ATOM   1955 1HH2 ARG A 122      17.804  15.579 -28.288  1.00  0.00           H  
ATOM   1956 2HH2 ARG A 122      19.222  16.323 -28.991  1.00  0.00           H  
ATOM   1957  N   VAL A 123      22.388   9.877 -30.787  1.00  0.00           N  
ATOM   1958  CA  VAL A 123      23.152  10.509 -31.856  1.00  0.00           C  
ATOM   1959  C   VAL A 123      23.143   9.656 -33.118  1.00  0.00           C  
ATOM   1960  O   VAL A 123      23.038  10.177 -34.228  1.00  0.00           O  
ATOM   1961  CB  VAL A 123      24.607  10.741 -31.407  1.00  0.00           C  
ATOM   1962  CG1 VAL A 123      25.455  11.220 -32.576  1.00  0.00           C  
ATOM   1963  CG2 VAL A 123      24.643  11.748 -30.267  1.00  0.00           C  
ATOM   1964  H   VAL A 123      22.873   9.551 -29.963  1.00  0.00           H  
ATOM   1965  HA  VAL A 123      22.686  11.464 -32.099  1.00  0.00           H  
ATOM   1966  HB  VAL A 123      25.030   9.795 -31.070  1.00  0.00           H  
ATOM   1967 1HG1 VAL A 123      26.481  11.379 -32.241  1.00  0.00           H  
ATOM   1968 2HG1 VAL A 123      25.444  10.468 -33.365  1.00  0.00           H  
ATOM   1969 3HG1 VAL A 123      25.051  12.156 -32.960  1.00  0.00           H  
ATOM   1970 1HG2 VAL A 123      25.675  11.907 -29.954  1.00  0.00           H  
ATOM   1971 2HG2 VAL A 123      24.216  12.693 -30.602  1.00  0.00           H  
ATOM   1972 3HG2 VAL A 123      24.065  11.366 -29.426  1.00  0.00           H  
ATOM   1973  N   GLU A 124      23.251   8.344 -32.941  1.00  0.00           N  
ATOM   1974  CA  GLU A 124      23.266   7.417 -34.066  1.00  0.00           C  
ATOM   1975  C   GLU A 124      21.996   7.541 -34.899  1.00  0.00           C  
ATOM   1976  O   GLU A 124      22.053   7.617 -36.126  1.00  0.00           O  
ATOM   1977  CB  GLU A 124      23.424   5.978 -33.569  1.00  0.00           C  
ATOM   1978  CG  GLU A 124      23.738   4.967 -34.663  1.00  0.00           C  
ATOM   1979  CD  GLU A 124      24.003   3.588 -34.126  1.00  0.00           C  
ATOM   1980  OE1 GLU A 124      24.047   3.436 -32.928  1.00  0.00           O  
ATOM   1981  OE2 GLU A 124      24.161   2.686 -34.914  1.00  0.00           O1-
ATOM   1982  H   GLU A 124      23.325   7.979 -32.002  1.00  0.00           H  
ATOM   1983  HA  GLU A 124      24.118   7.660 -34.702  1.00  0.00           H  
ATOM   1984 1HB  GLU A 124      24.226   5.934 -32.832  1.00  0.00           H  
ATOM   1985 2HB  GLU A 124      22.506   5.662 -33.074  1.00  0.00           H  
ATOM   1986 1HG  GLU A 124      22.896   4.920 -35.353  1.00  0.00           H  
ATOM   1987 2HG  GLU A 124      24.609   5.309 -35.219  1.00  0.00           H  
ATOM   1988  N   ALA A 125      20.782   7.567 -34.236  1.00  0.00           N  
ATOM   1989  CA  ALA A 125      19.504   7.739 -34.917  1.00  0.00           C  
ATOM   1990  C   ALA A 125      19.411   9.099 -35.587  1.00  0.00           C  
ATOM   1991  O   ALA A 125      18.871   9.225 -36.686  1.00  0.00           O  
ATOM   1992  CB  ALA A 125      18.353   7.555 -33.938  1.00  0.00           C  
ATOM   1993  H   ALA A 125      20.794   7.460 -33.232  1.00  0.00           H  
ATOM   1994  HA  ALA A 125      19.430   6.980 -35.695  1.00  0.00           H  
ATOM   1995 1HB  ALA A 125      17.406   7.687 -34.462  1.00  0.00           H  
ATOM   1996 2HB  ALA A 125      18.396   6.553 -33.511  1.00  0.00           H  
ATOM   1997 3HB  ALA A 125      18.432   8.293 -33.141  1.00  0.00           H  
ATOM   1998  N   LEU A 126      19.942  10.111 -34.915  1.00  0.00           N  
ATOM   1999  CA  LEU A 126      19.844  11.475 -35.379  1.00  0.00           C  
ATOM   2000  C   LEU A 126      20.673  11.700 -36.639  1.00  0.00           C  
ATOM   2001  O   LEU A 126      20.237  12.382 -37.567  1.00  0.00           O  
ATOM   2002  CB  LEU A 126      20.303  12.435 -34.275  1.00  0.00           C  
ATOM   2003  CG  LEU A 126      19.315  12.642 -33.119  1.00  0.00           C  
ATOM   2004  CD1 LEU A 126      20.034  13.297 -31.947  1.00  0.00           C  
ATOM   2005  CD2 LEU A 126      18.150  13.498 -33.594  1.00  0.00           C  
ATOM   2006  H   LEU A 126      20.430   9.919 -34.052  1.00  0.00           H  
ATOM   2007  HA  LEU A 126      18.801  11.684 -35.621  1.00  0.00           H  
ATOM   2008 1HB  LEU A 126      21.233  12.059 -33.852  1.00  0.00           H  
ATOM   2009 2HB  LEU A 126      20.499  13.410 -34.721  1.00  0.00           H  
ATOM   2010  HG  LEU A 126      18.941  11.675 -32.783  1.00  0.00           H  
ATOM   2011 1HD1 LEU A 126      19.332  13.443 -31.126  1.00  0.00           H  
ATOM   2012 2HD1 LEU A 126      20.849  12.654 -31.616  1.00  0.00           H  
ATOM   2013 3HD1 LEU A 126      20.434  14.261 -32.259  1.00  0.00           H  
ATOM   2014 1HD2 LEU A 126      17.448  13.644 -32.773  1.00  0.00           H  
ATOM   2015 2HD2 LEU A 126      18.523  14.466 -33.929  1.00  0.00           H  
ATOM   2016 3HD2 LEU A 126      17.644  12.998 -34.420  1.00  0.00           H  
ATOM   2017  N   ALA A 127      21.883  11.128 -36.688  1.00  0.00           N  
ATOM   2018  CA  ALA A 127      22.700  11.279 -37.887  1.00  0.00           C  
ATOM   2019  C   ALA A 127      22.119  10.473 -39.039  1.00  0.00           C  
ATOM   2020  O   ALA A 127      22.194  10.884 -40.197  1.00  0.00           O  
ATOM   2021  CB  ALA A 127      24.135  10.854 -37.613  1.00  0.00           C  
ATOM   2022  H   ALA A 127      22.244  10.593 -35.911  1.00  0.00           H  
ATOM   2023  HA  ALA A 127      22.705  12.332 -38.172  1.00  0.00           H  
ATOM   2024 1HB  ALA A 127      24.728  10.969 -38.520  1.00  0.00           H  
ATOM   2025 2HB  ALA A 127      24.555  11.478 -36.824  1.00  0.00           H  
ATOM   2026 3HB  ALA A 127      24.152   9.812 -37.298  1.00  0.00           H  
ATOM   2027  N   LEU A 128      21.526   9.309 -38.763  1.00  0.00           N  
ATOM   2028  CA  LEU A 128      20.943   8.552 -39.850  1.00  0.00           C  
ATOM   2029  C   LEU A 128      19.757   9.288 -40.447  1.00  0.00           C  
ATOM   2030  O   LEU A 128      19.547   9.266 -41.660  1.00  0.00           O  
ATOM   2031  CB  LEU A 128      20.503   7.168 -39.356  1.00  0.00           C  
ATOM   2032  CG  LEU A 128      21.636   6.209 -38.968  1.00  0.00           C  
ATOM   2033  CD1 LEU A 128      21.066   5.046 -38.169  1.00  0.00           C  
ATOM   2034  CD2 LEU A 128      22.338   5.717 -40.226  1.00  0.00           C  
ATOM   2035  H   LEU A 128      21.472   8.942 -37.824  1.00  0.00           H  
ATOM   2036  HA  LEU A 128      21.697   8.424 -40.626  1.00  0.00           H  
ATOM   2037 1HB  LEU A 128      19.866   7.297 -38.483  1.00  0.00           H  
ATOM   2038 2HB  LEU A 128      19.917   6.689 -40.140  1.00  0.00           H  
ATOM   2039  HG  LEU A 128      22.353   6.730 -38.333  1.00  0.00           H  
ATOM   2040 1HD1 LEU A 128      21.871   4.364 -37.893  1.00  0.00           H  
ATOM   2041 2HD1 LEU A 128      20.587   5.425 -37.266  1.00  0.00           H  
ATOM   2042 3HD1 LEU A 128      20.332   4.514 -38.773  1.00  0.00           H  
ATOM   2043 1HD2 LEU A 128      23.143   5.036 -39.950  1.00  0.00           H  
ATOM   2044 2HD2 LEU A 128      21.622   5.194 -40.861  1.00  0.00           H  
ATOM   2045 3HD2 LEU A 128      22.751   6.567 -40.768  1.00  0.00           H  
ATOM   2046  N   LEU A 129      18.964   9.952 -39.592  1.00  0.00           N  
ATOM   2047  CA  LEU A 129      17.842  10.731 -40.086  1.00  0.00           C  
ATOM   2048  C   LEU A 129      18.318  11.926 -40.885  1.00  0.00           C  
ATOM   2049  O   LEU A 129      17.690  12.317 -41.869  1.00  0.00           O  
ATOM   2050  CB  LEU A 129      16.969  11.203 -38.917  1.00  0.00           C  
ATOM   2051  CG  LEU A 129      16.192  10.104 -38.180  1.00  0.00           C  
ATOM   2052  CD1 LEU A 129      15.652  10.656 -36.868  1.00  0.00           C  
ATOM   2053  CD2 LEU A 129      15.064   9.598 -39.067  1.00  0.00           C  
ATOM   2054  H   LEU A 129      19.139   9.917 -38.598  1.00  0.00           H  
ATOM   2055  HA  LEU A 129      17.242  10.098 -40.738  1.00  0.00           H  
ATOM   2056 1HB  LEU A 129      17.605  11.704 -38.188  1.00  0.00           H  
ATOM   2057 2HB  LEU A 129      16.244  11.925 -39.293  1.00  0.00           H  
ATOM   2058  HG  LEU A 129      16.865   9.279 -37.943  1.00  0.00           H  
ATOM   2059 1HD1 LEU A 129      15.100   9.875 -36.344  1.00  0.00           H  
ATOM   2060 2HD1 LEU A 129      16.481  10.992 -36.246  1.00  0.00           H  
ATOM   2061 3HD1 LEU A 129      14.987  11.494 -37.072  1.00  0.00           H  
ATOM   2062 1HD2 LEU A 129      14.512   8.817 -38.543  1.00  0.00           H  
ATOM   2063 2HD2 LEU A 129      14.390  10.422 -39.303  1.00  0.00           H  
ATOM   2064 3HD2 LEU A 129      15.480   9.194 -39.989  1.00  0.00           H  
ATOM   2065  N   ALA A 130      19.435  12.534 -40.484  1.00  0.00           N  
ATOM   2066  CA  ALA A 130      19.971  13.641 -41.254  1.00  0.00           C  
ATOM   2067  C   ALA A 130      20.345  13.172 -42.658  1.00  0.00           C  
ATOM   2068  O   ALA A 130      20.055  13.867 -43.633  1.00  0.00           O  
ATOM   2069  CB  ALA A 130      21.176  14.248 -40.549  1.00  0.00           C  
ATOM   2070  H   ALA A 130      19.879  12.255 -39.602  1.00  0.00           H  
ATOM   2071  HA  ALA A 130      19.204  14.413 -41.327  1.00  0.00           H  
ATOM   2072 1HB  ALA A 130      21.567  15.073 -41.143  1.00  0.00           H  
ATOM   2073 2HB  ALA A 130      20.875  14.617 -39.568  1.00  0.00           H  
ATOM   2074 3HB  ALA A 130      21.947  13.489 -40.430  1.00  0.00           H  
ATOM   2075  N   MET A 131      20.967  11.986 -42.766  1.00  0.00           N  
ATOM   2076  CA  MET A 131      21.350  11.444 -44.066  1.00  0.00           C  
ATOM   2077  C   MET A 131      20.117  11.179 -44.929  1.00  0.00           C  
ATOM   2078  O   MET A 131      20.127  11.457 -46.135  1.00  0.00           O  
ATOM   2079  CB  MET A 131      22.164  10.164 -43.887  1.00  0.00           C  
ATOM   2080  CG  MET A 131      23.545  10.376 -43.282  1.00  0.00           C  
ATOM   2081  SD  MET A 131      24.410   8.826 -42.963  1.00  0.00           S  
ATOM   2082  CE  MET A 131      24.757   8.281 -44.633  1.00  0.00           C  
ATOM   2083  H   MET A 131      21.236  11.492 -41.908  1.00  0.00           H  
ATOM   2084  HA  MET A 131      21.981  12.174 -44.573  1.00  0.00           H  
ATOM   2085 1HB  MET A 131      21.621   9.475 -43.243  1.00  0.00           H  
ATOM   2086 2HB  MET A 131      22.294   9.677 -44.854  1.00  0.00           H  
ATOM   2087 1HG  MET A 131      24.151  10.975 -43.961  1.00  0.00           H  
ATOM   2088 2HG  MET A 131      23.452  10.919 -42.342  1.00  0.00           H  
ATOM   2089 1HE  MET A 131      25.291   7.331 -44.602  1.00  0.00           H  
ATOM   2090 2HE  MET A 131      23.820   8.155 -45.176  1.00  0.00           H  
ATOM   2091 3HE  MET A 131      25.372   9.027 -45.138  1.00  0.00           H  
ATOM   2092  N   ALA A 132      19.042  10.678 -44.307  1.00  0.00           N  
ATOM   2093  CA  ALA A 132      17.805  10.394 -45.017  1.00  0.00           C  
ATOM   2094  C   ALA A 132      17.244  11.690 -45.610  1.00  0.00           C  
ATOM   2095  O   ALA A 132      16.815  11.707 -46.776  1.00  0.00           O  
ATOM   2096  CB  ALA A 132      16.792   9.738 -44.090  1.00  0.00           C  
ATOM   2097  H   ALA A 132      19.114  10.426 -43.315  1.00  0.00           H  
ATOM   2098  HA  ALA A 132      18.022   9.695 -45.825  1.00  0.00           H  
ATOM   2099 1HB  ALA A 132      15.871   9.541 -44.638  1.00  0.00           H  
ATOM   2100 2HB  ALA A 132      17.198   8.798 -43.714  1.00  0.00           H  
ATOM   2101 3HB  ALA A 132      16.582  10.402 -43.253  1.00  0.00           H  
ATOM   2102  N   ARG A 133      17.276  12.790 -44.837  1.00  0.00           N  
ATOM   2103  CA  ARG A 133      16.831  14.073 -45.364  1.00  0.00           C  
ATOM   2104  C   ARG A 133      17.686  14.523 -46.538  1.00  0.00           C  
ATOM   2105  O   ARG A 133      17.149  15.022 -47.533  1.00  0.00           O  
ATOM   2106  CB  ARG A 133      16.870  15.138 -44.278  1.00  0.00           C  
ATOM   2107  CG  ARG A 133      15.798  15.000 -43.208  1.00  0.00           C  
ATOM   2108  CD  ARG A 133      15.635  16.253 -42.430  1.00  0.00           C  
ATOM   2109  NE  ARG A 133      16.864  16.637 -41.754  1.00  0.00           N  
ATOM   2110  CZ  ARG A 133      17.240  16.192 -40.538  1.00  0.00           C  
ATOM   2111  NH1 ARG A 133      16.472  15.352 -39.880  1.00  0.00           N1+
ATOM   2112  NH2 ARG A 133      18.379  16.600 -40.008  1.00  0.00           N  
ATOM   2113  H   ARG A 133      17.575  12.710 -43.858  1.00  0.00           H  
ATOM   2114  HA  ARG A 133      15.803  13.966 -45.712  1.00  0.00           H  
ATOM   2115 1HB  ARG A 133      17.838  15.113 -43.780  1.00  0.00           H  
ATOM   2116 2HB  ARG A 133      16.759  16.123 -44.730  1.00  0.00           H  
ATOM   2117 1HG  ARG A 133      14.843  14.761 -43.678  1.00  0.00           H  
ATOM   2118 2HG  ARG A 133      16.073  14.200 -42.519  1.00  0.00           H  
ATOM   2119 1HD  ARG A 133      15.348  17.063 -43.100  1.00  0.00           H  
ATOM   2120 2HD  ARG A 133      14.860  16.115 -41.675  1.00  0.00           H  
ATOM   2121  HE  ARG A 133      17.481  17.281 -42.228  1.00  0.00           H  
ATOM   2122 1HH1 ARG A 133      15.601  15.039 -40.285  1.00  0.00           H  
ATOM   2123 2HH1 ARG A 133      16.754  15.019 -38.970  1.00  0.00           H  
ATOM   2124 1HH2 ARG A 133      18.970  17.246 -40.514  1.00  0.00           H  
ATOM   2125 2HH2 ARG A 133      18.661  16.267 -39.099  1.00  0.00           H  
ATOM   2126  N   LEU A 134      19.009  14.321 -46.461  1.00  0.00           N  
ATOM   2127  CA  LEU A 134      19.855  14.737 -47.572  1.00  0.00           C  
ATOM   2128  C   LEU A 134      19.542  13.935 -48.829  1.00  0.00           C  
ATOM   2129  O   LEU A 134      19.464  14.513 -49.920  1.00  0.00           O  
ATOM   2130  CB  LEU A 134      21.335  14.569 -47.204  1.00  0.00           C  
ATOM   2131  CG  LEU A 134      21.827  15.415 -46.024  1.00  0.00           C  
ATOM   2132  CD1 LEU A 134      23.252  15.013 -45.669  1.00  0.00           C  
ATOM   2133  CD2 LEU A 134      21.750  16.890 -46.390  1.00  0.00           C  
ATOM   2134  H   LEU A 134      19.425  13.965 -45.592  1.00  0.00           H  
ATOM   2135  HA  LEU A 134      19.658  15.788 -47.781  1.00  0.00           H  
ATOM   2136 1HB  LEU A 134      21.515  13.523 -46.959  1.00  0.00           H  
ATOM   2137 2HB  LEU A 134      21.940  14.826 -48.073  1.00  0.00           H  
ATOM   2138  HG  LEU A 134      21.200  15.225 -45.152  1.00  0.00           H  
ATOM   2139 1HD1 LEU A 134      23.602  15.615 -44.830  1.00  0.00           H  
ATOM   2140 2HD1 LEU A 134      23.275  13.959 -45.393  1.00  0.00           H  
ATOM   2141 3HD1 LEU A 134      23.901  15.177 -46.529  1.00  0.00           H  
ATOM   2142 1HD2 LEU A 134      22.100  17.492 -45.550  1.00  0.00           H  
ATOM   2143 2HD2 LEU A 134      22.378  17.082 -47.260  1.00  0.00           H  
ATOM   2144 3HD2 LEU A 134      20.718  17.154 -46.621  1.00  0.00           H  
ATOM   2145  N   TYR A 135      19.286  12.624 -48.693  1.00  0.00           N  
ATOM   2146  CA  TYR A 135      18.983  11.826 -49.875  1.00  0.00           C  
ATOM   2147  C   TYR A 135      17.666  12.272 -50.506  1.00  0.00           C  
ATOM   2148  O   TYR A 135      17.569  12.388 -51.734  1.00  0.00           O  
ATOM   2149  CB  TYR A 135      18.929  10.339 -49.519  1.00  0.00           C  
ATOM   2150  CG  TYR A 135      20.285   9.668 -49.489  1.00  0.00           C  
ATOM   2151  CD1 TYR A 135      20.884   9.371 -48.274  1.00  0.00           C  
ATOM   2152  CD2 TYR A 135      20.928   9.351 -50.676  1.00  0.00           C  
ATOM   2153  CE1 TYR A 135      22.123   8.759 -48.247  1.00  0.00           C  
ATOM   2154  CE2 TYR A 135      22.166   8.739 -50.649  1.00  0.00           C  
ATOM   2155  CZ  TYR A 135      22.763   8.443 -49.440  1.00  0.00           C  
ATOM   2156  OH  TYR A 135      23.996   7.834 -49.413  1.00  0.00           O  
ATOM   2157  H   TYR A 135      19.399  12.181 -47.773  1.00  0.00           H  
ATOM   2158  HA  TYR A 135      19.775  11.979 -50.608  1.00  0.00           H  
ATOM   2159 1HB  TYR A 135      18.466  10.215 -48.539  1.00  0.00           H  
ATOM   2160 2HB  TYR A 135      18.306   9.814 -50.244  1.00  0.00           H  
ATOM   2161  HD1 TYR A 135      20.378   9.620 -47.341  1.00  0.00           H  
ATOM   2162  HD2 TYR A 135      20.457   9.586 -51.631  1.00  0.00           H  
ATOM   2163  HE1 TYR A 135      22.594   8.525 -47.292  1.00  0.00           H  
ATOM   2164  HE2 TYR A 135      22.672   8.491 -51.582  1.00  0.00           H  
ATOM   2165  HH  TYR A 135      24.265   7.700 -48.501  1.00  0.00           H  
ATOM   2166  N   LEU A 136      16.661  12.581 -49.675  1.00  0.00           N  
ATOM   2167  CA  LEU A 136      15.379  13.026 -50.205  1.00  0.00           C  
ATOM   2168  C   LEU A 136      15.524  14.373 -50.903  1.00  0.00           C  
ATOM   2169  O   LEU A 136      14.974  14.568 -51.993  1.00  0.00           O  
ATOM   2170  CB  LEU A 136      14.344  13.132 -49.078  1.00  0.00           C  
ATOM   2171  CG  LEU A 136      12.960  13.647 -49.492  1.00  0.00           C  
ATOM   2172  CD1 LEU A 136      12.373  12.730 -50.556  1.00  0.00           C  
ATOM   2173  CD2 LEU A 136      12.056  13.715 -48.270  1.00  0.00           C  
ATOM   2174  H   LEU A 136      16.778  12.437 -48.666  1.00  0.00           H  
ATOM   2175  HA  LEU A 136      15.031  12.292 -50.931  1.00  0.00           H  
ATOM   2176 1HB  LEU A 136      14.211  12.146 -48.635  1.00  0.00           H  
ATOM   2177 2HB  LEU A 136      14.732  13.803 -48.312  1.00  0.00           H  
ATOM   2178  HG  LEU A 136      13.057  14.642 -49.927  1.00  0.00           H  
ATOM   2179 1HD1 LEU A 136      11.390  13.096 -50.851  1.00  0.00           H  
ATOM   2180 2HD1 LEU A 136      13.030  12.715 -51.427  1.00  0.00           H  
ATOM   2181 3HD1 LEU A 136      12.279  11.721 -50.155  1.00  0.00           H  
ATOM   2182 1HD2 LEU A 136      11.073  14.082 -48.564  1.00  0.00           H  
ATOM   2183 2HD2 LEU A 136      11.957  12.720 -47.835  1.00  0.00           H  
ATOM   2184 3HD2 LEU A 136      12.491  14.391 -47.534  1.00  0.00           H  
ATOM   2185  N   LEU A 137      16.273  15.306 -50.303  1.00  0.00           N  
ATOM   2186  CA  LEU A 137      16.440  16.618 -50.911  1.00  0.00           C  
ATOM   2187  C   LEU A 137      17.162  16.536 -52.254  1.00  0.00           C  
ATOM   2188  O   LEU A 137      16.750  17.193 -53.217  1.00  0.00           O  
ATOM   2189  CB  LEU A 137      17.219  17.538 -49.963  1.00  0.00           C  
ATOM   2190  CG  LEU A 137      17.606  18.908 -50.534  1.00  0.00           C  
ATOM   2191  CD1 LEU A 137      16.348  19.670 -50.926  1.00  0.00           C  
ATOM   2192  CD2 LEU A 137      18.413  19.680 -49.500  1.00  0.00           C  
ATOM   2193  H   LEU A 137      16.709  15.103 -49.396  1.00  0.00           H  
ATOM   2194  HA  LEU A 137      15.453  17.042 -51.098  1.00  0.00           H  
ATOM   2195 1HB  LEU A 137      16.616  17.710 -49.072  1.00  0.00           H  
ATOM   2196 2HB  LEU A 137      18.136  17.032 -49.663  1.00  0.00           H  
ATOM   2197  HG  LEU A 137      18.207  18.770 -51.434  1.00  0.00           H  
ATOM   2198 1HD1 LEU A 137      16.623  20.643 -51.333  1.00  0.00           H  
ATOM   2199 2HD1 LEU A 137      15.800  19.104 -51.681  1.00  0.00           H  
ATOM   2200 3HD1 LEU A 137      15.718  19.809 -50.048  1.00  0.00           H  
ATOM   2201 1HD2 LEU A 137      18.689  20.653 -49.907  1.00  0.00           H  
ATOM   2202 2HD2 LEU A 137      17.813  19.819 -48.601  1.00  0.00           H  
ATOM   2203 3HD2 LEU A 137      19.315  19.121 -49.252  1.00  0.00           H  
ATOM   2204  N   MET A 138      18.226  15.716 -52.335  1.00  0.00           N  
ATOM   2205  CA  MET A 138      19.028  15.633 -53.550  1.00  0.00           C  
ATOM   2206  C   MET A 138      18.184  15.107 -54.689  1.00  0.00           C  
ATOM   2207  O   MET A 138      18.236  15.643 -55.805  1.00  0.00           O  
ATOM   2208  CB  MET A 138      20.250  14.743 -53.332  1.00  0.00           C  
ATOM   2209  CG  MET A 138      21.220  14.707 -54.505  1.00  0.00           C  
ATOM   2210  SD  MET A 138      22.668  13.683 -54.178  1.00  0.00           S  
ATOM   2211  CE  MET A 138      23.496  14.658 -52.925  1.00  0.00           C  
ATOM   2212  H   MET A 138      18.515  15.179 -51.510  1.00  0.00           H  
ATOM   2213  HA  MET A 138      19.373  16.636 -53.804  1.00  0.00           H  
ATOM   2214 1HB  MET A 138      20.799  15.087 -52.456  1.00  0.00           H  
ATOM   2215 2HB  MET A 138      19.926  13.721 -53.134  1.00  0.00           H  
ATOM   2216 1HG  MET A 138      20.712  14.314 -55.385  1.00  0.00           H  
ATOM   2217 2HG  MET A 138      21.557  15.718 -54.730  1.00  0.00           H  
ATOM   2218 1HE  MET A 138      24.413  14.154 -52.619  1.00  0.00           H  
ATOM   2219 2HE  MET A 138      23.739  15.641 -53.330  1.00  0.00           H  
ATOM   2220 3HE  MET A 138      22.840  14.773 -52.061  1.00  0.00           H  
ATOM   2221  N   VAL A 139      17.374  14.090 -54.418  1.00  0.00           N  
ATOM   2222  CA  VAL A 139      16.540  13.522 -55.453  1.00  0.00           C  
ATOM   2223  C   VAL A 139      15.489  14.506 -55.921  1.00  0.00           C  
ATOM   2224  O   VAL A 139      15.202  14.552 -57.108  1.00  0.00           O  
ATOM   2225  CB  VAL A 139      15.849  12.246 -54.936  1.00  0.00           C  
ATOM   2226  CG1 VAL A 139      14.785  11.781 -55.920  1.00  0.00           C  
ATOM   2227  CG2 VAL A 139      16.884  11.155 -54.705  1.00  0.00           C  
ATOM   2228  H   VAL A 139      17.367  13.685 -53.469  1.00  0.00           H  
ATOM   2229  HA  VAL A 139      17.172  13.260 -56.302  1.00  0.00           H  
ATOM   2230  HB  VAL A 139      15.343  12.472 -53.998  1.00  0.00           H  
ATOM   2231 1HG1 VAL A 139      14.307  10.878 -55.539  1.00  0.00           H  
ATOM   2232 2HG1 VAL A 139      14.036  12.563 -56.042  1.00  0.00           H  
ATOM   2233 3HG1 VAL A 139      15.248  11.566 -56.882  1.00  0.00           H  
ATOM   2234 1HG2 VAL A 139      16.388  10.256 -54.340  1.00  0.00           H  
ATOM   2235 2HG2 VAL A 139      17.394  10.932 -55.643  1.00  0.00           H  
ATOM   2236 3HG2 VAL A 139      17.611  11.493 -53.968  1.00  0.00           H  
ATOM   2237  N   LYS A 140      14.873  15.259 -54.990  1.00  0.00           N  
ATOM   2238  CA  LYS A 140      13.938  16.298 -55.389  1.00  0.00           C  
ATOM   2239  C   LYS A 140      14.583  17.283 -56.348  1.00  0.00           C  
ATOM   2240  O   LYS A 140      13.996  17.602 -57.388  1.00  0.00           O  
ATOM   2241  CB  LYS A 140      13.402  17.036 -54.161  1.00  0.00           C  
ATOM   2242  CG  LYS A 140      12.461  18.190 -54.482  1.00  0.00           C  
ATOM   2243  CD  LYS A 140      11.878  18.796 -53.214  1.00  0.00           C  
ATOM   2244  CE  LYS A 140      10.831  19.852 -53.536  1.00  0.00           C  
ATOM   2245  NZ  LYS A 140      11.427  21.041 -54.203  1.00  0.00           N1+
ATOM   2246  H   LYS A 140      15.052  15.102 -53.995  1.00  0.00           H  
ATOM   2247  HA  LYS A 140      13.100  15.830 -55.908  1.00  0.00           H  
ATOM   2248 1HB  LYS A 140      12.865  16.335 -53.521  1.00  0.00           H  
ATOM   2249 2HB  LYS A 140      14.236  17.434 -53.583  1.00  0.00           H  
ATOM   2250 1HG  LYS A 140      13.006  18.963 -55.026  1.00  0.00           H  
ATOM   2251 2HG  LYS A 140      11.648  17.832 -55.112  1.00  0.00           H  
ATOM   2252 1HD  LYS A 140      11.416  18.010 -52.614  1.00  0.00           H  
ATOM   2253 2HD  LYS A 140      12.675  19.254 -52.629  1.00  0.00           H  
ATOM   2254 1HE  LYS A 140      10.073  19.426 -54.190  1.00  0.00           H  
ATOM   2255 2HE  LYS A 140      10.345  20.175 -52.615  1.00  0.00           H  
ATOM   2256 1HZ  LYS A 140      10.702  21.717 -54.399  1.00  0.00           H  
ATOM   2257 2HZ  LYS A 140      12.120  21.457 -53.596  1.00  0.00           H  
ATOM   2258 3HZ  LYS A 140      11.865  20.758 -55.068  1.00  0.00           H  
ATOM   2259  N   LEU A 141      15.800  17.747 -56.032  1.00  0.00           N  
ATOM   2260  CA  LEU A 141      16.454  18.702 -56.916  1.00  0.00           C  
ATOM   2261  C   LEU A 141      16.763  18.089 -58.270  1.00  0.00           C  
ATOM   2262  O   LEU A 141      16.635  18.758 -59.304  1.00  0.00           O  
ATOM   2263  CB  LEU A 141      17.751  19.213 -56.275  1.00  0.00           C  
ATOM   2264  CG  LEU A 141      17.576  20.105 -55.040  1.00  0.00           C  
ATOM   2265  CD1 LEU A 141      18.938  20.389 -54.421  1.00  0.00           C  
ATOM   2266  CD2 LEU A 141      16.876  21.395 -55.439  1.00  0.00           C  
ATOM   2267  H   LEU A 141      16.249  17.455 -55.155  1.00  0.00           H  
ATOM   2268  HA  LEU A 141      15.780  19.545 -57.075  1.00  0.00           H  
ATOM   2269 1HB  LEU A 141      18.355  18.356 -55.982  1.00  0.00           H  
ATOM   2270 2HB  LEU A 141      18.305  19.784 -57.020  1.00  0.00           H  
ATOM   2271  HG  LEU A 141      16.974  19.581 -54.295  1.00  0.00           H  
ATOM   2272 1HD1 LEU A 141      18.813  21.023 -53.543  1.00  0.00           H  
ATOM   2273 2HD1 LEU A 141      19.407  19.451 -54.127  1.00  0.00           H  
ATOM   2274 3HD1 LEU A 141      19.568  20.899 -55.149  1.00  0.00           H  
ATOM   2275 1HD2 LEU A 141      16.751  22.029 -54.561  1.00  0.00           H  
ATOM   2276 2HD2 LEU A 141      17.477  21.920 -56.182  1.00  0.00           H  
ATOM   2277 3HD2 LEU A 141      15.898  21.163 -55.862  1.00  0.00           H  
ATOM   2278  N   GLU A 142      17.152  16.811 -58.282  1.00  0.00           N  
ATOM   2279  CA  GLU A 142      17.429  16.139 -59.538  1.00  0.00           C  
ATOM   2280  C   GLU A 142      16.185  16.048 -60.413  1.00  0.00           C  
ATOM   2281  O   GLU A 142      16.275  16.258 -61.624  1.00  0.00           O  
ATOM   2282  CB  GLU A 142      17.984  14.737 -59.276  1.00  0.00           C  
ATOM   2283  CG  GLU A 142      19.403  14.716 -58.724  1.00  0.00           C  
ATOM   2284  CD  GLU A 142      19.817  13.359 -58.228  1.00  0.00           C  
ATOM   2285  OE1 GLU A 142      18.978  12.492 -58.156  1.00  0.00           O  
ATOM   2286  OE2 GLU A 142      20.973  13.187 -57.920  1.00  0.00           O1-
ATOM   2287  H   GLU A 142      17.311  16.313 -57.398  1.00  0.00           H  
ATOM   2288  HA  GLU A 142      18.178  16.717 -60.081  1.00  0.00           H  
ATOM   2289 1HB  GLU A 142      17.341  14.218 -58.565  1.00  0.00           H  
ATOM   2290 2HB  GLU A 142      17.977  14.164 -60.203  1.00  0.00           H  
ATOM   2291 1HG  GLU A 142      20.091  15.028 -59.509  1.00  0.00           H  
ATOM   2292 2HG  GLU A 142      19.475  15.433 -57.909  1.00  0.00           H  
ATOM   2293  N   GLN A 143      15.020  15.771 -59.813  1.00  0.00           N  
ATOM   2294  CA  GLN A 143      13.781  15.674 -60.574  1.00  0.00           C  
ATOM   2295  C   GLN A 143      13.351  17.033 -61.122  1.00  0.00           C  
ATOM   2296  O   GLN A 143      12.806  17.116 -62.233  1.00  0.00           O  
ATOM   2297  CB  GLN A 143      12.666  15.086 -59.704  1.00  0.00           C  
ATOM   2298  CG  GLN A 143      12.790  13.592 -59.460  1.00  0.00           C  
ATOM   2299  CD  GLN A 143      12.804  12.794 -60.749  1.00  0.00           C  
ATOM   2300  NE2 GLN A 143      13.741  11.858 -60.855  1.00  0.00           N  
ATOM   2301  OE1 GLN A 143      11.982  13.016 -61.642  1.00  0.00           O  
ATOM   2302  H   GLN A 143      15.027  15.561 -58.810  1.00  0.00           H  
ATOM   2303  HA  GLN A 143      13.947  15.012 -61.424  1.00  0.00           H  
ATOM   2304 1HB  GLN A 143      12.659  15.586 -58.735  1.00  0.00           H  
ATOM   2305 2HB  GLN A 143      11.701  15.272 -60.175  1.00  0.00           H  
ATOM   2306 1HG  GLN A 143      13.721  13.398 -58.927  1.00  0.00           H  
ATOM   2307 2HG  GLN A 143      11.941  13.261 -58.862  1.00  0.00           H  
ATOM   2308 1HE2 GLN A 143      13.800  11.300 -61.683  1.00  0.00           H  
ATOM   2309 2HE2 GLN A 143      14.388  11.712 -60.107  1.00  0.00           H  
ATOM   2310  N   GLU A 144      13.628  18.107 -60.381  1.00  0.00           N  
ATOM   2311  CA  GLU A 144      13.308  19.441 -60.868  1.00  0.00           C  
ATOM   2312  C   GLU A 144      14.130  19.751 -62.120  1.00  0.00           C  
ATOM   2313  O   GLU A 144      13.596  20.249 -63.126  1.00  0.00           O  
ATOM   2314  CB  GLU A 144      13.575  20.489 -59.785  1.00  0.00           C  
ATOM   2315  CG  GLU A 144      12.601  20.448 -58.616  1.00  0.00           C  
ATOM   2316  CD  GLU A 144      12.975  21.396 -57.511  1.00  0.00           C  
ATOM   2317  OE1 GLU A 144      13.983  22.051 -57.630  1.00  0.00           O  
ATOM   2318  OE2 GLU A 144      12.253  21.465 -56.544  1.00  0.00           O1-
ATOM   2319  H   GLU A 144      14.001  17.980 -59.431  1.00  0.00           H  
ATOM   2320  HA  GLU A 144      12.248  19.471 -61.125  1.00  0.00           H  
ATOM   2321 1HB  GLU A 144      14.581  20.353 -59.388  1.00  0.00           H  
ATOM   2322 2HB  GLU A 144      13.530  21.486 -60.224  1.00  0.00           H  
ATOM   2323 1HG  GLU A 144      11.606  20.705 -58.977  1.00  0.00           H  
ATOM   2324 2HG  GLU A 144      12.566  19.434 -58.223  1.00  0.00           H  
ATOM   2325  N   GLU A 145      15.418  19.387 -62.084  1.00  0.00           N  
ATOM   2326  CA  GLU A 145      16.292  19.604 -63.221  1.00  0.00           C  
ATOM   2327  C   GLU A 145      15.953  18.672 -64.376  1.00  0.00           C  
ATOM   2328  O   GLU A 145      15.985  19.093 -65.535  1.00  0.00           O  
ATOM   2329  CB  GLU A 145      17.753  19.410 -62.808  1.00  0.00           C  
ATOM   2330  CG  GLU A 145      18.285  20.475 -61.860  1.00  0.00           C  
ATOM   2331  CD  GLU A 145      18.282  21.851 -62.465  1.00  0.00           C  
ATOM   2332  OE1 GLU A 145      18.570  21.967 -63.632  1.00  0.00           O  
ATOM   2333  OE2 GLU A 145      17.992  22.788 -61.759  1.00  0.00           O1-
ATOM   2334  H   GLU A 145      15.805  19.006 -61.214  1.00  0.00           H  
ATOM   2335  HA  GLU A 145      16.165  20.631 -63.565  1.00  0.00           H  
ATOM   2336 1HB  GLU A 145      17.868  18.441 -62.322  1.00  0.00           H  
ATOM   2337 2HB  GLU A 145      18.385  19.407 -63.697  1.00  0.00           H  
ATOM   2338 1HG  GLU A 145      17.671  20.485 -60.960  1.00  0.00           H  
ATOM   2339 2HG  GLU A 145      19.302  20.213 -61.570  1.00  0.00           H  
ATOM   2340  N   LYS A 146      15.594  17.420 -64.077  1.00  0.00           N  
ATOM   2341  CA  LYS A 146      15.304  16.467 -65.131  1.00  0.00           C  
ATOM   2342  C   LYS A 146      14.071  16.885 -65.907  1.00  0.00           C  
ATOM   2343  O   LYS A 146      14.041  16.750 -67.134  1.00  0.00           O  
ATOM   2344  CB  LYS A 146      15.115  15.064 -64.552  1.00  0.00           C  
ATOM   2345  CG  LYS A 146      14.852  13.984 -65.593  1.00  0.00           C  
ATOM   2346  CD  LYS A 146      16.063  13.773 -66.489  1.00  0.00           C  
ATOM   2347  CE  LYS A 146      15.840  12.625 -67.462  1.00  0.00           C  
ATOM   2348  NZ  LYS A 146      17.004  12.430 -68.369  1.00  0.00           N1+
ATOM   2349  H   LYS A 146      15.600  17.109 -63.103  1.00  0.00           H  
ATOM   2350  HA  LYS A 146      16.148  16.447 -65.821  1.00  0.00           H  
ATOM   2351 1HB  LYS A 146      16.005  14.778 -63.991  1.00  0.00           H  
ATOM   2352 2HB  LYS A 146      14.276  15.068 -63.855  1.00  0.00           H  
ATOM   2353 1HG  LYS A 146      14.613  13.045 -65.092  1.00  0.00           H  
ATOM   2354 2HG  LYS A 146      14.001  14.273 -66.210  1.00  0.00           H  
ATOM   2355 1HD  LYS A 146      16.262  14.685 -67.054  1.00  0.00           H  
ATOM   2356 2HD  LYS A 146      16.936  13.551 -65.874  1.00  0.00           H  
ATOM   2357 1HE  LYS A 146      15.671  11.704 -66.905  1.00  0.00           H  
ATOM   2358 2HE  LYS A 146      14.956  12.827 -68.066  1.00  0.00           H  
ATOM   2359 1HZ  LYS A 146      16.817  11.662 -68.997  1.00  0.00           H  
ATOM   2360 2HZ  LYS A 146      17.159  13.273 -68.904  1.00  0.00           H  
ATOM   2361 3HZ  LYS A 146      17.827  12.223 -67.821  1.00  0.00           H  
ATOM   2362  N   ALA A 147      13.044  17.393 -65.204  1.00  0.00           N  
ATOM   2363  CA  ALA A 147      11.852  17.830 -65.903  1.00  0.00           C  
ATOM   2364  C   ALA A 147      12.186  18.976 -66.838  1.00  0.00           C  
ATOM   2365  O   ALA A 147      11.706  19.010 -67.974  1.00  0.00           O  
ATOM   2366  CB  ALA A 147      10.771  18.243 -64.914  1.00  0.00           C  
ATOM   2367  H   ALA A 147      13.088  17.429 -64.178  1.00  0.00           H  
ATOM   2368  HA  ALA A 147      11.481  16.995 -66.498  1.00  0.00           H  
ATOM   2369 1HB  ALA A 147       9.887  18.576 -65.459  1.00  0.00           H  
ATOM   2370 2HB  ALA A 147      10.509  17.393 -64.285  1.00  0.00           H  
ATOM   2371 3HB  ALA A 147      11.140  19.056 -64.291  1.00  0.00           H  
ATOM   2372  N   LYS A 148      13.061  19.891 -66.390  1.00  0.00           N  
ATOM   2373  CA  LYS A 148      13.447  21.015 -67.227  1.00  0.00           C  
ATOM   2374  C   LYS A 148      14.235  20.535 -68.438  1.00  0.00           C  
ATOM   2375  O   LYS A 148      14.015  21.042 -69.543  1.00  0.00           O  
ATOM   2376  CB  LYS A 148      14.268  22.026 -66.426  1.00  0.00           C  
ATOM   2377  CG  LYS A 148      13.472  22.796 -65.380  1.00  0.00           C  
ATOM   2378  CD  LYS A 148      14.295  23.927 -64.781  1.00  0.00           C  
ATOM   2379  CE  LYS A 148      15.387  23.393 -63.866  1.00  0.00           C  
ATOM   2380  NZ  LYS A 148      16.115  24.489 -63.171  1.00  0.00           N1+
ATOM   2381  H   LYS A 148      13.396  19.845 -65.419  1.00  0.00           H  
ATOM   2382  HA  LYS A 148      12.541  21.508 -67.584  1.00  0.00           H  
ATOM   2383 1HB  LYS A 148      15.081  21.511 -65.914  1.00  0.00           H  
ATOM   2384 2HB  LYS A 148      14.717  22.751 -67.105  1.00  0.00           H  
ATOM   2385 1HG  LYS A 148      12.576  23.214 -65.841  1.00  0.00           H  
ATOM   2386 2HG  LYS A 148      13.167  22.118 -64.584  1.00  0.00           H  
ATOM   2387 1HD  LYS A 148      14.754  24.507 -65.583  1.00  0.00           H  
ATOM   2388 2HD  LYS A 148      13.644  24.586 -64.207  1.00  0.00           H  
ATOM   2389 1HE  LYS A 148      14.946  22.735 -63.119  1.00  0.00           H  
ATOM   2390 2HE  LYS A 148      16.101  22.815 -64.452  1.00  0.00           H  
ATOM   2391 1HZ  LYS A 148      16.830  24.094 -62.576  1.00  0.00           H  
ATOM   2392 2HZ  LYS A 148      16.545  25.096 -63.855  1.00  0.00           H  
ATOM   2393 3HZ  LYS A 148      15.466  25.021 -62.609  1.00  0.00           H  
ATOM   2394  N   GLU A 149      15.134  19.554 -68.247  1.00  0.00           N  
ATOM   2395  CA  GLU A 149      15.920  19.040 -69.367  1.00  0.00           C  
ATOM   2396  C   GLU A 149      15.021  18.390 -70.405  1.00  0.00           C  
ATOM   2397  O   GLU A 149      15.248  18.544 -71.606  1.00  0.00           O  
ATOM   2398  CB  GLU A 149      16.961  18.031 -68.876  1.00  0.00           C  
ATOM   2399  CG  GLU A 149      18.105  18.643 -68.081  1.00  0.00           C  
ATOM   2400  CD  GLU A 149      19.057  17.614 -67.539  1.00  0.00           C  
ATOM   2401  OE1 GLU A 149      18.876  16.455 -67.825  1.00  0.00           O  
ATOM   2402  OE2 GLU A 149      19.967  17.988 -66.836  1.00  0.00           O1-
ATOM   2403  H   GLU A 149      15.309  19.212 -67.294  1.00  0.00           H  
ATOM   2404  HA  GLU A 149      16.441  19.875 -69.836  1.00  0.00           H  
ATOM   2405 1HB  GLU A 149      16.476  17.286 -68.244  1.00  0.00           H  
ATOM   2406 2HB  GLU A 149      17.389  17.506 -69.729  1.00  0.00           H  
ATOM   2407 1HG  GLU A 149      18.656  19.327 -68.727  1.00  0.00           H  
ATOM   2408 2HG  GLU A 149      17.692  19.221 -67.255  1.00  0.00           H  
ATOM   2409  N   PHE A 150      13.975  17.680 -69.952  1.00  0.00           N  
ATOM   2410  CA  PHE A 150      13.061  17.038 -70.885  1.00  0.00           C  
ATOM   2411  C   PHE A 150      12.386  18.073 -71.761  1.00  0.00           C  
ATOM   2412  O   PHE A 150      12.269  17.903 -72.981  1.00  0.00           O  
ATOM   2413  CB  PHE A 150      12.005  16.224 -70.135  1.00  0.00           C  
ATOM   2414  CG  PHE A 150      11.081  15.455 -71.036  1.00  0.00           C  
ATOM   2415  CD1 PHE A 150      11.497  14.274 -71.634  1.00  0.00           C  
ATOM   2416  CD2 PHE A 150       9.796  15.908 -71.287  1.00  0.00           C  
ATOM   2417  CE1 PHE A 150      10.648  13.565 -72.462  1.00  0.00           C  
ATOM   2418  CE2 PHE A 150       8.944  15.202 -72.114  1.00  0.00           C  
ATOM   2419  CZ  PHE A 150       9.372  14.029 -72.703  1.00  0.00           C  
ATOM   2420  H   PHE A 150      13.865  17.543 -68.942  1.00  0.00           H  
ATOM   2421  HA  PHE A 150      13.635  16.360 -71.520  1.00  0.00           H  
ATOM   2422 1HB  PHE A 150      12.496  15.517 -69.468  1.00  0.00           H  
ATOM   2423 2HB  PHE A 150      11.402  16.891 -69.520  1.00  0.00           H  
ATOM   2424  HD1 PHE A 150      12.506  13.907 -71.443  1.00  0.00           H  
ATOM   2425  HD2 PHE A 150       9.458  16.836 -70.822  1.00  0.00           H  
ATOM   2426  HE1 PHE A 150      10.988  12.639 -72.927  1.00  0.00           H  
ATOM   2427  HE2 PHE A 150       7.936  15.569 -72.303  1.00  0.00           H  
ATOM   2428  HZ  PHE A 150       8.703  13.470 -73.356  1.00  0.00           H  
ATOM   2429  N   GLN A 151      11.911  19.150 -71.126  1.00  0.00           N  
ATOM   2430  CA  GLN A 151      11.205  20.200 -71.833  1.00  0.00           C  
ATOM   2431  C   GLN A 151      12.132  20.880 -72.846  1.00  0.00           C  
ATOM   2432  O   GLN A 151      11.705  21.167 -73.969  1.00  0.00           O  
ATOM   2433  CB  GLN A 151      10.648  21.229 -70.846  1.00  0.00           C  
ATOM   2434  CG  GLN A 151       9.536  20.699 -69.956  1.00  0.00           C  
ATOM   2435  CD  GLN A 151       8.324  20.250 -70.750  1.00  0.00           C  
ATOM   2436  NE2 GLN A 151       7.859  19.035 -70.480  1.00  0.00           N  
ATOM   2437  OE1 GLN A 151       7.811  20.987 -71.596  1.00  0.00           O  
ATOM   2438  H   GLN A 151      12.016  19.214 -70.105  1.00  0.00           H  
ATOM   2439  HA  GLN A 151      10.374  19.752 -72.377  1.00  0.00           H  
ATOM   2440 1HB  GLN A 151      11.451  21.589 -70.203  1.00  0.00           H  
ATOM   2441 2HB  GLN A 151      10.259  22.086 -71.395  1.00  0.00           H  
ATOM   2442 1HG  GLN A 151       9.912  19.845 -69.393  1.00  0.00           H  
ATOM   2443 2HG  GLN A 151       9.224  21.489 -69.273  1.00  0.00           H  
ATOM   2444 1HE2 GLN A 151       7.061  18.684 -70.972  1.00  0.00           H  
ATOM   2445 2HE2 GLN A 151       8.306  18.471 -69.786  1.00  0.00           H  
ATOM   2446  N   GLU A 152      13.412  21.076 -72.480  1.00  0.00           N  
ATOM   2447  CA  GLU A 152      14.363  21.677 -73.409  1.00  0.00           C  
ATOM   2448  C   GLU A 152      14.649  20.749 -74.591  1.00  0.00           C  
ATOM   2449  O   GLU A 152      14.751  21.223 -75.730  1.00  0.00           O  
ATOM   2450  CB  GLU A 152      15.668  22.018 -72.685  1.00  0.00           C  
ATOM   2451  CG  GLU A 152      15.556  23.171 -71.698  1.00  0.00           C  
ATOM   2452  CD  GLU A 152      15.183  24.470 -72.356  1.00  0.00           C  
ATOM   2453  OE1 GLU A 152      15.721  24.763 -73.397  1.00  0.00           O  
ATOM   2454  OE2 GLU A 152      14.359  25.171 -71.817  1.00  0.00           O1-
ATOM   2455  H   GLU A 152      13.693  20.870 -71.518  1.00  0.00           H  
ATOM   2456  HA  GLU A 152      13.929  22.598 -73.801  1.00  0.00           H  
ATOM   2457 1HB  GLU A 152      16.019  21.143 -72.138  1.00  0.00           H  
ATOM   2458 2HB  GLU A 152      16.433  22.276 -73.417  1.00  0.00           H  
ATOM   2459 1HG  GLU A 152      14.802  22.926 -70.951  1.00  0.00           H  
ATOM   2460 2HG  GLU A 152      16.510  23.290 -71.185  1.00  0.00           H  
ATOM   2461  N   LEU A 153      14.729  19.429 -74.346  1.00  0.00           N  
ATOM   2462  CA  LEU A 153      14.928  18.490 -75.440  1.00  0.00           C  
ATOM   2463  C   LEU A 153      13.733  18.509 -76.368  1.00  0.00           C  
ATOM   2464  O   LEU A 153      13.902  18.591 -77.587  1.00  0.00           O  
ATOM   2465  CB  LEU A 153      15.147  17.071 -74.901  1.00  0.00           C  
ATOM   2466  CG  LEU A 153      15.284  15.970 -75.960  1.00  0.00           C  
ATOM   2467  CD1 LEU A 153      16.496  16.256 -76.836  1.00  0.00           C  
ATOM   2468  CD2 LEU A 153      15.411  14.618 -75.274  1.00  0.00           C  
ATOM   2469  H   LEU A 153      14.735  19.107 -73.371  1.00  0.00           H  
ATOM   2470  HA  LEU A 153      15.816  18.791 -75.996  1.00  0.00           H  
ATOM   2471 1HB  LEU A 153      16.054  17.065 -74.298  1.00  0.00           H  
ATOM   2472 2HB  LEU A 153      14.307  16.810 -74.258  1.00  0.00           H  
ATOM   2473  HG  LEU A 153      14.402  15.971 -76.601  1.00  0.00           H  
ATOM   2474 1HD1 LEU A 153      16.593  15.474 -77.589  1.00  0.00           H  
ATOM   2475 2HD1 LEU A 153      16.370  17.220 -77.330  1.00  0.00           H  
ATOM   2476 3HD1 LEU A 153      17.393  16.278 -76.219  1.00  0.00           H  
ATOM   2477 1HD2 LEU A 153      15.507  13.836 -76.028  1.00  0.00           H  
ATOM   2478 2HD2 LEU A 153      16.293  14.616 -74.634  1.00  0.00           H  
ATOM   2479 3HD2 LEU A 153      14.523  14.432 -74.669  1.00  0.00           H  
ATOM   2480  N   LEU A 154      12.528  18.550 -75.810  1.00  0.00           N  
ATOM   2481  CA  LEU A 154      11.338  18.551 -76.640  1.00  0.00           C  
ATOM   2482  C   LEU A 154      11.368  19.773 -77.532  1.00  0.00           C  
ATOM   2483  O   LEU A 154      11.111  19.665 -78.733  1.00  0.00           O  
ATOM   2484  CB  LEU A 154      10.069  18.551 -75.779  1.00  0.00           C  
ATOM   2485  CG  LEU A 154       8.744  18.648 -76.546  1.00  0.00           C  
ATOM   2486  CD1 LEU A 154       8.592  17.434 -77.453  1.00  0.00           C  
ATOM   2487  CD2 LEU A 154       7.591  18.741 -75.558  1.00  0.00           C  
ATOM   2488  H   LEU A 154      12.444  18.495 -74.788  1.00  0.00           H  
ATOM   2489  HA  LEU A 154      11.341  17.647 -77.249  1.00  0.00           H  
ATOM   2490 1HB  LEU A 154      10.046  17.633 -75.193  1.00  0.00           H  
ATOM   2491 2HB  LEU A 154      10.116  19.395 -75.091  1.00  0.00           H  
ATOM   2492  HG  LEU A 154       8.754  19.537 -77.178  1.00  0.00           H  
ATOM   2493 1HD1 LEU A 154       7.651  17.503 -77.998  1.00  0.00           H  
ATOM   2494 2HD1 LEU A 154       9.420  17.403 -78.161  1.00  0.00           H  
ATOM   2495 3HD1 LEU A 154       8.596  16.527 -76.849  1.00  0.00           H  
ATOM   2496 1HD2 LEU A 154       6.649  18.811 -76.104  1.00  0.00           H  
ATOM   2497 2HD2 LEU A 154       7.580  17.852 -74.927  1.00  0.00           H  
ATOM   2498 3HD2 LEU A 154       7.716  19.627 -74.936  1.00  0.00           H  
ATOM   2499  N   LYS A 155      11.689  20.945 -76.987  1.00  0.00           N  
ATOM   2500  CA  LYS A 155      11.688  22.145 -77.800  1.00  0.00           C  
ATOM   2501  C   LYS A 155      12.672  22.031 -78.962  1.00  0.00           C  
ATOM   2502  O   LYS A 155      12.323  22.358 -80.097  1.00  0.00           O  
ATOM   2503  CB  LYS A 155      12.022  23.367 -76.943  1.00  0.00           C  
ATOM   2504  CG  LYS A 155      10.890  23.825 -76.033  1.00  0.00           C  
ATOM   2505  CD  LYS A 155      11.206  25.168 -75.391  1.00  0.00           C  
ATOM   2506  CE  LYS A 155      12.229  25.022 -74.275  1.00  0.00           C  
ATOM   2507  NZ  LYS A 155      12.418  26.293 -73.524  1.00  0.00           N1+
ATOM   2508  H   LYS A 155      11.897  21.006 -75.983  1.00  0.00           H  
ATOM   2509  HA  LYS A 155      10.692  22.276 -78.223  1.00  0.00           H  
ATOM   2510 1HB  LYS A 155      12.887  23.146 -76.316  1.00  0.00           H  
ATOM   2511 2HB  LYS A 155      12.291  24.202 -77.589  1.00  0.00           H  
ATOM   2512 1HG  LYS A 155       9.971  23.916 -76.613  1.00  0.00           H  
ATOM   2513 2HG  LYS A 155      10.732  23.085 -75.249  1.00  0.00           H  
ATOM   2514 1HD  LYS A 155      11.599  25.849 -76.147  1.00  0.00           H  
ATOM   2515 2HD  LYS A 155      10.293  25.598 -74.980  1.00  0.00           H  
ATOM   2516 1HE  LYS A 155      11.901  24.249 -73.580  1.00  0.00           H  
ATOM   2517 2HE  LYS A 155      13.187  24.718 -74.696  1.00  0.00           H  
ATOM   2518 1HZ  LYS A 155      13.103  26.154 -72.794  1.00  0.00           H  
ATOM   2519 2HZ  LYS A 155      12.741  27.013 -74.156  1.00  0.00           H  
ATOM   2520 3HZ  LYS A 155      11.541  26.575 -73.112  1.00  0.00           H  
ATOM   2521  N   GLU A 156      13.889  21.532 -78.702  1.00  0.00           N  
ATOM   2522  CA  GLU A 156      14.859  21.385 -79.786  1.00  0.00           C  
ATOM   2523  C   GLU A 156      14.401  20.428 -80.874  1.00  0.00           C  
ATOM   2524  O   GLU A 156      14.508  20.726 -82.068  1.00  0.00           O  
ATOM   2525  CB  GLU A 156      16.199  20.906 -79.225  1.00  0.00           C  
ATOM   2526  CG  GLU A 156      17.279  20.690 -80.276  1.00  0.00           C  
ATOM   2527  CD  GLU A 156      18.555  20.142 -79.699  1.00  0.00           C  
ATOM   2528  OE1 GLU A 156      18.701  20.165 -78.501  1.00  0.00           O  
ATOM   2529  OE2 GLU A 156      19.385  19.700 -80.459  1.00  0.00           O1-
ATOM   2530  H   GLU A 156      14.146  21.290 -77.735  1.00  0.00           H  
ATOM   2531  HA  GLU A 156      15.000  22.357 -80.257  1.00  0.00           H  
ATOM   2532 1HB  GLU A 156      16.574  21.634 -78.505  1.00  0.00           H  
ATOM   2533 2HB  GLU A 156      16.056  19.965 -78.694  1.00  0.00           H  
ATOM   2534 1HG  GLU A 156      16.906  19.995 -81.028  1.00  0.00           H  
ATOM   2535 2HG  GLU A 156      17.487  21.639 -80.769  1.00  0.00           H  
ATOM   2536  N   LEU A 157      13.887  19.272 -80.467  1.00  0.00           N  
ATOM   2537  CA  LEU A 157      13.465  18.269 -81.423  1.00  0.00           C  
ATOM   2538  C   LEU A 157      12.248  18.770 -82.199  1.00  0.00           C  
ATOM   2539  O   LEU A 157      12.121  18.498 -83.398  1.00  0.00           O  
ATOM   2540  CB  LEU A 157      13.132  16.955 -80.705  1.00  0.00           C  
ATOM   2541  CG  LEU A 157      14.298  16.288 -79.964  1.00  0.00           C  
ATOM   2542  CD1 LEU A 157      13.792  15.057 -79.223  1.00  0.00           C  
ATOM   2543  CD2 LEU A 157      15.388  15.918 -80.959  1.00  0.00           C  
ATOM   2544  H   LEU A 157      13.835  19.061 -79.464  1.00  0.00           H  
ATOM   2545  HA  LEU A 157      14.282  18.090 -82.119  1.00  0.00           H  
ATOM   2546 1HB  LEU A 157      12.344  17.145 -79.979  1.00  0.00           H  
ATOM   2547 2HB  LEU A 157      12.757  16.243 -81.441  1.00  0.00           H  
ATOM   2548  HG  LEU A 157      14.702  16.980 -79.224  1.00  0.00           H  
ATOM   2549 1HD1 LEU A 157      14.621  14.584 -78.697  1.00  0.00           H  
ATOM   2550 2HD1 LEU A 157      13.028  15.354 -78.505  1.00  0.00           H  
ATOM   2551 3HD1 LEU A 157      13.367  14.353 -79.937  1.00  0.00           H  
ATOM   2552 1HD2 LEU A 157      16.217  15.445 -80.432  1.00  0.00           H  
ATOM   2553 2HD2 LEU A 157      14.985  15.225 -81.699  1.00  0.00           H  
ATOM   2554 3HD2 LEU A 157      15.743  16.818 -81.461  1.00  0.00           H  
ATOM   2555  N   SER A 158      11.376  19.541 -81.535  1.00  0.00           N  
ATOM   2556  CA  SER A 158      10.188  20.090 -82.164  1.00  0.00           C  
ATOM   2557  C   SER A 158      10.587  21.090 -83.239  1.00  0.00           C  
ATOM   2558  O   SER A 158      10.028  21.088 -84.336  1.00  0.00           O  
ATOM   2559  CB  SER A 158       9.302  20.757 -81.130  1.00  0.00           C  
ATOM   2560  OG  SER A 158       8.787  19.817 -80.228  1.00  0.00           O  
ATOM   2561  H   SER A 158      11.521  19.723 -80.539  1.00  0.00           H  
ATOM   2562  HA  SER A 158       9.630  19.274 -82.625  1.00  0.00           H  
ATOM   2563 1HB  SER A 158       9.876  21.508 -80.589  1.00  0.00           H  
ATOM   2564 2HB  SER A 158       8.482  21.271 -81.631  1.00  0.00           H  
ATOM   2565  HG  SER A 158       9.489  19.645 -79.596  1.00  0.00           H  
ATOM   2566  N   GLU A 159      11.583  21.934 -82.942  1.00  0.00           N  
ATOM   2567  CA  GLU A 159      12.049  22.897 -83.926  1.00  0.00           C  
ATOM   2568  C   GLU A 159      12.664  22.191 -85.132  1.00  0.00           C  
ATOM   2569  O   GLU A 159      12.401  22.584 -86.276  1.00  0.00           O  
ATOM   2570  CB  GLU A 159      13.070  23.848 -83.299  1.00  0.00           C  
ATOM   2571  CG  GLU A 159      12.480  24.839 -82.306  1.00  0.00           C  
ATOM   2572  CD  GLU A 159      13.526  25.661 -81.606  1.00  0.00           C  
ATOM   2573  OE1 GLU A 159      14.689  25.404 -81.808  1.00  0.00           O  
ATOM   2574  OE2 GLU A 159      13.163  26.547 -80.870  1.00  0.00           O1-
ATOM   2575  H   GLU A 159      11.964  21.942 -81.992  1.00  0.00           H  
ATOM   2576  HA  GLU A 159      11.194  23.480 -84.272  1.00  0.00           H  
ATOM   2577 1HB  GLU A 159      13.835  23.270 -82.780  1.00  0.00           H  
ATOM   2578 2HB  GLU A 159      13.567  24.418 -84.084  1.00  0.00           H  
ATOM   2579 1HG  GLU A 159      11.802  25.508 -82.835  1.00  0.00           H  
ATOM   2580 2HG  GLU A 159      11.899  24.291 -81.564  1.00  0.00           H  
ATOM   2581  N   ARG A 160      13.413  21.109 -84.900  1.00  0.00           N  
ATOM   2582  CA  ARG A 160      14.010  20.380 -86.012  1.00  0.00           C  
ATOM   2583  C   ARG A 160      12.926  19.747 -86.888  1.00  0.00           C  
ATOM   2584  O   ARG A 160      13.019  19.800 -88.120  1.00  0.00           O  
ATOM   2585  CB  ARG A 160      14.950  19.298 -85.501  1.00  0.00           C  
ATOM   2586  CG  ARG A 160      16.233  19.811 -84.867  1.00  0.00           C  
ATOM   2587  CD  ARG A 160      17.070  18.701 -84.345  1.00  0.00           C  
ATOM   2588  NE  ARG A 160      18.226  19.192 -83.612  1.00  0.00           N  
ATOM   2589  CZ  ARG A 160      19.376  19.602 -84.183  1.00  0.00           C  
ATOM   2590  NH1 ARG A 160      19.508  19.573 -85.490  1.00  0.00           N1+
ATOM   2591  NH2 ARG A 160      20.372  20.032 -83.428  1.00  0.00           N  
ATOM   2592  H   ARG A 160      13.626  20.845 -83.930  1.00  0.00           H  
ATOM   2593  HA  ARG A 160      14.585  21.082 -86.617  1.00  0.00           H  
ATOM   2594 1HB  ARG A 160      14.435  18.690 -84.758  1.00  0.00           H  
ATOM   2595 2HB  ARG A 160      15.229  18.640 -86.324  1.00  0.00           H  
ATOM   2596 1HG  ARG A 160      16.813  20.358 -85.611  1.00  0.00           H  
ATOM   2597 2HG  ARG A 160      15.988  20.476 -84.037  1.00  0.00           H  
ATOM   2598 1HD  ARG A 160      16.477  18.084 -83.671  1.00  0.00           H  
ATOM   2599 2HD  ARG A 160      17.426  18.093 -85.175  1.00  0.00           H  
ATOM   2600  HE  ARG A 160      18.163  19.229 -82.603  1.00  0.00           H  
ATOM   2601 1HH1 ARG A 160      18.747  19.244 -86.067  1.00  0.00           H  
ATOM   2602 2HH1 ARG A 160      20.369  19.879 -85.918  1.00  0.00           H  
ATOM   2603 1HH2 ARG A 160      20.271  20.054 -82.422  1.00  0.00           H  
ATOM   2604 2HH2 ARG A 160      21.233  20.339 -83.855  1.00  0.00           H  
ATOM   2605  N   SER A 161      11.875  19.216 -86.259  1.00  0.00           N  
ATOM   2606  CA  SER A 161      10.754  18.627 -86.979  1.00  0.00           C  
ATOM   2607  C   SER A 161      10.018  19.660 -87.834  1.00  0.00           C  
ATOM   2608  O   SER A 161       9.716  19.405 -89.011  1.00  0.00           O  
ATOM   2609  CB  SER A 161       9.788  17.993 -85.997  1.00  0.00           C  
ATOM   2610  OG  SER A 161       8.655  17.497 -86.656  1.00  0.00           O  
ATOM   2611  H   SER A 161      11.887  19.152 -85.236  1.00  0.00           H  
ATOM   2612  HA  SER A 161      11.138  17.855 -87.647  1.00  0.00           H  
ATOM   2613 1HB  SER A 161      10.288  17.182 -85.467  1.00  0.00           H  
ATOM   2614 2HB  SER A 161       9.487  18.731 -85.255  1.00  0.00           H  
ATOM   2615  HG  SER A 161       7.899  17.811 -86.154  1.00  0.00           H  
ATOM   2616  N   GLU A 162       9.766  20.853 -87.276  1.00  0.00           N  
ATOM   2617  CA  GLU A 162       9.051  21.871 -88.034  1.00  0.00           C  
ATOM   2618  C   GLU A 162       9.880  22.331 -89.228  1.00  0.00           C  
ATOM   2619  O   GLU A 162       9.328  22.584 -90.307  1.00  0.00           O  
ATOM   2620  CB  GLU A 162       8.710  23.065 -87.141  1.00  0.00           C  
ATOM   2621  CG  GLU A 162       7.678  22.769 -86.062  1.00  0.00           C  
ATOM   2622  CD  GLU A 162       7.441  23.936 -85.144  1.00  0.00           C  
ATOM   2623  OE1 GLU A 162       8.049  24.960 -85.345  1.00  0.00           O  
ATOM   2624  OE2 GLU A 162       6.651  23.803 -84.239  1.00  0.00           O1-
ATOM   2625  H   GLU A 162      10.036  21.024 -86.301  1.00  0.00           H  
ATOM   2626  HA  GLU A 162       8.122  21.437 -88.405  1.00  0.00           H  
ATOM   2627 1HB  GLU A 162       9.615  23.422 -86.649  1.00  0.00           H  
ATOM   2628 2HB  GLU A 162       8.328  23.881 -87.755  1.00  0.00           H  
ATOM   2629 1HG  GLU A 162       6.736  22.500 -86.539  1.00  0.00           H  
ATOM   2630 2HG  GLU A 162       8.015  21.915 -85.477  1.00  0.00           H  
ATOM   2631  N   GLU A 163      11.211  22.407 -89.057  1.00  0.00           N  
ATOM   2632  CA  GLU A 163      12.088  22.775 -90.160  1.00  0.00           C  
ATOM   2633  C   GLU A 163      12.073  21.725 -91.268  1.00  0.00           C  
ATOM   2634  O   GLU A 163      12.046  22.082 -92.448  1.00  0.00           O  
ATOM   2635  CB  GLU A 163      13.518  22.974 -89.654  1.00  0.00           C  
ATOM   2636  CG  GLU A 163      13.722  24.233 -88.823  1.00  0.00           C  
ATOM   2637  CD  GLU A 163      13.529  25.495 -89.616  1.00  0.00           C  
ATOM   2638  OE1 GLU A 163      14.347  25.776 -90.459  1.00  0.00           O  
ATOM   2639  OE2 GLU A 163      12.561  26.180 -89.380  1.00  0.00           O1-
ATOM   2640  H   GLU A 163      11.612  22.265 -88.123  1.00  0.00           H  
ATOM   2641  HA  GLU A 163      11.732  23.714 -90.587  1.00  0.00           H  
ATOM   2642 1HB  GLU A 163      13.811  22.120 -89.043  1.00  0.00           H  
ATOM   2643 2HB  GLU A 163      14.201  23.019 -90.502  1.00  0.00           H  
ATOM   2644 1HG  GLU A 163      13.014  24.227 -87.994  1.00  0.00           H  
ATOM   2645 2HG  GLU A 163      14.728  24.222 -88.406  1.00  0.00           H  
ATOM   2646  N   LEU A 164      12.002  20.439 -90.922  1.00  0.00           N  
ATOM   2647  CA  LEU A 164      11.907  19.437 -91.980  1.00  0.00           C  
ATOM   2648  C   LEU A 164      10.613  19.605 -92.761  1.00  0.00           C  
ATOM   2649  O   LEU A 164      10.631  19.577 -94.000  1.00  0.00           O  
ATOM   2650  CB  LEU A 164      11.977  18.024 -91.388  1.00  0.00           C  
ATOM   2651  CG  LEU A 164      13.333  17.615 -90.798  1.00  0.00           C  
ATOM   2652  CD1 LEU A 164      13.171  16.337 -89.987  1.00  0.00           C  
ATOM   2653  CD2 LEU A 164      14.339  17.425 -91.924  1.00  0.00           C  
ATOM   2654  H   LEU A 164      12.118  20.169 -89.939  1.00  0.00           H  
ATOM   2655  HA  LEU A 164      12.748  19.572 -92.660  1.00  0.00           H  
ATOM   2656 1HB  LEU A 164      11.234  17.942 -90.596  1.00  0.00           H  
ATOM   2657 2HB  LEU A 164      11.726  17.307 -92.169  1.00  0.00           H  
ATOM   2658  HG  LEU A 164      13.687  18.396 -90.124  1.00  0.00           H  
ATOM   2659 1HD1 LEU A 164      14.135  16.047 -89.569  1.00  0.00           H  
ATOM   2660 2HD1 LEU A 164      12.461  16.507 -89.178  1.00  0.00           H  
ATOM   2661 3HD1 LEU A 164      12.802  15.541 -90.633  1.00  0.00           H  
ATOM   2662 1HD2 LEU A 164      15.304  17.136 -91.505  1.00  0.00           H  
ATOM   2663 2HD2 LEU A 164      13.987  16.644 -92.598  1.00  0.00           H  
ATOM   2664 3HD2 LEU A 164      14.449  18.359 -92.476  1.00  0.00           H  
ATOM   2665  N   ILE A 165       9.511  19.872 -92.070  1.00  0.00           N  
ATOM   2666  CA  ILE A 165       8.244  20.018 -92.769  1.00  0.00           C  
ATOM   2667  C   ILE A 165       8.263  21.283 -93.624  1.00  0.00           C  
ATOM   2668  O   ILE A 165       7.771  21.274 -94.757  1.00  0.00           O  
ATOM   2669  CB  ILE A 165       7.067  20.072 -91.778  1.00  0.00           C  
ATOM   2670  CG1 ILE A 165       6.904  18.725 -91.069  1.00  0.00           C  
ATOM   2671  CG2 ILE A 165       5.783  20.457 -92.498  1.00  0.00           C  
ATOM   2672  CD1 ILE A 165       5.983  18.773 -89.872  1.00  0.00           C  
ATOM   2673  H   ILE A 165       9.558  19.893 -91.041  1.00  0.00           H  
ATOM   2674  HA  ILE A 165       8.106  19.155 -93.419  1.00  0.00           H  
ATOM   2675  HB  ILE A 165       7.275  20.812 -91.006  1.00  0.00           H  
ATOM   2676 1HG1 ILE A 165       6.514  17.989 -91.771  1.00  0.00           H  
ATOM   2677 2HG1 ILE A 165       7.879  18.371 -90.733  1.00  0.00           H  
ATOM   2678 1HG2 ILE A 165       4.961  20.489 -91.784  1.00  0.00           H  
ATOM   2679 2HG2 ILE A 165       5.904  21.437 -92.958  1.00  0.00           H  
ATOM   2680 3HG2 ILE A 165       5.564  19.719 -93.270  1.00  0.00           H  
ATOM   2681 1HD1 ILE A 165       5.918  17.782 -89.422  1.00  0.00           H  
ATOM   2682 2HD1 ILE A 165       6.374  19.480 -89.139  1.00  0.00           H  
ATOM   2683 3HD1 ILE A 165       4.991  19.092 -90.189  1.00  0.00           H  
ATOM   2684  N   ARG A 166       8.775  22.394 -93.060  1.00  0.00           N  
ATOM   2685  CA  ARG A 166       8.807  23.661 -93.782  1.00  0.00           C  
ATOM   2686  C   ARG A 166       9.579  23.514 -95.086  1.00  0.00           C  
ATOM   2687  O   ARG A 166       9.121  23.992 -96.128  1.00  0.00           O  
ATOM   2688  CB  ARG A 166       9.445  24.751 -92.933  1.00  0.00           C  
ATOM   2689  CG  ARG A 166       9.485  26.125 -93.580  1.00  0.00           C  
ATOM   2690  CD  ARG A 166       9.960  27.166 -92.633  1.00  0.00           C  
ATOM   2691  NE  ARG A 166      11.370  27.005 -92.314  1.00  0.00           N  
ATOM   2692  CZ  ARG A 166      12.384  27.382 -93.118  1.00  0.00           C  
ATOM   2693  NH1 ARG A 166      12.129  27.939 -94.281  1.00  0.00           N1+
ATOM   2694  NH2 ARG A 166      13.635  27.192 -92.736  1.00  0.00           N  
ATOM   2695  H   ARG A 166       9.140  22.355 -92.102  1.00  0.00           H  
ATOM   2696  HA  ARG A 166       7.781  23.956 -94.008  1.00  0.00           H  
ATOM   2697 1HB  ARG A 166       8.903  24.844 -91.993  1.00  0.00           H  
ATOM   2698 2HB  ARG A 166      10.471  24.470 -92.692  1.00  0.00           H  
ATOM   2699 1HG  ARG A 166      10.161  26.106 -94.436  1.00  0.00           H  
ATOM   2700 2HG  ARG A 166       8.484  26.399 -93.915  1.00  0.00           H  
ATOM   2701 1HD  ARG A 166       9.822  28.152 -93.076  1.00  0.00           H  
ATOM   2702 2HD  ARG A 166       9.392  27.100 -91.705  1.00  0.00           H  
ATOM   2703  HE  ARG A 166      11.606  26.581 -91.427  1.00  0.00           H  
ATOM   2704 1HH1 ARG A 166      11.172  28.084 -94.573  1.00  0.00           H  
ATOM   2705 2HH1 ARG A 166      12.888  28.222 -94.883  1.00  0.00           H  
ATOM   2706 1HH2 ARG A 166      13.831  26.764 -91.842  1.00  0.00           H  
ATOM   2707 2HH2 ARG A 166      14.395  27.475 -93.338  1.00  0.00           H  
ATOM   2708  N   GLU A 167      10.730  22.828 -95.063  1.00  0.00           N  
ATOM   2709  CA  GLU A 167      11.459  22.661 -96.308  1.00  0.00           C  
ATOM   2710  C   GLU A 167      10.682  21.816 -97.307  1.00  0.00           C  
ATOM   2711  O   GLU A 167      10.688  22.127 -98.499  1.00  0.00           O  
ATOM   2712  CB  GLU A 167      12.823  22.023 -96.039  1.00  0.00           C  
ATOM   2713  CG  GLU A 167      13.831  22.949 -95.375  1.00  0.00           C  
ATOM   2714  CD  GLU A 167      15.226  22.389 -95.370  1.00  0.00           C  
ATOM   2715  OE1 GLU A 167      15.414  21.308 -95.876  1.00  0.00           O  
ATOM   2716  OE2 GLU A 167      16.106  23.042 -94.860  1.00  0.00           O1-
ATOM   2717  H   GLU A 167      11.107  22.469 -94.180  1.00  0.00           H  
ATOM   2718  HA  GLU A 167      11.612  23.645 -96.753  1.00  0.00           H  
ATOM   2719 1HB  GLU A 167      12.697  21.151 -95.397  1.00  0.00           H  
ATOM   2720 2HB  GLU A 167      13.254  21.677 -96.979  1.00  0.00           H  
ATOM   2721 1HG  GLU A 167      13.837  23.902 -95.905  1.00  0.00           H  
ATOM   2722 2HG  GLU A 167      13.516  23.137 -94.350  1.00  0.00           H  
ATOM   2723  N   LEU A 168       9.966  20.778 -96.858  1.00  0.00           N  
ATOM   2724  CA  LEU A 168       9.238  19.988 -97.841  1.00  0.00           C  
ATOM   2725  C   LEU A 168       8.199  20.840 -98.533  1.00  0.00           C  
ATOM   2726  O   LEU A 168       8.019  20.742 -99.753  1.00  0.00           O  
ATOM   2727  CB  LEU A 168       8.561  18.784 -97.172  1.00  0.00           C  
ATOM   2728  CG  LEU A 168       9.508  17.730 -96.586  1.00  0.00           C  
ATOM   2729  CD1 LEU A 168       8.704  16.712 -95.788  1.00  0.00           C  
ATOM   2730  CD2 LEU A 168      10.278  17.056 -97.712  1.00  0.00           C  
ATOM   2731  H   LEU A 168      10.015  20.498 -95.871  1.00  0.00           H  
ATOM   2732  HA  LEU A 168       9.947  19.620 -98.582  1.00  0.00           H  
ATOM   2733 1HB  LEU A 168       7.928  19.147 -96.364  1.00  0.00           H  
ATOM   2734 2HB  LEU A 168       7.928  18.289 -97.908  1.00  0.00           H  
ATOM   2735  HG  LEU A 168      10.209  18.210 -95.903  1.00  0.00           H  
ATOM   2736 1HD1 LEU A 168       9.377  15.963 -95.371  1.00  0.00           H  
ATOM   2737 2HD1 LEU A 168       8.179  17.218 -94.978  1.00  0.00           H  
ATOM   2738 3HD1 LEU A 168       7.981  16.226 -96.442  1.00  0.00           H  
ATOM   2739 1HD2 LEU A 168      10.952  16.307 -97.295  1.00  0.00           H  
ATOM   2740 2HD2 LEU A 168       9.578  16.575 -98.395  1.00  0.00           H  
ATOM   2741 3HD2 LEU A 168      10.857  17.804 -98.254  1.00  0.00           H  
ATOM   2742  N   GLU A 169       7.524  21.709 -97.776  1.00  0.00           N  
ATOM   2743  CA  GLU A 169       6.515  22.555 -98.388  1.00  0.00           C  
ATOM   2744  C   GLU A 169       7.128  23.563 -99.350  1.00  0.00           C  
ATOM   2745  O   GLU A 169       6.698  23.666-100.502  1.00  0.00           O  
ATOM   2746  CB  GLU A 169       5.718  23.290 -97.308  1.00  0.00           C  
ATOM   2747  CG  GLU A 169       4.587  24.158 -97.842  1.00  0.00           C  
ATOM   2748  CD  GLU A 169       3.658  24.638 -96.762  1.00  0.00           C  
ATOM   2749  OE1 GLU A 169       3.782  24.181 -95.651  1.00  0.00           O  
ATOM   2750  OE2 GLU A 169       2.822  25.463 -97.048  1.00  0.00           O1-
ATOM   2751  H   GLU A 169       7.680  21.727 -96.759  1.00  0.00           H  
ATOM   2752  HA  GLU A 169       5.833  21.924 -98.959  1.00  0.00           H  
ATOM   2753 1HB  GLU A 169       5.286  22.566 -96.617  1.00  0.00           H  
ATOM   2754 2HB  GLU A 169       6.388  23.930 -96.733  1.00  0.00           H  
ATOM   2755 1HG  GLU A 169       5.015  25.023 -98.348  1.00  0.00           H  
ATOM   2756 2HG  GLU A 169       4.020  23.587 -98.575  1.00  0.00           H  
ATOM   2757  N   GLU A 170       8.195  24.241 -98.929  1.00  0.00           N  
ATOM   2758  CA  GLU A 170       8.804  25.294 -99.746  1.00  0.00           C  
ATOM   2759  C   GLU A 170       9.450  24.751-101.011  1.00  0.00           C  
ATOM   2760  O   GLU A 170       9.443  25.407-102.057  1.00  0.00           O  
ATOM   2761  CB  GLU A 170       9.850  26.056 -98.929  1.00  0.00           C  
ATOM   2762  CG  GLU A 170       9.272  26.919 -97.816  1.00  0.00           C  
ATOM   2763  CD  GLU A 170      10.326  27.668 -97.049  1.00  0.00           C  
ATOM   2764  OE1 GLU A 170      11.466  27.619 -97.442  1.00  0.00           O  
ATOM   2765  OE2 GLU A 170       9.989  28.290 -96.069  1.00  0.00           O1-
ATOM   2766  H   GLU A 170       8.556  24.071 -97.984  1.00  0.00           H  
ATOM   2767  HA  GLU A 170       8.022  25.989-100.053  1.00  0.00           H  
ATOM   2768 1HB  GLU A 170      10.545  25.349 -98.477  1.00  0.00           H  
ATOM   2769 2HB  GLU A 170      10.425  26.705 -99.590  1.00  0.00           H  
ATOM   2770 1HG  GLU A 170       8.576  27.636 -98.250  1.00  0.00           H  
ATOM   2771 2HG  GLU A 170       8.714  26.282 -97.130  1.00  0.00           H  
ATOM   2772  N   LYS A 171       9.984  23.541-100.930  1.00  0.00           N  
ATOM   2773  CA  LYS A 171      10.654  22.901-102.049  1.00  0.00           C  
ATOM   2774  C   LYS A 171       9.696  22.190-103.007  1.00  0.00           C  
ATOM   2775  O   LYS A 171      10.131  21.713-104.056  1.00  0.00           O  
ATOM   2776  CB  LYS A 171      11.693  21.908-101.526  1.00  0.00           C  
ATOM   2777  CG  LYS A 171      12.856  22.549-100.780  1.00  0.00           C  
ATOM   2778  CD  LYS A 171      13.828  21.498-100.266  1.00  0.00           C  
ATOM   2779  CE  LYS A 171      14.936  22.128 -99.433  1.00  0.00           C  
ATOM   2780  NZ  LYS A 171      15.871  21.107 -98.888  1.00  0.00           N1+
ATOM   2781  H   LYS A 171       9.992  23.066-100.023  1.00  0.00           H  
ATOM   2782  HA  LYS A 171      11.159  23.669-102.635  1.00  0.00           H  
ATOM   2783 1HB  LYS A 171      11.212  21.200-100.850  1.00  0.00           H  
ATOM   2784 2HB  LYS A 171      12.103  21.338-102.360  1.00  0.00           H  
ATOM   2785 1HG  LYS A 171      13.387  23.227-101.448  1.00  0.00           H  
ATOM   2786 2HG  LYS A 171      12.475  23.123 -99.936  1.00  0.00           H  
ATOM   2787 1HD  LYS A 171      13.291  20.774 -99.652  1.00  0.00           H  
ATOM   2788 2HD  LYS A 171      14.276  20.972-101.109  1.00  0.00           H  
ATOM   2789 1HE  LYS A 171      15.499  22.828-100.048  1.00  0.00           H  
ATOM   2790 2HE  LYS A 171      14.497  22.681 -98.603  1.00  0.00           H  
ATOM   2791 1HZ  LYS A 171      16.588  21.564 -98.343  1.00  0.00           H  
ATOM   2792 2HZ  LYS A 171      15.361  20.463 -98.300  1.00  0.00           H  
ATOM   2793 3HZ  LYS A 171      16.299  20.601 -99.649  1.00  0.00           H  
ATOM   2794  N   GLY A 172       8.410  22.050-102.635  1.00  0.00           N  
ATOM   2795  CA  GLY A 172       7.475  21.271-103.442  1.00  0.00           C  
ATOM   2796  C   GLY A 172       7.693  19.751-103.349  1.00  0.00           C  
ATOM   2797  O   GLY A 172       7.390  19.023-104.293  1.00  0.00           O  
ATOM   2798  H   GLY A 172       8.050  22.556-101.821  1.00  0.00           H  
ATOM   2799 1HA  GLY A 172       6.454  21.491-103.130  1.00  0.00           H  
ATOM   2800 2HA  GLY A 172       7.563  21.567-104.486  1.00  0.00           H  
ATOM   2801  N   ALA A 173       8.230  19.263-102.230  1.00  0.00           N  
ATOM   2802  CA  ALA A 173       8.546  17.839-102.072  1.00  0.00           C  
ATOM   2803  C   ALA A 173       7.380  17.003-101.550  1.00  0.00           C  
ATOM   2804  O   ALA A 173       7.515  15.789-101.378  1.00  0.00           O  
ATOM   2805  CB  ALA A 173       9.743  17.677-101.147  1.00  0.00           C  
ATOM   2806  H   ALA A 173       8.414  19.891-101.443  1.00  0.00           H  
ATOM   2807  HA  ALA A 173       8.795  17.436-103.054  1.00  0.00           H  
ATOM   2808 1HB  ALA A 173       9.986  16.620-101.048  1.00  0.00           H  
ATOM   2809 2HB  ALA A 173      10.599  18.209-101.563  1.00  0.00           H  
ATOM   2810 3HB  ALA A 173       9.503  18.087-100.168  1.00  0.00           H  
ATOM   2811  N   ALA A 174       6.252  17.635-101.255  1.00  0.00           N  
ATOM   2812  CA  ALA A 174       5.108  16.907-100.733  1.00  0.00           C  
ATOM   2813  C   ALA A 174       3.805  17.621-101.091  1.00  0.00           C  
ATOM   2814  O   ALA A 174       3.774  18.841-101.275  1.00  0.00           O  
ATOM   2815  CB  ALA A 174       5.230  16.737 -99.226  1.00  0.00           C  
ATOM   2816  H   ALA A 174       6.180  18.632-101.413  1.00  0.00           H  
ATOM   2817  HA  ALA A 174       5.093  15.921-101.198  1.00  0.00           H  
ATOM   2818 1HB  ALA A 174       4.366  16.190 -98.849  1.00  0.00           H  
ATOM   2819 2HB  ALA A 174       6.139  16.183 -98.994  1.00  0.00           H  
ATOM   2820 3HB  ALA A 174       5.273  17.717 -98.752  1.00  0.00           H  
ATOM   2821  N   SER A 175       2.722  16.844-101.175  1.00  0.00           N  
ATOM   2822  CA  SER A 175       1.380  17.361-101.434  1.00  0.00           C  
ATOM   2823  C   SER A 175       0.835  18.055-100.208  1.00  0.00           C  
ATOM   2824  O   SER A 175       1.342  17.860 -99.105  1.00  0.00           O  
ATOM   2825  CB  SER A 175       0.447  16.239-101.846  1.00  0.00           C  
ATOM   2826  OG  SER A 175       0.223  15.357-100.781  1.00  0.00           O  
ATOM   2827  H   SER A 175       2.828  15.845-101.057  1.00  0.00           H  
ATOM   2828  HA  SER A 175       1.439  18.083-102.251  1.00  0.00           H  
ATOM   2829 1HB  SER A 175      -0.501  16.659-102.180  1.00  0.00           H  
ATOM   2830 2HB  SER A 175       0.879  15.697-102.686  1.00  0.00           H  
ATOM   2831  HG  SER A 175       0.982  14.769-100.760  1.00  0.00           H  
ATOM   2832  N   GLU A 176      -0.234  18.830-100.381  1.00  0.00           N  
ATOM   2833  CA  GLU A 176      -0.829  19.509 -99.246  1.00  0.00           C  
ATOM   2834  C   GLU A 176      -1.369  18.536 -98.214  1.00  0.00           C  
ATOM   2835  O   GLU A 176      -1.265  18.794 -97.012  1.00  0.00           O  
ATOM   2836  CB  GLU A 176      -1.952  20.435 -99.718  1.00  0.00           C  
ATOM   2837  CG  GLU A 176      -1.492  21.571-100.621  1.00  0.00           C  
ATOM   2838  CD  GLU A 176      -1.308  21.144-102.051  1.00  0.00           C  
ATOM   2839  OE1 GLU A 176      -1.534  19.994-102.341  1.00  0.00           O  
ATOM   2840  OE2 GLU A 176      -0.942  21.970-102.854  1.00  0.00           O1-
ATOM   2841  H   GLU A 176      -0.612  18.991-101.318  1.00  0.00           H  
ATOM   2842  HA  GLU A 176      -0.059  20.109 -98.759  1.00  0.00           H  
ATOM   2843 1HB  GLU A 176      -2.697  19.855-100.263  1.00  0.00           H  
ATOM   2844 2HB  GLU A 176      -2.448  20.875 -98.854  1.00  0.00           H  
ATOM   2845 1HG  GLU A 176      -2.231  22.372-100.585  1.00  0.00           H  
ATOM   2846 2HG  GLU A 176      -0.551  21.965-100.241  1.00  0.00           H  
ATOM   2847  N   ALA A 177      -1.960  17.423 -98.658  1.00  0.00           N  
ATOM   2848  CA  ALA A 177      -2.506  16.467 -97.704  1.00  0.00           C  
ATOM   2849  C   ALA A 177      -1.381  15.794 -96.943  1.00  0.00           C  
ATOM   2850  O   ALA A 177      -1.481  15.598 -95.727  1.00  0.00           O  
ATOM   2851  CB  ALA A 177      -3.368  15.431 -98.410  1.00  0.00           C  
ATOM   2852  H   ALA A 177      -2.021  17.261 -99.655  1.00  0.00           H  
ATOM   2853  HA  ALA A 177      -3.127  17.013 -96.995  1.00  0.00           H  
ATOM   2854 1HB  ALA A 177      -3.754  14.719 -97.680  1.00  0.00           H  
ATOM   2855 2HB  ALA A 177      -4.200  15.928 -98.908  1.00  0.00           H  
ATOM   2856 3HB  ALA A 177      -2.768  14.901 -99.148  1.00  0.00           H  
ATOM   2857  N   GLU A 178      -0.266  15.491 -97.622  1.00  0.00           N  
ATOM   2858  CA  GLU A 178       0.845  14.865 -96.922  1.00  0.00           C  
ATOM   2859  C   GLU A 178       1.436  15.825 -95.910  1.00  0.00           C  
ATOM   2860  O   GLU A 178       1.791  15.422 -94.805  1.00  0.00           O  
ATOM   2861  CB  GLU A 178       1.923  14.417 -97.911  1.00  0.00           C  
ATOM   2862  CG  GLU A 178       1.534  13.219 -98.766  1.00  0.00           C  
ATOM   2863  CD  GLU A 178       2.458  13.008 -99.933  1.00  0.00           C  
ATOM   2864  OE1 GLU A 178       2.644  13.928-100.693  1.00  0.00           O  
ATOM   2865  OE2 GLU A 178       2.979  11.926-100.064  1.00  0.00           O1-
ATOM   2866  H   GLU A 178      -0.217  15.636 -98.629  1.00  0.00           H  
ATOM   2867  HA  GLU A 178       0.471  13.986 -96.395  1.00  0.00           H  
ATOM   2868 1HB  GLU A 178       2.168  15.241 -98.581  1.00  0.00           H  
ATOM   2869 2HB  GLU A 178       2.831  14.157 -97.366  1.00  0.00           H  
ATOM   2870 1HG  GLU A 178       1.542  12.324 -98.144  1.00  0.00           H  
ATOM   2871 2HG  GLU A 178       0.519  13.363 -99.134  1.00  0.00           H  
ATOM   2872  N   LEU A 179       1.533  17.107 -96.269  1.00  0.00           N  
ATOM   2873  CA  LEU A 179       2.085  18.070 -95.344  1.00  0.00           C  
ATOM   2874  C   LEU A 179       1.153  18.262 -94.162  1.00  0.00           C  
ATOM   2875  O   LEU A 179       1.635  18.371 -93.033  1.00  0.00           O  
ATOM   2876  CB  LEU A 179       2.323  19.411 -96.049  1.00  0.00           C  
ATOM   2877  CG  LEU A 179       3.429  19.416 -97.113  1.00  0.00           C  
ATOM   2878  CD1 LEU A 179       3.279  20.647 -97.996  1.00  0.00           C  
ATOM   2879  CD2 LEU A 179       4.789  19.394 -96.432  1.00  0.00           C  
ATOM   2880  H   LEU A 179       1.256  17.396 -97.208  1.00  0.00           H  
ATOM   2881  HA  LEU A 179       3.041  17.692 -94.980  1.00  0.00           H  
ATOM   2882 1HB  LEU A 179       1.397  19.718 -96.533  1.00  0.00           H  
ATOM   2883 2HB  LEU A 179       2.582  20.158 -95.299  1.00  0.00           H  
ATOM   2884  HG  LEU A 179       3.327  18.536 -97.748  1.00  0.00           H  
ATOM   2885 1HD1 LEU A 179       4.065  20.651 -98.752  1.00  0.00           H  
ATOM   2886 2HD1 LEU A 179       2.305  20.628 -98.486  1.00  0.00           H  
ATOM   2887 3HD1 LEU A 179       3.360  21.545 -97.384  1.00  0.00           H  
ATOM   2888 1HD2 LEU A 179       5.575  19.396 -97.188  1.00  0.00           H  
ATOM   2889 2HD2 LEU A 179       4.893  20.274 -95.797  1.00  0.00           H  
ATOM   2890 3HD2 LEU A 179       4.876  18.494 -95.822  1.00  0.00           H  
ATOM   2891  N   ALA A 180      -0.171  18.280 -94.390  1.00  0.00           N  
ATOM   2892  CA  ALA A 180      -1.093  18.420 -93.271  1.00  0.00           C  
ATOM   2893  C   ALA A 180      -0.943  17.235 -92.334  1.00  0.00           C  
ATOM   2894  O   ALA A 180      -0.938  17.419 -91.110  1.00  0.00           O  
ATOM   2895  CB  ALA A 180      -2.529  18.537 -93.764  1.00  0.00           C  
ATOM   2896  H   ALA A 180      -0.531  18.248 -95.349  1.00  0.00           H  
ATOM   2897  HA  ALA A 180      -0.834  19.331 -92.731  1.00  0.00           H  
ATOM   2898 1HB  ALA A 180      -3.200  18.627 -92.910  1.00  0.00           H  
ATOM   2899 2HB  ALA A 180      -2.625  19.421 -94.396  1.00  0.00           H  
ATOM   2900 3HB  ALA A 180      -2.788  17.650 -94.338  1.00  0.00           H  
ATOM   2901  N   ARG A 181      -0.746  16.036 -92.891  1.00  0.00           N  
ATOM   2902  CA  ARG A 181      -0.596  14.847 -92.076  1.00  0.00           C  
ATOM   2903  C   ARG A 181       0.657  14.928 -91.220  1.00  0.00           C  
ATOM   2904  O   ARG A 181       0.606  14.597 -90.034  1.00  0.00           O  
ATOM   2905  CB  ARG A 181      -0.533  13.604 -92.950  1.00  0.00           C  
ATOM   2906  CG  ARG A 181      -1.811  13.294 -93.714  1.00  0.00           C  
ATOM   2907  CD  ARG A 181      -2.674  12.336 -92.977  1.00  0.00           C  
ATOM   2908  NE  ARG A 181      -3.349  12.967 -91.854  1.00  0.00           N  
ATOM   2909  CZ  ARG A 181      -4.002  12.302 -90.882  1.00  0.00           C  
ATOM   2910  NH1 ARG A 181      -4.060  10.989 -90.909  1.00  0.00           N1+
ATOM   2911  NH2 ARG A 181      -4.586  12.969 -89.901  1.00  0.00           N  
ATOM   2912  H   ARG A 181      -0.766  15.947 -93.910  1.00  0.00           H  
ATOM   2913  HA  ARG A 181      -1.461  14.767 -91.418  1.00  0.00           H  
ATOM   2914 1HB  ARG A 181       0.269  13.711 -93.679  1.00  0.00           H  
ATOM   2915 2HB  ARG A 181      -0.300  12.736 -92.333  1.00  0.00           H  
ATOM   2916 1HG  ARG A 181      -2.375  14.215 -93.868  1.00  0.00           H  
ATOM   2917 2HG  ARG A 181      -1.560  12.856 -94.681  1.00  0.00           H  
ATOM   2918 1HD  ARG A 181      -3.432  11.937 -93.650  1.00  0.00           H  
ATOM   2919 2HD  ARG A 181      -2.064  11.519 -92.592  1.00  0.00           H  
ATOM   2920  HE  ARG A 181      -3.326  13.977 -91.799  1.00  0.00           H  
ATOM   2921 1HH1 ARG A 181      -3.614  10.479 -91.658  1.00  0.00           H  
ATOM   2922 2HH1 ARG A 181      -4.550  10.490 -90.180  1.00  0.00           H  
ATOM   2923 1HH2 ARG A 181      -4.541  13.979 -89.881  1.00  0.00           H  
ATOM   2924 2HH2 ARG A 181      -5.075  12.470 -89.173  1.00  0.00           H  
ATOM   2925  N   MET A 182       1.773  15.410 -91.784  1.00  0.00           N  
ATOM   2926  CA  MET A 182       2.980  15.530 -90.984  1.00  0.00           C  
ATOM   2927  C   MET A 182       2.813  16.573 -89.894  1.00  0.00           C  
ATOM   2928  O   MET A 182       3.299  16.370 -88.779  1.00  0.00           O  
ATOM   2929  CB  MET A 182       4.173  15.876 -91.874  1.00  0.00           C  
ATOM   2930  CG  MET A 182       4.578  14.772 -92.841  1.00  0.00           C  
ATOM   2931  SD  MET A 182       5.920  15.268 -93.939  1.00  0.00           S  
ATOM   2932  CE  MET A 182       7.323  15.151 -92.832  1.00  0.00           C  
ATOM   2933  H   MET A 182       1.787  15.619 -92.787  1.00  0.00           H  
ATOM   2934  HA  MET A 182       3.171  14.573 -90.499  1.00  0.00           H  
ATOM   2935 1HB  MET A 182       3.943  16.765 -92.459  1.00  0.00           H  
ATOM   2936 2HB  MET A 182       5.037  16.108 -91.250  1.00  0.00           H  
ATOM   2937 1HG  MET A 182       4.898  13.896 -92.279  1.00  0.00           H  
ATOM   2938 2HG  MET A 182       3.720  14.491 -93.451  1.00  0.00           H  
ATOM   2939 1HE  MET A 182       8.232  15.428 -93.366  1.00  0.00           H  
ATOM   2940 2HE  MET A 182       7.178  15.826 -91.987  1.00  0.00           H  
ATOM   2941 3HE  MET A 182       7.414  14.127 -92.467  1.00  0.00           H  
ATOM   2942  N   LYS A 183       2.132  17.682 -90.204  1.00  0.00           N  
ATOM   2943  CA  LYS A 183       1.966  18.755 -89.239  1.00  0.00           C  
ATOM   2944  C   LYS A 183       1.068  18.283 -88.105  1.00  0.00           C  
ATOM   2945  O   LYS A 183       1.334  18.584 -86.945  1.00  0.00           O  
ATOM   2946  CB  LYS A 183       1.383  20.003 -89.904  1.00  0.00           C  
ATOM   2947  CG  LYS A 183       2.337  20.713 -90.855  1.00  0.00           C  
ATOM   2948  CD  LYS A 183       1.637  21.838 -91.603  1.00  0.00           C  
ATOM   2949  CE  LYS A 183       2.550  22.461 -92.648  1.00  0.00           C  
ATOM   2950  NZ  LYS A 183       1.851  23.505 -93.446  1.00  0.00           N1+
ATOM   2951  H   LYS A 183       1.762  17.793 -91.155  1.00  0.00           H  
ATOM   2952  HA  LYS A 183       2.945  19.008 -88.830  1.00  0.00           H  
ATOM   2953 1HB  LYS A 183       0.490  19.732 -90.467  1.00  0.00           H  
ATOM   2954 2HB  LYS A 183       1.082  20.717 -89.137  1.00  0.00           H  
ATOM   2955 1HG  LYS A 183       3.172  21.129 -90.290  1.00  0.00           H  
ATOM   2956 2HG  LYS A 183       2.730  19.998 -91.577  1.00  0.00           H  
ATOM   2957 1HD  LYS A 183       0.746  21.447 -92.097  1.00  0.00           H  
ATOM   2958 2HD  LYS A 183       1.330  22.609 -90.896  1.00  0.00           H  
ATOM   2959 1HE  LYS A 183       3.410  22.913 -92.156  1.00  0.00           H  
ATOM   2960 2HE  LYS A 183       2.911  21.687 -93.324  1.00  0.00           H  
ATOM   2961 1HZ  LYS A 183       2.489  23.893 -94.127  1.00  0.00           H  
ATOM   2962 2HZ  LYS A 183       1.061  23.093 -93.922  1.00  0.00           H  
ATOM   2963 3HZ  LYS A 183       1.528  24.239 -92.832  1.00  0.00           H  
ATOM   2964  N   GLN A 184       0.040  17.498 -88.423  1.00  0.00           N  
ATOM   2965  CA  GLN A 184      -0.833  16.970 -87.387  1.00  0.00           C  
ATOM   2966  C   GLN A 184      -0.122  15.950 -86.494  1.00  0.00           C  
ATOM   2967  O   GLN A 184      -0.326  15.962 -85.271  1.00  0.00           O  
ATOM   2968  CB  GLN A 184      -2.073  16.333 -88.021  1.00  0.00           C  
ATOM   2969  CG  GLN A 184      -3.053  17.332 -88.611  1.00  0.00           C  
ATOM   2970  CD  GLN A 184      -4.213  16.656 -89.318  1.00  0.00           C  
ATOM   2971  NE2 GLN A 184      -5.430  17.072 -88.987  1.00  0.00           N  
ATOM   2972  OE1 GLN A 184      -4.017  15.769 -90.153  1.00  0.00           O  
ATOM   2973  H   GLN A 184      -0.172  17.322 -89.410  1.00  0.00           H  
ATOM   2974  HA  GLN A 184      -1.148  17.794 -86.748  1.00  0.00           H  
ATOM   2975 1HB  GLN A 184      -1.766  15.653 -88.816  1.00  0.00           H  
ATOM   2976 2HB  GLN A 184      -2.602  15.744 -87.272  1.00  0.00           H  
ATOM   2977 1HG  GLN A 184      -3.456  17.949 -87.807  1.00  0.00           H  
ATOM   2978 2HG  GLN A 184      -2.529  17.956 -89.334  1.00  0.00           H  
ATOM   2979 1HE2 GLN A 184      -6.234  16.663 -89.421  1.00  0.00           H  
ATOM   2980 2HE2 GLN A 184      -5.544  17.795 -88.305  1.00  0.00           H  
ATOM   2981  N   GLN A 185       0.723  15.089 -87.079  1.00  0.00           N  
ATOM   2982  CA  GLN A 185       1.456  14.075 -86.319  1.00  0.00           C  
ATOM   2983  C   GLN A 185       2.479  14.755 -85.419  1.00  0.00           C  
ATOM   2984  O   GLN A 185       2.720  14.318 -84.292  1.00  0.00           O  
ATOM   2985  CB  GLN A 185       2.150  13.080 -87.253  1.00  0.00           C  
ATOM   2986  CG  GLN A 185       1.200  12.146 -87.983  1.00  0.00           C  
ATOM   2987  CD  GLN A 185       1.914  11.270 -88.995  1.00  0.00           C  
ATOM   2988  NE2 GLN A 185       1.156  10.716 -89.935  1.00  0.00           N  
ATOM   2989  OE1 GLN A 185       3.133  11.093 -88.933  1.00  0.00           O  
ATOM   2990  H   GLN A 185       0.814  15.109 -88.103  1.00  0.00           H  
ATOM   2991  HA  GLN A 185       0.746  13.526 -85.699  1.00  0.00           H  
ATOM   2992 1HB  GLN A 185       2.727  13.625 -88.001  1.00  0.00           H  
ATOM   2993 2HB  GLN A 185       2.849  12.470 -86.681  1.00  0.00           H  
ATOM   2994 1HG  GLN A 185       0.712  11.498 -87.254  1.00  0.00           H  
ATOM   2995 2HG  GLN A 185       0.455  12.741 -88.511  1.00  0.00           H  
ATOM   2996 1HE2 GLN A 185       1.572  10.128 -90.631  1.00  0.00           H  
ATOM   2997 2HE2 GLN A 185       0.171  10.886 -89.949  1.00  0.00           H  
ATOM   2998  N   HIS A 186       3.059  15.844 -85.926  1.00  0.00           N  
ATOM   2999  CA  HIS A 186       3.989  16.698 -85.209  1.00  0.00           C  
ATOM   3000  C   HIS A 186       3.355  17.303 -83.976  1.00  0.00           C  
ATOM   3001  O   HIS A 186       3.893  17.192 -82.864  1.00  0.00           O  
ATOM   3002  CB  HIS A 186       4.506  17.817 -86.120  1.00  0.00           C  
ATOM   3003  CG  HIS A 186       5.228  18.904 -85.386  1.00  0.00           C  
ATOM   3004  CD2 HIS A 186       4.847  20.159 -85.050  1.00  0.00           C  
ATOM   3005  ND1 HIS A 186       6.512  18.751 -84.906  1.00  0.00           N  
ATOM   3006  CE1 HIS A 186       6.889  19.867 -84.306  1.00  0.00           C  
ATOM   3007  NE2 HIS A 186       5.898  20.735 -84.380  1.00  0.00           N  
ATOM   3008  H   HIS A 186       2.870  16.083 -86.903  1.00  0.00           H  
ATOM   3009  HA  HIS A 186       4.843  16.109 -84.879  1.00  0.00           H  
ATOM   3010 1HB  HIS A 186       5.185  17.397 -86.863  1.00  0.00           H  
ATOM   3011 2HB  HIS A 186       3.670  18.265 -86.656  1.00  0.00           H  
ATOM   3012  HD2 HIS A 186       3.886  20.624 -85.270  1.00  0.00           H  
ATOM   3013  HE1 HIS A 186       7.855  20.040 -83.832  1.00  0.00           H  
ATOM   3014  HE2 HIS A 186       5.905  21.674 -84.006  1.00  0.00           H  
ATOM   3015  N   MET A 187       2.180  17.906 -84.156  1.00  0.00           N  
ATOM   3016  CA  MET A 187       1.442  18.492 -83.059  1.00  0.00           C  
ATOM   3017  C   MET A 187       1.008  17.432 -82.060  1.00  0.00           C  
ATOM   3018  O   MET A 187       1.038  17.662 -80.846  1.00  0.00           O  
ATOM   3019  CB  MET A 187       0.230  19.255 -83.592  1.00  0.00           C  
ATOM   3020  CG  MET A 187       0.571  20.546 -84.323  1.00  0.00           C  
ATOM   3021  SD  MET A 187      -0.888  21.537 -84.701  1.00  0.00           S  
ATOM   3022  CE  MET A 187      -1.607  20.586 -86.036  1.00  0.00           C  
ATOM   3023  H   MET A 187       1.811  17.994 -85.109  1.00  0.00           H  
ATOM   3024  HA  MET A 187       2.095  19.190 -82.536  1.00  0.00           H  
ATOM   3025 1HB  MET A 187      -0.326  18.620 -84.279  1.00  0.00           H  
ATOM   3026 2HB  MET A 187      -0.435  19.505 -82.764  1.00  0.00           H  
ATOM   3027 1HG  MET A 187       1.245  21.144 -83.710  1.00  0.00           H  
ATOM   3028 2HG  MET A 187       1.079  20.312 -85.258  1.00  0.00           H  
ATOM   3029 1HE  MET A 187      -2.520  21.072 -86.380  1.00  0.00           H  
ATOM   3030 2HE  MET A 187      -0.896  20.522 -86.862  1.00  0.00           H  
ATOM   3031 3HE  MET A 187      -1.842  19.581 -85.682  1.00  0.00           H  
ATOM   3032  N   THR A 188       0.647  16.247 -82.566  1.00  0.00           N  
ATOM   3033  CA  THR A 188       0.255  15.160 -81.699  1.00  0.00           C  
ATOM   3034  C   THR A 188       1.442  14.707 -80.861  1.00  0.00           C  
ATOM   3035  O   THR A 188       1.293  14.541 -79.648  1.00  0.00           O  
ATOM   3036  CB  THR A 188      -0.305  13.975 -82.508  1.00  0.00           C  
ATOM   3037  CG2 THR A 188      -0.700  12.836 -81.581  1.00  0.00           C  
ATOM   3038  OG1 THR A 188      -1.453  14.401 -83.252  1.00  0.00           O  
ATOM   3039  H   THR A 188       0.590  16.112 -83.572  1.00  0.00           H  
ATOM   3040  HA  THR A 188      -0.528  15.517 -81.029  1.00  0.00           H  
ATOM   3041  HB  THR A 188       0.453  13.621 -83.206  1.00  0.00           H  
ATOM   3042  HG1 THR A 188      -1.185  15.043 -83.914  1.00  0.00           H  
ATOM   3043 1HG2 THR A 188      -1.093  12.007 -82.170  1.00  0.00           H  
ATOM   3044 2HG2 THR A 188       0.173  12.502 -81.022  1.00  0.00           H  
ATOM   3045 3HG2 THR A 188      -1.465  13.181 -80.886  1.00  0.00           H  
ATOM   3046  N   ALA A 189       2.624  14.542 -81.474  1.00  0.00           N  
ATOM   3047  CA  ALA A 189       3.800  14.095 -80.740  1.00  0.00           C  
ATOM   3048  C   ALA A 189       4.162  15.072 -79.634  1.00  0.00           C  
ATOM   3049  O   ALA A 189       4.574  14.668 -78.543  1.00  0.00           O  
ATOM   3050  CB  ALA A 189       4.977  13.909 -81.686  1.00  0.00           C  
ATOM   3051  H   ALA A 189       2.700  14.683 -82.487  1.00  0.00           H  
ATOM   3052  HA  ALA A 189       3.566  13.137 -80.277  1.00  0.00           H  
ATOM   3053 1HB  ALA A 189       5.848  13.576 -81.123  1.00  0.00           H  
ATOM   3054 2HB  ALA A 189       4.725  13.162 -82.439  1.00  0.00           H  
ATOM   3055 3HB  ALA A 189       5.202  14.856 -82.177  1.00  0.00           H  
ATOM   3056  N   TYR A 190       4.007  16.368 -79.919  1.00  0.00           N  
ATOM   3057  CA  TYR A 190       4.246  17.404 -78.934  1.00  0.00           C  
ATOM   3058  C   TYR A 190       3.301  17.266 -77.758  1.00  0.00           C  
ATOM   3059  O   TYR A 190       3.713  17.340 -76.590  1.00  0.00           O  
ATOM   3060  CB  TYR A 190       4.107  18.789 -79.570  1.00  0.00           C  
ATOM   3061  CG  TYR A 190       4.446  19.928 -78.633  1.00  0.00           C  
ATOM   3062  CD1 TYR A 190       5.771  20.285 -78.427  1.00  0.00           C  
ATOM   3063  CD2 TYR A 190       3.433  20.614 -77.980  1.00  0.00           C  
ATOM   3064  CE1 TYR A 190       6.080  21.325 -77.572  1.00  0.00           C  
ATOM   3065  CE2 TYR A 190       3.743  21.653 -77.125  1.00  0.00           C  
ATOM   3066  CZ  TYR A 190       5.060  22.009 -76.920  1.00  0.00           C  
ATOM   3067  OH  TYR A 190       5.369  23.044 -76.068  1.00  0.00           O  
ATOM   3068  H   TYR A 190       3.732  16.648 -80.867  1.00  0.00           H  
ATOM   3069  HA  TYR A 190       5.263  17.295 -78.557  1.00  0.00           H  
ATOM   3070 1HB  TYR A 190       4.761  18.858 -80.440  1.00  0.00           H  
ATOM   3071 2HB  TYR A 190       3.084  18.929 -79.917  1.00  0.00           H  
ATOM   3072  HD1 TYR A 190       6.567  19.746 -78.940  1.00  0.00           H  
ATOM   3073  HD2 TYR A 190       2.392  20.332 -78.141  1.00  0.00           H  
ATOM   3074  HE1 TYR A 190       7.121  21.605 -77.410  1.00  0.00           H  
ATOM   3075  HE2 TYR A 190       2.947  22.192 -76.611  1.00  0.00           H  
ATOM   3076  HH  TYR A 190       4.560  23.402 -75.694  1.00  0.00           H  
ATOM   3077  N   LEU A 191       2.018  17.070 -78.058  1.00  0.00           N  
ATOM   3078  CA  LEU A 191       1.054  16.910 -76.990  1.00  0.00           C  
ATOM   3079  C   LEU A 191       1.343  15.640 -76.198  1.00  0.00           C  
ATOM   3080  O   LEU A 191       1.143  15.621 -74.977  1.00  0.00           O  
ATOM   3081  CB  LEU A 191      -0.369  16.862 -77.562  1.00  0.00           C  
ATOM   3082  CG  LEU A 191      -1.501  16.850 -76.527  1.00  0.00           C  
ATOM   3083  CD1 LEU A 191      -1.475  18.147 -75.729  1.00  0.00           C  
ATOM   3084  CD2 LEU A 191      -2.836  16.671 -77.236  1.00  0.00           C  
ATOM   3085  H   LEU A 191       1.705  17.100 -79.037  1.00  0.00           H  
ATOM   3086  HA  LEU A 191       1.134  17.766 -76.321  1.00  0.00           H  
ATOM   3087 1HB  LEU A 191      -0.515  17.730 -78.203  1.00  0.00           H  
ATOM   3088 2HB  LEU A 191      -0.468  15.964 -78.172  1.00  0.00           H  
ATOM   3089  HG  LEU A 191      -1.348  16.026 -75.829  1.00  0.00           H  
ATOM   3090 1HD1 LEU A 191      -2.279  18.138 -74.994  1.00  0.00           H  
ATOM   3091 2HD1 LEU A 191      -0.517  18.239 -75.217  1.00  0.00           H  
ATOM   3092 3HD1 LEU A 191      -1.609  18.991 -76.404  1.00  0.00           H  
ATOM   3093 1HD2 LEU A 191      -3.640  16.662 -76.500  1.00  0.00           H  
ATOM   3094 2HD2 LEU A 191      -2.990  17.495 -77.933  1.00  0.00           H  
ATOM   3095 3HD2 LEU A 191      -2.833  15.729 -77.783  1.00  0.00           H  
ATOM   3096  N   GLU A 192       1.775  14.559 -76.878  1.00  0.00           N  
ATOM   3097  CA  GLU A 192       2.103  13.327 -76.174  1.00  0.00           C  
ATOM   3098  C   GLU A 192       3.292  13.550 -75.252  1.00  0.00           C  
ATOM   3099  O   GLU A 192       3.303  13.041 -74.133  1.00  0.00           O  
ATOM   3100  CB  GLU A 192       2.411  12.204 -77.167  1.00  0.00           C  
ATOM   3101  CG  GLU A 192       1.198  11.686 -77.926  1.00  0.00           C  
ATOM   3102  CD  GLU A 192       1.559  10.706 -79.007  1.00  0.00           C  
ATOM   3103  OE1 GLU A 192       2.727  10.542 -79.268  1.00  0.00           O  
ATOM   3104  OE2 GLU A 192       0.666  10.120 -79.573  1.00  0.00           O1-
ATOM   3105  H   GLU A 192       1.858  14.594 -77.901  1.00  0.00           H  
ATOM   3106  HA  GLU A 192       1.243  13.032 -75.573  1.00  0.00           H  
ATOM   3107 1HB  GLU A 192       3.139  12.554 -77.899  1.00  0.00           H  
ATOM   3108 2HB  GLU A 192       2.858  11.363 -76.637  1.00  0.00           H  
ATOM   3109 1HG  GLU A 192       0.522  11.200 -77.223  1.00  0.00           H  
ATOM   3110 2HG  GLU A 192       0.672  12.531 -78.369  1.00  0.00           H  
ATOM   3111  N   ALA A 193       4.282  14.345 -75.672  1.00  0.00           N  
ATOM   3112  CA  ALA A 193       5.410  14.617 -74.793  1.00  0.00           C  
ATOM   3113  C   ALA A 193       4.937  15.415 -73.580  1.00  0.00           C  
ATOM   3114  O   ALA A 193       5.417  15.212 -72.460  1.00  0.00           O  
ATOM   3115  CB  ALA A 193       6.505  15.366 -75.538  1.00  0.00           C  
ATOM   3116  H   ALA A 193       4.279  14.703 -76.636  1.00  0.00           H  
ATOM   3117  HA  ALA A 193       5.809  13.664 -74.449  1.00  0.00           H  
ATOM   3118 1HB  ALA A 193       7.334  15.568 -74.860  1.00  0.00           H  
ATOM   3119 2HB  ALA A 193       6.858  14.759 -76.372  1.00  0.00           H  
ATOM   3120 3HB  ALA A 193       6.108  16.306 -75.917  1.00  0.00           H  
ATOM   3121  N   GLN A 194       3.972  16.320 -73.809  1.00  0.00           N  
ATOM   3122  CA  GLN A 194       3.481  17.160 -72.732  1.00  0.00           C  
ATOM   3123  C   GLN A 194       2.628  16.387 -71.726  1.00  0.00           C  
ATOM   3124  O   GLN A 194       2.828  16.581 -70.522  1.00  0.00           O  
ATOM   3125  CB  GLN A 194       2.673  18.327 -73.308  1.00  0.00           C  
ATOM   3126  CG  GLN A 194       3.516  19.391 -73.990  1.00  0.00           C  
ATOM   3127  CD  GLN A 194       4.394  20.148 -73.012  1.00  0.00           C  
ATOM   3128  NE2 GLN A 194       5.698  20.143 -73.262  1.00  0.00           N  
ATOM   3129  OE1 GLN A 194       3.904  20.733 -72.041  1.00  0.00           O  
ATOM   3130  H   GLN A 194       3.636  16.443 -74.769  1.00  0.00           H  
ATOM   3131  HA  GLN A 194       4.335  17.558 -72.186  1.00  0.00           H  
ATOM   3132 1HB  GLN A 194       1.956  17.948 -74.036  1.00  0.00           H  
ATOM   3133 2HB  GLN A 194       2.107  18.806 -72.510  1.00  0.00           H  
ATOM   3134 1HG  GLN A 194       4.160  18.912 -74.727  1.00  0.00           H  
ATOM   3135 2HG  GLN A 194       2.854  20.105 -74.480  1.00  0.00           H  
ATOM   3136 1HE2 GLN A 194       6.327  20.626 -72.651  1.00  0.00           H  
ATOM   3137 2HE2 GLN A 194       6.053  19.656 -74.060  1.00  0.00           H  
ATOM   3138  N   LEU A 195       1.759  15.469 -72.173  1.00  0.00           N  
ATOM   3139  CA  LEU A 195       1.023  14.677 -71.186  1.00  0.00           C  
ATOM   3140  C   LEU A 195       1.945  13.646 -70.545  1.00  0.00           C  
ATOM   3141  O   LEU A 195       1.730  13.276 -69.390  1.00  0.00           O  
ATOM   3142  CB  LEU A 195      -0.171  13.973 -71.843  1.00  0.00           C  
ATOM   3143  CG  LEU A 195       0.179  12.902 -72.885  1.00  0.00           C  
ATOM   3144  CD1 LEU A 195       0.231  11.537 -72.213  1.00  0.00           C  
ATOM   3145  CD2 LEU A 195      -0.854  12.924 -74.001  1.00  0.00           C  
ATOM   3146  H   LEU A 195       1.545  15.409 -73.180  1.00  0.00           H  
ATOM   3147  HA  LEU A 195       0.649  15.348 -70.414  1.00  0.00           H  
ATOM   3148 1HB  LEU A 195      -0.764  13.496 -71.064  1.00  0.00           H  
ATOM   3149 2HB  LEU A 195      -0.790  14.723 -72.334  1.00  0.00           H  
ATOM   3150  HG  LEU A 195       1.166  13.107 -73.300  1.00  0.00           H  
ATOM   3151 1HD1 LEU A 195       0.480  10.776 -72.953  1.00  0.00           H  
ATOM   3152 2HD1 LEU A 195       0.991  11.544 -71.432  1.00  0.00           H  
ATOM   3153 3HD1 LEU A 195      -0.740  11.311 -71.773  1.00  0.00           H  
ATOM   3154 1HD2 LEU A 195      -0.605  12.163 -74.742  1.00  0.00           H  
ATOM   3155 2HD2 LEU A 195      -1.842  12.717 -73.588  1.00  0.00           H  
ATOM   3156 3HD2 LEU A 195      -0.857  13.905 -74.476  1.00  0.00           H  
ATOM   3157  N   THR A 196       2.994  13.197 -71.254  1.00  0.00           N  
ATOM   3158  CA  THR A 196       3.928  12.287 -70.619  1.00  0.00           C  
ATOM   3159  C   THR A 196       4.636  13.000 -69.483  1.00  0.00           C  
ATOM   3160  O   THR A 196       4.712  12.468 -68.375  1.00  0.00           O  
ATOM   3161  CB  THR A 196       4.960  11.742 -71.625  1.00  0.00           C  
ATOM   3162  CG2 THR A 196       5.967  10.844 -70.923  1.00  0.00           C  
ATOM   3163  OG1 THR A 196       4.286  10.992 -72.645  1.00  0.00           O  
ATOM   3164  H   THR A 196       3.116  13.450 -72.245  1.00  0.00           H  
ATOM   3165  HA  THR A 196       3.370  11.443 -70.216  1.00  0.00           H  
ATOM   3166  HB  THR A 196       5.486  12.573 -72.093  1.00  0.00           H  
ATOM   3167  HG1 THR A 196       3.771  11.589 -73.192  1.00  0.00           H  
ATOM   3168 1HG2 THR A 196       6.688  10.469 -71.649  1.00  0.00           H  
ATOM   3169 2HG2 THR A 196       6.488  11.415 -70.154  1.00  0.00           H  
ATOM   3170 3HG2 THR A 196       5.447  10.006 -70.461  1.00  0.00           H  
ATOM   3171  N   ALA A 197       5.107  14.237 -69.725  1.00  0.00           N  
ATOM   3172  CA  ALA A 197       5.787  14.966 -68.670  1.00  0.00           C  
ATOM   3173  C   ALA A 197       4.826  15.233 -67.530  1.00  0.00           C  
ATOM   3174  O   ALA A 197       5.186  15.103 -66.365  1.00  0.00           O  
ATOM   3175  CB  ALA A 197       6.365  16.270 -69.201  1.00  0.00           C  
ATOM   3176  H   ALA A 197       5.041  14.648 -70.665  1.00  0.00           H  
ATOM   3177  HA  ALA A 197       6.604  14.346 -68.302  1.00  0.00           H  
ATOM   3178 1HB  ALA A 197       6.858  16.806 -68.390  1.00  0.00           H  
ATOM   3179 2HB  ALA A 197       7.089  16.054 -69.986  1.00  0.00           H  
ATOM   3180 3HB  ALA A 197       5.563  16.885 -69.606  1.00  0.00           H  
ATOM   3181  N   TRP A 198       3.569  15.537 -67.865  1.00  0.00           N  
ATOM   3182  CA  TRP A 198       2.561  15.836 -66.872  1.00  0.00           C  
ATOM   3183  C   TRP A 198       2.373  14.648 -65.954  1.00  0.00           C  
ATOM   3184  O   TRP A 198       2.425  14.800 -64.732  1.00  0.00           O  
ATOM   3185  CB  TRP A 198       1.233  16.195 -67.540  1.00  0.00           C  
ATOM   3186  CG  TRP A 198       0.162  16.590 -66.568  1.00  0.00           C  
ATOM   3187  CD1 TRP A 198       0.325  16.865 -65.243  1.00  0.00           C  
ATOM   3188  CD2 TRP A 198      -1.250  16.760 -66.843  1.00  0.00           C  
ATOM   3189  CE2 TRP A 198      -1.857  17.132 -65.640  1.00  0.00           C  
ATOM   3190  CE3 TRP A 198      -2.035  16.627 -67.995  1.00  0.00           C  
ATOM   3191  NE1 TRP A 198      -0.882  17.190 -64.676  1.00  0.00           N  
ATOM   3192  CZ2 TRP A 198      -3.218  17.375 -65.550  1.00  0.00           C  
ATOM   3193  CZ3 TRP A 198      -3.400  16.872 -67.905  1.00  0.00           C  
ATOM   3194  CH2 TRP A 198      -3.976  17.236 -66.714  1.00  0.00           C  
ATOM   3195  H   TRP A 198       3.322  15.634 -68.852  1.00  0.00           H  
ATOM   3196  HA  TRP A 198       2.896  16.691 -66.286  1.00  0.00           H  
ATOM   3197 1HB  TRP A 198       1.386  17.020 -68.235  1.00  0.00           H  
ATOM   3198 2HB  TRP A 198       0.874  15.343 -68.117  1.00  0.00           H  
ATOM   3199  HD1 TRP A 198       1.274  16.831 -64.712  1.00  0.00           H  
ATOM   3200  HE1 TRP A 198      -1.031  17.432 -63.707  1.00  0.00           H  
ATOM   3201  HE3 TRP A 198      -1.582  16.341 -68.944  1.00  0.00           H  
ATOM   3202  HZ2 TRP A 198      -3.694  17.665 -64.614  1.00  0.00           H  
ATOM   3203  HZ3 TRP A 198      -4.004  16.765 -68.806  1.00  0.00           H  
ATOM   3204  HH2 TRP A 198      -5.050  17.421 -66.679  1.00  0.00           H  
ATOM   3205  N   GLU A 199       2.183  13.451 -66.518  1.00  0.00           N  
ATOM   3206  CA  GLU A 199       1.957  12.304 -65.662  1.00  0.00           C  
ATOM   3207  C   GLU A 199       3.174  12.000 -64.789  1.00  0.00           C  
ATOM   3208  O   GLU A 199       3.019  11.710 -63.595  1.00  0.00           O  
ATOM   3209  CB  GLU A 199       1.605  11.080 -66.510  1.00  0.00           C  
ATOM   3210  CG  GLU A 199       1.221   9.846 -65.704  1.00  0.00           C  
ATOM   3211  CD  GLU A 199       0.782   8.697 -66.568  1.00  0.00           C  
ATOM   3212  OE1 GLU A 199       0.837   8.825 -67.768  1.00  0.00           O  
ATOM   3213  OE2 GLU A 199       0.391   7.690 -66.027  1.00  0.00           O1-
ATOM   3214  H   GLU A 199       2.158  13.360 -67.538  1.00  0.00           H  
ATOM   3215  HA  GLU A 199       1.122  12.527 -64.999  1.00  0.00           H  
ATOM   3216 1HB  GLU A 199       0.771  11.321 -67.169  1.00  0.00           H  
ATOM   3217 2HB  GLU A 199       2.454  10.817 -67.140  1.00  0.00           H  
ATOM   3218 1HG  GLU A 199       2.079   9.532 -65.110  1.00  0.00           H  
ATOM   3219 2HG  GLU A 199       0.417  10.109 -65.019  1.00  0.00           H  
ATOM   3220  N   ILE A 200       4.393  12.092 -65.353  1.00  0.00           N  
ATOM   3221  CA  ILE A 200       5.574  11.749 -64.577  1.00  0.00           C  
ATOM   3222  C   ILE A 200       5.803  12.799 -63.486  1.00  0.00           C  
ATOM   3223  O   ILE A 200       6.088  12.433 -62.343  1.00  0.00           O  
ATOM   3224  CB  ILE A 200       6.819  11.646 -65.478  1.00  0.00           C  
ATOM   3225  CG1 ILE A 200       6.678  10.471 -66.450  1.00  0.00           C  
ATOM   3226  CG2 ILE A 200       8.075  11.496 -64.634  1.00  0.00           C  
ATOM   3227  CD1 ILE A 200       7.717  10.460 -67.548  1.00  0.00           C  
ATOM   3228  H   ILE A 200       4.480  12.341 -66.345  1.00  0.00           H  
ATOM   3229  HA  ILE A 200       5.410  10.779 -64.107  1.00  0.00           H  
ATOM   3230  HB  ILE A 200       6.905  12.547 -66.084  1.00  0.00           H  
ATOM   3231 1HG1 ILE A 200       6.753   9.533 -65.900  1.00  0.00           H  
ATOM   3232 2HG1 ILE A 200       5.693  10.499 -66.915  1.00  0.00           H  
ATOM   3233 1HG2 ILE A 200       8.945  11.424 -65.287  1.00  0.00           H  
ATOM   3234 2HG2 ILE A 200       8.181  12.363 -63.983  1.00  0.00           H  
ATOM   3235 3HG2 ILE A 200       8.001  10.593 -64.028  1.00  0.00           H  
ATOM   3236 1HD1 ILE A 200       7.552   9.598 -68.196  1.00  0.00           H  
ATOM   3237 2HD1 ILE A 200       7.637  11.375 -68.134  1.00  0.00           H  
ATOM   3238 3HD1 ILE A 200       8.711  10.396 -67.107  1.00  0.00           H  
ATOM   3239  N   GLU A 201       5.704  14.094 -63.828  1.00  0.00           N  
ATOM   3240  CA  GLU A 201       5.950  15.156 -62.862  1.00  0.00           C  
ATOM   3241  C   GLU A 201       4.956  15.083 -61.706  1.00  0.00           C  
ATOM   3242  O   GLU A 201       5.350  15.281 -60.551  1.00  0.00           O  
ATOM   3243  CB  GLU A 201       5.864  16.525 -63.541  1.00  0.00           C  
ATOM   3244  CG  GLU A 201       7.006  16.822 -64.503  1.00  0.00           C  
ATOM   3245  CD  GLU A 201       6.827  18.120 -65.241  1.00  0.00           C  
ATOM   3246  OE1 GLU A 201       6.040  18.925 -64.804  1.00  0.00           O  
ATOM   3247  OE2 GLU A 201       7.477  18.306 -66.242  1.00  0.00           O1-
ATOM   3248  H   GLU A 201       5.460  14.352 -64.788  1.00  0.00           H  
ATOM   3249  HA  GLU A 201       6.955  15.029 -62.457  1.00  0.00           H  
ATOM   3250 1HB  GLU A 201       4.930  16.596 -64.099  1.00  0.00           H  
ATOM   3251 2HB  GLU A 201       5.854  17.307 -62.783  1.00  0.00           H  
ATOM   3252 1HG  GLU A 201       7.939  16.863 -63.942  1.00  0.00           H  
ATOM   3253 2HG  GLU A 201       7.082  16.008 -65.223  1.00  0.00           H  
ATOM   3254  N   SER A 202       3.677  14.760 -61.984  1.00  0.00           N  
ATOM   3255  CA  SER A 202       2.688  14.647 -60.922  1.00  0.00           C  
ATOM   3256  C   SER A 202       3.051  13.501 -60.001  1.00  0.00           C  
ATOM   3257  O   SER A 202       3.084  13.669 -58.778  1.00  0.00           O  
ATOM   3258  CB  SER A 202       1.304  14.430 -61.502  1.00  0.00           C  
ATOM   3259  OG  SER A 202       0.346  14.313 -60.487  1.00  0.00           O  
ATOM   3260  H   SER A 202       3.367  14.656 -62.956  1.00  0.00           H  
ATOM   3261  HA  SER A 202       2.684  15.577 -60.352  1.00  0.00           H  
ATOM   3262 1HB  SER A 202       1.048  15.265 -62.153  1.00  0.00           H  
ATOM   3263 2HB  SER A 202       1.303  13.528 -62.112  1.00  0.00           H  
ATOM   3264  HG  SER A 202      -0.501  14.498 -60.899  1.00  0.00           H  
ATOM   3265  N   LYS A 203       3.390  12.342 -60.574  1.00  0.00           N  
ATOM   3266  CA  LYS A 203       3.714  11.188 -59.750  1.00  0.00           C  
ATOM   3267  C   LYS A 203       4.958  11.397 -58.912  1.00  0.00           C  
ATOM   3268  O   LYS A 203       4.986  10.995 -57.747  1.00  0.00           O  
ATOM   3269  CB  LYS A 203       3.888   9.947 -60.627  1.00  0.00           C  
ATOM   3270  CG  LYS A 203       2.591   9.403 -61.210  1.00  0.00           C  
ATOM   3271  CD  LYS A 203       2.846   8.185 -62.085  1.00  0.00           C  
ATOM   3272  CE  LYS A 203       1.551   7.637 -62.665  1.00  0.00           C  
ATOM   3273  NZ  LYS A 203       1.790   6.467 -63.553  1.00  0.00           N1+
ATOM   3274  H   LYS A 203       3.360  12.245 -61.593  1.00  0.00           H  
ATOM   3275  HA  LYS A 203       2.891  11.016 -59.055  1.00  0.00           H  
ATOM   3276 1HB  LYS A 203       4.557  10.178 -61.456  1.00  0.00           H  
ATOM   3277 2HB  LYS A 203       4.352   9.152 -60.043  1.00  0.00           H  
ATOM   3278 1HG  LYS A 203       1.916   9.123 -60.400  1.00  0.00           H  
ATOM   3279 2HG  LYS A 203       2.109  10.175 -61.809  1.00  0.00           H  
ATOM   3280 1HD  LYS A 203       3.515   8.458 -62.903  1.00  0.00           H  
ATOM   3281 2HD  LYS A 203       3.326   7.406 -61.493  1.00  0.00           H  
ATOM   3282 1HE  LYS A 203       0.889   7.333 -61.855  1.00  0.00           H  
ATOM   3283 2HE  LYS A 203       1.051   8.417 -63.240  1.00  0.00           H  
ATOM   3284 1HZ  LYS A 203       0.908   6.135 -63.917  1.00  0.00           H  
ATOM   3285 2HZ  LYS A 203       2.388   6.742 -64.320  1.00  0.00           H  
ATOM   3286 3HZ  LYS A 203       2.236   5.730 -63.027  1.00  0.00           H  
ATOM   3287  N   SER A 204       5.983  12.034 -59.483  1.00  0.00           N  
ATOM   3288  CA  SER A 204       7.203  12.265 -58.741  1.00  0.00           C  
ATOM   3289  C   SER A 204       6.974  13.255 -57.609  1.00  0.00           C  
ATOM   3290  O   SER A 204       7.444  13.028 -56.493  1.00  0.00           O  
ATOM   3291  CB  SER A 204       8.286  12.779 -59.669  1.00  0.00           C  
ATOM   3292  OG  SER A 204       8.543  11.862 -60.697  1.00  0.00           O  
ATOM   3293  H   SER A 204       5.934  12.322 -60.464  1.00  0.00           H  
ATOM   3294  HA  SER A 204       7.531  11.318 -58.309  1.00  0.00           H  
ATOM   3295 1HB  SER A 204       7.977  13.732 -60.097  1.00  0.00           H  
ATOM   3296 2HB  SER A 204       9.198  12.956 -59.100  1.00  0.00           H  
ATOM   3297  HG  SER A 204       7.848  11.992 -61.347  1.00  0.00           H  
ATOM   3298  N   LYS A 205       6.220  14.333 -57.865  1.00  0.00           N  
ATOM   3299  CA  LYS A 205       5.984  15.296 -56.798  1.00  0.00           C  
ATOM   3300  C   LYS A 205       5.132  14.690 -55.695  1.00  0.00           C  
ATOM   3301  O   LYS A 205       5.426  14.910 -54.516  1.00  0.00           O  
ATOM   3302  CB  LYS A 205       5.313  16.556 -57.348  1.00  0.00           C  
ATOM   3303  CG  LYS A 205       6.223  17.432 -58.198  1.00  0.00           C  
ATOM   3304  CD  LYS A 205       5.465  18.618 -58.777  1.00  0.00           C  
ATOM   3305  CE  LYS A 205       6.379  19.509 -59.606  1.00  0.00           C  
ATOM   3306  NZ  LYS A 205       5.638  20.640 -60.227  1.00  0.00           N1+
ATOM   3307  H   LYS A 205       5.840  14.503 -58.800  1.00  0.00           H  
ATOM   3308  HA  LYS A 205       6.945  15.575 -56.364  1.00  0.00           H  
ATOM   3309 1HB  LYS A 205       4.455  16.274 -57.958  1.00  0.00           H  
ATOM   3310 2HB  LYS A 205       4.943  17.162 -56.521  1.00  0.00           H  
ATOM   3311 1HG  LYS A 205       7.047  17.802 -57.587  1.00  0.00           H  
ATOM   3312 2HG  LYS A 205       6.637  16.842 -59.016  1.00  0.00           H  
ATOM   3313 1HD  LYS A 205       4.653  18.257 -59.409  1.00  0.00           H  
ATOM   3314 2HD  LYS A 205       5.037  19.207 -57.966  1.00  0.00           H  
ATOM   3315 1HE  LYS A 205       7.167  19.912 -58.971  1.00  0.00           H  
ATOM   3316 2HE  LYS A 205       6.844  18.919 -60.395  1.00  0.00           H  
ATOM   3317 1HZ  LYS A 205       6.278  21.206 -60.767  1.00  0.00           H  
ATOM   3318 2HZ  LYS A 205       4.916  20.278 -60.834  1.00  0.00           H  
ATOM   3319 3HZ  LYS A 205       5.218  21.206 -59.504  1.00  0.00           H  
ATOM   3320  N   ILE A 206       4.138  13.872 -56.040  1.00  0.00           N  
ATOM   3321  CA  ILE A 206       3.358  13.220 -55.007  1.00  0.00           C  
ATOM   3322  C   ILE A 206       4.237  12.294 -54.197  1.00  0.00           C  
ATOM   3323  O   ILE A 206       4.131  12.291 -52.974  1.00  0.00           O  
ATOM   3324  CB  ILE A 206       2.184  12.428 -55.610  1.00  0.00           C  
ATOM   3325  CG1 ILE A 206       1.150  13.383 -56.213  1.00  0.00           C  
ATOM   3326  CG2 ILE A 206       1.542  11.541 -54.555  1.00  0.00           C  
ATOM   3327  CD1 ILE A 206       0.454  14.254 -55.192  1.00  0.00           C  
ATOM   3328  H   ILE A 206       3.875  13.734 -57.022  1.00  0.00           H  
ATOM   3329  HA  ILE A 206       2.951  13.986 -54.348  1.00  0.00           H  
ATOM   3330  HB  ILE A 206       2.548  11.803 -56.425  1.00  0.00           H  
ATOM   3331 1HG1 ILE A 206       1.635  14.031 -56.942  1.00  0.00           H  
ATOM   3332 2HG1 ILE A 206       0.390  12.808 -56.744  1.00  0.00           H  
ATOM   3333 1HG2 ILE A 206       0.714  10.989 -54.998  1.00  0.00           H  
ATOM   3334 2HG2 ILE A 206       2.282  10.840 -54.171  1.00  0.00           H  
ATOM   3335 3HG2 ILE A 206       1.170  12.159 -53.737  1.00  0.00           H  
ATOM   3336 1HD1 ILE A 206      -0.264  14.902 -55.696  1.00  0.00           H  
ATOM   3337 2HD1 ILE A 206      -0.069  13.624 -54.472  1.00  0.00           H  
ATOM   3338 3HD1 ILE A 206       1.191  14.864 -54.673  1.00  0.00           H  
ATOM   3339  N   ALA A 207       5.085  11.488 -54.847  1.00  0.00           N  
ATOM   3340  CA  ALA A 207       5.914  10.562 -54.094  1.00  0.00           C  
ATOM   3341  C   ALA A 207       6.844  11.305 -53.153  1.00  0.00           C  
ATOM   3342  O   ALA A 207       7.053  10.863 -52.024  1.00  0.00           O  
ATOM   3343  CB  ALA A 207       6.714   9.677 -55.039  1.00  0.00           C  
ATOM   3344  H   ALA A 207       5.143  11.492 -55.870  1.00  0.00           H  
ATOM   3345  HA  ALA A 207       5.259   9.933 -53.492  1.00  0.00           H  
ATOM   3346 1HB  ALA A 207       7.331   8.990 -54.460  1.00  0.00           H  
ATOM   3347 2HB  ALA A 207       6.031   9.108 -55.669  1.00  0.00           H  
ATOM   3348 3HB  ALA A 207       7.353  10.298 -55.665  1.00  0.00           H  
ATOM   3349  N   LEU A 208       7.382  12.446 -53.595  1.00  0.00           N  
ATOM   3350  CA  LEU A 208       8.271  13.211 -52.745  1.00  0.00           C  
ATOM   3351  C   LEU A 208       7.501  13.771 -51.554  1.00  0.00           C  
ATOM   3352  O   LEU A 208       8.035  13.791 -50.443  1.00  0.00           O  
ATOM   3353  CB  LEU A 208       8.920  14.352 -53.539  1.00  0.00           C  
ATOM   3354  CG  LEU A 208       9.932  13.925 -54.610  1.00  0.00           C  
ATOM   3355  CD1 LEU A 208      10.243  15.109 -55.516  1.00  0.00           C  
ATOM   3356  CD2 LEU A 208      11.193  13.404 -53.939  1.00  0.00           C  
ATOM   3357  H   LEU A 208       7.215  12.752 -54.561  1.00  0.00           H  
ATOM   3358  HA  LEU A 208       9.055  12.549 -52.381  1.00  0.00           H  
ATOM   3359 1HB  LEU A 208       8.135  14.922 -54.033  1.00  0.00           H  
ATOM   3360 2HB  LEU A 208       9.435  15.012 -52.841  1.00  0.00           H  
ATOM   3361  HG  LEU A 208       9.497  13.138 -55.228  1.00  0.00           H  
ATOM   3362 1HD1 LEU A 208      10.961  14.806 -56.278  1.00  0.00           H  
ATOM   3363 2HD1 LEU A 208       9.326  15.449 -55.998  1.00  0.00           H  
ATOM   3364 3HD1 LEU A 208      10.664  15.920 -54.923  1.00  0.00           H  
ATOM   3365 1HD2 LEU A 208      11.912  13.100 -54.701  1.00  0.00           H  
ATOM   3366 2HD2 LEU A 208      11.629  14.190 -53.323  1.00  0.00           H  
ATOM   3367 3HD2 LEU A 208      10.945  12.547 -53.312  1.00  0.00           H  
ATOM   3368  N   LEU A 209       6.243  14.193 -51.759  1.00  0.00           N  
ATOM   3369  CA  LEU A 209       5.420  14.658 -50.647  1.00  0.00           C  
ATOM   3370  C   LEU A 209       5.156  13.511 -49.669  1.00  0.00           C  
ATOM   3371  O   LEU A 209       5.184  13.725 -48.454  1.00  0.00           O  
ATOM   3372  CB  LEU A 209       4.092  15.224 -51.164  1.00  0.00           C  
ATOM   3373  CG  LEU A 209       4.190  16.536 -51.953  1.00  0.00           C  
ATOM   3374  CD1 LEU A 209       2.858  16.820 -52.635  1.00  0.00           C  
ATOM   3375  CD2 LEU A 209       4.575  17.668 -51.012  1.00  0.00           C  
ATOM   3376  H   LEU A 209       5.885  14.243 -52.719  1.00  0.00           H  
ATOM   3377  HA  LEU A 209       5.958  15.450 -50.127  1.00  0.00           H  
ATOM   3378 1HB  LEU A 209       3.626  14.483 -51.811  1.00  0.00           H  
ATOM   3379 2HB  LEU A 209       3.433  15.398 -50.313  1.00  0.00           H  
ATOM   3380  HG  LEU A 209       4.947  16.437 -52.731  1.00  0.00           H  
ATOM   3381 1HD1 LEU A 209       2.928  17.752 -53.196  1.00  0.00           H  
ATOM   3382 2HD1 LEU A 209       2.616  16.004 -53.316  1.00  0.00           H  
ATOM   3383 3HD1 LEU A 209       2.076  16.908 -51.881  1.00  0.00           H  
ATOM   3384 1HD2 LEU A 209       4.645  18.600 -51.574  1.00  0.00           H  
ATOM   3385 2HD2 LEU A 209       3.817  17.769 -50.235  1.00  0.00           H  
ATOM   3386 3HD2 LEU A 209       5.538  17.447 -50.553  1.00  0.00           H  
ATOM   3387  N   GLU A 210       4.930  12.287 -50.188  1.00  0.00           N  
ATOM   3388  CA  GLU A 210       4.695  11.145 -49.305  1.00  0.00           C  
ATOM   3389  C   GLU A 210       5.941  10.885 -48.475  1.00  0.00           C  
ATOM   3390  O   GLU A 210       5.835  10.644 -47.270  1.00  0.00           O  
ATOM   3391  CB  GLU A 210       4.326   9.896 -50.109  1.00  0.00           C  
ATOM   3392  CG  GLU A 210       2.963   9.962 -50.783  1.00  0.00           C  
ATOM   3393  CD  GLU A 210       2.689   8.778 -51.668  1.00  0.00           C  
ATOM   3394  OE1 GLU A 210       3.590   8.005 -51.889  1.00  0.00           O  
ATOM   3395  OE2 GLU A 210       1.578   8.646 -52.123  1.00  0.00           O1-
ATOM   3396  H   GLU A 210       4.859  12.179 -51.202  1.00  0.00           H  
ATOM   3397  HA  GLU A 210       3.863  11.385 -48.642  1.00  0.00           H  
ATOM   3398 1HB  GLU A 210       5.074   9.727 -50.883  1.00  0.00           H  
ATOM   3399 2HB  GLU A 210       4.332   9.026 -49.452  1.00  0.00           H  
ATOM   3400 1HG  GLU A 210       2.191  10.013 -50.015  1.00  0.00           H  
ATOM   3401 2HG  GLU A 210       2.906  10.873 -51.376  1.00  0.00           H  
ATOM   3402  N   LEU A 211       7.117  10.990 -49.107  1.00  0.00           N  
ATOM   3403  CA  LEU A 211       8.384  10.778 -48.434  1.00  0.00           C  
ATOM   3404  C   LEU A 211       8.653  11.866 -47.418  1.00  0.00           C  
ATOM   3405  O   LEU A 211       9.189  11.568 -46.352  1.00  0.00           O  
ATOM   3406  CB  LEU A 211       9.526  10.731 -49.457  1.00  0.00           C  
ATOM   3407  CG  LEU A 211       9.582   9.475 -50.335  1.00  0.00           C  
ATOM   3408  CD1 LEU A 211      10.512   9.720 -51.515  1.00  0.00           C  
ATOM   3409  CD2 LEU A 211      10.056   8.293 -49.501  1.00  0.00           C  
ATOM   3410  H   LEU A 211       7.114  11.173 -50.116  1.00  0.00           H  
ATOM   3411  HA  LEU A 211       8.342   9.822 -47.912  1.00  0.00           H  
ATOM   3412 1HB  LEU A 211       9.436  11.592 -50.117  1.00  0.00           H  
ATOM   3413 2HB  LEU A 211      10.473  10.806 -48.924  1.00  0.00           H  
ATOM   3414  HG  LEU A 211       8.589   9.263 -50.732  1.00  0.00           H  
ATOM   3415 1HD1 LEU A 211      10.552   8.827 -52.139  1.00  0.00           H  
ATOM   3416 2HD1 LEU A 211      10.139  10.557 -52.105  1.00  0.00           H  
ATOM   3417 3HD1 LEU A 211      11.512   9.951 -51.148  1.00  0.00           H  
ATOM   3418 1HD2 LEU A 211      10.096   7.400 -50.125  1.00  0.00           H  
ATOM   3419 2HD2 LEU A 211      11.050   8.503 -49.105  1.00  0.00           H  
ATOM   3420 3HD2 LEU A 211       9.364   8.129 -48.676  1.00  0.00           H  
ATOM   3421  N   GLN A 212       8.266  13.117 -47.704  1.00  0.00           N  
ATOM   3422  CA  GLN A 212       8.469  14.170 -46.720  1.00  0.00           C  
ATOM   3423  C   GLN A 212       7.630  13.877 -45.477  1.00  0.00           C  
ATOM   3424  O   GLN A 212       8.123  14.012 -44.356  1.00  0.00           O  
ATOM   3425  CB  GLN A 212       8.105  15.538 -47.302  1.00  0.00           C  
ATOM   3426  CG  GLN A 212       9.084  16.052 -48.344  1.00  0.00           C  
ATOM   3427  CD  GLN A 212       8.578  17.295 -49.050  1.00  0.00           C  
ATOM   3428  NE2 GLN A 212       9.461  17.955 -49.791  1.00  0.00           N  
ATOM   3429  OE1 GLN A 212       7.405  17.660 -48.931  1.00  0.00           O  
ATOM   3430  H   GLN A 212       7.914  13.338 -48.641  1.00  0.00           H  
ATOM   3431  HA  GLN A 212       9.523  14.183 -46.440  1.00  0.00           H  
ATOM   3432 1HB  GLN A 212       7.119  15.486 -47.764  1.00  0.00           H  
ATOM   3433 2HB  GLN A 212       8.052  16.273 -46.499  1.00  0.00           H  
ATOM   3434 1HG  GLN A 212      10.025  16.297 -47.853  1.00  0.00           H  
ATOM   3435 2HG  GLN A 212       9.244  15.275 -49.091  1.00  0.00           H  
ATOM   3436 1HE2 GLN A 212       9.185  18.783 -50.281  1.00  0.00           H  
ATOM   3437 2HE2 GLN A 212      10.402  17.624 -49.861  1.00  0.00           H  
ATOM   3438  N   GLN A 213       6.387  13.423 -45.659  1.00  0.00           N  
ATOM   3439  CA  GLN A 213       5.540  13.130 -44.511  1.00  0.00           C  
ATOM   3440  C   GLN A 213       6.036  11.910 -43.744  1.00  0.00           C  
ATOM   3441  O   GLN A 213       5.988  11.895 -42.508  1.00  0.00           O  
ATOM   3442  CB  GLN A 213       4.093  12.910 -44.960  1.00  0.00           C  
ATOM   3443  CG  GLN A 213       3.401  14.164 -45.465  1.00  0.00           C  
ATOM   3444  CD  GLN A 213       1.994  13.889 -45.961  1.00  0.00           C  
ATOM   3445  NE2 GLN A 213       1.164  14.926 -45.992  1.00  0.00           N  
ATOM   3446  OE1 GLN A 213       1.655  12.756 -46.314  1.00  0.00           O  
ATOM   3447  H   GLN A 213       6.011  13.354 -46.613  1.00  0.00           H  
ATOM   3448  HA  GLN A 213       5.570  13.982 -43.832  1.00  0.00           H  
ATOM   3449 1HB  GLN A 213       4.068  12.168 -45.758  1.00  0.00           H  
ATOM   3450 2HB  GLN A 213       3.510  12.516 -44.128  1.00  0.00           H  
ATOM   3451 1HG  GLN A 213       3.341  14.887 -44.651  1.00  0.00           H  
ATOM   3452 2HG  GLN A 213       3.979  14.579 -46.291  1.00  0.00           H  
ATOM   3453 1HE2 GLN A 213       0.223  14.805 -46.310  1.00  0.00           H  
ATOM   3454 2HE2 GLN A 213       1.480  15.828 -45.697  1.00  0.00           H  
ATOM   3455  N   ASN A 214       6.553  10.908 -44.460  1.00  0.00           N  
ATOM   3456  CA  ASN A 214       7.048   9.699 -43.819  1.00  0.00           C  
ATOM   3457  C   ASN A 214       8.372  10.000 -43.117  1.00  0.00           C  
ATOM   3458  O   ASN A 214       8.691   9.393 -42.081  1.00  0.00           O  
ATOM   3459  CB  ASN A 214       7.205   8.575 -44.827  1.00  0.00           C  
ATOM   3460  CG  ASN A 214       5.885   8.015 -45.278  1.00  0.00           C  
ATOM   3461  ND2 ASN A 214       5.818   7.604 -46.518  1.00  0.00           N  
ATOM   3462  OD1 ASN A 214       4.925   7.954 -44.501  1.00  0.00           O  
ATOM   3463  H   ASN A 214       6.532  10.964 -45.482  1.00  0.00           H  
ATOM   3464  HA  ASN A 214       6.325   9.386 -43.064  1.00  0.00           H  
ATOM   3465 1HB  ASN A 214       7.748   8.941 -45.699  1.00  0.00           H  
ATOM   3466 2HB  ASN A 214       7.796   7.772 -44.386  1.00  0.00           H  
ATOM   3467 1HD2 ASN A 214       4.965   7.222 -46.874  1.00  0.00           H  
ATOM   3468 2HD2 ASN A 214       6.620   7.672 -47.111  1.00  0.00           H  
ATOM   3469  N   GLN A 215       9.109  10.987 -43.650  1.00  0.00           N  
ATOM   3470  CA  GLN A 215      10.354  11.429 -43.054  1.00  0.00           C  
ATOM   3471  C   GLN A 215      10.045  12.025 -41.695  1.00  0.00           C  
ATOM   3472  O   GLN A 215      10.691  11.670 -40.706  1.00  0.00           O  
ATOM   3473  CB  GLN A 215      11.064  12.452 -43.945  1.00  0.00           C  
ATOM   3474  CG  GLN A 215      12.432  12.876 -43.437  1.00  0.00           C  
ATOM   3475  CD  GLN A 215      13.421  11.726 -43.409  1.00  0.00           C  
ATOM   3476  NE2 GLN A 215      14.259  11.693 -42.378  1.00  0.00           N  
ATOM   3477  OE1 GLN A 215      13.433  10.877 -44.304  1.00  0.00           O  
ATOM   3478  H   GLN A 215       8.824  11.372 -44.552  1.00  0.00           H  
ATOM   3479  HA  GLN A 215      11.007  10.565 -42.938  1.00  0.00           H  
ATOM   3480 1HB  GLN A 215      11.191  12.037 -44.945  1.00  0.00           H  
ATOM   3481 2HB  GLN A 215      10.447  13.345 -44.037  1.00  0.00           H  
ATOM   3482 1HG  GLN A 215      12.827  13.651 -44.094  1.00  0.00           H  
ATOM   3483 2HG  GLN A 215      12.328  13.263 -42.423  1.00  0.00           H  
ATOM   3484 1HE2 GLN A 215      14.934  10.957 -42.307  1.00  0.00           H  
ATOM   3485 2HE2 GLN A 215      14.215  12.401 -41.675  1.00  0.00           H  
ATOM   3486  N   LEU A 216       8.967  12.812 -41.620  1.00  0.00           N  
ATOM   3487  CA  LEU A 216       8.572  13.410 -40.364  1.00  0.00           C  
ATOM   3488  C   LEU A 216       7.870  12.432 -39.462  1.00  0.00           C  
ATOM   3489  O   LEU A 216       7.979  12.523 -38.251  1.00  0.00           O  
ATOM   3490  CB  LEU A 216       7.655  14.613 -40.620  1.00  0.00           C  
ATOM   3491  CG  LEU A 216       8.283  15.773 -41.404  1.00  0.00           C  
ATOM   3492  CD1 LEU A 216       7.274  16.907 -41.529  1.00  0.00           C  
ATOM   3493  CD2 LEU A 216       9.546  16.240 -40.696  1.00  0.00           C  
ATOM   3494  H   LEU A 216       8.480  13.071 -42.485  1.00  0.00           H  
ATOM   3495  HA  LEU A 216       9.467  13.754 -39.848  1.00  0.00           H  
ATOM   3496 1HB  LEU A 216       6.782  14.272 -41.175  1.00  0.00           H  
ATOM   3497 2HB  LEU A 216       7.319  15.005 -39.660  1.00  0.00           H  
ATOM   3498  HG  LEU A 216       8.534  15.438 -42.411  1.00  0.00           H  
ATOM   3499 1HD1 LEU A 216       7.720  17.731 -42.086  1.00  0.00           H  
ATOM   3500 2HD1 LEU A 216       6.389  16.550 -42.056  1.00  0.00           H  
ATOM   3501 3HD1 LEU A 216       6.991  17.252 -40.535  1.00  0.00           H  
ATOM   3502 1HD2 LEU A 216       9.992  17.064 -41.253  1.00  0.00           H  
ATOM   3503 2HD2 LEU A 216       9.295  16.576 -39.690  1.00  0.00           H  
ATOM   3504 3HD2 LEU A 216      10.256  15.415 -40.637  1.00  0.00           H  
ATOM   3505  N   ASN A 217       7.192  11.435 -40.016  1.00  0.00           N  
ATOM   3506  CA  ASN A 217       6.614  10.423 -39.152  1.00  0.00           C  
ATOM   3507  C   ASN A 217       7.724   9.803 -38.304  1.00  0.00           C  
ATOM   3508  O   ASN A 217       7.611   9.712 -37.071  1.00  0.00           O  
ATOM   3509  CB  ASN A 217       5.880   9.370 -39.961  1.00  0.00           C  
ATOM   3510  CG  ASN A 217       5.188   8.354 -39.094  1.00  0.00           C  
ATOM   3511  ND2 ASN A 217       5.556   7.108 -39.248  1.00  0.00           N  
ATOM   3512  OD1 ASN A 217       4.319   8.699 -38.285  1.00  0.00           O  
ATOM   3513  H   ASN A 217       7.019  11.417 -41.025  1.00  0.00           H  
ATOM   3514  HA  ASN A 217       5.897  10.906 -38.485  1.00  0.00           H  
ATOM   3515 1HB  ASN A 217       5.138   9.852 -40.599  1.00  0.00           H  
ATOM   3516 2HB  ASN A 217       6.585   8.854 -40.612  1.00  0.00           H  
ATOM   3517 1HD2 ASN A 217       5.130   6.389 -38.698  1.00  0.00           H  
ATOM   3518 2HD2 ASN A 217       6.263   6.874 -39.915  1.00  0.00           H  
ATOM   3519  N   LEU A 218       8.829   9.406 -38.938  1.00  0.00           N  
ATOM   3520  CA  LEU A 218       9.886   8.795 -38.151  1.00  0.00           C  
ATOM   3521  C   LEU A 218      10.629   9.807 -37.261  1.00  0.00           C  
ATOM   3522  O   LEU A 218      10.958   9.483 -36.116  1.00  0.00           O  
ATOM   3523  CB  LEU A 218      10.883   8.102 -39.088  1.00  0.00           C  
ATOM   3524  CG  LEU A 218      12.015   7.328 -38.400  1.00  0.00           C  
ATOM   3525  CD1 LEU A 218      11.422   6.251 -37.501  1.00  0.00           C  
ATOM   3526  CD2 LEU A 218      12.928   6.720 -39.454  1.00  0.00           C  
ATOM   3527  H   LEU A 218       8.893   9.498 -39.961  1.00  0.00           H  
ATOM   3528  HA  LEU A 218       9.440   8.051 -37.491  1.00  0.00           H  
ATOM   3529 1HB  LEU A 218      10.339   7.400 -39.718  1.00  0.00           H  
ATOM   3530 2HB  LEU A 218      11.339   8.856 -39.729  1.00  0.00           H  
ATOM   3531  HG  LEU A 218      12.590   8.008 -37.770  1.00  0.00           H  
ATOM   3532 1HD1 LEU A 218      12.227   5.702 -37.012  1.00  0.00           H  
ATOM   3533 2HD1 LEU A 218      10.789   6.716 -36.745  1.00  0.00           H  
ATOM   3534 3HD1 LEU A 218      10.827   5.564 -38.102  1.00  0.00           H  
ATOM   3535 1HD2 LEU A 218      13.734   6.171 -38.964  1.00  0.00           H  
ATOM   3536 2HD2 LEU A 218      12.355   6.039 -40.083  1.00  0.00           H  
ATOM   3537 3HD2 LEU A 218      13.352   7.513 -40.070  1.00  0.00           H  
ATOM   3538  N   GLU A 219      10.894  11.031 -37.759  1.00  0.00           N  
ATOM   3539  CA  GLU A 219      11.627  12.012 -36.954  1.00  0.00           C  
ATOM   3540  C   GLU A 219      10.848  12.434 -35.713  1.00  0.00           C  
ATOM   3541  O   GLU A 219      11.436  12.585 -34.634  1.00  0.00           O  
ATOM   3542  CB  GLU A 219      11.956  13.247 -37.796  1.00  0.00           C  
ATOM   3543  CG  GLU A 219      12.995  13.008 -38.882  1.00  0.00           C  
ATOM   3544  CD  GLU A 219      13.240  14.222 -39.734  1.00  0.00           C  
ATOM   3545  OE1 GLU A 219      12.734  15.268 -39.404  1.00  0.00           O  
ATOM   3546  OE2 GLU A 219      13.933  14.103 -40.718  1.00  0.00           O1-
ATOM   3547  H   GLU A 219      10.625  11.271 -38.718  1.00  0.00           H  
ATOM   3548  HA  GLU A 219      12.559  11.556 -36.619  1.00  0.00           H  
ATOM   3549 1HB  GLU A 219      11.048  13.612 -38.276  1.00  0.00           H  
ATOM   3550 2HB  GLU A 219      12.327  14.040 -37.147  1.00  0.00           H  
ATOM   3551 1HG  GLU A 219      13.933  12.711 -38.415  1.00  0.00           H  
ATOM   3552 2HG  GLU A 219      12.662  12.187 -39.515  1.00  0.00           H  
ATOM   3553  N   LEU A 220       9.531  12.598 -35.841  1.00  0.00           N  
ATOM   3554  CA  LEU A 220       8.741  13.050 -34.715  1.00  0.00           C  
ATOM   3555  C   LEU A 220       8.603  11.923 -33.702  1.00  0.00           C  
ATOM   3556  O   LEU A 220       8.535  12.199 -32.503  1.00  0.00           O  
ATOM   3557  CB  LEU A 220       7.357  13.516 -35.182  1.00  0.00           C  
ATOM   3558  CG  LEU A 220       7.226  15.015 -35.484  1.00  0.00           C  
ATOM   3559  CD1 LEU A 220       8.180  15.392 -36.610  1.00  0.00           C  
ATOM   3560  CD2 LEU A 220       5.786  15.334 -35.858  1.00  0.00           C  
ATOM   3561  H   LEU A 220       9.094  12.451 -36.747  1.00  0.00           H  
ATOM   3562  HA  LEU A 220       9.253  13.892 -34.250  1.00  0.00           H  
ATOM   3563 1HB  LEU A 220       7.094  12.972 -36.088  1.00  0.00           H  
ATOM   3564 2HB  LEU A 220       6.628  13.269 -34.411  1.00  0.00           H  
ATOM   3565  HG  LEU A 220       7.508  15.590 -34.602  1.00  0.00           H  
ATOM   3566 1HD1 LEU A 220       8.088  16.456 -36.824  1.00  0.00           H  
ATOM   3567 2HD1 LEU A 220       9.204  15.171 -36.308  1.00  0.00           H  
ATOM   3568 3HD1 LEU A 220       7.933  14.819 -37.503  1.00  0.00           H  
ATOM   3569 1HD2 LEU A 220       5.693  16.399 -36.072  1.00  0.00           H  
ATOM   3570 2HD2 LEU A 220       5.504  14.761 -36.741  1.00  0.00           H  
ATOM   3571 3HD2 LEU A 220       5.129  15.072 -35.029  1.00  0.00           H  
ATOM   3572  N   ARG A 221       8.586  10.659 -34.150  1.00  0.00           N  
ATOM   3573  CA  ARG A 221       8.538   9.564 -33.184  1.00  0.00           C  
ATOM   3574  C   ARG A 221       9.850   9.485 -32.391  1.00  0.00           C  
ATOM   3575  O   ARG A 221       9.822   9.210 -31.186  1.00  0.00           O  
ATOM   3576  CB  ARG A 221       8.286   8.239 -33.888  1.00  0.00           C  
ATOM   3577  CG  ARG A 221       6.849   8.015 -34.333  1.00  0.00           C  
ATOM   3578  CD  ARG A 221       6.679   6.695 -34.993  1.00  0.00           C  
ATOM   3579  NE  ARG A 221       7.283   6.668 -36.315  1.00  0.00           N  
ATOM   3580  CZ  ARG A 221       7.688   5.550 -36.949  1.00  0.00           C  
ATOM   3581  NH1 ARG A 221       7.547   4.378 -36.369  1.00  0.00           N1+
ATOM   3582  NH2 ARG A 221       8.226   5.631 -38.153  1.00  0.00           N  
ATOM   3583  H   ARG A 221       8.546  10.455 -35.151  1.00  0.00           H  
ATOM   3584  HA  ARG A 221       7.718   9.751 -32.490  1.00  0.00           H  
ATOM   3585 1HB  ARG A 221       8.919   8.171 -34.772  1.00  0.00           H  
ATOM   3586 2HB  ARG A 221       8.559   7.418 -33.226  1.00  0.00           H  
ATOM   3587 1HG  ARG A 221       6.190   8.052 -33.465  1.00  0.00           H  
ATOM   3588 2HG  ARG A 221       6.561   8.792 -35.041  1.00  0.00           H  
ATOM   3589 1HD  ARG A 221       7.150   5.922 -34.387  1.00  0.00           H  
ATOM   3590 2HD  ARG A 221       5.617   6.476 -35.099  1.00  0.00           H  
ATOM   3591  HE  ARG A 221       7.407   7.550 -36.793  1.00  0.00           H  
ATOM   3592 1HH1 ARG A 221       7.135   4.316 -35.448  1.00  0.00           H  
ATOM   3593 2HH1 ARG A 221       7.850   3.540 -36.843  1.00  0.00           H  
ATOM   3594 1HH2 ARG A 221       8.335   6.531 -38.599  1.00  0.00           H  
ATOM   3595 2HH2 ARG A 221       8.530   4.793 -38.627  1.00  0.00           H  
ATOM   3596  N   LEU A 222      11.005   9.767 -33.035  1.00  0.00           N  
ATOM   3597  CA  LEU A 222      12.252   9.811 -32.281  1.00  0.00           C  
ATOM   3598  C   LEU A 222      12.205  10.979 -31.304  1.00  0.00           C  
ATOM   3599  O   LEU A 222      12.614  10.839 -30.152  1.00  0.00           O  
ATOM   3600  CB  LEU A 222      13.453   9.957 -33.224  1.00  0.00           C  
ATOM   3601  CG  LEU A 222      14.829   9.999 -32.546  1.00  0.00           C  
ATOM   3602  CD1 LEU A 222      15.076   8.686 -31.815  1.00  0.00           C  
ATOM   3603  CD2 LEU A 222      15.903  10.252 -33.594  1.00  0.00           C  
ATOM   3604  H   LEU A 222      11.002   9.881 -34.055  1.00  0.00           H  
ATOM   3605  HA  LEU A 222      12.356   8.876 -31.731  1.00  0.00           H  
ATOM   3606 1HB  LEU A 222      13.453   9.119 -33.919  1.00  0.00           H  
ATOM   3607 2HB  LEU A 222      13.337  10.877 -33.795  1.00  0.00           H  
ATOM   3608  HG  LEU A 222      14.847  10.800 -31.807  1.00  0.00           H  
ATOM   3609 1HD1 LEU A 222      16.054   8.716 -31.333  1.00  0.00           H  
ATOM   3610 2HD1 LEU A 222      14.304   8.540 -31.059  1.00  0.00           H  
ATOM   3611 3HD1 LEU A 222      15.048   7.862 -32.527  1.00  0.00           H  
ATOM   3612 1HD2 LEU A 222      16.881  10.282 -33.112  1.00  0.00           H  
ATOM   3613 2HD2 LEU A 222      15.888   9.450 -34.332  1.00  0.00           H  
ATOM   3614 3HD2 LEU A 222      15.712  11.204 -34.088  1.00  0.00           H  
ATOM   3615  N   MET A 223      11.666  12.123 -31.737  1.00  0.00           N  
ATOM   3616  CA  MET A 223      11.556  13.298 -30.886  1.00  0.00           C  
ATOM   3617  C   MET A 223      10.779  12.947 -29.614  1.00  0.00           C  
ATOM   3618  O   MET A 223      11.179  13.341 -28.508  1.00  0.00           O  
ATOM   3619  CB  MET A 223      10.880  14.442 -31.640  1.00  0.00           C  
ATOM   3620  CG  MET A 223      11.768  15.129 -32.668  1.00  0.00           C  
ATOM   3621  SD  MET A 223      10.905  16.430 -33.572  1.00  0.00           S  
ATOM   3622  CE  MET A 223      12.175  16.938 -34.728  1.00  0.00           C  
ATOM   3623  H   MET A 223      11.364  12.199 -32.716  1.00  0.00           H  
ATOM   3624  HA  MET A 223      12.552  13.635 -30.599  1.00  0.00           H  
ATOM   3625 1HB  MET A 223      10.000  14.065 -32.158  1.00  0.00           H  
ATOM   3626 2HB  MET A 223      10.544  15.198 -30.930  1.00  0.00           H  
ATOM   3627 1HG  MET A 223      12.630  15.570 -32.167  1.00  0.00           H  
ATOM   3628 2HG  MET A 223      12.131  14.394 -33.386  1.00  0.00           H  
ATOM   3629 1HE  MET A 223      11.793  17.740 -35.359  1.00  0.00           H  
ATOM   3630 2HE  MET A 223      13.047  17.293 -34.177  1.00  0.00           H  
ATOM   3631 3HE  MET A 223      12.460  16.090 -35.351  1.00  0.00           H  
ATOM   3632  N   LYS A 224       9.677  12.198 -29.747  1.00  0.00           N  
ATOM   3633  CA  LYS A 224       8.925  11.790 -28.571  1.00  0.00           C  
ATOM   3634  C   LYS A 224       9.767  10.862 -27.684  1.00  0.00           C  
ATOM   3635  O   LYS A 224       9.722  10.968 -26.455  1.00  0.00           O  
ATOM   3636  CB  LYS A 224       7.623  11.100 -28.983  1.00  0.00           C  
ATOM   3637  CG  LYS A 224       6.776  10.608 -27.817  1.00  0.00           C  
ATOM   3638  CD  LYS A 224       7.014   9.130 -27.547  1.00  0.00           C  
ATOM   3639  CE  LYS A 224       6.298   8.258 -28.567  1.00  0.00           C  
ATOM   3640  NZ  LYS A 224       6.528   6.808 -28.320  1.00  0.00           N1+
ATOM   3641  H   LYS A 224       9.340  11.958 -30.689  1.00  0.00           H  
ATOM   3642  HA  LYS A 224       8.674  12.681 -27.994  1.00  0.00           H  
ATOM   3643 1HB  LYS A 224       7.016  11.790 -29.570  1.00  0.00           H  
ATOM   3644 2HB  LYS A 224       7.850  10.243 -29.617  1.00  0.00           H  
ATOM   3645 1HG  LYS A 224       7.025  11.177 -26.920  1.00  0.00           H  
ATOM   3646 2HG  LYS A 224       5.722  10.763 -28.043  1.00  0.00           H  
ATOM   3647 1HD  LYS A 224       8.083   8.920 -27.588  1.00  0.00           H  
ATOM   3648 2HD  LYS A 224       6.650   8.879 -26.550  1.00  0.00           H  
ATOM   3649 1HE  LYS A 224       5.227   8.455 -28.527  1.00  0.00           H  
ATOM   3650 2HE  LYS A 224       6.652   8.503 -29.568  1.00  0.00           H  
ATOM   3651 1HZ  LYS A 224       6.038   6.266 -29.017  1.00  0.00           H  
ATOM   3652 2HZ  LYS A 224       7.518   6.610 -28.374  1.00  0.00           H  
ATOM   3653 3HZ  LYS A 224       6.186   6.564 -27.402  1.00  0.00           H  
ATOM   3654  N   GLU A 225      10.559   9.962 -28.298  1.00  0.00           N  
ATOM   3655  CA  GLU A 225      11.452   9.084 -27.544  1.00  0.00           C  
ATOM   3656  C   GLU A 225      12.524   9.888 -26.796  1.00  0.00           C  
ATOM   3657  O   GLU A 225      12.906   9.539 -25.675  1.00  0.00           O  
ATOM   3658  CB  GLU A 225      12.117   8.073 -28.481  1.00  0.00           C  
ATOM   3659  CG  GLU A 225      11.177   7.006 -29.024  1.00  0.00           C  
ATOM   3660  CD  GLU A 225      10.532   6.189 -27.940  1.00  0.00           C  
ATOM   3661  OE1 GLU A 225      11.225   5.772 -27.044  1.00  0.00           O  
ATOM   3662  OE2 GLU A 225       9.343   5.981 -28.008  1.00  0.00           O1-
ATOM   3663  H   GLU A 225      10.480   9.853 -29.314  1.00  0.00           H  
ATOM   3664  HA  GLU A 225      10.857   8.553 -26.801  1.00  0.00           H  
ATOM   3665 1HB  GLU A 225      12.554   8.598 -29.331  1.00  0.00           H  
ATOM   3666 2HB  GLU A 225      12.928   7.569 -27.956  1.00  0.00           H  
ATOM   3667 1HG  GLU A 225      10.397   7.489 -29.612  1.00  0.00           H  
ATOM   3668 2HG  GLU A 225      11.737   6.347 -29.686  1.00  0.00           H  
ATOM   3669  N   ILE A 226      12.997  10.975 -27.409  1.00  0.00           N  
ATOM   3670  CA  ILE A 226      14.003  11.827 -26.784  1.00  0.00           C  
ATOM   3671  C   ILE A 226      13.409  12.499 -25.543  1.00  0.00           C  
ATOM   3672  O   ILE A 226      14.064  12.583 -24.496  1.00  0.00           O  
ATOM   3673  CB  ILE A 226      14.517  12.895 -27.766  1.00  0.00           C  
ATOM   3674  CG1 ILE A 226      15.311  12.241 -28.900  1.00  0.00           C  
ATOM   3675  CG2 ILE A 226      15.371  13.921 -27.037  1.00  0.00           C  
ATOM   3676  CD1 ILE A 226      15.625  13.176 -30.045  1.00  0.00           C  
ATOM   3677  H   ILE A 226      12.679  11.163 -28.364  1.00  0.00           H  
ATOM   3678  HA  ILE A 226      14.844  11.204 -26.480  1.00  0.00           H  
ATOM   3679  HB  ILE A 226      13.671  13.403 -28.227  1.00  0.00           H  
ATOM   3680 1HG1 ILE A 226      16.251  11.853 -28.508  1.00  0.00           H  
ATOM   3681 2HG1 ILE A 226      14.749  11.395 -29.296  1.00  0.00           H  
ATOM   3682 1HG2 ILE A 226      15.727  14.668 -27.746  1.00  0.00           H  
ATOM   3683 2HG2 ILE A 226      14.776  14.407 -26.265  1.00  0.00           H  
ATOM   3684 3HG2 ILE A 226      16.225  13.423 -26.576  1.00  0.00           H  
ATOM   3685 1HD1 ILE A 226      16.189  12.640 -30.809  1.00  0.00           H  
ATOM   3686 2HD1 ILE A 226      14.695  13.550 -30.475  1.00  0.00           H  
ATOM   3687 3HD1 ILE A 226      16.218  14.013 -29.678  1.00  0.00           H  
ATOM   3688  N   LEU A 227      12.151  12.943 -25.642  1.00  0.00           N  
ATOM   3689  CA  LEU A 227      11.488  13.538 -24.492  1.00  0.00           C  
ATOM   3690  C   LEU A 227      11.263  12.483 -23.406  1.00  0.00           C  
ATOM   3691  O   LEU A 227      11.448  12.772 -22.222  1.00  0.00           O  
ATOM   3692  CB  LEU A 227      10.149  14.158 -24.911  1.00  0.00           C  
ATOM   3693  CG  LEU A 227       9.378  14.888 -23.803  1.00  0.00           C  
ATOM   3694  CD1 LEU A 227      10.235  16.018 -23.248  1.00  0.00           C  
ATOM   3695  CD2 LEU A 227       8.067  15.419 -24.362  1.00  0.00           C  
ATOM   3696  H   LEU A 227      11.685  12.904 -26.555  1.00  0.00           H  
ATOM   3697  HA  LEU A 227      12.134  14.317 -24.085  1.00  0.00           H  
ATOM   3698 1HB  LEU A 227      10.332  14.872 -25.712  1.00  0.00           H  
ATOM   3699 2HB  LEU A 227       9.505  13.367 -25.296  1.00  0.00           H  
ATOM   3700  HG  LEU A 227       9.171  14.195 -22.987  1.00  0.00           H  
ATOM   3701 1HD1 LEU A 227       9.687  16.536 -22.461  1.00  0.00           H  
ATOM   3702 2HD1 LEU A 227      11.157  15.607 -22.837  1.00  0.00           H  
ATOM   3703 3HD1 LEU A 227      10.473  16.719 -24.046  1.00  0.00           H  
ATOM   3704 1HD2 LEU A 227       7.519  15.937 -23.574  1.00  0.00           H  
ATOM   3705 2HD2 LEU A 227       8.274  16.113 -25.177  1.00  0.00           H  
ATOM   3706 3HD2 LEU A 227       7.467  14.589 -24.735  1.00  0.00           H  
ATOM   3707  N   ARG A 228      10.925  11.249 -23.798  1.00  0.00           N  
ATOM   3708  CA  ARG A 228      10.713  10.164 -22.842  1.00  0.00           C  
ATOM   3709  C   ARG A 228      11.994   9.936 -22.033  1.00  0.00           C  
ATOM   3710  O   ARG A 228      11.941   9.710 -20.819  1.00  0.00           O  
ATOM   3711  CB  ARG A 228      10.317   8.880 -23.556  1.00  0.00           C  
ATOM   3712  CG  ARG A 228      10.000   7.710 -22.638  1.00  0.00           C  
ATOM   3713  CD  ARG A 228       9.667   6.483 -23.406  1.00  0.00           C  
ATOM   3714  NE  ARG A 228      10.781   6.038 -24.228  1.00  0.00           N  
ATOM   3715  CZ  ARG A 228      11.872   5.403 -23.758  1.00  0.00           C  
ATOM   3716  NH1 ARG A 228      11.981   5.146 -22.474  1.00  0.00           N1+
ATOM   3717  NH2 ARG A 228      12.833   5.039 -24.590  1.00  0.00           N  
ATOM   3718  H   ARG A 228      10.748  11.081 -24.794  1.00  0.00           H  
ATOM   3719  HA  ARG A 228       9.903  10.449 -22.171  1.00  0.00           H  
ATOM   3720 1HB  ARG A 228       9.437   9.063 -24.172  1.00  0.00           H  
ATOM   3721 2HB  ARG A 228      11.123   8.570 -24.220  1.00  0.00           H  
ATOM   3722 1HG  ARG A 228      10.866   7.497 -22.009  1.00  0.00           H  
ATOM   3723 2HG  ARG A 228       9.148   7.963 -22.007  1.00  0.00           H  
ATOM   3724 1HD  ARG A 228       9.410   5.680 -22.716  1.00  0.00           H  
ATOM   3725 2HD  ARG A 228       8.819   6.684 -24.061  1.00  0.00           H  
ATOM   3726  HE  ARG A 228      10.733   6.219 -25.222  1.00  0.00           H  
ATOM   3727 1HH1 ARG A 228      11.246   5.425 -21.839  1.00  0.00           H  
ATOM   3728 2HH1 ARG A 228      12.799   4.670 -22.122  1.00  0.00           H  
ATOM   3729 1HH2 ARG A 228      12.749   5.236 -25.577  1.00  0.00           H  
ATOM   3730 2HH2 ARG A 228      13.651   4.562 -24.238  1.00  0.00           H  
ATOM   3731  N   ARG A 229      13.149   9.979 -22.712  1.00  0.00           N  
ATOM   3732  CA  ARG A 229      14.441   9.845 -22.053  1.00  0.00           C  
ATOM   3733  C   ARG A 229      14.637  10.976 -21.039  1.00  0.00           C  
ATOM   3734  O   ARG A 229      15.096  10.738 -19.911  1.00  0.00           O  
ATOM   3735  CB  ARG A 229      15.571   9.868 -23.072  1.00  0.00           C  
ATOM   3736  CG  ARG A 229      16.956   9.616 -22.497  1.00  0.00           C  
ATOM   3737  CD  ARG A 229      17.970   9.437 -23.568  1.00  0.00           C  
ATOM   3738  NE  ARG A 229      19.307   9.258 -23.025  1.00  0.00           N  
ATOM   3739  CZ  ARG A 229      20.402   8.982 -23.759  1.00  0.00           C  
ATOM   3740  NH1 ARG A 229      20.302   8.855 -25.065  1.00  0.00           N1+
ATOM   3741  NH2 ARG A 229      21.575   8.838 -23.169  1.00  0.00           N  
ATOM   3742  H   ARG A 229      13.099  10.056 -23.736  1.00  0.00           H  
ATOM   3743  HA  ARG A 229      14.467   8.888 -21.530  1.00  0.00           H  
ATOM   3744 1HB  ARG A 229      15.388   9.113 -23.835  1.00  0.00           H  
ATOM   3745 2HB  ARG A 229      15.593  10.837 -23.570  1.00  0.00           H  
ATOM   3746 1HG  ARG A 229      17.254  10.462 -21.881  1.00  0.00           H  
ATOM   3747 2HG  ARG A 229      16.937   8.711 -21.888  1.00  0.00           H  
ATOM   3748 1HD  ARG A 229      17.723   8.556 -24.160  1.00  0.00           H  
ATOM   3749 2HD  ARG A 229      17.979  10.316 -24.211  1.00  0.00           H  
ATOM   3750  HE  ARG A 229      19.424   9.349 -22.024  1.00  0.00           H  
ATOM   3751 1HH1 ARG A 229      19.405   8.966 -25.515  1.00  0.00           H  
ATOM   3752 2HH1 ARG A 229      21.122   8.648 -25.615  1.00  0.00           H  
ATOM   3753 1HH2 ARG A 229      21.652   8.936 -22.166  1.00  0.00           H  
ATOM   3754 2HH2 ARG A 229      22.395   8.631 -23.720  1.00  0.00           H  
ATOM   3755  N   LYS A 230      14.276  12.206 -21.431  1.00  0.00           N  
ATOM   3756  CA  LYS A 230      14.339  13.345 -20.523  1.00  0.00           C  
ATOM   3757  C   LYS A 230      13.426  13.136 -19.314  1.00  0.00           C  
ATOM   3758  O   LYS A 230      13.819  13.456 -18.184  1.00  0.00           O  
ATOM   3759  CB  LYS A 230      13.961  14.633 -21.255  1.00  0.00           C  
ATOM   3760  CG  LYS A 230      14.052  15.892 -20.402  1.00  0.00           C  
ATOM   3761  CD  LYS A 230      13.734  17.136 -21.217  1.00  0.00           C  
ATOM   3762  CE  LYS A 230      13.798  18.392 -20.360  1.00  0.00           C  
ATOM   3763  NZ  LYS A 230      13.489  19.618 -21.145  1.00  0.00           N1+
ATOM   3764  H   LYS A 230      14.003  12.346 -22.412  1.00  0.00           H  
ATOM   3765  HA  LYS A 230      15.361  13.440 -20.157  1.00  0.00           H  
ATOM   3766 1HB  LYS A 230      14.613  14.766 -22.119  1.00  0.00           H  
ATOM   3767 2HB  LYS A 230      12.938  14.554 -21.626  1.00  0.00           H  
ATOM   3768 1HG  LYS A 230      13.348  15.821 -19.572  1.00  0.00           H  
ATOM   3769 2HG  LYS A 230      15.058  15.982 -19.994  1.00  0.00           H  
ATOM   3770 1HD  LYS A 230      14.449  17.228 -22.036  1.00  0.00           H  
ATOM   3771 2HD  LYS A 230      12.733  17.048 -21.640  1.00  0.00           H  
ATOM   3772 1HE  LYS A 230      13.085  18.310 -19.541  1.00  0.00           H  
ATOM   3773 2HE  LYS A 230      14.797  18.491 -19.934  1.00  0.00           H  
ATOM   3774 1HZ  LYS A 230      13.543  20.427 -20.542  1.00  0.00           H  
ATOM   3775 2HZ  LYS A 230      14.157  19.714 -21.897  1.00  0.00           H  
ATOM   3776 3HZ  LYS A 230      12.558  19.546 -21.529  1.00  0.00           H  
ATOM   3777  N   GLU A 231      12.216  12.613 -19.533  1.00  0.00           N  
ATOM   3778  CA  GLU A 231      11.260  12.392 -18.454  1.00  0.00           C  
ATOM   3779  C   GLU A 231      11.813  11.390 -17.447  1.00  0.00           C  
ATOM   3780  O   GLU A 231      11.656  11.564 -16.239  1.00  0.00           O  
ATOM   3781  CB  GLU A 231       9.925  11.893 -19.011  1.00  0.00           C  
ATOM   3782  CG  GLU A 231       9.135  12.940 -19.783  1.00  0.00           C  
ATOM   3783  CD  GLU A 231       7.956  12.362 -20.514  1.00  0.00           C  
ATOM   3784  OE1 GLU A 231       7.825  11.161 -20.537  1.00  0.00           O  
ATOM   3785  OE2 GLU A 231       7.183  13.121 -21.049  1.00  0.00           O1-
ATOM   3786  H   GLU A 231      11.947  12.402 -20.506  1.00  0.00           H  
ATOM   3787  HA  GLU A 231      11.090  13.340 -17.943  1.00  0.00           H  
ATOM   3788 1HB  GLU A 231      10.102  11.048 -19.678  1.00  0.00           H  
ATOM   3789 2HB  GLU A 231       9.299  11.538 -18.192  1.00  0.00           H  
ATOM   3790 1HG  GLU A 231       8.780  13.699 -19.086  1.00  0.00           H  
ATOM   3791 2HG  GLU A 231       9.798  13.425 -20.499  1.00  0.00           H  
ATOM   3792  N   LYS A 232      12.492  10.342 -17.950  1.00  0.00           N  
ATOM   3793  CA  LYS A 232      13.073   9.355 -17.050  1.00  0.00           C  
ATOM   3794  C   LYS A 232      14.145  10.005 -16.194  1.00  0.00           C  
ATOM   3795  O   LYS A 232      14.191   9.768 -14.981  1.00  0.00           O  
ATOM   3796  CB  LYS A 232      13.657   8.178 -17.832  1.00  0.00           C  
ATOM   3797  CG  LYS A 232      14.360   7.137 -16.971  1.00  0.00           C  
ATOM   3798  CD  LYS A 232      13.369   6.382 -16.097  1.00  0.00           C  
ATOM   3799  CE  LYS A 232      14.049   5.255 -15.334  1.00  0.00           C  
ATOM   3800  NZ  LYS A 232      13.099   4.533 -14.445  1.00  0.00           N1+
ATOM   3801  H   LYS A 232      12.524  10.215 -18.966  1.00  0.00           H  
ATOM   3802  HA  LYS A 232      12.286   8.978 -16.396  1.00  0.00           H  
ATOM   3803 1HB  LYS A 232      12.861   7.675 -18.382  1.00  0.00           H  
ATOM   3804 2HB  LYS A 232      14.376   8.548 -18.563  1.00  0.00           H  
ATOM   3805 1HG  LYS A 232      14.880   6.425 -17.613  1.00  0.00           H  
ATOM   3806 2HG  LYS A 232      15.093   7.628 -16.333  1.00  0.00           H  
ATOM   3807 1HD  LYS A 232      12.915   7.071 -15.384  1.00  0.00           H  
ATOM   3808 2HD  LYS A 232      12.580   5.962 -16.721  1.00  0.00           H  
ATOM   3809 1HE  LYS A 232      14.478   4.546 -16.039  1.00  0.00           H  
ATOM   3810 2HE  LYS A 232      14.856   5.663 -14.726  1.00  0.00           H  
ATOM   3811 1HZ  LYS A 232      13.587   3.795 -13.957  1.00  0.00           H  
ATOM   3812 2HZ  LYS A 232      12.708   5.179 -13.773  1.00  0.00           H  
ATOM   3813 3HZ  LYS A 232      12.355   4.134 -15.000  1.00  0.00           H  
ATOM   3814  N   ALA A 233      14.985  10.852 -16.796  1.00  0.00           N  
ATOM   3815  CA  ALA A 233      16.028  11.512 -16.033  1.00  0.00           C  
ATOM   3816  C   ALA A 233      15.424  12.403 -14.939  1.00  0.00           C  
ATOM   3817  O   ALA A 233      15.958  12.463 -13.827  1.00  0.00           O  
ATOM   3818  CB  ALA A 233      16.920  12.328 -16.957  1.00  0.00           C  
ATOM   3819  H   ALA A 233      14.920  10.980 -17.814  1.00  0.00           H  
ATOM   3820  HA  ALA A 233      16.630  10.744 -15.546  1.00  0.00           H  
ATOM   3821 1HB  ALA A 233      17.702  12.815 -16.373  1.00  0.00           H  
ATOM   3822 2HB  ALA A 233      17.377  11.668 -17.696  1.00  0.00           H  
ATOM   3823 3HB  ALA A 233      16.324  13.083 -17.465  1.00  0.00           H  
ATOM   3824  N   LEU A 234      14.214  13.184 -14.931  1.00  0.00           N  
ATOM   3825  CA  LEU A 234      13.549  14.014 -13.929  1.00  0.00           C  
ATOM   3826  C   LEU A 234      12.960  13.170 -12.796  1.00  0.00           C  
ATOM   3827  O   LEU A 234      12.994  13.592 -11.631  1.00  0.00           O  
ATOM   3828  CB  LEU A 234      12.439  14.843 -14.587  1.00  0.00           C  
ATOM   3829  CG  LEU A 234      12.908  15.926 -15.566  1.00  0.00           C  
ATOM   3830  CD1 LEU A 234      11.703  16.521 -16.282  1.00  0.00           C  
ATOM   3831  CD2 LEU A 234      13.677  16.998 -14.807  1.00  0.00           C  
ATOM   3832  H   LEU A 234      13.867  13.140 -15.896  1.00  0.00           H  
ATOM   3833  HA  LEU A 234      14.286  14.691 -13.497  1.00  0.00           H  
ATOM   3834 1HB  LEU A 234      11.778  14.169 -15.130  1.00  0.00           H  
ATOM   3835 2HB  LEU A 234      11.860  15.332 -13.803  1.00  0.00           H  
ATOM   3836  HG  LEU A 234      13.557  15.479 -16.320  1.00  0.00           H  
ATOM   3837 1HD1 LEU A 234      12.037  17.291 -16.977  1.00  0.00           H  
ATOM   3838 2HD1 LEU A 234      11.183  15.737 -16.832  1.00  0.00           H  
ATOM   3839 3HD1 LEU A 234      11.027  16.962 -15.550  1.00  0.00           H  
ATOM   3840 1HD2 LEU A 234      14.012  17.767 -15.503  1.00  0.00           H  
ATOM   3841 2HD2 LEU A 234      13.029  17.446 -14.054  1.00  0.00           H  
ATOM   3842 3HD2 LEU A 234      14.543  16.548 -14.320  1.00  0.00           H  
ATOM   3843  N   GLU A 235      12.446  11.972 -13.110  1.00  0.00           N  
ATOM   3844  CA  GLU A 235      11.945  11.085 -12.059  1.00  0.00           C  
ATOM   3845  C   GLU A 235      13.104  10.581 -11.194  1.00  0.00           C  
ATOM   3846  O   GLU A 235      12.963  10.429  -9.972  1.00  0.00           O  
ATOM   3847  CB  GLU A 235      11.188   9.902 -12.666  1.00  0.00           C  
ATOM   3848  CG  GLU A 235       9.850  10.267 -13.293  1.00  0.00           C  
ATOM   3849  CD  GLU A 235       8.846  10.754 -12.287  1.00  0.00           C  
ATOM   3850  OE1 GLU A 235       8.770  10.182 -11.226  1.00  0.00           O  
ATOM   3851  OE2 GLU A 235       8.153  11.701 -12.579  1.00  0.00           O1-
ATOM   3852  H   GLU A 235      12.348  11.719 -14.101  1.00  0.00           H  
ATOM   3853  HA  GLU A 235      11.258  11.650 -11.428  1.00  0.00           H  
ATOM   3854 1HB  GLU A 235      11.802   9.434 -13.436  1.00  0.00           H  
ATOM   3855 2HB  GLU A 235      11.004   9.154 -11.895  1.00  0.00           H  
ATOM   3856 1HG  GLU A 235      10.010  11.047 -14.037  1.00  0.00           H  
ATOM   3857 2HG  GLU A 235       9.450   9.392 -13.805  1.00  0.00           H  
ATOM   3858  N   LEU A 236      14.266  10.352 -11.818  1.00  0.00           N  
ATOM   3859  CA  LEU A 236      15.446   9.920 -11.084  1.00  0.00           C  
ATOM   3860  C   LEU A 236      15.965  11.064 -10.216  1.00  0.00           C  
ATOM   3861  O   LEU A 236      16.429  10.826  -9.096  1.00  0.00           O  
ATOM   3862  CB  LEU A 236      16.540   9.453 -12.053  1.00  0.00           C  
ATOM   3863  CG  LEU A 236      16.250   8.147 -12.804  1.00  0.00           C  
ATOM   3864  CD1 LEU A 236      17.258   7.975 -13.931  1.00  0.00           C  
ATOM   3865  CD2 LEU A 236      16.311   6.978 -11.832  1.00  0.00           C  
ATOM   3866  H   LEU A 236      14.291  10.430 -12.841  1.00  0.00           H  
ATOM   3867  HA  LEU A 236      15.167   9.084 -10.444  1.00  0.00           H  
ATOM   3868 1HB  LEU A 236      16.702  10.233 -12.795  1.00  0.00           H  
ATOM   3869 2HB  LEU A 236      17.464   9.315 -11.493  1.00  0.00           H  
ATOM   3870  HG  LEU A 236      15.256   8.196 -13.249  1.00  0.00           H  
ATOM   3871 1HD1 LEU A 236      17.052   7.047 -14.465  1.00  0.00           H  
ATOM   3872 2HD1 LEU A 236      17.179   8.814 -14.622  1.00  0.00           H  
ATOM   3873 3HD1 LEU A 236      18.265   7.939 -13.517  1.00  0.00           H  
ATOM   3874 1HD2 LEU A 236      16.105   6.050 -12.365  1.00  0.00           H  
ATOM   3875 2HD2 LEU A 236      17.305   6.927 -11.386  1.00  0.00           H  
ATOM   3876 3HD2 LEU A 236      15.568   7.118 -11.046  1.00  0.00           H  
ATOM   3877  N   ARG A 237      15.824  12.310 -10.696  1.00  0.00           N  
ATOM   3878  CA  ARG A 237      16.174  13.477  -9.901  1.00  0.00           C  
ATOM   3879  C   ARG A 237      15.288  13.569  -8.663  1.00  0.00           C  
ATOM   3880  O   ARG A 237      15.776  13.905  -7.583  1.00  0.00           O  
ATOM   3881  CB  ARG A 237      16.035  14.750 -10.723  1.00  0.00           C  
ATOM   3882  CG  ARG A 237      16.283  16.038  -9.954  1.00  0.00           C  
ATOM   3883  CD  ARG A 237      17.695  16.147  -9.505  1.00  0.00           C  
ATOM   3884  NE  ARG A 237      18.006  17.480  -9.014  1.00  0.00           N  
ATOM   3885  CZ  ARG A 237      19.160  17.821  -8.407  1.00  0.00           C  
ATOM   3886  NH1 ARG A 237      20.098  16.919  -8.225  1.00  0.00           N1+
ATOM   3887  NH2 ARG A 237      19.347  19.063  -7.995  1.00  0.00           N  
ATOM   3888  H   ARG A 237      15.538  12.431 -11.673  1.00  0.00           H  
ATOM   3889  HA  ARG A 237      17.213  13.381  -9.585  1.00  0.00           H  
ATOM   3890 1HB  ARG A 237      16.736  14.723 -11.556  1.00  0.00           H  
ATOM   3891 2HB  ARG A 237      15.031  14.804 -11.142  1.00  0.00           H  
ATOM   3892 1HG  ARG A 237      16.060  16.893 -10.594  1.00  0.00           H  
ATOM   3893 2HG  ARG A 237      15.640  16.067  -9.074  1.00  0.00           H  
ATOM   3894 1HD  ARG A 237      17.876  15.436  -8.700  1.00  0.00           H  
ATOM   3895 2HD  ARG A 237      18.360  15.928 -10.339  1.00  0.00           H  
ATOM   3896  HE  ARG A 237      17.308  18.201  -9.136  1.00  0.00           H  
ATOM   3897 1HH1 ARG A 237      19.955  15.970  -8.539  1.00  0.00           H  
ATOM   3898 2HH1 ARG A 237      20.963  17.175  -7.770  1.00  0.00           H  
ATOM   3899 1HH2 ARG A 237      18.625  19.756  -8.135  1.00  0.00           H  
ATOM   3900 2HH2 ARG A 237      20.211  19.318  -7.540  1.00  0.00           H  
ATOM   3901  N   LYS A 238      13.986  13.277  -8.813  1.00  0.00           N  
ATOM   3902  CA  LYS A 238      13.089  13.255  -7.666  1.00  0.00           C  
ATOM   3903  C   LYS A 238      13.549  12.221  -6.650  1.00  0.00           C  
ATOM   3904  O   LYS A 238      13.611  12.518  -5.448  1.00  0.00           O  
ATOM   3905  CB  LYS A 238      11.654  12.962  -8.107  1.00  0.00           C  
ATOM   3906  CG  LYS A 238      10.643  12.916  -6.969  1.00  0.00           C  
ATOM   3907  CD  LYS A 238       9.224  12.764  -7.496  1.00  0.00           C  
ATOM   3908  CE  LYS A 238       8.986  11.369  -8.055  1.00  0.00           C  
ATOM   3909  NZ  LYS A 238       7.568  11.163  -8.455  1.00  0.00           N1+
ATOM   3910  H   LYS A 238      13.625  13.111  -9.757  1.00  0.00           H  
ATOM   3911  HA  LYS A 238      13.112  14.235  -7.190  1.00  0.00           H  
ATOM   3912 1HB  LYS A 238      11.327  13.726  -8.813  1.00  0.00           H  
ATOM   3913 2HB  LYS A 238      11.620  12.003  -8.623  1.00  0.00           H  
ATOM   3914 1HG  LYS A 238      10.870  12.074  -6.314  1.00  0.00           H  
ATOM   3915 2HG  LYS A 238      10.708  13.834  -6.386  1.00  0.00           H  
ATOM   3916 1HD  LYS A 238       8.514  12.949  -6.689  1.00  0.00           H  
ATOM   3917 2HD  LYS A 238       9.048  13.495  -8.285  1.00  0.00           H  
ATOM   3918 1HE  LYS A 238       9.623  11.212  -8.924  1.00  0.00           H  
ATOM   3919 2HE  LYS A 238       9.249  10.626  -7.302  1.00  0.00           H  
ATOM   3920 1HZ  LYS A 238       7.452  10.228  -8.819  1.00  0.00           H  
ATOM   3921 2HZ  LYS A 238       6.969  11.287  -7.650  1.00  0.00           H  
ATOM   3922 3HZ  LYS A 238       7.318  11.834  -9.167  1.00  0.00           H  
ATOM   3923  N   LEU A 239      13.906  11.015  -7.125  1.00  0.00           N  
ATOM   3924  CA  LEU A 239      14.369   9.985  -6.207  1.00  0.00           C  
ATOM   3925  C   LEU A 239      15.661  10.398  -5.567  1.00  0.00           C  
ATOM   3926  O   LEU A 239      15.846  10.170  -4.373  1.00  0.00           O  
ATOM   3927  CB  LEU A 239      14.562   8.651  -6.939  1.00  0.00           C  
ATOM   3928  CG  LEU A 239      15.076   7.489  -6.080  1.00  0.00           C  
ATOM   3929  CD1 LEU A 239      14.095   7.221  -4.947  1.00  0.00           C  
ATOM   3930  CD2 LEU A 239      15.257   6.255  -6.951  1.00  0.00           C  
ATOM   3931  H   LEU A 239      13.801  10.813  -8.126  1.00  0.00           H  
ATOM   3932  HA  LEU A 239      13.616   9.849  -5.432  1.00  0.00           H  
ATOM   3933 1HB  LEU A 239      13.607   8.349  -7.367  1.00  0.00           H  
ATOM   3934 2HB  LEU A 239      15.270   8.800  -7.754  1.00  0.00           H  
ATOM   3935  HG  LEU A 239      16.034   7.762  -5.635  1.00  0.00           H  
ATOM   3936 1HD1 LEU A 239      14.461   6.396  -4.336  1.00  0.00           H  
ATOM   3937 2HD1 LEU A 239      14.001   8.114  -4.329  1.00  0.00           H  
ATOM   3938 3HD1 LEU A 239      13.122   6.961  -5.362  1.00  0.00           H  
ATOM   3939 1HD2 LEU A 239      15.623   5.429  -6.340  1.00  0.00           H  
ATOM   3940 2HD2 LEU A 239      14.300   5.980  -7.395  1.00  0.00           H  
ATOM   3941 3HD2 LEU A 239      15.976   6.469  -7.741  1.00  0.00           H  
ATOM   3942  N   LEU A 240      16.552  11.025  -6.330  1.00  0.00           N  
ATOM   3943  CA  LEU A 240      17.811  11.425  -5.762  1.00  0.00           C  
ATOM   3944  C   LEU A 240      17.645  12.456  -4.684  1.00  0.00           C  
ATOM   3945  O   LEU A 240      18.248  12.321  -3.622  1.00  0.00           O  
ATOM   3946  CB  LEU A 240      18.729  11.978  -6.860  1.00  0.00           C  
ATOM   3947  CG  LEU A 240      20.104  12.470  -6.393  1.00  0.00           C  
ATOM   3948  CD1 LEU A 240      20.860  11.321  -5.739  1.00  0.00           C  
ATOM   3949  CD2 LEU A 240      20.876  13.026  -7.580  1.00  0.00           C  
ATOM   3950  H   LEU A 240      16.367  11.160  -7.326  1.00  0.00           H  
ATOM   3951  HA  LEU A 240      18.283  10.550  -5.316  1.00  0.00           H  
ATOM   3952 1HB  LEU A 240      18.891  11.198  -7.603  1.00  0.00           H  
ATOM   3953 2HB  LEU A 240      18.225  12.814  -7.345  1.00  0.00           H  
ATOM   3954  HG  LEU A 240      19.976  13.253  -5.644  1.00  0.00           H  
ATOM   3955 1HD1 LEU A 240      21.837  11.670  -5.407  1.00  0.00           H  
ATOM   3956 2HD1 LEU A 240      20.295  10.955  -4.881  1.00  0.00           H  
ATOM   3957 3HD1 LEU A 240      20.989  10.514  -6.460  1.00  0.00           H  
ATOM   3958 1HD2 LEU A 240      21.853  13.377  -7.248  1.00  0.00           H  
ATOM   3959 2HD2 LEU A 240      21.006  12.244  -8.328  1.00  0.00           H  
ATOM   3960 3HD2 LEU A 240      20.321  13.857  -8.017  1.00  0.00           H  
ATOM   3961  N   LEU A 241      16.822  13.470  -4.914  1.00  0.00           N  
ATOM   3962  CA  LEU A 241      16.676  14.485  -3.897  1.00  0.00           C  
ATOM   3963  C   LEU A 241      15.995  13.913  -2.665  1.00  0.00           C  
ATOM   3964  O   LEU A 241      16.402  14.205  -1.531  1.00  0.00           O  
ATOM   3965  CB  LEU A 241      15.868  15.669  -4.443  1.00  0.00           C  
ATOM   3966  CG  LEU A 241      16.562  16.507  -5.524  1.00  0.00           C  
ATOM   3967  CD1 LEU A 241      15.547  17.434  -6.179  1.00  0.00           C  
ATOM   3968  CD2 LEU A 241      17.702  17.299  -4.899  1.00  0.00           C  
ATOM   3969  H   LEU A 241      16.348  13.549  -5.818  1.00  0.00           H  
ATOM   3970  HA  LEU A 241      17.668  14.837  -3.616  1.00  0.00           H  
ATOM   3971 1HB  LEU A 241      14.938  15.291  -4.863  1.00  0.00           H  
ATOM   3972 2HB  LEU A 241      15.624  16.334  -3.614  1.00  0.00           H  
ATOM   3973  HG  LEU A 241      16.959  15.848  -6.296  1.00  0.00           H  
ATOM   3974 1HD1 LEU A 241      16.040  18.029  -6.948  1.00  0.00           H  
ATOM   3975 2HD1 LEU A 241      14.754  16.840  -6.634  1.00  0.00           H  
ATOM   3976 3HD1 LEU A 241      15.120  18.095  -5.427  1.00  0.00           H  
ATOM   3977 1HD2 LEU A 241      18.196  17.894  -5.668  1.00  0.00           H  
ATOM   3978 2HD2 LEU A 241      17.305  17.960  -4.128  1.00  0.00           H  
ATOM   3979 3HD2 LEU A 241      18.421  16.612  -4.454  1.00  0.00           H  
ATOM   3980  N   ALA A 242      14.966  13.077  -2.857  1.00  0.00           N  
ATOM   3981  CA  ALA A 242      14.279  12.515  -1.710  1.00  0.00           C  
ATOM   3982  C   ALA A 242      15.202  11.577  -0.944  1.00  0.00           C  
ATOM   3983  O   ALA A 242      15.204  11.566   0.290  1.00  0.00           O  
ATOM   3984  CB  ALA A 242      13.019  11.785  -2.150  1.00  0.00           C  
ATOM   3985  H   ALA A 242      14.641  12.857  -3.806  1.00  0.00           H  
ATOM   3986  HA  ALA A 242      14.000  13.334  -1.047  1.00  0.00           H  
ATOM   3987 1HB  ALA A 242      12.517  11.367  -1.277  1.00  0.00           H  
ATOM   3988 2HB  ALA A 242      12.350  12.485  -2.652  1.00  0.00           H  
ATOM   3989 3HB  ALA A 242      13.284  10.982  -2.835  1.00  0.00           H  
ATOM   3990  N   ALA A 243      16.010  10.799  -1.675  1.00  0.00           N  
ATOM   3991  CA  ALA A 243      16.923   9.867  -1.058  1.00  0.00           C  
ATOM   3992  C   ALA A 243      17.971  10.590  -0.241  1.00  0.00           C  
ATOM   3993  O   ALA A 243      18.297  10.144   0.861  1.00  0.00           O  
ATOM   3994  CB  ALA A 243      17.583   8.996  -2.117  1.00  0.00           C  
ATOM   3995  H   ALA A 243      15.944  10.823  -2.691  1.00  0.00           H  
ATOM   3996  HA  ALA A 243      16.352   9.230  -0.382  1.00  0.00           H  
ATOM   3997 1HB  ALA A 243      18.268   8.296  -1.637  1.00  0.00           H  
ATOM   3998 2HB  ALA A 243      16.818   8.440  -2.660  1.00  0.00           H  
ATOM   3999 3HB  ALA A 243      18.136   9.624  -2.812  1.00  0.00           H  
ATOM   4000  N   GLN A 244      18.473  11.731  -0.742  1.00  0.00           N  
ATOM   4001  CA  GLN A 244      19.471  12.494  -0.012  1.00  0.00           C  
ATOM   4002  C   GLN A 244      18.855  13.039   1.262  1.00  0.00           C  
ATOM   4003  O   GLN A 244      19.517  13.069   2.304  1.00  0.00           O  
ATOM   4004  CB  GLN A 244      20.024  13.636  -0.869  1.00  0.00           C  
ATOM   4005  CG  GLN A 244      20.898  13.181  -2.024  1.00  0.00           C  
ATOM   4006  CD  GLN A 244      21.255  14.317  -2.964  1.00  0.00           C  
ATOM   4007  NE2 GLN A 244      22.261  14.097  -3.802  1.00  0.00           N  
ATOM   4008  OE1 GLN A 244      20.631  15.382  -2.937  1.00  0.00           O  
ATOM   4009  H   GLN A 244      18.196  12.034  -1.682  1.00  0.00           H  
ATOM   4010  HA  GLN A 244      20.294  11.828   0.246  1.00  0.00           H  
ATOM   4011 1HB  GLN A 244      19.197  14.215  -1.281  1.00  0.00           H  
ATOM   4012 2HB  GLN A 244      20.614  14.307  -0.245  1.00  0.00           H  
ATOM   4013 1HG  GLN A 244      21.823  12.765  -1.625  1.00  0.00           H  
ATOM   4014 2HG  GLN A 244      20.363  12.421  -2.594  1.00  0.00           H  
ATOM   4015 1HE2 GLN A 244      22.542  14.811  -4.445  1.00  0.00           H  
ATOM   4016 2HE2 GLN A 244      22.740  13.219  -3.790  1.00  0.00           H  
ATOM   4017  N   ALA A 245      17.584  13.469   1.190  1.00  0.00           N  
ATOM   4018  CA  ALA A 245      16.884  13.956   2.368  1.00  0.00           C  
ATOM   4019  C   ALA A 245      16.739  12.865   3.412  1.00  0.00           C  
ATOM   4020  O   ALA A 245      16.886  13.138   4.606  1.00  0.00           O  
ATOM   4021  CB  ALA A 245      15.516  14.503   1.986  1.00  0.00           C  
ATOM   4022  H   ALA A 245      17.125  13.503   0.272  1.00  0.00           H  
ATOM   4023  HA  ALA A 245      17.476  14.760   2.806  1.00  0.00           H  
ATOM   4024 1HB  ALA A 245      15.005  14.863   2.879  1.00  0.00           H  
ATOM   4025 2HB  ALA A 245      15.638  15.327   1.281  1.00  0.00           H  
ATOM   4026 3HB  ALA A 245      14.925  13.715   1.523  1.00  0.00           H  
ATOM   4027  N   LEU A 246      16.467  11.630   2.977  1.00  0.00           N  
ATOM   4028  CA  LEU A 246      16.330  10.515   3.901  1.00  0.00           C  
ATOM   4029  C   LEU A 246      17.671  10.181   4.537  1.00  0.00           C  
ATOM   4030  O   LEU A 246      17.723   9.806   5.709  1.00  0.00           O  
ATOM   4031  CB  LEU A 246      15.775   9.284   3.175  1.00  0.00           C  
ATOM   4032  CG  LEU A 246      14.324   9.396   2.689  1.00  0.00           C  
ATOM   4033  CD1 LEU A 246      13.991   8.203   1.802  1.00  0.00           C  
ATOM   4034  CD2 LEU A 246      13.390   9.462   3.889  1.00  0.00           C  
ATOM   4035  H   LEU A 246      16.291  11.494   1.972  1.00  0.00           H  
ATOM   4036  HA  LEU A 246      15.631  10.802   4.686  1.00  0.00           H  
ATOM   4037 1HB  LEU A 246      16.399   9.081   2.306  1.00  0.00           H  
ATOM   4038 2HB  LEU A 246      15.834   8.428   3.847  1.00  0.00           H  
ATOM   4039  HG  LEU A 246      14.209  10.299   2.089  1.00  0.00           H  
ATOM   4040 1HD1 LEU A 246      12.961   8.283   1.457  1.00  0.00           H  
ATOM   4041 2HD1 LEU A 246      14.661   8.192   0.942  1.00  0.00           H  
ATOM   4042 3HD1 LEU A 246      14.113   7.283   2.371  1.00  0.00           H  
ATOM   4043 1HD2 LEU A 246      12.359   9.543   3.543  1.00  0.00           H  
ATOM   4044 2HD2 LEU A 246      13.503   8.558   4.488  1.00  0.00           H  
ATOM   4045 3HD2 LEU A 246      13.638  10.333   4.495  1.00  0.00           H  
ATOM   4046  N   VAL A 247      18.765  10.329   3.770  1.00  0.00           N  
ATOM   4047  CA  VAL A 247      20.094  10.111   4.334  1.00  0.00           C  
ATOM   4048  C   VAL A 247      20.359  11.144   5.406  1.00  0.00           C  
ATOM   4049  O   VAL A 247      20.847  10.795   6.489  1.00  0.00           O  
ATOM   4050  CB  VAL A 247      21.178  10.207   3.245  1.00  0.00           C  
ATOM   4051  CG1 VAL A 247      22.564  10.231   3.873  1.00  0.00           C  
ATOM   4052  CG2 VAL A 247      21.045   9.040   2.278  1.00  0.00           C  
ATOM   4053  H   VAL A 247      18.643  10.537   2.778  1.00  0.00           H  
ATOM   4054  HA  VAL A 247      20.127   9.110   4.765  1.00  0.00           H  
ATOM   4055  HB  VAL A 247      21.055  11.145   2.703  1.00  0.00           H  
ATOM   4056 1HG1 VAL A 247      23.318  10.299   3.089  1.00  0.00           H  
ATOM   4057 2HG1 VAL A 247      22.649  11.094   4.533  1.00  0.00           H  
ATOM   4058 3HG1 VAL A 247      22.719   9.318   4.446  1.00  0.00           H  
ATOM   4059 1HG2 VAL A 247      21.815   9.115   1.510  1.00  0.00           H  
ATOM   4060 2HG2 VAL A 247      21.163   8.102   2.821  1.00  0.00           H  
ATOM   4061 3HG2 VAL A 247      20.061   9.067   1.809  1.00  0.00           H  
ATOM   4062  N   GLN A 248      20.047  12.405   5.136  1.00  0.00           N  
ATOM   4063  CA  GLN A 248      20.307  13.438   6.109  1.00  0.00           C  
ATOM   4064  C   GLN A 248      19.468  13.218   7.354  1.00  0.00           C  
ATOM   4065  O   GLN A 248      19.980  13.328   8.465  1.00  0.00           O  
ATOM   4066  CB  GLN A 248      20.024  14.820   5.515  1.00  0.00           C  
ATOM   4067  CG  GLN A 248      21.000  15.243   4.431  1.00  0.00           C  
ATOM   4068  CD  GLN A 248      20.554  16.501   3.709  1.00  0.00           C  
ATOM   4069  NE2 GLN A 248      21.452  17.080   2.921  1.00  0.00           N  
ATOM   4070  OE1 GLN A 248      19.414  16.949   3.860  1.00  0.00           O  
ATOM   4071  H   GLN A 248      19.664  12.651   4.216  1.00  0.00           H  
ATOM   4072  HA  GLN A 248      21.359  13.389   6.391  1.00  0.00           H  
ATOM   4073 1HB  GLN A 248      19.021  14.834   5.089  1.00  0.00           H  
ATOM   4074 2HB  GLN A 248      20.054  15.569   6.306  1.00  0.00           H  
ATOM   4075 1HG  GLN A 248      21.971  15.436   4.886  1.00  0.00           H  
ATOM   4076 2HG  GLN A 248      21.084  14.441   3.698  1.00  0.00           H  
ATOM   4077 1HE2 GLN A 248      21.215  17.913   2.419  1.00  0.00           H  
ATOM   4078 2HE2 GLN A 248      22.366  16.684   2.828  1.00  0.00           H  
ATOM   4079  N   ALA A 249      18.186  12.867   7.189  1.00  0.00           N  
ATOM   4080  CA  ALA A 249      17.339  12.667   8.343  1.00  0.00           C  
ATOM   4081  C   ALA A 249      17.756  11.454   9.145  1.00  0.00           C  
ATOM   4082  O   ALA A 249      17.806  11.519  10.377  1.00  0.00           O  
ATOM   4083  CB  ALA A 249      15.886  12.535   7.910  1.00  0.00           C  
ATOM   4084  H   ALA A 249      17.776  12.796   6.260  1.00  0.00           H  
ATOM   4085  HA  ALA A 249      17.438  13.537   8.992  1.00  0.00           H  
ATOM   4086 1HB  ALA A 249      15.256  12.392   8.787  1.00  0.00           H  
ATOM   4087 2HB  ALA A 249      15.579  13.442   7.387  1.00  0.00           H  
ATOM   4088 3HB  ALA A 249      15.782  11.680   7.244  1.00  0.00           H  
ATOM   4089  N   ALA A 250      18.057  10.341   8.460  1.00  0.00           N  
ATOM   4090  CA  ALA A 250      18.382   9.115   9.150  1.00  0.00           C  
ATOM   4091  C   ALA A 250      19.741   9.231   9.826  1.00  0.00           C  
ATOM   4092  O   ALA A 250      19.913   8.727  10.937  1.00  0.00           O  
ATOM   4093  CB  ALA A 250      18.360   7.940   8.184  1.00  0.00           C  
ATOM   4094  H   ALA A 250      18.012  10.331   7.440  1.00  0.00           H  
ATOM   4095  HA  ALA A 250      17.631   8.951   9.922  1.00  0.00           H  
ATOM   4096 1HB  ALA A 250      18.607   7.024   8.719  1.00  0.00           H  
ATOM   4097 2HB  ALA A 250      17.365   7.847   7.747  1.00  0.00           H  
ATOM   4098 3HB  ALA A 250      19.089   8.106   7.392  1.00  0.00           H  
ATOM   4099  N   ALA A 251      20.699   9.931   9.196  1.00  0.00           N  
ATOM   4100  CA  ALA A 251      22.017  10.068   9.801  1.00  0.00           C  
ATOM   4101  C   ALA A 251      21.964  10.906  11.068  1.00  0.00           C  
ATOM   4102  O   ALA A 251      22.579  10.542  12.074  1.00  0.00           O  
ATOM   4103  CB  ALA A 251      22.994  10.680   8.807  1.00  0.00           C  
ATOM   4104  H   ALA A 251      20.532  10.311   8.260  1.00  0.00           H  
ATOM   4105  HA  ALA A 251      22.369   9.074  10.076  1.00  0.00           H  
ATOM   4106 1HB  ALA A 251      23.975  10.776   9.273  1.00  0.00           H  
ATOM   4107 2HB  ALA A 251      23.070  10.038   7.929  1.00  0.00           H  
ATOM   4108 3HB  ALA A 251      22.639  11.664   8.506  1.00  0.00           H  
ATOM   4109  N   GLN A 252      21.225  12.026  11.049  1.00  0.00           N  
ATOM   4110  CA  GLN A 252      21.162  12.829  12.254  1.00  0.00           C  
ATOM   4111  C   GLN A 252      20.334  12.118  13.297  1.00  0.00           C  
ATOM   4112  O   GLN A 252      20.671  12.149  14.482  1.00  0.00           O  
ATOM   4113  CB  GLN A 252      20.573  14.212  11.962  1.00  0.00           C  
ATOM   4114  CG  GLN A 252      20.652  15.181  13.129  1.00  0.00           C  
ATOM   4115  CD  GLN A 252      22.082  15.493  13.527  1.00  0.00           C  
ATOM   4116  NE2 GLN A 252      22.381  15.357  14.814  1.00  0.00           N  
ATOM   4117  OE1 GLN A 252      22.911  15.853  12.685  1.00  0.00           O  
ATOM   4118  H   GLN A 252      20.752  12.333  10.195  1.00  0.00           H  
ATOM   4119  HA  GLN A 252      22.175  12.960  12.636  1.00  0.00           H  
ATOM   4120 1HB  GLN A 252      21.097  14.659  11.117  1.00  0.00           H  
ATOM   4121 2HB  GLN A 252      19.525  14.109  11.681  1.00  0.00           H  
ATOM   4122 1HG  GLN A 252      20.164  16.114  12.847  1.00  0.00           H  
ATOM   4123 2HG  GLN A 252      20.147  14.741  13.989  1.00  0.00           H  
ATOM   4124 1HE2 GLN A 252      23.309  15.549  15.135  1.00  0.00           H  
ATOM   4125 2HE2 GLN A 252      21.679  15.063  15.462  1.00  0.00           H  
ATOM   4126  N   ALA A 253      19.284  11.420  12.866  1.00  0.00           N  
ATOM   4127  CA  ALA A 253      18.425  10.770  13.814  1.00  0.00           C  
ATOM   4128  C   ALA A 253      19.146   9.648  14.530  1.00  0.00           C  
ATOM   4129  O   ALA A 253      18.977   9.511  15.745  1.00  0.00           O  
ATOM   4130  CB  ALA A 253      17.178  10.245  13.116  1.00  0.00           C  
ATOM   4131  H   ALA A 253      19.044  11.383  11.870  1.00  0.00           H  
ATOM   4132  HA  ALA A 253      18.129  11.505  14.563  1.00  0.00           H  
ATOM   4133 1HB  ALA A 253      16.530   9.760  13.846  1.00  0.00           H  
ATOM   4134 2HB  ALA A 253      16.645  11.073  12.651  1.00  0.00           H  
ATOM   4135 3HB  ALA A 253      17.466   9.524  12.352  1.00  0.00           H  
ATOM   4136  N   GLU A 254      19.979   8.863  13.826  1.00  0.00           N  
ATOM   4137  CA  GLU A 254      20.719   7.807  14.494  1.00  0.00           C  
ATOM   4138  C   GLU A 254      21.740   8.383  15.453  1.00  0.00           C  
ATOM   4139  O   GLU A 254      21.891   7.897  16.578  1.00  0.00           O  
ATOM   4140  CB  GLU A 254      21.417   6.911  13.468  1.00  0.00           C  
ATOM   4141  CG  GLU A 254      22.117   5.699  14.066  1.00  0.00           C  
ATOM   4142  CD  GLU A 254      22.829   4.868  13.035  1.00  0.00           C  
ATOM   4143  OE1 GLU A 254      22.837   5.254  11.891  1.00  0.00           O  
ATOM   4144  OE2 GLU A 254      23.366   3.846  13.392  1.00  0.00           O1-
ATOM   4145  H   GLU A 254      20.066   8.956  12.810  1.00  0.00           H  
ATOM   4146  HA  GLU A 254      20.016   7.200  15.066  1.00  0.00           H  
ATOM   4147 1HB  GLU A 254      20.687   6.552  12.743  1.00  0.00           H  
ATOM   4148 2HB  GLU A 254      22.161   7.493  12.924  1.00  0.00           H  
ATOM   4149 1HG  GLU A 254      22.841   6.039  14.805  1.00  0.00           H  
ATOM   4150 2HG  GLU A 254      21.379   5.082  14.577  1.00  0.00           H  
ATOM   4151  N   ARG A 255      22.442   9.448  15.046  1.00  0.00           N  
ATOM   4152  CA  ARG A 255      23.425  10.032  15.951  1.00  0.00           C  
ATOM   4153  C   ARG A 255      22.788  10.534  17.232  1.00  0.00           C  
ATOM   4154  O   ARG A 255      23.269  10.226  18.323  1.00  0.00           O  
ATOM   4155  CB  ARG A 255      24.154  11.182  15.275  1.00  0.00           C  
ATOM   4156  CG  ARG A 255      25.187  10.765  14.240  1.00  0.00           C  
ATOM   4157  CD  ARG A 255      26.076  11.894  13.864  1.00  0.00           C  
ATOM   4158  NE  ARG A 255      25.352  12.947  13.172  1.00  0.00           N  
ATOM   4159  CZ  ARG A 255      25.157  12.993  11.840  1.00  0.00           C  
ATOM   4160  NH1 ARG A 255      25.636  12.040  11.072  1.00  0.00           N1+
ATOM   4161  NH2 ARG A 255      24.483  13.997  11.305  1.00  0.00           N  
ATOM   4162  H   ARG A 255      22.327   9.824  14.101  1.00  0.00           H  
ATOM   4163  HA  ARG A 255      24.152   9.264  16.214  1.00  0.00           H  
ATOM   4164 1HB  ARG A 255      23.432  11.829  14.778  1.00  0.00           H  
ATOM   4165 2HB  ARG A 255      24.666  11.782  16.028  1.00  0.00           H  
ATOM   4166 1HG  ARG A 255      25.804   9.962  14.644  1.00  0.00           H  
ATOM   4167 2HG  ARG A 255      24.679  10.414  13.340  1.00  0.00           H  
ATOM   4168 1HD  ARG A 255      26.522  12.320  14.763  1.00  0.00           H  
ATOM   4169 2HD  ARG A 255      26.864  11.532  13.205  1.00  0.00           H  
ATOM   4170  HE  ARG A 255      24.968  13.699  13.729  1.00  0.00           H  
ATOM   4171 1HH1 ARG A 255      26.151  11.273  11.480  1.00  0.00           H  
ATOM   4172 2HH1 ARG A 255      25.490  12.075  10.073  1.00  0.00           H  
ATOM   4173 1HH2 ARG A 255      24.114  14.730  11.895  1.00  0.00           H  
ATOM   4174 2HH2 ARG A 255      24.337  14.031  10.307  1.00  0.00           H  
ATOM   4175  N   GLN A 256      21.707  11.302  17.102  1.00  0.00           N  
ATOM   4176  CA  GLN A 256      21.017  11.829  18.260  1.00  0.00           C  
ATOM   4177  C   GLN A 256      20.497  10.717  19.197  1.00  0.00           C  
ATOM   4178  O   GLN A 256      20.625  10.832  20.418  1.00  0.00           O  
ATOM   4179  CB  GLN A 256      19.857  12.718  17.805  1.00  0.00           C  
ATOM   4180  CG  GLN A 256      19.117  13.405  18.940  1.00  0.00           C  
ATOM   4181  CD  GLN A 256      17.930  14.214  18.451  1.00  0.00           C  
ATOM   4182  NE2 GLN A 256      16.737  13.841  18.898  1.00  0.00           N  
ATOM   4183  OE1 GLN A 256      18.085  15.165  17.680  1.00  0.00           O  
ATOM   4184  H   GLN A 256      21.389  11.574  16.168  1.00  0.00           H  
ATOM   4185  HA  GLN A 256      21.720  12.428  18.838  1.00  0.00           H  
ATOM   4186 1HB  GLN A 256      20.232  13.490  17.133  1.00  0.00           H  
ATOM   4187 2HB  GLN A 256      19.137  12.120  17.247  1.00  0.00           H  
ATOM   4188 1HG  GLN A 256      18.752  12.647  19.633  1.00  0.00           H  
ATOM   4189 2HG  GLN A 256      19.803  14.079  19.452  1.00  0.00           H  
ATOM   4190 1HE2 GLN A 256      15.917  14.337  18.611  1.00  0.00           H  
ATOM   4191 2HE2 GLN A 256      16.657  13.064  19.523  1.00  0.00           H  
ATOM   4192  N   THR A 257      19.940   9.636  18.615  1.00  0.00           N  
ATOM   4193  CA  THR A 257      19.405   8.500  19.370  1.00  0.00           C  
ATOM   4194  C   THR A 257      20.465   7.740  20.155  1.00  0.00           C  
ATOM   4195  O   THR A 257      20.260   7.389  21.317  1.00  0.00           O  
ATOM   4196  CB  THR A 257      18.680   7.519  18.430  1.00  0.00           C  
ATOM   4197  CG2 THR A 257      18.112   6.348  19.217  1.00  0.00           C  
ATOM   4198  OG1 THR A 257      17.614   8.199  17.755  1.00  0.00           O  
ATOM   4199  H   THR A 257      19.836   9.626  17.606  1.00  0.00           H  
ATOM   4200  HA  THR A 257      18.686   8.877  20.099  1.00  0.00           H  
ATOM   4201  HB  THR A 257      19.382   7.143  17.686  1.00  0.00           H  
ATOM   4202  HG1 THR A 257      17.976   8.732  17.043  1.00  0.00           H  
ATOM   4203 1HG2 THR A 257      17.604   5.665  18.536  1.00  0.00           H  
ATOM   4204 2HG2 THR A 257      18.921   5.822  19.722  1.00  0.00           H  
ATOM   4205 3HG2 THR A 257      17.402   6.717  19.956  1.00  0.00           H  
ATOM   4206  N   ARG A 258      21.602   7.489  19.514  1.00  0.00           N  
ATOM   4207  CA  ARG A 258      22.682   6.735  20.137  1.00  0.00           C  
ATOM   4208  C   ARG A 258      23.467   7.600  21.114  1.00  0.00           C  
ATOM   4209  O   ARG A 258      23.793   7.167  22.219  1.00  0.00           O  
ATOM   4210  CB  ARG A 258      23.629   6.182  19.081  1.00  0.00           C  
ATOM   4211  CG  ARG A 258      23.087   5.001  18.292  1.00  0.00           C  
ATOM   4212  CD  ARG A 258      24.101   4.456  17.354  1.00  0.00           C  
ATOM   4213  NE  ARG A 258      23.632   3.251  16.689  1.00  0.00           N  
ATOM   4214  CZ  ARG A 258      23.684   2.014  17.221  1.00  0.00           C  
ATOM   4215  NH1 ARG A 258      24.185   1.836  18.423  1.00  0.00           N1+
ATOM   4216  NH2 ARG A 258      23.231   0.980  16.534  1.00  0.00           N  
ATOM   4217  H   ARG A 258      21.720   7.829  18.569  1.00  0.00           H  
ATOM   4218  HA  ARG A 258      22.249   5.901  20.688  1.00  0.00           H  
ATOM   4219 1HB  ARG A 258      23.878   6.968  18.370  1.00  0.00           H  
ATOM   4220 2HB  ARG A 258      24.557   5.864  19.555  1.00  0.00           H  
ATOM   4221 1HG  ARG A 258      22.794   4.208  18.979  1.00  0.00           H  
ATOM   4222 2HG  ARG A 258      22.219   5.318  17.712  1.00  0.00           H  
ATOM   4223 1HD  ARG A 258      24.328   5.200  16.591  1.00  0.00           H  
ATOM   4224 2HD  ARG A 258      25.009   4.211  17.903  1.00  0.00           H  
ATOM   4225  HE  ARG A 258      23.240   3.348  15.762  1.00  0.00           H  
ATOM   4226 1HH1 ARG A 258      24.531   2.627  18.948  1.00  0.00           H  
ATOM   4227 2HH1 ARG A 258      24.223   0.909  18.822  1.00  0.00           H  
ATOM   4228 1HH2 ARG A 258      22.845   1.117  15.610  1.00  0.00           H  
ATOM   4229 2HH2 ARG A 258      23.269   0.054  16.933  1.00  0.00           H  
ATOM   4230  N   GLU A 259      23.767   8.827  20.701  1.00  0.00           N  
ATOM   4231  CA  GLU A 259      24.685   9.682  21.442  1.00  0.00           C  
ATOM   4232  C   GLU A 259      24.048  10.189  22.730  1.00  0.00           C  
ATOM   4233  O   GLU A 259      24.707  10.281  23.765  1.00  0.00           O  
ATOM   4234  CB  GLU A 259      25.126  10.867  20.580  1.00  0.00           C  
ATOM   4235  CG  GLU A 259      26.056  10.497  19.432  1.00  0.00           C  
ATOM   4236  CD  GLU A 259      26.398  11.670  18.556  1.00  0.00           C  
ATOM   4237  OE1 GLU A 259      25.795  12.704  18.717  1.00  0.00           O  
ATOM   4238  OE2 GLU A 259      27.264  11.532  17.724  1.00  0.00           O1-
ATOM   4239  H   GLU A 259      23.348   9.175  19.849  1.00  0.00           H  
ATOM   4240  HA  GLU A 259      25.571   9.101  21.696  1.00  0.00           H  
ATOM   4241 1HB  GLU A 259      24.248  11.354  20.155  1.00  0.00           H  
ATOM   4242 2HB  GLU A 259      25.639  11.600  21.202  1.00  0.00           H  
ATOM   4243 1HG  GLU A 259      26.977  10.084  19.843  1.00  0.00           H  
ATOM   4244 2HG  GLU A 259      25.581   9.725  18.829  1.00  0.00           H  
ATOM   4245  N   ASP A 260      22.762  10.515  22.658  1.00  0.00           N  
ATOM   4246  CA  ASP A 260      22.068  11.141  23.778  1.00  0.00           C  
ATOM   4247  C   ASP A 260      21.665  10.110  24.823  1.00  0.00           C  
ATOM   4248  O   ASP A 260      20.478   9.862  25.040  1.00  0.00           O  
ATOM   4249  CB  ASP A 260      20.827  11.891  23.287  1.00  0.00           C  
ATOM   4250  CG  ASP A 260      20.229  12.804  24.349  1.00  0.00           C  
ATOM   4251  OD1 ASP A 260      20.870  13.018  25.351  1.00  0.00           O  
ATOM   4252  OD2 ASP A 260      19.137  13.279  24.148  1.00  0.00           O1-
ATOM   4253  H   ASP A 260      22.252  10.325  21.808  1.00  0.00           H  
ATOM   4254  HA  ASP A 260      22.743  11.858  24.245  1.00  0.00           H  
ATOM   4255 1HB  ASP A 260      21.086  12.493  22.416  1.00  0.00           H  
ATOM   4256 2HB  ASP A 260      20.068  11.174  22.976  1.00  0.00           H  
ATOM   4257  N   ASP A 261      22.659   9.511  25.471  1.00  0.00           N  
ATOM   4258  CA  ASP A 261      22.412   8.482  26.472  1.00  0.00           C  
ATOM   4259  C   ASP A 261      22.139   9.097  27.839  1.00  0.00           C  
ATOM   4260  O   ASP A 261      22.897   8.889  28.786  1.00  0.00           O  
ATOM   4261  CB  ASP A 261      23.604   7.527  26.564  1.00  0.00           C  
ATOM   4262  CG  ASP A 261      23.265   6.221  27.271  1.00  0.00           C  
ATOM   4263  OD1 ASP A 261      22.119   6.029  27.603  1.00  0.00           O  
ATOM   4264  OD2 ASP A 261      24.154   5.429  27.471  1.00  0.00           O1-
ATOM   4265  H   ASP A 261      23.612   9.776  25.262  1.00  0.00           H  
ATOM   4266  HA  ASP A 261      21.522   7.925  26.173  1.00  0.00           H  
ATOM   4267 1HB  ASP A 261      23.965   7.297  25.561  1.00  0.00           H  
ATOM   4268 2HB  ASP A 261      24.419   8.012  27.101  1.00  0.00           H  
ATOM   4269  N   SER A 262      21.031   9.815  27.949  1.00  0.00           N  
ATOM   4270  CA  SER A 262      20.669  10.522  29.172  1.00  0.00           C  
ATOM   4271  C   SER A 262      20.280   9.550  30.277  1.00  0.00           C  
ATOM   4272  O   SER A 262      20.234   9.916  31.452  1.00  0.00           O  
ATOM   4273  CB  SER A 262      19.524  11.478  28.901  1.00  0.00           C  
ATOM   4274  OG  SER A 262      18.332  10.780  28.666  1.00  0.00           O  
ATOM   4275  H   SER A 262      20.416   9.867  27.150  1.00  0.00           H  
ATOM   4276  HA  SER A 262      21.531  11.103  29.503  1.00  0.00           H  
ATOM   4277 1HB  SER A 262      19.397  12.144  29.755  1.00  0.00           H  
ATOM   4278 2HB  SER A 262      19.763  12.097  28.037  1.00  0.00           H  
ATOM   4279  HG  SER A 262      17.818  10.854  29.474  1.00  0.00           H  
ATOM   4280  N   LEU A 263      20.002   8.308  29.895  1.00  0.00           N  
ATOM   4281  CA  LEU A 263      19.545   7.298  30.843  1.00  0.00           C  
ATOM   4282  C   LEU A 263      20.661   6.891  31.795  1.00  0.00           C  
ATOM   4283  O   LEU A 263      20.433   6.156  32.756  1.00  0.00           O  
ATOM   4284  CB  LEU A 263      19.028   6.063  30.094  1.00  0.00           C  
ATOM   4285  CG  LEU A 263      17.724   6.258  29.309  1.00  0.00           C  
ATOM   4286  CD1 LEU A 263      17.497   5.061  28.396  1.00  0.00           C  
ATOM   4287  CD2 LEU A 263      16.567   6.431  30.282  1.00  0.00           C  
ATOM   4288  H   LEU A 263      20.110   8.057  28.923  1.00  0.00           H  
ATOM   4289  HA  LEU A 263      18.728   7.720  31.429  1.00  0.00           H  
ATOM   4290 1HB  LEU A 263      19.792   5.738  29.391  1.00  0.00           H  
ATOM   4291 2HB  LEU A 263      18.863   5.263  30.816  1.00  0.00           H  
ATOM   4292  HG  LEU A 263      17.807   7.146  28.682  1.00  0.00           H  
ATOM   4293 1HD1 LEU A 263      16.571   5.200  27.838  1.00  0.00           H  
ATOM   4294 2HD1 LEU A 263      18.330   4.973  27.698  1.00  0.00           H  
ATOM   4295 3HD1 LEU A 263      17.427   4.154  28.995  1.00  0.00           H  
ATOM   4296 1HD2 LEU A 263      15.640   6.571  29.724  1.00  0.00           H  
ATOM   4297 2HD2 LEU A 263      16.483   5.544  30.909  1.00  0.00           H  
ATOM   4298 3HD2 LEU A 263      16.747   7.304  30.910  1.00  0.00           H  
ATOM   4299  N   ARG A 264      21.870   7.372  31.523  1.00  0.00           N  
ATOM   4300  CA  ARG A 264      23.016   7.091  32.378  1.00  0.00           C  
ATOM   4301  C   ARG A 264      22.793   7.619  33.789  1.00  0.00           C  
ATOM   4302  O   ARG A 264      23.424   7.159  34.741  1.00  0.00           O  
ATOM   4303  CB  ARG A 264      24.279   7.712  31.801  1.00  0.00           C  
ATOM   4304  CG  ARG A 264      24.736   7.120  30.477  1.00  0.00           C  
ATOM   4305  CD  ARG A 264      25.203   5.719  30.634  1.00  0.00           C  
ATOM   4306  NE  ARG A 264      25.684   5.164  29.379  1.00  0.00           N  
ATOM   4307  CZ  ARG A 264      26.041   3.877  29.198  1.00  0.00           C  
ATOM   4308  NH1 ARG A 264      25.967   3.028  30.199  1.00  0.00           N1+
ATOM   4309  NH2 ARG A 264      26.467   3.469  28.015  1.00  0.00           N  
ATOM   4310  H   ARG A 264      21.996   7.948  30.702  1.00  0.00           H  
ATOM   4311  HA  ARG A 264      23.156   6.011  32.426  1.00  0.00           H  
ATOM   4312 1HB  ARG A 264      24.123   8.779  31.648  1.00  0.00           H  
ATOM   4313 2HB  ARG A 264      25.098   7.600  32.512  1.00  0.00           H  
ATOM   4314 1HG  ARG A 264      23.906   7.128  29.769  1.00  0.00           H  
ATOM   4315 2HG  ARG A 264      25.559   7.713  30.077  1.00  0.00           H  
ATOM   4316 1HD  ARG A 264      26.018   5.686  31.356  1.00  0.00           H  
ATOM   4317 2HD  ARG A 264      24.380   5.099  30.988  1.00  0.00           H  
ATOM   4318  HE  ARG A 264      25.755   5.787  28.585  1.00  0.00           H  
ATOM   4319 1HH1 ARG A 264      25.641   3.340  31.103  1.00  0.00           H  
ATOM   4320 2HH1 ARG A 264      26.235   2.064  30.064  1.00  0.00           H  
ATOM   4321 1HH2 ARG A 264      26.524   4.123  27.246  1.00  0.00           H  
ATOM   4322 2HH2 ARG A 264      26.735   2.506  27.880  1.00  0.00           H  
ATOM   4323  N   GLU A 265      21.892   8.586  33.919  1.00  0.00           N  
ATOM   4324  CA  GLU A 265      21.498   9.097  35.227  1.00  0.00           C  
ATOM   4325  C   GLU A 265      20.828   8.015  36.061  1.00  0.00           C  
ATOM   4326  O   GLU A 265      21.007   7.955  37.278  1.00  0.00           O  
ATOM   4327  CB  GLU A 265      20.555  10.292  35.072  1.00  0.00           C  
ATOM   4328  CG  GLU A 265      21.222  11.556  34.550  1.00  0.00           C  
ATOM   4329  CD  GLU A 265      20.286  12.731  34.494  1.00  0.00           C  
ATOM   4330  OE1 GLU A 265      19.102  12.530  34.626  1.00  0.00           O  
ATOM   4331  OE2 GLU A 265      20.754  13.831  34.318  1.00  0.00           O1-
ATOM   4332  H   GLU A 265      21.469   8.978  33.090  1.00  0.00           H  
ATOM   4333  HA  GLU A 265      22.393   9.438  35.749  1.00  0.00           H  
ATOM   4334 1HB  GLU A 265      19.748  10.032  34.386  1.00  0.00           H  
ATOM   4335 2HB  GLU A 265      20.102  10.525  36.035  1.00  0.00           H  
ATOM   4336 1HG  GLU A 265      22.061  11.806  35.199  1.00  0.00           H  
ATOM   4337 2HG  GLU A 265      21.614  11.362  33.553  1.00  0.00           H  
ATOM   4338  N   ALA A 266      20.055   7.159  35.401  1.00  0.00           N  
ATOM   4339  CA  ALA A 266      19.395   6.044  36.075  1.00  0.00           C  
ATOM   4340  C   ALA A 266      20.402   5.026  36.578  1.00  0.00           C  
ATOM   4341  O   ALA A 266      20.276   4.490  37.686  1.00  0.00           O  
ATOM   4342  CB  ALA A 266      18.395   5.377  35.142  1.00  0.00           C  
ATOM   4343  H   ALA A 266      19.920   7.283  34.409  1.00  0.00           H  
ATOM   4344  HA  ALA A 266      18.861   6.439  36.939  1.00  0.00           H  
ATOM   4345 1HB  ALA A 266      17.913   4.547  35.658  1.00  0.00           H  
ATOM   4346 2HB  ALA A 266      17.641   6.102  34.837  1.00  0.00           H  
ATOM   4347 3HB  ALA A 266      18.915   5.003  34.260  1.00  0.00           H  
ATOM   4348  N   GLU A 267      21.447   4.808  35.789  1.00  0.00           N  
ATOM   4349  CA  GLU A 267      22.498   3.883  36.144  1.00  0.00           C  
ATOM   4350  C   GLU A 267      23.236   4.330  37.402  1.00  0.00           C  
ATOM   4351  O   GLU A 267      23.513   3.507  38.284  1.00  0.00           O  
ATOM   4352  CB  GLU A 267      23.483   3.738  34.982  1.00  0.00           C  
ATOM   4353  CG  GLU A 267      22.910   3.042  33.755  1.00  0.00           C  
ATOM   4354  CD  GLU A 267      23.903   2.924  32.633  1.00  0.00           C  
ATOM   4355  OE1 GLU A 267      24.918   3.577  32.691  1.00  0.00           O  
ATOM   4356  OE2 GLU A 267      23.648   2.179  31.716  1.00  0.00           O1-
ATOM   4357  H   GLU A 267      21.489   5.271  34.876  1.00  0.00           H  
ATOM   4358  HA  GLU A 267      22.048   2.910  36.349  1.00  0.00           H  
ATOM   4359 1HB  GLU A 267      23.832   4.724  34.675  1.00  0.00           H  
ATOM   4360 2HB  GLU A 267      24.354   3.171  35.312  1.00  0.00           H  
ATOM   4361 1HG  GLU A 267      22.579   2.043  34.039  1.00  0.00           H  
ATOM   4362 2HG  GLU A 267      22.041   3.599  33.408  1.00  0.00           H  
ATOM   4363  N   GLU A 268      23.500   5.637  37.527  1.00  0.00           N  
ATOM   4364  CA  GLU A 268      24.161   6.124  38.733  1.00  0.00           C  
ATOM   4365  C   GLU A 268      23.269   5.926  39.951  1.00  0.00           C  
ATOM   4366  O   GLU A 268      23.750   5.473  40.996  1.00  0.00           O  
ATOM   4367  CB  GLU A 268      24.525   7.603  38.587  1.00  0.00           C  
ATOM   4368  CG  GLU A 268      25.636   7.881  37.584  1.00  0.00           C  
ATOM   4369  CD  GLU A 268      25.914   9.348  37.410  1.00  0.00           C  
ATOM   4370  OE1 GLU A 268      24.992  10.123  37.500  1.00  0.00           O  
ATOM   4371  OE2 GLU A 268      27.050   9.695  37.187  1.00  0.00           O1-
ATOM   4372  H   GLU A 268      23.298   6.272  36.757  1.00  0.00           H  
ATOM   4373  HA  GLU A 268      25.078   5.553  38.879  1.00  0.00           H  
ATOM   4374 1HB  GLU A 268      23.645   8.166  38.275  1.00  0.00           H  
ATOM   4375 2HB  GLU A 268      24.840   7.997  39.553  1.00  0.00           H  
ATOM   4376 1HG  GLU A 268      26.548   7.388  37.922  1.00  0.00           H  
ATOM   4377 2HG  GLU A 268      25.359   7.452  36.623  1.00  0.00           H  
ATOM   4378  N   LEU A 269      21.974   6.228  39.845  1.00  0.00           N  
ATOM   4379  CA  LEU A 269      21.128   6.075  41.009  1.00  0.00           C  
ATOM   4380  C   LEU A 269      20.996   4.613  41.392  1.00  0.00           C  
ATOM   4381  O   LEU A 269      20.937   4.281  42.582  1.00  0.00           O  
ATOM   4382  CB  LEU A 269      19.741   6.670  40.738  1.00  0.00           C  
ATOM   4383  CG  LEU A 269      19.673   8.202  40.683  1.00  0.00           C  
ATOM   4384  CD1 LEU A 269      18.295   8.633  40.199  1.00  0.00           C  
ATOM   4385  CD2 LEU A 269      19.973   8.773  42.061  1.00  0.00           C  
ATOM   4386  H   LEU A 269      21.598   6.609  38.968  1.00  0.00           H  
ATOM   4387  HA  LEU A 269      21.583   6.611  41.841  1.00  0.00           H  
ATOM   4388 1HB  LEU A 269      19.379   6.289  39.784  1.00  0.00           H  
ATOM   4389 2HB  LEU A 269      19.060   6.336  41.521  1.00  0.00           H  
ATOM   4390  HG  LEU A 269      20.409   8.573  39.969  1.00  0.00           H  
ATOM   4391 1HD1 LEU A 269      18.248   9.721  40.160  1.00  0.00           H  
ATOM   4392 2HD1 LEU A 269      18.116   8.227  39.204  1.00  0.00           H  
ATOM   4393 3HD1 LEU A 269      17.536   8.261  40.886  1.00  0.00           H  
ATOM   4394 1HD2 LEU A 269      19.925   9.862  42.022  1.00  0.00           H  
ATOM   4395 2HD2 LEU A 269      19.237   8.403  42.776  1.00  0.00           H  
ATOM   4396 3HD2 LEU A 269      20.970   8.464  42.374  1.00  0.00           H  
ATOM   4397  N   LEU A 270      20.984   3.722  40.389  1.00  0.00           N  
ATOM   4398  CA  LEU A 270      20.903   2.299  40.673  1.00  0.00           C  
ATOM   4399  C   LEU A 270      22.148   1.813  41.382  1.00  0.00           C  
ATOM   4400  O   LEU A 270      22.045   1.001  42.307  1.00  0.00           O  
ATOM   4401  CB  LEU A 270      20.706   1.508  39.373  1.00  0.00           C  
ATOM   4402  CG  LEU A 270      19.334   1.660  38.703  1.00  0.00           C  
ATOM   4403  CD1 LEU A 270      19.390   1.084  37.295  1.00  0.00           C  
ATOM   4404  CD2 LEU A 270      18.279   0.954  39.541  1.00  0.00           C  
ATOM   4405  H   LEU A 270      20.973   4.050  39.417  1.00  0.00           H  
ATOM   4406  HA  LEU A 270      20.045   2.124  41.322  1.00  0.00           H  
ATOM   4407 1HB  LEU A 270      21.462   1.825  38.656  1.00  0.00           H  
ATOM   4408 2HB  LEU A 270      20.856   0.450  39.585  1.00  0.00           H  
ATOM   4409  HG  LEU A 270      19.085   2.718  38.621  1.00  0.00           H  
ATOM   4410 1HD1 LEU A 270      18.416   1.192  36.819  1.00  0.00           H  
ATOM   4411 2HD1 LEU A 270      20.139   1.620  36.712  1.00  0.00           H  
ATOM   4412 3HD1 LEU A 270      19.655   0.028  37.344  1.00  0.00           H  
ATOM   4413 1HD2 LEU A 270      17.304   1.062  39.065  1.00  0.00           H  
ATOM   4414 2HD2 LEU A 270      18.527  -0.105  39.623  1.00  0.00           H  
ATOM   4415 3HD2 LEU A 270      18.248   1.397  40.537  1.00  0.00           H  
ATOM   4416  N   ARG A 271      23.323   2.300  40.979  1.00  0.00           N  
ATOM   4417  CA  ARG A 271      24.538   1.925  41.676  1.00  0.00           C  
ATOM   4418  C   ARG A 271      24.483   2.406  43.124  1.00  0.00           C  
ATOM   4419  O   ARG A 271      24.835   1.652  44.034  1.00  0.00           O  
ATOM   4420  CB  ARG A 271      25.759   2.513  40.984  1.00  0.00           C  
ATOM   4421  CG  ARG A 271      26.416   1.599  39.961  1.00  0.00           C  
ATOM   4422  CD  ARG A 271      25.583   1.454  38.740  1.00  0.00           C  
ATOM   4423  NE  ARG A 271      26.224   0.612  37.743  1.00  0.00           N  
ATOM   4424  CZ  ARG A 271      27.069   1.058  36.793  1.00  0.00           C  
ATOM   4425  NH1 ARG A 271      27.365   2.337  36.724  1.00  0.00           N1+
ATOM   4426  NH2 ARG A 271      27.602   0.209  35.931  1.00  0.00           N  
ATOM   4427  H   ARG A 271      23.368   2.891  40.142  1.00  0.00           H  
ATOM   4428  HA  ARG A 271      24.622   0.838  41.663  1.00  0.00           H  
ATOM   4429 1HB  ARG A 271      25.480   3.433  40.473  1.00  0.00           H  
ATOM   4430 2HB  ARG A 271      26.512   2.768  41.730  1.00  0.00           H  
ATOM   4431 1HG  ARG A 271      27.382   2.014  39.670  1.00  0.00           H  
ATOM   4432 2HG  ARG A 271      26.561   0.610  40.397  1.00  0.00           H  
ATOM   4433 1HD  ARG A 271      24.627   1.003  39.003  1.00  0.00           H  
ATOM   4434 2HD  ARG A 271      25.412   2.435  38.298  1.00  0.00           H  
ATOM   4435  HE  ARG A 271      26.021  -0.379  37.764  1.00  0.00           H  
ATOM   4436 1HH1 ARG A 271      26.958   2.985  37.384  1.00  0.00           H  
ATOM   4437 2HH1 ARG A 271      27.998   2.671  36.013  1.00  0.00           H  
ATOM   4438 1HH2 ARG A 271      27.375  -0.775  35.984  1.00  0.00           H  
ATOM   4439 2HH2 ARG A 271      28.235   0.543  35.220  1.00  0.00           H  
ATOM   4440  N   ARG A 272      24.024   3.649  43.342  1.00  0.00           N  
ATOM   4441  CA  ARG A 272      23.942   4.202  44.690  1.00  0.00           C  
ATOM   4442  C   ARG A 272      22.900   3.459  45.523  1.00  0.00           C  
ATOM   4443  O   ARG A 272      23.125   3.190  46.709  1.00  0.00           O  
ATOM   4444  CB  ARG A 272      23.591   5.682  44.642  1.00  0.00           C  
ATOM   4445  CG  ARG A 272      24.693   6.584  44.110  1.00  0.00           C  
ATOM   4446  CD  ARG A 272      24.257   8.002  44.042  1.00  0.00           C  
ATOM   4447  NE  ARG A 272      25.308   8.869  43.534  1.00  0.00           N  
ATOM   4448  CZ  ARG A 272      25.150  10.176  43.246  1.00  0.00           C  
ATOM   4449  NH1 ARG A 272      23.981  10.750  43.422  1.00  0.00           N1+
ATOM   4450  NH2 ARG A 272      26.170  10.879  42.787  1.00  0.00           N  
ATOM   4451  H   ARG A 272      23.790   4.236  42.535  1.00  0.00           H  
ATOM   4452  HA  ARG A 272      24.915   4.091  45.170  1.00  0.00           H  
ATOM   4453 1HB  ARG A 272      22.714   5.827  44.013  1.00  0.00           H  
ATOM   4454 2HB  ARG A 272      23.336   6.028  45.644  1.00  0.00           H  
ATOM   4455 1HG  ARG A 272      25.562   6.523  44.766  1.00  0.00           H  
ATOM   4456 2HG  ARG A 272      24.973   6.263  43.106  1.00  0.00           H  
ATOM   4457 1HD  ARG A 272      23.396   8.087  43.381  1.00  0.00           H  
ATOM   4458 2HD  ARG A 272      23.984   8.346  45.039  1.00  0.00           H  
ATOM   4459  HE  ARG A 272      26.222   8.462  43.385  1.00  0.00           H  
ATOM   4460 1HH1 ARG A 272      23.201  10.212  43.773  1.00  0.00           H  
ATOM   4461 2HH1 ARG A 272      23.862  11.730  43.207  1.00  0.00           H  
ATOM   4462 1HH2 ARG A 272      27.069  10.437  42.652  1.00  0.00           H  
ATOM   4463 2HH2 ARG A 272      26.052  11.858  42.572  1.00  0.00           H  
ATOM   4464  N   SER A 273      21.775   3.096  44.895  1.00  0.00           N  
ATOM   4465  CA  SER A 273      20.693   2.414  45.588  1.00  0.00           C  
ATOM   4466  C   SER A 273      21.187   1.062  46.111  1.00  0.00           C  
ATOM   4467  O   SER A 273      20.933   0.712  47.274  1.00  0.00           O  
ATOM   4468  CB  SER A 273      19.510   2.221  44.660  1.00  0.00           C  
ATOM   4469  OG  SER A 273      18.446   1.596  45.325  1.00  0.00           O  
ATOM   4470  H   SER A 273      21.644   3.361  43.912  1.00  0.00           H  
ATOM   4471  HA  SER A 273      20.378   3.031  46.431  1.00  0.00           H  
ATOM   4472 1HB  SER A 273      19.184   3.189  44.279  1.00  0.00           H  
ATOM   4473 2HB  SER A 273      19.813   1.618  43.805  1.00  0.00           H  
ATOM   4474  HG  SER A 273      18.288   0.772  44.857  1.00  0.00           H  
ATOM   4475  N   ARG A 274      21.928   0.310  45.276  1.00  0.00           N  
ATOM   4476  CA  ARG A 274      22.463  -0.970  45.721  1.00  0.00           C  
ATOM   4477  C   ARG A 274      23.438  -0.802  46.876  1.00  0.00           C  
ATOM   4478  O   ARG A 274      23.414  -1.597  47.821  1.00  0.00           O  
ATOM   4479  CB  ARG A 274      23.164  -1.682  44.573  1.00  0.00           C  
ATOM   4480  CG  ARG A 274      22.237  -2.255  43.514  1.00  0.00           C  
ATOM   4481  CD  ARG A 274      22.936  -3.237  42.645  1.00  0.00           C  
ATOM   4482  NE  ARG A 274      23.990  -2.613  41.861  1.00  0.00           N  
ATOM   4483  CZ  ARG A 274      23.821  -2.092  40.630  1.00  0.00           C  
ATOM   4484  NH1 ARG A 274      22.638  -2.128  40.058  1.00  0.00           N1+
ATOM   4485  NH2 ARG A 274      24.845  -1.546  39.998  1.00  0.00           N  
ATOM   4486  H   ARG A 274      22.078   0.624  44.312  1.00  0.00           H  
ATOM   4487  HA  ARG A 274      21.634  -1.592  46.062  1.00  0.00           H  
ATOM   4488 1HB  ARG A 274      23.844  -0.990  44.078  1.00  0.00           H  
ATOM   4489 2HB  ARG A 274      23.763  -2.503  44.967  1.00  0.00           H  
ATOM   4490 1HG  ARG A 274      21.400  -2.760  43.997  1.00  0.00           H  
ATOM   4491 2HG  ARG A 274      21.860  -1.448  42.885  1.00  0.00           H  
ATOM   4492 1HD  ARG A 274      23.385  -4.014  43.263  1.00  0.00           H  
ATOM   4493 2HD  ARG A 274      22.221  -3.688  41.958  1.00  0.00           H  
ATOM   4494  HE  ARG A 274      24.914  -2.567  42.268  1.00  0.00           H  
ATOM   4495 1HH1 ARG A 274      21.856  -2.545  40.541  1.00  0.00           H  
ATOM   4496 2HH1 ARG A 274      22.512  -1.737  39.135  1.00  0.00           H  
ATOM   4497 1HH2 ARG A 274      25.755  -1.519  40.438  1.00  0.00           H  
ATOM   4498 2HH2 ARG A 274      24.719  -1.156  39.076  1.00  0.00           H  
ATOM   4499  N   GLU A 275      24.274   0.246  46.840  1.00  0.00           N  
ATOM   4500  CA  GLU A 275      25.176   0.472  47.960  1.00  0.00           C  
ATOM   4501  C   GLU A 275      24.403   0.819  49.226  1.00  0.00           C  
ATOM   4502  O   GLU A 275      24.733   0.308  50.303  1.00  0.00           O  
ATOM   4503  CB  GLU A 275      26.165   1.592  47.630  1.00  0.00           C  
ATOM   4504  CG  GLU A 275      27.186   1.234  46.559  1.00  0.00           C  
ATOM   4505  CD  GLU A 275      28.099   0.114  46.972  1.00  0.00           C  
ATOM   4506  OE1 GLU A 275      28.843   0.292  47.907  1.00  0.00           O  
ATOM   4507  OE2 GLU A 275      28.053  -0.923  46.352  1.00  0.00           O1-
ATOM   4508  H   GLU A 275      24.336   0.824  45.992  1.00  0.00           H  
ATOM   4509  HA  GLU A 275      25.735  -0.446  48.144  1.00  0.00           H  
ATOM   4510 1HB  GLU A 275      25.619   2.472  47.291  1.00  0.00           H  
ATOM   4511 2HB  GLU A 275      26.711   1.873  48.531  1.00  0.00           H  
ATOM   4512 1HG  GLU A 275      26.658   0.941  45.652  1.00  0.00           H  
ATOM   4513 2HG  GLU A 275      27.782   2.116  46.330  1.00  0.00           H  
ATOM   4514  N   TYR A 276      23.332   1.620  49.111  1.00  0.00           N  
ATOM   4515  CA  TYR A 276      22.563   1.966  50.299  1.00  0.00           C  
ATOM   4516  C   TYR A 276      21.868   0.733  50.872  1.00  0.00           C  
ATOM   4517  O   TYR A 276      21.845   0.539  52.095  1.00  0.00           O  
ATOM   4518  CB  TYR A 276      21.539   3.056  49.977  1.00  0.00           C  
ATOM   4519  CG  TYR A 276      22.108   4.457  50.005  1.00  0.00           C  
ATOM   4520  CD1 TYR A 276      22.370   5.124  48.817  1.00  0.00           C  
ATOM   4521  CD2 TYR A 276      22.370   5.075  51.219  1.00  0.00           C  
ATOM   4522  CE1 TYR A 276      22.890   6.404  48.844  1.00  0.00           C  
ATOM   4523  CE2 TYR A 276      22.890   6.354  51.246  1.00  0.00           C  
ATOM   4524  CZ  TYR A 276      23.150   7.018  50.064  1.00  0.00           C  
ATOM   4525  OH  TYR A 276      23.669   8.292  50.090  1.00  0.00           O  
ATOM   4526  H   TYR A 276      23.122   2.055  48.203  1.00  0.00           H  
ATOM   4527  HA  TYR A 276      23.249   2.346  51.057  1.00  0.00           H  
ATOM   4528 1HB  TYR A 276      21.119   2.880  48.985  1.00  0.00           H  
ATOM   4529 2HB  TYR A 276      20.719   3.008  50.692  1.00  0.00           H  
ATOM   4530  HD1 TYR A 276      22.165   4.639  47.863  1.00  0.00           H  
ATOM   4531  HD2 TYR A 276      22.165   4.550  52.153  1.00  0.00           H  
ATOM   4532  HE1 TYR A 276      23.096   6.928  47.911  1.00  0.00           H  
ATOM   4533  HE2 TYR A 276      23.096   6.839  52.200  1.00  0.00           H  
ATOM   4534  HH  TYR A 276      23.789   8.606  49.191  1.00  0.00           H  
ATOM   4535  N   LEU A 277      21.346  -0.139  49.998  1.00  0.00           N  
ATOM   4536  CA  LEU A 277      20.666  -1.337  50.472  1.00  0.00           C  
ATOM   4537  C   LEU A 277      21.635  -2.245  51.220  1.00  0.00           C  
ATOM   4538  O   LEU A 277      21.287  -2.791  52.274  1.00  0.00           O  
ATOM   4539  CB  LEU A 277      20.042  -2.098  49.296  1.00  0.00           C  
ATOM   4540  CG  LEU A 277      18.857  -1.406  48.610  1.00  0.00           C  
ATOM   4541  CD1 LEU A 277      18.532  -2.125  47.308  1.00  0.00           C  
ATOM   4542  CD2 LEU A 277      17.659  -1.404  49.548  1.00  0.00           C  
ATOM   4543  H   LEU A 277      21.368   0.078  48.995  1.00  0.00           H  
ATOM   4544  HA  LEU A 277      19.872  -1.037  51.155  1.00  0.00           H  
ATOM   4545 1HB  LEU A 277      20.810  -2.262  48.542  1.00  0.00           H  
ATOM   4546 2HB  LEU A 277      19.698  -3.068  49.652  1.00  0.00           H  
ATOM   4547  HG  LEU A 277      19.127  -0.378  48.365  1.00  0.00           H  
ATOM   4548 1HD1 LEU A 277      17.690  -1.634  46.821  1.00  0.00           H  
ATOM   4549 2HD1 LEU A 277      19.399  -2.095  46.649  1.00  0.00           H  
ATOM   4550 3HD1 LEU A 277      18.273  -3.162  47.521  1.00  0.00           H  
ATOM   4551 1HD2 LEU A 277      16.816  -0.912  49.061  1.00  0.00           H  
ATOM   4552 2HD2 LEU A 277      17.387  -2.431  49.793  1.00  0.00           H  
ATOM   4553 3HD2 LEU A 277      17.913  -0.868  50.463  1.00  0.00           H  
ATOM   4554  N   LYS A 278      22.860  -2.406  50.702  1.00  0.00           N  
ATOM   4555  CA  LYS A 278      23.837  -3.253  51.373  1.00  0.00           C  
ATOM   4556  C   LYS A 278      24.262  -2.676  52.721  1.00  0.00           C  
ATOM   4557  O   LYS A 278      24.350  -3.415  53.709  1.00  0.00           O  
ATOM   4558  CB  LYS A 278      25.063  -3.455  50.481  1.00  0.00           C  
ATOM   4559  CG  LYS A 278      24.814  -4.330  49.259  1.00  0.00           C  
ATOM   4560  CD  LYS A 278      26.115  -4.665  48.546  1.00  0.00           C  
ATOM   4561  CE  LYS A 278      26.681  -3.450  47.826  1.00  0.00           C  
ATOM   4562  NZ  LYS A 278      27.880  -3.793  47.013  1.00  0.00           N1+
ATOM   4563  H   LYS A 278      23.102  -1.950  49.816  1.00  0.00           H  
ATOM   4564  HA  LYS A 278      23.378  -4.224  51.565  1.00  0.00           H  
ATOM   4565 1HB  LYS A 278      25.422  -2.487  50.131  1.00  0.00           H  
ATOM   4566 2HB  LYS A 278      25.865  -3.911  51.062  1.00  0.00           H  
ATOM   4567 1HG  LYS A 278      24.330  -5.257  49.568  1.00  0.00           H  
ATOM   4568 2HG  LYS A 278      24.154  -3.809  48.567  1.00  0.00           H  
ATOM   4569 1HD  LYS A 278      26.848  -5.021  49.272  1.00  0.00           H  
ATOM   4570 2HD  LYS A 278      25.938  -5.456  47.817  1.00  0.00           H  
ATOM   4571 1HE  LYS A 278      25.921  -3.029  47.169  1.00  0.00           H  
ATOM   4572 2HE  LYS A 278      26.959  -2.691  48.557  1.00  0.00           H  
ATOM   4573 1HZ  LYS A 278      28.225  -2.962  46.553  1.00  0.00           H  
ATOM   4574 2HZ  LYS A 278      28.600  -4.167  47.615  1.00  0.00           H  
ATOM   4575 3HZ  LYS A 278      27.631  -4.482  46.319  1.00  0.00           H  
ATOM   4576  N   LYS A 279      24.507  -1.354  52.778  1.00  0.00           N  
ATOM   4577  CA  LYS A 279      24.994  -0.726  54.000  1.00  0.00           C  
ATOM   4578  C   LYS A 279      23.962  -0.866  55.097  1.00  0.00           C  
ATOM   4579  O   LYS A 279      24.305  -1.207  56.238  1.00  0.00           O  
ATOM   4580  CB  LYS A 279      25.322   0.749  53.766  1.00  0.00           C  
ATOM   4581  CG  LYS A 279      26.554   0.990  52.904  1.00  0.00           C  
ATOM   4582  CD  LYS A 279      26.803   2.477  52.699  1.00  0.00           C  
ATOM   4583  CE  LYS A 279      28.026   2.720  51.827  1.00  0.00           C  
ATOM   4584  NZ  LYS A 279      28.260   4.170  51.586  1.00  0.00           N1+
ATOM   4585  H   LYS A 279      24.404  -0.783  51.932  1.00  0.00           H  
ATOM   4586  HA  LYS A 279      25.906  -1.236  54.312  1.00  0.00           H  
ATOM   4587 1HB  LYS A 279      24.475   1.238  53.283  1.00  0.00           H  
ATOM   4588 2HB  LYS A 279      25.483   1.243  54.724  1.00  0.00           H  
ATOM   4589 1HG  LYS A 279      27.427   0.547  53.384  1.00  0.00           H  
ATOM   4590 2HG  LYS A 279      26.417   0.517  51.932  1.00  0.00           H  
ATOM   4591 1HD  LYS A 279      25.932   2.930  52.223  1.00  0.00           H  
ATOM   4592 2HD  LYS A 279      26.957   2.957  53.665  1.00  0.00           H  
ATOM   4593 1HE  LYS A 279      28.907   2.298  52.310  1.00  0.00           H  
ATOM   4594 2HE  LYS A 279      27.893   2.222  50.867  1.00  0.00           H  
ATOM   4595 1HZ  LYS A 279      29.078   4.288  51.005  1.00  0.00           H  
ATOM   4596 2HZ  LYS A 279      27.456   4.568  51.120  1.00  0.00           H  
ATOM   4597 3HZ  LYS A 279      28.404   4.639  52.468  1.00  0.00           H  
ATOM   4598  N   VAL A 280      22.695  -0.649  54.764  1.00  0.00           N  
ATOM   4599  CA  VAL A 280      21.648  -0.765  55.753  1.00  0.00           C  
ATOM   4600  C   VAL A 280      21.445  -2.201  56.185  1.00  0.00           C  
ATOM   4601  O   VAL A 280      21.222  -2.444  57.361  1.00  0.00           O  
ATOM   4602  CB  VAL A 280      20.325  -0.210  55.192  1.00  0.00           C  
ATOM   4603  CG1 VAL A 280      19.174  -0.519  56.137  1.00  0.00           C  
ATOM   4604  CG2 VAL A 280      20.448   1.289  54.963  1.00  0.00           C  
ATOM   4605  H   VAL A 280      22.465  -0.368  53.798  1.00  0.00           H  
ATOM   4606  HA  VAL A 280      21.932  -0.179  56.628  1.00  0.00           H  
ATOM   4607  HB  VAL A 280      20.106  -0.705  54.246  1.00  0.00           H  
ATOM   4608 1HG1 VAL A 280      18.247  -0.119  55.725  1.00  0.00           H  
ATOM   4609 2HG1 VAL A 280      19.082  -1.598  56.258  1.00  0.00           H  
ATOM   4610 3HG1 VAL A 280      19.366  -0.059  57.107  1.00  0.00           H  
ATOM   4611 1HG2 VAL A 280      19.510   1.675  54.566  1.00  0.00           H  
ATOM   4612 2HG2 VAL A 280      20.673   1.784  55.908  1.00  0.00           H  
ATOM   4613 3HG2 VAL A 280      21.251   1.484  54.252  1.00  0.00           H  
ATOM   4614  N   LYS A 281      21.469  -3.154  55.232  1.00  0.00           N  
ATOM   4615  CA  LYS A 281      21.350  -4.555  55.596  1.00  0.00           C  
ATOM   4616  C   LYS A 281      22.398  -4.951  56.622  1.00  0.00           C  
ATOM   4617  O   LYS A 281      22.074  -5.647  57.591  1.00  0.00           O  
ATOM   4618  CB  LYS A 281      21.469  -5.441  54.355  1.00  0.00           C  
ATOM   4619  CG  LYS A 281      21.067  -6.893  54.577  1.00  0.00           C  
ATOM   4620  CD  LYS A 281      22.288  -7.796  54.672  1.00  0.00           C  
ATOM   4621  CE  LYS A 281      21.936  -9.240  54.344  1.00  0.00           C  
ATOM   4622  NZ  LYS A 281      23.089 -10.156  54.556  1.00  0.00           N1+
ATOM   4623  H   LYS A 281      21.565  -2.897  54.246  1.00  0.00           H  
ATOM   4624  HA  LYS A 281      20.368  -4.714  56.044  1.00  0.00           H  
ATOM   4625 1HB  LYS A 281      20.842  -5.039  53.559  1.00  0.00           H  
ATOM   4626 2HB  LYS A 281      22.499  -5.430  53.998  1.00  0.00           H  
ATOM   4627 1HG  LYS A 281      20.493  -6.974  55.501  1.00  0.00           H  
ATOM   4628 2HG  LYS A 281      20.441  -7.228  53.751  1.00  0.00           H  
ATOM   4629 1HD  LYS A 281      23.052  -7.450  53.975  1.00  0.00           H  
ATOM   4630 2HD  LYS A 281      22.695  -7.753  55.682  1.00  0.00           H  
ATOM   4631 1HE  LYS A 281      21.109  -9.565  54.974  1.00  0.00           H  
ATOM   4632 2HE  LYS A 281      21.620  -9.310  53.303  1.00  0.00           H  
ATOM   4633 1HZ  LYS A 281      22.816 -11.101  54.328  1.00  0.00           H  
ATOM   4634 2HZ  LYS A 281      23.857  -9.875  53.963  1.00  0.00           H  
ATOM   4635 3HZ  LYS A 281      23.379 -10.114  55.523  1.00  0.00           H  
ATOM   4636  N   GLU A 282      23.644  -4.493  56.442  1.00  0.00           N  
ATOM   4637  CA  GLU A 282      24.674  -4.816  57.421  1.00  0.00           C  
ATOM   4638  C   GLU A 282      24.373  -4.196  58.774  1.00  0.00           C  
ATOM   4639  O   GLU A 282      24.580  -4.833  59.813  1.00  0.00           O  
ATOM   4640  CB  GLU A 282      26.043  -4.341  56.929  1.00  0.00           C  
ATOM   4641  CG  GLU A 282      26.590  -5.121  55.742  1.00  0.00           C  
ATOM   4642  CD  GLU A 282      27.903  -4.584  55.244  1.00  0.00           C  
ATOM   4643  OE1 GLU A 282      28.328  -3.563  55.729  1.00  0.00           O  
ATOM   4644  OE2 GLU A 282      28.482  -5.196  54.377  1.00  0.00           O1-
ATOM   4645  H   GLU A 282      23.873  -3.946  55.603  1.00  0.00           H  
ATOM   4646  HA  GLU A 282      24.705  -5.898  57.548  1.00  0.00           H  
ATOM   4647 1HB  GLU A 282      25.982  -3.292  56.641  1.00  0.00           H  
ATOM   4648 2HB  GLU A 282      26.767  -4.416  57.741  1.00  0.00           H  
ATOM   4649 1HG  GLU A 282      26.724  -6.162  56.034  1.00  0.00           H  
ATOM   4650 2HG  GLU A 282      25.860  -5.090  54.934  1.00  0.00           H  
ATOM   4651  N   GLU A 283      23.866  -2.959  58.775  1.00  0.00           N  
ATOM   4652  CA  GLU A 283      23.505  -2.315  60.023  1.00  0.00           C  
ATOM   4653  C   GLU A 283      22.421  -3.089  60.762  1.00  0.00           C  
ATOM   4654  O   GLU A 283      22.500  -3.232  61.983  1.00  0.00           O  
ATOM   4655  CB  GLU A 283      23.034  -0.883  59.760  1.00  0.00           C  
ATOM   4656  CG  GLU A 283      24.142   0.080  59.358  1.00  0.00           C  
ATOM   4657  CD  GLU A 283      23.627   1.441  58.984  1.00  0.00           C  
ATOM   4658  OE1 GLU A 283      22.433   1.619  58.964  1.00  0.00           O  
ATOM   4659  OE2 GLU A 283      24.429   2.305  58.717  1.00  0.00           O1-
ATOM   4660  H   GLU A 283      23.781  -2.438  57.894  1.00  0.00           H  
ATOM   4661  HA  GLU A 283      24.387  -2.283  60.663  1.00  0.00           H  
ATOM   4662 1HB  GLU A 283      22.288  -0.886  58.965  1.00  0.00           H  
ATOM   4663 2HB  GLU A 283      22.556  -0.487  60.656  1.00  0.00           H  
ATOM   4664 1HG  GLU A 283      24.839   0.183  60.189  1.00  0.00           H  
ATOM   4665 2HG  GLU A 283      24.687  -0.342  58.514  1.00  0.00           H  
ATOM   4666  N   GLN A 284      21.427  -3.616  60.035  1.00  0.00           N  
ATOM   4667  CA  GLN A 284      20.326  -4.334  60.667  1.00  0.00           C  
ATOM   4668  C   GLN A 284      20.799  -5.637  61.307  1.00  0.00           C  
ATOM   4669  O   GLN A 284      20.329  -6.009  62.393  1.00  0.00           O  
ATOM   4670  CB  GLN A 284      19.224  -4.625  59.644  1.00  0.00           C  
ATOM   4671  CG  GLN A 284      18.570  -3.383  59.063  1.00  0.00           C  
ATOM   4672  CD  GLN A 284      17.968  -2.492  60.134  1.00  0.00           C  
ATOM   4673  NE2 GLN A 284      16.827  -2.905  60.673  1.00  0.00           N  
ATOM   4674  OE1 GLN A 284      18.524  -1.444  60.472  1.00  0.00           O  
ATOM   4675  H   GLN A 284      21.420  -3.447  59.026  1.00  0.00           H  
ATOM   4676  HA  GLN A 284      19.912  -3.707  61.457  1.00  0.00           H  
ATOM   4677 1HB  GLN A 284      19.639  -5.204  58.818  1.00  0.00           H  
ATOM   4678 2HB  GLN A 284      18.446  -5.230  60.109  1.00  0.00           H  
ATOM   4679 1HG  GLN A 284      19.321  -2.808  58.522  1.00  0.00           H  
ATOM   4680 2HG  GLN A 284      17.773  -3.688  58.385  1.00  0.00           H  
ATOM   4681 1HE2 GLN A 284      16.383  -2.359  61.384  1.00  0.00           H  
ATOM   4682 2HE2 GLN A 284      16.411  -3.762  60.369  1.00  0.00           H  
ATOM   4683  N   GLU A 285      21.757  -6.316  60.675  1.00  0.00           N  
ATOM   4684  CA  GLU A 285      22.275  -7.556  61.236  1.00  0.00           C  
ATOM   4685  C   GLU A 285      22.981  -7.275  62.562  1.00  0.00           C  
ATOM   4686  O   GLU A 285      22.787  -7.996  63.554  1.00  0.00           O  
ATOM   4687  CB  GLU A 285      23.238  -8.231  60.256  1.00  0.00           C  
ATOM   4688  CG  GLU A 285      22.564  -8.852  59.040  1.00  0.00           C  
ATOM   4689  CD  GLU A 285      23.545  -9.442  58.066  1.00  0.00           C  
ATOM   4690  OE1 GLU A 285      24.700  -9.096  58.132  1.00  0.00           O  
ATOM   4691  OE2 GLU A 285      23.139 -10.240  57.255  1.00  0.00           O1-
ATOM   4692  H   GLU A 285      22.075  -5.997  59.749  1.00  0.00           H  
ATOM   4693  HA  GLU A 285      21.438  -8.230  61.420  1.00  0.00           H  
ATOM   4694 1HB  GLU A 285      23.965  -7.501  59.899  1.00  0.00           H  
ATOM   4695 2HB  GLU A 285      23.789  -9.018  60.771  1.00  0.00           H  
ATOM   4696 1HG  GLU A 285      21.885  -9.636  59.375  1.00  0.00           H  
ATOM   4697 2HG  GLU A 285      21.973  -8.088  58.536  1.00  0.00           H  
ATOM   4698  N   ARG A 286      23.747  -6.176  62.600  1.00  0.00           N  
ATOM   4699  CA  ARG A 286      24.470  -5.805  63.802  1.00  0.00           C  
ATOM   4700  C   ARG A 286      23.523  -5.411  64.927  1.00  0.00           C  
ATOM   4701  O   ARG A 286      23.770  -5.758  66.086  1.00  0.00           O  
ATOM   4702  CB  ARG A 286      25.420  -4.652  63.513  1.00  0.00           C  
ATOM   4703  CG  ARG A 286      26.645  -5.022  62.692  1.00  0.00           C  
ATOM   4704  CD  ARG A 286      27.707  -3.988  62.794  1.00  0.00           C  
ATOM   4705  NE  ARG A 286      27.298  -2.730  62.191  1.00  0.00           N  
ATOM   4706  CZ  ARG A 286      27.433  -2.428  60.885  1.00  0.00           C  
ATOM   4707  NH1 ARG A 286      27.967  -3.302  60.060  1.00  0.00           N1+
ATOM   4708  NH2 ARG A 286      27.030  -1.253  60.433  1.00  0.00           N  
ATOM   4709  H   ARG A 286      23.872  -5.624  61.745  1.00  0.00           H  
ATOM   4710  HA  ARG A 286      25.054  -6.664  64.133  1.00  0.00           H  
ATOM   4711 1HB  ARG A 286      24.887  -3.868  62.976  1.00  0.00           H  
ATOM   4712 2HB  ARG A 286      25.769  -4.225  64.453  1.00  0.00           H  
ATOM   4713 1HG  ARG A 286      27.051  -5.968  63.051  1.00  0.00           H  
ATOM   4714 2HG  ARG A 286      26.363  -5.122  61.643  1.00  0.00           H  
ATOM   4715 1HD  ARG A 286      27.936  -3.805  63.843  1.00  0.00           H  
ATOM   4716 2HD  ARG A 286      28.603  -4.336  62.283  1.00  0.00           H  
ATOM   4717  HE  ARG A 286      26.883  -2.032  62.794  1.00  0.00           H  
ATOM   4718 1HH1 ARG A 286      28.275  -4.200  60.406  1.00  0.00           H  
ATOM   4719 2HH1 ARG A 286      28.068  -3.076  59.081  1.00  0.00           H  
ATOM   4720 1HH2 ARG A 286      26.620  -0.581  61.067  1.00  0.00           H  
ATOM   4721 2HH2 ARG A 286      27.131  -1.027  59.455  1.00  0.00           H  
ATOM   4722  N   LYS A 287      22.426  -4.722  64.602  1.00  0.00           N  
ATOM   4723  CA  LYS A 287      21.467  -4.344  65.621  1.00  0.00           C  
ATOM   4724  C   LYS A 287      20.900  -5.574  66.303  1.00  0.00           C  
ATOM   4725  O   LYS A 287      20.737  -5.578  67.528  1.00  0.00           O  
ATOM   4726  CB  LYS A 287      20.339  -3.506  65.016  1.00  0.00           C  
ATOM   4727  CG  LYS A 287      20.753  -2.101  64.599  1.00  0.00           C  
ATOM   4728  CD  LYS A 287      19.618  -1.378  63.890  1.00  0.00           C  
ATOM   4729  CE  LYS A 287      20.088  -0.059  63.293  1.00  0.00           C  
ATOM   4730  NZ  LYS A 287      19.042   0.571  62.443  1.00  0.00           N1+
ATOM   4731  H   LYS A 287      22.301  -4.390  63.644  1.00  0.00           H  
ATOM   4732  HA  LYS A 287      21.980  -3.744  66.374  1.00  0.00           H  
ATOM   4733 1HB  LYS A 287      19.941  -4.013  64.136  1.00  0.00           H  
ATOM   4734 2HB  LYS A 287      19.526  -3.415  65.736  1.00  0.00           H  
ATOM   4735 1HG  LYS A 287      21.041  -1.530  65.482  1.00  0.00           H  
ATOM   4736 2HG  LYS A 287      21.610  -2.158  63.929  1.00  0.00           H  
ATOM   4737 1HD  LYS A 287      19.226  -2.010  63.091  1.00  0.00           H  
ATOM   4738 2HD  LYS A 287      18.814  -1.179  64.599  1.00  0.00           H  
ATOM   4739 1HE  LYS A 287      20.350   0.629  64.095  1.00  0.00           H  
ATOM   4740 2HE  LYS A 287      20.976  -0.231  62.686  1.00  0.00           H  
ATOM   4741 1HZ  LYS A 287      19.392   1.441  62.067  1.00  0.00           H  
ATOM   4742 2HZ  LYS A 287      18.803  -0.052  61.684  1.00  0.00           H  
ATOM   4743 3HZ  LYS A 287      18.219   0.752  63.000  1.00  0.00           H  
ATOM   4744  N   ALA A 288      20.591  -6.623  65.524  1.00  0.00           N  
ATOM   4745  CA  ALA A 288      20.055  -7.826  66.131  1.00  0.00           C  
ATOM   4746  C   ALA A 288      21.071  -8.428  67.080  1.00  0.00           C  
ATOM   4747  O   ALA A 288      20.714  -8.849  68.185  1.00  0.00           O  
ATOM   4748  CB  ALA A 288      19.656  -8.834  65.063  1.00  0.00           C  
ATOM   4749  H   ALA A 288      20.693  -6.557  64.504  1.00  0.00           H  
ATOM   4750  HA  ALA A 288      19.168  -7.551  66.702  1.00  0.00           H  
ATOM   4751 1HB  ALA A 288      19.264  -9.733  65.539  1.00  0.00           H  
ATOM   4752 2HB  ALA A 288      18.888  -8.401  64.422  1.00  0.00           H  
ATOM   4753 3HB  ALA A 288      20.527  -9.093  64.463  1.00  0.00           H  
ATOM   4754  N   LYS A 289      22.353  -8.420  66.685  1.00  0.00           N  
ATOM   4755  CA  LYS A 289      23.394  -8.960  67.543  1.00  0.00           C  
ATOM   4756  C   LYS A 289      23.549  -8.113  68.797  1.00  0.00           C  
ATOM   4757  O   LYS A 289      23.719  -8.668  69.886  1.00  0.00           O  
ATOM   4758  CB  LYS A 289      24.724  -9.042  66.791  1.00  0.00           C  
ATOM   4759  CG  LYS A 289      24.763 -10.100  65.696  1.00  0.00           C  
ATOM   4760  CD  LYS A 289      26.101 -10.098  64.973  1.00  0.00           C  
ATOM   4761  CE  LYS A 289      26.134 -11.139  63.863  1.00  0.00           C  
ATOM   4762  NZ  LYS A 289      27.427 -11.127  63.127  1.00  0.00           N1+
ATOM   4763  H   LYS A 289      22.593  -8.106  65.736  1.00  0.00           H  
ATOM   4764  HA  LYS A 289      23.105  -9.967  67.847  1.00  0.00           H  
ATOM   4765 1HB  LYS A 289      24.942  -8.078  66.332  1.00  0.00           H  
ATOM   4766 2HB  LYS A 289      25.527  -9.259  67.494  1.00  0.00           H  
ATOM   4767 1HG  LYS A 289      24.598 -11.085  66.135  1.00  0.00           H  
ATOM   4768 2HG  LYS A 289      23.970  -9.907  64.974  1.00  0.00           H  
ATOM   4769 1HD  LYS A 289      26.281  -9.113  64.541  1.00  0.00           H  
ATOM   4770 2HD  LYS A 289      26.899 -10.315  65.684  1.00  0.00           H  
ATOM   4771 1HE  LYS A 289      25.980 -12.129  64.289  1.00  0.00           H  
ATOM   4772 2HE  LYS A 289      25.327 -10.942  63.157  1.00  0.00           H  
ATOM   4773 1HZ  LYS A 289      27.408 -11.829  62.401  1.00  0.00           H  
ATOM   4774 2HZ  LYS A 289      27.571 -10.218  62.712  1.00  0.00           H  
ATOM   4775 3HZ  LYS A 289      28.181 -11.327  63.768  1.00  0.00           H  
ATOM   4776  N   GLU A 290      23.471  -6.777  68.660  1.00  0.00           N  
ATOM   4777  CA  GLU A 290      23.636  -5.901  69.819  1.00  0.00           C  
ATOM   4778  C   GLU A 290      22.534  -6.141  70.839  1.00  0.00           C  
ATOM   4779  O   GLU A 290      22.795  -6.146  72.042  1.00  0.00           O  
ATOM   4780  CB  GLU A 290      23.635  -4.433  69.389  1.00  0.00           C  
ATOM   4781  CG  GLU A 290      24.892  -3.992  68.653  1.00  0.00           C  
ATOM   4782  CD  GLU A 290      24.817  -2.573  68.164  1.00  0.00           C  
ATOM   4783  OE1 GLU A 290      23.782  -1.968  68.310  1.00  0.00           O  
ATOM   4784  OE2 GLU A 290      25.796  -2.092  67.644  1.00  0.00           O1-
ATOM   4785  H   GLU A 290      23.360  -6.375  67.722  1.00  0.00           H  
ATOM   4786  HA  GLU A 290      24.594  -6.126  70.288  1.00  0.00           H  
ATOM   4787 1HB  GLU A 290      22.782  -4.246  68.736  1.00  0.00           H  
ATOM   4788 2HB  GLU A 290      23.520  -3.797  70.267  1.00  0.00           H  
ATOM   4789 1HG  GLU A 290      25.745  -4.089  69.324  1.00  0.00           H  
ATOM   4790 2HG  GLU A 290      25.055  -4.656  67.805  1.00  0.00           H  
ATOM   4791  N   PHE A 291      21.300  -6.373  70.365  1.00  0.00           N  
ATOM   4792  CA  PHE A 291      20.200  -6.645  71.277  1.00  0.00           C  
ATOM   4793  C   PHE A 291      20.492  -7.881  72.102  1.00  0.00           C  
ATOM   4794  O   PHE A 291      20.360  -7.876  73.333  1.00  0.00           O  
ATOM   4795  CB  PHE A 291      18.891  -6.832  70.507  1.00  0.00           C  
ATOM   4796  CG  PHE A 291      17.773  -7.393  71.340  1.00  0.00           C  
ATOM   4797  CD1 PHE A 291      17.071  -6.583  72.219  1.00  0.00           C  
ATOM   4798  CD2 PHE A 291      17.423  -8.731  71.246  1.00  0.00           C  
ATOM   4799  CE1 PHE A 291      16.042  -7.098  72.986  1.00  0.00           C  
ATOM   4800  CE2 PHE A 291      16.395  -9.248  72.009  1.00  0.00           C  
ATOM   4801  CZ  PHE A 291      15.704  -8.430  72.881  1.00  0.00           C  
ATOM   4802  H   PHE A 291      21.129  -6.291  69.356  1.00  0.00           H  
ATOM   4803  HA  PHE A 291      20.088  -5.791  71.948  1.00  0.00           H  
ATOM   4804 1HB  PHE A 291      18.567  -5.874  70.103  1.00  0.00           H  
ATOM   4805 2HB  PHE A 291      19.057  -7.502  69.665  1.00  0.00           H  
ATOM   4806  HD1 PHE A 291      17.338  -5.529  72.302  1.00  0.00           H  
ATOM   4807  HD2 PHE A 291      17.969  -9.377  70.557  1.00  0.00           H  
ATOM   4808  HE1 PHE A 291      15.499  -6.450  73.673  1.00  0.00           H  
ATOM   4809  HE2 PHE A 291      16.129 -10.302  71.926  1.00  0.00           H  
ATOM   4810  HZ  PHE A 291      14.895  -8.837  73.485  1.00  0.00           H  
ATOM   4811  N   GLN A 292      20.867  -8.964  71.412  1.00  0.00           N  
ATOM   4812  CA  GLN A 292      21.045 -10.250  72.056  1.00  0.00           C  
ATOM   4813  C   GLN A 292      22.178 -10.183  73.083  1.00  0.00           C  
ATOM   4814  O   GLN A 292      22.052 -10.750  74.174  1.00  0.00           O  
ATOM   4815  CB  GLN A 292      21.334 -11.335  71.015  1.00  0.00           C  
ATOM   4816  CG  GLN A 292      20.149 -11.677  70.128  1.00  0.00           C  
ATOM   4817  CD  GLN A 292      18.975 -12.226  70.917  1.00  0.00           C  
ATOM   4818  NE2 GLN A 292      17.769 -12.021  70.401  1.00  0.00           N  
ATOM   4819  OE1 GLN A 292      19.151 -12.828  71.980  1.00  0.00           O  
ATOM   4820  H   GLN A 292      20.993  -8.889  70.396  1.00  0.00           H  
ATOM   4821  HA  GLN A 292      20.124 -10.506  72.579  1.00  0.00           H  
ATOM   4822 1HB  GLN A 292      22.153 -11.013  70.372  1.00  0.00           H  
ATOM   4823 2HB  GLN A 292      21.652 -12.247  71.519  1.00  0.00           H  
ATOM   4824 1HG  GLN A 292      19.822 -10.775  69.612  1.00  0.00           H  
ATOM   4825 2HG  GLN A 292      20.456 -12.432  69.404  1.00  0.00           H  
ATOM   4826 1HE2 GLN A 292      16.956 -12.360  70.877  1.00  0.00           H  
ATOM   4827 2HE2 GLN A 292      17.672 -11.527  69.537  1.00  0.00           H  
ATOM   4828  N   GLU A 293      23.257  -9.440  72.769  1.00  0.00           N  
ATOM   4829  CA  GLU A 293      24.354  -9.292  73.718  1.00  0.00           C  
ATOM   4830  C   GLU A 293      23.956  -8.401  74.896  1.00  0.00           C  
ATOM   4831  O   GLU A 293      24.297  -8.719  76.045  1.00  0.00           O  
ATOM   4832  CB  GLU A 293      25.585  -8.711  73.018  1.00  0.00           C  
ATOM   4833  CG  GLU A 293      26.237  -9.649  72.012  1.00  0.00           C  
ATOM   4834  CD  GLU A 293      27.412  -9.028  71.310  1.00  0.00           C  
ATOM   4835  OE1 GLU A 293      27.650  -7.861  71.508  1.00  0.00           O  
ATOM   4836  OE2 GLU A 293      28.073  -9.722  70.573  1.00  0.00           O1-
ATOM   4837  H   GLU A 293      23.330  -9.041  71.829  1.00  0.00           H  
ATOM   4838  HA  GLU A 293      24.607 -10.276  74.111  1.00  0.00           H  
ATOM   4839 1HB  GLU A 293      25.308  -7.797  72.493  1.00  0.00           H  
ATOM   4840 2HB  GLU A 293      26.335  -8.446  73.763  1.00  0.00           H  
ATOM   4841 1HG  GLU A 293      26.572 -10.547  72.532  1.00  0.00           H  
ATOM   4842 2HG  GLU A 293      25.494  -9.946  71.274  1.00  0.00           H  
ATOM   4843  N   LEU A 294      23.194  -7.323  74.638  1.00  0.00           N  
ATOM   4844  CA  LEU A 294      22.791  -6.435  75.719  1.00  0.00           C  
ATOM   4845  C   LEU A 294      21.803  -7.134  76.628  1.00  0.00           C  
ATOM   4846  O   LEU A 294      21.961  -7.099  77.851  1.00  0.00           O  
ATOM   4847  CB  LEU A 294      22.165  -5.152  75.157  1.00  0.00           C  
ATOM   4848  CG  LEU A 294      21.692  -4.131  76.199  1.00  0.00           C  
ATOM   4849  CD1 LEU A 294      22.868  -3.712  77.071  1.00  0.00           C  
ATOM   4850  CD2 LEU A 294      21.079  -2.931  75.493  1.00  0.00           C  
ATOM   4851  H   LEU A 294      22.982  -7.092  73.661  1.00  0.00           H  
ATOM   4852  HA  LEU A 294      23.676  -6.167  76.294  1.00  0.00           H  
ATOM   4853 1HB  LEU A 294      22.898  -4.659  74.519  1.00  0.00           H  
ATOM   4854 2HB  LEU A 294      21.306  -5.424  74.545  1.00  0.00           H  
ATOM   4855  HG  LEU A 294      20.945  -4.592  76.847  1.00  0.00           H  
ATOM   4856 1HD1 LEU A 294      22.531  -2.986  77.812  1.00  0.00           H  
ATOM   4857 2HD1 LEU A 294      23.275  -4.586  77.579  1.00  0.00           H  
ATOM   4858 3HD1 LEU A 294      23.640  -3.262  76.447  1.00  0.00           H  
ATOM   4859 1HD2 LEU A 294      20.741  -2.206  76.234  1.00  0.00           H  
ATOM   4860 2HD2 LEU A 294      21.825  -2.469  74.847  1.00  0.00           H  
ATOM   4861 3HD2 LEU A 294      20.230  -3.258  74.892  1.00  0.00           H  
ATOM   4862  N   LEU A 295      20.856  -7.865  76.051  1.00  0.00           N  
ATOM   4863  CA  LEU A 295      19.893  -8.586  76.863  1.00  0.00           C  
ATOM   4864  C   LEU A 295      20.626  -9.646  77.657  1.00  0.00           C  
ATOM   4865  O   LEU A 295      20.375  -9.800  78.855  1.00  0.00           O  
ATOM   4866  CB  LEU A 295      18.810  -9.230  75.988  1.00  0.00           C  
ATOM   4867  CG  LEU A 295      17.844 -10.175  76.713  1.00  0.00           C  
ATOM   4868  CD1 LEU A 295      17.131  -9.418  77.826  1.00  0.00           C  
ATOM   4869  CD2 LEU A 295      16.848 -10.746  75.715  1.00  0.00           C  
ATOM   4870  H   LEU A 295      20.755  -7.846  75.030  1.00  0.00           H  
ATOM   4871  HA  LEU A 295      19.413  -7.879  77.540  1.00  0.00           H  
ATOM   4872 1HB  LEU A 295      18.218  -8.439  75.530  1.00  0.00           H  
ATOM   4873 2HB  LEU A 295      19.297  -9.798  75.195  1.00  0.00           H  
ATOM   4874  HG  LEU A 295      18.406 -10.989  77.171  1.00  0.00           H  
ATOM   4875 1HD1 LEU A 295      16.445 -10.090  78.341  1.00  0.00           H  
ATOM   4876 2HD1 LEU A 295      17.866  -9.037  78.535  1.00  0.00           H  
ATOM   4877 3HD1 LEU A 295      16.573  -8.586  77.399  1.00  0.00           H  
ATOM   4878 1HD2 LEU A 295      16.161 -11.419  76.231  1.00  0.00           H  
ATOM   4879 2HD2 LEU A 295      16.284  -9.933  75.258  1.00  0.00           H  
ATOM   4880 3HD2 LEU A 295      17.383 -11.297  74.942  1.00  0.00           H  
ATOM   4881  N   LYS A 296      21.542 -10.382  77.033  1.00  0.00           N  
ATOM   4882  CA  LYS A 296      22.245 -11.426  77.754  1.00  0.00           C  
ATOM   4883  C   LYS A 296      22.895 -10.885  79.025  1.00  0.00           C  
ATOM   4884  O   LYS A 296      22.704 -11.452  80.101  1.00  0.00           O  
ATOM   4885  CB  LYS A 296      23.299 -12.073  76.855  1.00  0.00           C  
ATOM   4886  CG  LYS A 296      24.035 -13.244  77.492  1.00  0.00           C  
ATOM   4887  CD  LYS A 296      25.039 -13.857  76.526  1.00  0.00           C  
ATOM   4888  CE  LYS A 296      25.599 -15.166  77.065  1.00  0.00           C  
ATOM   4889  NZ  LYS A 296      26.510 -14.948  78.221  1.00  0.00           N1+
ATOM   4890  H   LYS A 296      21.724 -10.240  76.033  1.00  0.00           H  
ATOM   4891  HA  LYS A 296      21.523 -12.188  78.051  1.00  0.00           H  
ATOM   4892 1HB  LYS A 296      22.827 -12.432  75.940  1.00  0.00           H  
ATOM   4893 2HB  LYS A 296      24.041 -11.328  76.569  1.00  0.00           H  
ATOM   4894 1HG  LYS A 296      24.563 -12.903  78.383  1.00  0.00           H  
ATOM   4895 2HG  LYS A 296      23.317 -14.008  77.789  1.00  0.00           H  
ATOM   4896 1HD  LYS A 296      24.554 -14.046  75.568  1.00  0.00           H  
ATOM   4897 2HD  LYS A 296      25.862 -13.161  76.366  1.00  0.00           H  
ATOM   4898 1HE  LYS A 296      24.779 -15.809  77.380  1.00  0.00           H  
ATOM   4899 2HE  LYS A 296      26.150 -15.678  76.276  1.00  0.00           H  
ATOM   4900 1HZ  LYS A 296      26.859 -15.837  78.548  1.00  0.00           H  
ATOM   4901 2HZ  LYS A 296      27.285 -14.366  77.934  1.00  0.00           H  
ATOM   4902 3HZ  LYS A 296      26.005 -14.491  78.967  1.00  0.00           H  
ATOM   4903  N   GLU A 297      23.630  -9.769  78.923  1.00  0.00           N  
ATOM   4904  CA  GLU A 297      24.295  -9.228  80.106  1.00  0.00           C  
ATOM   4905  C   GLU A 297      23.325  -8.735  81.167  1.00  0.00           C  
ATOM   4906  O   GLU A 297      23.484  -9.021  82.357  1.00  0.00           O  
ATOM   4907  CB  GLU A 297      25.225  -8.082  79.702  1.00  0.00           C  
ATOM   4908  CG  GLU A 297      25.961  -7.430  80.865  1.00  0.00           C  
ATOM   4909  CD  GLU A 297      26.870  -6.314  80.430  1.00  0.00           C  
ATOM   4910  OE1 GLU A 297      27.070  -6.162  79.249  1.00  0.00           O  
ATOM   4911  OE2 GLU A 297      27.364  -5.612  81.280  1.00  0.00           O1-
ATOM   4912  H   GLU A 297      23.752  -9.320  78.005  1.00  0.00           H  
ATOM   4913  HA  GLU A 297      24.888 -10.021  80.562  1.00  0.00           H  
ATOM   4914 1HB  GLU A 297      25.971  -8.450  78.998  1.00  0.00           H  
ATOM   4915 2HB  GLU A 297      24.650  -7.307  79.194  1.00  0.00           H  
ATOM   4916 1HG  GLU A 297      25.229  -7.034  81.568  1.00  0.00           H  
ATOM   4917 2HG  GLU A 297      26.546  -8.189  81.381  1.00  0.00           H  
ATOM   4918  N   LEU A 298      22.311  -7.988  80.739  1.00  0.00           N  
ATOM   4919  CA  LEU A 298      21.385  -7.386  81.676  1.00  0.00           C  
ATOM   4920  C   LEU A 298      20.554  -8.472  82.358  1.00  0.00           C  
ATOM   4921  O   LEU A 298      20.279  -8.379  83.559  1.00  0.00           O  
ATOM   4922  CB  LEU A 298      20.468  -6.390  80.954  1.00  0.00           C  
ATOM   4923  CG  LEU A 298      21.168  -5.184  80.316  1.00  0.00           C  
ATOM   4924  CD1 LEU A 298      20.154  -4.369  79.524  1.00  0.00           C  
ATOM   4925  CD2 LEU A 298      21.818  -4.340  81.402  1.00  0.00           C  
ATOM   4926  H   LEU A 298      22.209  -7.791  79.738  1.00  0.00           H  
ATOM   4927  HA  LEU A 298      21.958  -6.849  82.431  1.00  0.00           H  
ATOM   4928 1HB  LEU A 298      19.934  -6.919  80.166  1.00  0.00           H  
ATOM   4929 2HB  LEU A 298      19.738  -6.010  81.668  1.00  0.00           H  
ATOM   4930  HG  LEU A 298      21.932  -5.532  79.621  1.00  0.00           H  
ATOM   4931 1HD1 LEU A 298      20.651  -3.511  79.070  1.00  0.00           H  
ATOM   4932 2HD1 LEU A 298      19.719  -4.991  78.742  1.00  0.00           H  
ATOM   4933 3HD1 LEU A 298      19.367  -4.020  80.191  1.00  0.00           H  
ATOM   4934 1HD2 LEU A 298      22.316  -3.483  80.948  1.00  0.00           H  
ATOM   4935 2HD2 LEU A 298      21.055  -3.990  82.098  1.00  0.00           H  
ATOM   4936 3HD2 LEU A 298      22.551  -4.942  81.941  1.00  0.00           H  
ATOM   4937  N   SER A 299      20.196  -9.524  81.611  1.00  0.00           N  
ATOM   4938  CA  SER A 299      19.432 -10.637  82.149  1.00  0.00           C
[truncated: 5,361,155 more chars]
