# Supplementary material for: Computational design of mechanically coupled axle-rotor protein assemblies
Source: Science. Author manuscript; Available in PMC 2023 Dec 11. (PMC10712554; doi:10.1126/science.abm1183)
Supplement: Data S5 [file NIHMS1871500-supplement-Data_S5.zip › pdbs/D8-C4_rotation_bin1.pdb]

ATOM      1  N   SER A   1      20.819  13.438  35.501  1.00  0.00           N  
ATOM      2  CA  SER A   1      20.416  12.382  34.586  1.00  0.00           C  
ATOM      3  C   SER A   1      19.794  11.215  35.329  1.00  0.00           C  
ATOM      4  O   SER A   1      19.917  11.105  36.550  1.00  0.00           O  
ATOM      5  CB  SER A   1      21.610  11.902  33.785  1.00  0.00           C  
ATOM      6  OG  SER A   1      22.540  11.253  34.609  1.00  0.00           O  
ATOM      7 1H   SER A   1      20.858  14.322  35.011  1.00  0.00           H  
ATOM      8 2H   SER A   1      20.162  13.505  36.269  1.00  0.00           H  
ATOM      9 3H   SER A   1      21.738  13.210  35.865  1.00  0.00           H  
ATOM     10  HA  SER A   1      19.681  12.784  33.884  1.00  0.00           H  
ATOM     11 1HB  SER A   1      21.274  11.220  33.004  1.00  0.00           H  
ATOM     12 2HB  SER A   1      22.085  12.751  33.295  1.00  0.00           H  
ATOM     13  HG  SER A   1      23.040  11.949  35.042  1.00  0.00           H  
ATOM     14  N   ALA A   2      19.133  10.330  34.583  1.00  0.00           N  
ATOM     15  CA  ALA A   2      18.478   9.166  35.172  1.00  0.00           C  
ATOM     16  C   ALA A   2      19.478   8.261  35.869  1.00  0.00           C  
ATOM     17  O   ALA A   2      19.223   7.745  36.965  1.00  0.00           O  
ATOM     18  CB  ALA A   2      17.771   8.397  34.078  1.00  0.00           C  
ATOM     19  H   ALA A   2      19.090  10.463  33.578  1.00  0.00           H  
ATOM     20  HA  ALA A   2      17.756   9.510  35.911  1.00  0.00           H  
ATOM     21 1HB  ALA A   2      17.283   7.546  34.493  1.00  0.00           H  
ATOM     22 2HB  ALA A   2      17.037   9.035  33.590  1.00  0.00           H  
ATOM     23 3HB  ALA A   2      18.506   8.061  33.340  1.00  0.00           H  
ATOM     24  N   GLU A   3      20.651   8.122  35.265  1.00  0.00           N  
ATOM     25  CA  GLU A   3      21.687   7.262  35.787  1.00  0.00           C  
ATOM     26  C   GLU A   3      22.269   7.811  37.086  1.00  0.00           C  
ATOM     27  O   GLU A   3      22.460   7.056  38.048  1.00  0.00           O  
ATOM     28  CB  GLU A   3      22.749   7.074  34.704  1.00  0.00           C  
ATOM     29  CG  GLU A   3      22.227   6.292  33.468  1.00  0.00           C  
ATOM     30  CD  GLU A   3      21.339   7.143  32.546  1.00  0.00           C  
ATOM     31  OE1 GLU A   3      21.341   8.349  32.718  1.00  0.00           O  
ATOM     32  OE2 GLU A   3      20.657   6.590  31.695  1.00  0.00           O1-
ATOM     33  H   GLU A   3      20.814   8.600  34.373  1.00  0.00           H  
ATOM     34  HA  GLU A   3      21.239   6.290  36.001  1.00  0.00           H  
ATOM     35 1HB  GLU A   3      23.107   8.048  34.370  1.00  0.00           H  
ATOM     36 2HB  GLU A   3      23.600   6.533  35.114  1.00  0.00           H  
ATOM     37 1HG  GLU A   3      23.080   5.927  32.892  1.00  0.00           H  
ATOM     38 2HG  GLU A   3      21.663   5.427  33.814  1.00  0.00           H  
ATOM     39  N   GLU A   4      22.491   9.130  37.150  1.00  0.00           N  
ATOM     40  CA  GLU A   4      23.020   9.711  38.379  1.00  0.00           C  
ATOM     41  C   GLU A   4      21.977   9.662  39.487  1.00  0.00           C  
ATOM     42  O   GLU A   4      22.329   9.440  40.652  1.00  0.00           O  
ATOM     43  CB  GLU A   4      23.465  11.156  38.143  1.00  0.00           C  
ATOM     44  CG  GLU A   4      24.687  11.300  37.247  1.00  0.00           C  
ATOM     45  CD  GLU A   4      24.894  12.707  36.761  1.00  0.00           C  
ATOM     46  OE1 GLU A   4      24.048  13.203  36.056  1.00  0.00           O  
ATOM     47  OE2 GLU A   4      25.900  13.288  37.096  1.00  0.00           O1-
ATOM     48  H   GLU A   4      22.352   9.709  36.324  1.00  0.00           H  
ATOM     49  HA  GLU A   4      23.872   9.113  38.699  1.00  0.00           H  
ATOM     50 1HB  GLU A   4      22.649  11.718  37.689  1.00  0.00           H  
ATOM     51 2HB  GLU A   4      23.694  11.627  39.099  1.00  0.00           H  
ATOM     52 1HG  GLU A   4      25.570  10.985  37.802  1.00  0.00           H  
ATOM     53 2HG  GLU A   4      24.576  10.637  36.390  1.00  0.00           H  
ATOM     54  N   LEU A   5      20.696   9.838  39.161  1.00  0.00           N  
ATOM     55  CA  LEU A   5      19.698   9.775  40.207  1.00  0.00           C  
ATOM     56  C   LEU A   5      19.650   8.391  40.826  1.00  0.00           C  
ATOM     57  O   LEU A   5      19.563   8.256  42.052  1.00  0.00           O  
ATOM     58  CB  LEU A   5      18.312  10.109  39.673  1.00  0.00           C  
ATOM     59  CG  LEU A   5      18.005  11.545  39.252  1.00  0.00           C  
ATOM     60  CD1 LEU A   5      16.651  11.560  38.514  1.00  0.00           C  
ATOM     61  CD2 LEU A   5      17.931  12.436  40.494  1.00  0.00           C  
ATOM     62  H   LEU A   5      20.430  10.063  38.194  1.00  0.00           H  
ATOM     63  HA  LEU A   5      19.976  10.481  40.990  1.00  0.00           H  
ATOM     64 1HB  LEU A   5      18.107   9.454  38.823  1.00  0.00           H  
ATOM     65 2HB  LEU A   5      17.639   9.883  40.440  1.00  0.00           H  
ATOM     66  HG  LEU A   5      18.773  11.914  38.586  1.00  0.00           H  
ATOM     67 1HD1 LEU A   5      16.410  12.580  38.210  1.00  0.00           H  
ATOM     68 2HD1 LEU A   5      16.715  10.933  37.632  1.00  0.00           H  
ATOM     69 3HD1 LEU A   5      15.862  11.193  39.171  1.00  0.00           H  
ATOM     70 1HD2 LEU A   5      17.692  13.457  40.185  1.00  0.00           H  
ATOM     71 2HD2 LEU A   5      17.145  12.070  41.161  1.00  0.00           H  
ATOM     72 3HD2 LEU A   5      18.879  12.439  41.016  1.00  0.00           H  
ATOM     73  N   LEU A   6      19.743   7.348  39.987  1.00  0.00           N  
ATOM     74  CA  LEU A   6      19.722   5.989  40.500  1.00  0.00           C  
ATOM     75  C   LEU A   6      20.952   5.703  41.334  1.00  0.00           C  
ATOM     76  O   LEU A   6      20.852   5.005  42.348  1.00  0.00           O  
ATOM     77  CB  LEU A   6      19.594   5.001  39.344  1.00  0.00           C  
ATOM     78  CG  LEU A   6      18.216   4.974  38.645  1.00  0.00           C  
ATOM     79  CD1 LEU A   6      18.332   4.201  37.380  1.00  0.00           C  
ATOM     80  CD2 LEU A   6      17.183   4.299  39.541  1.00  0.00           C  
ATOM     81  H   LEU A   6      19.769   7.511  38.974  1.00  0.00           H  
ATOM     82  HA  LEU A   6      18.864   5.887  41.148  1.00  0.00           H  
ATOM     83 1HB  LEU A   6      20.342   5.262  38.592  1.00  0.00           H  
ATOM     84 2HB  LEU A   6      19.808   3.996  39.713  1.00  0.00           H  
ATOM     85  HG  LEU A   6      17.899   5.994  38.412  1.00  0.00           H  
ATOM     86 1HD1 LEU A   6      17.371   4.172  36.869  1.00  0.00           H  
ATOM     87 2HD1 LEU A   6      19.070   4.705  36.768  1.00  0.00           H  
ATOM     88 3HD1 LEU A   6      18.656   3.204  37.569  1.00  0.00           H  
ATOM     89 1HD2 LEU A   6      16.249   4.280  39.027  1.00  0.00           H  
ATOM     90 2HD2 LEU A   6      17.491   3.296  39.757  1.00  0.00           H  
ATOM     91 3HD2 LEU A   6      17.064   4.820  40.469  1.00  0.00           H  
ATOM     92  N   ARG A   7      22.109   6.236  40.938  1.00  0.00           N  
ATOM     93  CA  ARG A   7      23.310   6.019  41.721  1.00  0.00           C  
ATOM     94  C   ARG A   7      23.151   6.634  43.109  1.00  0.00           C  
ATOM     95  O   ARG A   7      23.529   6.010  44.103  1.00  0.00           O  
ATOM     96  CB  ARG A   7      24.522   6.622  41.026  1.00  0.00           C  
ATOM     97  CG  ARG A   7      25.855   6.325  41.694  1.00  0.00           C  
ATOM     98  CD  ARG A   7      27.000   6.690  40.821  1.00  0.00           C  
ATOM     99  NE  ARG A   7      27.003   5.928  39.583  1.00  0.00           N  
ATOM    100  CZ  ARG A   7      26.698   6.435  38.372  1.00  0.00           C  
ATOM    101  NH1 ARG A   7      26.369   7.702  38.254  1.00  0.00           N1+
ATOM    102  NH2 ARG A   7      26.729   5.657  37.304  1.00  0.00           N  
ATOM    103  H   ARG A   7      22.156   6.747  40.050  1.00  0.00           H  
ATOM    104  HA  ARG A   7      23.455   4.951  41.840  1.00  0.00           H  
ATOM    105 1HB  ARG A   7      24.576   6.252  40.003  1.00  0.00           H  
ATOM    106 2HB  ARG A   7      24.412   7.705  40.978  1.00  0.00           H  
ATOM    107 1HG  ARG A   7      25.934   6.896  42.620  1.00  0.00           H  
ATOM    108 2HG  ARG A   7      25.921   5.259  41.918  1.00  0.00           H  
ATOM    109 1HD  ARG A   7      26.943   7.749  40.570  1.00  0.00           H  
ATOM    110 2HD  ARG A   7      27.935   6.492  41.345  1.00  0.00           H  
ATOM    111  HE  ARG A   7      27.251   4.949  39.634  1.00  0.00           H  
ATOM    112 1HH1 ARG A   7      26.345   8.296  39.071  1.00  0.00           H  
ATOM    113 2HH1 ARG A   7      26.140   8.081  37.347  1.00  0.00           H  
ATOM    114 1HH2 ARG A   7      26.982   4.683  37.395  1.00  0.00           H  
ATOM    115 2HH2 ARG A   7      26.501   6.037  36.397  1.00  0.00           H  
ATOM    116  N   ARG A   8      22.574   7.844  43.183  1.00  0.00           N  
ATOM    117  CA  ARG A   8      22.384   8.518  44.464  1.00  0.00           C  
ATOM    118  C   ARG A   8      21.414   7.740  45.351  1.00  0.00           C  
ATOM    119  O   ARG A   8      21.649   7.597  46.557  1.00  0.00           O  
ATOM    120  CB  ARG A   8      21.858   9.930  44.254  1.00  0.00           C  
ATOM    121  CG  ARG A   8      22.854  10.899  43.637  1.00  0.00           C  
ATOM    122  CD  ARG A   8      23.814  11.416  44.645  1.00  0.00           C  
ATOM    123  NE  ARG A   8      23.143  12.145  45.710  1.00  0.00           N  
ATOM    124  CZ  ARG A   8      22.797  13.446  45.646  1.00  0.00           C  
ATOM    125  NH1 ARG A   8      23.066  14.145  44.566  1.00  0.00           N1+
ATOM    126  NH2 ARG A   8      22.189  14.019  46.670  1.00  0.00           N  
ATOM    127  H   ARG A   8      22.325   8.325  42.312  1.00  0.00           H  
ATOM    128  HA  ARG A   8      23.348   8.588  44.967  1.00  0.00           H  
ATOM    129 1HB  ARG A   8      20.983   9.900  43.607  1.00  0.00           H  
ATOM    130 2HB  ARG A   8      21.542  10.347  45.211  1.00  0.00           H  
ATOM    131 1HG  ARG A   8      23.418  10.391  42.855  1.00  0.00           H  
ATOM    132 2HG  ARG A   8      22.319  11.746  43.207  1.00  0.00           H  
ATOM    133 1HD  ARG A   8      24.356  10.583  45.092  1.00  0.00           H  
ATOM    134 2HD  ARG A   8      24.520  12.091  44.163  1.00  0.00           H  
ATOM    135  HE  ARG A   8      22.919  11.640  46.557  1.00  0.00           H  
ATOM    136 1HH1 ARG A   8      23.532  13.708  43.783  1.00  0.00           H  
ATOM    137 2HH1 ARG A   8      22.808  15.120  44.518  1.00  0.00           H  
ATOM    138 1HH2 ARG A   8      21.982  13.481  47.500  1.00  0.00           H  
ATOM    139 2HH2 ARG A   8      21.930  14.993  46.622  1.00  0.00           H  
ATOM    140  N   SER A   9      20.344   7.206  44.750  1.00  0.00           N  
ATOM    141  CA  SER A   9      19.347   6.445  45.487  1.00  0.00           C  
ATOM    142  C   SER A   9      19.992   5.188  46.078  1.00  0.00           C  
ATOM    143  O   SER A   9      19.754   4.857  47.250  1.00  0.00           O  
ATOM    144  CB  SER A   9      18.164   6.132  44.589  1.00  0.00           C  
ATOM    145  OG  SER A   9      17.149   5.437  45.278  1.00  0.00           O  
ATOM    146  H   SER A   9      20.188   7.391  43.752  1.00  0.00           H  
ATOM    147  HA  SER A   9      18.982   7.055  46.308  1.00  0.00           H  
ATOM    148 1HB  SER A   9      17.764   7.071  44.208  1.00  0.00           H  
ATOM    149 2HB  SER A   9      18.496   5.555  43.731  1.00  0.00           H  
ATOM    150  HG  SER A   9      17.331   4.487  45.171  1.00  0.00           H  
ATOM    151  N   ARG A  10      20.842   4.501  45.292  1.00  0.00           N  
ATOM    152  CA  ARG A  10      21.529   3.324  45.807  1.00  0.00           C  
ATOM    153  C   ARG A  10      22.444   3.671  46.971  1.00  0.00           C  
ATOM    154  O   ARG A  10      22.487   2.932  47.960  1.00  0.00           O  
ATOM    155  CB  ARG A  10      22.389   2.637  44.754  1.00  0.00           C  
ATOM    156  CG  ARG A  10      21.655   1.885  43.684  1.00  0.00           C  
ATOM    157  CD  ARG A  10      22.567   0.985  42.897  1.00  0.00           C  
ATOM    158  NE  ARG A  10      23.592   1.712  42.133  1.00  0.00           N  
ATOM    159  CZ  ARG A  10      23.425   2.222  40.890  1.00  0.00           C  
ATOM    160  NH1 ARG A  10      22.268   2.130  40.280  1.00  0.00           N1+
ATOM    161  NH2 ARG A  10      24.441   2.821  40.278  1.00  0.00           N  
ATOM    162  H   ARG A  10      20.970   4.787  44.316  1.00  0.00           H  
ATOM    163  HA  ARG A  10      20.776   2.616  46.154  1.00  0.00           H  
ATOM    164 1HB  ARG A  10      22.990   3.394  44.249  1.00  0.00           H  
ATOM    165 2HB  ARG A  10      23.077   1.949  45.240  1.00  0.00           H  
ATOM    166 1HG  ARG A  10      20.887   1.266  44.140  1.00  0.00           H  
ATOM    167 2HG  ARG A  10      21.190   2.586  43.000  1.00  0.00           H  
ATOM    168 1HD  ARG A  10      23.080   0.323  43.595  1.00  0.00           H  
ATOM    169 2HD  ARG A  10      21.986   0.374  42.210  1.00  0.00           H  
ATOM    170  HE  ARG A  10      24.505   1.806  42.554  1.00  0.00           H  
ATOM    171 1HH1 ARG A  10      21.470   1.664  40.734  1.00  0.00           H  
ATOM    172 2HH1 ARG A  10      22.149   2.507  39.354  1.00  0.00           H  
ATOM    173 1HH2 ARG A  10      25.338   2.890  40.738  1.00  0.00           H  
ATOM    174 2HH2 ARG A  10      24.319   3.199  39.346  1.00  0.00           H  
ATOM    175  N   GLU A  11      23.151   4.808  46.893  1.00  0.00           N  
ATOM    176  CA  GLU A  11      24.048   5.161  47.984  1.00  0.00           C  
ATOM    177  C   GLU A  11      23.270   5.465  49.258  1.00  0.00           C  
ATOM    178  O   GLU A  11      23.692   5.054  50.345  1.00  0.00           O  
ATOM    179  CB  GLU A  11      24.923   6.368  47.623  1.00  0.00           C  
ATOM    180  CG  GLU A  11      25.956   6.119  46.510  1.00  0.00           C  
ATOM    181  CD  GLU A  11      26.985   5.063  46.823  1.00  0.00           C  
ATOM    182  OE1 GLU A  11      27.624   5.142  47.844  1.00  0.00           O  
ATOM    183  OE2 GLU A  11      27.092   4.132  46.038  1.00  0.00           O1-
ATOM    184  H   GLU A  11      23.125   5.370  46.033  1.00  0.00           H  
ATOM    185  HA  GLU A  11      24.699   4.313  48.179  1.00  0.00           H  
ATOM    186 1HB  GLU A  11      24.278   7.189  47.298  1.00  0.00           H  
ATOM    187 2HB  GLU A  11      25.458   6.706  48.509  1.00  0.00           H  
ATOM    188 1HG  GLU A  11      25.435   5.821  45.614  1.00  0.00           H  
ATOM    189 2HG  GLU A  11      26.465   7.059  46.295  1.00  0.00           H  
ATOM    190  N   TYR A  12      22.100   6.113  49.142  1.00  0.00           N  
ATOM    191  CA  TYR A  12      21.322   6.410  50.338  1.00  0.00           C  
ATOM    192  C   TYR A  12      20.811   5.124  50.984  1.00  0.00           C  
ATOM    193  O   TYR A  12      20.848   4.984  52.214  1.00  0.00           O  
ATOM    194  CB  TYR A  12      20.154   7.340  50.002  1.00  0.00           C  
ATOM    195  CG  TYR A  12      20.534   8.804  49.953  1.00  0.00           C  
ATOM    196  CD1 TYR A  12      20.675   9.444  48.731  1.00  0.00           C  
ATOM    197  CD2 TYR A  12      20.742   9.506  51.132  1.00  0.00           C  
ATOM    198  CE1 TYR A  12      21.022  10.780  48.687  1.00  0.00           C  
ATOM    199  CE2 TYR A  12      21.089  10.842  51.087  1.00  0.00           C  
ATOM    200  CZ  TYR A  12      21.229  11.479  49.871  1.00  0.00           C  
ATOM    201  OH  TYR A  12      21.575  12.810  49.827  1.00  0.00           O  
ATOM    202  H   TYR A  12      21.812   6.475  48.224  1.00  0.00           H  
ATOM    203  HA  TYR A  12      21.973   6.903  51.058  1.00  0.00           H  
ATOM    204 1HB  TYR A  12      19.737   7.065  49.032  1.00  0.00           H  
ATOM    205 2HB  TYR A  12      19.366   7.218  50.744  1.00  0.00           H  
ATOM    206  HD1 TYR A  12      20.512   8.892  47.805  1.00  0.00           H  
ATOM    207  HD2 TYR A  12      20.633   9.002  52.092  1.00  0.00           H  
ATOM    208  HE1 TYR A  12      21.133  11.283  47.726  1.00  0.00           H  
ATOM    209  HE2 TYR A  12      21.253  11.393  52.014  1.00  0.00           H  
ATOM    210  HH  TYR A  12      21.680  13.142  50.722  1.00  0.00           H  
ATOM    211  N   LEU A  13      20.383   4.154  50.164  1.00  0.00           N  
ATOM    212  CA  LEU A  13      19.892   2.895  50.709  1.00  0.00           C  
ATOM    213  C   LEU A  13      21.013   2.140  51.412  1.00  0.00           C  
ATOM    214  O   LEU A  13      20.809   1.608  52.510  1.00  0.00           O  
ATOM    215  CB  LEU A  13      19.263   2.041  49.584  1.00  0.00           C  
ATOM    216  CG  LEU A  13      18.693   0.601  49.954  1.00  0.00           C  
ATOM    217  CD1 LEU A  13      17.626   0.701  51.021  1.00  0.00           C  
ATOM    218  CD2 LEU A  13      18.082  -0.044  48.683  1.00  0.00           C  
ATOM    219  H   LEU A  13      20.339   4.330  49.154  1.00  0.00           H  
ATOM    220  HA  LEU A  13      19.127   3.127  51.443  1.00  0.00           H  
ATOM    221 1HB  LEU A  13      18.447   2.617  49.143  1.00  0.00           H  
ATOM    222 2HB  LEU A  13      20.022   1.901  48.811  1.00  0.00           H  
ATOM    223  HG  LEU A  13      19.503  -0.029  50.330  1.00  0.00           H  
ATOM    224 1HD1 LEU A  13      17.241  -0.301  51.250  1.00  0.00           H  
ATOM    225 2HD1 LEU A  13      18.042   1.134  51.925  1.00  0.00           H  
ATOM    226 3HD1 LEU A  13      16.828   1.323  50.653  1.00  0.00           H  
ATOM    227 1HD2 LEU A  13      17.705  -1.033  48.938  1.00  0.00           H  
ATOM    228 2HD2 LEU A  13      17.261   0.570  48.305  1.00  0.00           H  
ATOM    229 3HD2 LEU A  13      18.847  -0.138  47.911  1.00  0.00           H  
ATOM    230  N   LYS A  14      22.207   2.096  50.807  1.00  0.00           N  
ATOM    231  CA  LYS A  14      23.325   1.404  51.434  1.00  0.00           C  
ATOM    232  C   LYS A  14      23.730   2.056  52.755  1.00  0.00           C  
ATOM    233  O   LYS A  14      24.022   1.350  53.727  1.00  0.00           O  
ATOM    234  CB  LYS A  14      24.527   1.362  50.502  1.00  0.00           C  
ATOM    235  CG  LYS A  14      24.383   0.414  49.308  1.00  0.00           C  
ATOM    236  CD  LYS A  14      25.698   0.282  48.533  1.00  0.00           C  
ATOM    237  CE  LYS A  14      26.024   1.567  47.776  1.00  0.00           C  
ATOM    238  NZ  LYS A  14      27.224   1.438  46.902  1.00  0.00           N1+
ATOM    239  H   LYS A  14      22.327   2.529  49.885  1.00  0.00           H  
ATOM    240  HA  LYS A  14      23.017   0.383  51.649  1.00  0.00           H  
ATOM    241 1HB  LYS A  14      24.683   2.371  50.119  1.00  0.00           H  
ATOM    242 2HB  LYS A  14      25.418   1.083  51.063  1.00  0.00           H  
ATOM    243 1HG  LYS A  14      24.082  -0.570  49.669  1.00  0.00           H  
ATOM    244 2HG  LYS A  14      23.608   0.782  48.642  1.00  0.00           H  
ATOM    245 1HD  LYS A  14      26.511   0.061  49.224  1.00  0.00           H  
ATOM    246 2HD  LYS A  14      25.618  -0.537  47.818  1.00  0.00           H  
ATOM    247 1HE  LYS A  14      25.166   1.845  47.158  1.00  0.00           H  
ATOM    248 2HE  LYS A  14      26.220   2.367  48.482  1.00  0.00           H  
ATOM    249 1HZ  LYS A  14      27.354   2.354  46.447  1.00  0.00           H  
ATOM    250 2HZ  LYS A  14      28.036   1.215  47.455  1.00  0.00           H  
ATOM    251 3HZ  LYS A  14      27.080   0.725  46.206  1.00  0.00           H  
ATOM    252  N   LYS A  15      23.729   3.401  52.806  1.00  0.00           N  
ATOM    253  CA  LYS A  15      24.098   4.112  54.024  1.00  0.00           C  
ATOM    254  C   LYS A  15      23.159   3.731  55.147  1.00  0.00           C  
ATOM    255  O   LYS A  15      23.610   3.399  56.253  1.00  0.00           O  
ATOM    256  CB  LYS A  15      24.055   5.633  53.792  1.00  0.00           C  
ATOM    257  CG  LYS A  15      24.466   6.526  55.004  1.00  0.00           C  
ATOM    258  CD  LYS A  15      24.421   8.021  54.610  1.00  0.00           C  
ATOM    259  CE  LYS A  15      24.963   8.979  55.709  1.00  0.00           C  
ATOM    260  NZ  LYS A  15      24.063   9.092  56.921  1.00  0.00           N1+
ATOM    261  H   LYS A  15      23.520   3.940  51.959  1.00  0.00           H  
ATOM    262  HA  LYS A  15      25.109   3.821  54.307  1.00  0.00           H  
ATOM    263 1HB  LYS A  15      24.709   5.883  52.955  1.00  0.00           H  
ATOM    264 2HB  LYS A  15      23.044   5.920  53.500  1.00  0.00           H  
ATOM    265 1HG  LYS A  15      23.779   6.350  55.839  1.00  0.00           H  
ATOM    266 2HG  LYS A  15      25.473   6.266  55.329  1.00  0.00           H  
ATOM    267 1HD  LYS A  15      25.014   8.168  53.704  1.00  0.00           H  
ATOM    268 2HD  LYS A  15      23.390   8.297  54.388  1.00  0.00           H  
ATOM    269 1HE  LYS A  15      25.944   8.635  56.031  1.00  0.00           H  
ATOM    270 2HE  LYS A  15      25.068   9.971  55.267  1.00  0.00           H  
ATOM    271 1HZ  LYS A  15      24.474   9.741  57.574  1.00  0.00           H  
ATOM    272 2HZ  LYS A  15      23.158   9.428  56.647  1.00  0.00           H  
ATOM    273 3HZ  LYS A  15      23.950   8.189  57.404  1.00  0.00           H  
ATOM    274  N   VAL A  16      21.860   3.732  54.873  1.00  0.00           N  
ATOM    275  CA  VAL A  16      20.896   3.388  55.893  1.00  0.00           C  
ATOM    276  C   VAL A  16      21.032   1.943  56.323  1.00  0.00           C  
ATOM    277  O   VAL A  16      20.946   1.664  57.509  1.00  0.00           O  
ATOM    278  CB  VAL A  16      19.478   3.719  55.465  1.00  0.00           C  
ATOM    279  CG1 VAL A  16      18.451   3.198  56.496  1.00  0.00           C  
ATOM    280  CG2 VAL A  16      19.343   5.251  55.328  1.00  0.00           C  
ATOM    281  H   VAL A  16      21.540   4.010  53.932  1.00  0.00           H  
ATOM    282  HA  VAL A  16      21.125   4.015  56.770  1.00  0.00           H  
ATOM    283  HB  VAL A  16      19.290   3.233  54.510  1.00  0.00           H  
ATOM    284 1HG1 VAL A  16      17.457   3.449  56.154  1.00  0.00           H  
ATOM    285 2HG1 VAL A  16      18.530   2.122  56.603  1.00  0.00           H  
ATOM    286 3HG1 VAL A  16      18.635   3.668  57.462  1.00  0.00           H  
ATOM    287 1HG2 VAL A  16      18.339   5.516  55.009  1.00  0.00           H  
ATOM    288 2HG2 VAL A  16      19.547   5.716  56.290  1.00  0.00           H  
ATOM    289 3HG2 VAL A  16      20.062   5.616  54.596  1.00  0.00           H  
ATOM    290  N   LYS A  17      21.193   1.013  55.362  1.00  0.00           N  
ATOM    291  CA  LYS A  17      21.324  -0.390  55.716  1.00  0.00           C  
ATOM    292  C   LYS A  17      22.450  -0.605  56.713  1.00  0.00           C  
ATOM    293  O   LYS A  17      22.252  -1.289  57.723  1.00  0.00           O  
ATOM    294  CB  LYS A  17      21.561  -1.237  54.465  1.00  0.00           C  
ATOM    295  CG  LYS A  17      21.684  -2.731  54.731  1.00  0.00           C  
ATOM    296  CD  LYS A  17      21.588  -3.532  53.441  1.00  0.00           C  
ATOM    297  CE  LYS A  17      21.615  -5.029  53.714  1.00  0.00           C  
ATOM    298  NZ  LYS A  17      22.932  -5.474  54.245  1.00  0.00           N1+
ATOM    299  H   LYS A  17      21.217   1.287  54.376  1.00  0.00           H  
ATOM    300  HA  LYS A  17      20.402  -0.713  56.184  1.00  0.00           H  
ATOM    301 1HB  LYS A  17      20.739  -1.089  53.764  1.00  0.00           H  
ATOM    302 2HB  LYS A  17      22.476  -0.908  53.971  1.00  0.00           H  
ATOM    303 1HG  LYS A  17      22.644  -2.938  55.206  1.00  0.00           H  
ATOM    304 2HG  LYS A  17      20.890  -3.048  55.405  1.00  0.00           H  
ATOM    305 1HD  LYS A  17      20.659  -3.282  52.926  1.00  0.00           H  
ATOM    306 2HD  LYS A  17      22.424  -3.276  52.790  1.00  0.00           H  
ATOM    307 1HE  LYS A  17      20.842  -5.280  54.438  1.00  0.00           H  
ATOM    308 2HE  LYS A  17      21.408  -5.571  52.791  1.00  0.00           H  
ATOM    309 1HZ  LYS A  17      22.909  -6.470  54.412  1.00  0.00           H  
ATOM    310 2HZ  LYS A  17      23.656  -5.262  53.572  1.00  0.00           H  
ATOM    311 3HZ  LYS A  17      23.127  -4.992  55.111  1.00  0.00           H  
ATOM    312  N   GLU A  18      23.622  -0.007  56.461  1.00  0.00           N  
ATOM    313  CA  GLU A  18      24.729  -0.178  57.393  1.00  0.00           C  
ATOM    314  C   GLU A  18      24.401   0.393  58.761  1.00  0.00           C  
ATOM    315  O   GLU A  18      24.694  -0.233  59.786  1.00  0.00           O  
ATOM    316  CB  GLU A  18      26.008   0.471  56.869  1.00  0.00           C  
ATOM    317  CG  GLU A  18      27.204   0.301  57.820  1.00  0.00           C  
ATOM    318  CD  GLU A  18      28.493   0.831  57.274  1.00  0.00           C  
ATOM    319  OE1 GLU A  18      28.528   1.223  56.135  1.00  0.00           O  
ATOM    320  OE2 GLU A  18      29.453   0.859  58.018  1.00  0.00           O1-
ATOM    321  H   GLU A  18      23.744   0.541  55.600  1.00  0.00           H  
ATOM    322  HA  GLU A  18      24.911  -1.248  57.508  1.00  0.00           H  
ATOM    323 1HB  GLU A  18      26.265   0.037  55.904  1.00  0.00           H  
ATOM    324 2HB  GLU A  18      25.834   1.540  56.714  1.00  0.00           H  
ATOM    325 1HG  GLU A  18      26.988   0.836  58.744  1.00  0.00           H  
ATOM    326 2HG  GLU A  18      27.315  -0.755  58.065  1.00  0.00           H  
ATOM    327  N   GLU A  19      23.774   1.573  58.791  1.00  0.00           N  
ATOM    328  CA  GLU A  19      23.432   2.190  60.058  1.00  0.00           C  
ATOM    329  C   GLU A  19      22.423   1.355  60.836  1.00  0.00           C  
ATOM    330  O   GLU A  19      22.546   1.231  62.055  1.00  0.00           O  
ATOM    331  CB  GLU A  19      22.870   3.585  59.828  1.00  0.00           C  
ATOM    332  CG  GLU A  19      23.883   4.604  59.340  1.00  0.00           C  
ATOM    333  CD  GLU A  19      23.247   5.917  59.011  1.00  0.00           C  
ATOM    334  OE1 GLU A  19      22.043   6.010  59.151  1.00  0.00           O  
ATOM    335  OE2 GLU A  19      23.948   6.823  58.608  1.00  0.00           O1-
ATOM    336  H   GLU A  19      23.581   2.075  57.916  1.00  0.00           H  
ATOM    337  HA  GLU A  19      24.339   2.275  60.652  1.00  0.00           H  
ATOM    338 1HB  GLU A  19      22.071   3.530  59.087  1.00  0.00           H  
ATOM    339 2HB  GLU A  19      22.430   3.960  60.751  1.00  0.00           H  
ATOM    340 1HG  GLU A  19      24.622   4.757  60.119  1.00  0.00           H  
ATOM    341 2HG  GLU A  19      24.394   4.217  58.465  1.00  0.00           H  
ATOM    342  N   GLN A  20      21.445   0.756  60.143  1.00  0.00           N  
ATOM    343  CA  GLN A  20      20.439  -0.064  60.808  1.00  0.00           C  
ATOM    344  C   GLN A  20      21.051  -1.329  61.406  1.00  0.00           C  
ATOM    345  O   GLN A  20      20.669  -1.749  62.509  1.00  0.00           O  
ATOM    346  CB  GLN A  20      19.314  -0.413  59.820  1.00  0.00           C  
ATOM    347  CG  GLN A  20      18.446   0.782  59.437  1.00  0.00           C  
ATOM    348  CD  GLN A  20      17.642   1.242  60.581  1.00  0.00           C  
ATOM    349  NE2 GLN A  20      17.901   2.458  61.055  1.00  0.00           N  
ATOM    350  OE1 GLN A  20      16.807   0.468  61.075  1.00  0.00           O  
ATOM    351  H   GLN A  20      21.378   0.939  59.138  1.00  0.00           H  
ATOM    352  HA  GLN A  20      20.015   0.514  61.624  1.00  0.00           H  
ATOM    353 1HB  GLN A  20      19.755  -0.809  58.902  1.00  0.00           H  
ATOM    354 2HB  GLN A  20      18.679  -1.187  60.240  1.00  0.00           H  
ATOM    355 1HG  GLN A  20      19.085   1.602  59.134  1.00  0.00           H  
ATOM    356 2HG  GLN A  20      17.775   0.502  58.623  1.00  0.00           H  
ATOM    357 1HE2 GLN A  20      17.426   2.821  61.868  1.00  0.00           H  
ATOM    358 2HE2 GLN A  20      18.619   3.008  60.620  1.00  0.00           H  
ATOM    359  N   GLU A  21      22.029  -1.919  60.718  1.00  0.00           N  
ATOM    360  CA  GLU A  21      22.690  -3.105  61.245  1.00  0.00           C  
ATOM    361  C   GLU A  21      23.493  -2.744  62.495  1.00  0.00           C  
ATOM    362  O   GLU A  21      23.457  -3.464  63.506  1.00  0.00           O  
ATOM    363  CB  GLU A  21      23.593  -3.702  60.165  1.00  0.00           C  
ATOM    364  CG  GLU A  21      22.819  -4.321  58.999  1.00  0.00           C  
ATOM    365  CD  GLU A  21      23.683  -4.696  57.820  1.00  0.00           C  
ATOM    366  OE1 GLU A  21      24.867  -4.456  57.862  1.00  0.00           O  
ATOM    367  OE2 GLU A  21      23.137  -5.210  56.858  1.00  0.00           O1-
ATOM    368  H   GLU A  21      22.263  -1.574  59.777  1.00  0.00           H  
ATOM    369  HA  GLU A  21      21.931  -3.836  61.518  1.00  0.00           H  
ATOM    370 1HB  GLU A  21      24.239  -2.916  59.761  1.00  0.00           H  
ATOM    371 2HB  GLU A  21      24.236  -4.465  60.601  1.00  0.00           H  
ATOM    372 1HG  GLU A  21      22.317  -5.216  59.361  1.00  0.00           H  
ATOM    373 2HG  GLU A  21      22.054  -3.622  58.669  1.00  0.00           H  
ATOM    374  N   ARG A  22      24.161  -1.584  62.451  1.00  0.00           N  
ATOM    375  CA  ARG A  22      24.940  -1.122  63.584  1.00  0.00           C  
ATOM    376  C   ARG A  22      24.049  -0.732  64.756  1.00  0.00           C  
ATOM    377  O   ARG A  22      24.398  -1.004  65.909  1.00  0.00           O  
ATOM    378  CB  ARG A  22      25.821   0.052  63.191  1.00  0.00           C  
ATOM    379  CG  ARG A  22      27.001  -0.315  62.291  1.00  0.00           C  
ATOM    380  CD  ARG A  22      27.856   0.868  61.970  1.00  0.00           C  
ATOM    381  NE  ARG A  22      28.958   0.518  61.059  1.00  0.00           N  
ATOM    382  CZ  ARG A  22      30.129  -0.046  61.406  1.00  0.00           C  
ATOM    383  NH1 ARG A  22      30.413  -0.363  62.661  1.00  0.00           N1+
ATOM    384  NH2 ARG A  22      30.989  -0.275  60.441  1.00  0.00           N  
ATOM    385  H   ARG A  22      24.171  -1.045  61.578  1.00  0.00           H  
ATOM    386  HA  ARG A  22      25.587  -1.936  63.901  1.00  0.00           H  
ATOM    387 1HB  ARG A  22      25.218   0.784  62.656  1.00  0.00           H  
ATOM    388 2HB  ARG A  22      26.209   0.535  64.087  1.00  0.00           H  
ATOM    389 1HG  ARG A  22      27.609  -1.065  62.789  1.00  0.00           H  
ATOM    390 2HG  ARG A  22      26.628  -0.722  61.354  1.00  0.00           H  
ATOM    391 1HD  ARG A  22      27.237   1.619  61.469  1.00  0.00           H  
ATOM    392 2HD  ARG A  22      28.274   1.295  62.877  1.00  0.00           H  
ATOM    393  HE  ARG A  22      28.856   0.726  60.051  1.00  0.00           H  
ATOM    394 1HH1 ARG A  22      29.747  -0.182  63.395  1.00  0.00           H  
ATOM    395 2HH1 ARG A  22      31.303  -0.785  62.887  1.00  0.00           H  
ATOM    396 1HH2 ARG A  22      30.717  -0.002  59.481  1.00  0.00           H  
ATOM    397 2HH2 ARG A  22      31.886  -0.694  60.632  1.00  0.00           H  
ATOM    398  N   LYS A  23      22.888  -0.131  64.480  1.00  0.00           N  
ATOM    399  CA  LYS A  23      22.002   0.282  65.550  1.00  0.00           C  
ATOM    400  C   LYS A  23      21.454  -0.925  66.286  1.00  0.00           C  
ATOM    401  O   LYS A  23      21.344  -0.898  67.516  1.00  0.00           O  
ATOM    402  CB  LYS A  23      20.855   1.132  65.010  1.00  0.00           C  
ATOM    403  CG  LYS A  23      19.888   1.680  66.068  1.00  0.00           C  
ATOM    404  CD  LYS A  23      20.577   2.662  67.002  1.00  0.00           C  
ATOM    405  CE  LYS A  23      19.589   3.355  67.905  1.00  0.00           C  
ATOM    406  NZ  LYS A  23      20.264   4.292  68.822  1.00  0.00           N1+
ATOM    407  H   LYS A  23      22.660   0.111  63.514  1.00  0.00           H  
ATOM    408  HA  LYS A  23      22.586   0.874  66.254  1.00  0.00           H  
ATOM    409 1HB  LYS A  23      21.263   1.971  64.448  1.00  0.00           H  
ATOM    410 2HB  LYS A  23      20.268   0.531  64.310  1.00  0.00           H  
ATOM    411 1HG  LYS A  23      19.075   2.198  65.563  1.00  0.00           H  
ATOM    412 2HG  LYS A  23      19.466   0.861  66.655  1.00  0.00           H  
ATOM    413 1HD  LYS A  23      21.293   2.133  67.639  1.00  0.00           H  
ATOM    414 2HD  LYS A  23      21.120   3.408  66.418  1.00  0.00           H  
ATOM    415 1HE  LYS A  23      18.880   3.915  67.291  1.00  0.00           H  
ATOM    416 2HE  LYS A  23      19.043   2.617  68.492  1.00  0.00           H  
ATOM    417 1HZ  LYS A  23      19.558   4.745  69.383  1.00  0.00           H  
ATOM    418 2HZ  LYS A  23      20.916   3.788  69.418  1.00  0.00           H  
ATOM    419 3HZ  LYS A  23      20.757   4.977  68.265  1.00  0.00           H  
ATOM    420  N   ALA A  24      21.102  -1.990  65.547  1.00  0.00           N  
ATOM    421  CA  ALA A  24      20.607  -3.182  66.207  1.00  0.00           C  
ATOM    422  C   ALA A  24      21.674  -3.754  67.118  1.00  0.00           C  
ATOM    423  O   ALA A  24      21.374  -4.163  68.244  1.00  0.00           O  
ATOM    424  CB  ALA A  24      20.202  -4.219  65.185  1.00  0.00           C  
ATOM    425  H   ALA A  24      21.143  -1.943  64.521  1.00  0.00           H  
ATOM    426  HA  ALA A  24      19.752  -2.906  66.818  1.00  0.00           H  
ATOM    427 1HB  ALA A  24      19.824  -5.101  65.701  1.00  0.00           H  
ATOM    428 2HB  ALA A  24      19.430  -3.814  64.539  1.00  0.00           H  
ATOM    429 3HB  ALA A  24      21.070  -4.488  64.582  1.00  0.00           H  
ATOM    430  N   LYS A  25      22.937  -3.734  66.665  1.00  0.00           N  
ATOM    431  CA  LYS A  25      24.023  -4.252  67.480  1.00  0.00           C  
ATOM    432  C   LYS A  25      24.169  -3.439  68.758  1.00  0.00           C  
ATOM    433  O   LYS A  25      24.330  -4.024  69.833  1.00  0.00           O  
ATOM    434  CB  LYS A  25      25.336  -4.252  66.699  1.00  0.00           C  
ATOM    435  CG  LYS A  25      26.542  -4.853  67.453  1.00  0.00           C  
ATOM    436  CD  LYS A  25      27.790  -4.882  66.552  1.00  0.00           C  
ATOM    437  CE  LYS A  25      28.973  -5.626  67.200  1.00  0.00           C  
ATOM    438  NZ  LYS A  25      29.512  -4.923  68.402  1.00  0.00           N1+
ATOM    439  H   LYS A  25      23.129  -3.427  65.703  1.00  0.00           H  
ATOM    440  HA  LYS A  25      23.783  -5.278  67.759  1.00  0.00           H  
ATOM    441 1HB  LYS A  25      25.199  -4.799  65.766  1.00  0.00           H  
ATOM    442 2HB  LYS A  25      25.594  -3.227  66.436  1.00  0.00           H  
ATOM    443 1HG  LYS A  25      26.752  -4.248  68.340  1.00  0.00           H  
ATOM    444 2HG  LYS A  25      26.301  -5.867  67.777  1.00  0.00           H  
ATOM    445 1HD  LYS A  25      27.544  -5.365  65.606  1.00  0.00           H  
ATOM    446 2HD  LYS A  25      28.098  -3.858  66.346  1.00  0.00           H  
ATOM    447 1HE  LYS A  25      28.649  -6.623  67.493  1.00  0.00           H  
ATOM    448 2HE  LYS A  25      29.771  -5.718  66.464  1.00  0.00           H  
ATOM    449 1HZ  LYS A  25      30.279  -5.439  68.792  1.00  0.00           H  
ATOM    450 2HZ  LYS A  25      29.827  -4.000  68.162  1.00  0.00           H  
ATOM    451 3HZ  LYS A  25      28.786  -4.837  69.125  1.00  0.00           H  
ATOM    452  N   GLU A  26      24.094  -2.100  68.657  1.00  0.00           N  
ATOM    453  CA  GLU A  26      24.240  -1.257  69.842  1.00  0.00           C  
ATOM    454  C   GLU A  26      23.128  -1.532  70.841  1.00  0.00           C  
ATOM    455  O   GLU A  26      23.380  -1.601  72.044  1.00  0.00           O  
ATOM    456  CB  GLU A  26      24.204   0.230  69.479  1.00  0.00           C  
ATOM    457  CG  GLU A  26      25.411   0.761  68.716  1.00  0.00           C  
ATOM    458  CD  GLU A  26      25.250   2.218  68.341  1.00  0.00           C  
ATOM    459  OE1 GLU A  26      24.221   2.773  68.666  1.00  0.00           O  
ATOM    460  OE2 GLU A  26      26.137   2.767  67.735  1.00  0.00           O1-
ATOM    461  H   GLU A  26      23.999  -1.672  67.728  1.00  0.00           H  
ATOM    462  HA  GLU A  26      25.196  -1.491  70.314  1.00  0.00           H  
ATOM    463 1HB  GLU A  26      23.323   0.422  68.864  1.00  0.00           H  
ATOM    464 2HB  GLU A  26      24.098   0.821  70.390  1.00  0.00           H  
ATOM    465 1HG  GLU A  26      26.299   0.648  69.335  1.00  0.00           H  
ATOM    466 2HG  GLU A  26      25.553   0.169  67.817  1.00  0.00           H  
ATOM    467  N   PHE A  27      21.894  -1.722  70.348  1.00  0.00           N  
ATOM    468  CA  PHE A  27      20.778  -1.992  71.241  1.00  0.00           C  
ATOM    469  C   PHE A  27      21.018  -3.273  72.013  1.00  0.00           C  
ATOM    470  O   PHE A  27      20.794  -3.340  73.229  1.00  0.00           O  
ATOM    471  CB  PHE A  27      19.458  -2.129  70.501  1.00  0.00           C  
ATOM    472  CG  PHE A  27      18.342  -2.334  71.471  1.00  0.00           C  
ATOM    473  CD1 PHE A  27      17.803  -1.244  72.117  1.00  0.00           C  
ATOM    474  CD2 PHE A  27      17.852  -3.605  71.777  1.00  0.00           C  
ATOM    475  CE1 PHE A  27      16.811  -1.404  73.027  1.00  0.00           C  
ATOM    476  CE2 PHE A  27      16.842  -3.763  72.704  1.00  0.00           C  
ATOM    477  CZ  PHE A  27      16.322  -2.664  73.327  1.00  0.00           C  
ATOM    478  H   PHE A  27      21.736  -1.609  69.340  1.00  0.00           H  
ATOM    479  HA  PHE A  27      20.697  -1.171  71.950  1.00  0.00           H  
ATOM    480 1HB  PHE A  27      19.262  -1.239  69.903  1.00  0.00           H  
ATOM    481 2HB  PHE A  27      19.500  -2.985  69.821  1.00  0.00           H  
ATOM    482  HD1 PHE A  27      18.184  -0.244  71.902  1.00  0.00           H  
ATOM    483  HD2 PHE A  27      18.279  -4.480  71.279  1.00  0.00           H  
ATOM    484  HE1 PHE A  27      16.411  -0.522  73.537  1.00  0.00           H  
ATOM    485  HE2 PHE A  27      16.460  -4.761  72.945  1.00  0.00           H  
ATOM    486  HZ  PHE A  27      15.526  -2.784  74.060  1.00  0.00           H  
ATOM    487  N   GLN A  28      21.454  -4.312  71.293  1.00  0.00           N  
ATOM    488  CA  GLN A  28      21.693  -5.608  71.897  1.00  0.00           C  
ATOM    489  C   GLN A  28      22.792  -5.510  72.958  1.00  0.00           C  
ATOM    490  O   GLN A  28      22.663  -6.108  74.032  1.00  0.00           O  
ATOM    491  CB  GLN A  28      22.113  -6.591  70.803  1.00  0.00           C  
ATOM    492  CG  GLN A  28      21.001  -6.971  69.811  1.00  0.00           C  
ATOM    493  CD  GLN A  28      21.563  -7.740  68.624  1.00  0.00           C  
ATOM    494  NE2 GLN A  28      20.763  -7.966  67.586  1.00  0.00           N  
ATOM    495  OE1 GLN A  28      22.748  -8.099  68.657  1.00  0.00           O  
ATOM    496  H   GLN A  28      21.584  -4.198  70.281  1.00  0.00           H  
ATOM    497  HA  GLN A  28      20.778  -5.949  72.372  1.00  0.00           H  
ATOM    498 1HB  GLN A  28      22.929  -6.157  70.228  1.00  0.00           H  
ATOM    499 2HB  GLN A  28      22.490  -7.506  71.260  1.00  0.00           H  
ATOM    500 1HG  GLN A  28      20.287  -7.614  70.322  1.00  0.00           H  
ATOM    501 2HG  GLN A  28      20.498  -6.081  69.449  1.00  0.00           H  
ATOM    502 1HE2 GLN A  28      21.099  -8.453  66.784  1.00  0.00           H  
ATOM    503 2HE2 GLN A  28      19.797  -7.619  67.573  1.00  0.00           H  
ATOM    504  N   GLU A  29      23.841  -4.709  72.692  1.00  0.00           N  
ATOM    505  CA  GLU A  29      24.902  -4.529  73.676  1.00  0.00           C  
ATOM    506  C   GLU A  29      24.392  -3.797  74.919  1.00  0.00           C  
ATOM    507  O   GLU A  29      24.758  -4.172  76.042  1.00  0.00           O  
ATOM    508  CB  GLU A  29      26.067  -3.727  73.080  1.00  0.00           C  
ATOM    509  CG  GLU A  29      26.884  -4.466  72.034  1.00  0.00           C  
ATOM    510  CD  GLU A  29      27.940  -3.595  71.420  1.00  0.00           C  
ATOM    511  OE1 GLU A  29      27.995  -2.437  71.755  1.00  0.00           O  
ATOM    512  OE2 GLU A  29      28.691  -4.088  70.596  1.00  0.00           O1-
ATOM    513  H   GLU A  29      23.922  -4.286  71.763  1.00  0.00           H  
ATOM    514  HA  GLU A  29      25.268  -5.503  73.974  1.00  0.00           H  
ATOM    515 1HB  GLU A  29      25.676  -2.826  72.609  1.00  0.00           H  
ATOM    516 2HB  GLU A  29      26.738  -3.414  73.877  1.00  0.00           H  
ATOM    517 1HG  GLU A  29      27.364  -5.324  72.502  1.00  0.00           H  
ATOM    518 2HG  GLU A  29      26.224  -4.836  71.256  1.00  0.00           H  
ATOM    519  N   LEU A  30      23.511  -2.797  74.740  1.00  0.00           N  
ATOM    520  CA  LEU A  30      22.980  -2.074  75.886  1.00  0.00           C  
ATOM    521  C   LEU A  30      22.131  -2.995  76.737  1.00  0.00           C  
ATOM    522  O   LEU A  30      22.253  -2.985  77.964  1.00  0.00           O  
ATOM    523  CB  LEU A  30      22.084  -0.906  75.446  1.00  0.00           C  
ATOM    524  CG  LEU A  30      22.735   0.296  74.747  1.00  0.00           C  
ATOM    525  CD1 LEU A  30      21.601   1.209  74.246  1.00  0.00           C  
ATOM    526  CD2 LEU A  30      23.681   1.022  75.708  1.00  0.00           C  
ATOM    527  H   LEU A  30      23.293  -2.497  73.783  1.00  0.00           H  
ATOM    528  HA  LEU A  30      23.802  -1.717  76.493  1.00  0.00           H  
ATOM    529 1HB  LEU A  30      21.333  -1.302  74.763  1.00  0.00           H  
ATOM    530 2HB  LEU A  30      21.575  -0.525  76.327  1.00  0.00           H  
ATOM    531  HG  LEU A  30      23.301  -0.035  73.888  1.00  0.00           H  
ATOM    532 1HD1 LEU A  30      22.017   2.074  73.728  1.00  0.00           H  
ATOM    533 2HD1 LEU A  30      20.964   0.653  73.558  1.00  0.00           H  
ATOM    534 3HD1 LEU A  30      21.011   1.538  75.078  1.00  0.00           H  
ATOM    535 1HD2 LEU A  30      24.125   1.875  75.193  1.00  0.00           H  
ATOM    536 2HD2 LEU A  30      23.148   1.361  76.580  1.00  0.00           H  
ATOM    537 3HD2 LEU A  30      24.477   0.354  76.023  1.00  0.00           H  
ATOM    538  N   LEU A  31      21.359  -3.870  76.103  1.00  0.00           N  
ATOM    539  CA  LEU A  31      20.537  -4.799  76.856  1.00  0.00           C  
ATOM    540  C   LEU A  31      21.444  -5.730  77.631  1.00  0.00           C  
ATOM    541  O   LEU A  31      21.229  -5.944  78.827  1.00  0.00           O  
ATOM    542  CB  LEU A  31      19.622  -5.602  75.923  1.00  0.00           C  
ATOM    543  CG  LEU A  31      18.840  -6.746  76.582  1.00  0.00           C  
ATOM    544  CD1 LEU A  31      17.934  -6.183  77.669  1.00  0.00           C  
ATOM    545  CD2 LEU A  31      18.031  -7.483  75.524  1.00  0.00           C  
ATOM    546  H   LEU A  31      21.281  -3.827  75.080  1.00  0.00           H  
ATOM    547  HA  LEU A  31      19.930  -4.237  77.555  1.00  0.00           H  
ATOM    548 1HB  LEU A  31      18.899  -4.922  75.476  1.00  0.00           H  
ATOM    549 2HB  LEU A  31      20.228  -6.031  75.126  1.00  0.00           H  
ATOM    550  HG  LEU A  31      19.537  -7.438  77.054  1.00  0.00           H  
ATOM    551 1HD1 LEU A  31      17.378  -6.996  78.137  1.00  0.00           H  
ATOM    552 2HD1 LEU A  31      18.539  -5.678  78.421  1.00  0.00           H  
ATOM    553 3HD1 LEU A  31      17.235  -5.473  77.228  1.00  0.00           H  
ATOM    554 1HD2 LEU A  31      17.476  -8.297  75.992  1.00  0.00           H  
ATOM    555 2HD2 LEU A  31      17.333  -6.792  75.052  1.00  0.00           H  
ATOM    556 3HD2 LEU A  31      18.705  -7.890  74.770  1.00  0.00           H  
ATOM    557  N   LYS A  32      22.470  -6.289  76.994  1.00  0.00           N  
ATOM    558  CA  LYS A  32      23.343  -7.210  77.696  1.00  0.00           C  
ATOM    559  C   LYS A  32      23.928  -6.574  78.954  1.00  0.00           C  
ATOM    560  O   LYS A  32      23.871  -7.173  80.028  1.00  0.00           O  
ATOM    561  CB  LYS A  32      24.477  -7.666  76.771  1.00  0.00           C  
ATOM    562  CG  LYS A  32      25.479  -8.690  77.367  1.00  0.00           C  
ATOM    563  CD  LYS A  32      26.545  -9.060  76.316  1.00  0.00           C  
ATOM    564  CE  LYS A  32      27.491 -10.204  76.756  1.00  0.00           C  
ATOM    565  NZ  LYS A  32      28.409  -9.831  77.896  1.00  0.00           N1+
ATOM    566  H   LYS A  32      22.621  -6.101  75.996  1.00  0.00           H  
ATOM    567  HA  LYS A  32      22.758  -8.079  77.998  1.00  0.00           H  
ATOM    568 1HB  LYS A  32      24.043  -8.102  75.870  1.00  0.00           H  
ATOM    569 2HB  LYS A  32      25.048  -6.793  76.457  1.00  0.00           H  
ATOM    570 1HG  LYS A  32      25.971  -8.252  78.241  1.00  0.00           H  
ATOM    571 2HG  LYS A  32      24.949  -9.587  77.685  1.00  0.00           H  
ATOM    572 1HD  LYS A  32      26.044  -9.357  75.392  1.00  0.00           H  
ATOM    573 2HD  LYS A  32      27.147  -8.176  76.105  1.00  0.00           H  
ATOM    574 1HE  LYS A  32      26.898 -11.070  77.051  1.00  0.00           H  
ATOM    575 2HE  LYS A  32      28.104 -10.475  75.897  1.00  0.00           H  
ATOM    576 1HZ  LYS A  32      29.003 -10.617  78.108  1.00  0.00           H  
ATOM    577 2HZ  LYS A  32      28.977  -9.044  77.641  1.00  0.00           H  
ATOM    578 3HZ  LYS A  32      27.874  -9.601  78.749  1.00  0.00           H  
ATOM    579  N   GLU A  33      24.455  -5.346  78.845  1.00  0.00           N  
ATOM    580  CA  GLU A  33      25.048  -4.705  80.016  1.00  0.00           C  
ATOM    581  C   GLU A  33      24.046  -4.439  81.127  1.00  0.00           C  
ATOM    582  O   GLU A  33      24.318  -4.695  82.304  1.00  0.00           O  
ATOM    583  CB  GLU A  33      25.695  -3.368  79.648  1.00  0.00           C  
ATOM    584  CG  GLU A  33      26.330  -2.639  80.858  1.00  0.00           C  
ATOM    585  CD  GLU A  33      27.004  -1.348  80.514  1.00  0.00           C  
ATOM    586  OE1 GLU A  33      27.164  -1.059  79.354  1.00  0.00           O  
ATOM    587  OE2 GLU A  33      27.333  -0.624  81.434  1.00  0.00           O1-
ATOM    588  H   GLU A  33      24.472  -4.877  77.929  1.00  0.00           H  
ATOM    589  HA  GLU A  33      25.817  -5.373  80.410  1.00  0.00           H  
ATOM    590 1HB  GLU A  33      26.468  -3.533  78.896  1.00  0.00           H  
ATOM    591 2HB  GLU A  33      24.941  -2.712  79.204  1.00  0.00           H  
ATOM    592 1HG  GLU A  33      25.549  -2.417  81.585  1.00  0.00           H  
ATOM    593 2HG  GLU A  33      27.046  -3.308  81.335  1.00  0.00           H  
ATOM    594  N   LEU A  34      22.878  -3.922  80.758  1.00  0.00           N  
ATOM    595  CA  LEU A  34      21.883  -3.555  81.744  1.00  0.00           C  
ATOM    596  C   LEU A  34      21.327  -4.810  82.415  1.00  0.00           C  
ATOM    597  O   LEU A  34      21.075  -4.807  83.625  1.00  0.00           O  
ATOM    598  CB  LEU A  34      20.807  -2.747  81.028  1.00  0.00           C  
ATOM    599  CG  LEU A  34      21.311  -1.359  80.444  1.00  0.00           C  
ATOM    600  CD1 LEU A  34      20.241  -0.795  79.586  1.00  0.00           C  
ATOM    601  CD2 LEU A  34      21.671  -0.373  81.521  1.00  0.00           C  
ATOM    602  H   LEU A  34      22.695  -3.731  79.767  1.00  0.00           H  
ATOM    603  HA  LEU A  34      22.356  -2.950  82.506  1.00  0.00           H  
ATOM    604 1HB  LEU A  34      20.427  -3.341  80.195  1.00  0.00           H  
ATOM    605 2HB  LEU A  34      19.991  -2.553  81.721  1.00  0.00           H  
ATOM    606  HG  LEU A  34      22.189  -1.533  79.838  1.00  0.00           H  
ATOM    607 1HD1 LEU A  34      20.595   0.125  79.152  1.00  0.00           H  
ATOM    608 2HD1 LEU A  34      20.011  -1.501  78.797  1.00  0.00           H  
ATOM    609 3HD1 LEU A  34      19.350  -0.605  80.190  1.00  0.00           H  
ATOM    610 1HD2 LEU A  34      22.005   0.556  81.057  1.00  0.00           H  
ATOM    611 2HD2 LEU A  34      20.815  -0.180  82.096  1.00  0.00           H  
ATOM    612 3HD2 LEU A  34      22.464  -0.761  82.153  1.00  0.00           H  
ATOM    613  N   SER A  35      21.181  -5.898  81.647  1.00  0.00           N  
ATOM    614  CA  SER A  35      20.702  -7.164  82.174  1.00  0.00           C  
ATOM    615  C   SER A  35      21.681  -7.695  83.210  1.00  0.00           C  
ATOM    616  O   SER A  35      21.278  -8.132  84.289  1.00  0.00           O  
ATOM    617  CB  SER A  35      20.541  -8.176  81.057  1.00  0.00           C  
ATOM    618  OG  SER A  35      20.091  -9.407  81.551  1.00  0.00           O  
ATOM    619  H   SER A  35      21.372  -5.836  80.644  1.00  0.00           H  
ATOM    620  HA  SER A  35      19.735  -7.004  82.653  1.00  0.00           H  
ATOM    621 1HB  SER A  35      19.835  -7.797  80.323  1.00  0.00           H  
ATOM    622 2HB  SER A  35      21.499  -8.309  80.547  1.00  0.00           H  
ATOM    623  HG  SER A  35      20.051  -9.992  80.791  1.00  0.00           H  
ATOM    624  N   GLU A  36      22.982  -7.636  82.901  1.00  0.00           N  
ATOM    625  CA  GLU A  36      23.984  -8.120  83.837  1.00  0.00           C  
ATOM    626  C   GLU A  36      23.971  -7.300  85.123  1.00  0.00           C  
ATOM    627  O   GLU A  36      24.052  -7.870  86.218  1.00  0.00           O  
ATOM    628  CB  GLU A  36      25.365  -8.065  83.178  1.00  0.00           C  
ATOM    629  CG  GLU A  36      25.552  -9.093  82.074  1.00  0.00           C  
ATOM    630  CD  GLU A  36      26.805  -8.885  81.265  1.00  0.00           C  
ATOM    631  OE1 GLU A  36      27.517  -7.944  81.521  1.00  0.00           O  
ATOM    632  OE2 GLU A  36      27.038  -9.672  80.366  1.00  0.00           O1-
ATOM    633  H   GLU A  36      23.260  -7.310  81.971  1.00  0.00           H  
ATOM    634  HA  GLU A  36      23.757  -9.155  84.082  1.00  0.00           H  
ATOM    635 1HB  GLU A  36      25.516  -7.078  82.738  1.00  0.00           H  
ATOM    636 2HB  GLU A  36      26.140  -8.217  83.928  1.00  0.00           H  
ATOM    637 1HG  GLU A  36      25.591 -10.081  82.526  1.00  0.00           H  
ATOM    638 2HG  GLU A  36      24.692  -9.067  81.414  1.00  0.00           H  
ATOM    639  N   ARG A  37      23.793  -5.979  85.013  1.00  0.00           N  
ATOM    640  CA  ARG A  37      23.745  -5.146  86.208  1.00  0.00           C  
ATOM    641  C   ARG A  37      22.529  -5.500  87.068  1.00  0.00           C  
ATOM    642  O   ARG A  37      22.650  -5.613  88.293  1.00  0.00           O  
ATOM    643  CB  ARG A  37      23.706  -3.684  85.816  1.00  0.00           C  
ATOM    644  CG  ARG A  37      25.013  -3.134  85.267  1.00  0.00           C  
ATOM    645  CD  ARG A  37      24.894  -1.699  84.873  1.00  0.00           C  
ATOM    646  NE  ARG A  37      26.145  -1.176  84.312  1.00  0.00           N  
ATOM    647  CZ  ARG A  37      27.197  -0.731  85.019  1.00  0.00           C  
ATOM    648  NH1 ARG A  37      27.200  -0.734  86.343  1.00  0.00           N1+
ATOM    649  NH2 ARG A  37      28.230  -0.292  84.340  1.00  0.00           N  
ATOM    650  H   ARG A  37      23.767  -5.552  84.079  1.00  0.00           H  
ATOM    651  HA  ARG A  37      24.644  -5.326  86.789  1.00  0.00           H  
ATOM    652 1HB  ARG A  37      22.968  -3.565  85.034  1.00  0.00           H  
ATOM    653 2HB  ARG A  37      23.399  -3.075  86.665  1.00  0.00           H  
ATOM    654 1HG  ARG A  37      25.785  -3.229  86.024  1.00  0.00           H  
ATOM    655 2HG  ARG A  37      25.304  -3.701  84.386  1.00  0.00           H  
ATOM    656 1HD  ARG A  37      24.126  -1.618  84.101  1.00  0.00           H  
ATOM    657 2HD  ARG A  37      24.607  -1.092  85.727  1.00  0.00           H  
ATOM    658  HE  ARG A  37      26.254  -1.121  83.284  1.00  0.00           H  
ATOM    659 1HH1 ARG A  37      26.400  -1.075  86.853  1.00  0.00           H  
ATOM    660 2HH1 ARG A  37      28.007  -0.394  86.848  1.00  0.00           H  
ATOM    661 1HH2 ARG A  37      28.170  -0.312  83.307  1.00  0.00           H  
ATOM    662 2HH2 ARG A  37      29.050   0.056  84.810  1.00  0.00           H  
ATOM    663  N   SER A  38      21.383  -5.741  86.424  1.00  0.00           N  
ATOM    664  CA  SER A  38      20.160  -6.105  87.124  1.00  0.00           C  
ATOM    665  C   SER A  38      20.300  -7.434  87.867  1.00  0.00           C  
ATOM    666  O   SER A  38      19.919  -7.544  89.044  1.00  0.00           O  
ATOM    667  CB  SER A  38      19.021  -6.139  86.120  1.00  0.00           C  
ATOM    668  OG  SER A  38      17.819  -6.565  86.695  1.00  0.00           O  
ATOM    669  H   SER A  38      21.343  -5.594  85.410  1.00  0.00           H  
ATOM    670  HA  SER A  38      19.941  -5.335  87.852  1.00  0.00           H  
ATOM    671 1HB  SER A  38      18.892  -5.135  85.716  1.00  0.00           H  
ATOM    672 2HB  SER A  38      19.278  -6.784  85.289  1.00  0.00           H  
ATOM    673  HG  SER A  38      17.730  -7.494  86.390  1.00  0.00           H  
ATOM    674  N   GLU A  39      20.893  -8.445  87.213  1.00  0.00           N  
ATOM    675  CA  GLU A  39      21.071  -9.730  87.875  1.00  0.00           C  
ATOM    676  C   GLU A  39      21.974  -9.585  89.094  1.00  0.00           C  
ATOM    677  O   GLU A  39      21.685 -10.159  90.154  1.00  0.00           O  
ATOM    678  CB  GLU A  39      21.664 -10.777  86.931  1.00  0.00           C  
ATOM    679  CG  GLU A  39      21.764 -12.179  87.556  1.00  0.00           C  
ATOM    680  CD  GLU A  39      22.260 -13.227  86.608  1.00  0.00           C  
ATOM    681  OE1 GLU A  39      22.537 -12.906  85.479  1.00  0.00           O  
ATOM    682  OE2 GLU A  39      22.362 -14.357  87.017  1.00  0.00           O1-
ATOM    683  H   GLU A  39      21.176  -8.320  86.235  1.00  0.00           H  
ATOM    684  HA  GLU A  39      20.096 -10.082  88.208  1.00  0.00           H  
ATOM    685 1HB  GLU A  39      21.066 -10.838  86.028  1.00  0.00           H  
ATOM    686 2HB  GLU A  39      22.668 -10.464  86.635  1.00  0.00           H  
ATOM    687 1HG  GLU A  39      22.441 -12.138  88.410  1.00  0.00           H  
ATOM    688 2HG  GLU A  39      20.779 -12.465  87.924  1.00  0.00           H  
ATOM    689  N   GLU A  40      23.051  -8.792  88.969  1.00  0.00           N  
ATOM    690  CA  GLU A  40      23.967  -8.590  90.083  1.00  0.00           C  
ATOM    691  C   GLU A  40      23.296  -7.862  91.243  1.00  0.00           C  
ATOM    692  O   GLU A  40      23.507  -8.230  92.400  1.00  0.00           O  
ATOM    693  CB  GLU A  40      25.209  -7.836  89.601  1.00  0.00           C  
ATOM    694  CG  GLU A  40      26.142  -8.701  88.755  1.00  0.00           C  
ATOM    695  CD  GLU A  40      26.826  -9.722  89.607  1.00  0.00           C  
ATOM    696  OE1 GLU A  40      27.593  -9.316  90.442  1.00  0.00           O  
ATOM    697  OE2 GLU A  40      26.556 -10.895  89.490  1.00  0.00           O1-
ATOM    698  H   GLU A  40      23.267  -8.370  88.059  1.00  0.00           H  
ATOM    699  HA  GLU A  40      24.285  -9.568  90.436  1.00  0.00           H  
ATOM    700 1HB  GLU A  40      24.906  -6.980  88.998  1.00  0.00           H  
ATOM    701 2HB  GLU A  40      25.766  -7.459  90.460  1.00  0.00           H  
ATOM    702 1HG  GLU A  40      25.555  -9.209  87.990  1.00  0.00           H  
ATOM    703 2HG  GLU A  40      26.877  -8.068  88.260  1.00  0.00           H  
ATOM    704  N   LEU A  41      22.423  -6.892  90.963  1.00  0.00           N  
ATOM    705  CA  LEU A  41      21.761  -6.209  92.070  1.00  0.00           C  
ATOM    706  C   LEU A  41      20.897  -7.182  92.859  1.00  0.00           C  
ATOM    707  O   LEU A  41      20.932  -7.177  94.097  1.00  0.00           O  
ATOM    708  CB  LEU A  41      20.848  -5.097  91.532  1.00  0.00           C  
ATOM    709  CG  LEU A  41      21.522  -3.860  90.935  1.00  0.00           C  
ATOM    710  CD1 LEU A  41      20.462  -3.019  90.217  1.00  0.00           C  
ATOM    711  CD2 LEU A  41      22.172  -3.040  92.041  1.00  0.00           C  
ATOM    712  H   LEU A  41      22.309  -6.575  89.995  1.00  0.00           H  
ATOM    713  HA  LEU A  41      22.516  -5.805  92.733  1.00  0.00           H  
ATOM    714 1HB  LEU A  41      20.206  -5.524  90.760  1.00  0.00           H  
ATOM    715 2HB  LEU A  41      20.227  -4.767  92.340  1.00  0.00           H  
ATOM    716  HG  LEU A  41      22.274  -4.161  90.218  1.00  0.00           H  
ATOM    717 1HD1 LEU A  41      20.937  -2.147  89.785  1.00  0.00           H  
ATOM    718 2HD1 LEU A  41      20.007  -3.604  89.428  1.00  0.00           H  
ATOM    719 3HD1 LEU A  41      19.694  -2.712  90.917  1.00  0.00           H  
ATOM    720 1HD2 LEU A  41      22.640  -2.169  91.598  1.00  0.00           H  
ATOM    721 2HD2 LEU A  41      21.414  -2.729  92.759  1.00  0.00           H  
ATOM    722 3HD2 LEU A  41      22.930  -3.624  92.550  1.00  0.00           H  
ATOM    723  N   ILE A  42      20.195  -8.074  92.170  1.00  0.00           N  
ATOM    724  CA  ILE A  42      19.352  -9.024  92.877  1.00  0.00           C  
ATOM    725  C   ILE A  42      20.217  -9.989  93.684  1.00  0.00           C  
ATOM    726  O   ILE A  42      19.876 -10.324  94.824  1.00  0.00           O  
ATOM    727  CB  ILE A  42      18.426  -9.801  91.939  1.00  0.00           C  
ATOM    728  CG1 ILE A  42      17.417  -8.836  91.303  1.00  0.00           C  
ATOM    729  CG2 ILE A  42      17.652 -10.859  92.772  1.00  0.00           C  
ATOM    730  CD1 ILE A  42      16.640  -9.414  90.136  1.00  0.00           C  
ATOM    731  H   ILE A  42      20.198  -8.027  91.140  1.00  0.00           H  
ATOM    732  HA  ILE A  42      18.728  -8.467  93.578  1.00  0.00           H  
ATOM    733  HB  ILE A  42      19.009 -10.278  91.142  1.00  0.00           H  
ATOM    734 1HG1 ILE A  42      16.719  -8.536  92.070  1.00  0.00           H  
ATOM    735 2HG1 ILE A  42      17.948  -7.951  90.950  1.00  0.00           H  
ATOM    736 1HG2 ILE A  42      16.996 -11.393  92.143  1.00  0.00           H  
ATOM    737 2HG2 ILE A  42      18.335 -11.569  93.237  1.00  0.00           H  
ATOM    738 3HG2 ILE A  42      17.074 -10.354  93.553  1.00  0.00           H  
ATOM    739 1HD1 ILE A  42      15.949  -8.673  89.758  1.00  0.00           H  
ATOM    740 2HD1 ILE A  42      17.335  -9.704  89.340  1.00  0.00           H  
ATOM    741 3HD1 ILE A  42      16.082 -10.272  90.453  1.00  0.00           H  
ATOM    742  N   ARG A  43      21.309 -10.488  93.075  1.00  0.00           N  
ATOM    743  CA  ARG A  43      22.195 -11.422  93.758  1.00  0.00           C  
ATOM    744  C   ARG A  43      22.735 -10.806  95.042  1.00  0.00           C  
ATOM    745  O   ARG A  43      22.739 -11.466  96.087  1.00  0.00           O  
ATOM    746  CB  ARG A  43      23.363 -11.844  92.866  1.00  0.00           C  
ATOM    747  CG  ARG A  43      24.313 -12.897  93.499  1.00  0.00           C  
ATOM    748  CD  ARG A  43      25.448 -13.333  92.580  1.00  0.00           C  
ATOM    749  NE  ARG A  43      26.423 -12.258  92.278  1.00  0.00           N  
ATOM    750  CZ  ARG A  43      27.435 -11.852  93.098  1.00  0.00           C  
ATOM    751  NH1 ARG A  43      27.635 -12.396  94.285  1.00  0.00           N1+
ATOM    752  NH2 ARG A  43      28.243 -10.881  92.704  1.00  0.00           N  
ATOM    753  H   ARG A  43      21.520 -10.216  92.108  1.00  0.00           H  
ATOM    754  HA  ARG A  43      21.622 -12.312  94.018  1.00  0.00           H  
ATOM    755 1HB  ARG A  43      22.982 -12.241  91.926  1.00  0.00           H  
ATOM    756 2HB  ARG A  43      23.966 -10.965  92.626  1.00  0.00           H  
ATOM    757 1HG  ARG A  43      24.754 -12.480  94.406  1.00  0.00           H  
ATOM    758 2HG  ARG A  43      23.735 -13.782  93.766  1.00  0.00           H  
ATOM    759 1HD  ARG A  43      25.982 -14.160  93.047  1.00  0.00           H  
ATOM    760 2HD  ARG A  43      25.022 -13.673  91.635  1.00  0.00           H  
ATOM    761  HE  ARG A  43      26.362 -11.799  91.347  1.00  0.00           H  
ATOM    762 1HH1 ARG A  43      27.040 -13.142  94.660  1.00  0.00           H  
ATOM    763 2HH1 ARG A  43      28.385 -12.069  94.874  1.00  0.00           H  
ATOM    764 1HH2 ARG A  43      28.097 -10.425  91.789  1.00  0.00           H  
ATOM    765 2HH2 ARG A  43      28.987 -10.567  93.304  1.00  0.00           H  
ATOM    766  N   GLU A  44      23.159  -9.536  95.001  1.00  0.00           N  
ATOM    767  CA  GLU A  44      23.657  -8.936  96.226  1.00  0.00           C  
ATOM    768  C   GLU A  44      22.560  -8.793  97.271  1.00  0.00           C  
ATOM    769  O   GLU A  44      22.814  -9.026  98.454  1.00  0.00           O  
ATOM    770  CB  GLU A  44      24.299  -7.567  95.995  1.00  0.00           C  
ATOM    771  CG  GLU A  44      25.654  -7.585  95.278  1.00  0.00           C  
ATOM    772  CD  GLU A  44      26.323  -6.218  95.267  1.00  0.00           C  
ATOM    773  OE1 GLU A  44      25.744  -5.291  95.800  1.00  0.00           O  
ATOM    774  OE2 GLU A  44      27.410  -6.104  94.757  1.00  0.00           O1-
ATOM    775  H   GLU A  44      23.172  -9.017  94.118  1.00  0.00           H  
ATOM    776  HA  GLU A  44      24.420  -9.595  96.633  1.00  0.00           H  
ATOM    777 1HB  GLU A  44      23.620  -6.965  95.380  1.00  0.00           H  
ATOM    778 2HB  GLU A  44      24.401  -7.057  96.938  1.00  0.00           H  
ATOM    779 1HG  GLU A  44      26.308  -8.301  95.777  1.00  0.00           H  
ATOM    780 2HG  GLU A  44      25.503  -7.925  94.249  1.00  0.00           H  
ATOM    781  N   LEU A  45      21.325  -8.463  96.872  1.00  0.00           N  
ATOM    782  CA  LEU A  45      20.304  -8.313  97.899  1.00  0.00           C  
ATOM    783  C   LEU A  45      20.067  -9.632  98.599  1.00  0.00           C  
ATOM    784  O   LEU A  45      19.886  -9.671  99.823  1.00  0.00           O  
ATOM    785  CB  LEU A  45      18.957  -7.891  97.314  1.00  0.00           C  
ATOM    786  CG  LEU A  45      18.849  -6.527  96.685  1.00  0.00           C  
ATOM    787  CD1 LEU A  45      17.484  -6.427  96.117  1.00  0.00           C  
ATOM    788  CD2 LEU A  45      19.121  -5.430  97.650  1.00  0.00           C  
ATOM    789  H   LEU A  45      21.139  -8.230  95.889  1.00  0.00           H  
ATOM    790  HA  LEU A  45      20.652  -7.595  98.634  1.00  0.00           H  
ATOM    791 1HB  LEU A  45      18.702  -8.611  96.534  1.00  0.00           H  
ATOM    792 2HB  LEU A  45      18.198  -7.960  98.094  1.00  0.00           H  
ATOM    793  HG  LEU A  45      19.558  -6.452  95.882  1.00  0.00           H  
ATOM    794 1HD1 LEU A  45      17.370  -5.488  95.635  1.00  0.00           H  
ATOM    795 2HD1 LEU A  45      17.335  -7.228  95.392  1.00  0.00           H  
ATOM    796 3HD1 LEU A  45      16.747  -6.512  96.917  1.00  0.00           H  
ATOM    797 1HD2 LEU A  45      19.036  -4.492  97.123  1.00  0.00           H  
ATOM    798 2HD2 LEU A  45      18.401  -5.462  98.452  1.00  0.00           H  
ATOM    799 3HD2 LEU A  45      20.125  -5.510  98.048  1.00  0.00           H  
ATOM    800  N   GLU A  46      20.095 -10.735  97.844  1.00  0.00           N  
ATOM    801  CA  GLU A  46      19.896 -12.031  98.466  1.00  0.00           C  
ATOM    802  C   GLU A  46      21.034 -12.385  99.413  1.00  0.00           C  
ATOM    803  O   GLU A  46      20.795 -12.729 100.574  1.00  0.00           O  
ATOM    804  CB  GLU A  46      19.762 -13.126  97.398  1.00  0.00           C  
ATOM    805  CG  GLU A  46      19.522 -14.548  97.955  1.00  0.00           C  
ATOM    806  CD  GLU A  46      19.192 -15.582  96.883  1.00  0.00           C  
ATOM    807  OE1 GLU A  46      19.106 -15.222  95.719  1.00  0.00           O  
ATOM    808  OE2 GLU A  46      19.018 -16.721  97.228  1.00  0.00           O1-
ATOM    809  H   GLU A  46      20.194 -10.650  96.822  1.00  0.00           H  
ATOM    810  HA  GLU A  46      18.984 -11.991  99.049  1.00  0.00           H  
ATOM    811 1HB  GLU A  46      18.961 -12.877  96.713  1.00  0.00           H  
ATOM    812 2HB  GLU A  46      20.681 -13.158  96.810  1.00  0.00           H  
ATOM    813 1HG  GLU A  46      20.427 -14.872  98.473  1.00  0.00           H  
ATOM    814 2HG  GLU A  46      18.720 -14.514  98.689  1.00  0.00           H  
ATOM    815  N   GLU A  47      22.278 -12.214  98.967  1.00  0.00           N  
ATOM    816  CA  GLU A  47      23.440 -12.594  99.773  1.00  0.00           C  
ATOM    817  C   GLU A  47      23.575 -11.754 101.033  1.00  0.00           C  
ATOM    818  O   GLU A  47      24.000 -12.249 102.082  1.00  0.00           O  
ATOM    819  CB  GLU A  47      24.725 -12.493  98.956  1.00  0.00           C  
ATOM    820  CG  GLU A  47      24.859 -13.535  97.846  1.00  0.00           C  
ATOM    821  CD  GLU A  47      26.120 -13.374  97.073  1.00  0.00           C  
ATOM    822  OE1 GLU A  47      26.918 -12.543  97.462  1.00  0.00           O  
ATOM    823  OE2 GLU A  47      26.290 -14.053  96.080  1.00  0.00           O1-
ATOM    824  H   GLU A  47      22.425 -11.872  98.010  1.00  0.00           H  
ATOM    825  HA  GLU A  47      23.310 -13.631 100.075  1.00  0.00           H  
ATOM    826 1HB  GLU A  47      24.777 -11.503  98.493  1.00  0.00           H  
ATOM    827 2HB  GLU A  47      25.585 -12.588  99.620  1.00  0.00           H  
ATOM    828 1HG  GLU A  47      24.839 -14.528  98.289  1.00  0.00           H  
ATOM    829 2HG  GLU A  47      24.009 -13.449  97.172  1.00  0.00           H  
ATOM    830  N   LYS A  48      23.189 -10.488 100.946  1.00  0.00           N  
ATOM    831  CA  LYS A  48      23.298  -9.556 102.053  1.00  0.00           C  
ATOM    832  C   LYS A  48      22.097  -9.591 103.000  1.00  0.00           C  
ATOM    833  O   LYS A  48      22.098  -8.880 104.007  1.00  0.00           O  
ATOM    834  CB  LYS A  48      23.453  -8.135 101.508  1.00  0.00           C  
ATOM    835  CG  LYS A  48      24.759  -7.879 100.733  1.00  0.00           C  
ATOM    836  CD  LYS A  48      24.798  -6.447 100.185  1.00  0.00           C  
ATOM    837  CE  LYS A  48      26.046  -6.191  99.326  1.00  0.00           C  
ATOM    838  NZ  LYS A  48      26.054  -4.800  98.751  1.00  0.00           N1+
ATOM    839  H   LYS A  48      22.871 -10.134 100.039  1.00  0.00           H  
ATOM    840  HA  LYS A  48      24.184  -9.816 102.630  1.00  0.00           H  
ATOM    841 1HB  LYS A  48      22.617  -7.920 100.835  1.00  0.00           H  
ATOM    842 2HB  LYS A  48      23.398  -7.423 102.330  1.00  0.00           H  
ATOM    843 1HG  LYS A  48      25.604  -8.033 101.400  1.00  0.00           H  
ATOM    844 2HG  LYS A  48      24.839  -8.585  99.905  1.00  0.00           H  
ATOM    845 1HD  LYS A  48      23.910  -6.278  99.568  1.00  0.00           H  
ATOM    846 2HD  LYS A  48      24.784  -5.739 101.012  1.00  0.00           H  
ATOM    847 1HE  LYS A  48      26.942  -6.330  99.927  1.00  0.00           H  
ATOM    848 2HE  LYS A  48      26.063  -6.909  98.511  1.00  0.00           H  
ATOM    849 1HZ  LYS A  48      26.880  -4.670  98.172  1.00  0.00           H  
ATOM    850 2HZ  LYS A  48      25.220  -4.662  98.180  1.00  0.00           H  
ATOM    851 3HZ  LYS A  48      26.057  -4.125  99.496  1.00  0.00           H  
ATOM    852  N   GLY A  49      21.042 -10.355 102.662  1.00  0.00           N  
ATOM    853  CA  GLY A  49      19.841 -10.386 103.492  1.00  0.00           C  
ATOM    854  C   GLY A  49      18.985  -9.112 103.393  1.00  0.00           C  
ATOM    855  O   GLY A  49      18.297  -8.751 104.348  1.00  0.00           O  
ATOM    856  H   GLY A  49      21.097 -10.987 101.860  1.00  0.00           H  
ATOM    857 1HA  GLY A  49      19.241 -11.247 103.198  1.00  0.00           H  
ATOM    858 2HA  GLY A  49      20.131 -10.546 104.529  1.00  0.00           H  
ATOM    859  N   ALA A  50      19.029  -8.416 102.255  1.00  0.00           N  
ATOM    860  CA  ALA A  50      18.299  -7.154 102.084  1.00  0.00           C  
ATOM    861  C   ALA A  50      16.840  -7.336 101.674  1.00  0.00           C  
ATOM    862  O   ALA A  50      16.093  -6.359 101.590  1.00  0.00           O  
ATOM    863  CB  ALA A  50      18.990  -6.303 101.057  1.00  0.00           C  
ATOM    864  H   ALA A  50      19.571  -8.774 101.465  1.00  0.00           H  
ATOM    865  HA  ALA A  50      18.309  -6.636 103.045  1.00  0.00           H  
ATOM    866 1HB  ALA A  50      18.460  -5.359 100.962  1.00  0.00           H  
ATOM    867 2HB  ALA A  50      20.025  -6.123 101.352  1.00  0.00           H  
ATOM    868 3HB  ALA A  50      18.966  -6.835 100.134  1.00  0.00           H  
ATOM    869  N   ALA A  51      16.432  -8.563 101.375  1.00  0.00           N  
ATOM    870  CA  ALA A  51      15.071  -8.803 100.927  1.00  0.00           C  
ATOM    871  C   ALA A  51      14.625 -10.218 101.295  1.00  0.00           C  
ATOM    872  O   ALA A  51      15.443 -11.132 101.429  1.00  0.00           O  
ATOM    873  CB  ALA A  51      14.988  -8.563  99.425  1.00  0.00           C  
ATOM    874  H   ALA A  51      17.070  -9.341 101.479  1.00  0.00           H  
ATOM    875  HA  ALA A  51      14.408  -8.106 101.435  1.00  0.00           H  
ATOM    876 1HB  ALA A  51      13.970  -8.728  99.077  1.00  0.00           H  
ATOM    877 2HB  ALA A  51      15.289  -7.541  99.202  1.00  0.00           H  
ATOM    878 3HB  ALA A  51      15.647  -9.237  98.937  1.00  0.00           H  
ATOM    879  N   SER A  52      13.309 -10.391 101.443  1.00  0.00           N  
ATOM    880  CA  SER A  52      12.696 -11.685 101.735  1.00  0.00           C  
ATOM    881  C   SER A  52      12.735 -12.575 100.517  1.00  0.00           C  
ATOM    882  O   SER A  52      12.928 -12.097  99.400  1.00  0.00           O  
ATOM    883  CB  SER A  52      11.255 -11.498 102.170  1.00  0.00           C  
ATOM    884  OG  SER A  52      10.446 -11.055 101.094  1.00  0.00           O  
ATOM    885  H   SER A  52      12.699  -9.589 101.350  1.00  0.00           H  
ATOM    886  HA  SER A  52      13.258 -12.171 102.539  1.00  0.00           H  
ATOM    887 1HB  SER A  52      10.867 -12.441 102.556  1.00  0.00           H  
ATOM    888 2HB  SER A  52      11.215 -10.772 102.976  1.00  0.00           H  
ATOM    889  HG  SER A  52       9.581 -10.861 101.485  1.00  0.00           H  
ATOM    890  N   GLU A  53      12.499 -13.872 100.711  1.00  0.00           N  
ATOM    891  CA  GLU A  53      12.532 -14.792  99.592  1.00  0.00           C  
ATOM    892  C   GLU A  53      11.452 -14.490  98.568  1.00  0.00           C  
ATOM    893  O   GLU A  53      11.696 -14.609  97.364  1.00  0.00           O  
ATOM    894  CB  GLU A  53      12.354 -16.221 100.104  1.00  0.00           C  
ATOM    895  CG  GLU A  53      13.490 -16.723 100.983  1.00  0.00           C  
ATOM    896  CD  GLU A  53      13.377 -16.235 102.415  1.00  0.00           C  
ATOM    897  OE1 GLU A  53      12.413 -15.551 102.717  1.00  0.00           O  
ATOM    898  OE2 GLU A  53      14.247 -16.523 103.193  1.00  0.00           O1-
ATOM    899  H   GLU A  53      12.341 -14.234 101.655  1.00  0.00           H  
ATOM    900  HA  GLU A  53      13.499 -14.709  99.107  1.00  0.00           H  
ATOM    901 1HB  GLU A  53      11.447 -16.282 100.677  1.00  0.00           H  
ATOM    902 2HB  GLU A  53      12.260 -16.901  99.262  1.00  0.00           H  
ATOM    903 1HG  GLU A  53      13.485 -17.814 100.980  1.00  0.00           H  
ATOM    904 2HG  GLU A  53      14.437 -16.387 100.563  1.00  0.00           H  
ATOM    905  N   ALA A  54      10.254 -14.111  99.022  1.00  0.00           N  
ATOM    906  CA  ALA A  54       9.185 -13.820  98.076  1.00  0.00           C  
ATOM    907  C   ALA A  54       9.516 -12.567  97.288  1.00  0.00           C  
ATOM    908  O   ALA A  54       9.286 -12.514  96.076  1.00  0.00           O  
ATOM    909  CB  ALA A  54       7.855 -13.688  98.780  1.00  0.00           C  
ATOM    910  H   ALA A  54      10.106 -14.034 100.020  1.00  0.00           H  
ATOM    911  HA  ALA A  54       9.117 -14.636  97.371  1.00  0.00           H  
ATOM    912 1HB  ALA A  54       7.076 -13.500  98.042  1.00  0.00           H  
ATOM    913 2HB  ALA A  54       7.631 -14.617  99.312  1.00  0.00           H  
ATOM    914 3HB  ALA A  54       7.897 -12.866  99.489  1.00  0.00           H  
ATOM    915  N   GLU A  55      10.121 -11.566  97.942  1.00  0.00           N  
ATOM    916  CA  GLU A  55      10.462 -10.350  97.219  1.00  0.00           C  
ATOM    917  C   GLU A  55      11.562 -10.627  96.214  1.00  0.00           C  
ATOM    918  O   GLU A  55      11.533 -10.106  95.103  1.00  0.00           O  
ATOM    919  CB  GLU A  55      10.881  -9.235  98.173  1.00  0.00           C  
ATOM    920  CG  GLU A  55      11.233  -7.898  97.488  1.00  0.00           C  
ATOM    921  CD  GLU A  55      10.077  -7.226  96.734  1.00  0.00           C  
ATOM    922  OE1 GLU A  55       8.914  -7.470  97.028  1.00  0.00           O  
ATOM    923  OE2 GLU A  55      10.382  -6.484  95.828  1.00  0.00           O1-
ATOM    924  H   GLU A  55      10.284 -11.625  98.946  1.00  0.00           H  
ATOM    925  HA  GLU A  55       9.586 -10.016  96.669  1.00  0.00           H  
ATOM    926 1HB  GLU A  55      10.080  -9.050  98.886  1.00  0.00           H  
ATOM    927 2HB  GLU A  55      11.748  -9.566  98.742  1.00  0.00           H  
ATOM    928 1HG  GLU A  55      11.588  -7.210  98.254  1.00  0.00           H  
ATOM    929 2HG  GLU A  55      12.059  -8.063  96.794  1.00  0.00           H  
ATOM    930  N   LEU A  56      12.534 -11.463  96.588  1.00  0.00           N  
ATOM    931  CA  LEU A  56      13.601 -11.778  95.666  1.00  0.00           C  
ATOM    932  C   LEU A  56      13.063 -12.565  94.485  1.00  0.00           C  
ATOM    933  O   LEU A  56      13.489 -12.315  93.356  1.00  0.00           O  
ATOM    934  CB  LEU A  56      14.667 -12.571  96.409  1.00  0.00           C  
ATOM    935  CG  LEU A  56      15.465 -11.771  97.443  1.00  0.00           C  
ATOM    936  CD1 LEU A  56      16.203 -12.723  98.316  1.00  0.00           C  
ATOM    937  CD2 LEU A  56      16.477 -10.816  96.727  1.00  0.00           C  
ATOM    938  H   LEU A  56      12.544 -11.843  97.535  1.00  0.00           H  
ATOM    939  HA  LEU A  56      14.021 -10.853  95.296  1.00  0.00           H  
ATOM    940 1HB  LEU A  56      14.180 -13.394  96.929  1.00  0.00           H  
ATOM    941 2HB  LEU A  56      15.368 -12.983  95.685  1.00  0.00           H  
ATOM    942  HG  LEU A  56      14.788 -11.199  98.062  1.00  0.00           H  
ATOM    943 1HD1 LEU A  56      16.753 -12.165  99.066  1.00  0.00           H  
ATOM    944 2HD1 LEU A  56      15.495 -13.377  98.816  1.00  0.00           H  
ATOM    945 3HD1 LEU A  56      16.875 -13.314  97.715  1.00  0.00           H  
ATOM    946 1HD2 LEU A  56      17.047 -10.276  97.472  1.00  0.00           H  
ATOM    947 2HD2 LEU A  56      17.164 -11.397  96.111  1.00  0.00           H  
ATOM    948 3HD2 LEU A  56      15.954 -10.101  96.100  1.00  0.00           H  
ATOM    949  N   ALA A  57      12.116 -13.492  94.713  1.00  0.00           N  
ATOM    950  CA  ALA A  57      11.546 -14.230  93.594  1.00  0.00           C  
ATOM    951  C   ALA A  57      10.822 -13.273  92.666  1.00  0.00           C  
ATOM    952  O   ALA A  57      10.956 -13.387  91.441  1.00  0.00           O  
ATOM    953  CB  ALA A  57      10.576 -15.270  94.098  1.00  0.00           C  
ATOM    954  H   ALA A  57      11.833 -13.716  95.671  1.00  0.00           H  
ATOM    955  HA  ALA A  57      12.347 -14.708  93.047  1.00  0.00           H  
ATOM    956 1HB  ALA A  57      10.147 -15.808  93.265  1.00  0.00           H  
ATOM    957 2HB  ALA A  57      11.091 -15.966  94.761  1.00  0.00           H  
ATOM    958 3HB  ALA A  57       9.794 -14.754  94.640  1.00  0.00           H  
ATOM    959  N   ARG A  58      10.117 -12.287  93.231  1.00  0.00           N  
ATOM    960  CA  ARG A  58       9.426 -11.302  92.425  1.00  0.00           C  
ATOM    961  C   ARG A  58      10.409 -10.469  91.620  1.00  0.00           C  
ATOM    962  O   ARG A  58      10.170 -10.224  90.435  1.00  0.00           O  
ATOM    963  CB  ARG A  58       8.564 -10.390  93.298  1.00  0.00           C  
ATOM    964  CG  ARG A  58       7.257 -11.006  93.830  1.00  0.00           C  
ATOM    965  CD  ARG A  58       6.365  -9.965  94.464  1.00  0.00           C  
ATOM    966  NE  ARG A  58       6.869  -9.507  95.790  1.00  0.00           N  
ATOM    967  CZ  ARG A  58       6.534 -10.064  96.982  1.00  0.00           C  
ATOM    968  NH1 ARG A  58       5.676 -11.069  97.052  1.00  0.00           N1+
ATOM    969  NH2 ARG A  58       7.069  -9.565  98.080  1.00  0.00           N  
ATOM    970  H   ARG A  58      10.013 -12.266  94.250  1.00  0.00           H  
ATOM    971  HA  ARG A  58       8.768 -11.831  91.735  1.00  0.00           H  
ATOM    972 1HB  ARG A  58       9.142 -10.078  94.163  1.00  0.00           H  
ATOM    973 2HB  ARG A  58       8.312  -9.488  92.740  1.00  0.00           H  
ATOM    974 1HG  ARG A  58       6.712 -11.462  93.002  1.00  0.00           H  
ATOM    975 2HG  ARG A  58       7.480 -11.767  94.570  1.00  0.00           H  
ATOM    976 1HD  ARG A  58       6.314  -9.096  93.809  1.00  0.00           H  
ATOM    977 2HD  ARG A  58       5.361 -10.371  94.590  1.00  0.00           H  
ATOM    978  HE  ARG A  58       7.537  -8.715  95.834  1.00  0.00           H  
ATOM    979 1HH1 ARG A  58       5.252 -11.438  96.205  1.00  0.00           H  
ATOM    980 2HH1 ARG A  58       5.414 -11.460  97.944  1.00  0.00           H  
ATOM    981 1HH2 ARG A  58       7.737  -8.779  97.988  1.00  0.00           H  
ATOM    982 2HH2 ARG A  58       6.841  -9.943  98.983  1.00  0.00           H  
ATOM    983  N   MET A  59      11.535 -10.068  92.224  1.00  0.00           N  
ATOM    984  CA  MET A  59      12.503  -9.283  91.478  1.00  0.00           C  
ATOM    985  C   MET A  59      13.124 -10.099  90.359  1.00  0.00           C  
ATOM    986  O   MET A  59      13.373  -9.559  89.279  1.00  0.00           O  
ATOM    987  CB  MET A  59      13.598  -8.721  92.364  1.00  0.00           C  
ATOM    988  CG  MET A  59      13.131  -7.655  93.341  1.00  0.00           C  
ATOM    989  SD  MET A  59      14.457  -7.021  94.379  1.00  0.00           S  
ATOM    990  CE  MET A  59      15.314  -5.939  93.204  1.00  0.00           C  
ATOM    991  H   MET A  59      11.670 -10.255  93.223  1.00  0.00           H  
ATOM    992  HA  MET A  59      11.978  -8.444  91.023  1.00  0.00           H  
ATOM    993 1HB  MET A  59      14.053  -9.535  92.934  1.00  0.00           H  
ATOM    994 2HB  MET A  59      14.356  -8.291  91.736  1.00  0.00           H  
ATOM    995 1HG  MET A  59      12.707  -6.824  92.775  1.00  0.00           H  
ATOM    996 2HG  MET A  59      12.350  -8.051  93.985  1.00  0.00           H  
ATOM    997 1HE  MET A  59      16.155  -5.463  93.676  1.00  0.00           H  
ATOM    998 2HE  MET A  59      15.664  -6.501  92.352  1.00  0.00           H  
ATOM    999 3HE  MET A  59      14.624  -5.169  92.857  1.00  0.00           H  
ATOM   1000  N   LYS A  60      13.376 -11.389  90.607  1.00  0.00           N  
ATOM   1001  CA  LYS A  60      13.950 -12.251  89.588  1.00  0.00           C  
ATOM   1002  C   LYS A  60      12.973 -12.387  88.430  1.00  0.00           C  
ATOM   1003  O   LYS A  60      13.382 -12.336  87.273  1.00  0.00           O  
ATOM   1004  CB  LYS A  60      14.323 -13.607  90.179  1.00  0.00           C  
ATOM   1005  CG  LYS A  60      15.520 -13.546  91.117  1.00  0.00           C  
ATOM   1006  CD  LYS A  60      15.842 -14.881  91.784  1.00  0.00           C  
ATOM   1007  CE  LYS A  60      16.998 -14.724  92.807  1.00  0.00           C  
ATOM   1008  NZ  LYS A  60      17.335 -16.013  93.532  1.00  0.00           N1+
ATOM   1009  H   LYS A  60      13.202 -11.761  91.548  1.00  0.00           H  
ATOM   1010  HA  LYS A  60      14.858 -11.791  89.206  1.00  0.00           H  
ATOM   1011 1HB  LYS A  60      13.482 -13.977  90.755  1.00  0.00           H  
ATOM   1012 2HB  LYS A  60      14.531 -14.315  89.382  1.00  0.00           H  
ATOM   1013 1HG  LYS A  60      16.392 -13.213  90.550  1.00  0.00           H  
ATOM   1014 2HG  LYS A  60      15.316 -12.821  91.879  1.00  0.00           H  
ATOM   1015 1HD  LYS A  60      14.956 -15.220  92.319  1.00  0.00           H  
ATOM   1016 2HD  LYS A  60      16.110 -15.623  91.035  1.00  0.00           H  
ATOM   1017 1HE  LYS A  60      17.889 -14.364  92.293  1.00  0.00           H  
ATOM   1018 2HE  LYS A  60      16.698 -13.980  93.551  1.00  0.00           H  
ATOM   1019 1HZ  LYS A  60      18.095 -15.830  94.225  1.00  0.00           H  
ATOM   1020 2HZ  LYS A  60      16.524 -16.346  94.033  1.00  0.00           H  
ATOM   1021 3HZ  LYS A  60      17.639 -16.717  92.879  1.00  0.00           H  
ATOM   1022  N   GLN A  61      11.680 -12.501  88.727  1.00  0.00           N  
ATOM   1023  CA  GLN A  61      10.685 -12.586  87.672  1.00  0.00           C  
ATOM   1024  C   GLN A  61      10.560 -11.278  86.885  1.00  0.00           C  
ATOM   1025  O   GLN A  61      10.394 -11.319  85.656  1.00  0.00           O  
ATOM   1026  CB  GLN A  61       9.351 -12.991  88.270  1.00  0.00           C  
ATOM   1027  CG  GLN A  61       9.345 -14.417  88.738  1.00  0.00           C  
ATOM   1028  CD  GLN A  61       8.118 -14.758  89.483  1.00  0.00           C  
ATOM   1029  NE2 GLN A  61       7.414 -15.757  88.998  1.00  0.00           N  
ATOM   1030  OE1 GLN A  61       7.768 -14.116  90.478  1.00  0.00           O  
ATOM   1031  H   GLN A  61      11.396 -12.595  89.707  1.00  0.00           H  
ATOM   1032  HA  GLN A  61      10.986 -13.357  86.982  1.00  0.00           H  
ATOM   1033 1HB  GLN A  61       9.126 -12.351  89.125  1.00  0.00           H  
ATOM   1034 2HB  GLN A  61       8.559 -12.860  87.537  1.00  0.00           H  
ATOM   1035 1HG  GLN A  61       9.413 -15.073  87.872  1.00  0.00           H  
ATOM   1036 2HG  GLN A  61      10.194 -14.580  89.388  1.00  0.00           H  
ATOM   1037 1HE2 GLN A  61       6.569 -16.036  89.445  1.00  0.00           H  
ATOM   1038 2HE2 GLN A  61       7.715 -16.241  88.158  1.00  0.00           H  
ATOM   1039  N   GLN A  62      10.664 -10.128  87.565  1.00  0.00           N  
ATOM   1040  CA  GLN A  62      10.594  -8.822  86.906  1.00  0.00           C  
ATOM   1041  C   GLN A  62      11.802  -8.647  85.995  1.00  0.00           C  
ATOM   1042  O   GLN A  62      11.687  -8.122  84.885  1.00  0.00           O  
ATOM   1043  CB  GLN A  62      10.555  -7.708  87.947  1.00  0.00           C  
ATOM   1044  CG  GLN A  62       9.261  -7.638  88.752  1.00  0.00           C  
ATOM   1045  CD  GLN A  62       9.388  -6.708  89.939  1.00  0.00           C  
ATOM   1046  NE2 GLN A  62       8.267  -6.354  90.555  1.00  0.00           N  
ATOM   1047  OE1 GLN A  62      10.507  -6.318  90.295  1.00  0.00           O  
ATOM   1048  H   GLN A  62      10.737 -10.167  88.590  1.00  0.00           H  
ATOM   1049  HA  GLN A  62       9.689  -8.783  86.298  1.00  0.00           H  
ATOM   1050 1HB  GLN A  62      11.379  -7.850  88.644  1.00  0.00           H  
ATOM   1051 2HB  GLN A  62      10.704  -6.747  87.459  1.00  0.00           H  
ATOM   1052 1HG  GLN A  62       8.479  -7.246  88.105  1.00  0.00           H  
ATOM   1053 2HG  GLN A  62       8.987  -8.623  89.095  1.00  0.00           H  
ATOM   1054 1HE2 GLN A  62       8.301  -5.742  91.347  1.00  0.00           H  
ATOM   1055 2HE2 GLN A  62       7.384  -6.696  90.227  1.00  0.00           H  
ATOM   1056  N   HIS A  63      12.956  -9.116  86.473  1.00  0.00           N  
ATOM   1057  CA  HIS A  63      14.217  -9.106  85.751  1.00  0.00           C  
ATOM   1058  C   HIS A  63      14.143  -9.929  84.484  1.00  0.00           C  
ATOM   1059  O   HIS A  63      14.447  -9.437  83.388  1.00  0.00           O  
ATOM   1060  CB  HIS A  63      15.302  -9.656  86.681  1.00  0.00           C  
ATOM   1061  CG  HIS A  63      16.550 -10.026  86.037  1.00  0.00           C  
ATOM   1062  CD2 HIS A  63      17.058 -11.254  85.770  1.00  0.00           C  
ATOM   1063  ND1 HIS A  63      17.455  -9.126  85.581  1.00  0.00           N  
ATOM   1064  CE1 HIS A  63      18.468  -9.778  85.028  1.00  0.00           C  
ATOM   1065  NE2 HIS A  63      18.248 -11.069  85.143  1.00  0.00           N  
ATOM   1066  H   HIS A  63      12.973  -9.478  87.430  1.00  0.00           H  
ATOM   1067  HA  HIS A  63      14.474  -8.084  85.480  1.00  0.00           H  
ATOM   1068 1HB  HIS A  63      15.525  -8.902  87.424  1.00  0.00           H  
ATOM   1069 2HB  HIS A  63      14.934 -10.504  87.205  1.00  0.00           H  
ATOM   1070  HD2 HIS A  63      16.590 -12.210  86.008  1.00  0.00           H  
ATOM   1071  HE1 HIS A  63      19.325  -9.339  84.570  1.00  0.00           H  
ATOM   1072  HE2 HIS A  63      18.866 -11.804  84.812  1.00  0.00           H  
ATOM   1073  N   MET A  64      13.690 -11.176  84.620  1.00  0.00           N  
ATOM   1074  CA  MET A  64      13.577 -12.077  83.496  1.00  0.00           C  
ATOM   1075  C   MET A  64      12.565 -11.567  82.482  1.00  0.00           C  
ATOM   1076  O   MET A  64      12.787 -11.660  81.270  1.00  0.00           O  
ATOM   1077  CB  MET A  64      13.185 -13.450  84.010  1.00  0.00           C  
ATOM   1078  CG  MET A  64      14.305 -14.166  84.777  1.00  0.00           C  
ATOM   1079  SD  MET A  64      13.925 -15.871  85.172  1.00  0.00           S  
ATOM   1080  CE  MET A  64      12.699 -15.742  86.466  1.00  0.00           C  
ATOM   1081  H   MET A  64      13.457 -11.517  85.559  1.00  0.00           H  
ATOM   1082  HA  MET A  64      14.548 -12.138  83.003  1.00  0.00           H  
ATOM   1083 1HB  MET A  64      12.357 -13.327  84.702  1.00  0.00           H  
ATOM   1084 2HB  MET A  64      12.828 -14.070  83.199  1.00  0.00           H  
ATOM   1085 1HG  MET A  64      15.219 -14.142  84.194  1.00  0.00           H  
ATOM   1086 2HG  MET A  64      14.508 -13.651  85.693  1.00  0.00           H  
ATOM   1087 1HE  MET A  64      12.419 -16.732  86.797  1.00  0.00           H  
ATOM   1088 2HE  MET A  64      13.107 -15.182  87.306  1.00  0.00           H  
ATOM   1089 3HE  MET A  64      11.824 -15.237  86.083  1.00  0.00           H  
ATOM   1090  N   THR A  65      11.467 -10.984  82.976  1.00  0.00           N  
ATOM   1091  CA  THR A  65      10.445 -10.464  82.098  1.00  0.00           C  
ATOM   1092  C   THR A  65      10.983  -9.270  81.321  1.00  0.00           C  
ATOM   1093  O   THR A  65      10.806  -9.217  80.101  1.00  0.00           O  
ATOM   1094  CB  THR A  65       9.189 -10.045  82.902  1.00  0.00           C  
ATOM   1095  CG2 THR A  65       8.129  -9.491  81.948  1.00  0.00           C  
ATOM   1096  OG1 THR A  65       8.651 -11.190  83.582  1.00  0.00           O  
ATOM   1097  H   THR A  65      11.310 -10.947  83.981  1.00  0.00           H  
ATOM   1098  HA  THR A  65      10.163 -11.237  81.391  1.00  0.00           H  
ATOM   1099  HB  THR A  65       9.458  -9.285  83.634  1.00  0.00           H  
ATOM   1100  HG1 THR A  65       9.247 -11.426  84.325  1.00  0.00           H  
ATOM   1101 1HG2 THR A  65       7.248  -9.208  82.520  1.00  0.00           H  
ATOM   1102 2HG2 THR A  65       8.509  -8.614  81.427  1.00  0.00           H  
ATOM   1103 3HG2 THR A  65       7.857 -10.251  81.219  1.00  0.00           H  
ATOM   1104  N   ALA A  66      11.669  -8.334  81.993  1.00  0.00           N  
ATOM   1105  CA  ALA A  66      12.196  -7.154  81.322  1.00  0.00           C  
ATOM   1106  C   ALA A  66      13.206  -7.536  80.252  1.00  0.00           C  
ATOM   1107  O   ALA A  66      13.252  -6.928  79.179  1.00  0.00           O  
ATOM   1108  CB  ALA A  66      12.835  -6.219  82.330  1.00  0.00           C  
ATOM   1109  H   ALA A  66      11.787  -8.415  83.010  1.00  0.00           H  
ATOM   1110  HA  ALA A  66      11.364  -6.640  80.833  1.00  0.00           H  
ATOM   1111 1HB  ALA A  66      13.205  -5.329  81.826  1.00  0.00           H  
ATOM   1112 2HB  ALA A  66      12.094  -5.932  83.074  1.00  0.00           H  
ATOM   1113 3HB  ALA A  66      13.662  -6.737  82.825  1.00  0.00           H  
ATOM   1114  N   TYR A  67      14.021  -8.552  80.548  1.00  0.00           N  
ATOM   1115  CA  TYR A  67      14.995  -9.056  79.600  1.00  0.00           C  
ATOM   1116  C   TYR A  67      14.318  -9.550  78.336  1.00  0.00           C  
ATOM   1117  O   TYR A  67      14.699  -9.175  77.216  1.00  0.00           O  
ATOM   1118  CB  TYR A  67      15.788 -10.200  80.227  1.00  0.00           C  
ATOM   1119  CG  TYR A  67      16.670 -10.908  79.261  1.00  0.00           C  
ATOM   1120  CD1 TYR A  67      17.935 -10.470  78.990  1.00  0.00           C  
ATOM   1121  CD2 TYR A  67      16.169 -12.013  78.617  1.00  0.00           C  
ATOM   1122  CE1 TYR A  67      18.702 -11.150  78.062  1.00  0.00           C  
ATOM   1123  CE2 TYR A  67      16.903 -12.672  77.708  1.00  0.00           C  
ATOM   1124  CZ  TYR A  67      18.176 -12.255  77.417  1.00  0.00           C  
ATOM   1125  OH  TYR A  67      18.931 -12.921  76.487  1.00  0.00           O  
ATOM   1126  H   TYR A  67      13.980  -8.979  81.481  1.00  0.00           H  
ATOM   1127  HA  TYR A  67      15.666  -8.243  79.340  1.00  0.00           H  
ATOM   1128 1HB  TYR A  67      16.405  -9.814  81.041  1.00  0.00           H  
ATOM   1129 2HB  TYR A  67      15.108 -10.923  80.656  1.00  0.00           H  
ATOM   1130  HD1 TYR A  67      18.328  -9.590  79.492  1.00  0.00           H  
ATOM   1131  HD2 TYR A  67      15.165 -12.346  78.834  1.00  0.00           H  
ATOM   1132  HE1 TYR A  67      19.713 -10.811  77.835  1.00  0.00           H  
ATOM   1133  HE2 TYR A  67      16.475 -13.526  77.221  1.00  0.00           H  
ATOM   1134  HH  TYR A  67      18.415 -13.639  76.106  1.00  0.00           H  
ATOM   1135  N   LEU A  68      13.310 -10.403  78.507  1.00  0.00           N  
ATOM   1136  CA  LEU A  68      12.672 -10.990  77.349  1.00  0.00           C  
ATOM   1137  C   LEU A  68      11.909  -9.928  76.565  1.00  0.00           C  
ATOM   1138  O   LEU A  68      11.826 -10.018  75.333  1.00  0.00           O  
ATOM   1139  CB  LEU A  68      11.756 -12.143  77.759  1.00  0.00           C  
ATOM   1140  CG  LEU A  68      11.229 -13.074  76.610  1.00  0.00           C  
ATOM   1141  CD1 LEU A  68      12.425 -13.777  75.863  1.00  0.00           C  
ATOM   1142  CD2 LEU A  68      10.334 -14.114  77.186  1.00  0.00           C  
ATOM   1143  H   LEU A  68      13.033 -10.694  79.453  1.00  0.00           H  
ATOM   1144  HA  LEU A  68      13.463 -11.379  76.715  1.00  0.00           H  
ATOM   1145 1HB  LEU A  68      12.288 -12.750  78.471  1.00  0.00           H  
ATOM   1146 2HB  LEU A  68      10.889 -11.713  78.272  1.00  0.00           H  
ATOM   1147  HG  LEU A  68      10.671 -12.476  75.894  1.00  0.00           H  
ATOM   1148 1HD1 LEU A  68      12.035 -14.440  75.081  1.00  0.00           H  
ATOM   1149 2HD1 LEU A  68      13.087 -13.053  75.402  1.00  0.00           H  
ATOM   1150 3HD1 LEU A  68      12.982 -14.374  76.571  1.00  0.00           H  
ATOM   1151 1HD2 LEU A  68       9.967 -14.745  76.375  1.00  0.00           H  
ATOM   1152 2HD2 LEU A  68      10.892 -14.720  77.902  1.00  0.00           H  
ATOM   1153 3HD2 LEU A  68       9.494 -13.639  77.690  1.00  0.00           H  
ATOM   1154  N   GLU A  69      11.314  -8.938  77.261  1.00  0.00           N  
ATOM   1155  CA  GLU A  69      10.601  -7.875  76.569  1.00  0.00           C  
ATOM   1156  C   GLU A  69      11.565  -7.062  75.720  1.00  0.00           C  
ATOM   1157  O   GLU A  69      11.246  -6.724  74.581  1.00  0.00           O  
ATOM   1158  CB  GLU A  69       9.873  -6.956  77.543  1.00  0.00           C  
ATOM   1159  CG  GLU A  69       8.650  -7.559  78.209  1.00  0.00           C  
ATOM   1160  CD  GLU A  69       8.064  -6.637  79.236  1.00  0.00           C  
ATOM   1161  OE1 GLU A  69       8.673  -5.627  79.508  1.00  0.00           O  
ATOM   1162  OE2 GLU A  69       7.013  -6.937  79.749  1.00  0.00           O1-
ATOM   1163  H   GLU A  69      11.346  -8.940  78.287  1.00  0.00           H  
ATOM   1164  HA  GLU A  69       9.861  -8.327  75.926  1.00  0.00           H  
ATOM   1165 1HB  GLU A  69      10.564  -6.664  78.333  1.00  0.00           H  
ATOM   1166 2HB  GLU A  69       9.564  -6.048  77.025  1.00  0.00           H  
ATOM   1167 1HG  GLU A  69       7.902  -7.763  77.446  1.00  0.00           H  
ATOM   1168 2HG  GLU A  69       8.919  -8.501  78.671  1.00  0.00           H  
ATOM   1169  N   ALA A  70      12.769  -6.773  76.226  1.00  0.00           N  
ATOM   1170  CA  ALA A  70      13.734  -6.042  75.419  1.00  0.00           C  
ATOM   1171  C   ALA A  70      14.072  -6.845  74.165  1.00  0.00           C  
ATOM   1172  O   ALA A  70      14.251  -6.283  73.080  1.00  0.00           O  
ATOM   1173  CB  ALA A  70      14.984  -5.759  76.212  1.00  0.00           C  
ATOM   1174  H   ALA A  70      12.982  -7.005  77.206  1.00  0.00           H  
ATOM   1175  HA  ALA A  70      13.277  -5.102  75.110  1.00  0.00           H  
ATOM   1176 1HB  ALA A  70      15.695  -5.204  75.605  1.00  0.00           H  
ATOM   1177 2HB  ALA A  70      14.727  -5.179  77.096  1.00  0.00           H  
ATOM   1178 3HB  ALA A  70      15.413  -6.713  76.515  1.00  0.00           H  
ATOM   1179  N   GLN A  71      14.138  -8.178  74.319  1.00  0.00           N  
ATOM   1180  CA  GLN A  71      14.436  -9.035  73.185  1.00  0.00           C  
ATOM   1181  C   GLN A  71      13.286  -9.100  72.179  1.00  0.00           C  
ATOM   1182  O   GLN A  71      13.562  -9.054  70.976  1.00  0.00           O  
ATOM   1183  CB  GLN A  71      14.777 -10.446  73.673  1.00  0.00           C  
ATOM   1184  CG  GLN A  71      16.071 -10.535  74.465  1.00  0.00           C  
ATOM   1185  CD  GLN A  71      17.298 -10.409  73.583  1.00  0.00           C  
ATOM   1186  NE2 GLN A  71      18.473 -10.584  74.177  1.00  0.00           N  
ATOM   1187  OE1 GLN A  71      17.192 -10.157  72.379  1.00  0.00           O  
ATOM   1188  H   GLN A  71      14.034  -8.566  75.260  1.00  0.00           H  
ATOM   1189  HA  GLN A  71      15.298  -8.622  72.671  1.00  0.00           H  
ATOM   1190 1HB  GLN A  71      13.970 -10.817  74.305  1.00  0.00           H  
ATOM   1191 2HB  GLN A  71      14.859 -11.117  72.818  1.00  0.00           H  
ATOM   1192 1HG  GLN A  71      16.092  -9.728  75.198  1.00  0.00           H  
ATOM   1193 2HG  GLN A  71      16.110 -11.500  74.970  1.00  0.00           H  
ATOM   1194 1HE2 GLN A  71      19.318 -10.513  73.646  1.00  0.00           H  
ATOM   1195 2HE2 GLN A  71      18.514 -10.787  75.155  1.00  0.00           H  
ATOM   1196  N   LEU A  72      12.023  -9.116  72.629  1.00  0.00           N  
ATOM   1197  CA  LEU A  72      10.941  -9.173  71.644  1.00  0.00           C  
ATOM   1198  C   LEU A  72      10.805  -7.832  70.932  1.00  0.00           C  
ATOM   1199  O   LEU A  72      10.479  -7.807  69.746  1.00  0.00           O  
ATOM   1200  CB  LEU A  72       9.587  -9.627  72.247  1.00  0.00           C  
ATOM   1201  CG  LEU A  72       8.772  -8.679  73.164  1.00  0.00           C  
ATOM   1202  CD1 LEU A  72       7.791  -7.817  72.341  1.00  0.00           C  
ATOM   1203  CD2 LEU A  72       8.017  -9.544  74.203  1.00  0.00           C  
ATOM   1204  H   LEU A  72      11.836  -9.195  73.640  1.00  0.00           H  
ATOM   1205  HA  LEU A  72      11.217  -9.918  70.896  1.00  0.00           H  
ATOM   1206 1HB  LEU A  72       8.941  -9.933  71.432  1.00  0.00           H  
ATOM   1207 2HB  LEU A  72       9.775 -10.476  72.846  1.00  0.00           H  
ATOM   1208  HG  LEU A  72       9.433  -8.009  73.667  1.00  0.00           H  
ATOM   1209 1HD1 LEU A  72       7.238  -7.166  73.019  1.00  0.00           H  
ATOM   1210 2HD1 LEU A  72       8.304  -7.201  71.622  1.00  0.00           H  
ATOM   1211 3HD1 LEU A  72       7.100  -8.465  71.813  1.00  0.00           H  
ATOM   1212 1HD2 LEU A  72       7.445  -8.896  74.872  1.00  0.00           H  
ATOM   1213 2HD2 LEU A  72       7.343 -10.218  73.698  1.00  0.00           H  
ATOM   1214 3HD2 LEU A  72       8.735 -10.128  74.788  1.00  0.00           H  
ATOM   1215  N   THR A  73      11.083  -6.711  71.620  1.00  0.00           N  
ATOM   1216  CA  THR A  73      10.977  -5.433  70.944  1.00  0.00           C  
ATOM   1217  C   THR A  73      12.095  -5.306  69.927  1.00  0.00           C  
ATOM   1218  O   THR A  73      11.868  -4.811  68.821  1.00  0.00           O  
ATOM   1219  CB  THR A  73      11.007  -4.245  71.923  1.00  0.00           C  
ATOM   1220  CG2 THR A  73       9.811  -4.290  72.850  1.00  0.00           C  
ATOM   1221  OG1 THR A  73      12.213  -4.291  72.690  1.00  0.00           O  
ATOM   1222  H   THR A  73      11.323  -6.745  72.621  1.00  0.00           H  
ATOM   1223  HA  THR A  73      10.025  -5.407  70.406  1.00  0.00           H  
ATOM   1224  HB  THR A  73      10.994  -3.321  71.366  1.00  0.00           H  
ATOM   1225  HG1 THR A  73      12.953  -4.002  72.154  1.00  0.00           H  
ATOM   1226 1HG2 THR A  73       9.856  -3.449  73.541  1.00  0.00           H  
ATOM   1227 2HG2 THR A  73       8.902  -4.232  72.258  1.00  0.00           H  
ATOM   1228 3HG2 THR A  73       9.804  -5.211  73.411  1.00  0.00           H  
ATOM   1229  N   ALA A  74      13.299  -5.804  70.262  1.00  0.00           N  
ATOM   1230  CA  ALA A  74      14.390  -5.752  69.306  1.00  0.00           C  
ATOM   1231  C   ALA A  74      14.065  -6.619  68.109  1.00  0.00           C  
ATOM   1232  O   ALA A  74      14.306  -6.231  66.971  1.00  0.00           O  
ATOM   1233  CB  ALA A  74      15.685  -6.226  69.939  1.00  0.00           C  
ATOM   1234  H   ALA A  74      13.470  -6.169  71.208  1.00  0.00           H  
ATOM   1235  HA  ALA A  74      14.496  -4.731  68.967  1.00  0.00           H  
ATOM   1236 1HB  ALA A  74      16.498  -6.174  69.209  1.00  0.00           H  
ATOM   1237 2HB  ALA A  74      15.912  -5.601  70.779  1.00  0.00           H  
ATOM   1238 3HB  ALA A  74      15.562  -7.256  70.279  1.00  0.00           H  
ATOM   1239  N   TRP A  75      13.442  -7.775  68.358  1.00  0.00           N  
ATOM   1240  CA  TRP A  75      13.081  -8.694  67.302  1.00  0.00           C  
ATOM   1241  C   TRP A  75      12.117  -8.029  66.345  1.00  0.00           C  
ATOM   1242  O   TRP A  75      12.345  -8.040  65.134  1.00  0.00           O  
ATOM   1243  CB  TRP A  75      12.459  -9.946  67.925  1.00  0.00           C  
ATOM   1244  CG  TRP A  75      11.984 -11.007  66.995  1.00  0.00           C  
ATOM   1245  CD1 TRP A  75      12.239 -11.177  65.661  1.00  0.00           C  
ATOM   1246  CD2 TRP A  75      11.114 -12.080  67.372  1.00  0.00           C  
ATOM   1247  CE2 TRP A  75      10.888 -12.847  66.234  1.00  0.00           C  
ATOM   1248  CE3 TRP A  75      10.509 -12.447  68.571  1.00  0.00           C  
ATOM   1249  NE1 TRP A  75      11.583 -12.284  65.202  1.00  0.00           N  
ATOM   1250  CZ2 TRP A  75      10.080 -13.946  66.257  1.00  0.00           C  
ATOM   1251  CZ3 TRP A  75       9.706 -13.551  68.587  1.00  0.00           C  
ATOM   1252  CH2 TRP A  75       9.495 -14.283  67.466  1.00  0.00           C  
ATOM   1253  H   TRP A  75      13.279  -8.057  69.326  1.00  0.00           H  
ATOM   1254  HA  TRP A  75      13.979  -8.972  66.758  1.00  0.00           H  
ATOM   1255 1HB  TRP A  75      13.165 -10.387  68.618  1.00  0.00           H  
ATOM   1256 2HB  TRP A  75      11.602  -9.644  68.506  1.00  0.00           H  
ATOM   1257  HD1 TRP A  75      12.864 -10.531  65.044  1.00  0.00           H  
ATOM   1258  HE1 TRP A  75      11.602 -12.625  64.246  1.00  0.00           H  
ATOM   1259  HE3 TRP A  75      10.666 -11.866  69.474  1.00  0.00           H  
ATOM   1260  HZ2 TRP A  75       9.896 -14.540  65.371  1.00  0.00           H  
ATOM   1261  HZ3 TRP A  75       9.235 -13.825  69.521  1.00  0.00           H  
ATOM   1262  HH2 TRP A  75       8.847 -15.159  67.525  1.00  0.00           H  
ATOM   1263  N   GLU A  76      11.047  -7.418  66.864  1.00  0.00           N  
ATOM   1264  CA  GLU A  76      10.089  -6.805  65.969  1.00  0.00           C  
ATOM   1265  C   GLU A  76      10.713  -5.671  65.159  1.00  0.00           C  
ATOM   1266  O   GLU A  76      10.449  -5.554  63.954  1.00  0.00           O  
ATOM   1267  CB  GLU A  76       8.870  -6.286  66.733  1.00  0.00           C  
ATOM   1268  CG  GLU A  76       7.760  -5.763  65.817  1.00  0.00           C  
ATOM   1269  CD  GLU A  76       6.505  -5.359  66.537  1.00  0.00           C  
ATOM   1270  OE1 GLU A  76       6.471  -5.444  67.732  1.00  0.00           O  
ATOM   1271  OE2 GLU A  76       5.569  -4.952  65.873  1.00  0.00           O1-
ATOM   1272  H   GLU A  76      10.895  -7.421  67.878  1.00  0.00           H  
ATOM   1273  HA  GLU A  76       9.746  -7.568  65.272  1.00  0.00           H  
ATOM   1274 1HB  GLU A  76       8.473  -7.066  67.361  1.00  0.00           H  
ATOM   1275 2HB  GLU A  76       9.183  -5.469  67.386  1.00  0.00           H  
ATOM   1276 1HG  GLU A  76       8.145  -4.896  65.288  1.00  0.00           H  
ATOM   1277 2HG  GLU A  76       7.525  -6.530  65.075  1.00  0.00           H  
ATOM   1278  N   ILE A  77      11.569  -4.843  65.789  1.00  0.00           N  
ATOM   1279  CA  ILE A  77      12.154  -3.724  65.068  1.00  0.00           C  
ATOM   1280  C   ILE A  77      13.114  -4.241  63.993  1.00  0.00           C  
ATOM   1281  O   ILE A  77      13.100  -3.729  62.870  1.00  0.00           O  
ATOM   1282  CB  ILE A  77      12.908  -2.736  65.990  1.00  0.00           C  
ATOM   1283  CG1 ILE A  77      11.923  -2.030  66.956  1.00  0.00           C  
ATOM   1284  CG2 ILE A  77      13.561  -1.637  65.090  1.00  0.00           C  
ATOM   1285  CD1 ILE A  77      12.615  -1.261  68.111  1.00  0.00           C  
ATOM   1286  H   ILE A  77      11.756  -4.968  66.790  1.00  0.00           H  
ATOM   1287  HA  ILE A  77      11.358  -3.178  64.574  1.00  0.00           H  
ATOM   1288  HB  ILE A  77      13.663  -3.258  66.582  1.00  0.00           H  
ATOM   1289 1HG1 ILE A  77      11.310  -1.332  66.392  1.00  0.00           H  
ATOM   1290 2HG1 ILE A  77      11.269  -2.782  67.393  1.00  0.00           H  
ATOM   1291 1HG2 ILE A  77      14.065  -0.917  65.691  1.00  0.00           H  
ATOM   1292 2HG2 ILE A  77      14.281  -2.075  64.403  1.00  0.00           H  
ATOM   1293 3HG2 ILE A  77      12.784  -1.128  64.515  1.00  0.00           H  
ATOM   1294 1HD1 ILE A  77      11.857  -0.803  68.750  1.00  0.00           H  
ATOM   1295 2HD1 ILE A  77      13.211  -1.959  68.701  1.00  0.00           H  
ATOM   1296 3HD1 ILE A  77      13.257  -0.479  67.726  1.00  0.00           H  
ATOM   1297  N   GLU A  78      13.958  -5.231  64.327  1.00  0.00           N  
ATOM   1298  CA  GLU A  78      14.908  -5.775  63.366  1.00  0.00           C  
ATOM   1299  C   GLU A  78      14.185  -6.429  62.191  1.00  0.00           C  
ATOM   1300  O   GLU A  78      14.624  -6.278  61.045  1.00  0.00           O  
ATOM   1301  CB  GLU A  78      15.844  -6.797  64.042  1.00  0.00           C  
ATOM   1302  CG  GLU A  78      16.827  -6.177  65.035  1.00  0.00           C  
ATOM   1303  CD  GLU A  78      17.685  -7.180  65.821  1.00  0.00           C  
ATOM   1304  OE1 GLU A  78      17.788  -8.316  65.408  1.00  0.00           O  
ATOM   1305  OE2 GLU A  78      18.220  -6.816  66.864  1.00  0.00           O1-
ATOM   1306  H   GLU A  78      13.949  -5.613  65.276  1.00  0.00           H  
ATOM   1307  HA  GLU A  78      15.516  -4.958  62.984  1.00  0.00           H  
ATOM   1308 1HB  GLU A  78      15.241  -7.531  64.586  1.00  0.00           H  
ATOM   1309 2HB  GLU A  78      16.413  -7.333  63.283  1.00  0.00           H  
ATOM   1310 1HG  GLU A  78      17.489  -5.523  64.478  1.00  0.00           H  
ATOM   1311 2HG  GLU A  78      16.266  -5.574  65.711  1.00  0.00           H  
ATOM   1312  N   SER A  79      13.055  -7.120  62.444  1.00  0.00           N  
ATOM   1313  CA  SER A  79      12.309  -7.749  61.364  1.00  0.00           C  
ATOM   1314  C   SER A  79      11.746  -6.689  60.442  1.00  0.00           C  
ATOM   1315  O   SER A  79      11.856  -6.804  59.217  1.00  0.00           O  
ATOM   1316  CB  SER A  79      11.130  -8.545  61.919  1.00  0.00           C  
ATOM   1317  OG  SER A  79      11.542  -9.628  62.702  1.00  0.00           O  
ATOM   1318  H   SER A  79      12.742  -7.270  63.410  1.00  0.00           H  
ATOM   1319  HA  SER A  79      12.974  -8.401  60.800  1.00  0.00           H  
ATOM   1320 1HB  SER A  79      10.514  -7.880  62.526  1.00  0.00           H  
ATOM   1321 2HB  SER A  79      10.508  -8.902  61.100  1.00  0.00           H  
ATOM   1322  HG  SER A  79      11.768 -10.335  62.084  1.00  0.00           H  
ATOM   1323  N   LYS A  80      11.196  -5.613  61.011  1.00  0.00           N  
ATOM   1324  CA  LYS A  80      10.629  -4.558  60.186  1.00  0.00           C  
ATOM   1325  C   LYS A  80      11.677  -3.805  59.396  1.00  0.00           C  
ATOM   1326  O   LYS A  80      11.457  -3.500  58.222  1.00  0.00           O  
ATOM   1327  CB  LYS A  80       9.857  -3.575  61.049  1.00  0.00           C  
ATOM   1328  CG  LYS A  80       8.547  -4.082  61.591  1.00  0.00           C  
ATOM   1329  CD  LYS A  80       7.950  -3.041  62.513  1.00  0.00           C  
ATOM   1330  CE  LYS A  80       6.587  -3.442  63.045  1.00  0.00           C  
ATOM   1331  NZ  LYS A  80       6.099  -2.464  64.060  1.00  0.00           N1+
ATOM   1332  H   LYS A  80      11.114  -5.557  62.032  1.00  0.00           H  
ATOM   1333  HA  LYS A  80       9.944  -5.016  59.477  1.00  0.00           H  
ATOM   1334 1HB  LYS A  80      10.474  -3.297  61.906  1.00  0.00           H  
ATOM   1335 2HB  LYS A  80       9.662  -2.669  60.477  1.00  0.00           H  
ATOM   1336 1HG  LYS A  80       7.861  -4.284  60.768  1.00  0.00           H  
ATOM   1337 2HG  LYS A  80       8.711  -5.006  62.143  1.00  0.00           H  
ATOM   1338 1HD  LYS A  80       8.626  -2.901  63.361  1.00  0.00           H  
ATOM   1339 2HD  LYS A  80       7.856  -2.094  61.987  1.00  0.00           H  
ATOM   1340 1HE  LYS A  80       5.879  -3.474  62.216  1.00  0.00           H  
ATOM   1341 2HE  LYS A  80       6.640  -4.429  63.492  1.00  0.00           H  
ATOM   1342 1HZ  LYS A  80       5.183  -2.725  64.403  1.00  0.00           H  
ATOM   1343 2HZ  LYS A  80       6.748  -2.437  64.843  1.00  0.00           H  
ATOM   1344 3HZ  LYS A  80       6.046  -1.550  63.641  1.00  0.00           H  
ATOM   1345  N   SER A  81      12.824  -3.514  60.017  1.00  0.00           N  
ATOM   1346  CA  SER A  81      13.864  -2.784  59.324  1.00  0.00           C  
ATOM   1347  C   SER A  81      14.446  -3.611  58.188  1.00  0.00           C  
ATOM   1348  O   SER A  81      14.595  -3.104  57.076  1.00  0.00           O  
ATOM   1349  CB  SER A  81      14.939  -2.326  60.288  1.00  0.00           C  
ATOM   1350  OG  SER A  81      15.945  -1.624  59.610  1.00  0.00           O  
ATOM   1351  H   SER A  81      12.958  -3.762  61.001  1.00  0.00           H  
ATOM   1352  HA  SER A  81      13.418  -1.892  58.891  1.00  0.00           H  
ATOM   1353 1HB  SER A  81      14.488  -1.680  61.046  1.00  0.00           H  
ATOM   1354 2HB  SER A  81      15.365  -3.187  60.806  1.00  0.00           H  
ATOM   1355  HG  SER A  81      16.379  -1.059  60.278  1.00  0.00           H  
ATOM   1356  N   LYS A  82      14.740  -4.896  58.437  1.00  0.00           N  
ATOM   1357  CA  LYS A  82      15.316  -5.704  57.371  1.00  0.00           C  
ATOM   1358  C   LYS A  82      14.325  -5.899  56.236  1.00  0.00           C  
ATOM   1359  O   LYS A  82      14.714  -5.786  55.069  1.00  0.00           O  
ATOM   1360  CB  LYS A  82      15.829  -7.028  57.922  1.00  0.00           C  
ATOM   1361  CG  LYS A  82      17.089  -6.839  58.769  1.00  0.00           C  
ATOM   1362  CD  LYS A  82      17.617  -8.132  59.366  1.00  0.00           C  
ATOM   1363  CE  LYS A  82      18.884  -7.855  60.195  1.00  0.00           C  
ATOM   1364  NZ  LYS A  82      19.416  -9.083  60.846  1.00  0.00           N1+
ATOM   1365  H   LYS A  82      14.597  -5.302  59.366  1.00  0.00           H  
ATOM   1366  HA  LYS A  82      16.170  -5.169  56.967  1.00  0.00           H  
ATOM   1367 1HB  LYS A  82      15.060  -7.486  58.548  1.00  0.00           H  
ATOM   1368 2HB  LYS A  82      16.047  -7.711  57.104  1.00  0.00           H  
ATOM   1369 1HG  LYS A  82      17.868  -6.393  58.148  1.00  0.00           H  
ATOM   1370 2HG  LYS A  82      16.861  -6.143  59.577  1.00  0.00           H  
ATOM   1371 1HD  LYS A  82      16.853  -8.577  60.009  1.00  0.00           H  
ATOM   1372 2HD  LYS A  82      17.862  -8.840  58.575  1.00  0.00           H  
ATOM   1373 1HE  LYS A  82      19.652  -7.444  59.541  1.00  0.00           H  
ATOM   1374 2HE  LYS A  82      18.650  -7.122  60.969  1.00  0.00           H  
ATOM   1375 1HZ  LYS A  82      20.246  -8.863  61.376  1.00  0.00           H  
ATOM   1376 2HZ  LYS A  82      18.717  -9.466  61.465  1.00  0.00           H  
ATOM   1377 3HZ  LYS A  82      19.655  -9.789  60.131  1.00  0.00           H  
ATOM   1378  N   ILE A  83      13.044  -6.105  56.543  1.00  0.00           N  
ATOM   1379  CA  ILE A  83      12.073  -6.271  55.479  1.00  0.00           C  
ATOM   1380  C   ILE A  83      11.927  -4.982  54.703  1.00  0.00           C  
ATOM   1381  O   ILE A  83      11.850  -5.031  53.478  1.00  0.00           O  
ATOM   1382  CB  ILE A  83      10.710  -6.750  56.009  1.00  0.00           C  
ATOM   1383  CG1 ILE A  83      10.661  -8.341  56.096  1.00  0.00           C  
ATOM   1384  CG2 ILE A  83       9.554  -6.214  55.092  1.00  0.00           C  
ATOM   1385  CD1 ILE A  83      11.881  -9.041  56.710  1.00  0.00           C  
ATOM   1386  H   ILE A  83      12.737  -6.205  57.517  1.00  0.00           H  
ATOM   1387  HA  ILE A  83      12.445  -7.018  54.788  1.00  0.00           H  
ATOM   1388  HB  ILE A  83      10.570  -6.363  57.018  1.00  0.00           H  
ATOM   1389 1HG1 ILE A  83       9.809  -8.609  56.706  1.00  0.00           H  
ATOM   1390 2HG1 ILE A  83      10.514  -8.739  55.096  1.00  0.00           H  
ATOM   1391 1HG2 ILE A  83       8.611  -6.533  55.493  1.00  0.00           H  
ATOM   1392 2HG2 ILE A  83       9.540  -5.131  55.051  1.00  0.00           H  
ATOM   1393 3HG2 ILE A  83       9.668  -6.601  54.076  1.00  0.00           H  
ATOM   1394 1HD1 ILE A  83      11.707 -10.117  56.722  1.00  0.00           H  
ATOM   1395 2HD1 ILE A  83      12.763  -8.832  56.123  1.00  0.00           H  
ATOM   1396 3HD1 ILE A  83      12.036  -8.698  57.727  1.00  0.00           H  
ATOM   1397  N   ALA A  84      11.860  -3.830  55.382  1.00  0.00           N  
ATOM   1398  CA  ALA A  84      11.716  -2.579  54.659  1.00  0.00           C  
ATOM   1399  C   ALA A  84      12.898  -2.342  53.739  1.00  0.00           C  
ATOM   1400  O   ALA A  84      12.716  -1.876  52.615  1.00  0.00           O  
ATOM   1401  CB  ALA A  84      11.594  -1.440  55.620  1.00  0.00           C  
ATOM   1402  H   ALA A  84      11.883  -3.817  56.405  1.00  0.00           H  
ATOM   1403  HA  ALA A  84      10.814  -2.637  54.049  1.00  0.00           H  
ATOM   1404 1HB  ALA A  84      11.473  -0.539  55.052  1.00  0.00           H  
ATOM   1405 2HB  ALA A  84      10.731  -1.594  56.265  1.00  0.00           H  
ATOM   1406 3HB  ALA A  84      12.499  -1.390  56.229  1.00  0.00           H  
ATOM   1407  N   LEU A  85      14.108  -2.683  54.194  1.00  0.00           N  
ATOM   1408  CA  LEU A  85      15.279  -2.507  53.357  1.00  0.00           C  
ATOM   1409  C   LEU A  85      15.207  -3.442  52.156  1.00  0.00           C  
ATOM   1410  O   LEU A  85      15.587  -3.041  51.053  1.00  0.00           O  
ATOM   1411  CB  LEU A  85      16.539  -2.707  54.198  1.00  0.00           C  
ATOM   1412  CG  LEU A  85      16.833  -1.572  55.255  1.00  0.00           C  
ATOM   1413  CD1 LEU A  85      17.907  -2.045  56.193  1.00  0.00           C  
ATOM   1414  CD2 LEU A  85      17.314  -0.272  54.545  1.00  0.00           C  
ATOM   1415  H   LEU A  85      14.219  -3.014  55.158  1.00  0.00           H  
ATOM   1416  HA  LEU A  85      15.276  -1.494  52.981  1.00  0.00           H  
ATOM   1417 1HB  LEU A  85      16.434  -3.646  54.745  1.00  0.00           H  
ATOM   1418 2HB  LEU A  85      17.398  -2.786  53.534  1.00  0.00           H  
ATOM   1419  HG  LEU A  85      15.932  -1.361  55.830  1.00  0.00           H  
ATOM   1420 1HD1 LEU A  85      18.110  -1.270  56.927  1.00  0.00           H  
ATOM   1421 2HD1 LEU A  85      17.567  -2.948  56.707  1.00  0.00           H  
ATOM   1422 3HD1 LEU A  85      18.798  -2.263  55.633  1.00  0.00           H  
ATOM   1423 1HD2 LEU A  85      17.520   0.484  55.291  1.00  0.00           H  
ATOM   1424 2HD2 LEU A  85      18.225  -0.476  53.977  1.00  0.00           H  
ATOM   1425 3HD2 LEU A  85      16.555   0.102  53.875  1.00  0.00           H  
ATOM   1426  N   LEU A  86      14.694  -4.668  52.341  1.00  0.00           N  
ATOM   1427  CA  LEU A  86      14.527  -5.586  51.218  1.00  0.00           C  
ATOM   1428  C   LEU A  86      13.478  -5.046  50.244  1.00  0.00           C  
ATOM   1429  O   LEU A  86      13.661  -5.152  49.028  1.00  0.00           O  
ATOM   1430  CB  LEU A  86      14.095  -6.971  51.701  1.00  0.00           C  
ATOM   1431  CG  LEU A  86      15.120  -7.802  52.503  1.00  0.00           C  
ATOM   1432  CD1 LEU A  86      14.435  -9.005  53.065  1.00  0.00           C  
ATOM   1433  CD2 LEU A  86      16.252  -8.250  51.625  1.00  0.00           C  
ATOM   1434  H   LEU A  86      14.473  -4.977  53.294  1.00  0.00           H  
ATOM   1435  HA  LEU A  86      15.472  -5.657  50.686  1.00  0.00           H  
ATOM   1436 1HB  LEU A  86      13.224  -6.842  52.330  1.00  0.00           H  
ATOM   1437 2HB  LEU A  86      13.804  -7.560  50.835  1.00  0.00           H  
ATOM   1438  HG  LEU A  86      15.511  -7.212  53.317  1.00  0.00           H  
ATOM   1439 1HD1 LEU A  86      15.127  -9.561  53.609  1.00  0.00           H  
ATOM   1440 2HD1 LEU A  86      13.623  -8.702  53.717  1.00  0.00           H  
ATOM   1441 3HD1 LEU A  86      14.059  -9.602  52.264  1.00  0.00           H  
ATOM   1442 1HD2 LEU A  86      16.942  -8.840  52.228  1.00  0.00           H  
ATOM   1443 2HD2 LEU A  86      15.867  -8.857  50.806  1.00  0.00           H  
ATOM   1444 3HD2 LEU A  86      16.778  -7.394  51.220  1.00  0.00           H  
ATOM   1445  N   GLU A  87      12.393  -4.438  50.766  1.00  0.00           N  
ATOM   1446  CA  GLU A  87      11.369  -3.875  49.887  1.00  0.00           C  
ATOM   1447  C   GLU A  87      11.969  -2.737  49.080  1.00  0.00           C  
ATOM   1448  O   GLU A  87      11.709  -2.635  47.878  1.00  0.00           O  
ATOM   1449  CB  GLU A  87      10.169  -3.318  50.681  1.00  0.00           C  
ATOM   1450  CG  GLU A  87       9.275  -4.340  51.363  1.00  0.00           C  
ATOM   1451  CD  GLU A  87       8.186  -3.719  52.170  1.00  0.00           C  
ATOM   1452  OE1 GLU A  87       8.206  -2.527  52.338  1.00  0.00           O  
ATOM   1453  OE2 GLU A  87       7.329  -4.435  52.622  1.00  0.00           O1-
ATOM   1454  H   GLU A  87      12.263  -4.434  51.780  1.00  0.00           H  
ATOM   1455  HA  GLU A  87      11.023  -4.646  49.201  1.00  0.00           H  
ATOM   1456 1HB  GLU A  87      10.536  -2.644  51.452  1.00  0.00           H  
ATOM   1457 2HB  GLU A  87       9.543  -2.727  50.014  1.00  0.00           H  
ATOM   1458 1HG  GLU A  87       8.832  -4.993  50.612  1.00  0.00           H  
ATOM   1459 2HG  GLU A  87       9.873  -4.941  52.025  1.00  0.00           H  
ATOM   1460  N   LEU A  88      12.811  -1.920  49.724  1.00  0.00           N  
ATOM   1461  CA  LEU A  88      13.483  -0.816  49.067  1.00  0.00           C  
ATOM   1462  C   LEU A  88      14.459  -1.314  48.023  1.00  0.00           C  
ATOM   1463  O   LEU A  88      14.550  -0.710  46.954  1.00  0.00           O  
ATOM   1464  CB  LEU A  88      14.196   0.067  50.092  1.00  0.00           C  
ATOM   1465  CG  LEU A  88      13.300   0.957  51.005  1.00  0.00           C  
ATOM   1466  CD1 LEU A  88      14.102   1.504  52.138  1.00  0.00           C  
ATOM   1467  CD2 LEU A  88      12.802   2.138  50.199  1.00  0.00           C  
ATOM   1468  H   LEU A  88      12.941  -2.051  50.733  1.00  0.00           H  
ATOM   1469  HA  LEU A  88      12.729  -0.223  48.559  1.00  0.00           H  
ATOM   1470 1HB  LEU A  88      14.784  -0.575  50.735  1.00  0.00           H  
ATOM   1471 2HB  LEU A  88      14.870   0.724  49.554  1.00  0.00           H  
ATOM   1472  HG  LEU A  88      12.462   0.380  51.404  1.00  0.00           H  
ATOM   1473 1HD1 LEU A  88      13.477   2.148  52.753  1.00  0.00           H  
ATOM   1474 2HD1 LEU A  88      14.488   0.692  52.742  1.00  0.00           H  
ATOM   1475 3HD1 LEU A  88      14.900   2.062  51.727  1.00  0.00           H  
ATOM   1476 1HD2 LEU A  88      12.221   2.762  50.834  1.00  0.00           H  
ATOM   1477 2HD2 LEU A  88      13.646   2.710  49.815  1.00  0.00           H  
ATOM   1478 3HD2 LEU A  88      12.192   1.801  49.370  1.00  0.00           H  
ATOM   1479  N   GLN A  89      15.169  -2.419  48.287  1.00  0.00           N  
ATOM   1480  CA  GLN A  89      16.092  -2.933  47.284  1.00  0.00           C  
ATOM   1481  C   GLN A  89      15.307  -3.414  46.065  1.00  0.00           C  
ATOM   1482  O   GLN A  89      15.726  -3.178  44.931  1.00  0.00           O  
ATOM   1483  CB  GLN A  89      16.924  -4.091  47.849  1.00  0.00           C  
ATOM   1484  CG  GLN A  89      18.048  -4.609  46.922  1.00  0.00           C  
ATOM   1485  CD  GLN A  89      19.132  -3.563  46.667  1.00  0.00           C  
ATOM   1486  NE2 GLN A  89      19.470  -3.338  45.405  1.00  0.00           N  
ATOM   1487  OE1 GLN A  89      19.664  -2.971  47.610  1.00  0.00           O  
ATOM   1488  H   GLN A  89      15.123  -2.841  49.220  1.00  0.00           H  
ATOM   1489  HA  GLN A  89      16.757  -2.133  46.972  1.00  0.00           H  
ATOM   1490 1HB  GLN A  89      17.368  -3.785  48.798  1.00  0.00           H  
ATOM   1491 2HB  GLN A  89      16.257  -4.930  48.067  1.00  0.00           H  
ATOM   1492 1HG  GLN A  89      18.512  -5.476  47.388  1.00  0.00           H  
ATOM   1493 2HG  GLN A  89      17.615  -4.897  45.960  1.00  0.00           H  
ATOM   1494 1HE2 GLN A  89      20.181  -2.666  45.187  1.00  0.00           H  
ATOM   1495 2HE2 GLN A  89      19.014  -3.840  44.666  1.00  0.00           H  
ATOM   1496  N   GLN A  90      14.144  -4.036  46.281  1.00  0.00           N  
ATOM   1497  CA  GLN A  90      13.339  -4.490  45.156  1.00  0.00           C  
ATOM   1498  C   GLN A  90      12.747  -3.321  44.379  1.00  0.00           C  
ATOM   1499  O   GLN A  90      12.678  -3.369  43.144  1.00  0.00           O  
ATOM   1500  CB  GLN A  90      12.235  -5.432  45.617  1.00  0.00           C  
ATOM   1501  CG  GLN A  90      12.749  -6.776  46.093  1.00  0.00           C  
ATOM   1502  CD  GLN A  90      11.652  -7.644  46.572  1.00  0.00           C  
ATOM   1503  NE2 GLN A  90      11.868  -8.952  46.567  1.00  0.00           N  
ATOM   1504  OE1 GLN A  90      10.592  -7.119  46.931  1.00  0.00           O  
ATOM   1505  H   GLN A  90      13.862  -4.255  47.244  1.00  0.00           H  
ATOM   1506  HA  GLN A  90      13.984  -5.049  44.481  1.00  0.00           H  
ATOM   1507 1HB  GLN A  90      11.690  -4.965  46.442  1.00  0.00           H  
ATOM   1508 2HB  GLN A  90      11.526  -5.600  44.806  1.00  0.00           H  
ATOM   1509 1HG  GLN A  90      13.246  -7.283  45.262  1.00  0.00           H  
ATOM   1510 2HG  GLN A  90      13.458  -6.621  46.906  1.00  0.00           H  
ATOM   1511 1HE2 GLN A  90      11.132  -9.597  46.866  1.00  0.00           H  
ATOM   1512 2HE2 GLN A  90      12.763  -9.331  46.221  1.00  0.00           H  
ATOM   1513  N   ASN A  91      12.363  -2.252  45.082  1.00  0.00           N  
ATOM   1514  CA  ASN A  91      11.825  -1.070  44.428  1.00  0.00           C  
ATOM   1515  C   ASN A  91      12.934  -0.378  43.637  1.00  0.00           C  
ATOM   1516  O   ASN A  91      12.691   0.162  42.545  1.00  0.00           O  
ATOM   1517  CB  ASN A  91      11.259  -0.115  45.453  1.00  0.00           C  
ATOM   1518  CG  ASN A  91       9.991  -0.587  46.082  1.00  0.00           C  
ATOM   1519  ND2 ASN A  91       9.711  -0.052  47.240  1.00  0.00           N  
ATOM   1520  OD1 ASN A  91       9.257  -1.426  45.545  1.00  0.00           O  
ATOM   1521  H   ASN A  91      12.380  -2.298  46.106  1.00  0.00           H  
ATOM   1522  HA  ASN A  91      11.043  -1.372  43.733  1.00  0.00           H  
ATOM   1523 1HB  ASN A  91      11.996   0.021  46.239  1.00  0.00           H  
ATOM   1524 2HB  ASN A  91      11.089   0.858  44.996  1.00  0.00           H  
ATOM   1525 1HD2 ASN A  91       8.881  -0.320  47.728  1.00  0.00           H  
ATOM   1526 2HD2 ASN A  91      10.330   0.625  47.642  1.00  0.00           H  
ATOM   1527  N   GLN A  92      14.167  -0.454  44.162  1.00  0.00           N  
ATOM   1528  CA  GLN A  92      15.320   0.145  43.519  1.00  0.00           C  
ATOM   1529  C   GLN A  92      15.557  -0.570  42.205  1.00  0.00           C  
ATOM   1530  O   GLN A  92      15.726   0.081  41.170  1.00  0.00           O  
ATOM   1531  CB  GLN A  92      16.556  -0.008  44.428  1.00  0.00           C  
ATOM   1532  CG  GLN A  92      17.812   0.674  43.998  1.00  0.00           C  
ATOM   1533  CD  GLN A  92      17.697   2.188  43.960  1.00  0.00           C  
ATOM   1534  NE2 GLN A  92      18.221   2.762  42.878  1.00  0.00           N  
ATOM   1535  OE1 GLN A  92      17.146   2.839  44.885  1.00  0.00           O  
ATOM   1536  H   GLN A  92      14.275  -0.871  45.088  1.00  0.00           H  
ATOM   1537  HA  GLN A  92      15.119   1.199  43.326  1.00  0.00           H  
ATOM   1538 1HB  GLN A  92      16.325   0.311  45.427  1.00  0.00           H  
ATOM   1539 2HB  GLN A  92      16.808  -1.056  44.495  1.00  0.00           H  
ATOM   1540 1HG  GLN A  92      18.601   0.407  44.697  1.00  0.00           H  
ATOM   1541 2HG  GLN A  92      18.073   0.326  42.996  1.00  0.00           H  
ATOM   1542 1HE2 GLN A  92      18.185   3.753  42.758  1.00  0.00           H  
ATOM   1543 2HE2 GLN A  92      18.678   2.170  42.166  1.00  0.00           H  
ATOM   1544  N   LEU A  93      15.419  -1.901  42.216  1.00  0.00           N  
ATOM   1545  CA  LEU A  93      15.574  -2.673  41.004  1.00  0.00           C  
ATOM   1546  C   LEU A  93      14.441  -2.452  40.039  1.00  0.00           C  
ATOM   1547  O   LEU A  93      14.665  -2.319  38.847  1.00  0.00           O  
ATOM   1548  CB  LEU A  93      15.641  -4.152  41.283  1.00  0.00           C  
ATOM   1549  CG  LEU A  93      16.960  -4.769  41.423  1.00  0.00           C  
ATOM   1550  CD1 LEU A  93      17.738  -4.226  42.595  1.00  0.00           C  
ATOM   1551  CD2 LEU A  93      16.736  -6.234  41.532  1.00  0.00           C  
ATOM   1552  H   LEU A  93      15.303  -2.380  43.116  1.00  0.00           H  
ATOM   1553  HA  LEU A  93      16.498  -2.364  40.522  1.00  0.00           H  
ATOM   1554 1HB  LEU A  93      15.074  -4.357  42.192  1.00  0.00           H  
ATOM   1555 2HB  LEU A  93      15.178  -4.642  40.490  1.00  0.00           H  
ATOM   1556  HG  LEU A  93      17.525  -4.553  40.534  1.00  0.00           H  
ATOM   1557 1HD1 LEU A  93      18.709  -4.722  42.641  1.00  0.00           H  
ATOM   1558 2HD1 LEU A  93      17.887  -3.150  42.483  1.00  0.00           H  
ATOM   1559 3HD1 LEU A  93      17.192  -4.429  43.503  1.00  0.00           H  
ATOM   1560 1HD2 LEU A  93      17.653  -6.725  41.604  1.00  0.00           H  
ATOM   1561 2HD2 LEU A  93      16.139  -6.454  42.421  1.00  0.00           H  
ATOM   1562 3HD2 LEU A  93      16.210  -6.564  40.644  1.00  0.00           H  
ATOM   1563  N   ASN A  94      13.211  -2.337  40.522  1.00  0.00           N  
ATOM   1564  CA  ASN A  94      12.116  -2.132  39.594  1.00  0.00           C  
ATOM   1565  C   ASN A  94      12.437  -0.928  38.708  1.00  0.00           C  
ATOM   1566  O   ASN A  94      12.316  -0.994  37.474  1.00  0.00           O  
ATOM   1567  CB  ASN A  94      10.820  -1.951  40.370  1.00  0.00           C  
ATOM   1568  CG  ASN A  94       9.582  -1.814  39.519  1.00  0.00           C  
ATOM   1569  ND2 ASN A  94       8.919  -0.700  39.673  1.00  0.00           N  
ATOM   1570  OD1 ASN A  94       9.208  -2.709  38.746  1.00  0.00           O  
ATOM   1571  H   ASN A  94      13.028  -2.463  41.521  1.00  0.00           H  
ATOM   1572  HA  ASN A  94      12.033  -3.004  38.949  1.00  0.00           H  
ATOM   1573 1HB  ASN A  94      10.692  -2.803  41.043  1.00  0.00           H  
ATOM   1574 2HB  ASN A  94      10.905  -1.065  40.998  1.00  0.00           H  
ATOM   1575 1HD2 ASN A  94       8.079  -0.534  39.152  1.00  0.00           H  
ATOM   1576 2HD2 ASN A  94       9.253  -0.013  40.316  1.00  0.00           H  
ATOM   1577  N   LEU A  95      12.891   0.172  39.311  1.00  0.00           N  
ATOM   1578  CA  LEU A  95      13.198   1.326  38.484  1.00  0.00           C  
ATOM   1579  C   LEU A  95      14.486   1.143  37.660  1.00  0.00           C  
ATOM   1580  O   LEU A  95      14.530   1.563  36.499  1.00  0.00           O  
ATOM   1581  CB  LEU A  95      13.255   2.600  39.324  1.00  0.00           C  
ATOM   1582  CG  LEU A  95      13.422   3.930  38.538  1.00  0.00           C  
ATOM   1583  CD1 LEU A  95      12.282   4.156  37.531  1.00  0.00           C  
ATOM   1584  CD2 LEU A  95      13.424   5.068  39.507  1.00  0.00           C  
ATOM   1585  H   LEU A  95      12.972   0.196  40.337  1.00  0.00           H  
ATOM   1586  HA  LEU A  95      12.388   1.432  37.780  1.00  0.00           H  
ATOM   1587 1HB  LEU A  95      12.347   2.670  39.919  1.00  0.00           H  
ATOM   1588 2HB  LEU A  95      14.104   2.508  40.009  1.00  0.00           H  
ATOM   1589  HG  LEU A  95      14.346   3.895  37.979  1.00  0.00           H  
ATOM   1590 1HD1 LEU A  95      12.439   5.095  37.013  1.00  0.00           H  
ATOM   1591 2HD1 LEU A  95      12.250   3.360  36.792  1.00  0.00           H  
ATOM   1592 3HD1 LEU A  95      11.339   4.204  38.059  1.00  0.00           H  
ATOM   1593 1HD2 LEU A  95      13.540   5.987  38.947  1.00  0.00           H  
ATOM   1594 2HD2 LEU A  95      12.481   5.095  40.052  1.00  0.00           H  
ATOM   1595 3HD2 LEU A  95      14.239   4.957  40.216  1.00  0.00           H  
ATOM   1596  N   GLU A  96      15.536   0.520  38.233  1.00  0.00           N  
ATOM   1597  CA  GLU A  96      16.784   0.342  37.487  1.00  0.00           C  
ATOM   1598  C   GLU A  96      16.605  -0.566  36.274  1.00  0.00           C  
ATOM   1599  O   GLU A  96      17.199  -0.313  35.218  1.00  0.00           O  
ATOM   1600  CB  GLU A  96      17.893  -0.242  38.370  1.00  0.00           C  
ATOM   1601  CG  GLU A  96      18.400   0.701  39.428  1.00  0.00           C  
ATOM   1602  CD  GLU A  96      19.447   0.172  40.260  1.00  0.00           C  
ATOM   1603  OE1 GLU A  96      19.922  -0.887  39.987  1.00  0.00           O  
ATOM   1604  OE2 GLU A  96      19.794   0.827  41.218  1.00  0.00           O1-
ATOM   1605  H   GLU A  96      15.484   0.205  39.206  1.00  0.00           H  
ATOM   1606  HA  GLU A  96      17.108   1.318  37.132  1.00  0.00           H  
ATOM   1607 1HB  GLU A  96      17.526  -1.137  38.860  1.00  0.00           H  
ATOM   1608 2HB  GLU A  96      18.736  -0.537  37.746  1.00  0.00           H  
ATOM   1609 1HG  GLU A  96      18.811   1.548  38.934  1.00  0.00           H  
ATOM   1610 2HG  GLU A  96      17.591   1.036  40.042  1.00  0.00           H  
ATOM   1611  N   LEU A  97      15.774  -1.602  36.400  1.00  0.00           N  
ATOM   1612  CA  LEU A  97      15.562  -2.503  35.288  1.00  0.00           C  
ATOM   1613  C   LEU A  97      14.707  -1.819  34.231  1.00  0.00           C  
ATOM   1614  O   LEU A  97      14.942  -2.033  33.041  1.00  0.00           O  
ATOM   1615  CB  LEU A  97      14.946  -3.846  35.723  1.00  0.00           C  
ATOM   1616  CG  LEU A  97      15.988  -4.955  36.120  1.00  0.00           C  
ATOM   1617  CD1 LEU A  97      16.680  -4.617  37.441  1.00  0.00           C  
ATOM   1618  CD2 LEU A  97      15.324  -6.311  36.197  1.00  0.00           C  
ATOM   1619  H   LEU A  97      15.331  -1.782  37.297  1.00  0.00           H  
ATOM   1620  HA  LEU A  97      16.530  -2.723  34.843  1.00  0.00           H  
ATOM   1621 1HB  LEU A  97      14.301  -3.662  36.584  1.00  0.00           H  
ATOM   1622 2HB  LEU A  97      14.334  -4.229  34.907  1.00  0.00           H  
ATOM   1623  HG  LEU A  97      16.743  -4.972  35.366  1.00  0.00           H  
ATOM   1624 1HD1 LEU A  97      17.415  -5.394  37.667  1.00  0.00           H  
ATOM   1625 2HD1 LEU A  97      17.181  -3.660  37.368  1.00  0.00           H  
ATOM   1626 3HD1 LEU A  97      15.949  -4.579  38.231  1.00  0.00           H  
ATOM   1627 1HD2 LEU A  97      16.073  -7.061  36.442  1.00  0.00           H  
ATOM   1628 2HD2 LEU A  97      14.586  -6.296  36.951  1.00  0.00           H  
ATOM   1629 3HD2 LEU A  97      14.861  -6.553  35.241  1.00  0.00           H  
ATOM   1630  N   ARG A  98      13.739  -0.984  34.634  1.00  0.00           N  
ATOM   1631  CA  ARG A  98      12.963  -0.260  33.632  1.00  0.00           C  
ATOM   1632  C   ARG A  98      13.853   0.736  32.875  1.00  0.00           C  
ATOM   1633  O   ARG A  98      13.694   0.899  31.660  1.00  0.00           O  
ATOM   1634  CB  ARG A  98      11.777   0.448  34.260  1.00  0.00           C  
ATOM   1635  CG  ARG A  98      10.618  -0.478  34.658  1.00  0.00           C  
ATOM   1636  CD  ARG A  98       9.502   0.274  35.278  1.00  0.00           C  
ATOM   1637  NE  ARG A  98       9.861   0.745  36.603  1.00  0.00           N  
ATOM   1638  CZ  ARG A  98       9.307   1.807  37.235  1.00  0.00           C  
ATOM   1639  NH1 ARG A  98       8.365   2.533  36.677  1.00  0.00           N1+
ATOM   1640  NH2 ARG A  98       9.709   2.154  38.433  1.00  0.00           N  
ATOM   1641  H   ARG A  98      13.500  -0.892  35.625  1.00  0.00           H  
ATOM   1642  HA  ARG A  98      12.575  -0.983  32.916  1.00  0.00           H  
ATOM   1643 1HB  ARG A  98      12.108   0.965  35.161  1.00  0.00           H  
ATOM   1644 2HB  ARG A  98      11.390   1.201  33.574  1.00  0.00           H  
ATOM   1645 1HG  ARG A  98      10.240  -0.979  33.769  1.00  0.00           H  
ATOM   1646 2HG  ARG A  98      10.974  -1.223  35.368  1.00  0.00           H  
ATOM   1647 1HD  ARG A  98       9.263   1.131  34.653  1.00  0.00           H  
ATOM   1648 2HD  ARG A  98       8.630  -0.375  35.367  1.00  0.00           H  
ATOM   1649  HE  ARG A  98      10.599   0.224  37.091  1.00  0.00           H  
ATOM   1650 1HH1 ARG A  98       8.017   2.321  35.756  1.00  0.00           H  
ATOM   1651 2HH1 ARG A  98       8.002   3.335  37.209  1.00  0.00           H  
ATOM   1652 1HH2 ARG A  98      10.442   1.643  38.904  1.00  0.00           H  
ATOM   1653 2HH2 ARG A  98       9.288   2.982  38.857  1.00  0.00           H  
ATOM   1654  N   LEU A  99      14.822   1.380  33.564  1.00  0.00           N  
ATOM   1655  CA  LEU A  99      15.715   2.291  32.859  1.00  0.00           C  
ATOM   1656  C   LEU A  99      16.577   1.494  31.887  1.00  0.00           C  
ATOM   1657  O   LEU A  99      16.783   1.920  30.751  1.00  0.00           O  
ATOM   1658  CB  LEU A  99      16.638   3.087  33.796  1.00  0.00           C  
ATOM   1659  CG  LEU A  99      17.607   4.141  33.066  1.00  0.00           C  
ATOM   1660  CD1 LEU A  99      16.799   5.203  32.312  1.00  0.00           C  
ATOM   1661  CD2 LEU A  99      18.512   4.795  34.065  1.00  0.00           C  
ATOM   1662  H   LEU A  99      14.877   1.270  34.583  1.00  0.00           H  
ATOM   1663  HA  LEU A  99      15.102   2.985  32.295  1.00  0.00           H  
ATOM   1664 1HB  LEU A  99      16.020   3.622  34.515  1.00  0.00           H  
ATOM   1665 2HB  LEU A  99      17.261   2.377  34.349  1.00  0.00           H  
ATOM   1666  HG  LEU A  99      18.215   3.615  32.341  1.00  0.00           H  
ATOM   1667 1HD1 LEU A  99      17.493   5.891  31.820  1.00  0.00           H  
ATOM   1668 2HD1 LEU A  99      16.173   4.751  31.554  1.00  0.00           H  
ATOM   1669 3HD1 LEU A  99      16.175   5.757  33.008  1.00  0.00           H  
ATOM   1670 1HD2 LEU A  99      19.173   5.489  33.552  1.00  0.00           H  
ATOM   1671 2HD2 LEU A  99      17.925   5.336  34.789  1.00  0.00           H  
ATOM   1672 3HD2 LEU A  99      19.105   4.031  34.556  1.00  0.00           H  
ATOM   1673  N   HIS A 100      17.049   0.316  32.306  1.00  0.00           N  
ATOM   1674  CA  HIS A 100      17.854  -0.545  31.450  1.00  0.00           C  
ATOM   1675  C   HIS A 100      17.080  -0.872  30.170  1.00  0.00           C  
ATOM   1676  O   HIS A 100      17.642  -0.810  29.066  1.00  0.00           O  
ATOM   1677  CB  HIS A 100      18.243  -1.816  32.217  1.00  0.00           C  
ATOM   1678  CG  HIS A 100      19.045  -2.811  31.461  1.00  0.00           C  
ATOM   1679  CD2 HIS A 100      18.700  -4.022  30.985  1.00  0.00           C  
ATOM   1680  ND1 HIS A 100      20.376  -2.621  31.130  1.00  0.00           N  
ATOM   1681  CE1 HIS A 100      20.811  -3.685  30.472  1.00  0.00           C  
ATOM   1682  NE2 HIS A 100      19.812  -4.550  30.368  1.00  0.00           N  
ATOM   1683  H   HIS A 100      16.887   0.025  33.276  1.00  0.00           H  
ATOM   1684  HA  HIS A 100      18.769  -0.025  31.167  1.00  0.00           H  
ATOM   1685 1HB  HIS A 100      18.794  -1.537  33.112  1.00  0.00           H  
ATOM   1686 2HB  HIS A 100      17.346  -2.318  32.542  1.00  0.00           H  
ATOM   1687  HD1 HIS A 100      20.888  -1.747  31.188  1.00  0.00           H  
ATOM   1688  HD2 HIS A 100      17.760  -4.585  31.013  1.00  0.00           H  
ATOM   1689  HE1 HIS A 100      21.840  -3.734  30.117  1.00  0.00           H  
ATOM   1690  N   GLU A 101      15.790  -1.213  30.295  1.00  0.00           N  
ATOM   1691  CA  GLU A 101      14.995  -1.505  29.112  1.00  0.00           C  
ATOM   1692  C   GLU A 101      14.836  -0.251  28.241  1.00  0.00           C  
ATOM   1693  O   GLU A 101      14.880  -0.339  27.011  1.00  0.00           O  
ATOM   1694  CB  GLU A 101      13.616  -2.057  29.493  1.00  0.00           C  
ATOM   1695  CG  GLU A 101      13.615  -3.462  30.138  1.00  0.00           C  
ATOM   1696  CD  GLU A 101      14.158  -4.519  29.233  1.00  0.00           C  
ATOM   1697  OE1 GLU A 101      13.793  -4.536  28.077  1.00  0.00           O  
ATOM   1698  OE2 GLU A 101      14.946  -5.331  29.688  1.00  0.00           O1-
ATOM   1699  H   GLU A 101      15.383  -1.314  31.234  1.00  0.00           H  
ATOM   1700  HA  GLU A 101      15.520  -2.256  28.522  1.00  0.00           H  
ATOM   1701 1HB  GLU A 101      13.145  -1.373  30.201  1.00  0.00           H  
ATOM   1702 2HB  GLU A 101      12.982  -2.096  28.608  1.00  0.00           H  
ATOM   1703 1HG  GLU A 101      14.217  -3.436  31.044  1.00  0.00           H  
ATOM   1704 2HG  GLU A 101      12.595  -3.719  30.421  1.00  0.00           H  
ATOM   1705  N   ALA A 102      14.674   0.929  28.871  1.00  0.00           N  
ATOM   1706  CA  ALA A 102      14.566   2.185  28.131  1.00  0.00           C  
ATOM   1707  C   ALA A 102      15.852   2.488  27.353  1.00  0.00           C  
ATOM   1708  O   ALA A 102      15.806   3.003  26.233  1.00  0.00           O  
ATOM   1709  CB  ALA A 102      14.261   3.326  29.077  1.00  0.00           C  
ATOM   1710  H   ALA A 102      14.561   0.930  29.890  1.00  0.00           H  
ATOM   1711  HA  ALA A 102      13.747   2.088  27.422  1.00  0.00           H  
ATOM   1712 1HB  ALA A 102      14.155   4.245  28.510  1.00  0.00           H  
ATOM   1713 2HB  ALA A 102      13.336   3.119  29.615  1.00  0.00           H  
ATOM   1714 3HB  ALA A 102      15.068   3.439  29.786  1.00  0.00           H  
ATOM   1715  N   GLN A 103      17.004   2.152  27.942  1.00  0.00           N  
ATOM   1716  CA  GLN A 103      18.288   2.370  27.286  1.00  0.00           C  
ATOM   1717  C   GLN A 103      18.405   1.455  26.064  1.00  0.00           C  
ATOM   1718  O   GLN A 103      18.889   1.873  25.005  1.00  0.00           O  
ATOM   1719  CB  GLN A 103      19.418   2.113  28.284  1.00  0.00           C  
ATOM   1720  CG  GLN A 103      19.525   3.166  29.407  1.00  0.00           C  
ATOM   1721  CD  GLN A 103      20.487   2.735  30.499  1.00  0.00           C  
ATOM   1722  NE2 GLN A 103      20.925   3.661  31.348  1.00  0.00           N  
ATOM   1723  OE1 GLN A 103      20.827   1.546  30.554  1.00  0.00           O  
ATOM   1724  H   GLN A 103      16.965   1.792  28.899  1.00  0.00           H  
ATOM   1725  HA  GLN A 103      18.339   3.401  26.948  1.00  0.00           H  
ATOM   1726 1HB  GLN A 103      19.264   1.145  28.752  1.00  0.00           H  
ATOM   1727 2HB  GLN A 103      20.369   2.074  27.758  1.00  0.00           H  
ATOM   1728 1HG  GLN A 103      19.897   4.092  28.980  1.00  0.00           H  
ATOM   1729 2HG  GLN A 103      18.550   3.331  29.843  1.00  0.00           H  
ATOM   1730 1HE2 GLN A 103      21.560   3.415  32.079  1.00  0.00           H  
ATOM   1731 2HE2 GLN A 103      20.628   4.642  31.271  1.00  0.00           H  
ATOM   1732  N   LYS A 104      17.921   0.214  26.192  1.00  0.00           N  
ATOM   1733  CA  LYS A 104      17.914  -0.695  25.056  1.00  0.00           C  
ATOM   1734  C   LYS A 104      16.942  -0.194  23.984  1.00  0.00           C  
ATOM   1735  O   LYS A 104      17.248  -0.275  22.794  1.00  0.00           O  
ATOM   1736  CB  LYS A 104      17.580  -2.114  25.495  1.00  0.00           C  
ATOM   1737  CG  LYS A 104      18.708  -2.787  26.289  1.00  0.00           C  
ATOM   1738  CD  LYS A 104      18.445  -4.269  26.543  1.00  0.00           C  
ATOM   1739  CE  LYS A 104      17.349  -4.445  27.573  1.00  0.00           C  
ATOM   1740  NZ  LYS A 104      17.195  -5.844  28.022  1.00  0.00           N1+
ATOM   1741  H   LYS A 104      17.608  -0.100  27.118  1.00  0.00           H  
ATOM   1742  HA  LYS A 104      18.908  -0.707  24.618  1.00  0.00           H  
ATOM   1743 1HB  LYS A 104      16.692  -2.081  26.120  1.00  0.00           H  
ATOM   1744 2HB  LYS A 104      17.347  -2.721  24.620  1.00  0.00           H  
ATOM   1745 1HG  LYS A 104      19.645  -2.677  25.744  1.00  0.00           H  
ATOM   1746 2HG  LYS A 104      18.815  -2.283  27.251  1.00  0.00           H  
ATOM   1747 1HD  LYS A 104      18.166  -4.773  25.615  1.00  0.00           H  
ATOM   1748 2HD  LYS A 104      19.354  -4.731  26.932  1.00  0.00           H  
ATOM   1749 1HE  LYS A 104      17.579  -3.822  28.425  1.00  0.00           H  
ATOM   1750 2HE  LYS A 104      16.399  -4.128  27.159  1.00  0.00           H  
ATOM   1751 1HZ  LYS A 104      16.431  -5.846  28.712  1.00  0.00           H  
ATOM   1752 2HZ  LYS A 104      16.952  -6.433  27.252  1.00  0.00           H  
ATOM   1753 3HZ  LYS A 104      18.047  -6.176  28.450  1.00  0.00           H  
ATOM   1754  N   ARG A 105      15.804   0.377  24.396  1.00  0.00           N  
ATOM   1755  CA  ARG A 105      14.830   0.927  23.454  1.00  0.00           C  
ATOM   1756  C   ARG A 105      15.497   2.017  22.607  1.00  0.00           C  
ATOM   1757  O   ARG A 105      15.277   2.093  21.392  1.00  0.00           O  
ATOM   1758  CB  ARG A 105      13.634   1.501  24.194  1.00  0.00           C  
ATOM   1759  CG  ARG A 105      12.534   2.048  23.331  1.00  0.00           C  
ATOM   1760  CD  ARG A 105      11.463   2.697  24.157  1.00  0.00           C  
ATOM   1761  NE  ARG A 105      11.959   3.879  24.906  1.00  0.00           N  
ATOM   1762  CZ  ARG A 105      12.187   5.109  24.364  1.00  0.00           C  
ATOM   1763  NH1 ARG A 105      11.994   5.305  23.070  1.00  0.00           N1+
ATOM   1764  NH2 ARG A 105      12.602   6.114  25.133  1.00  0.00           N  
ATOM   1765  H   ARG A 105      15.583   0.367  25.396  1.00  0.00           H  
ATOM   1766  HA  ARG A 105      14.487   0.123  22.797  1.00  0.00           H  
ATOM   1767 1HB  ARG A 105      13.208   0.738  24.841  1.00  0.00           H  
ATOM   1768 2HB  ARG A 105      13.960   2.309  24.822  1.00  0.00           H  
ATOM   1769 1HG  ARG A 105      12.945   2.773  22.636  1.00  0.00           H  
ATOM   1770 2HG  ARG A 105      12.084   1.228  22.770  1.00  0.00           H  
ATOM   1771 1HD  ARG A 105      10.638   3.007  23.518  1.00  0.00           H  
ATOM   1772 2HD  ARG A 105      11.096   1.971  24.885  1.00  0.00           H  
ATOM   1773  HE  ARG A 105      12.115   3.772  25.905  1.00  0.00           H  
ATOM   1774 1HH1 ARG A 105      11.680   4.555  22.482  1.00  0.00           H  
ATOM   1775 2HH1 ARG A 105      12.180   6.227  22.637  1.00  0.00           H  
ATOM   1776 1HH2 ARG A 105      12.743   5.999  26.147  1.00  0.00           H  
ATOM   1777 2HH2 ARG A 105      12.758   7.032  24.744  1.00  0.00           H  
ATOM   1778  N   ARG A 106      16.300   2.872  23.254  1.00  0.00           N  
ATOM   1779  CA  ARG A 106      17.030   3.925  22.559  1.00  0.00           C  
ATOM   1780  C   ARG A 106      17.981   3.316  21.524  1.00  0.00           C  
ATOM   1781  O   ARG A 106      18.078   3.810  20.391  1.00  0.00           O  
ATOM   1782  CB  ARG A 106      17.836   4.740  23.559  1.00  0.00           C  
ATOM   1783  CG  ARG A 106      18.616   5.914  23.007  1.00  0.00           C  
ATOM   1784  CD  ARG A 106      19.304   6.622  24.112  1.00  0.00           C  
ATOM   1785  NE  ARG A 106      20.077   7.731  23.640  1.00  0.00           N  
ATOM   1786  CZ  ARG A 106      20.854   8.529  24.384  1.00  0.00           C  
ATOM   1787  NH1 ARG A 106      20.996   8.367  25.688  1.00  0.00           N1+
ATOM   1788  NH2 ARG A 106      21.466   9.479  23.753  1.00  0.00           N  
ATOM   1789  H   ARG A 106      16.350   2.802  24.278  1.00  0.00           H  
ATOM   1790  HA  ARG A 106      16.316   4.573  22.056  1.00  0.00           H  
ATOM   1791 1HB  ARG A 106      17.165   5.116  24.331  1.00  0.00           H  
ATOM   1792 2HB  ARG A 106      18.554   4.098  24.050  1.00  0.00           H  
ATOM   1793 1HG  ARG A 106      19.374   5.572  22.299  1.00  0.00           H  
ATOM   1794 2HG  ARG A 106      17.943   6.616  22.511  1.00  0.00           H  
ATOM   1795 1HD  ARG A 106      18.562   6.993  24.820  1.00  0.00           H  
ATOM   1796 2HD  ARG A 106      19.978   5.926  24.615  1.00  0.00           H  
ATOM   1797  HE  ARG A 106      20.046   7.963  22.637  1.00  0.00           H  
ATOM   1798 1HH1 ARG A 106      20.517   7.623  26.163  1.00  0.00           H  
ATOM   1799 2HH1 ARG A 106      21.596   8.992  26.209  1.00  0.00           H  
ATOM   1800 1HH2 ARG A 106      21.319   9.531  22.730  1.00  0.00           H  
ATOM   1801 2HH2 ARG A 106      22.082  10.115  24.224  1.00  0.00           H  
ATOM   1802  N   LYS A 107      18.671   2.232  21.905  1.00  0.00           N  
ATOM   1803  CA  LYS A 107      19.564   1.535  20.987  1.00  0.00           C  
ATOM   1804  C   LYS A 107      18.792   0.968  19.794  1.00  0.00           C  
ATOM   1805  O   LYS A 107      19.279   1.040  18.657  1.00  0.00           O  
ATOM   1806  CB  LYS A 107      20.324   0.421  21.705  1.00  0.00           C  
ATOM   1807  CG  LYS A 107      21.332  -0.306  20.842  1.00  0.00           C  
ATOM   1808  CD  LYS A 107      22.101  -1.327  21.665  1.00  0.00           C  
ATOM   1809  CE  LYS A 107      23.036  -2.136  20.797  1.00  0.00           C  
ATOM   1810  NZ  LYS A 107      24.157  -1.293  20.267  1.00  0.00           N1+
ATOM   1811  H   LYS A 107      18.605   1.930  22.885  1.00  0.00           H  
ATOM   1812  HA  LYS A 107      20.290   2.252  20.609  1.00  0.00           H  
ATOM   1813 1HB  LYS A 107      20.840   0.832  22.572  1.00  0.00           H  
ATOM   1814 2HB  LYS A 107      19.621  -0.321  22.070  1.00  0.00           H  
ATOM   1815 1HG  LYS A 107      20.815  -0.824  20.026  1.00  0.00           H  
ATOM   1816 2HG  LYS A 107      22.019   0.419  20.410  1.00  0.00           H  
ATOM   1817 1HD  LYS A 107      22.686  -0.812  22.428  1.00  0.00           H  
ATOM   1818 2HD  LYS A 107      21.399  -2.001  22.161  1.00  0.00           H  
ATOM   1819 1HE  LYS A 107      23.453  -2.956  21.383  1.00  0.00           H  
ATOM   1820 2HE  LYS A 107      22.471  -2.551  19.969  1.00  0.00           H  
ATOM   1821 1HZ  LYS A 107      24.799  -1.847  19.670  1.00  0.00           H  
ATOM   1822 2HZ  LYS A 107      23.788  -0.542  19.713  1.00  0.00           H  
ATOM   1823 3HZ  LYS A 107      24.685  -0.917  21.037  1.00  0.00           H  
ATOM   1824  N   GLU A 108      17.607   0.402  20.036  1.00  0.00           N  
ATOM   1825  CA  GLU A 108      16.779  -0.149  18.967  1.00  0.00           C  
ATOM   1826  C   GLU A 108      16.394   0.941  17.973  1.00  0.00           C  
ATOM   1827  O   GLU A 108      16.404   0.716  16.763  1.00  0.00           O  
ATOM   1828  CB  GLU A 108      15.523  -0.817  19.516  1.00  0.00           C  
ATOM   1829  CG  GLU A 108      15.748  -2.108  20.294  1.00  0.00           C  
ATOM   1830  CD  GLU A 108      14.484  -2.606  20.958  1.00  0.00           C  
ATOM   1831  OE1 GLU A 108      13.491  -1.916  20.884  1.00  0.00           O  
ATOM   1832  OE2 GLU A 108      14.511  -3.664  21.550  1.00  0.00           O1-
ATOM   1833  H   GLU A 108      17.297   0.321  21.016  1.00  0.00           H  
ATOM   1834  HA  GLU A 108      17.374  -0.903  18.433  1.00  0.00           H  
ATOM   1835 1HB  GLU A 108      15.014  -0.119  20.180  1.00  0.00           H  
ATOM   1836 2HB  GLU A 108      14.839  -1.031  18.697  1.00  0.00           H  
ATOM   1837 1HG  GLU A 108      16.111  -2.869  19.604  1.00  0.00           H  
ATOM   1838 2HG  GLU A 108      16.511  -1.940  21.046  1.00  0.00           H  
ATOM   1839  N   LYS A 109      16.077   2.143  18.491  1.00  0.00           N  
ATOM   1840  CA  LYS A 109      15.731   3.244  17.602  1.00  0.00           C  
ATOM   1841  C   LYS A 109      16.932   3.619  16.754  1.00  0.00           C  
ATOM   1842  O   LYS A 109      16.786   3.835  15.545  1.00  0.00           O  
ATOM   1843  CB  LYS A 109      15.254   4.463  18.404  1.00  0.00           C  
ATOM   1844  CG  LYS A 109      14.897   5.719  17.564  1.00  0.00           C  
ATOM   1845  CD  LYS A 109      13.692   5.500  16.653  1.00  0.00           C  
ATOM   1846  CE  LYS A 109      13.288   6.796  15.941  1.00  0.00           C  
ATOM   1847  NZ  LYS A 109      12.135   6.585  15.006  1.00  0.00           N1+
ATOM   1848  H   LYS A 109      16.011   2.242  19.507  1.00  0.00           H  
ATOM   1849  HA  LYS A 109      14.934   2.913  16.945  1.00  0.00           H  
ATOM   1850 1HB  LYS A 109      14.379   4.183  18.988  1.00  0.00           H  
ATOM   1851 2HB  LYS A 109      16.031   4.752  19.112  1.00  0.00           H  
ATOM   1852 1HG  LYS A 109      14.678   6.541  18.247  1.00  0.00           H  
ATOM   1853 2HG  LYS A 109      15.754   6.007  16.953  1.00  0.00           H  
ATOM   1854 1HD  LYS A 109      13.944   4.762  15.887  1.00  0.00           H  
ATOM   1855 2HD  LYS A 109      12.849   5.126  17.237  1.00  0.00           H  
ATOM   1856 1HE  LYS A 109      13.010   7.545  16.684  1.00  0.00           H  
ATOM   1857 2HE  LYS A 109      14.139   7.163  15.374  1.00  0.00           H  
ATOM   1858 1HZ  LYS A 109      11.881   7.466  14.523  1.00  0.00           H  
ATOM   1859 2HZ  LYS A 109      12.391   5.903  14.308  1.00  0.00           H  
ATOM   1860 3HZ  LYS A 109      11.331   6.256  15.515  1.00  0.00           H  
ATOM   1861  N   ALA A 110      18.123   3.662  17.356  1.00  0.00           N  
ATOM   1862  CA  ALA A 110      19.315   3.993  16.596  1.00  0.00           C  
ATOM   1863  C   ALA A 110      19.561   2.958  15.490  1.00  0.00           C  
ATOM   1864  O   ALA A 110      19.967   3.323  14.382  1.00  0.00           O  
ATOM   1865  CB  ALA A 110      20.514   4.098  17.519  1.00  0.00           C  
ATOM   1866  H   ALA A 110      18.174   3.519  18.373  1.00  0.00           H  
ATOM   1867  HA  ALA A 110      19.159   4.956  16.125  1.00  0.00           H  
ATOM   1868 1HB  ALA A 110      21.394   4.377  16.944  1.00  0.00           H  
ATOM   1869 2HB  ALA A 110      20.318   4.855  18.280  1.00  0.00           H  
ATOM   1870 3HB  ALA A 110      20.681   3.135  18.002  1.00  0.00           H  
ATOM   1871  N   LEU A 111      19.281   1.670  15.760  1.00  0.00           N  
ATOM   1872  CA  LEU A 111      19.465   0.644  14.738  1.00  0.00           C  
ATOM   1873  C   LEU A 111      18.466   0.804  13.588  1.00  0.00           C  
ATOM   1874  O   LEU A 111      18.826   0.583  12.424  1.00  0.00           O  
ATOM   1875  CB  LEU A 111      19.359  -0.770  15.337  1.00  0.00           C  
ATOM   1876  CG  LEU A 111      20.508  -1.204  16.321  1.00  0.00           C  
ATOM   1877  CD1 LEU A 111      20.157  -2.582  16.931  1.00  0.00           C  
ATOM   1878  CD2 LEU A 111      21.862  -1.249  15.586  1.00  0.00           C  
ATOM   1879  H   LEU A 111      19.009   1.421  16.718  1.00  0.00           H  
ATOM   1880  HA  LEU A 111      20.452   0.770  14.312  1.00  0.00           H  
ATOM   1881 1HB  LEU A 111      18.418  -0.828  15.887  1.00  0.00           H  
ATOM   1882 2HB  LEU A 111      19.323  -1.491  14.524  1.00  0.00           H  
ATOM   1883  HG  LEU A 111      20.573  -0.487  17.136  1.00  0.00           H  
ATOM   1884 1HD1 LEU A 111      20.937  -2.882  17.633  1.00  0.00           H  
ATOM   1885 2HD1 LEU A 111      19.208  -2.516  17.462  1.00  0.00           H  
ATOM   1886 3HD1 LEU A 111      20.077  -3.329  16.148  1.00  0.00           H  
ATOM   1887 1HD2 LEU A 111      22.626  -1.543  16.291  1.00  0.00           H  
ATOM   1888 2HD2 LEU A 111      21.829  -1.953  14.772  1.00  0.00           H  
ATOM   1889 3HD2 LEU A 111      22.120  -0.277  15.194  1.00  0.00           H  
ATOM   1890  N   GLU A 112      17.226   1.214  13.889  1.00  0.00           N  
ATOM   1891  CA  GLU A 112      16.247   1.445  12.827  1.00  0.00           C  
ATOM   1892  C   GLU A 112      16.664   2.647  11.974  1.00  0.00           C  
ATOM   1893  O   GLU A 112      16.480   2.649  10.748  1.00  0.00           O  
ATOM   1894  CB  GLU A 112      14.846   1.678  13.404  1.00  0.00           C  
ATOM   1895  CG  GLU A 112      14.178   0.440  14.020  1.00  0.00           C  
ATOM   1896  CD  GLU A 112      13.889  -0.648  13.009  1.00  0.00           C  
ATOM   1897  OE1 GLU A 112      13.415  -0.330  11.946  1.00  0.00           O  
ATOM   1898  OE2 GLU A 112      14.119  -1.805  13.301  1.00  0.00           O1-
ATOM   1899  H   GLU A 112      16.957   1.295  14.877  1.00  0.00           H  
ATOM   1900  HA  GLU A 112      16.214   0.563  12.187  1.00  0.00           H  
ATOM   1901 1HB  GLU A 112      14.907   2.437  14.186  1.00  0.00           H  
ATOM   1902 2HB  GLU A 112      14.193   2.063  12.625  1.00  0.00           H  
ATOM   1903 1HG  GLU A 112      14.831   0.039  14.791  1.00  0.00           H  
ATOM   1904 2HG  GLU A 112      13.247   0.747  14.496  1.00  0.00           H  
ATOM   1905  N   LEU A 113      17.261   3.662  12.613  1.00  0.00           N  
ATOM   1906  CA  LEU A 113      17.739   4.831  11.892  1.00  0.00           C  
ATOM   1907  C   LEU A 113      18.908   4.444  10.990  1.00  0.00           C  
ATOM   1908  O   LEU A 113      18.996   4.925   9.855  1.00  0.00           O  
ATOM   1909  CB  LEU A 113      18.137   5.926  12.886  1.00  0.00           C  
ATOM   1910  CG  LEU A 113      16.958   6.566  13.688  1.00  0.00           C  
ATOM   1911  CD1 LEU A 113      17.535   7.456  14.780  1.00  0.00           C  
ATOM   1912  CD2 LEU A 113      16.053   7.366  12.739  1.00  0.00           C  
ATOM   1913  H   LEU A 113      17.318   3.623  13.637  1.00  0.00           H  
ATOM   1914  HA  LEU A 113      16.946   5.191  11.248  1.00  0.00           H  
ATOM   1915 1HB  LEU A 113      18.833   5.500  13.601  1.00  0.00           H  
ATOM   1916 2HB  LEU A 113      18.653   6.724  12.346  1.00  0.00           H  
ATOM   1917  HG  LEU A 113      16.370   5.794  14.167  1.00  0.00           H  
ATOM   1918 1HD1 LEU A 113      16.726   7.906  15.356  1.00  0.00           H  
ATOM   1919 2HD1 LEU A 113      18.155   6.875  15.446  1.00  0.00           H  
ATOM   1920 3HD1 LEU A 113      18.119   8.214  14.330  1.00  0.00           H  
ATOM   1921 1HD2 LEU A 113      15.246   7.819  13.311  1.00  0.00           H  
ATOM   1922 2HD2 LEU A 113      16.626   8.133  12.255  1.00  0.00           H  
ATOM   1923 3HD2 LEU A 113      15.620   6.727  11.986  1.00  0.00           H  
ATOM   1924  N   ARG A 114      19.764   3.521  11.459  1.00  0.00           N  
ATOM   1925  CA  ARG A 114      20.870   3.029  10.651  1.00  0.00           C  
ATOM   1926  C   ARG A 114      20.350   2.281   9.429  1.00  0.00           C  
ATOM   1927  O   ARG A 114      20.904   2.428   8.339  1.00  0.00           O  
ATOM   1928  CB  ARG A 114      21.764   2.096  11.452  1.00  0.00           C  
ATOM   1929  CG  ARG A 114      22.927   1.444  10.679  1.00  0.00           C  
ATOM   1930  CD  ARG A 114      23.913   2.424  10.149  1.00  0.00           C  
ATOM   1931  NE  ARG A 114      24.563   3.177  11.220  1.00  0.00           N  
ATOM   1932  CZ  ARG A 114      25.632   2.742  11.935  1.00  0.00           C  
ATOM   1933  NH1 ARG A 114      26.173   1.548  11.714  1.00  0.00           N1+
ATOM   1934  NH2 ARG A 114      26.143   3.521  12.875  1.00  0.00           N  
ATOM   1935  H   ARG A 114      19.678   3.223  12.436  1.00  0.00           H  
ATOM   1936  HA  ARG A 114      21.454   3.889  10.326  1.00  0.00           H  
ATOM   1937 1HB  ARG A 114      22.184   2.642  12.295  1.00  0.00           H  
ATOM   1938 2HB  ARG A 114      21.168   1.290  11.863  1.00  0.00           H  
ATOM   1939 1HG  ARG A 114      23.445   0.772  11.356  1.00  0.00           H  
ATOM   1940 2HG  ARG A 114      22.543   0.864   9.838  1.00  0.00           H  
ATOM   1941 1HD  ARG A 114      24.677   1.888   9.589  1.00  0.00           H  
ATOM   1942 2HD  ARG A 114      23.425   3.127   9.479  1.00  0.00           H  
ATOM   1943  HE  ARG A 114      24.188   4.121  11.453  1.00  0.00           H  
ATOM   1944 1HH1 ARG A 114      25.783   0.901  11.018  1.00  0.00           H  
ATOM   1945 2HH1 ARG A 114      26.963   1.246  12.263  1.00  0.00           H  
ATOM   1946 1HH2 ARG A 114      25.716   4.441  13.072  1.00  0.00           H  
ATOM   1947 2HH2 ARG A 114      26.931   3.212  13.415  1.00  0.00           H  
ATOM   1948  N   LYS A 115      19.291   1.475   9.603  1.00  0.00           N  
ATOM   1949  CA  LYS A 115      18.693   0.773   8.475  1.00  0.00           C  
ATOM   1950  C   LYS A 115      18.198   1.765   7.434  1.00  0.00           C  
ATOM   1951  O   LYS A 115      18.448   1.579   6.233  1.00  0.00           O  
ATOM   1952  CB  LYS A 115      17.536  -0.117   8.928  1.00  0.00           C  
ATOM   1953  CG  LYS A 115      16.819  -0.892   7.782  1.00  0.00           C  
ATOM   1954  CD  LYS A 115      15.718  -1.816   8.319  1.00  0.00           C  
ATOM   1955  CE  LYS A 115      14.509  -1.011   8.845  1.00  0.00           C  
ATOM   1956  NZ  LYS A 115      13.365  -1.884   9.230  1.00  0.00           N1+
ATOM   1957  H   LYS A 115      18.935   1.327  10.553  1.00  0.00           H  
ATOM   1958  HA  LYS A 115      19.456   0.162   8.009  1.00  0.00           H  
ATOM   1959 1HB  LYS A 115      17.900  -0.837   9.660  1.00  0.00           H  
ATOM   1960 2HB  LYS A 115      16.809   0.505   9.428  1.00  0.00           H  
ATOM   1961 1HG  LYS A 115      16.364  -0.173   7.098  1.00  0.00           H  
ATOM   1962 2HG  LYS A 115      17.535  -1.480   7.218  1.00  0.00           H  
ATOM   1963 1HD  LYS A 115      15.381  -2.473   7.517  1.00  0.00           H  
ATOM   1964 2HD  LYS A 115      16.117  -2.430   9.127  1.00  0.00           H  
ATOM   1965 1HE  LYS A 115      14.804  -0.445   9.726  1.00  0.00           H  
ATOM   1966 2HE  LYS A 115      14.181  -0.317   8.073  1.00  0.00           H  
ATOM   1967 1HZ  LYS A 115      12.599  -1.305   9.570  1.00  0.00           H  
ATOM   1968 2HZ  LYS A 115      13.054  -2.411   8.432  1.00  0.00           H  
ATOM   1969 3HZ  LYS A 115      13.650  -2.520   9.963  1.00  0.00           H  
ATOM   1970  N   LEU A 116      17.527   2.840   7.884  1.00  0.00           N  
ATOM   1971  CA  LEU A 116      17.059   3.846   6.942  1.00  0.00           C  
ATOM   1972  C   LEU A 116      18.219   4.481   6.235  1.00  0.00           C  
ATOM   1973  O   LEU A 116      18.159   4.673   5.023  1.00  0.00           O  
ATOM   1974  CB  LEU A 116      16.249   4.973   7.611  1.00  0.00           C  
ATOM   1975  CG  LEU A 116      15.790   6.156   6.632  1.00  0.00           C  
ATOM   1976  CD1 LEU A 116      14.901   5.615   5.503  1.00  0.00           C  
ATOM   1977  CD2 LEU A 116      15.055   7.236   7.443  1.00  0.00           C  
ATOM   1978  H   LEU A 116      17.305   2.917   8.882  1.00  0.00           H  
ATOM   1979  HA  LEU A 116      16.435   3.345   6.212  1.00  0.00           H  
ATOM   1980 1HB  LEU A 116      15.363   4.539   8.067  1.00  0.00           H  
ATOM   1981 2HB  LEU A 116      16.860   5.412   8.405  1.00  0.00           H  
ATOM   1982  HG  LEU A 116      16.671   6.606   6.169  1.00  0.00           H  
ATOM   1983 1HD1 LEU A 116      14.621   6.425   4.853  1.00  0.00           H  
ATOM   1984 2HD1 LEU A 116      15.440   4.879   4.915  1.00  0.00           H  
ATOM   1985 3HD1 LEU A 116      14.006   5.160   5.925  1.00  0.00           H  
ATOM   1986 1HD2 LEU A 116      14.766   8.051   6.775  1.00  0.00           H  
ATOM   1987 2HD2 LEU A 116      14.167   6.808   7.902  1.00  0.00           H  
ATOM   1988 3HD2 LEU A 116      15.711   7.624   8.219  1.00  0.00           H  
ATOM   1989  N   LEU A 117      19.286   4.792   6.966  1.00  0.00           N  
ATOM   1990  CA  LEU A 117      20.414   5.423   6.335  1.00  0.00           C  
ATOM   1991  C   LEU A 117      21.031   4.554   5.277  1.00  0.00           C  
ATOM   1992  O   LEU A 117      21.315   5.040   4.185  1.00  0.00           O  
ATOM   1993  CB  LEU A 117      21.498   5.744   7.369  1.00  0.00           C  
ATOM   1994  CG  LEU A 117      22.786   6.357   6.840  1.00  0.00           C  
ATOM   1995  CD1 LEU A 117      22.482   7.614   6.103  1.00  0.00           C  
ATOM   1996  CD2 LEU A 117      23.682   6.658   8.022  1.00  0.00           C  
ATOM   1997  H   LEU A 117      19.276   4.643   7.977  1.00  0.00           H  
ATOM   1998  HA  LEU A 117      20.056   6.339   5.877  1.00  0.00           H  
ATOM   1999 1HB  LEU A 117      21.107   6.393   8.125  1.00  0.00           H  
ATOM   2000 2HB  LEU A 117      21.772   4.811   7.856  1.00  0.00           H  
ATOM   2001  HG  LEU A 117      23.297   5.666   6.160  1.00  0.00           H  
ATOM   2002 1HD1 LEU A 117      23.418   8.031   5.765  1.00  0.00           H  
ATOM   2003 2HD1 LEU A 117      21.864   7.416   5.243  1.00  0.00           H  
ATOM   2004 3HD1 LEU A 117      21.974   8.302   6.753  1.00  0.00           H  
ATOM   2005 1HD2 LEU A 117      24.613   7.102   7.666  1.00  0.00           H  
ATOM   2006 2HD2 LEU A 117      23.178   7.352   8.698  1.00  0.00           H  
ATOM   2007 3HD2 LEU A 117      23.902   5.731   8.553  1.00  0.00           H  
ATOM   2008  N   LEU A 118      21.225   3.273   5.561  1.00  0.00           N  
ATOM   2009  CA  LEU A 118      21.850   2.432   4.566  1.00  0.00           C  
ATOM   2010  C   LEU A 118      20.962   2.307   3.338  1.00  0.00           C  
ATOM   2011  O   LEU A 118      21.455   2.345   2.201  1.00  0.00           O  
ATOM   2012  CB  LEU A 118      22.139   1.055   5.190  1.00  0.00           C  
ATOM   2013  CG  LEU A 118      23.268   1.023   6.281  1.00  0.00           C  
ATOM   2014  CD1 LEU A 118      23.251  -0.329   6.990  1.00  0.00           C  
ATOM   2015  CD2 LEU A 118      24.630   1.239   5.625  1.00  0.00           C  
ATOM   2016  H   LEU A 118      20.981   2.911   6.487  1.00  0.00           H  
ATOM   2017  HA  LEU A 118      22.777   2.904   4.254  1.00  0.00           H  
ATOM   2018 1HB  LEU A 118      21.218   0.697   5.659  1.00  0.00           H  
ATOM   2019 2HB  LEU A 118      22.417   0.358   4.406  1.00  0.00           H  
ATOM   2020  HG  LEU A 118      23.090   1.805   7.019  1.00  0.00           H  
ATOM   2021 1HD1 LEU A 118      24.029  -0.360   7.752  1.00  0.00           H  
ATOM   2022 2HD1 LEU A 118      22.290  -0.457   7.462  1.00  0.00           H  
ATOM   2023 3HD1 LEU A 118      23.419  -1.129   6.270  1.00  0.00           H  
ATOM   2024 1HD2 LEU A 118      25.404   1.206   6.389  1.00  0.00           H  
ATOM   2025 2HD2 LEU A 118      24.808   0.447   4.893  1.00  0.00           H  
ATOM   2026 3HD2 LEU A 118      24.671   2.206   5.126  1.00  0.00           H  
ATOM   2027  N   ALA A 119      19.644   2.175   3.538  1.00  0.00           N  
ATOM   2028  CA  ALA A 119      18.755   2.077   2.395  1.00  0.00           C  
ATOM   2029  C   ALA A 119      18.753   3.379   1.608  1.00  0.00           C  
ATOM   2030  O   ALA A 119      18.751   3.367   0.374  1.00  0.00           O  
ATOM   2031  CB  ALA A 119      17.355   1.743   2.859  1.00  0.00           C  
ATOM   2032  H   ALA A 119      19.263   2.114   4.489  1.00  0.00           H  
ATOM   2033  HA  ALA A 119      19.116   1.288   1.743  1.00  0.00           H  
ATOM   2034 1HB  ALA A 119      16.699   1.652   1.997  1.00  0.00           H  
ATOM   2035 2HB  ALA A 119      17.373   0.797   3.407  1.00  0.00           H  
ATOM   2036 3HB  ALA A 119      16.997   2.538   3.517  1.00  0.00           H  
ATOM   2037  N   ALA A 120      18.778   4.512   2.319  1.00  0.00           N  
ATOM   2038  CA  ALA A 120      18.768   5.807   1.681  1.00  0.00           C  
ATOM   2039  C   ALA A 120      20.033   6.030   0.881  1.00  0.00           C  
ATOM   2040  O   ALA A 120      19.965   6.567  -0.225  1.00  0.00           O  
ATOM   2041  CB  ALA A 120      18.605   6.885   2.723  1.00  0.00           C  
ATOM   2042  H   ALA A 120      18.749   4.465   3.336  1.00  0.00           H  
ATOM   2043  HA  ALA A 120      17.920   5.845   1.002  1.00  0.00           H  
ATOM   2044 1HB  ALA A 120      18.562   7.839   2.230  1.00  0.00           H  
ATOM   2045 2HB  ALA A 120      17.688   6.710   3.273  1.00  0.00           H  
ATOM   2046 3HB  ALA A 120      19.446   6.860   3.411  1.00  0.00           H  
ATOM   2047  N   GLU A 121      21.187   5.582   1.404  1.00  0.00           N  
ATOM   2048  CA  GLU A 121      22.442   5.735   0.688  1.00  0.00           C  
ATOM   2049  C   GLU A 121      22.399   4.914  -0.586  1.00  0.00           C  
ATOM   2050  O   GLU A 121      22.899   5.357  -1.623  1.00  0.00           O  
ATOM   2051  CB  GLU A 121      23.642   5.336   1.550  1.00  0.00           C  
ATOM   2052  CG  GLU A 121      24.001   6.308   2.698  1.00  0.00           C  
ATOM   2053  CD  GLU A 121      25.131   5.779   3.559  1.00  0.00           C  
ATOM   2054  OE1 GLU A 121      25.433   4.614   3.438  1.00  0.00           O  
ATOM   2055  OE2 GLU A 121      25.724   6.537   4.304  1.00  0.00           O1-
ATOM   2056  H   GLU A 121      21.191   5.184   2.348  1.00  0.00           H  
ATOM   2057  HA  GLU A 121      22.556   6.781   0.413  1.00  0.00           H  
ATOM   2058 1HB  GLU A 121      23.441   4.361   2.001  1.00  0.00           H  
ATOM   2059 2HB  GLU A 121      24.522   5.227   0.919  1.00  0.00           H  
ATOM   2060 1HG  GLU A 121      24.296   7.265   2.270  1.00  0.00           H  
ATOM   2061 2HG  GLU A 121      23.128   6.475   3.309  1.00  0.00           H  
ATOM   2062  N   ALA A 122      21.799   3.713  -0.518  1.00  0.00           N  
ATOM   2063  CA  ALA A 122      21.656   2.873  -1.697  1.00  0.00           C  
ATOM   2064  C   ALA A 122      20.788   3.541  -2.745  1.00  0.00           C  
ATOM   2065  O   ALA A 122      21.077   3.430  -3.940  1.00  0.00           O  
ATOM   2066  CB  ALA A 122      21.042   1.556  -1.328  1.00  0.00           C  
ATOM   2067  H   ALA A 122      21.488   3.367   0.398  1.00  0.00           H  
ATOM   2068  HA  ALA A 122      22.642   2.705  -2.123  1.00  0.00           H  
ATOM   2069 1HB  ALA A 122      20.962   0.975  -2.204  1.00  0.00           H  
ATOM   2070 2HB  ALA A 122      21.678   1.070  -0.614  1.00  0.00           H  
ATOM   2071 3HB  ALA A 122      20.060   1.708  -0.902  1.00  0.00           H  
ATOM   2072  N   LEU A 123      19.734   4.245  -2.316  1.00  0.00           N  
ATOM   2073  CA  LEU A 123      18.870   4.955  -3.245  1.00  0.00           C  
ATOM   2074  C   LEU A 123      19.601   6.143  -3.853  1.00  0.00           C  
ATOM   2075  O   LEU A 123      19.412   6.448  -5.030  1.00  0.00           O  
ATOM   2076  CB  LEU A 123      17.596   5.434  -2.561  1.00  0.00           C  
ATOM   2077  CG  LEU A 123      16.594   4.379  -2.089  1.00  0.00           C  
ATOM   2078  CD1 LEU A 123      15.507   5.111  -1.291  1.00  0.00           C  
ATOM   2079  CD2 LEU A 123      16.008   3.604  -3.291  1.00  0.00           C  
ATOM   2080  H   LEU A 123      19.508   4.221  -1.312  1.00  0.00           H  
ATOM   2081  HA  LEU A 123      18.611   4.282  -4.058  1.00  0.00           H  
ATOM   2082 1HB  LEU A 123      17.889   5.992  -1.681  1.00  0.00           H  
ATOM   2083 2HB  LEU A 123      17.075   6.097  -3.240  1.00  0.00           H  
ATOM   2084  HG  LEU A 123      17.085   3.673  -1.425  1.00  0.00           H  
ATOM   2085 1HD1 LEU A 123      14.780   4.390  -0.917  1.00  0.00           H  
ATOM   2086 2HD1 LEU A 123      15.963   5.629  -0.449  1.00  0.00           H  
ATOM   2087 3HD1 LEU A 123      15.007   5.834  -1.931  1.00  0.00           H  
ATOM   2088 1HD2 LEU A 123      15.292   2.870  -2.923  1.00  0.00           H  
ATOM   2089 2HD2 LEU A 123      15.510   4.283  -3.963  1.00  0.00           H  
ATOM   2090 3HD2 LEU A 123      16.792   3.082  -3.829  1.00  0.00           H  
ATOM   2091  N   VAL A 124      20.451   6.812  -3.054  1.00  0.00           N  
ATOM   2092  CA  VAL A 124      21.222   7.936  -3.577  1.00  0.00           C  
ATOM   2093  C   VAL A 124      22.184   7.438  -4.630  1.00  0.00           C  
ATOM   2094  O   VAL A 124      22.298   8.051  -5.699  1.00  0.00           O  
ATOM   2095  CB  VAL A 124      22.043   8.643  -2.456  1.00  0.00           C  
ATOM   2096  CG1 VAL A 124      23.017   9.629  -3.036  1.00  0.00           C  
ATOM   2097  CG2 VAL A 124      21.133   9.414  -1.566  1.00  0.00           C  
ATOM   2098  H   VAL A 124      20.500   6.555  -2.066  1.00  0.00           H  
ATOM   2099  HA  VAL A 124      20.541   8.652  -4.021  1.00  0.00           H  
ATOM   2100  HB  VAL A 124      22.600   7.900  -1.891  1.00  0.00           H  
ATOM   2101 1HG1 VAL A 124      23.563  10.107  -2.225  1.00  0.00           H  
ATOM   2102 2HG1 VAL A 124      23.726   9.132  -3.694  1.00  0.00           H  
ATOM   2103 3HG1 VAL A 124      22.484  10.377  -3.582  1.00  0.00           H  
ATOM   2104 1HG2 VAL A 124      21.712   9.917  -0.809  1.00  0.00           H  
ATOM   2105 2HG2 VAL A 124      20.604  10.151  -2.162  1.00  0.00           H  
ATOM   2106 3HG2 VAL A 124      20.433   8.759  -1.099  1.00  0.00           H  
ATOM   2107  N   GLU A 125      22.879   6.339  -4.359  1.00  0.00           N  
ATOM   2108  CA  GLU A 125      23.825   5.827  -5.320  1.00  0.00           C  
ATOM   2109  C   GLU A 125      23.104   5.290  -6.542  1.00  0.00           C  
ATOM   2110  O   GLU A 125      23.539   5.532  -7.664  1.00  0.00           O  
ATOM   2111  CB  GLU A 125      24.696   4.745  -4.683  1.00  0.00           C  
ATOM   2112  CG  GLU A 125      25.790   4.154  -5.583  1.00  0.00           C  
ATOM   2113  CD  GLU A 125      26.852   5.151  -6.026  1.00  0.00           C  
ATOM   2114  OE1 GLU A 125      26.910   6.232  -5.481  1.00  0.00           O  
ATOM   2115  OE2 GLU A 125      27.624   4.801  -6.902  1.00  0.00           O1-
ATOM   2116  H   GLU A 125      22.776   5.882  -3.445  1.00  0.00           H  
ATOM   2117  HA  GLU A 125      24.469   6.650  -5.636  1.00  0.00           H  
ATOM   2118 1HB  GLU A 125      25.176   5.147  -3.790  1.00  0.00           H  
ATOM   2119 2HB  GLU A 125      24.055   3.921  -4.358  1.00  0.00           H  
ATOM   2120 1HG  GLU A 125      26.273   3.336  -5.056  1.00  0.00           H  
ATOM   2121 2HG  GLU A 125      25.303   3.737  -6.460  1.00  0.00           H  
ATOM   2122  N   ALA A 126      21.977   4.594  -6.345  1.00  0.00           N  
ATOM   2123  CA  ALA A 126      21.253   4.058  -7.476  1.00  0.00           C  
ATOM   2124  C   ALA A 126      20.728   5.154  -8.378  1.00  0.00           C  
ATOM   2125  O   ALA A 126      20.785   5.021  -9.603  1.00  0.00           O  
ATOM   2126  CB  ALA A 126      20.077   3.246  -6.989  1.00  0.00           C  
ATOM   2127  H   ALA A 126      21.649   4.378  -5.406  1.00  0.00           H  
ATOM   2128  HA  ALA A 126      21.932   3.432  -8.047  1.00  0.00           H  
ATOM   2129 1HB  ALA A 126      19.558   2.847  -7.850  1.00  0.00           H  
ATOM   2130 2HB  ALA A 126      20.418   2.439  -6.350  1.00  0.00           H  
ATOM   2131 3HB  ALA A 126      19.408   3.890  -6.422  1.00  0.00           H  
ATOM   2132  N   ALA A 127      20.211   6.240  -7.785  1.00  0.00           N  
ATOM   2133  CA  ALA A 127      19.681   7.329  -8.571  1.00  0.00           C  
ATOM   2134  C   ALA A 127      20.802   8.042  -9.312  1.00  0.00           C  
ATOM   2135  O   ALA A 127      20.619   8.426 -10.469  1.00  0.00           O  
ATOM   2136  CB  ALA A 127      18.909   8.272  -7.683  1.00  0.00           C  
ATOM   2137  H   ALA A 127      20.140   6.291  -6.766  1.00  0.00           H  
ATOM   2138  HA  ALA A 127      18.997   6.914  -9.305  1.00  0.00           H  
ATOM   2139 1HB  ALA A 127      18.477   9.054  -8.294  1.00  0.00           H  
ATOM   2140 2HB  ALA A 127      18.122   7.733  -7.185  1.00  0.00           H  
ATOM   2141 3HB  ALA A 127      19.578   8.689  -6.939  1.00  0.00           H  
ATOM   2142  N   ARG A 128      21.980   8.186  -8.682  1.00  0.00           N  
ATOM   2143  CA  ARG A 128      23.093   8.838  -9.361  1.00  0.00           C  
ATOM   2144  C   ARG A 128      23.645   7.974 -10.482  1.00  0.00           C  
ATOM   2145  O   ARG A 128      23.979   8.492 -11.552  1.00  0.00           O  
ATOM   2146  CB  ARG A 128      24.224   9.148  -8.393  1.00  0.00           C  
ATOM   2147  CG  ARG A 128      23.934  10.246  -7.424  1.00  0.00           C  
ATOM   2148  CD  ARG A 128      25.003  10.451  -6.435  1.00  0.00           C  
ATOM   2149  NE  ARG A 128      24.634  11.496  -5.486  1.00  0.00           N  
ATOM   2150  CZ  ARG A 128      25.318  11.826  -4.375  1.00  0.00           C  
ATOM   2151  NH1 ARG A 128      26.439  11.199  -4.064  1.00  0.00           N1+
ATOM   2152  NH2 ARG A 128      24.858  12.786  -3.585  1.00  0.00           N  
ATOM   2153  H   ARG A 128      22.083   7.903  -7.703  1.00  0.00           H  
ATOM   2154  HA  ARG A 128      22.734   9.774  -9.784  1.00  0.00           H  
ATOM   2155 1HB  ARG A 128      24.451   8.252  -7.813  1.00  0.00           H  
ATOM   2156 2HB  ARG A 128      25.114   9.416  -8.949  1.00  0.00           H  
ATOM   2157 1HG  ARG A 128      23.765  11.177  -7.958  1.00  0.00           H  
ATOM   2158 2HG  ARG A 128      23.069   9.982  -6.894  1.00  0.00           H  
ATOM   2159 1HD  ARG A 128      25.161   9.521  -5.883  1.00  0.00           H  
ATOM   2160 2HD  ARG A 128      25.920  10.747  -6.938  1.00  0.00           H  
ATOM   2161  HE  ARG A 128      23.781  12.012  -5.677  1.00  0.00           H  
ATOM   2162 1HH1 ARG A 128      26.795  10.462  -4.657  1.00  0.00           H  
ATOM   2163 2HH1 ARG A 128      26.945  11.453  -3.227  1.00  0.00           H  
ATOM   2164 1HH2 ARG A 128      23.972  13.275  -3.808  1.00  0.00           H  
ATOM   2165 2HH2 ARG A 128      25.360  13.041  -2.749  1.00  0.00           H  
ATOM   2166  N   GLN A 129      23.739   6.653 -10.268  1.00  0.00           N  
ATOM   2167  CA  GLN A 129      24.262   5.820 -11.332  1.00  0.00           C  
ATOM   2168  C   GLN A 129      23.278   5.778 -12.476  1.00  0.00           C  
ATOM   2169  O   GLN A 129      23.673   5.908 -13.637  1.00  0.00           O  
ATOM   2170  CB  GLN A 129      24.507   4.377 -10.862  1.00  0.00           C  
ATOM   2171  CG  GLN A 129      25.652   4.180  -9.888  1.00  0.00           C  
ATOM   2172  CD  GLN A 129      25.822   2.707  -9.471  1.00  0.00           C  
ATOM   2173  NE2 GLN A 129      26.661   2.466  -8.472  1.00  0.00           N  
ATOM   2174  OE1 GLN A 129      25.196   1.803 -10.056  1.00  0.00           O  
ATOM   2175  H   GLN A 129      23.490   6.245  -9.364  1.00  0.00           H  
ATOM   2176  HA  GLN A 129      25.193   6.250 -11.694  1.00  0.00           H  
ATOM   2177 1HB  GLN A 129      23.605   4.017 -10.361  1.00  0.00           H  
ATOM   2178 2HB  GLN A 129      24.676   3.735 -11.727  1.00  0.00           H  
ATOM   2179 1HG  GLN A 129      26.567   4.491 -10.366  1.00  0.00           H  
ATOM   2180 2HG  GLN A 129      25.481   4.778  -8.997  1.00  0.00           H  
ATOM   2181 1HE2 GLN A 129      26.812   1.536  -8.152  1.00  0.00           H  
ATOM   2182 2HE2 GLN A 129      27.143   3.246  -7.998  1.00  0.00           H  
ATOM   2183  N   ALA A 130      21.989   5.662 -12.164  1.00  0.00           N  
ATOM   2184  CA  ALA A 130      21.006   5.602 -13.210  1.00  0.00           C  
ATOM   2185  C   ALA A 130      20.946   6.904 -13.981  1.00  0.00           C  
ATOM   2186  O   ALA A 130      20.837   6.863 -15.210  1.00  0.00           O  
ATOM   2187  CB  ALA A 130      19.669   5.258 -12.619  1.00  0.00           C  
ATOM   2188  H   ALA A 130      21.685   5.555 -11.190  1.00  0.00           H  
ATOM   2189  HA  ALA A 130      21.299   4.829 -13.904  1.00  0.00           H  
ATOM   2190 1HB  ALA A 130      18.923   5.185 -13.406  1.00  0.00           H  
ATOM   2191 2HB  ALA A 130      19.738   4.309 -12.093  1.00  0.00           H  
ATOM   2192 3HB  ALA A 130      19.408   6.042 -11.917  1.00  0.00           H  
ATOM   2193  N   GLU A 131      21.057   8.060 -13.307  1.00  0.00           N  
ATOM   2194  CA  GLU A 131      21.018   9.323 -14.021  1.00  0.00           C  
ATOM   2195  C   GLU A 131      22.211   9.462 -14.944  1.00  0.00           C  
ATOM   2196  O   GLU A 131      22.069   9.878 -16.097  1.00  0.00           O  
ATOM   2197  CB  GLU A 131      20.962  10.520 -13.067  1.00  0.00           C  
ATOM   2198  CG  GLU A 131      20.941  11.861 -13.808  1.00  0.00           C  
ATOM   2199  CD  GLU A 131      20.804  13.111 -12.947  1.00  0.00           C  
ATOM   2200  OE1 GLU A 131      20.330  13.056 -11.837  1.00  0.00           O  
ATOM   2201  OE2 GLU A 131      21.226  14.148 -13.419  1.00  0.00           O1-
ATOM   2202  H   GLU A 131      21.113   8.076 -12.284  1.00  0.00           H  
ATOM   2203  HA  GLU A 131      20.115   9.341 -14.627  1.00  0.00           H  
ATOM   2204 1HB  GLU A 131      20.063  10.448 -12.451  1.00  0.00           H  
ATOM   2205 2HB  GLU A 131      21.826  10.499 -12.402  1.00  0.00           H  
ATOM   2206 1HG  GLU A 131      21.868  11.948 -14.366  1.00  0.00           H  
ATOM   2207 2HG  GLU A 131      20.120  11.830 -14.527  1.00  0.00           H  
ATOM   2208  N   ARG A 132      23.408   9.092 -14.470  1.00  0.00           N  
ATOM   2209  CA  ARG A 132      24.578   9.228 -15.329  1.00  0.00           C  
ATOM   2210  C   ARG A 132      24.487   8.342 -16.556  1.00  0.00           C  
ATOM   2211  O   ARG A 132      24.875   8.758 -17.648  1.00  0.00           O  
ATOM   2212  CB  ARG A 132      25.863   8.876 -14.602  1.00  0.00           C  
ATOM   2213  CG  ARG A 132      26.355   9.880 -13.577  1.00  0.00           C  
ATOM   2214  CD  ARG A 132      27.767   9.587 -13.186  1.00  0.00           C  
ATOM   2215  NE  ARG A 132      27.916   8.284 -12.509  1.00  0.00           N  
ATOM   2216  CZ  ARG A 132      27.807   8.065 -11.174  1.00  0.00           C  
ATOM   2217  NH1 ARG A 132      27.557   9.050 -10.342  1.00  0.00           N1+
ATOM   2218  NH2 ARG A 132      27.974   6.843 -10.696  1.00  0.00           N  
ATOM   2219  H   ARG A 132      23.513   8.758 -13.507  1.00  0.00           H  
ATOM   2220  HA  ARG A 132      24.636  10.264 -15.660  1.00  0.00           H  
ATOM   2221 1HB  ARG A 132      25.707   7.932 -14.070  1.00  0.00           H  
ATOM   2222 2HB  ARG A 132      26.652   8.707 -15.331  1.00  0.00           H  
ATOM   2223 1HG  ARG A 132      26.313  10.881 -14.005  1.00  0.00           H  
ATOM   2224 2HG  ARG A 132      25.732   9.837 -12.692  1.00  0.00           H  
ATOM   2225 1HD  ARG A 132      28.386   9.568 -14.085  1.00  0.00           H  
ATOM   2226 2HD  ARG A 132      28.135  10.371 -12.526  1.00  0.00           H  
ATOM   2227  HE  ARG A 132      28.121   7.483 -13.094  1.00  0.00           H  
ATOM   2228 1HH1 ARG A 132      27.432   9.990 -10.686  1.00  0.00           H  
ATOM   2229 2HH1 ARG A 132      27.509   8.861  -9.350  1.00  0.00           H  
ATOM   2230 1HH2 ARG A 132      28.177   6.077 -11.323  1.00  0.00           H  
ATOM   2231 2HH2 ARG A 132      27.899   6.671  -9.696  1.00  0.00           H  
ATOM   2232  N   GLU A 133      23.973   7.126 -16.381  1.00  0.00           N  
ATOM   2233  CA  GLU A 133      23.842   6.199 -17.483  1.00  0.00           C  
ATOM   2234  C   GLU A 133      22.676   6.561 -18.428  1.00  0.00           C  
ATOM   2235  O   GLU A 133      22.788   6.377 -19.643  1.00  0.00           O  
ATOM   2236  CB  GLU A 133      23.687   4.790 -16.917  1.00  0.00           C  
ATOM   2237  CG  GLU A 133      24.945   4.237 -16.197  1.00  0.00           C  
ATOM   2238  CD  GLU A 133      26.141   4.062 -17.090  1.00  0.00           C  
ATOM   2239  OE1 GLU A 133      25.993   3.522 -18.172  1.00  0.00           O  
ATOM   2240  OE2 GLU A 133      27.213   4.458 -16.696  1.00  0.00           O1-
ATOM   2241  H   GLU A 133      23.715   6.817 -15.439  1.00  0.00           H  
ATOM   2242  HA  GLU A 133      24.763   6.236 -18.065  1.00  0.00           H  
ATOM   2243 1HB  GLU A 133      22.876   4.799 -16.187  1.00  0.00           H  
ATOM   2244 2HB  GLU A 133      23.419   4.107 -17.692  1.00  0.00           H  
ATOM   2245 1HG  GLU A 133      25.216   4.935 -15.405  1.00  0.00           H  
ATOM   2246 2HG  GLU A 133      24.703   3.289 -15.725  1.00  0.00           H  
ATOM   2247  N   THR A 134      21.577   7.101 -17.865  1.00  0.00           N  
ATOM   2248  CA  THR A 134      20.389   7.493 -18.629  1.00  0.00           C  
ATOM   2249  C   THR A 134      20.616   8.705 -19.522  1.00  0.00           C  
ATOM   2250  O   THR A 134      20.202   8.676 -20.687  1.00  0.00           O  
ATOM   2251  CB  THR A 134      19.199   7.812 -17.683  1.00  0.00           C  
ATOM   2252  CG2 THR A 134      17.939   8.280 -18.477  1.00  0.00           C  
ATOM   2253  OG1 THR A 134      18.871   6.639 -16.944  1.00  0.00           O  
ATOM   2254  H   THR A 134      21.542   7.195 -16.856  1.00  0.00           H  
ATOM   2255  HA  THR A 134      20.105   6.658 -19.262  1.00  0.00           H  
ATOM   2256  HB  THR A 134      19.492   8.598 -16.986  1.00  0.00           H  
ATOM   2257  HG1 THR A 134      19.630   6.432 -16.361  1.00  0.00           H  
ATOM   2258 1HG2 THR A 134      17.130   8.488 -17.781  1.00  0.00           H  
ATOM   2259 2HG2 THR A 134      18.159   9.188 -19.038  1.00  0.00           H  
ATOM   2260 3HG2 THR A 134      17.632   7.495 -19.168  1.00  0.00           H  
ATOM   2261  N   ARG A 135      21.259   9.750 -18.988  1.00  0.00           N  
ATOM   2262  CA  ARG A 135      21.486  10.996 -19.714  1.00  0.00           C  
ATOM   2263  C   ARG A 135      22.584  10.897 -20.763  1.00  0.00           C  
ATOM   2264  O   ARG A 135      23.722  10.557 -20.441  1.00  0.00           O  
ATOM   2265  CB  ARG A 135      21.854  12.108 -18.748  1.00  0.00           C  
ATOM   2266  CG  ARG A 135      20.719  12.564 -17.835  1.00  0.00           C  
ATOM   2267  CD  ARG A 135      21.153  13.607 -16.873  1.00  0.00           C  
ATOM   2268  NE  ARG A 135      21.512  14.850 -17.526  1.00  0.00           N  
ATOM   2269  CZ  ARG A 135      22.085  15.901 -16.909  1.00  0.00           C  
ATOM   2270  NH1 ARG A 135      22.344  15.860 -15.613  1.00  0.00           N1+
ATOM   2271  NH2 ARG A 135      22.391  16.982 -17.612  1.00  0.00           N  
ATOM   2272  OXT ARG A 135      22.385  11.373 -21.884  1.00  0.00           O1-
ATOM   2273  H   ARG A 135      21.580   9.688 -18.014  1.00  0.00           H  
ATOM   2274  HA  ARG A 135      20.558  11.264 -20.218  1.00  0.00           H  
ATOM   2275 1HB  ARG A 135      22.674  11.761 -18.110  1.00  0.00           H  
ATOM   2276 2HB  ARG A 135      22.220  12.962 -19.313  1.00  0.00           H  
ATOM   2277 1HG  ARG A 135      19.906  12.963 -18.435  1.00  0.00           H  
ATOM   2278 2HG  ARG A 135      20.362  11.704 -17.263  1.00  0.00           H  
ATOM   2279 1HD  ARG A 135      20.342  13.806 -16.170  1.00  0.00           H  
ATOM   2280 2HD  ARG A 135      22.025  13.241 -16.333  1.00  0.00           H  
ATOM   2281  HE  ARG A 135      21.331  14.930 -18.517  1.00  0.00           H  
ATOM   2282 1HH1 ARG A 135      22.088  15.036 -15.043  1.00  0.00           H  
ATOM   2283 2HH1 ARG A 135      22.777  16.649 -15.163  1.00  0.00           H  
ATOM   2284 1HH2 ARG A 135      22.191  17.012 -18.602  1.00  0.00           H  
ATOM   2285 2HH2 ARG A 135      22.821  17.779 -17.163  1.00  0.00           H  
TER   
ATOM   2286  N   SER B   1      24.224  -5.219  35.501  1.00  0.00           N  
ATOM   2287  CA  SER B   1      23.192  -5.681  34.586  1.00  0.00           C  
ATOM   2288  C   SER B   1      21.927  -6.066  35.329  1.00  0.00           C  
ATOM   2289  O   SER B   1      21.936  -6.231  36.550  1.00  0.00           O  
ATOM   2290  CB  SER B   1      23.697  -6.866  33.785  1.00  0.00           C  
ATOM   2291  OG  SER B   1      23.895  -7.981  34.610  1.00  0.00           O  
ATOM   2292 1H   SER B   1      24.876  -4.622  35.011  1.00  0.00           H  
ATOM   2293 2H   SER B   1      23.806  -4.707  36.269  1.00  0.00           H  
ATOM   2294 3H   SER B   1      24.712  -6.030  35.865  1.00  0.00           H  
ATOM   2295  HA  SER B   1      22.956  -4.877  33.884  1.00  0.00           H  
ATOM   2296 1HB  SER B   1      22.977  -7.110  33.005  1.00  0.00           H  
ATOM   2297 2HB  SER B   1      24.633  -6.601  33.295  1.00  0.00           H  
ATOM   2298  HG  SER B   1      24.741  -7.843  35.042  1.00  0.00           H  
ATOM   2299  N   ALA B   2      20.833  -6.225  34.583  1.00  0.00           N  
ATOM   2300  CA  ALA B   2      19.548  -6.584  35.172  1.00  0.00           C  
ATOM   2301  C   ALA B   2      19.614  -7.932  35.869  1.00  0.00           C  
ATOM   2302  O   ALA B   2      19.069  -8.116  36.965  1.00  0.00           O  
ATOM   2303  CB  ALA B   2      18.503  -6.629  34.078  1.00  0.00           C  
ATOM   2304  H   ALA B   2      20.897  -6.100  33.578  1.00  0.00           H  
ATOM   2305  HA  ALA B   2      19.280  -5.831  35.911  1.00  0.00           H  
ATOM   2306 1HB  ALA B   2      17.556  -6.885  34.493  1.00  0.00           H  
ATOM   2307 2HB  ALA B   2      18.436  -5.658  33.590  1.00  0.00           H  
ATOM   2308 3HB  ALA B   2      18.786  -7.386  33.340  1.00  0.00           H  
ATOM   2309  N   GLU B   3      20.346  -8.859  35.265  1.00  0.00           N  
ATOM   2310  CA  GLU B   3      20.470 -10.200  35.787  1.00  0.00           C  
ATOM   2311  C   GLU B   3      21.270 -10.224  37.086  1.00  0.00           C  
ATOM   2312  O   GLU B   3      20.871 -10.892  38.048  1.00  0.00           O  
ATOM   2313  CB  GLU B   3      21.088 -11.084  34.704  1.00  0.00           C  
ATOM   2314  CG  GLU B   3      20.166 -11.268  33.468  1.00  0.00           C  
ATOM   2315  CD  GLU B   3      20.140 -10.039  32.546  1.00  0.00           C  
ATOM   2316  OE1 GLU B   3      20.994  -9.187  32.718  1.00  0.00           O  
ATOM   2317  OE2 GLU B   3      19.266  -9.947  31.695  1.00  0.00           O1-
ATOM   2318  H   GLU B   3      20.799  -8.637  34.373  1.00  0.00           H  
ATOM   2319  HA  GLU B   3      19.466 -10.571  36.001  1.00  0.00           H  
ATOM   2320 1HB  GLU B   3      22.030 -10.648  34.370  1.00  0.00           H  
ATOM   2321 2HB  GLU B   3      21.307 -12.068  35.114  1.00  0.00           H  
ATOM   2322 1HG  GLU B   3      20.511 -12.128  32.892  1.00  0.00           H  
ATOM   2323 2HG  GLU B   3      19.156 -11.481  33.814  1.00  0.00           H  
ATOM   2324  N   GLU B   4      22.359  -9.447  37.150  1.00  0.00           N  
ATOM   2325  CA  GLU B   4      23.144  -9.411  38.379  1.00  0.00           C  
ATOM   2326  C   GLU B   4      22.373  -8.708  39.487  1.00  0.00           C  
ATOM   2327  O   GLU B   4      22.464  -9.114  40.652  1.00  0.00           O  
ATOM   2328  CB  GLU B   4      24.481  -8.705  38.143  1.00  0.00           C  
ATOM   2329  CG  GLU B   4      25.446  -9.468  37.247  1.00  0.00           C  
ATOM   2330  CD  GLU B   4      26.588  -8.620  36.761  1.00  0.00           C  
ATOM   2331  OE1 GLU B   4      26.342  -7.671  36.057  1.00  0.00           O  
ATOM   2332  OE2 GLU B   4      27.710  -8.922  37.096  1.00  0.00           O1-
ATOM   2333  H   GLU B   4      22.671  -8.940  36.324  1.00  0.00           H  
ATOM   2334  HA  GLU B   4      23.324 -10.436  38.699  1.00  0.00           H  
ATOM   2335 1HB  GLU B   4      24.302  -7.730  37.689  1.00  0.00           H  
ATOM   2336 2HB  GLU B   4      24.976  -8.535  39.099  1.00  0.00           H  
ATOM   2337 1HG  GLU B   4      25.847 -10.315  37.801  1.00  0.00           H  
ATOM   2338 2HG  GLU B   4      24.898  -9.856  36.389  1.00  0.00           H  
ATOM   2339  N   LEU B   5      21.591  -7.677  39.161  1.00  0.00           N  
ATOM   2340  CA  LEU B   5      20.840  -7.016  40.207  1.00  0.00           C  
ATOM   2341  C   LEU B   5      19.828  -7.962  40.826  1.00  0.00           C  
ATOM   2342  O   LEU B   5      19.671  -7.996  42.052  1.00  0.00           O  
ATOM   2343  CB  LEU B   5      20.097  -5.801  39.673  1.00  0.00           C  
ATOM   2344  CG  LEU B   5      20.895  -4.568  39.252  1.00  0.00           C  
ATOM   2345  CD1 LEU B   5      19.948  -3.600  38.514  1.00  0.00           C  
ATOM   2346  CD2 LEU B   5      21.473  -3.886  40.494  1.00  0.00           C  
ATOM   2347  H   LEU B   5      21.562  -7.331  38.194  1.00  0.00           H  
ATOM   2348  HA  LEU B   5      21.536  -6.714  40.990  1.00  0.00           H  
ATOM   2349 1HB  LEU B   5      19.489  -6.119  38.823  1.00  0.00           H  
ATOM   2350 2HB  LEU B   5      19.461  -5.485  40.440  1.00  0.00           H  
ATOM   2351  HG  LEU B   5      21.699  -4.850  38.586  1.00  0.00           H  
ATOM   2352 1HD1 LEU B   5      20.500  -2.708  38.210  1.00  0.00           H  
ATOM   2353 2HD1 LEU B   5      19.550  -4.088  37.632  1.00  0.00           H  
ATOM   2354 3HD1 LEU B   5      19.131  -3.301  39.171  1.00  0.00           H  
ATOM   2355 1HD2 LEU B   5      22.025  -2.994  40.185  1.00  0.00           H  
ATOM   2356 2HD2 LEU B   5      20.658  -3.588  41.161  1.00  0.00           H  
ATOM   2357 3HD2 LEU B   5      22.145  -4.554  41.016  1.00  0.00           H  
ATOM   2358  N   LEU B   6      19.156  -8.764  39.987  1.00  0.00           N  
ATOM   2359  CA  LEU B   6      18.181  -9.711  40.500  1.00  0.00           C  
ATOM   2360  C   LEU B   6      18.848 -10.783  41.334  1.00  0.00           C  
ATOM   2361  O   LEU B   6      18.283 -11.205  42.348  1.00  0.00           O  
ATOM   2362  CB  LEU B   6      17.391 -10.319  39.344  1.00  0.00           C  
ATOM   2363  CG  LEU B   6      16.398  -9.364  38.645  1.00  0.00           C  
ATOM   2364  CD1 LEU B   6      15.933  -9.992  37.380  1.00  0.00           C  
ATOM   2365  CD2 LEU B   6      15.190  -9.110  39.541  1.00  0.00           C  
ATOM   2366  H   LEU B   6      19.290  -8.668  38.974  1.00  0.00           H  
ATOM   2367  HA  LEU B   6      17.501  -9.176  41.148  1.00  0.00           H  
ATOM   2368 1HB  LEU B   6      18.104 -10.663  38.592  1.00  0.00           H  
ATOM   2369 2HB  LEU B   6      16.832 -11.181  39.713  1.00  0.00           H  
ATOM   2370  HG  LEU B   6      16.895  -8.418  38.412  1.00  0.00           H  
ATOM   2371 1HD1 LEU B   6      15.233  -9.333  36.869  1.00  0.00           H  
ATOM   2372 2HD1 LEU B   6      16.812 -10.158  36.768  1.00  0.00           H  
ATOM   2373 3HD1 LEU B   6      15.457 -10.927  37.569  1.00  0.00           H  
ATOM   2374 1HD2 LEU B   6      14.516  -8.463  39.027  1.00  0.00           H  
ATOM   2375 2HD2 LEU B   6      14.698 -10.037  39.757  1.00  0.00           H  
ATOM   2376 3HD2 LEU B   6      15.474  -8.657  40.469  1.00  0.00           H  
ATOM   2377  N   ARG B   7      20.043 -11.224  40.938  1.00  0.00           N  
ATOM   2378  CA  ARG B   7      20.738 -12.227  41.721  1.00  0.00           C  
ATOM   2379  C   ARG B   7      21.061 -11.679  43.109  1.00  0.00           C  
ATOM   2380  O   ARG B   7      20.888 -12.388  44.103  1.00  0.00           O  
ATOM   2381  CB  ARG B   7      22.021 -12.659  41.026  1.00  0.00           C  
ATOM   2382  CG  ARG B   7      22.752 -13.813  41.694  1.00  0.00           C  
ATOM   2383  CD  ARG B   7      23.820 -14.365  40.821  1.00  0.00           C  
ATOM   2384  NE  ARG B   7      23.282 -14.905  39.582  1.00  0.00           N  
ATOM   2385  CZ  ARG B   7      23.425 -14.331  38.372  1.00  0.00           C  
ATOM   2386  NH1 ARG B   7      24.089 -13.203  38.253  1.00  0.00           N1+
ATOM   2387  NH2 ARG B   7      22.897 -14.902  37.303  1.00  0.00           N  
ATOM   2388  H   ARG B   7      20.438 -10.896  40.050  1.00  0.00           H  
ATOM   2389  HA  ARG B   7      20.086 -13.085  41.840  1.00  0.00           H  
ATOM   2390 1HB  ARG B   7      21.797 -12.958  40.003  1.00  0.00           H  
ATOM   2391 2HB  ARG B   7      22.710 -11.816  40.977  1.00  0.00           H  
ATOM   2392 1HG  ARG B   7      23.212 -13.465  42.619  1.00  0.00           H  
ATOM   2393 2HG  ARG B   7      22.045 -14.612  41.918  1.00  0.00           H  
ATOM   2394 1HD  ARG B   7      24.528 -13.577  40.569  1.00  0.00           H  
ATOM   2395 2HD  ARG B   7      24.339 -15.166  41.344  1.00  0.00           H  
ATOM   2396  HE  ARG B   7      22.764 -15.772  39.633  1.00  0.00           H  
ATOM   2397 1HH1 ARG B   7      24.493 -12.766  39.070  1.00  0.00           H  
ATOM   2398 2HH1 ARG B   7      24.196 -12.773  37.346  1.00  0.00           H  
ATOM   2399 1HH2 ARG B   7      22.386 -15.770  37.394  1.00  0.00           H  
ATOM   2400 2HH2 ARG B   7      23.004 -14.472  36.396  1.00  0.00           H  
ATOM   2401  N   ARG B   8      21.508 -10.415  43.183  1.00  0.00           N  
ATOM   2402  CA  ARG B   8      21.851  -9.805  44.464  1.00  0.00           C  
ATOM   2403  C   ARG B   8      20.615  -9.669  45.351  1.00  0.00           C  
ATOM   2404  O   ARG B   8      20.680  -9.936  46.557  1.00  0.00           O  
ATOM   2405  CB  ARG B   8      22.478  -8.435  44.255  1.00  0.00           C  
ATOM   2406  CG  ARG B   8      23.867  -8.454  43.637  1.00  0.00           C  
ATOM   2407  CD  ARG B   8      24.912  -8.769  44.645  1.00  0.00           C  
ATOM   2408  NE  ARG B   8      24.954  -7.779  45.710  1.00  0.00           N  
ATOM   2409  CZ  ARG B   8      25.631  -6.616  45.646  1.00  0.00           C  
ATOM   2410  NH1 ARG B   8      26.315  -6.311  44.566  1.00  0.00           N1+
ATOM   2411  NH2 ARG B   8      25.606  -5.781  46.670  1.00  0.00           N  
ATOM   2412  H   ARG B   8      21.673  -9.900  42.312  1.00  0.00           H  
ATOM   2413  HA  ARG B   8      22.583 -10.437  44.967  1.00  0.00           H  
ATOM   2414 1HB  ARG B   8      21.838  -7.837  43.608  1.00  0.00           H  
ATOM   2415 2HB  ARG B   8      22.550  -7.918  45.212  1.00  0.00           H  
ATOM   2416 1HG  ARG B   8      23.907  -9.212  42.854  1.00  0.00           H  
ATOM   2417 2HG  ARG B   8      24.089  -7.477  43.207  1.00  0.00           H  
ATOM   2418 1HD  ARG B   8      24.706  -9.741  45.091  1.00  0.00           H  
ATOM   2419 2HD  ARG B   8      25.888  -8.791  44.162  1.00  0.00           H  
ATOM   2420  HE  ARG B   8      24.439  -7.978  46.557  1.00  0.00           H  
ATOM   2421 1HH1 ARG B   8      26.334  -6.950  43.783  1.00  0.00           H  
ATOM   2422 2HH1 ARG B   8      26.822  -5.440  44.519  1.00  0.00           H  
ATOM   2423 1HH2 ARG B   8      25.080  -6.015  47.501  1.00  0.00           H  
ATOM   2424 2HH2 ARG B   8      26.113  -4.910  46.623  1.00  0.00           H  
ATOM   2425  N   SER B   9      19.481  -9.290  44.750  1.00  0.00           N  
ATOM   2426  CA  SER B   9      18.237  -9.123  45.487  1.00  0.00           C  
ATOM   2427  C   SER B   9      17.805 -10.468  46.078  1.00  0.00           C  
ATOM   2428  O   SER B   9      17.403 -10.533  47.250  1.00  0.00           O  
ATOM   2429  CB  SER B   9      17.180  -8.508  44.589  1.00  0.00           C  
ATOM   2430  OG  SER B   9      15.971  -8.282  45.278  1.00  0.00           O  
ATOM   2431  H   SER B   9      19.502  -9.049  43.752  1.00  0.00           H  
ATOM   2432  HA  SER B   9      18.411  -8.434  46.308  1.00  0.00           H  
ATOM   2433 1HB  SER B   9      17.561  -7.561  44.208  1.00  0.00           H  
ATOM   2434 2HB  SER B   9      17.007  -9.150  43.731  1.00  0.00           H  
ATOM   2435  HG  SER B   9      15.428  -9.082  45.171  1.00  0.00           H  
ATOM   2436  N   ARG B  10      17.920 -11.555  45.292  1.00  0.00           N  
ATOM   2437  CA  ARG B  10      17.573 -12.873  45.807  1.00  0.00           C  
ATOM   2438  C   ARG B  10      18.466 -13.274  46.971  1.00  0.00           C  
ATOM   2439  O   ARG B  10      17.974 -13.828  47.960  1.00  0.00           O  
ATOM   2440  CB  ARG B  10      17.696 -13.967  44.754  1.00  0.00           C  
ATOM   2441  CG  ARG B  10      16.645 -13.979  43.684  1.00  0.00           C  
ATOM   2442  CD  ARG B  10      16.653 -15.261  42.897  1.00  0.00           C  
ATOM   2443  NE  ARG B  10      17.893 -15.472  42.133  1.00  0.00           N  
ATOM   2444  CZ  ARG B  10      18.135 -14.992  40.890  1.00  0.00           C  
ATOM   2445  NH1 ARG B  10      17.252 -14.239  40.280  1.00  0.00           N1+
ATOM   2446  NH2 ARG B  10      19.277 -15.288  40.278  1.00  0.00           N  
ATOM   2447  H   ARG B  10      18.213 -11.443  44.316  1.00  0.00           H  
ATOM   2448  HA  ARG B  10      16.540 -12.841  46.154  1.00  0.00           H  
ATOM   2449 1HB  ARG B  10      18.656 -13.857  44.249  1.00  0.00           H  
ATOM   2450 2HB  ARG B  10      17.696 -14.940  45.240  1.00  0.00           H  
ATOM   2451 1HG  ARG B  10      15.665 -13.874  44.140  1.00  0.00           H  
ATOM   2452 2HG  ARG B  10      16.812 -13.155  43.000  1.00  0.00           H  
ATOM   2453 1HD  ARG B  10      16.549 -16.092  43.595  1.00  0.00           H  
ATOM   2454 2HD  ARG B  10      15.811 -15.282  42.210  1.00  0.00           H  
ATOM   2455  HE  ARG B  10      18.605 -16.051  42.554  1.00  0.00           H  
ATOM   2456 1HH1 ARG B  10      16.358 -14.005  40.734  1.00  0.00           H  
ATOM   2457 2HH1 ARG B  10      17.435 -13.889  39.354  1.00  0.00           H  
ATOM   2458 1HH2 ARG B  10      19.960 -15.874  40.738  1.00  0.00           H  
ATOM   2459 2HH2 ARG B  10      19.459 -14.934  39.346  1.00  0.00           H  
ATOM   2460  N   GLU B  11      19.770 -12.970  46.893  1.00  0.00           N  
ATOM   2461  CA  GLU B  11      20.654 -13.355  47.984  1.00  0.00           C  
ATOM   2462  C   GLU B  11      20.318 -12.590  49.258  1.00  0.00           C  
ATOM   2463  O   GLU B  11      20.326 -13.179  50.345  1.00  0.00           O  
ATOM   2464  CB  GLU B  11      22.126 -13.120  47.623  1.00  0.00           C  
ATOM   2465  CG  GLU B  11      22.681 -14.027  46.510  1.00  0.00           C  
ATOM   2466  CD  GLU B  11      22.661 -15.502  46.823  1.00  0.00           C  
ATOM   2467  OE1 GLU B  11      23.169 -15.897  47.844  1.00  0.00           O  
ATOM   2468  OE2 GLU B  11      22.078 -16.235  46.038  1.00  0.00           O1-
ATOM   2469  H   GLU B  11      20.149 -12.555  46.033  1.00  0.00           H  
ATOM   2470  HA  GLU B  11      20.515 -14.415  48.179  1.00  0.00           H  
ATOM   2471 1HB  GLU B  11      22.251 -12.084  47.298  1.00  0.00           H  
ATOM   2472 2HB  GLU B  11      22.743 -13.260  48.509  1.00  0.00           H  
ATOM   2473 1HG  GLU B  11      22.101 -13.869  45.614  1.00  0.00           H  
ATOM   2474 2HG  GLU B  11      23.705 -13.722  46.295  1.00  0.00           H  
ATOM   2475  N   TYR B  12      19.950 -11.304  49.142  1.00  0.00           N  
ATOM   2476  CA  TYR B  12      19.609 -10.544  50.338  1.00  0.00           C  
ATOM   2477  C   TYR B  12      18.339 -11.093  50.984  1.00  0.00           C  
ATOM   2478  O   TYR B  12      18.266 -11.218  52.214  1.00  0.00           O  
ATOM   2479  CB  TYR B  12      19.440  -9.061  50.002  1.00  0.00           C  
ATOM   2480  CG  TYR B  12      20.742  -8.293  49.954  1.00  0.00           C  
ATOM   2481  CD1 TYR B  12      21.295  -7.939  48.732  1.00  0.00           C  
ATOM   2482  CD2 TYR B  12      21.384  -7.943  51.133  1.00  0.00           C  
ATOM   2483  CE1 TYR B  12      22.485  -7.238  48.688  1.00  0.00           C  
ATOM   2484  CE2 TYR B  12      22.574  -7.242  51.089  1.00  0.00           C  
ATOM   2485  CZ  TYR B  12      23.123  -6.890  49.873  1.00  0.00           C  
ATOM   2486  OH  TYR B  12      24.308  -6.192  49.830  1.00  0.00           O  
ATOM   2487  H   TYR B  12      20.002 -10.845  48.224  1.00  0.00           H  
ATOM   2488  HA  TYR B  12      20.418 -10.657  51.058  1.00  0.00           H  
ATOM   2489 1HB  TYR B  12      18.950  -8.961  49.032  1.00  0.00           H  
ATOM   2490 2HB  TYR B  12      18.795  -8.591  50.744  1.00  0.00           H  
ATOM   2491  HD1 TYR B  12      20.790  -8.215  47.805  1.00  0.00           H  
ATOM   2492  HD2 TYR B  12      20.951  -8.222  52.093  1.00  0.00           H  
ATOM   2493  HE1 TYR B  12      22.918  -6.961  47.728  1.00  0.00           H  
ATOM   2494  HE2 TYR B  12      23.079  -6.968  52.016  1.00  0.00           H  
ATOM   2495  HH  TYR B  12      24.617  -6.031  50.725  1.00  0.00           H  
ATOM   2496  N   LEU B  13      17.350 -11.475  50.164  1.00  0.00           N  
ATOM   2497  CA  LEU B  13      16.113 -12.018  50.709  1.00  0.00           C  
ATOM   2498  C   LEU B  13      16.372 -13.345  51.412  1.00  0.00           C  
ATOM   2499  O   LEU B  13      15.851 -13.577  52.510  1.00  0.00           O  
ATOM   2500  CB  LEU B  13      15.064 -12.177  49.584  1.00  0.00           C  
ATOM   2501  CG  LEU B  13      13.643 -12.793  49.954  1.00  0.00           C  
ATOM   2502  CD1 LEU B  13      12.959 -11.968  51.021  1.00  0.00           C  
ATOM   2503  CD2 LEU B  13      12.755 -12.817  48.683  1.00  0.00           C  
ATOM   2504  H   LEU B  13      17.443 -11.320  49.154  1.00  0.00           H  
ATOM   2505  HA  LEU B  13      15.736 -11.313  51.443  1.00  0.00           H  
ATOM   2506 1HB  LEU B  13      14.894 -11.194  49.143  1.00  0.00           H  
ATOM   2507 2HB  LEU B  13      15.502 -12.814  48.811  1.00  0.00           H  
ATOM   2508  HG  LEU B  13      13.770 -13.812  50.330  1.00  0.00           H  
ATOM   2509 1HD1 LEU B  13      11.978 -12.404  51.250  1.00  0.00           H  
ATOM   2510 2HD1 LEU B  13      13.560 -11.955  51.925  1.00  0.00           H  
ATOM   2511 3HD1 LEU B  13      12.835 -10.963  50.653  1.00  0.00           H  
ATOM   2512 1HD2 LEU B  13      11.789 -13.250  48.938  1.00  0.00           H  
ATOM   2513 2HD2 LEU B  13      12.609 -11.803  48.305  1.00  0.00           H  
ATOM   2514 3HD2 LEU B  13      13.230 -13.424  47.911  1.00  0.00           H  
ATOM   2515  N   LYS B  14      17.185 -14.220  50.807  1.00  0.00           N  
ATOM   2516  CA  LYS B  14      17.486 -15.500  51.434  1.00  0.00           C  
ATOM   2517  C   LYS B  14      18.233 -15.326  52.755  1.00  0.00           C  
ATOM   2518  O   LYS B  14      17.940 -16.032  53.727  1.00  0.00           O  
ATOM   2519  CB  LYS B  14      18.307 -16.380  50.502  1.00  0.00           C  
ATOM   2520  CG  LYS B  14      17.534 -16.949  49.308  1.00  0.00           C  
ATOM   2521  CD  LYS B  14      18.371 -17.972  48.533  1.00  0.00           C  
ATOM   2522  CE  LYS B  14      19.510 -17.293  47.776  1.00  0.00           C  
ATOM   2523  NZ  LYS B  14      20.267 -18.233  46.902  1.00  0.00           N1+
ATOM   2524  H   LYS B  14      17.576 -13.999  49.885  1.00  0.00           H  
ATOM   2525  HA  LYS B  14      16.546 -16.004  51.649  1.00  0.00           H  
ATOM   2526 1HB  LYS B  14      19.130 -15.777  50.119  1.00  0.00           H  
ATOM   2527 2HB  LYS B  14      18.739 -17.208  51.063  1.00  0.00           H  
ATOM   2528 1HG  LYS B  14      16.626 -17.432  49.669  1.00  0.00           H  
ATOM   2529 2HG  LYS B  14      17.246 -16.140  48.642  1.00  0.00           H  
ATOM   2530 1HD  LYS B  14      18.789 -18.703  49.224  1.00  0.00           H  
ATOM   2531 2HD  LYS B  14      17.735 -18.494  47.818  1.00  0.00           H  
ATOM   2532 1HE  LYS B  14      19.100 -16.490  47.158  1.00  0.00           H  
ATOM   2533 2HE  LYS B  14      20.214 -16.867  48.482  1.00  0.00           H  
ATOM   2534 1HZ  LYS B  14      21.007 -17.678  46.447  1.00  0.00           H  
ATOM   2535 2HZ  LYS B  14      20.684 -18.965  47.455  1.00  0.00           H  
ATOM   2536 3HZ  LYS B  14      19.661 -18.636  46.206  1.00  0.00           H  
ATOM   2537  N   LYS B  15      19.183 -14.374  52.806  1.00  0.00           N  
ATOM   2538  CA  LYS B  15      19.948 -14.132  54.024  1.00  0.00           C  
ATOM   2539  C   LYS B  15      19.014 -13.738  55.147  1.00  0.00           C  
ATOM   2540  O   LYS B  15      19.098 -14.291  56.253  1.00  0.00           O  
ATOM   2541  CB  LYS B  15      20.992 -13.027  53.792  1.00  0.00           C  
ATOM   2542  CG  LYS B  15      21.914 -12.686  55.004  1.00  0.00           C  
ATOM   2543  CD  LYS B  15      22.940 -11.597  54.610  1.00  0.00           C  
ATOM   2544  CE  LYS B  15      24.001 -11.302  55.709  1.00  0.00           C  
ATOM   2545  NZ  LYS B  15      23.444 -10.586  56.921  1.00  0.00           N1+
ATOM   2546  H   LYS B  15      19.417 -13.845  51.959  1.00  0.00           H  
ATOM   2547  HA  LYS B  15      20.457 -15.054  54.307  1.00  0.00           H  
ATOM   2548 1HB  LYS B  15      21.632 -13.312  52.955  1.00  0.00           H  
ATOM   2549 2HB  LYS B  15      20.481 -12.109  53.500  1.00  0.00           H  
ATOM   2550 1HG  LYS B  15      21.305 -12.324  55.839  1.00  0.00           H  
ATOM   2551 2HG  LYS B  15      22.443 -13.582  55.329  1.00  0.00           H  
ATOM   2552 1HD  LYS B  15      23.463 -11.912  53.704  1.00  0.00           H  
ATOM   2553 2HD  LYS B  15      22.406 -10.672  54.388  1.00  0.00           H  
ATOM   2554 1HE  LYS B  15      24.451 -12.239  56.031  1.00  0.00           H  
ATOM   2555 2HE  LYS B  15      24.776 -10.675  55.267  1.00  0.00           H  
ATOM   2556 1HZ  LYS B  15      24.193 -10.418  57.574  1.00  0.00           H  
ATOM   2557 2HZ  LYS B  15      23.042  -9.709  56.647  1.00  0.00           H  
ATOM   2558 3HZ  LYS B  15      22.726 -11.144  57.404  1.00  0.00           H  
ATOM   2559  N   VAL B  16      18.096 -12.819  54.873  1.00  0.00           N  
ATOM   2560  CA  VAL B  16      17.171 -12.379  55.893  1.00  0.00           C  
ATOM   2561  C   VAL B  16      16.246 -13.498  56.323  1.00  0.00           C  
ATOM   2562  O   VAL B  16      15.988 -13.634  57.509  1.00  0.00           O  
ATOM   2563  CB  VAL B  16      16.403 -11.143  55.465  1.00  0.00           C  
ATOM   2564  CG1 VAL B  16      15.308 -10.785  56.496  1.00  0.00           C  
ATOM   2565  CG2 VAL B  16      17.390  -9.964  55.328  1.00  0.00           C  
ATOM   2566  H   VAL B  16      18.066 -12.395  53.932  1.00  0.00           H  
ATOM   2567  HA  VAL B  16      17.777 -12.098  56.770  1.00  0.00           H  
ATOM   2568  HB  VAL B  16      15.926 -11.354  54.510  1.00  0.00           H  
ATOM   2569 1HG1 VAL B  16      14.783  -9.905  56.154  1.00  0.00           H  
ATOM   2570 2HG1 VAL B  16      14.603 -11.602  56.603  1.00  0.00           H  
ATOM   2571 3HG1 VAL B  16      15.770 -10.583  57.462  1.00  0.00           H  
ATOM   2572 1HG2 VAL B  16      16.868  -9.067  55.009  1.00  0.00           H  
ATOM   2573 2HG2 VAL B  16      17.863  -9.780  56.290  1.00  0.00           H  
ATOM   2574 3HG2 VAL B  16      18.157 -10.214  54.596  1.00  0.00           H  
ATOM   2575  N   LYS B  17      15.702 -14.269  55.362  1.00  0.00           N  
ATOM   2576  CA  LYS B  17      14.803 -15.354  55.716  1.00  0.00           C  
ATOM   2577  C   LYS B  17      15.447 -16.303  56.713  1.00  0.00           C  
ATOM   2578  O   LYS B  17      14.823 -16.646  57.723  1.00  0.00           O  
ATOM   2579  CB  LYS B  17      14.372 -16.120  54.464  1.00  0.00           C  
ATOM   2580  CG  LYS B  17      13.403 -17.264  54.730  1.00  0.00           C  
ATOM   2581  CD  LYS B  17      12.768 -17.762  53.440  1.00  0.00           C  
ATOM   2582  CE  LYS B  17      11.729 -18.840  53.713  1.00  0.00           C  
ATOM   2583  NZ  LYS B  17      12.346 -20.086  54.243  1.00  0.00           N1+
ATOM   2584  H   LYS B  17      15.913 -14.093  54.376  1.00  0.00           H  
ATOM   2585  HA  LYS B  17      13.922 -14.931  56.184  1.00  0.00           H  
ATOM   2586 1HB  LYS B  17      13.895 -15.434  53.764  1.00  0.00           H  
ATOM   2587 2HB  LYS B  17      15.251 -16.534  53.970  1.00  0.00           H  
ATOM   2588 1HG  LYS B  17      13.935 -18.090  55.204  1.00  0.00           H  
ATOM   2589 2HG  LYS B  17      12.617 -16.927  55.405  1.00  0.00           H  
ATOM   2590 1HD  LYS B  17      12.288 -16.928  52.925  1.00  0.00           H  
ATOM   2591 2HD  LYS B  17      13.540 -18.171  52.789  1.00  0.00           H  
ATOM   2592 1HE  LYS B  17      11.004 -18.471  54.437  1.00  0.00           H  
ATOM   2593 2HE  LYS B  17      11.199 -19.076  52.790  1.00  0.00           H  
ATOM   2594 1HZ  LYS B  17      11.626 -20.774  54.410  1.00  0.00           H  
ATOM   2595 2HZ  LYS B  17      13.008 -20.447  53.569  1.00  0.00           H  
ATOM   2596 3HZ  LYS B  17      12.825 -19.883  55.109  1.00  0.00           H  
ATOM   2597  N   GLU B  18      16.698 -16.708  56.461  1.00  0.00           N  
ATOM   2598  CA  GLU B  18      17.360 -17.612  57.393  1.00  0.00           C  
ATOM   2599  C   GLU B  18      17.531 -16.976  58.761  1.00  0.00           C  
ATOM   2600  O   GLU B  18      17.297 -17.627  59.786  1.00  0.00           O  
ATOM   2601  CB  GLU B  18      18.724 -18.057  56.869  1.00  0.00           C  
ATOM   2602  CG  GLU B  18      19.450 -19.023  57.820  1.00  0.00           C  
ATOM   2603  CD  GLU B  18      20.735 -19.560  57.274  1.00  0.00           C  
ATOM   2604  OE1 GLU B  18      21.038 -19.308  56.135  1.00  0.00           O  
ATOM   2605  OE2 GLU B  18      21.434 -20.219  58.018  1.00  0.00           O1-
ATOM   2606  H   GLU B  18      17.172 -16.407  55.600  1.00  0.00           H  
ATOM   2607  HA  GLU B  18      16.732 -18.497  57.508  1.00  0.00           H  
ATOM   2608 1HB  GLU B  18      18.598 -18.546  55.904  1.00  0.00           H  
ATOM   2609 2HB  GLU B  18      19.356 -17.178  56.714  1.00  0.00           H  
ATOM   2610 1HG  GLU B  18      19.674 -18.492  58.744  1.00  0.00           H  
ATOM   2611 2HG  GLU B  18      18.780 -19.849  58.065  1.00  0.00           H  
ATOM   2612  N   GLU B  19      17.923 -15.698  58.791  1.00  0.00           N  
ATOM   2613  CA  GLU B  19      18.118 -15.020  60.058  1.00  0.00           C  
ATOM   2614  C   GLU B  19      16.813 -14.897  60.836  1.00  0.00           C  
ATOM   2615  O   GLU B  19      16.813 -15.072  62.055  1.00  0.00           O  
ATOM   2616  CB  GLU B  19      18.706 -13.636  59.828  1.00  0.00           C  
ATOM   2617  CG  GLU B  19      20.143 -13.632  59.340  1.00  0.00           C  
ATOM   2618  CD  GLU B  19      20.622 -12.254  59.011  1.00  0.00           C  
ATOM   2619  OE1 GLU B  19      19.837 -11.337  59.151  1.00  0.00           O  
ATOM   2620  OE2 GLU B  19      21.758 -12.109  58.608  1.00  0.00           O1-
ATOM   2621  H   GLU B  19      18.142 -15.207  57.916  1.00  0.00           H  
ATOM   2622  HA  GLU B  19      18.819 -15.602  60.652  1.00  0.00           H  
ATOM   2623 1HB  GLU B  19      18.103 -13.110  59.087  1.00  0.00           H  
ATOM   2624 2HB  GLU B  19      18.660 -13.060  60.751  1.00  0.00           H  
ATOM   2625 1HG  GLU B  19      20.774 -14.047  60.119  1.00  0.00           H  
ATOM   2626 2HG  GLU B  19      20.231 -14.267  58.465  1.00  0.00           H  
ATOM   2627  N   GLN B  20      15.698 -14.630  60.143  1.00  0.00           N  
ATOM   2628  CA  GLN B  20      14.407 -14.498  60.808  1.00  0.00           C  
ATOM   2629  C   GLN B  20      13.946 -15.825  61.406  1.00  0.00           C  
ATOM   2630  O   GLN B  20      13.379 -15.851  62.509  1.00  0.00           O  
ATOM   2631  CB  GLN B  20      13.365 -13.949  59.820  1.00  0.00           C  
ATOM   2632  CG  GLN B  20      13.596 -12.490  59.437  1.00  0.00           C  
ATOM   2633  CD  GLN B  20      13.353 -11.597  60.581  1.00  0.00           C  
ATOM   2634  NE2 GLN B  20      14.396 -10.920  61.055  1.00  0.00           N  
ATOM   2635  OE1 GLN B  20      12.215 -11.553  61.075  1.00  0.00           O  
ATOM   2636  H   GLN B  20      15.780 -14.453  59.138  1.00  0.00           H  
ATOM   2637  HA  GLN B  20      14.516 -13.790  61.624  1.00  0.00           H  
ATOM   2638 1HB  GLN B  20      13.397 -14.541  58.902  1.00  0.00           H  
ATOM   2639 2HB  GLN B  20      12.368 -14.047  60.240  1.00  0.00           H  
ATOM   2640 1HG  GLN B  20      14.628 -12.362  59.134  1.00  0.00           H  
ATOM   2641 2HG  GLN B  20      12.923 -12.214  58.623  1.00  0.00           H  
ATOM   2642 1HE2 GLN B  20      14.317 -10.328  61.868  1.00  0.00           H  
ATOM   2643 2HE2 GLN B  20      15.292 -11.039  60.620  1.00  0.00           H  
ATOM   2644  N   GLU B  21      14.220 -16.934  60.718  1.00  0.00           N  
ATOM   2645  CA  GLU B  21      13.849 -18.240  61.245  1.00  0.00           C  
ATOM   2646  C   GLU B  21      14.672 -18.552  62.495  1.00  0.00           C  
ATOM   2647  O   GLU B  21      14.137 -19.036  63.506  1.00  0.00           O  
ATOM   2648  CB  GLU B  21      14.065 -19.301  60.165  1.00  0.00           C  
ATOM   2649  CG  GLU B  21      13.080 -19.190  58.999  1.00  0.00           C  
ATOM   2650  CD  GLU B  21      13.425 -20.067  57.820  1.00  0.00           C  
ATOM   2651  OE1 GLU B  21      14.432 -20.735  57.862  1.00  0.00           O  
ATOM   2652  OE2 GLU B  21      12.676 -20.044  56.858  1.00  0.00           O1-
ATOM   2653  H   GLU B  21      14.629 -16.855  59.777  1.00  0.00           H  
ATOM   2654  HA  GLU B  21      12.795 -18.220  61.518  1.00  0.00           H  
ATOM   2655 1HB  GLU B  21      15.078 -19.202  59.761  1.00  0.00           H  
ATOM   2656 2HB  GLU B  21      13.980 -20.295  60.601  1.00  0.00           H  
ATOM   2657 1HG  GLU B  21      12.092 -19.469  59.361  1.00  0.00           H  
ATOM   2658 2HG  GLU B  21      13.033 -18.156  58.669  1.00  0.00           H  
ATOM   2659  N   ARG B  22      15.964 -18.204  62.451  1.00  0.00           N  
ATOM   2660  CA  ARG B  22      16.842 -18.429  63.584  1.00  0.00           C  
ATOM   2661  C   ARG B  22      16.488 -17.523  64.756  1.00  0.00           C  
ATOM   2662  O   ARG B  22      16.542 -17.962  65.909  1.00  0.00           O  
ATOM   2663  CB  ARG B  22      18.295 -18.221  63.191  1.00  0.00           C  
ATOM   2664  CG  ARG B  22      18.870 -19.315  62.291  1.00  0.00           C  
ATOM   2665  CD  ARG B  22      20.311 -19.083  61.970  1.00  0.00           C  
ATOM   2666  NE  ARG B  22      20.842 -20.110  61.059  1.00  0.00           N  
ATOM   2667  CZ  ARG B  22      21.272 -21.337  61.406  1.00  0.00           C  
ATOM   2668  NH1 ARG B  22      21.248 -21.762  62.661  1.00  0.00           N1+
ATOM   2669  NH2 ARG B  22      21.719 -22.107  60.441  1.00  0.00           N  
ATOM   2670  H   ARG B  22      16.352 -17.830  61.578  1.00  0.00           H  
ATOM   2671  HA  ARG B  22      16.724 -19.462  63.901  1.00  0.00           H  
ATOM   2672 1HB  ARG B  22      18.386 -17.277  62.656  1.00  0.00           H  
ATOM   2673 2HB  ARG B  22      18.911 -18.155  64.087  1.00  0.00           H  
ATOM   2674 1HG  ARG B  22      18.770 -20.275  62.789  1.00  0.00           H  
ATOM   2675 2HG  ARG B  22      18.318 -19.340  61.354  1.00  0.00           H  
ATOM   2676 1HD  ARG B  22      20.404 -18.114  61.469  1.00  0.00           H  
ATOM   2677 2HD  ARG B  22      20.909 -19.077  62.877  1.00  0.00           H  
ATOM   2678  HE  ARG B  22      20.918 -19.891  60.051  1.00  0.00           H  
ATOM   2679 1HH1 ARG B  22      20.906 -21.162  63.395  1.00  0.00           H  
ATOM   2680 2HH1 ARG B  22      21.580 -22.690  62.887  1.00  0.00           H  
ATOM   2681 1HH2 ARG B  22      21.719 -21.721  59.481  1.00  0.00           H  
ATOM   2682 2HH2 ARG B  22      22.056 -23.037  60.632  1.00  0.00           H  
ATOM   2683  N   LYS B  23      16.092 -16.277  64.480  1.00  0.00           N  
ATOM   2684  CA  LYS B  23      15.757 -15.358  65.550  1.00  0.00           C  
ATOM   2685  C   LYS B  23      14.516 -15.824  66.286  1.00  0.00           C  
ATOM   2686  O   LYS B  23      14.458 -15.727  67.516  1.00  0.00           O  
ATOM   2687  CB  LYS B  23      15.547 -13.947  65.010  1.00  0.00           C  
ATOM   2688  CG  LYS B  23      15.251 -12.875  66.068  1.00  0.00           C  
ATOM   2689  CD  LYS B  23      16.433 -12.668  67.002  1.00  0.00           C  
ATOM   2690  CE  LYS B  23      16.225 -11.479  67.905  1.00  0.00           C  
ATOM   2691  NZ  LYS B  23      17.364 -11.294  68.822  1.00  0.00           N1+
ATOM   2692  H   LYS B  23      16.102 -15.944  63.514  1.00  0.00           H  
ATOM   2693  HA  LYS B  23      16.588 -15.352  66.254  1.00  0.00           H  
ATOM   2694 1HB  LYS B  23      16.429 -13.642  64.448  1.00  0.00           H  
ATOM   2695 2HB  LYS B  23      14.707 -13.956  64.310  1.00  0.00           H  
ATOM   2696 1HG  LYS B  23      15.042 -11.934  65.563  1.00  0.00           H  
ATOM   2697 2HG  LYS B  23      14.373 -13.156  66.655  1.00  0.00           H  
ATOM   2698 1HD  LYS B  23      16.564 -13.548  67.639  1.00  0.00           H  
ATOM   2699 2HD  LYS B  23      17.344 -12.524  66.418  1.00  0.00           H  
ATOM   2700 1HE  LYS B  23      16.119 -10.582  67.291  1.00  0.00           H  
ATOM   2701 2HE  LYS B  23      15.316 -11.615  68.492  1.00  0.00           H  
ATOM   2702 1HZ  LYS B  23      17.185 -10.474  69.383  1.00  0.00           H  
ATOM   2703 2HZ  LYS B  23      17.468 -12.111  69.418  1.00  0.00           H  
ATOM   2704 3HZ  LYS B  23      18.197 -11.158  68.265  1.00  0.00           H  
ATOM   2705  N   ALA B  24      13.514 -16.328  65.547  1.00  0.00           N  
ATOM   2706  CA  ALA B  24      12.321 -16.821  66.207  1.00  0.00           C  
ATOM   2707  C   ALA B  24      12.671 -17.980  67.118  1.00  0.00           C  
ATOM   2708  O   ALA B  24      12.170 -18.058  68.244  1.00  0.00           O  
ATOM   2709  CB  ALA B  24      11.302 -17.269  65.185  1.00  0.00           C  
ATOM   2710  H   ALA B  24      13.577 -16.325  64.521  1.00  0.00           H  
ATOM   2711  HA  ALA B  24      11.912 -16.022  66.818  1.00  0.00           H  
ATOM   2712 1HB  ALA B  24      10.410 -17.625  65.701  1.00  0.00           H  
ATOM   2713 2HB  ALA B  24      11.042 -16.437  64.539  1.00  0.00           H  
ATOM   2714 3HB  ALA B  24      11.725 -18.072  64.582  1.00  0.00           H  
ATOM   2715  N   LYS B  25      13.579 -18.859  66.665  1.00  0.00           N  
ATOM   2716  CA  LYS B  25      13.980 -19.993  67.480  1.00  0.00           C  
ATOM   2717  C   LYS B  25      14.659 -19.522  68.758  1.00  0.00           C  
ATOM   2718  O   LYS B  25      14.358 -20.050  69.833  1.00  0.00           O  
ATOM   2719  CB  LYS B  25      14.909 -20.922  66.699  1.00  0.00           C  
ATOM   2720  CG  LYS B  25      15.336 -22.200  67.453  1.00  0.00           C  
ATOM   2721  CD  LYS B  25      16.198 -23.103  66.552  1.00  0.00           C  
ATOM   2722  CE  LYS B  25      16.509 -24.465  67.200  1.00  0.00           C  
ATOM   2723  NZ  LYS B  25      17.387 -24.349  68.402  1.00  0.00           N1+
ATOM   2724  H   LYS B  25      13.931 -18.777  65.703  1.00  0.00           H  
ATOM   2725  HA  LYS B  25      13.085 -20.549  67.759  1.00  0.00           H  
ATOM   2726 1HB  LYS B  25      14.426 -21.212  65.766  1.00  0.00           H  
ATOM   2727 2HB  LYS B  25      15.816 -20.380  66.436  1.00  0.00           H  
ATOM   2728 1HG  LYS B  25      15.913 -21.920  68.340  1.00  0.00           H  
ATOM   2729 2HG  LYS B  25      14.449 -22.746  67.777  1.00  0.00           H  
ATOM   2730 1HD  LYS B  25      15.683 -23.270  65.606  1.00  0.00           H  
ATOM   2731 2HD  LYS B  25      17.141 -22.596  66.346  1.00  0.00           H  
ATOM   2732 1HE  LYS B  25      15.574 -24.941  67.493  1.00  0.00           H  
ATOM   2733 2HE  LYS B  25      17.008 -25.094  66.464  1.00  0.00           H  
ATOM   2734 1HZ  LYS B  25      17.564 -25.256  68.792  1.00  0.00           H  
ATOM   2735 2HZ  LYS B  25      18.262 -23.919  68.162  1.00  0.00           H  
ATOM   2736 3HZ  LYS B  25      16.935 -23.775  69.125  1.00  0.00           H  
ATOM   2737  N   GLU B  26      15.552 -18.522  68.657  1.00  0.00           N  
ATOM   2738  CA  GLU B  26      16.252 -18.029  69.842  1.00  0.00           C  
ATOM   2739  C   GLU B  26      15.270 -17.437  70.841  1.00  0.00           C  
ATOM   2740  O   GLU B  26      15.400 -17.664  72.044  1.00  0.00           O  
ATOM   2741  CB  GLU B  26      17.277 -16.953  69.479  1.00  0.00           C  
ATOM   2742  CG  GLU B  26      18.506 -17.431  68.716  1.00  0.00           C  
ATOM   2743  CD  GLU B  26      19.422 -16.286  68.341  1.00  0.00           C  
ATOM   2744  OE1 GLU B  26      19.088 -15.166  68.666  1.00  0.00           O  
ATOM   2745  OE2 GLU B  26      20.438 -16.525  67.735  1.00  0.00           O1-
ATOM   2746  H   GLU B  26      15.787 -18.152  67.728  1.00  0.00           H  
ATOM   2747  HA  GLU B  26      16.762 -18.870  70.314  1.00  0.00           H  
ATOM   2748 1HB  GLU B  26      16.791 -16.194  68.864  1.00  0.00           H  
ATOM   2749 2HB  GLU B  26      17.621 -16.459  70.390  1.00  0.00           H  
ATOM   2750 1HG  GLU B  26      19.055 -18.138  69.335  1.00  0.00           H  
ATOM   2751 2HG  GLU B  26      18.188 -17.949  67.817  1.00  0.00           H  
ATOM   2752  N   PHE B  27      14.264 -16.699  70.348  1.00  0.00           N  
ATOM   2753  CA  PHE B  27      13.283 -16.101  71.241  1.00  0.00           C  
ATOM   2754  C   PHE B  27      12.548 -17.176  72.013  1.00  0.00           C  
ATOM   2755  O   PHE B  27      12.342 -17.065  73.229  1.00  0.00           O  
ATOM   2756  CB  PHE B  27      12.254 -15.264  70.501  1.00  0.00           C  
ATOM   2757  CG  PHE B  27      11.319 -14.621  71.471  1.00  0.00           C  
ATOM   2758  CD1 PHE B  27      11.709 -13.469  72.117  1.00  0.00           C  
ATOM   2759  CD2 PHE B  27      10.074 -15.173  71.777  1.00  0.00           C  
ATOM   2760  CE1 PHE B  27      10.895 -12.880  73.027  1.00  0.00           C  
ATOM   2761  CE2 PHE B  27       9.248 -14.570  72.704  1.00  0.00           C  
ATOM   2762  CZ  PHE B  27       9.657 -13.425  73.327  1.00  0.00           C  
ATOM   2763  H   PHE B  27      14.232 -16.508  69.340  1.00  0.00           H  
ATOM   2764  HA  PHE B  27      13.807 -15.463  71.950  1.00  0.00           H  
ATOM   2765 1HB  PHE B  27      12.744 -14.496  69.903  1.00  0.00           H  
ATOM   2766 2HB  PHE B  27      11.678 -15.899  69.821  1.00  0.00           H  
ATOM   2767  HD1 PHE B  27      12.686 -13.031  71.902  1.00  0.00           H  
ATOM   2768  HD2 PHE B  27       9.757 -16.093  71.279  1.00  0.00           H  
ATOM   2769  HE1 PHE B  27      11.235 -11.973  73.537  1.00  0.00           H  
ATOM   2770  HE2 PHE B  27       8.272 -15.005  72.945  1.00  0.00           H  
ATOM   2771  HZ  PHE B  27       9.010 -12.947  74.060  1.00  0.00           H  
ATOM   2772  N   GLN B  28      12.121 -18.219  71.293  1.00  0.00           N  
ATOM   2773  CA  GLN B  28      11.373 -19.305  71.897  1.00  0.00           C  
ATOM   2774  C   GLN B  28      12.221 -20.013  72.958  1.00  0.00           C  
ATOM   2775  O   GLN B  28      11.706 -20.344  74.032  1.00  0.00           O  
ATOM   2776  CB  GLN B  28      10.976 -20.296  70.803  1.00  0.00           C  
ATOM   2777  CG  GLN B  28       9.921 -19.779  69.811  1.00  0.00           C  
ATOM   2778  CD  GLN B  28       9.775 -20.720  68.624  1.00  0.00           C  
ATOM   2779  NE2 GLN B  28       9.049 -20.314  67.586  1.00  0.00           N  
ATOM   2780  OE1 GLN B  28      10.358 -21.812  68.657  1.00  0.00           O  
ATOM   2781  H   GLN B  28      12.294 -18.230  70.281  1.00  0.00           H  
ATOM   2782  HA  GLN B  28      10.486 -18.899  72.372  1.00  0.00           H  
ATOM   2783 1HB  GLN B  28      11.860 -20.567  70.228  1.00  0.00           H  
ATOM   2784 2HB  GLN B  28      10.596 -21.210  71.260  1.00  0.00           H  
ATOM   2785 1HG  GLN B  28       8.962 -19.729  70.322  1.00  0.00           H  
ATOM   2786 2HG  GLN B  28      10.194 -18.794  69.449  1.00  0.00           H  
ATOM   2787 1HE2 GLN B  28       8.942 -20.896  66.784  1.00  0.00           H  
ATOM   2788 2HE2 GLN B  28       8.611 -19.386  67.573  1.00  0.00           H  
ATOM   2789  N   GLU B  29      13.528 -20.188  72.692  1.00  0.00           N  
ATOM   2790  CA  GLU B  29      14.406 -20.811  73.676  1.00  0.00           C  
ATOM   2791  C   GLU B  29      14.563 -19.933  74.919  1.00  0.00           C  
ATOM   2792  O   GLU B  29      14.557 -20.457  76.042  1.00  0.00           O  
ATOM   2793  CB  GLU B  29      15.796 -21.067  73.080  1.00  0.00           C  
ATOM   2794  CG  GLU B  29      15.852 -22.168  72.034  1.00  0.00           C  
ATOM   2795  CD  GLU B  29      17.214 -22.299  71.420  1.00  0.00           C  
ATOM   2796  OE1 GLU B  29      18.072 -21.518  71.755  1.00  0.00           O  
ATOM   2797  OE2 GLU B  29      17.397 -23.179  70.596  1.00  0.00           O1-
ATOM   2798  H   GLU B  29      13.885 -19.946  71.763  1.00  0.00           H  
ATOM   2799  HA  GLU B  29      13.976 -21.759  73.974  1.00  0.00           H  
ATOM   2800 1HB  GLU B  29      16.158 -20.154  72.609  1.00  0.00           H  
ATOM   2801 2HB  GLU B  29      16.493 -21.321  73.877  1.00  0.00           H  
ATOM   2802 1HG  GLU B  29      15.584 -23.114  72.502  1.00  0.00           H  
ATOM   2803 2HG  GLU B  29      15.124 -21.963  71.256  1.00  0.00           H  
ATOM   2804  N   LEU B  30      14.647 -18.603  74.740  1.00  0.00           N  
ATOM   2805  CA  LEU B  30      14.783 -17.716  75.886  1.00  0.00           C  
ATOM   2806  C   LEU B  30      13.532 -17.767  76.737  1.00  0.00           C  
ATOM   2807  O   LEU B  30      13.624 -17.846  77.964  1.00  0.00           O  
ATOM   2808  CB  LEU B  30      14.975 -16.256  75.446  1.00  0.00           C  
ATOM   2809  CG  LEU B  30      16.285 -15.867  74.747  1.00  0.00           C  
ATOM   2810  CD1 LEU B  30      16.129 -14.419  74.246  1.00  0.00           C  
ATOM   2811  CD2 LEU B  30      17.468 -16.023  75.708  1.00  0.00           C  
ATOM   2812  H   LEU B  30      14.705 -18.236  73.783  1.00  0.00           H  
ATOM   2813  HA  LEU B  30      15.617 -18.045  76.493  1.00  0.00           H  
ATOM   2814 1HB  LEU B  30      14.164 -16.005  74.763  1.00  0.00           H  
ATOM   2815 2HB  LEU B  30      14.885 -15.627  76.327  1.00  0.00           H  
ATOM   2816  HG  LEU B  30      16.452 -16.501  73.888  1.00  0.00           H  
ATOM   2817 1HD1 LEU B  30      17.035 -14.102  73.728  1.00  0.00           H  
ATOM   2818 2HD1 LEU B  30      15.285 -14.362  73.558  1.00  0.00           H  
ATOM   2819 3HD1 LEU B  30      15.945 -13.769  75.078  1.00  0.00           H  
ATOM   2820 1HD2 LEU B  30      18.385 -15.733  75.193  1.00  0.00           H  
ATOM   2821 2HD2 LEU B  30      17.331 -15.406  76.580  1.00  0.00           H  
ATOM   2822 3HD2 LEU B  30      17.558 -17.058  76.023  1.00  0.00           H  
ATOM   2823  N   LEU B  31      12.366 -17.840  76.103  1.00  0.00           N  
ATOM   2824  CA  LEU B  31      11.129 -17.916  76.856  1.00  0.00           C  
ATOM   2825  C   LEU B  31      11.111 -19.215  77.631  1.00  0.00           C  
ATOM   2826  O   LEU B  31      10.808 -19.215  78.827  1.00  0.00           O  
ATOM   2827  CB  LEU B  31       9.914 -17.836  75.923  1.00  0.00           C  
ATOM   2828  CG  LEU B  31       8.552 -18.092  76.582  1.00  0.00           C  
ATOM   2829  CD1 LEU B  31       8.310 -17.053  77.669  1.00  0.00           C  
ATOM   2830  CD2 LEU B  31       7.459 -18.041  75.524  1.00  0.00           C  
ATOM   2831  H   LEU B  31      12.342 -17.754  75.080  1.00  0.00           H  
ATOM   2832  HA  LEU B  31      11.097 -17.088  77.555  1.00  0.00           H  
ATOM   2833 1HB  LEU B  31       9.884 -16.844  75.476  1.00  0.00           H  
ATOM   2834 2HB  LEU B  31      10.039 -18.568  75.126  1.00  0.00           H  
ATOM   2835  HG  LEU B  31       8.555 -19.074  77.054  1.00  0.00           H  
ATOM   2836 1HD1 LEU B  31       7.343 -17.235  78.137  1.00  0.00           H  
ATOM   2837 2HD1 LEU B  31       9.096 -17.125  78.422  1.00  0.00           H  
ATOM   2838 3HD1 LEU B  31       8.319 -16.057  77.229  1.00  0.00           H  
ATOM   2839 1HD2 LEU B  31       6.491 -18.223  75.992  1.00  0.00           H  
ATOM   2840 2HD2 LEU B  31       7.455 -17.058  75.053  1.00  0.00           H  
ATOM   2841 3HD2 LEU B  31       7.647 -18.805  74.770  1.00  0.00           H  
ATOM   2842  N   LYS B  32      11.442 -20.336  76.994  1.00  0.00           N  
ATOM   2843  CA  LYS B  32      11.408 -21.605  77.696  1.00  0.00           C  
ATOM   2844  C   LYS B  32      12.271 -21.568  78.954  1.00  0.00           C  
ATOM   2845  O   LYS B  32      11.807 -21.952  80.028  1.00  0.00           O  
ATOM   2846  CB  LYS B  32      11.887 -22.729  76.771  1.00  0.00           C  
ATOM   2847  CG  LYS B  32      11.871 -24.161  77.367  1.00  0.00           C  
ATOM   2848  CD  LYS B  32      12.364 -25.176  76.316  1.00  0.00           C  
ATOM   2849  CE  LYS B  32      12.223 -26.655  76.756  1.00  0.00           C  
ATOM   2850  NZ  LYS B  32      13.136 -27.040  77.896  1.00  0.00           N1+
ATOM   2851  H   LYS B  32      11.681 -20.309  75.996  1.00  0.00           H  
ATOM   2852  HA  LYS B  32      10.379 -21.805  77.998  1.00  0.00           H  
ATOM   2853 1HB  LYS B  32      11.272 -22.730  75.870  1.00  0.00           H  
ATOM   2854 2HB  LYS B  32      12.908 -22.515  76.457  1.00  0.00           H  
ATOM   2855 1HG  LYS B  32      12.529 -24.200  78.241  1.00  0.00           H  
ATOM   2856 2HG  LYS B  32      10.863 -24.421  77.685  1.00  0.00           H  
ATOM   2857 1HD  LYS B  32      11.800 -25.032  75.392  1.00  0.00           H  
ATOM   2858 2HD  LYS B  32      13.415 -24.977  76.105  1.00  0.00           H  
ATOM   2859 1HE  LYS B  32      11.193 -26.848  77.051  1.00  0.00           H  
ATOM   2860 2HE  LYS B  32      12.466 -27.280  75.897  1.00  0.00           H  
ATOM   2861 1HZ  LYS B  32      13.001 -28.015  78.108  1.00  0.00           H  
ATOM   2862 2HZ  LYS B  32      14.095 -26.885  77.641  1.00  0.00           H  
ATOM   2863 3HZ  LYS B  32      12.921 -26.499  78.749  1.00  0.00           H  
ATOM   2864  N   GLU B  33      13.512 -21.072  78.845  1.00  0.00           N  
ATOM   2865  CA  GLU B  33      14.384 -21.039  80.016  1.00  0.00           C  
ATOM   2866  C   GLU B  33      13.864 -20.142  81.127  1.00  0.00           C  
ATOM   2867  O   GLU B  33      13.876 -20.516  82.304  1.00  0.00           O  
ATOM   2868  CB  GLU B  33      15.788 -20.551  79.648  1.00  0.00           C  
ATOM   2869  CG  GLU B  33      16.752 -20.484  80.858  1.00  0.00           C  
ATOM   2870  CD  GLU B  33      18.142 -20.048  80.514  1.00  0.00           C  
ATOM   2871  OE1 GLU B  33      18.459 -19.957  79.354  1.00  0.00           O  
ATOM   2872  OE2 GLU B  33      18.886 -19.769  81.434  1.00  0.00           O1-
ATOM   2873  H   GLU B  33      13.855 -20.753  77.929  1.00  0.00           H  
ATOM   2874  HA  GLU B  33      14.456 -22.054  80.410  1.00  0.00           H  
ATOM   2875 1HB  GLU B  33      16.217 -21.214  78.896  1.00  0.00           H  
ATOM   2876 2HB  GLU B  33      15.718 -19.554  79.204  1.00  0.00           H  
ATOM   2877 1HG  GLU B  33      16.357 -19.775  81.585  1.00  0.00           H  
ATOM   2878 2HG  GLU B  33      16.785 -21.463  81.335  1.00  0.00           H  
ATOM   2879  N   LEU B  34      13.404 -18.950  80.758  1.00  0.00           N  
ATOM   2880  CA  LEU B  34      12.960 -17.987  81.744  1.00  0.00           C  
ATOM   2881  C   LEU B  34      11.680 -18.482  82.415  1.00  0.00           C  
ATOM   2882  O   LEU B  34      11.503 -18.301  83.625  1.00  0.00           O  
ATOM   2883  CB  LEU B  34      12.771 -16.655  81.028  1.00  0.00           C  
ATOM   2884  CG  LEU B  34      14.108 -16.030  80.444  1.00  0.00           C  
ATOM   2885  CD1 LEU B  34      13.750 -14.875  79.586  1.00  0.00           C  
ATOM   2886  CD2 LEU B  34      15.060 -15.587  81.521  1.00  0.00           C  
ATOM   2887  H   LEU B  34      13.410 -18.686  79.767  1.00  0.00           H  
ATOM   2888  HA  LEU B  34      13.722 -17.894  82.506  1.00  0.00           H  
ATOM   2889 1HB  LEU B  34      12.082 -16.807  80.195  1.00  0.00           H  
ATOM   2890 2HB  LEU B  34      12.330 -15.941  81.721  1.00  0.00           H  
ATOM   2891  HG  LEU B  34      14.606 -16.774  79.838  1.00  0.00           H  
ATOM   2892 1HD1 LEU B  34      14.651 -14.474  79.152  1.00  0.00           H  
ATOM   2893 2HD1 LEU B  34      13.089 -15.211  78.797  1.00  0.00           H  
ATOM   2894 3HD1 LEU B  34      13.254 -14.111  80.190  1.00  0.00           H  
ATOM   2895 1HD2 LEU B  34      15.954 -15.167  81.057  1.00  0.00           H  
ATOM   2896 2HD2 LEU B  34      14.591 -14.846  82.096  1.00  0.00           H  
ATOM   2897 3HD2 LEU B  34      15.347 -16.423  82.153  1.00  0.00           H  
ATOM   2898  N   SER B  35      10.807 -19.147  81.647  1.00  0.00           N  
ATOM   2899  CA  SER B  35       9.573 -19.704  82.174  1.00  0.00           C  
ATOM   2900  C   SER B  35       9.890 -20.772  83.210  1.00  0.00           C  
ATOM   2901  O   SER B  35       9.296 -20.796  84.289  1.00  0.00           O  
ATOM   2902  CB  SER B  35       8.743 -20.306  81.057  1.00  0.00           C  
ATOM   2903  OG  SER B  35       7.554 -20.858  81.551  1.00  0.00           O  
ATOM   2904  H   SER B  35      10.986 -19.239  80.644  1.00  0.00           H  
ATOM   2905  HA  SER B  35       9.002 -18.907  82.653  1.00  0.00           H  
ATOM   2906 1HB  SER B  35       8.512 -19.539  80.323  1.00  0.00           H  
ATOM   2907 2HB  SER B  35       9.326 -21.077  80.547  1.00  0.00           H  
ATOM   2908  HG  SER B  35       7.113 -21.244  80.791  1.00  0.00           H  
ATOM   2909  N   GLU B  36      10.852 -21.650  82.901  1.00  0.00           N  
ATOM   2910  CA  GLU B  36      11.217 -22.701  83.837  1.00  0.00           C  
ATOM   2911  C   GLU B  36      11.789 -22.112  85.123  1.00  0.00           C  
ATOM   2912  O   GLU B  36      11.442 -22.572  86.218  1.00  0.00           O  
ATOM   2913  CB  GLU B  36      12.233 -23.639  83.178  1.00  0.00           C  
ATOM   2914  CG  GLU B  36      11.639 -24.498  82.074  1.00  0.00           C  
ATOM   2915  CD  GLU B  36      12.671 -25.236  81.265  1.00  0.00           C  
ATOM   2916  OE1 GLU B  36      13.840 -25.074  81.521  1.00  0.00           O  
ATOM   2917  OE2 GLU B  36      12.280 -25.958  80.366  1.00  0.00           O1-
ATOM   2918  H   GLU B  36      11.279 -21.616  81.971  1.00  0.00           H  
ATOM   2919  HA  GLU B  36      10.325 -23.272  84.082  1.00  0.00           H  
ATOM   2920 1HB  GLU B  36      13.038 -23.047  82.738  1.00  0.00           H  
ATOM   2921 2HB  GLU B  36      12.673 -24.294  83.928  1.00  0.00           H  
ATOM   2922 1HG  GLU B  36      10.967 -25.224  82.526  1.00  0.00           H  
ATOM   2923 2HG  GLU B  36      11.049 -23.872  81.414  1.00  0.00           H  
ATOM   2924  N   ARG B  37      12.596 -21.052  85.013  1.00  0.00           N  
ATOM   2925  CA  ARG B  37      13.152 -20.429  86.208  1.00  0.00           C  
ATOM   2926  C   ARG B  37      12.041 -19.820  87.068  1.00  0.00           C  
ATOM   2927  O   ARG B  37      12.047 -19.985  88.293  1.00  0.00           O  
ATOM   2928  CB  ARG B  37      14.157 -19.368  85.816  1.00  0.00           C  
ATOM   2929  CG  ARG B  37      15.471 -19.903  85.267  1.00  0.00           C  
ATOM   2930  CD  ARG B  37      16.401 -18.804  84.873  1.00  0.00           C  
ATOM   2931  NE  ARG B  37      17.656 -19.319  84.312  1.00  0.00           N  
ATOM   2932  CZ  ARG B  37      18.714 -19.748  85.019  1.00  0.00           C  
ATOM   2933  NH1 ARG B  37      18.714 -19.753  86.343  1.00  0.00           N1+
ATOM   2934  NH2 ARG B  37      19.755 -20.168  84.340  1.00  0.00           N  
ATOM   2935  H   ARG B  37      12.880 -20.732  84.079  1.00  0.00           H  
ATOM   2936  HA  ARG B  37      13.661 -21.192  86.789  1.00  0.00           H  
ATOM   2937 1HB  ARG B  37      13.721 -18.762  85.034  1.00  0.00           H  
ATOM   2938 2HB  ARG B  37      14.372 -18.720  86.665  1.00  0.00           H  
ATOM   2939 1HG  ARG B  37      15.949 -20.516  86.024  1.00  0.00           H  
ATOM   2940 2HG  ARG B  37      15.276 -20.510  84.386  1.00  0.00           H  
ATOM   2941 1HD  ARG B  37      15.915 -18.204  84.101  1.00  0.00           H  
ATOM   2942 2HD  ARG B  37      16.627 -18.171  85.727  1.00  0.00           H  
ATOM   2943  HE  ARG B  37      17.771 -19.357  83.284  1.00  0.00           H  
ATOM   2944 1HH1 ARG B  37      17.908 -19.428  86.853  1.00  0.00           H  
ATOM   2945 2HH1 ARG B  37      19.525 -20.082  86.848  1.00  0.00           H  
ATOM   2946 1HH2 ARG B  37      19.699 -20.140  83.307  1.00  0.00           H  
ATOM   2947 2HH2 ARG B  37      20.581 -20.502  84.810  1.00  0.00           H  
ATOM   2948  N   SER B  38      11.060 -19.180  86.424  1.00  0.00           N  
ATOM   2949  CA  SER B  38       9.938 -18.573  87.124  1.00  0.00           C  
ATOM   2950  C   SER B  38       9.098 -19.611  87.867  1.00  0.00           C  
ATOM   2951  O   SER B  38       8.751 -19.419  89.044  1.00  0.00           O  
ATOM   2952  CB  SER B  38       9.108 -17.791  86.120  1.00  0.00           C  
ATOM   2953  OG  SER B  38       7.958 -17.243  86.695  1.00  0.00           O  
ATOM   2954  H   SER B  38      11.136 -19.047  85.410  1.00  0.00           H  
ATOM   2955  HA  SER B  38      10.328 -17.873  87.852  1.00  0.00           H  
ATOM   2956 1HB  SER B  38       9.728 -16.990  85.716  1.00  0.00           H  
ATOM   2957 2HB  SER B  38       8.834 -18.429  85.289  1.00  0.00           H  
ATOM   2958  HG  SER B  38       7.238 -17.836  86.390  1.00  0.00           H  
ATOM   2959  N   GLU B  39       8.802 -20.745  87.213  1.00  0.00           N  
ATOM   2960  CA  GLU B  39       8.019 -21.780  87.875  1.00  0.00           C  
ATOM   2961  C   GLU B  39       8.760 -22.315  89.094  1.00  0.00           C  
ATOM   2962  O   GLU B  39       8.150 -22.517  90.154  1.00  0.00           O  
ATOM   2963  CB  GLU B  39       7.698 -22.939  86.931  1.00  0.00           C  
ATOM   2964  CG  GLU B  39       6.777 -24.001  87.556  1.00  0.00           C  
ATOM   2965  CD  GLU B  39       6.387 -25.093  86.608  1.00  0.00           C  
ATOM   2966  OE1 GLU B  39       6.810 -25.062  85.479  1.00  0.00           O  
ATOM   2967  OE2 GLU B  39       5.661 -25.964  87.017  1.00  0.00           O1-
ATOM   2968  H   GLU B  39       9.091 -20.857  86.235  1.00  0.00           H  
ATOM   2969  HA  GLU B  39       7.081 -21.339  88.208  1.00  0.00           H  
ATOM   2970 1HB  GLU B  39       7.233 -22.559  86.028  1.00  0.00           H  
ATOM   2971 2HB  GLU B  39       8.630 -23.428  86.635  1.00  0.00           H  
ATOM   2972 1HG  GLU B  39       7.286 -24.451  88.410  1.00  0.00           H  
ATOM   2973 2HG  GLU B  39       5.879 -23.508  87.924  1.00  0.00           H  
ATOM   2974  N   GLU B  40      10.083 -22.516  88.969  1.00  0.00           N  
ATOM   2975  CA  GLU B  40      10.873 -23.022  90.083  1.00  0.00           C  
ATOM   2976  C   GLU B  40      10.914 -22.032  91.243  1.00  0.00           C  
ATOM   2977  O   GLU B  40      10.802 -22.442  92.400  1.00  0.00           O  
ATOM   2978  CB  GLU B  40      12.285 -23.366  89.601  1.00  0.00           C  
ATOM   2979  CG  GLU B  40      12.333 -24.638  88.755  1.00  0.00           C  
ATOM   2980  CD  GLU B  40      12.094 -25.844  89.607  1.00  0.00           C  
ATOM   2981  OE1 GLU B  40      12.924 -26.099  90.442  1.00  0.00           O  
ATOM   2982  OE2 GLU B  40      11.074 -26.482  89.490  1.00  0.00           O1-
ATOM   2983  H   GLU B  40      10.534 -22.371  88.059  1.00  0.00           H  
ATOM   2984  HA  GLU B  40      10.407 -23.938  90.436  1.00  0.00           H  
ATOM   2985 1HB  GLU B  40      12.675 -22.547  88.998  1.00  0.00           H  
ATOM   2986 2HB  GLU B  40      12.945 -23.494  90.460  1.00  0.00           H  
ATOM   2987 1HG  GLU B  40      11.558 -24.582  87.990  1.00  0.00           H  
ATOM   2988 2HG  GLU B  40      13.300 -24.709  88.260  1.00  0.00           H  
ATOM   2989  N   LEU B  41      10.982 -20.729  90.963  1.00  0.00           N  
ATOM   2990  CA  LEU B  41      10.996 -19.778  92.070  1.00  0.00           C  
ATOM   2991  C   LEU B  41       9.698 -19.855  92.859  1.00  0.00           C  
ATOM   2992  O   LEU B  41       9.726 -19.876  94.097  1.00  0.00           O  
ATOM   2993  CB  LEU B  41      11.138 -18.346  91.532  1.00  0.00           C  
ATOM   2994  CG  LEU B  41      12.488 -17.948  90.935  1.00  0.00           C  
ATOM   2995  CD1 LEU B  41      12.334 -16.603  90.217  1.00  0.00           C  
ATOM   2996  CD2 LEU B  41      13.529 -17.828  92.041  1.00  0.00           C  
ATOM   2997  H   LEU B  41      11.125 -20.424  89.995  1.00  0.00           H  
ATOM   2998  HA  LEU B  41      11.816 -20.026  92.733  1.00  0.00           H  
ATOM   2999 1HB  LEU B  41      10.381 -18.194  90.760  1.00  0.00           H  
ATOM   3000 2HB  LEU B  41      10.932 -17.673  92.340  1.00  0.00           H  
ATOM   3001  HG  LEU B  41      12.808 -18.693  90.218  1.00  0.00           H  
ATOM   3002 1HD1 LEU B  41      13.287 -16.323  89.785  1.00  0.00           H  
ATOM   3003 2HD1 LEU B  41      11.598 -16.696  89.428  1.00  0.00           H  
ATOM   3004 3HD1 LEU B  41      12.008 -15.843  90.917  1.00  0.00           H  
ATOM   3005 1HD2 LEU B  41      14.475 -17.543  91.598  1.00  0.00           H  
ATOM   3006 2HD2 LEU B  41      13.212 -17.072  92.759  1.00  0.00           H  
ATOM   3007 3HD2 LEU B  41      13.652 -18.776  92.550  1.00  0.00           H  
ATOM   3008  N   ILE B  42       8.571 -19.989  92.170  1.00  0.00           N  
ATOM   3009  CA  ILE B  42       7.303 -20.065  92.877  1.00  0.00           C  
ATOM   3010  C   ILE B  42       7.233 -21.359  93.684  1.00  0.00           C  
ATOM   3011  O   ILE B  42       6.755 -21.355  94.824  1.00  0.00           O  
ATOM   3012  CB  ILE B  42       6.099 -19.960  91.939  1.00  0.00           C  
ATOM   3013  CG1 ILE B  42       6.068 -18.564  91.303  1.00  0.00           C  
ATOM   3014  CG2 ILE B  42       4.804 -20.160  92.772  1.00  0.00           C  
ATOM   3015  CD1 ILE B  42       5.109 -18.423  90.136  1.00  0.00           C  
ATOM   3016  H   ILE B  42       8.606 -19.959  91.140  1.00  0.00           H  
ATOM   3017  HA  ILE B  42       7.255 -19.230  93.578  1.00  0.00           H  
ATOM   3018  HB  ILE B  42       6.174 -20.709  91.142  1.00  0.00           H  
ATOM   3019 1HG1 ILE B  42       5.787 -17.858  92.070  1.00  0.00           H  
ATOM   3020 2HG1 ILE B  42       7.069 -18.313  90.950  1.00  0.00           H  
ATOM   3021 1HG2 ILE B  42       3.962 -20.074  92.143  1.00  0.00           H  
ATOM   3022 2HG2 ILE B  42       4.784 -21.145  93.237  1.00  0.00           H  
ATOM   3023 3HG2 ILE B  42       4.751 -19.395  93.553  1.00  0.00           H  
ATOM   3024 1HD1 ILE B  42       5.145 -17.410  89.758  1.00  0.00           H  
ATOM   3025 2HD1 ILE B  42       5.396 -19.119  89.340  1.00  0.00           H  
ATOM   3026 3HD1 ILE B  42       4.109 -18.635  90.453  1.00  0.00           H  
ATOM   3027  N   ARG B  43       7.652 -22.484  93.075  1.00  0.00           N  
ATOM   3028  CA  ARG B  43       7.618 -23.772  93.758  1.00  0.00           C  
ATOM   3029  C   ARG B  43       8.435 -23.717  95.042  1.00  0.00           C  
ATOM   3030  O   ARG B  43       7.971 -24.187  96.087  1.00  0.00           O  
ATOM   3031  CB  ARG B  43       8.145 -24.896  92.866  1.00  0.00           C  
ATOM   3032  CG  ARG B  43       8.072 -26.311  93.499  1.00  0.00           C  
ATOM   3033  CD  ARG B  43       8.566 -27.422  92.580  1.00  0.00           C  
ATOM   3034  NE  ARG B  43      10.016 -27.352  92.278  1.00  0.00           N  
ATOM   3035  CZ  ARG B  43      11.019 -27.780  93.098  1.00  0.00           C  
ATOM   3036  NH1 ARG B  43      10.775 -28.306  94.285  1.00  0.00           N1+
ATOM   3037  NH2 ARG B  43      12.277 -27.665  92.704  1.00  0.00           N  
ATOM   3038  H   ARG B  43       7.993 -22.441  92.108  1.00  0.00           H  
ATOM   3039  HA  ARG B  43       6.583 -23.995  94.018  1.00  0.00           H  
ATOM   3040 1HB  ARG B  43       7.595 -24.907  91.926  1.00  0.00           H  
ATOM   3041 2HB  ARG B  43       9.193 -24.700  92.626  1.00  0.00           H  
ATOM   3042 1HG  ARG B  43       8.679 -26.329  94.406  1.00  0.00           H  
ATOM   3043 2HG  ARG B  43       7.038 -26.528  93.766  1.00  0.00           H  
ATOM   3044 1HD  ARG B  43       8.360 -28.385  93.047  1.00  0.00           H  
ATOM   3045 2HD  ARG B  43       8.024 -27.362  91.635  1.00  0.00           H  
ATOM   3046  HE  ARG B  43      10.298 -26.984  91.347  1.00  0.00           H  
ATOM   3047 1HH1 ARG B  43       9.828 -28.413  94.660  1.00  0.00           H  
ATOM   3048 2HH1 ARG B  43      11.537 -28.605  94.874  1.00  0.00           H  
ATOM   3049 1HH2 ARG B  43      12.495 -27.239  91.789  1.00  0.00           H  
ATOM   3050 2HH2 ARG B  43      13.025 -27.969  93.304  1.00  0.00           H  
ATOM   3051  N   GLU B  44       9.633 -23.119  95.001  1.00  0.00           N  
ATOM   3052  CA  GLU B  44      10.409 -23.046  96.226  1.00  0.00           C  
ATOM   3053  C   GLU B  44       9.735 -22.170  97.271  1.00  0.00           C  
ATOM   3054  O   GLU B  44       9.750 -22.514  98.454  1.00  0.00           O  
ATOM   3055  CB  GLU B  44      11.831 -22.532  95.995  1.00  0.00           C  
ATOM   3056  CG  GLU B  44      12.777 -23.503  95.278  1.00  0.00           C  
ATOM   3057  CD  GLU B  44      14.217 -23.010  95.267  1.00  0.00           C  
ATOM   3058  OE1 GLU B  44      14.462 -21.945  95.800  1.00  0.00           O  
ATOM   3059  OE2 GLU B  44      15.066 -23.698  94.757  1.00  0.00           O1-
ATOM   3060  H   GLU B  44      10.009 -22.761  94.118  1.00  0.00           H  
ATOM   3061  HA  GLU B  44      10.483 -24.053  96.633  1.00  0.00           H  
ATOM   3062 1HB  GLU B  44      11.777 -21.627  95.380  1.00  0.00           H  
ATOM   3063 2HB  GLU B  44      12.264 -22.244  96.938  1.00  0.00           H  
ATOM   3064 1HG  GLU B  44      12.733 -24.472  95.777  1.00  0.00           H  
ATOM   3065 2HG  GLU B  44      12.429 -23.637  94.249  1.00  0.00           H  
ATOM   3066  N   LEU B  45       9.095 -21.064  96.872  1.00  0.00           N  
ATOM   3067  CA  LEU B  45       8.478 -20.235  97.899  1.00  0.00           C  
ATOM   3068  C   LEU B  45       7.379 -21.001  98.599  1.00  0.00           C  
ATOM   3069  O   LEU B  45       7.223 -20.900  99.823  1.00  0.00           O  
ATOM   3070  CB  LEU B  45       7.825 -18.984  97.314  1.00  0.00           C  
ATOM   3071  CG  LEU B  45       8.713 -17.943  96.685  1.00  0.00           C  
ATOM   3072  CD1 LEU B  45       7.819 -16.907  96.117  1.00  0.00           C  
ATOM   3073  CD2 LEU B  45       9.682 -17.360  97.650  1.00  0.00           C  
ATOM   3074  H   LEU B  45       9.128 -20.767  95.889  1.00  0.00           H  
ATOM   3075  HA  LEU B  45       9.233 -19.974  98.634  1.00  0.00           H  
ATOM   3076 1HB  LEU B  45       7.135 -19.313  96.534  1.00  0.00           H  
ATOM   3077 2HB  LEU B  45       7.239 -18.496  98.094  1.00  0.00           H  
ATOM   3078  HG  LEU B  45       9.268 -18.392  95.882  1.00  0.00           H  
ATOM   3079 1HD1 LEU B  45       8.402 -16.163  95.635  1.00  0.00           H  
ATOM   3080 2HD1 LEU B  45       7.147 -17.369  95.392  1.00  0.00           H  
ATOM   3081 3HD1 LEU B  45       7.238 -16.447  96.917  1.00  0.00           H  
ATOM   3082 1HD2 LEU B  45      10.284 -16.637  97.123  1.00  0.00           H  
ATOM   3083 2HD2 LEU B  45       9.149 -16.874  98.452  1.00  0.00           H  
ATOM   3084 3HD2 LEU B  45      10.335 -18.126  98.048  1.00  0.00           H  
ATOM   3085  N   GLU B  46       6.619 -21.800  97.844  1.00  0.00           N  
ATOM   3086  CA  GLU B  46       5.562 -22.576  98.466  1.00  0.00           C  
ATOM   3087  C   GLU B  46       6.116 -23.631  99.413  1.00  0.00           C  
ATOM   3088  O   GLU B  46       5.704 -23.705 100.574  1.00  0.00           O  
ATOM   3089  CB  GLU B  46       4.692 -23.256  97.398  1.00  0.00           C  
ATOM   3090  CG  GLU B  46       3.517 -24.091  97.955  1.00  0.00           C  
ATOM   3091  CD  GLU B  46       2.553 -24.589  96.883  1.00  0.00           C  
ATOM   3092  OE1 GLU B  46       2.746 -24.274  95.719  1.00  0.00           O  
ATOM   3093  OE2 GLU B  46       1.624 -25.272  97.228  1.00  0.00           O1-
ATOM   3094  H   GLU B  46       6.749 -21.810  96.822  1.00  0.00           H  
ATOM   3095  HA  GLU B  46       4.944 -21.903  99.049  1.00  0.00           H  
ATOM   3096 1HB  GLU B  46       4.302 -22.512  96.713  1.00  0.00           H  
ATOM   3097 2HB  GLU B  46       5.319 -23.928  96.810  1.00  0.00           H  
ATOM   3098 1HG  GLU B  46       3.928 -24.960  98.473  1.00  0.00           H  
ATOM   3099 2HG  GLU B  46       2.974 -23.500  98.689  1.00  0.00           H  
ATOM   3100  N   GLU B  47       7.116 -24.390  98.967  1.00  0.00           N  
ATOM   3101  CA  GLU B  47       7.669 -25.480  99.773  1.00  0.00           C  
ATOM   3102  C   GLU B  47       8.359 -24.982 101.033  1.00  0.00           C  
ATOM   3103  O   GLU B  47       8.309 -25.632 102.082  1.00  0.00           O  
ATOM   3104  CB  GLU B  47       8.649 -26.317  98.956  1.00  0.00           C  
ATOM   3105  CG  GLU B  47       8.007 -27.149  97.846  1.00  0.00           C  
ATOM   3106  CD  GLU B  47       9.013 -27.926  97.073  1.00  0.00           C  
ATOM   3107  OE1 GLU B  47      10.165 -27.904  97.462  1.00  0.00           O  
ATOM   3108  OE2 GLU B  47       8.653 -28.526  96.080  1.00  0.00           O1-
ATOM   3109  H   GLU B  47       7.462 -24.251  98.010  1.00  0.00           H  
ATOM   3110  HA  GLU B  47       6.844 -26.121 100.075  1.00  0.00           H  
ATOM   3111 1HB  GLU B  47       9.386 -25.653  98.493  1.00  0.00           H  
ATOM   3112 2HB  GLU B  47       9.190 -26.992  99.620  1.00  0.00           H  
ATOM   3113 1HG  GLU B  47       7.291 -27.837  98.289  1.00  0.00           H  
ATOM   3114 2HG  GLU B  47       7.468 -26.487  97.172  1.00  0.00           H  
ATOM   3115  N   LYS B  48       8.981 -23.814 100.946  1.00  0.00           N  
ATOM   3116  CA  LYS B  48       9.717 -23.231 102.053  1.00  0.00           C  
ATOM   3117  C   LYS B  48       8.843 -22.407 103.000  1.00  0.00           C  
ATOM   3118  O   LYS B  48       9.346 -21.905 104.007  1.00  0.00           O  
ATOM   3119  CB  LYS B  48      10.832 -22.336 101.508  1.00  0.00           C  
ATOM   3120  CG  LYS B  48      11.936 -23.078 100.733  1.00  0.00           C  
ATOM   3121  CD  LYS B  48      12.976 -22.093 100.185  1.00  0.00           C  
ATOM   3122  CE  LYS B  48      14.040 -22.795  99.326  1.00  0.00           C  
ATOM   3123  NZ  LYS B  48      15.029 -21.817  98.751  1.00  0.00           N1+
ATOM   3124  H   LYS B  48       9.007 -23.338 100.039  1.00  0.00           H  
ATOM   3125  HA  LYS B  48      10.160 -24.041 102.630  1.00  0.00           H  
ATOM   3126 1HB  LYS B  48      10.392 -21.593 100.835  1.00  0.00           H  
ATOM   3127 2HB  LYS B  48      11.296 -21.794 102.330  1.00  0.00           H  
ATOM   3128 1HG  LYS B  48      12.425 -23.785 101.400  1.00  0.00           H  
ATOM   3129 2HG  LYS B  48      11.494 -23.635  99.905  1.00  0.00           H  
ATOM   3130 1HD  LYS B  48      12.467 -21.346  99.568  1.00  0.00           H  
ATOM   3131 2HD  LYS B  48      13.467 -21.583 101.012  1.00  0.00           H  
ATOM   3132 1HE  LYS B  48      14.574 -23.527  99.927  1.00  0.00           H  
ATOM   3133 2HE  LYS B  48      13.544 -23.314  98.511  1.00  0.00           H  
ATOM   3134 1HZ  LYS B  48      15.705 -22.309  98.172  1.00  0.00           H  
ATOM   3135 2HZ  LYS B  48      14.536 -21.130  98.180  1.00  0.00           H  
ATOM   3136 3HZ  LYS B  48      15.508 -21.342  99.496  1.00  0.00           H  
ATOM   3137  N   GLY B  49       7.557 -22.201 102.662  1.00  0.00           N  
ATOM   3138  CA  GLY B  49       6.686 -21.374 103.492  1.00  0.00           C  
ATOM   3139  C   GLY B  49       6.981 -19.867 103.393  1.00  0.00           C  
ATOM   3140  O   GLY B  49       6.750 -19.126 104.348  1.00  0.00           O  
ATOM   3141  H   GLY B  49       7.149 -22.687 101.860  1.00  0.00           H  
ATOM   3142 1HA  GLY B  49       5.653 -21.558 103.198  1.00  0.00           H  
ATOM   3143 2HA  GLY B  49       6.778 -21.692 104.529  1.00  0.00           H  
ATOM   3144  N   ALA B  50       7.504 -19.406 102.255  1.00  0.00           N  
ATOM   3145  CA  ALA B  50       7.881 -17.998 102.084  1.00  0.00           C  
ATOM   3146  C   ALA B  50       6.720 -17.095 101.674  1.00  0.00           C  
ATOM   3147  O   ALA B  50       6.883 -15.876 101.590  1.00  0.00           O  
ATOM   3148  CB  ALA B  50       8.971 -17.885 101.057  1.00  0.00           C  
ATOM   3149  H   ALA B  50       7.634 -20.043 101.465  1.00  0.00           H  
ATOM   3150  HA  ALA B  50       8.254 -17.639 103.045  1.00  0.00           H  
ATOM   3151 1HB  ALA B  50       9.264 -16.843 100.962  1.00  0.00           H  
ATOM   3152 2HB  ALA B  50       9.830 -18.489 101.352  1.00  0.00           H  
ATOM   3153 3HB  ALA B  50       8.577 -18.244 100.134  1.00  0.00           H  
ATOM   3154  N   ALA B  51       5.565 -17.674 101.375  1.00  0.00           N  
ATOM   3155  CA  ALA B  51       4.432 -16.882 100.927  1.00  0.00           C  
ATOM   3156  C   ALA B  51       3.117 -17.567 101.295  1.00  0.00           C  
ATOM   3157  O   ALA B  51       3.048 -18.791 101.429  1.00  0.00           O  
ATOM   3158  CB  ALA B  51       4.543 -16.654  99.425  1.00  0.00           C  
ATOM   3159  H   ALA B  51       5.465 -18.676 101.479  1.00  0.00           H  
ATOM   3160  HA  ALA B  51       4.456 -15.920 101.435  1.00  0.00           H  
ATOM   3161 1HB  ALA B  51       3.707 -16.050  99.077  1.00  0.00           H  
ATOM   3162 2HB  ALA B  51       5.478 -16.143  99.202  1.00  0.00           H  
ATOM   3163 3HB  ALA B  51       4.533 -17.596  98.937  1.00  0.00           H  
ATOM   3164  N   SER B  52       2.063 -16.758 101.443  1.00  0.00           N  
ATOM   3165  CA  SER B  52       0.715 -17.240 101.735  1.00  0.00           C  
ATOM   3166  C   SER B  52       0.112 -17.897 100.517  1.00  0.00           C  
ATOM   3167  O   SER B  52       0.587 -17.695  99.400  1.00  0.00           O  
ATOM   3168  CB  SER B  52      -0.172 -16.089 102.170  1.00  0.00           C  
ATOM   3169  OG  SER B  52      -0.431 -15.204 101.094  1.00  0.00           O  
ATOM   3170  H   SER B  52       2.199 -15.760 101.350  1.00  0.00           H  
ATOM   3171  HA  SER B  52       0.769 -17.981 102.539  1.00  0.00           H  
ATOM   3172 1HB  SER B  52      -1.113 -16.481 102.556  1.00  0.00           H  
ATOM   3173 2HB  SER B  52       0.313 -15.547 102.976  1.00  0.00           H  
ATOM   3174  HG  SER B  52      -0.905 -14.455 101.485  1.00  0.00           H  
ATOM   3175  N   GLU B  53      -0.971 -18.647 100.711  1.00  0.00           N  
ATOM   3176  CA  GLU B  53      -1.598 -19.321  99.592  1.00  0.00           C  
ATOM   3177  C   GLU B  53      -2.148 -18.344  98.568  1.00  0.00           C  
ATOM   3178  O   GLU B  53      -2.060 -18.601  97.364  1.00  0.00           O  
ATOM   3179  CB  GLU B  53      -2.734 -20.206 100.104  1.00  0.00           C  
ATOM   3180  CG  GLU B  53      -2.286 -21.364 100.983  1.00  0.00           C  
ATOM   3181  CD  GLU B  53      -2.021 -20.939 102.415  1.00  0.00           C  
ATOM   3182  OE1 GLU B  53      -2.219 -19.774 102.717  1.00  0.00           O  
ATOM   3183  OE2 GLU B  53      -1.609 -21.758 103.193  1.00  0.00           O1-
ATOM   3184  H   GLU B  53      -1.339 -18.792 101.655  1.00  0.00           H  
ATOM   3185  HA  GLU B  53      -0.855 -19.946  99.107  1.00  0.00           H  
ATOM   3186 1HB  GLU B  53      -3.419 -19.607 100.677  1.00  0.00           H  
ATOM   3187 2HB  GLU B  53      -3.282 -20.620  99.262  1.00  0.00           H  
ATOM   3188 1HG  GLU B  53      -3.061 -22.131 100.980  1.00  0.00           H  
ATOM   3189 2HG  GLU B  53      -1.379 -21.795 100.563  1.00  0.00           H  
ATOM   3190  N   ALA B  54      -2.728 -17.229  99.022  1.00  0.00           N  
ATOM   3191  CA  ALA B  54      -3.277 -16.267  98.076  1.00  0.00           C  
ATOM   3192  C   ALA B  54      -2.157 -15.615  97.288  1.00  0.00           C  
ATOM   3193  O   ALA B  54      -2.282 -15.415  96.076  1.00  0.00           O  
ATOM   3194  CB  ALA B  54      -4.125 -15.233  98.780  1.00  0.00           C  
ATOM   3195  H   ALA B  54      -2.777 -17.070 100.020  1.00  0.00           H  
ATOM   3196  HA  ALA B  54      -3.903 -16.796  97.371  1.00  0.00           H  
ATOM   3197 1HB  ALA B  54      -4.542 -14.549  98.042  1.00  0.00           H  
ATOM   3198 2HB  ALA B  54      -4.940 -15.732  99.312  1.00  0.00           H  
ATOM   3199 3HB  ALA B  54      -3.514 -14.682  99.489  1.00  0.00           H  
ATOM   3200  N   GLU B  55      -1.022 -15.335  97.942  1.00  0.00           N  
ATOM   3201  CA  GLU B  55       0.079 -14.717  97.219  1.00  0.00           C  
ATOM   3202  C   GLU B  55       0.661 -15.690  96.214  1.00  0.00           C  
ATOM   3203  O   GLU B  55       1.009 -15.301  95.103  1.00  0.00           O  
ATOM   3204  CB  GLU B  55       1.164 -14.224  98.173  1.00  0.00           C  
ATOM   3205  CG  GLU B  55       2.358 -13.528  97.488  1.00  0.00           C  
ATOM   3206  CD  GLU B  55       2.016 -12.235  96.734  1.00  0.00           C  
ATOM   3207  OE1 GLU B  55       1.021 -11.585  97.028  1.00  0.00           O  
ATOM   3208  OE2 GLU B  55       2.756 -11.926  95.828  1.00  0.00           O1-
ATOM   3209  H   GLU B  55      -0.948 -15.492  98.946  1.00  0.00           H  
ATOM   3210  HA  GLU B  55      -0.304 -13.861  96.669  1.00  0.00           H  
ATOM   3211 1HB  GLU B  55       0.728 -13.526  98.886  1.00  0.00           H  
ATOM   3212 2HB  GLU B  55       1.543 -15.072  98.742  1.00  0.00           H  
ATOM   3213 1HG  GLU B  55       3.096 -13.292  98.254  1.00  0.00           H  
ATOM   3214 2HG  GLU B  55       2.825 -14.228  96.794  1.00  0.00           H  
ATOM   3215  N   LEU B  56       0.757 -16.969  96.588  1.00  0.00           N  
ATOM   3216  CA  LEU B  56       1.289 -17.946  95.666  1.00  0.00           C  
ATOM   3217  C   LEU B  56       0.352 -18.122  94.485  1.00  0.00           C  
ATOM   3218  O   LEU B  56       0.830 -18.246  93.356  1.00  0.00           O  
ATOM   3219  CB  LEU B  56       1.482 -19.260  96.409  1.00  0.00           C  
ATOM   3220  CG  LEU B  56       2.612 -19.259  97.443  1.00  0.00           C  
ATOM   3221  CD1 LEU B  56       2.461 -20.454  98.316  1.00  0.00           C  
ATOM   3222  CD2 LEU B  56       4.003 -19.299  96.727  1.00  0.00           C  
ATOM   3223  H   LEU B  56       0.495 -17.244  97.535  1.00  0.00           H  
ATOM   3224  HA  LEU B  56       2.240 -17.589  95.296  1.00  0.00           H  
ATOM   3225 1HB  LEU B  56       0.555 -19.498  96.929  1.00  0.00           H  
ATOM   3226 2HB  LEU B  56       1.687 -20.047  95.685  1.00  0.00           H  
ATOM   3227  HG  LEU B  56       2.538 -18.376  98.062  1.00  0.00           H  
ATOM   3228 1HD1 LEU B  56       3.244 -20.448  99.066  1.00  0.00           H  
ATOM   3229 2HD1 LEU B  56       1.498 -20.416  98.816  1.00  0.00           H  
ATOM   3230 3HD1 LEU B  56       2.518 -21.346  97.715  1.00  0.00           H  
ATOM   3231 1HD2 LEU B  56       4.788 -19.321  97.472  1.00  0.00           H  
ATOM   3232 2HD2 LEU B  56       4.078 -20.195  96.111  1.00  0.00           H  
ATOM   3233 3HD2 LEU B  56       4.139 -18.424  96.100  1.00  0.00           H  
ATOM   3234  N   ALA B  57      -0.973 -18.107  94.713  1.00  0.00           N  
ATOM   3235  CA  ALA B  57      -1.898 -18.226  93.594  1.00  0.00           C  
ATOM   3236  C   ALA B  57      -1.733 -17.037  92.666  1.00  0.00           C  
ATOM   3237  O   ALA B  57      -1.719 -17.213  91.441  1.00  0.00           O  
ATOM   3238  CB  ALA B  57      -3.319 -18.276  94.098  1.00  0.00           C  
ATOM   3239  H   ALA B  57      -1.331 -18.066  95.671  1.00  0.00           H  
ATOM   3240  HA  ALA B  57      -1.670 -19.131  93.047  1.00  0.00           H  
ATOM   3241 1HB  ALA B  57      -4.003 -18.353  93.265  1.00  0.00           H  
ATOM   3242 2HB  ALA B  57      -3.447 -19.132  94.761  1.00  0.00           H  
ATOM   3243 3HB  ALA B  57      -3.507 -17.358  94.640  1.00  0.00           H  
ATOM   3244  N   ARG B  58      -1.534 -15.842  93.231  1.00  0.00           N  
ATOM   3245  CA  ARG B  58      -1.327 -14.657  92.425  1.00  0.00           C  
ATOM   3246  C   ARG B  58      -0.043 -14.763  91.620  1.00  0.00           C  
ATOM   3247  O   ARG B  58      -0.038 -14.421  90.435  1.00  0.00           O  
ATOM   3248  CB  ARG B  58      -1.291 -13.403  93.298  1.00  0.00           C  
ATOM   3249  CG  ARG B  58      -2.651 -12.914  93.830  1.00  0.00           C  
ATOM   3250  CD  ARG B  58      -2.546 -11.547  94.464  1.00  0.00           C  
ATOM   3251  NE  ARG B  58      -1.866 -11.580  95.790  1.00  0.00           N  
ATOM   3252  CZ  ARG B  58      -2.496 -11.737  96.982  1.00  0.00           C  
ATOM   3253  NH1 ARG B  58      -3.814 -11.840  97.052  1.00  0.00           N1+
ATOM   3254  NH2 ARG B  58      -1.765 -11.762  98.080  1.00  0.00           N  
ATOM   3255  H   ARG B  58      -1.593 -15.753  94.250  1.00  0.00           H  
ATOM   3256  HA  ARG B  58      -2.166 -14.566  91.735  1.00  0.00           H  
ATOM   3257 1HB  ARG B  58      -0.661 -13.591  94.163  1.00  0.00           H  
ATOM   3258 2HB  ARG B  58      -0.832 -12.587  92.740  1.00  0.00           H  
ATOM   3259 1HG  ARG B  58      -3.358 -12.851  93.002  1.00  0.00           H  
ATOM   3260 2HG  ARG B  58      -3.032 -13.610  94.570  1.00  0.00           H  
ATOM   3261 1HD  ARG B  58      -1.967 -10.896  93.809  1.00  0.00           H  
ATOM   3262 2HD  ARG B  58      -3.543 -11.124  94.590  1.00  0.00           H  
ATOM   3263  HE  ARG B  58      -0.833 -11.492  95.834  1.00  0.00           H  
ATOM   3264 1HH1 ARG B  58      -4.374 -11.801  96.205  1.00  0.00           H  
ATOM   3265 2HH1 ARG B  58      -4.275 -11.931  97.944  1.00  0.00           H  
ATOM   3266 1HH2 ARG B  58      -0.737 -11.679  97.988  1.00  0.00           H  
ATOM   3267 2HH2 ARG B  58      -2.194 -11.868  98.983  1.00  0.00           H  
ATOM   3268  N   MET B  59       1.037 -15.276  92.224  1.00  0.00           N  
ATOM   3269  CA  MET B  59       2.277 -15.404  91.478  1.00  0.00           C  
ATOM   3270  C   MET B  59       2.139 -16.421  90.359  1.00  0.00           C  
ATOM   3271  O   MET B  59       2.697 -16.215  89.279  1.00  0.00           O  
ATOM   3272  CB  MET B  59       3.449 -15.782  92.364  1.00  0.00           C  
ATOM   3273  CG  MET B  59       3.873 -14.698  93.341  1.00  0.00           C  
ATOM   3274  SD  MET B  59       5.259 -15.187  94.379  1.00  0.00           S  
ATOM   3275  CE  MET B  59       6.629 -15.028  93.204  1.00  0.00           C  
ATOM   3276  H   MET B  59       1.001 -15.503  93.223  1.00  0.00           H  
ATOM   3277  HA  MET B  59       2.499 -14.440  91.023  1.00  0.00           H  
ATOM   3278 1HB  MET B  59       3.195 -16.680  92.934  1.00  0.00           H  
ATOM   3279 2HB  MET B  59       4.288 -16.014  91.736  1.00  0.00           H  
ATOM   3280 1HG  MET B  59       4.159 -13.810  92.775  1.00  0.00           H  
ATOM   3281 2HG  MET B  59       3.040 -14.426  93.985  1.00  0.00           H  
ATOM   3282 1HE  MET B  59       7.560 -15.286  93.676  1.00  0.00           H  
ATOM   3283 2HE  MET B  59       6.480 -15.673  92.352  1.00  0.00           H  
ATOM   3284 3HE  MET B  59       6.686 -13.996  92.857  1.00  0.00           H  
ATOM   3285  N   LYS B  60       1.405 -17.512  90.607  1.00  0.00           N  
ATOM   3286  CA  LYS B  60       1.202 -18.527  89.588  1.00  0.00           C  
ATOM   3287  C   LYS B  60       0.414 -17.932  88.430  1.00  0.00           C  
ATOM   3288  O   LYS B  60       0.740 -18.186  87.273  1.00  0.00           O  
ATOM   3289  CB  LYS B  60       0.506 -19.749  90.179  1.00  0.00           C  
ATOM   3290  CG  LYS B  60       1.396 -20.553  91.117  1.00  0.00           C  
ATOM   3291  CD  LYS B  60       0.679 -21.725  91.784  1.00  0.00           C  
ATOM   3292  CE  LYS B  60       1.608 -22.431  92.807  1.00  0.00           C  
ATOM   3293  NZ  LYS B  60       0.935 -23.580  93.532  1.00  0.00           N1+
ATOM   3294  H   LYS B  60       1.019 -17.652  91.548  1.00  0.00           H  
ATOM   3295  HA  LYS B  60       2.169 -18.844  89.206  1.00  0.00           H  
ATOM   3296 1HB  LYS B  60      -0.350 -19.416  90.755  1.00  0.00           H  
ATOM   3297 2HB  LYS B  60       0.153 -20.397  89.382  1.00  0.00           H  
ATOM   3298 1HG  LYS B  60       2.248 -20.934  90.550  1.00  0.00           H  
ATOM   3299 2HG  LYS B  60       1.765 -19.896  91.879  1.00  0.00           H  
ATOM   3300 1HD  LYS B  60      -0.186 -21.338  92.319  1.00  0.00           H  
ATOM   3301 2HD  LYS B  60       0.344 -22.438  91.035  1.00  0.00           H  
ATOM   3302 1HE  LYS B  60       2.493 -22.806  92.293  1.00  0.00           H  
ATOM   3303 2HE  LYS B  60       1.922 -21.692  93.551  1.00  0.00           H  
ATOM   3304 1HZ  LYS B  60       1.601 -23.988  94.225  1.00  0.00           H  
ATOM   3305 2HZ  LYS B  60       0.126 -23.242  94.033  1.00  0.00           H  
ATOM   3306 3HZ  LYS B  60       0.652 -24.293  92.879  1.00  0.00           H  
ATOM   3307  N   GLN B  61      -0.580 -17.098  88.727  1.00  0.00           N  
ATOM   3308  CA  GLN B  61      -1.344 -16.454  87.672  1.00  0.00           C  
ATOM   3309  C   GLN B  61      -0.508 -15.442  86.885  1.00  0.00           C  
ATOM   3310  O   GLN B  61      -0.654 -15.354  85.656  1.00  0.00           O  
ATOM   3311  CB  GLN B  61      -2.574 -15.799  88.270  1.00  0.00           C  
ATOM   3312  CG  GLN B  61      -3.586 -16.802  88.738  1.00  0.00           C  
ATOM   3313  CD  GLN B  61      -4.695 -16.175  89.483  1.00  0.00           C  
ATOM   3314  NE2 GLN B  61      -5.900 -16.384  88.998  1.00  0.00           N  
ATOM   3315  OE1 GLN B  61      -4.489 -15.474  90.478  1.00  0.00           O  
ATOM   3316  H   GLN B  61      -0.848 -16.964  89.707  1.00  0.00           H  
ATOM   3317  HA  GLN B  61      -1.677 -17.213  86.982  1.00  0.00           H  
ATOM   3318 1HB  GLN B  61      -2.280 -15.187  89.125  1.00  0.00           H  
ATOM   3319 2HB  GLN B  61      -3.042 -15.145  87.537  1.00  0.00           H  
ATOM   3320 1HG  GLN B  61      -4.002 -17.315  87.872  1.00  0.00           H  
ATOM   3321 2HG  GLN B  61      -3.101 -17.518  89.388  1.00  0.00           H  
ATOM   3322 1HE2 GLN B  61      -6.694 -15.984  89.445  1.00  0.00           H  
ATOM   3323 2HE2 GLN B  61      -6.029 -16.939  88.158  1.00  0.00           H  
ATOM   3324  N   GLN B  62       0.379 -14.702  87.565  1.00  0.00           N  
ATOM   3325  CA  GLN B  62       1.253 -13.730  86.906  1.00  0.00           C  
ATOM   3326  C   GLN B  62       2.231 -14.459  85.995  1.00  0.00           C  
ATOM   3327  O   GLN B  62       2.521 -14.007  84.885  1.00  0.00           O  
ATOM   3328  CB  GLN B  62       2.013 -12.913  87.947  1.00  0.00           C  
ATOM   3329  CG  GLN B  62       1.148 -11.950  88.752  1.00  0.00           C  
ATOM   3330  CD  GLN B  62       1.895 -11.382  89.939  1.00  0.00           C  
ATOM   3331  NE2 GLN B  62       1.353 -10.339  90.555  1.00  0.00           N  
ATOM   3332  OE1 GLN B  62       2.962 -11.897  90.295  1.00  0.00           O  
ATOM   3333  H   GLN B  62       0.403 -14.782  88.590  1.00  0.00           H  
ATOM   3334  HA  GLN B  62       0.641 -13.062  86.298  1.00  0.00           H  
ATOM   3335 1HB  GLN B  62       2.495 -13.597  88.644  1.00  0.00           H  
ATOM   3336 2HB  GLN B  62       2.799 -12.340  87.459  1.00  0.00           H  
ATOM   3337 1HG  GLN B  62       0.872 -11.119  88.105  1.00  0.00           H  
ATOM   3338 2HG  GLN B  62       0.258 -12.452  89.095  1.00  0.00           H  
ATOM   3339 1HE2 GLN B  62       1.809  -9.930  91.347  1.00  0.00           H  
ATOM   3340 2HE2 GLN B  62       0.487  -9.956  90.227  1.00  0.00           H  
ATOM   3341  N   HIS B  63       2.715 -15.607  86.473  1.00  0.00           N  
ATOM   3342  CA  HIS B  63       3.614 -16.492  85.751  1.00  0.00           C  
ATOM   3343  C   HIS B  63       2.980 -17.022  84.484  1.00  0.00           C  
ATOM   3344  O   HIS B  63       3.542 -16.889  83.388  1.00  0.00           O  
ATOM   3345  CB  HIS B  63       3.992 -17.648  86.681  1.00  0.00           C  
ATOM   3346  CG  HIS B  63       4.613 -18.792  86.037  1.00  0.00           C  
ATOM   3347  CD2 HIS B  63       4.104 -20.019  85.770  1.00  0.00           C  
ATOM   3348  ND1 HIS B  63       5.890 -18.795  85.581  1.00  0.00           N  
ATOM   3349  CE1 HIS B  63       6.145 -19.973  85.028  1.00  0.00           C  
ATOM   3350  NE2 HIS B  63       5.076 -20.730  85.143  1.00  0.00           N  
ATOM   3351  H   HIS B  63       2.471 -15.875  87.430  1.00  0.00           H  
ATOM   3352  HA  HIS B  63       4.518 -15.951  85.480  1.00  0.00           H  
ATOM   3353 1HB  HIS B  63       4.683 -17.272  87.424  1.00  0.00           H  
ATOM   3354 2HB  HIS B  63       3.133 -17.988  87.205  1.00  0.00           H  
ATOM   3355  HD2 HIS B  63       3.097 -20.365  86.008  1.00  0.00           H  
ATOM   3356  HE1 HIS B  63       7.061 -20.269  84.570  1.00  0.00           H  
ATOM   3357  HE2 HIS B  63       4.993 -21.687  84.812  1.00  0.00           H  
ATOM   3358  N   MET B  64       1.778 -17.583  84.620  1.00  0.00           N  
ATOM   3359  CA  MET B  64       1.060 -18.140  83.496  1.00  0.00           C  
ATOM   3360  C   MET B  64       0.706 -17.064  82.482  1.00  0.00           C  
ATOM   3361  O   MET B  64       0.797 -17.287  81.270  1.00  0.00           O  
ATOM   3362  CB  MET B  64      -0.187 -18.834  84.010  1.00  0.00           C  
ATOM   3363  CG  MET B  64       0.098 -20.132  84.777  1.00  0.00           C  
ATOM   3364  SD  MET B  64      -1.376 -21.069  85.172  1.00  0.00           S  
ATOM   3365  CE  MET B  64      -2.152 -20.110  86.466  1.00  0.00           C  
ATOM   3366  H   MET B  64       1.372 -17.659  85.559  1.00  0.00           H  
ATOM   3367  HA  MET B  64       1.704 -18.870  83.003  1.00  0.00           H  
ATOM   3368 1HB  MET B  64      -0.686 -18.161  84.702  1.00  0.00           H  
ATOM   3369 2HB  MET B  64      -0.878 -19.020  83.199  1.00  0.00           H  
ATOM   3370 1HG  MET B  64       0.762 -20.761  84.194  1.00  0.00           H  
ATOM   3371 2HG  MET B  64       0.606 -19.912  85.693  1.00  0.00           H  
ATOM   3372 1HE  MET B  64      -3.050 -20.613  86.797  1.00  0.00           H  
ATOM   3373 2HE  MET B  64      -1.467 -20.003  87.306  1.00  0.00           H  
ATOM   3374 3HE  MET B  64      -2.414 -19.135  86.083  1.00  0.00           H  
ATOM   3375  N   THR B  65       0.342 -15.875  82.976  1.00  0.00           N  
ATOM   3376  CA  THR B  65      -0.014 -14.785  82.098  1.00  0.00           C  
ATOM   3377  C   THR B  65       1.211 -14.321  81.321  1.00  0.00           C  
ATOM   3378  O   THR B  65       1.124 -14.158  80.101  1.00  0.00           O  
ATOM   3379  CB  THR B  65      -0.605 -13.600  82.902  1.00  0.00           C  
ATOM   3380  CG2 THR B  65      -0.963 -12.460  81.948  1.00  0.00           C  
ATOM   3381  OG1 THR B  65      -1.795 -14.030  83.582  1.00  0.00           O  
ATOM   3382  H   THR B  65       0.257 -15.739  83.981  1.00  0.00           H  
ATOM   3383  HA  THR B  65      -0.759 -15.132  81.391  1.00  0.00           H  
ATOM   3384  HB  THR B  65       0.122 -13.253  83.634  1.00  0.00           H  
ATOM   3385  HG1 THR B  65      -1.541 -14.618  84.325  1.00  0.00           H  
ATOM   3386 1HG2 THR B  65      -1.386 -11.636  82.520  1.00  0.00           H  
ATOM   3387 2HG2 THR B  65      -0.074 -12.108  81.427  1.00  0.00           H  
ATOM   3388 3HG2 THR B  65      -1.693 -12.804  81.219  1.00  0.00           H  
ATOM   3389  N   ALA B  66       2.358 -14.144  81.993  1.00  0.00           N  
ATOM   3390  CA  ALA B  66       3.566 -13.683  81.322  1.00  0.00           C  
ATOM   3391  C   ALA B  66       4.009 -14.667  80.252  1.00  0.00           C  
ATOM   3392  O   ALA B  66       4.472 -14.270  79.179  1.00  0.00           O  
ATOM   3393  CB  ALA B  66       4.679 -13.473  82.330  1.00  0.00           C  
ATOM   3394  H   ALA B  66       2.384 -14.285  83.010  1.00  0.00           H  
ATOM   3395  HA  ALA B  66       3.341 -12.731  80.833  1.00  0.00           H  
ATOM   3396 1HB  ALA B  66       5.569 -13.106  81.826  1.00  0.00           H  
ATOM   3397 2HB  ALA B  66       4.357 -12.746  83.074  1.00  0.00           H  
ATOM   3398 3HB  ALA B  66       4.897 -14.425  82.825  1.00  0.00           H  
ATOM   3399  N   TYR B  67       3.867 -15.961  80.548  1.00  0.00           N  
ATOM   3400  CA  TYR B  67       4.200 -17.007  79.600  1.00  0.00           C  
ATOM   3401  C   TYR B  67       3.372 -16.877  78.336  1.00  0.00           C  
ATOM   3402  O   TYR B  67       3.906 -16.881  77.216  1.00  0.00           O  
ATOM   3403  CB  TYR B  67       3.951 -18.376  80.227  1.00  0.00           C  
ATOM   3404  CG  TYR B  67       4.074 -19.500  79.261  1.00  0.00           C  
ATOM   3405  CD1 TYR B  67       5.278 -20.085  78.990  1.00  0.00           C  
ATOM   3406  CD2 TYR B  67       2.939 -19.928  78.617  1.00  0.00           C  
ATOM   3407  CE1 TYR B  67       5.340 -21.109  78.062  1.00  0.00           C  
ATOM   3408  CE2 TYR B  67       2.992 -20.913  77.708  1.00  0.00           C  
ATOM   3409  CZ  TYR B  67       4.187 -21.517  77.417  1.00  0.00           C  
ATOM   3410  OH  TYR B  67       4.250 -22.523  76.487  1.00  0.00           O  
ATOM   3411  H   TYR B  67       3.536 -16.234  81.481  1.00  0.00           H  
ATOM   3412  HA  TYR B  67       5.249 -16.906  79.340  1.00  0.00           H  
ATOM   3413 1HB  TYR B  67       4.661 -18.540  81.041  1.00  0.00           H  
ATOM   3414 2HB  TYR B  67       2.959 -18.407  80.656  1.00  0.00           H  
ATOM   3415  HD1 TYR B  67       6.179 -19.741  79.492  1.00  0.00           H  
ATOM   3416  HD2 TYR B  67       1.993 -19.454  78.834  1.00  0.00           H  
ATOM   3417  HE1 TYR B  67       6.294 -21.584  77.835  1.00  0.00           H  
ATOM   3418  HE2 TYR B  67       2.086 -21.214  77.221  1.00  0.00           H  
ATOM   3419  HH  TYR B  67       3.377 -22.665  76.106  1.00  0.00           H  
ATOM   3420  N   LEU B  68       2.055 -16.767  78.507  1.00  0.00           N  
ATOM   3421  CA  LEU B  68       1.189 -16.732  77.349  1.00  0.00           C  
ATOM   3422  C   LEU B  68       1.401 -15.441  76.565  1.00  0.00           C  
ATOM   3423  O   LEU B  68       1.278 -15.445  75.333  1.00  0.00           O  
ATOM   3424  CB  LEU B  68      -0.273 -16.899  77.759  1.00  0.00           C  
ATOM   3425  CG  LEU B  68      -1.305 -17.185  76.610  1.00  0.00           C  
ATOM   3426  CD1 LEU B  68      -0.956 -18.528  75.863  1.00  0.00           C  
ATOM   3427  CD2 LEU B  68      -2.672 -17.287  77.186  1.00  0.00           C  
ATOM   3428  H   LEU B  68       1.654 -16.778  79.453  1.00  0.00           H  
ATOM   3429  HA  LEU B  68       1.473 -17.566  76.715  1.00  0.00           H  
ATOM   3430 1HB  LEU B  68      -0.326 -17.704  78.471  1.00  0.00           H  
ATOM   3431 2HB  LEU B  68      -0.583 -15.982  78.272  1.00  0.00           H  
ATOM   3432  HG  LEU B  68      -1.276 -16.367  75.894  1.00  0.00           H  
ATOM   3433 1HD1 LEU B  68      -1.701 -18.721  75.081  1.00  0.00           H  
ATOM   3434 2HD1 LEU B  68       0.024 -18.484  75.402  1.00  0.00           H  
ATOM   3435 3HD1 LEU B  68      -0.984 -19.343  76.571  1.00  0.00           H  
ATOM   3436 1HD2 LEU B  68      -3.379 -17.474  76.375  1.00  0.00           H  
ATOM   3437 2HD2 LEU B  68      -2.707 -18.111  77.902  1.00  0.00           H  
ATOM   3438 3HD2 LEU B  68      -2.931 -16.357  77.690  1.00  0.00           H  
ATOM   3439  N   GLU B  69       1.680 -14.321  77.261  1.00  0.00           N  
ATOM   3440  CA  GLU B  69       1.927 -13.064  76.569  1.00  0.00           C  
ATOM   3441  C   GLU B  69       3.184 -13.171  75.720  1.00  0.00           C  
ATOM   3442  O   GLU B  69       3.197 -12.707  74.581  1.00  0.00           O  
ATOM   3443  CB  GLU B  69       2.062 -11.900  77.543  1.00  0.00           C  
ATOM   3444  CG  GLU B  69       0.772 -11.461  78.209  1.00  0.00           C  
ATOM   3445  CD  GLU B  69       1.009 -10.395  79.236  1.00  0.00           C  
ATOM   3446  OE1 GLU B  69       2.154 -10.112  79.508  1.00  0.00           O  
ATOM   3447  OE2 GLU B  69       0.054  -9.864  79.749  1.00  0.00           O1-
ATOM   3448  H   GLU B  69       1.701 -14.345  78.287  1.00  0.00           H  
ATOM   3449  HA  GLU B  69       1.085 -12.860  75.926  1.00  0.00           H  
ATOM   3450 1HB  GLU B  69       2.758 -12.182  78.333  1.00  0.00           H  
ATOM   3451 2HB  GLU B  69       2.487 -11.040  77.025  1.00  0.00           H  
ATOM   3452 1HG  GLU B  69       0.098 -11.077  77.446  1.00  0.00           H  
ATOM   3453 2HG  GLU B  69       0.295 -12.318  78.671  1.00  0.00           H  
ATOM   3454  N   ALA B  70       4.240 -13.818  76.226  1.00  0.00           N  
ATOM   3455  CA  ALA B  70       5.439 -13.984  75.419  1.00  0.00           C  
ATOM   3456  C   ALA B  70       5.110 -14.791  74.165  1.00  0.00           C  
ATOM   3457  O   ALA B  70       5.634 -14.520  73.080  1.00  0.00           O  
ATOM   3458  CB  ALA B  70       6.523 -14.668  76.212  1.00  0.00           C  
ATOM   3459  H   ALA B  70       4.226 -14.133  77.206  1.00  0.00           H  
ATOM   3460  HA  ALA B  70       5.781 -12.996  75.110  1.00  0.00           H  
ATOM   3461 1HB  ALA B  70       7.419 -14.778  75.605  1.00  0.00           H  
ATOM   3462 2HB  ALA B  70       6.751 -14.076  77.096  1.00  0.00           H  
ATOM   3463 3HB  ALA B  70       6.152 -15.645  76.515  1.00  0.00           H  
ATOM   3464  N   GLN B  71       4.214 -15.780  74.319  1.00  0.00           N  
ATOM   3465  CA  GLN B  71       3.819 -16.597  73.185  1.00  0.00           C  
ATOM   3466  C   GLN B  71       2.960 -15.829  72.179  1.00  0.00           C  
ATOM   3467  O   GLN B  71       3.187 -15.992  70.976  1.00  0.00           O  
ATOM   3468  CB  GLN B  71       3.063 -17.835  73.673  1.00  0.00           C  
ATOM   3469  CG  GLN B  71       3.915 -18.813  74.465  1.00  0.00           C  
ATOM   3470  CD  GLN B  71       4.872 -19.592  73.583  1.00  0.00           C  
ATOM   3471  NE2 GLN B  71       5.578 -20.546  74.177  1.00  0.00           N  
ATOM   3472  OE1 GLN B  71       4.975 -19.339  72.379  1.00  0.00           O  
ATOM   3473  H   GLN B  71       3.866 -15.981  75.260  1.00  0.00           H  
ATOM   3474  HA  GLN B  71       4.721 -16.914  72.671  1.00  0.00           H  
ATOM   3475 1HB  GLN B  71       2.229 -17.527  74.305  1.00  0.00           H  
ATOM   3476 2HB  GLN B  71       2.646 -18.367  72.818  1.00  0.00           H  
ATOM   3477 1HG  GLN B  71       4.500 -18.258  75.198  1.00  0.00           H  
ATOM   3478 2HG  GLN B  71       3.260 -19.523  74.970  1.00  0.00           H  
ATOM   3479 1HE2 GLN B  71       6.226 -21.094  73.646  1.00  0.00           H  
ATOM   3480 2HE2 GLN B  71       5.464 -20.719  75.155  1.00  0.00           H  
ATOM   3481  N   LEU B  72       2.055 -14.947  72.629  1.00  0.00           N  
ATOM   3482  CA  LEU B  72       1.250 -14.223  71.644  1.00  0.00           C  
ATOM   3483  C   LEU B  72       2.102 -13.179  70.932  1.00  0.00           C  
ATOM   3484  O   LEU B  72       1.889 -12.930  69.746  1.00  0.00           O  
ATOM   3485  CB  LEU B  72      -0.028 -13.587  72.247  1.00  0.00           C  
ATOM   3486  CG  LEU B  72       0.066 -12.339  73.164  1.00  0.00           C  
ATOM   3487  CD1 LEU B  72      -0.019 -11.036  72.341  1.00  0.00           C  
ATOM   3488  CD2 LEU B  72      -1.079 -12.418  74.203  1.00  0.00           C  
ATOM   3489  H   LEU B  72       1.868 -14.871  73.640  1.00  0.00           H  
ATOM   3490  HA  LEU B  72       0.919 -14.945  70.896  1.00  0.00           H  
ATOM   3491 1HB  LEU B  72      -0.701 -13.346  71.432  1.00  0.00           H  
ATOM   3492 2HB  LEU B  72      -0.496 -14.320  72.846  1.00  0.00           H  
ATOM   3493  HG  LEU B  72       1.007 -12.334  73.667  1.00  0.00           H  
ATOM   3494 1HD1 LEU B  72       0.051 -10.185  73.019  1.00  0.00           H  
ATOM   3495 2HD1 LEU B  72       0.780 -10.964  71.622  1.00  0.00           H  
ATOM   3496 3HD1 LEU B  72      -0.966 -11.006  71.813  1.00  0.00           H  
ATOM   3497 1HD2 LEU B  72      -1.026 -11.555  74.872  1.00  0.00           H  
ATOM   3498 2HD2 LEU B  72      -2.032 -12.418  73.698  1.00  0.00           H  
ATOM   3499 3HD2 LEU B  72      -0.985 -13.339  74.788  1.00  0.00           H  
ATOM   3500  N   THR B  73       3.091 -12.582  71.620  1.00  0.00           N  
ATOM   3501  CA  THR B  73       3.921 -11.604  70.944  1.00  0.00           C  
ATOM   3502  C   THR B  73       4.801 -12.304  69.927  1.00  0.00           C  
ATOM   3503  O   THR B  73       4.990 -11.794  68.821  1.00  0.00           O  
ATOM   3504  CB  THR B  73       4.781 -10.785  71.923  1.00  0.00           C  
ATOM   3505  CG2 THR B  73       3.904  -9.970  72.850  1.00  0.00           C  
ATOM   3506  OG1 THR B  73       5.602 -11.670  72.690  1.00  0.00           O  
ATOM   3507  H   THR B  73       3.237 -12.776  72.621  1.00  0.00           H  
ATOM   3508  HA  THR B  73       3.265 -10.912  70.406  1.00  0.00           H  
ATOM   3509  HB  THR B  73       5.425 -10.122  71.366  1.00  0.00           H  
ATOM   3510  HG1 THR B  73       6.330 -11.989  72.154  1.00  0.00           H  
ATOM   3511 1HG2 THR B  73       4.530  -9.408  73.541  1.00  0.00           H  
ATOM   3512 2HG2 THR B  73       3.302  -9.288  72.258  1.00  0.00           H  
ATOM   3513 3HG2 THR B  73       3.248 -10.617  73.411  1.00  0.00           H  
ATOM   3514  N   ALA B  74       5.300 -13.508  70.262  1.00  0.00           N  
ATOM   3515  CA  ALA B  74       6.108 -14.243  69.306  1.00  0.00           C  
ATOM   3516  C   ALA B  74       5.265 -14.626  68.109  1.00  0.00           C  
ATOM   3517  O   ALA B  74       5.710 -14.522  66.971  1.00  0.00           O  
ATOM   3518  CB  ALA B  74       6.688 -15.493  69.939  1.00  0.00           C  
ATOM   3519  H   ALA B  74       5.163 -13.886  71.208  1.00  0.00           H  
ATOM   3520  HA  ALA B  74       6.905 -13.595  68.967  1.00  0.00           H  
ATOM   3521 1HB  ALA B  74       7.300 -16.031  69.209  1.00  0.00           H  
ATOM   3522 2HB  ALA B  74       7.291 -15.212  70.779  1.00  0.00           H  
ATOM   3523 3HB  ALA B  74       5.874 -16.135  70.279  1.00  0.00           H  
ATOM   3524  N   TRP B  75       4.008 -15.003  68.358  1.00  0.00           N  
ATOM   3525  CA  TRP B  75       3.102 -15.397  67.302  1.00  0.00           C  
ATOM   3526  C   TRP B  75       2.891 -14.246  66.345  1.00  0.00           C  
ATOM   3527  O   TRP B  75       3.044 -14.414  65.134  1.00  0.00           O  
ATOM   3528  CB  TRP B  75       1.777 -15.843  67.925  1.00  0.00           C  
ATOM   3529  CG  TRP B  75       0.690 -16.257  66.995  1.00  0.00           C  
ATOM   3530  CD1 TRP B  75       0.751 -16.557  65.661  1.00  0.00           C  
ATOM   3531  CD2 TRP B  75      -0.683 -16.401  67.372  1.00  0.00           C  
ATOM   3532  CE2 TRP B  75      -1.385 -16.783  66.234  1.00  0.00           C  
ATOM   3533  CE3 TRP B  75      -1.371 -16.232  68.571  1.00  0.00           C  
ATOM   3534  NE1 TRP B  75      -0.496 -16.877  65.202  1.00  0.00           N  
ATOM   3535  CZ2 TRP B  75      -2.734 -16.989  66.257  1.00  0.00           C  
ATOM   3536  CZ3 TRP B  75      -2.719 -16.445  68.587  1.00  0.00           C  
ATOM   3537  CH2 TRP B  75      -3.386 -16.814  67.466  1.00  0.00           C  
ATOM   3538  H   TRP B  75       3.692 -15.087  69.326  1.00  0.00           H  
ATOM   3539  HA  TRP B  75       3.541 -16.229  66.758  1.00  0.00           H  
ATOM   3540 1HB  TRP B  75       1.964 -16.654  68.618  1.00  0.00           H  
ATOM   3541 2HB  TRP B  75       1.385 -15.023  68.506  1.00  0.00           H  
ATOM   3542  HD1 TRP B  75       1.650 -16.543  65.044  1.00  0.00           H  
ATOM   3543  HE1 TRP B  75      -0.723 -17.131  64.246  1.00  0.00           H  
ATOM   3544  HE3 TRP B  75      -0.849 -15.933  69.474  1.00  0.00           H  
ATOM   3545  HZ2 TRP B  75      -3.284 -17.279  65.371  1.00  0.00           H  
ATOM   3546  HZ3 TRP B  75      -3.245 -16.306  69.521  1.00  0.00           H  
ATOM   3547  HH2 TRP B  75      -4.463 -16.975  67.525  1.00  0.00           H  
ATOM   3548  N   GLU B  76       2.567 -13.057  66.864  1.00  0.00           N  
ATOM   3549  CA  GLU B  76       2.322 -11.945  65.969  1.00  0.00           C  
ATOM   3550  C   GLU B  76       3.566 -11.585  65.159  1.00  0.00           C  
ATOM   3551  O   GLU B  76       3.461 -11.316  63.954  1.00  0.00           O  
ATOM   3552  CB  GLU B  76       1.828 -10.717  66.733  1.00  0.00           C  
ATOM   3553  CG  GLU B  76       1.412  -9.562  65.817  1.00  0.00           C  
ATOM   3554  CD  GLU B  76       0.810  -8.389  66.537  1.00  0.00           C  
ATOM   3555  OE1 GLU B  76       0.726  -8.425  67.732  1.00  0.00           O  
ATOM   3556  OE2 GLU B  76       0.436  -7.439  65.873  1.00  0.00           O1-
ATOM   3557  H   GLU B  76       2.457 -12.951  67.878  1.00  0.00           H  
ATOM   3558  HA  GLU B  76       1.540 -12.243  65.272  1.00  0.00           H  
ATOM   3559 1HB  GLU B  76       0.995 -10.988  67.361  1.00  0.00           H  
ATOM   3560 2HB  GLU B  76       2.627 -10.360  67.386  1.00  0.00           H  
ATOM   3561 1HG  GLU B  76       2.297  -9.221  65.288  1.00  0.00           H  
ATOM   3562 2HG  GLU B  76       0.703  -9.939  65.075  1.00  0.00           H  
ATOM   3563  N   ILE B  77       4.756 -11.605  65.789  1.00  0.00           N  
ATOM   3564  CA  ILE B  77       5.961 -11.227  65.068  1.00  0.00           C  
ATOM   3565  C   ILE B  77       6.274 -12.272  63.993  1.00  0.00           C  
ATOM   3566  O   ILE B  77       6.626 -11.900  62.870  1.00  0.00           O  
ATOM   3567  CB  ILE B  77       7.192 -11.062  65.990  1.00  0.00           C  
ATOM   3568  CG1 ILE B  77       6.995  -9.866  66.956  1.00  0.00           C  
ATOM   3569  CG2 ILE B  77       8.431 -10.746  65.090  1.00  0.00           C  
ATOM   3570  CD1 ILE B  77       8.029  -9.812  68.111  1.00  0.00           C  
ATOM   3571  H   ILE B  77       4.800 -11.826  66.790  1.00  0.00           H  
ATOM   3572  HA  ILE B  77       5.784 -10.279  64.574  1.00  0.00           H  
ATOM   3573  HB  ILE B  77       7.357 -11.965  66.582  1.00  0.00           H  
ATOM   3574 1HG1 ILE B  77       7.056  -8.939  66.392  1.00  0.00           H  
ATOM   3575 2HG1 ILE B  77       6.001  -9.935  67.393  1.00  0.00           H  
ATOM   3576 1HG2 ILE B  77       9.297 -10.594  65.691  1.00  0.00           H  
ATOM   3577 2HG2 ILE B  77       8.631 -11.566  64.403  1.00  0.00           H  
ATOM   3578 3HG2 ILE B  77       8.242  -9.837  64.515  1.00  0.00           H  
ATOM   3579 1HD1 ILE B  77       7.816  -8.952  68.750  1.00  0.00           H  
ATOM   3580 2HD1 ILE B  77       7.957 -10.727  68.701  1.00  0.00           H  
ATOM   3581 3HD1 ILE B  77       9.035  -9.713  67.726  1.00  0.00           H  
ATOM   3582  N   GLU B  78       6.172 -13.569  64.327  1.00  0.00           N  
ATOM   3583  CA  GLU B  78       6.458 -14.626  63.366  1.00  0.00           C  
ATOM   3584  C   GLU B  78       5.484 -14.576  62.191  1.00  0.00           C  
ATOM   3585  O   GLU B  78       5.902 -14.780  61.045  1.00  0.00           O  
ATOM   3586  CB  GLU B  78       6.397 -16.010  64.042  1.00  0.00           C  
ATOM   3587  CG  GLU B  78       7.530 -16.266  65.035  1.00  0.00           C  
ATOM   3588  CD  GLU B  78       7.429 -17.582  65.821  1.00  0.00           C  
ATOM   3589  OE1 GLU B  78       6.698 -18.458  65.408  1.00  0.00           O  
ATOM   3590  OE2 GLU B  78       8.064 -17.703  66.864  1.00  0.00           O1-
ATOM   3591  H   GLU B  78       5.894 -13.832  65.276  1.00  0.00           H  
ATOM   3592  HA  GLU B  78       7.466 -14.477  62.984  1.00  0.00           H  
ATOM   3593 1HB  GLU B  78       5.452 -16.102  64.586  1.00  0.00           H  
ATOM   3594 2HB  GLU B  78       6.420 -16.791  63.283  1.00  0.00           H  
ATOM   3595 1HG  GLU B  78       8.461 -16.272  64.478  1.00  0.00           H  
ATOM   3596 2HG  GLU B  78       7.560 -15.443  65.711  1.00  0.00           H  
ATOM   3597  N   SER B  79       4.197 -14.266  62.444  1.00  0.00           N  
ATOM   3598  CA  SER B  79       3.224 -14.183  61.364  1.00  0.00           C  
ATOM   3599  C   SER B  79       3.576 -13.035  60.442  1.00  0.00           C  
ATOM   3600  O   SER B  79       3.572 -13.195  59.217  1.00  0.00           O  
ATOM   3601  CB  SER B  79       1.828 -13.912  61.919  1.00  0.00           C  
ATOM   3602  OG  SER B  79       1.353 -14.969  62.702  1.00  0.00           O  
ATOM   3603  H   SER B  79       3.869 -14.151  63.410  1.00  0.00           H  
ATOM   3604  HA  SER B  79       3.234 -15.115  60.800  1.00  0.00           H  
ATOM   3605 1HB  SER B  79       1.863 -13.007  62.526  1.00  0.00           H  
ATOM   3606 2HB  SER B  79       1.136 -13.725  61.100  1.00  0.00           H  
ATOM   3607  HG  SER B  79       1.014 -15.630  62.084  1.00  0.00           H  
ATOM   3608  N   LYS B  80       3.948 -11.886  61.011  1.00  0.00           N  
ATOM   3609  CA  LYS B  80       4.293 -10.739  60.186  1.00  0.00           C  
ATOM   3610  C   LYS B  80       5.567 -10.947  59.396  1.00  0.00           C  
ATOM   3611  O   LYS B  80       5.627 -10.576  58.222  1.00  0.00           O  
ATOM   3612  CB  LYS B  80       4.442  -9.498  61.049  1.00  0.00           C  
ATOM   3613  CG  LYS B  80       3.157  -8.930  61.591  1.00  0.00           C  
ATOM   3614  CD  LYS B  80       3.471  -7.771  62.513  1.00  0.00           C  
ATOM   3615  CE  LYS B  80       2.224  -7.092  63.045  1.00  0.00           C  
ATOM   3616  NZ  LYS B  80       2.571  -6.055  64.060  1.00  0.00           N1+
ATOM   3617  H   LYS B  80       3.930 -11.788  62.032  1.00  0.00           H  
ATOM   3618  HA  LYS B  80       3.485 -10.578  59.477  1.00  0.00           H  
ATOM   3619 1HB  LYS B  80       5.074  -9.737  61.906  1.00  0.00           H  
ATOM   3620 2HB  LYS B  80       4.944  -8.719  60.477  1.00  0.00           H  
ATOM   3621 1HG  LYS B  80       2.529  -8.588  60.768  1.00  0.00           H  
ATOM   3622 2HG  LYS B  80       2.620  -9.699  62.143  1.00  0.00           H  
ATOM   3623 1HD  LYS B  80       4.049  -8.151  63.361  1.00  0.00           H  
ATOM   3624 2HD  LYS B  80       4.074  -7.035  61.987  1.00  0.00           H  
ATOM   3625 1HE  LYS B  80       1.701  -6.613  62.216  1.00  0.00           H  
ATOM   3626 2HE  LYS B  80       1.563  -7.827  63.492  1.00  0.00           H  
ATOM   3627 1HZ  LYS B  80       1.738  -5.592  64.403  1.00  0.00           H  
ATOM   3628 2HZ  LYS B  80       3.048  -6.495  64.843  1.00  0.00           H  
ATOM   3629 3HZ  LYS B  80       3.179  -5.372  63.641  1.00  0.00           H  
ATOM   3630  N   SER B  81       6.583 -11.552  60.017  1.00  0.00           N  
ATOM   3631  CA  SER B  81       7.834 -11.772  59.324  1.00  0.00           C  
ATOM   3632  C   SER B  81       7.661 -12.768  58.188  1.00  0.00           C  
ATOM   3633  O   SER B  81       8.125 -12.515  57.076  1.00  0.00           O  
ATOM   3634  CB  SER B  81       8.918 -12.208  60.288  1.00  0.00           C  
ATOM   3635  OG  SER B  81      10.126 -12.423  59.610  1.00  0.00           O  
ATOM   3636  H   SER B  81       6.503 -11.823  61.001  1.00  0.00           H  
ATOM   3637  HA  SER B  81       8.150 -10.825  58.891  1.00  0.00           H  
ATOM   3638 1HB  SER B  81       9.056 -11.433  61.046  1.00  0.00           H  
ATOM   3639 2HB  SER B  81       8.611 -13.118  60.806  1.00  0.00           H  
ATOM   3640  HG  SER B  81      10.833 -12.330  60.278  1.00  0.00           H  
ATOM   3641  N   LYS B  82       6.961 -13.885  58.437  1.00  0.00           N  
ATOM   3642  CA  LYS B  82       6.797 -14.864  57.371  1.00  0.00           C  
ATOM   3643  C   LYS B  82       5.958 -14.300  56.236  1.00  0.00           C  
ATOM   3644  O   LYS B  82       6.313 -14.495  55.069  1.00  0.00           O  
ATOM   3645  CB  LYS B  82       6.223 -16.163  57.922  1.00  0.00           C  
ATOM   3646  CG  LYS B  82       7.248 -16.920  58.769  1.00  0.00           C  
ATOM   3647  CD  LYS B  82       6.707 -18.207  59.366  1.00  0.00           C  
ATOM   3648  CE  LYS B  82       7.799 -18.907  60.195  1.00  0.00           C  
ATOM   3649  NZ  LYS B  82       7.306 -20.152  60.846  1.00  0.00           N1+
ATOM   3650  H   LYS B  82       6.573 -14.071  59.366  1.00  0.00           H  
ATOM   3651  HA  LYS B  82       7.779 -15.089  56.967  1.00  0.00           H  
ATOM   3652 1HB  LYS B  82       5.355 -15.943  58.548  1.00  0.00           H  
ATOM   3653 2HB  LYS B  82       5.894 -16.799  57.104  1.00  0.00           H  
ATOM   3654 1HG  LYS B  82       8.114 -17.155  58.148  1.00  0.00           H  
ATOM   3655 2HG  LYS B  82       7.579 -16.267  59.577  1.00  0.00           H  
ATOM   3656 1HD  LYS B  82       5.853 -17.982  60.009  1.00  0.00           H  
ATOM   3657 2HD  LYS B  82       6.379 -18.881  58.575  1.00  0.00           H  
ATOM   3658 1HE  LYS B  82       8.633 -19.160  59.541  1.00  0.00           H  
ATOM   3659 2HE  LYS B  82       8.151 -18.223  60.969  1.00  0.00           H  
ATOM   3660 1HZ  LYS B  82       8.049 -20.583  61.376  1.00  0.00           H  
ATOM   3661 2HZ  LYS B  82       6.541 -19.929  61.465  1.00  0.00           H  
ATOM   3662 3HZ  LYS B  82       6.976 -20.820  60.131  1.00  0.00           H  
ATOM   3663  N   ILE B  83       4.906 -13.540  56.543  1.00  0.00           N  
ATOM   3664  CA  ILE B  83       4.102 -12.972  55.479  1.00  0.00           C  
ATOM   3665  C   ILE B  83       4.911 -11.956  54.703  1.00  0.00           C  
ATOM   3666  O   ILE B  83       4.822 -11.936  53.478  1.00  0.00           O  
ATOM   3667  CB  ILE B  83       2.800 -12.346  56.009  1.00  0.00           C  
ATOM   3668  CG1 ILE B  83       1.641 -13.436  56.096  1.00  0.00           C  
ATOM   3669  CG2 ILE B  83       2.361 -11.150  55.092  1.00  0.00           C  
ATOM   3670  CD1 ILE B  83       2.008 -14.793  56.710  1.00  0.00           C  
ATOM   3671  H   ILE B  83       4.619 -13.393  57.517  1.00  0.00           H  
ATOM   3672  HA  ILE B  83       3.838 -13.763  54.788  1.00  0.00           H  
ATOM   3673  HB  ILE B  83       2.975 -11.973  57.018  1.00  0.00           H  
ATOM   3674 1HG1 ILE B  83       0.848 -13.024  56.706  1.00  0.00           H  
ATOM   3675 2HG1 ILE B  83       1.255 -13.613  55.096  1.00  0.00           H  
ATOM   3676 1HG2 ILE B  83       1.469 -10.708  55.493  1.00  0.00           H  
ATOM   3677 2HG2 ILE B  83       3.118 -10.374  55.051  1.00  0.00           H  
ATOM   3678 3HG2 ILE B  83       2.169 -11.504  54.076  1.00  0.00           H  
ATOM   3679 1HD1 ILE B  83       1.124 -15.432  56.722  1.00  0.00           H  
ATOM   3680 2HD1 ILE B  83       2.780 -15.270  56.123  1.00  0.00           H  
ATOM   3681 3HD1 ILE B  83       2.360 -14.661  57.727  1.00  0.00           H  
ATOM   3682  N   ALA B  84       5.678 -11.095  55.382  1.00  0.00           N  
ATOM   3683  CA  ALA B  84       6.461 -10.108  54.659  1.00  0.00           C  
ATOM   3684  C   ALA B  84       7.465 -10.776  53.739  1.00  0.00           C  
ATOM   3685  O   ALA B  84       7.665 -10.319  52.615  1.00  0.00           O  
ATOM   3686  CB  ALA B  84       7.180  -9.217  55.620  1.00  0.00           C  
ATOM   3687  H   ALA B  84       5.703 -11.101  56.405  1.00  0.00           H  
ATOM   3688  HA  ALA B  84       5.781  -9.511  54.049  1.00  0.00           H  
ATOM   3689 1HB  ALA B  84       7.731  -8.493  55.052  1.00  0.00           H  
ATOM   3690 2HB  ALA B  84       6.461  -8.715  56.265  1.00  0.00           H  
ATOM   3691 3HB  ALA B  84       7.855  -9.821  56.229  1.00  0.00           H  
ATOM   3692  N   LEU B  85       8.079 -11.873  54.194  1.00  0.00           N  
ATOM   3693  CA  LEU B  85       9.031 -12.576  53.357  1.00  0.00           C  
ATOM   3694  C   LEU B  85       8.319 -13.187  52.156  1.00  0.00           C  
ATOM   3695  O   LEU B  85       8.871 -13.171  51.053  1.00  0.00           O  
ATOM   3696  CB  LEU B  85       9.781 -13.609  54.198  1.00  0.00           C  
ATOM   3697  CG  LEU B  85      10.791 -13.014  55.255  1.00  0.00           C  
ATOM   3698  CD1 LEU B  85      11.216 -14.108  56.193  1.00  0.00           C  
ATOM   3699  CD2 LEU B  85      12.050 -12.435  54.545  1.00  0.00           C  
ATOM   3700  H   LEU B  85       7.923 -12.186  55.158  1.00  0.00           H  
ATOM   3701  HA  LEU B  85       9.745 -11.858  52.981  1.00  0.00           H  
ATOM   3702 1HB  LEU B  85       9.043 -14.199  54.745  1.00  0.00           H  
ATOM   3703 2HB  LEU B  85      10.332 -14.272  53.534  1.00  0.00           H  
ATOM   3704  HG  LEU B  85      10.303 -12.228  55.830  1.00  0.00           H  
ATOM   3705 1HD1 LEU B  85      11.907 -13.704  56.927  1.00  0.00           H  
ATOM   3706 2HD1 LEU B  85      10.338 -14.506  56.707  1.00  0.00           H  
ATOM   3707 3HD1 LEU B  85      11.692 -14.892  55.633  1.00  0.00           H  
ATOM   3708 1HD2 LEU B  85      12.730 -12.046  55.291  1.00  0.00           H  
ATOM   3709 2HD2 LEU B  85      12.551 -13.223  53.977  1.00  0.00           H  
ATOM   3710 3HD2 LEU B  85      11.778 -11.634  53.875  1.00  0.00           H  
ATOM   3711  N   LEU B  86       7.089 -13.691  52.341  1.00  0.00           N  
ATOM   3712  CA  LEU B  86       6.322 -14.222  51.218  1.00  0.00           C  
ATOM   3713  C   LEU B  86       5.963 -13.099  50.244  1.00  0.00           C  
ATOM   3714  O   LEU B  86       6.016 -13.303  49.028  1.00  0.00           O  
ATOM   3715  CB  LEU B  86       5.037 -14.896  51.701  1.00  0.00           C  
ATOM   3716  CG  LEU B  86       5.175 -16.208  52.503  1.00  0.00           C  
ATOM   3717  CD1 LEU B  86       3.839 -16.575  53.065  1.00  0.00           C  
ATOM   3718  CD2 LEU B  86       5.659 -17.325  51.625  1.00  0.00           C  
ATOM   3719  H   LEU B  86       6.715 -13.753  53.294  1.00  0.00           H  
ATOM   3720  HA  LEU B  86       6.941 -14.940  50.686  1.00  0.00           H  
ATOM   3721 1HB  LEU B  86       4.513 -14.189  52.330  1.00  0.00           H  
ATOM   3722 2HB  LEU B  86       4.415 -15.106  50.835  1.00  0.00           H  
ATOM   3723  HG  LEU B  86       5.869 -16.068  53.317  1.00  0.00           H  
ATOM   3724 1HD1 LEU B  86       3.935 -17.457  53.609  1.00  0.00           H  
ATOM   3725 2HD1 LEU B  86       3.480 -15.786  53.717  1.00  0.00           H  
ATOM   3726 3HD1 LEU B  86       3.151 -16.731  52.264  1.00  0.00           H  
ATOM   3727 1HD2 LEU B  86       5.729 -18.231  52.228  1.00  0.00           H  
ATOM   3728 2HD2 LEU B  86       4.957 -17.482  50.806  1.00  0.00           H  
ATOM   3729 3HD2 LEU B  86       6.635 -17.092  51.220  1.00  0.00           H  
ATOM   3730  N   GLU B  87       5.625 -11.901  50.766  1.00  0.00           N  
ATOM   3731  CA  GLU B  87       5.299 -10.779  49.887  1.00  0.00           C  
ATOM   3732  C   GLU B  87       6.528 -10.398  49.080  1.00  0.00           C  
ATOM   3733  O   GLU B  87       6.417 -10.143  47.878  1.00  0.00           O  
ATOM   3734  CB  GLU B  87       4.845  -9.537  50.681  1.00  0.00           C  
ATOM   3735  CG  GLU B  87       3.490  -9.627  51.363  1.00  0.00           C  
ATOM   3736  CD  GLU B  87       3.159  -8.418  52.170  1.00  0.00           C  
ATOM   3737  OE1 GLU B  87       4.016  -7.590  52.338  1.00  0.00           O  
ATOM   3738  OE2 GLU B  87       2.046  -8.318  52.622  1.00  0.00           O1-
ATOM   3739  H   GLU B  87       5.536 -11.806  51.780  1.00  0.00           H  
ATOM   3740  HA  GLU B  87       4.509 -11.079  49.201  1.00  0.00           H  
ATOM   3741 1HB  GLU B  87       5.580  -9.320  51.452  1.00  0.00           H  
ATOM   3742 2HB  GLU B  87       4.820  -8.676  50.014  1.00  0.00           H  
ATOM   3743 1HG  GLU B  87       2.715  -9.776  50.612  1.00  0.00           H  
ATOM   3744 2HG  GLU B  87       3.488 -10.475  52.025  1.00  0.00           H  
ATOM   3745  N   LEU B  88       7.701 -10.417  49.724  1.00  0.00           N  
ATOM   3746  CA  LEU B  88       8.957 -10.111  49.067  1.00  0.00           C  
ATOM   3747  C   LEU B  88       9.295 -11.153  48.023  1.00  0.00           C  
ATOM   3748  O   LEU B  88       9.787 -10.790  46.954  1.00  0.00           O  
ATOM   3749  CB  LEU B  88      10.085  -9.990  50.092  1.00  0.00           C  
ATOM   3750  CG  LEU B  88      10.081  -8.728  51.005  1.00  0.00           C  
ATOM   3751  CD1 LEU B  88      11.035  -8.908  52.138  1.00  0.00           C  
ATOM   3752  CD2 LEU B  88      10.564  -7.540  50.199  1.00  0.00           C  
ATOM   3753  H   LEU B  88       7.701 -10.600  50.733  1.00  0.00           H  
ATOM   3754  HA  LEU B  88       8.843  -9.158  48.559  1.00  0.00           H  
ATOM   3755 1HB  LEU B  88      10.047 -10.860  50.735  1.00  0.00           H  
ATOM   3756 2HB  LEU B  88      11.026 -10.003  49.554  1.00  0.00           H  
ATOM   3757  HG  LEU B  88       9.081  -8.543  51.404  1.00  0.00           H  
ATOM   3758 1HD1 LEU B  88      11.049  -8.011  52.753  1.00  0.00           H  
ATOM   3759 2HD1 LEU B  88      10.734  -9.756  52.742  1.00  0.00           H  
ATOM   3760 3HD1 LEU B  88      11.994  -9.078  51.727  1.00  0.00           H  
ATOM   3761 1HD2 LEU B  88      10.595  -6.688  50.834  1.00  0.00           H  
ATOM   3762 2HD2 LEU B  88      11.566  -7.733  49.815  1.00  0.00           H  
ATOM   3763 3HD2 LEU B  88       9.895  -7.347  49.370  1.00  0.00           H  
ATOM   3764  N   GLN B  89       9.016 -12.436  48.287  1.00  0.00           N  
ATOM   3765  CA  GLN B  89       9.305 -13.453  47.284  1.00  0.00           C  
ATOM   3766  C   GLN B  89       8.409 -13.237  46.065  1.00  0.00           C  
ATOM   3767  O   GLN B  89       8.873 -13.367  44.931  1.00  0.00           O  
ATOM   3768  CB  GLN B  89       9.074 -14.859  47.849  1.00  0.00           C  
ATOM   3769  CG  GLN B  89       9.503 -16.021  46.922  1.00  0.00           C  
ATOM   3770  CD  GLN B  89      11.009 -16.048  46.667  1.00  0.00           C  
ATOM   3771  NE2 GLN B  89      11.407 -16.128  45.405  1.00  0.00           N  
ATOM   3772  OE1 GLN B  89      11.803 -16.006  47.610  1.00  0.00           O  
ATOM   3773  H   GLN B  89       8.685 -12.702  49.220  1.00  0.00           H  
ATOM   3774  HA  GLN B  89      10.341 -13.357  46.972  1.00  0.00           H  
ATOM   3775 1HB  GLN B  89       9.605 -14.958  48.798  1.00  0.00           H  
ATOM   3776 2HB  GLN B  89       8.010 -14.981  48.067  1.00  0.00           H  
ATOM   3777 1HG  GLN B  89       9.218 -16.963  47.388  1.00  0.00           H  
ATOM   3778 2HG  GLN B  89       8.993 -15.918  45.960  1.00  0.00           H  
ATOM   3779 1HE2 GLN B  89      12.385 -16.156  45.187  1.00  0.00           H  
ATOM   3780 2HE2 GLN B  89      10.730 -16.160  44.666  1.00  0.00           H  
ATOM   3781  N   GLN B  90       7.148 -12.855  46.281  1.00  0.00           N  
ATOM   3782  CA  GLN B  90       6.257 -12.607  45.156  1.00  0.00           C  
ATOM   3783  C   GLN B  90       6.666 -11.362  44.379  1.00  0.00           C  
ATOM   3784  O   GLN B  90       6.582 -11.347  43.144  1.00  0.00           O  
ATOM   3785  CB  GLN B  90       4.810 -12.493  45.617  1.00  0.00           C  
ATOM   3786  CG  GLN B  90       4.224 -13.806  46.093  1.00  0.00           C  
ATOM   3787  CD  GLN B  90       2.834 -13.644  46.572  1.00  0.00           C  
ATOM   3788  NE2 GLN B  90       2.062 -14.722  46.567  1.00  0.00           N  
ATOM   3789  OE1 GLN B  90       2.456 -12.524  46.931  1.00  0.00           O  
ATOM   3790  H   GLN B  90       6.793 -12.810  47.244  1.00  0.00           H  
ATOM   3791  HA  GLN B  90       6.318 -13.459  44.481  1.00  0.00           H  
ATOM   3792 1HB  GLN B  90       4.755 -11.777  46.442  1.00  0.00           H  
ATOM   3793 2HB  GLN B  90       4.191 -12.110  44.806  1.00  0.00           H  
ATOM   3794 1HG  GLN B  90       4.217 -14.516  45.262  1.00  0.00           H  
ATOM   3795 2HG  GLN B  90       4.834 -14.198  46.906  1.00  0.00           H  
ATOM   3796 1HE2 GLN B  90       1.086 -14.658  46.866  1.00  0.00           H  
ATOM   3797 2HE2 GLN B  90       2.426 -15.623  46.221  1.00  0.00           H  
ATOM   3798  N   ASN B  91       7.150 -10.334  45.082  1.00  0.00           N  
ATOM   3799  CA  ASN B  91       7.605  -9.118  44.428  1.00  0.00           C  
ATOM   3800  C   ASN B  91       8.879  -9.413  43.637  1.00  0.00           C  
ATOM   3801  O   ASN B  91       9.088  -8.859  42.545  1.00  0.00           O  
ATOM   3802  CB  ASN B  91       7.880  -8.042  45.453  1.00  0.00           C  
ATOM   3803  CG  ASN B  91       6.650  -7.480  46.082  1.00  0.00           C  
ATOM   3804  ND2 ASN B  91       6.830  -6.904  47.240  1.00  0.00           N  
ATOM   3805  OD1 ASN B  91       5.537  -7.554  45.545  1.00  0.00           O  
ATOM   3806  H   ASN B  91       7.129 -10.379  46.106  1.00  0.00           H  
ATOM   3807  HA  ASN B  91       6.838  -8.779  43.733  1.00  0.00           H  
ATOM   3808 1HB  ASN B  91       8.498  -8.467  46.239  1.00  0.00           H  
ATOM   3809 2HB  ASN B  91       8.448  -7.234  44.996  1.00  0.00           H  
ATOM   3810 1HD2 ASN B  91       6.054  -6.506  47.728  1.00  0.00           H  
ATOM   3811 2HD2 ASN B  91       7.747  -6.863  47.642  1.00  0.00           H  
ATOM   3812  N   GLN B  92       9.697 -10.339  44.162  1.00  0.00           N  
ATOM   3813  CA  GLN B  92      10.935 -10.730  43.519  1.00  0.00           C  
ATOM   3814  C   GLN B  92      10.597 -11.403  42.205  1.00  0.00           C  
ATOM   3815  O   GLN B  92      11.177 -11.063  41.170  1.00  0.00           O  
ATOM   3816  CB  GLN B  92      11.701 -11.712  44.428  1.00  0.00           C  
ATOM   3817  CG  GLN B  92      13.072 -12.118  43.998  1.00  0.00           C  
ATOM   3818  CD  GLN B  92      14.061 -10.966  43.960  1.00  0.00           C  
ATOM   3819  NE2 GLN B  92      14.838 -10.931  42.878  1.00  0.00           N  
ATOM   3820  OE1 GLN B  92      14.132 -10.117  44.885  1.00  0.00           O  
ATOM   3821  H   GLN B  92       9.478 -10.709  45.088  1.00  0.00           H  
ATOM   3822  HA  GLN B  92      11.539  -9.843  43.326  1.00  0.00           H  
ATOM   3823 1HB  GLN B  92      11.763 -11.324  45.427  1.00  0.00           H  
ATOM   3824 2HB  GLN B  92      11.139 -12.632  44.495  1.00  0.00           H  
ATOM   3825 1HG  GLN B  92      13.440 -12.865  44.697  1.00  0.00           H  
ATOM   3826 2HG  GLN B  92      13.010 -12.549  42.996  1.00  0.00           H  
ATOM   3827 1HE2 GLN B  92      15.513 -10.205  42.758  1.00  0.00           H  
ATOM   3828 2HE2 GLN B  92      14.742 -11.673  42.166  1.00  0.00           H  
ATOM   3829  N   LEU B  93       9.559 -12.247  42.216  1.00  0.00           N  
ATOM   3830  CA  LEU B  93       9.123 -12.903  41.004  1.00  0.00           C  
ATOM   3831  C   LEU B  93       8.478 -11.945  40.039  1.00  0.00           C  
ATOM   3832  O   LEU B  93       8.730 -12.009  38.847  1.00  0.00           O  
ATOM   3833  CB  LEU B  93       8.124 -13.996  41.283  1.00  0.00           C  
ATOM   3834  CG  LEU B  93       8.621 -15.365  41.423  1.00  0.00           C  
ATOM   3835  CD1 LEU B  93       9.555 -15.531  42.595  1.00  0.00           C  
ATOM   3836  CD2 LEU B  93       7.427 -16.242  41.532  1.00  0.00           C  
ATOM   3837  H   LEU B  93       9.138 -12.504  43.116  1.00  0.00           H  
ATOM   3838  HA  LEU B  93       9.994 -13.338  40.522  1.00  0.00           H  
ATOM   3839 1HB  LEU B  93       7.578 -13.739  42.192  1.00  0.00           H  
ATOM   3840 2HB  LEU B  93       7.450 -14.015  40.490  1.00  0.00           H  
ATOM   3841  HG  LEU B  93       9.173 -15.611  40.534  1.00  0.00           H  
ATOM   3842 1HD1 LEU B  93       9.890 -16.568  42.641  1.00  0.00           H  
ATOM   3843 2HD1 LEU B  93      10.420 -14.876  42.483  1.00  0.00           H  
ATOM   3844 3HD1 LEU B  93       9.025 -15.288  43.503  1.00  0.00           H  
ATOM   3845 1HD2 LEU B  93       7.727 -17.238  41.604  1.00  0.00           H  
ATOM   3846 2HD2 LEU B  93       6.848 -15.976  42.421  1.00  0.00           H  
ATOM   3847 3HD2 LEU B  93       6.821 -16.104  40.644  1.00  0.00           H  
ATOM   3848  N   ASN B  94       7.689 -10.994  40.522  1.00  0.00           N  
ATOM   3849  CA  ASN B  94       7.060 -10.075  39.594  1.00  0.00           C  
ATOM   3850  C   ASN B  94       8.138  -9.451  38.708  1.00  0.00           C  
ATOM   3851  O   ASN B  94       8.006  -9.411  37.474  1.00  0.00           O  
ATOM   3852  CB  ASN B  94       6.271  -9.030  40.370  1.00  0.00           C  
ATOM   3853  CG  ASN B  94       5.493  -8.058  39.519  1.00  0.00           C  
ATOM   3854  ND2 ASN B  94       5.811  -6.802  39.673  1.00  0.00           N  
ATOM   3855  OD1 ASN B  94       4.595  -8.426  38.746  1.00  0.00           O  
ATOM   3856  H   ASN B  94       7.471 -10.954  41.521  1.00  0.00           H  
ATOM   3857  HA  ASN B  94       6.384 -10.633  38.949  1.00  0.00           H  
ATOM   3858 1HB  ASN B  94       5.579  -9.542  41.043  1.00  0.00           H  
ATOM   3859 2HB  ASN B  94       6.958  -8.464  40.998  1.00  0.00           H  
ATOM   3860 1HD2 ASN B  94       5.335  -6.090  39.152  1.00  0.00           H  
ATOM   3861 2HD2 ASN B  94       6.534  -6.552  40.316  1.00  0.00           H  
ATOM   3862  N   LEU B  95       9.237  -8.994  39.311  1.00  0.00           N  
ATOM   3863  CA  LEU B  95      10.270  -8.395  38.484  1.00  0.00           C  
ATOM   3864  C   LEU B  95      11.052  -9.435  37.660  1.00  0.00           C  
ATOM   3865  O   LEU B  95      11.379  -9.169  36.499  1.00  0.00           O  
ATOM   3866  CB  LEU B  95      11.211  -7.534  39.324  1.00  0.00           C  
ATOM   3867  CG  LEU B  95      12.270  -6.712  38.538  1.00  0.00           C  
ATOM   3868  CD1 LEU B  95      11.623  -5.746  37.531  1.00  0.00           C  
ATOM   3869  CD2 LEU B  95      13.076  -5.909  39.507  1.00  0.00           C  
ATOM   3870  H   LEU B  95       9.312  -9.034  40.337  1.00  0.00           H  
ATOM   3871  HA  LEU B  95       9.772  -7.747  37.780  1.00  0.00           H  
ATOM   3872 1HB  LEU B  95      10.618  -6.843  39.919  1.00  0.00           H  
ATOM   3873 2HB  LEU B  95      11.747  -8.200  40.009  1.00  0.00           H  
ATOM   3874  HG  LEU B  95      12.898  -7.390  37.979  1.00  0.00           H  
ATOM   3875 1HD1 LEU B  95      12.399  -5.193  37.013  1.00  0.00           H  
ATOM   3876 2HD1 LEU B  95      11.038  -6.286  36.792  1.00  0.00           H  
ATOM   3877 3HD1 LEU B  95      10.991  -5.045  38.059  1.00  0.00           H  
ATOM   3878 1HD2 LEU B  95      13.808  -5.341  38.947  1.00  0.00           H  
ATOM   3879 2HD2 LEU B  95      12.428  -5.223  40.052  1.00  0.00           H  
ATOM   3880 3HD2 LEU B  95      13.574  -6.564  40.216  1.00  0.00           H  
ATOM   3881  N   GLU B  96      11.353 -10.617  38.233  1.00  0.00           N  
ATOM   3882  CA  GLU B  96      12.110 -11.626  37.487  1.00  0.00           C  
ATOM   3883  C   GLU B  96      11.342 -12.141  36.274  1.00  0.00           C  
ATOM   3884  O   GLU B  96      11.940 -12.382  35.218  1.00  0.00           O  
ATOM   3885  CB  GLU B  96      12.481 -12.824  38.370  1.00  0.00           C  
ATOM   3886  CG  GLU B  96      13.506 -12.515  39.428  1.00  0.00           C  
ATOM   3887  CD  GLU B  96      13.873 -13.630  40.260  1.00  0.00           C  
ATOM   3888  OE1 GLU B  96      13.460 -14.714  39.987  1.00  0.00           O  
ATOM   3889  OE2 GLU B  96      14.581 -13.412  41.218  1.00  0.00           O1-
ATOM   3890  H   GLU B  96      11.094 -10.804  39.206  1.00  0.00           H  
ATOM   3891  HA  GLU B  96      13.029 -11.166  37.132  1.00  0.00           H  
ATOM   3892 1HB  GLU B  96      11.589 -13.197  38.860  1.00  0.00           H  
ATOM   3893 2HB  GLU B  96      12.869 -13.628  37.746  1.00  0.00           H  
ATOM   3894 1HG  GLU B  96      14.396 -12.207  38.934  1.00  0.00           H  
ATOM   3895 2HG  GLU B  96      13.171 -11.706  40.042  1.00  0.00           H  
ATOM   3896  N   LEU B  97      10.021 -12.287  36.400  1.00  0.00           N  
ATOM   3897  CA  LEU B  97       9.234 -12.774  35.288  1.00  0.00           C  
ATOM   3898  C   LEU B  97       9.113 -11.686  34.231  1.00  0.00           C  
ATOM   3899  O   LEU B  97       9.129 -12.003  33.041  1.00  0.00           O  
ATOM   3900  CB  LEU B  97       7.849 -13.287  35.723  1.00  0.00           C  
ATOM   3901  CG  LEU B  97       7.801 -14.809  36.120  1.00  0.00           C  
ATOM   3902  CD1 LEU B  97       8.530 -15.060  37.441  1.00  0.00           C  
ATOM   3903  CD2 LEU B  97       6.373 -15.298  36.197  1.00  0.00           C  
ATOM   3904  H   LEU B  97       9.581 -12.100  37.297  1.00  0.00           H  
ATOM   3905  HA  LEU B  97       9.763 -13.614  34.843  1.00  0.00           H  
ATOM   3906 1HB  LEU B  97       7.523 -12.701  36.584  1.00  0.00           H  
ATOM   3907 2HB  LEU B  97       7.145 -13.126  34.907  1.00  0.00           H  
ATOM   3908  HG  LEU B  97       8.323 -15.355  35.366  1.00  0.00           H  
ATOM   3909 1HD1 LEU B  97       8.500 -16.128  37.667  1.00  0.00           H  
ATOM   3910 2HD1 LEU B  97       9.560 -14.737  37.368  1.00  0.00           H  
ATOM   3911 3HD1 LEU B  97       8.040 -14.515  38.231  1.00  0.00           H  
ATOM   3912 1HD2 LEU B  97       6.372 -16.359  36.442  1.00  0.00           H  
ATOM   3913 2HD2 LEU B  97       5.862 -14.765  36.951  1.00  0.00           H  
ATOM   3914 3HD2 LEU B  97       5.875 -15.142  35.241  1.00  0.00           H  
ATOM   3915  N   ARG B  98       9.019 -10.411  34.634  1.00  0.00           N  
ATOM   3916  CA  ARG B  98       8.982  -9.350  33.632  1.00  0.00           C  
ATOM   3917  C   ARG B  98      10.316  -9.275  32.875  1.00  0.00           C  
ATOM   3918  O   ARG B  98      10.318  -9.048  31.660  1.00  0.00           O  
ATOM   3919  CB  ARG B  98       8.644  -8.011  34.260  1.00  0.00           C  
ATOM   3920  CG  ARG B  98       7.170  -7.846  34.658  1.00  0.00           C  
ATOM   3921  CD  ARG B  98       6.913  -6.525  35.278  1.00  0.00           C  
ATOM   3922  NE  ARG B  98       7.500  -6.446  36.603  1.00  0.00           N  
ATOM   3923  CZ  ARG B  98       7.859  -5.304  37.235  1.00  0.00           C  
ATOM   3924  NH1 ARG B  98       7.706  -4.123  36.677  1.00  0.00           N1+
ATOM   3925  NH2 ARG B  98       8.388  -5.342  38.433  1.00  0.00           N  
ATOM   3926  H   ARG B  98       8.915 -10.176  35.625  1.00  0.00           H  
ATOM   3927  HA  ARG B  98       8.197  -9.587  32.916  1.00  0.00           H  
ATOM   3928 1HB  ARG B  98       9.244  -7.879  35.161  1.00  0.00           H  
ATOM   3929 2HB  ARG B  98       8.903  -7.204  33.574  1.00  0.00           H  
ATOM   3930 1HG  ARG B  98       6.548  -7.933  33.769  1.00  0.00           H  
ATOM   3931 2HG  ARG B  98       6.895  -8.624  35.368  1.00  0.00           H  
ATOM   3932 1HD  ARG B  98       7.350  -5.751  34.653  1.00  0.00           H  
ATOM   3933 2HD  ARG B  98       5.838  -6.367  35.367  1.00  0.00           H  
ATOM   3934  HE  ARG B  98       7.653  -7.336  37.091  1.00  0.00           H  
ATOM   3935 1HH1 ARG B  98       7.310  -4.028  35.756  1.00  0.00           H  
ATOM   3936 2HH1 ARG B  98       8.017  -3.300  37.209  1.00  0.00           H  
ATOM   3937 1HH2 ARG B  98       8.546  -6.222  38.904  1.00  0.00           H  
ATOM   3938 2HH2 ARG B  98       8.676  -4.459  38.857  1.00  0.00           H  
ATOM   3939  N   LEU B  99      11.456  -9.505  33.564  1.00  0.00           N  
ATOM   3940  CA  LEU B  99      12.732  -9.493  32.859  1.00  0.00           C  
ATOM   3941  C   LEU B  99      12.778 -10.665  31.887  1.00  0.00           C  
ATOM   3942  O   LEU B  99      13.224 -10.510  30.751  1.00  0.00           O  
ATOM   3943  CB  LEU B  99      13.947  -9.582  33.796  1.00  0.00           C  
ATOM   3944  CG  LEU B  99      15.379  -9.522  33.066  1.00  0.00           C  
ATOM   3945  CD1 LEU B  99      15.558  -8.199  32.312  1.00  0.00           C  
ATOM   3946  CD2 LEU B  99      16.480  -9.699  34.065  1.00  0.00           C  
ATOM   3947  H   LEU B  99      11.418  -9.621  34.583  1.00  0.00           H  
ATOM   3948  HA  LEU B  99      12.789  -8.568  32.295  1.00  0.00           H  
ATOM   3949 1HB  LEU B  99      13.889  -8.767  34.515  1.00  0.00           H  
ATOM   3950 2HB  LEU B  99      13.886 -10.525  34.349  1.00  0.00           H  
ATOM   3951  HG  LEU B  99      15.436 -10.324  32.341  1.00  0.00           H  
ATOM   3952 1HD1 LEU B  99      16.534  -8.204  31.820  1.00  0.00           H  
ATOM   3953 2HD1 LEU B  99      14.796  -8.077  31.554  1.00  0.00           H  
ATOM   3954 3HD1 LEU B  99      15.508  -7.366  33.008  1.00  0.00           H  
ATOM   3955 1HD2 LEU B  99      17.439  -9.676  33.552  1.00  0.00           H  
ATOM   3956 2HD2 LEU B  99      16.448  -8.902  34.789  1.00  0.00           H  
ATOM   3957 3HD2 LEU B  99      16.360 -10.659  34.556  1.00  0.00           H  
ATOM   3958  N   HIS B 100      12.279 -11.832  32.306  1.00  0.00           N  
ATOM   3959  CA  HIS B 100      12.240 -13.010  31.450  1.00  0.00           C  
ATOM   3960  C   HIS B 100      11.460 -12.694  30.170  1.00  0.00           C  
ATOM   3961  O   HIS B 100      11.902 -13.048  29.066  1.00  0.00           O  
ATOM   3962  CB  HIS B 100      11.616 -14.184  32.217  1.00  0.00           C  
ATOM   3963  CG  HIS B 100      11.479 -15.454  31.461  1.00  0.00           C  
ATOM   3964  CD2 HIS B 100      10.379 -16.067  30.985  1.00  0.00           C  
ATOM   3965  ND1 HIS B 100      12.555 -16.262  31.130  1.00  0.00           N  
ATOM   3966  CE1 HIS B 100      12.110 -17.321  30.472  1.00  0.00           C  
ATOM   3967  NE2 HIS B 100      10.792 -17.227  30.368  1.00  0.00           N  
ATOM   3968  H   HIS B 100      11.958 -11.923  33.276  1.00  0.00           H  
ATOM   3969  HA  HIS B 100      13.254 -13.289  31.167  1.00  0.00           H  
ATOM   3970 1HB  HIS B 100      12.202 -14.376  33.112  1.00  0.00           H  
ATOM   3971 2HB  HIS B 100      10.626 -13.905  32.542  1.00  0.00           H  
ATOM   3972  HD1 HIS B 100      13.534 -16.006  31.188  1.00  0.00           H  
ATOM   3973  HD2 HIS B 100       9.316 -15.800  31.013  1.00  0.00           H  
ATOM   3974  HE1 HIS B 100      12.803 -18.084  30.117  1.00  0.00           H  
ATOM   3975  N   GLU B 101      10.307 -12.023  30.295  1.00  0.00           N  
ATOM   3976  CA  GLU B 101       9.539 -11.667  29.112  1.00  0.00           C  
ATOM   3977  C   GLU B 101      10.314 -10.668  28.241  1.00  0.00           C  
ATOM   3978  O   GLU B 101      10.282 -10.762  27.011  1.00  0.00           O  
ATOM   3979  CB  GLU B 101       8.174 -11.083  29.493  1.00  0.00           C  
ATOM   3980  CG  GLU B 101       7.179 -12.076  30.138  1.00  0.00           C  
ATOM   3981  CD  GLU B 101       6.816 -13.207  29.233  1.00  0.00           C  
ATOM   3982  OE1 GLU B 101       6.546 -12.961  28.077  1.00  0.00           O  
ATOM   3983  OE2 GLU B 101       6.799 -14.338  29.688  1.00  0.00           O1-
ATOM   3984  H   GLU B 101       9.949 -11.807  31.234  1.00  0.00           H  
ATOM   3985  HA  GLU B 101       9.379 -12.570  28.522  1.00  0.00           H  
ATOM   3986 1HB  GLU B 101       8.324 -10.266  30.201  1.00  0.00           H  
ATOM   3987 2HB  GLU B 101       7.698 -10.662  28.608  1.00  0.00           H  
ATOM   3988 1HG  GLU B 101       7.623 -12.483  31.044  1.00  0.00           H  
ATOM   3989 2HG  GLU B 101       6.276 -11.536  30.421  1.00  0.00           H  
ATOM   3990  N   ALA B 102      11.033  -9.719  28.871  1.00  0.00           N  
ATOM   3991  CA  ALA B 102      11.845  -8.754  28.131  1.00  0.00           C  
ATOM   3992  C   ALA B 102      12.969  -9.450  27.353  1.00  0.00           C  
ATOM   3993  O   ALA B 102      13.300  -9.053  26.233  1.00  0.00           O  
ATOM   3994  CB  ALA B 102      12.436  -7.732  29.077  1.00  0.00           C  
ATOM   3995  H   ALA B 102      10.954  -9.639  29.890  1.00  0.00           H  
ATOM   3996  HA  ALA B 102      11.197  -8.244  27.422  1.00  0.00           H  
ATOM   3997 1HB  ALA B 102      13.011  -7.007  28.510  1.00  0.00           H  
ATOM   3998 2HB  ALA B 102      11.635  -7.225  29.615  1.00  0.00           H  
ATOM   3999 3HB  ALA B 102      13.086  -8.223  29.786  1.00  0.00           H  
ATOM   4000  N   GLN B 103      13.545 -10.502  27.942  1.00  0.00           N  
ATOM   4001  CA  GLN B 103      14.607 -11.256  27.286  1.00  0.00           C  
ATOM   4002  C   GLN B 103      14.043 -11.986  26.064  1.00  0.00           C  
ATOM   4003  O   GLN B 103      14.681 -12.032  25.005  1.00  0.00           O  
ATOM   4004  CB  GLN B 103      15.224 -12.236  28.284  1.00  0.00           C  
ATOM   4005  CG  GLN B 103      16.044 -11.568  29.407  1.00  0.00           C  
ATOM   4006  CD  GLN B 103      16.421 -12.552  30.499  1.00  0.00           C  
ATOM   4007  NE2 GLN B 103      17.385 -12.208  31.348  1.00  0.00           N  
ATOM   4008  OE1 GLN B 103      15.820 -13.634  30.554  1.00  0.00           O  
ATOM   4009  H   GLN B 103      13.263 -10.729  28.899  1.00  0.00           H  
ATOM   4010  HA  GLN B 103      15.373 -10.563  26.948  1.00  0.00           H  
ATOM   4011 1HB  GLN B 103      14.431 -12.811  28.752  1.00  0.00           H  
ATOM   4012 2HB  GLN B 103      15.869 -12.937  27.758  1.00  0.00           H  
ATOM   4013 1HG  GLN B 103      16.963 -11.176  28.980  1.00  0.00           H  
ATOM   4014 2HG  GLN B 103      15.472 -10.761  29.843  1.00  0.00           H  
ATOM   4015 1HE2 GLN B 103      17.660 -12.831  32.079  1.00  0.00           H  
ATOM   4016 2HE2 GLN B 103      17.869 -11.304  31.271  1.00  0.00           H  
ATOM   4017  N   LYS B 104      12.824 -12.521  26.192  1.00  0.00           N  
ATOM   4018  CA  LYS B 104      12.175 -13.159  25.056  1.00  0.00           C  
ATOM   4019  C   LYS B 104      11.843 -12.117  23.984  1.00  0.00           C  
ATOM   4020  O   LYS B 104      12.002 -12.390  22.794  1.00  0.00           O  
ATOM   4021  CB  LYS B 104      10.936 -13.925  25.495  1.00  0.00           C  
ATOM   4022  CG  LYS B 104      11.258 -15.199  26.289  1.00  0.00           C  
ATOM   4023  CD  LYS B 104      10.024 -16.061  26.543  1.00  0.00           C  
ATOM   4024  CE  LYS B 104       9.124 -15.411  27.573  1.00  0.00           C  
ATOM   4025  NZ  LYS B 104       8.026 -16.291  28.022  1.00  0.00           N1+
ATOM   4026  H   LYS B 104      12.380 -12.522  27.118  1.00  0.00           H  
ATOM   4027  HA  LYS B 104      12.871 -13.870  24.618  1.00  0.00           H  
ATOM   4028 1HB  LYS B 104      10.332 -13.274  26.120  1.00  0.00           H  
ATOM   4029 2HB  LYS B 104      10.342 -14.191  24.620  1.00  0.00           H  
ATOM   4030 1HG  LYS B 104      11.998 -15.784  25.744  1.00  0.00           H  
ATOM   4031 2HG  LYS B 104      11.690 -14.919  27.251  1.00  0.00           H  
ATOM   4032 1HD  LYS B 104       9.470 -16.220  25.615  1.00  0.00           H  
ATOM   4033 2HD  LYS B 104      10.340 -17.031  26.932  1.00  0.00           H  
ATOM   4034 1HE  LYS B 104       9.728 -15.132  28.425  1.00  0.00           H  
ATOM   4035 2HE  LYS B 104       8.677 -14.514  27.159  1.00  0.00           H  
ATOM   4036 1HZ  LYS B 104       7.485 -15.752  28.712  1.00  0.00           H  
ATOM   4037 2HZ  LYS B 104       7.438 -16.536  27.252  1.00  0.00           H  
ATOM   4038 3HZ  LYS B 104       8.394 -17.128  28.450  1.00  0.00           H  
ATOM   4039  N   ARG B 105      11.442 -10.908  24.396  1.00  0.00           N  
ATOM   4040  CA  ARG B 105      11.142  -9.831  23.454  1.00  0.00           C  
ATOM   4041  C   ARG B 105      12.384  -9.532  22.607  1.00  0.00           C  
ATOM   4042  O   ARG B 105      12.283  -9.323  21.392  1.00  0.00           O  
ATOM   4043  CB  ARG B 105      10.702  -8.579  24.194  1.00  0.00           C  
ATOM   4044  CG  ARG B 105      10.311  -7.414  23.331  1.00  0.00           C  
ATOM   4045  CD  ARG B 105      10.012  -6.199  24.157  1.00  0.00           C  
ATOM   4046  NE  ARG B 105      11.199  -5.713  24.906  1.00  0.00           N  
ATOM   4047  CZ  ARG B 105      12.230  -5.005  24.364  1.00  0.00           C  
ATOM   4048  NH1 ARG B 105      12.233  -4.730  23.070  1.00  0.00           N1+
ATOM   4049  NH2 ARG B 105      13.234  -4.588  25.133  1.00  0.00           N  
ATOM   4050  H   ARG B 105      11.278 -10.759  25.396  1.00  0.00           H  
ATOM   4051  HA  ARG B 105      10.331 -10.157  22.797  1.00  0.00           H  
ATOM   4052 1HB  ARG B 105       9.862  -8.818  24.841  1.00  0.00           H  
ATOM   4053 2HB  ARG B 105      11.505  -8.238  24.822  1.00  0.00           H  
ATOM   4054 1HG  ARG B 105      11.114  -7.193  22.636  1.00  0.00           H  
ATOM   4055 2HG  ARG B 105       9.413  -7.676  22.770  1.00  0.00           H  
ATOM   4056 1HD  ARG B 105       9.648  -5.396  23.518  1.00  0.00           H  
ATOM   4057 2HD  ARG B 105       9.239  -6.453  24.885  1.00  0.00           H  
ATOM   4058  HE  ARG B 105      11.234  -5.900  25.905  1.00  0.00           H  
ATOM   4059 1HH1 ARG B 105      11.480  -5.038  22.482  1.00  0.00           H  
ATOM   4060 2HH1 ARG B 105      13.015  -4.209  22.637  1.00  0.00           H  
ATOM   4061 1HH2 ARG B 105      13.253  -4.769  26.147  1.00  0.00           H  
ATOM   4062 2HH2 ARG B 105      13.993  -4.049  24.744  1.00  0.00           H  
ATOM   4063  N   ARG B 106      13.556  -9.495  23.254  1.00  0.00           N  
ATOM   4064  CA  ARG B 106      14.818  -9.267  22.559  1.00  0.00           C  
ATOM   4065  C   ARG B 106      15.059 -10.370  21.524  1.00  0.00           C  
ATOM   4066  O   ARG B 106      15.477 -10.089  20.391  1.00  0.00           O  
ATOM   4067  CB  ARG B 106      15.963  -9.260  23.559  1.00  0.00           C  
ATOM   4068  CG  ARG B 106      17.346  -8.982  23.007  1.00  0.00           C  
ATOM   4069  CD  ARG B 106      18.332  -8.968  24.112  1.00  0.00           C  
ATOM   4070  NE  ARG B 106      19.664  -8.730  23.640  1.00  0.00           N  
ATOM   4071  CZ  ARG B 106      20.777  -8.715  24.384  1.00  0.00           C  
ATOM   4072  NH1 ARG B 106      20.763  -8.930  25.688  1.00  0.00           N1+
ATOM   4073  NH2 ARG B 106      21.881  -8.476  23.753  1.00  0.00           N  
ATOM   4074  H   ARG B 106      13.542  -9.580  24.278  1.00  0.00           H  
ATOM   4075  HA  ARG B 106      14.771  -8.304  22.056  1.00  0.00           H  
ATOM   4076 1HB  ARG B 106      15.755  -8.520  24.331  1.00  0.00           H  
ATOM   4077 2HB  ARG B 106      16.017 -10.222  24.050  1.00  0.00           H  
ATOM   4078 1HG  ARG B 106      17.639  -9.760  22.299  1.00  0.00           H  
ATOM   4079 2HG  ARG B 106      17.366  -8.010  22.511  1.00  0.00           H  
ATOM   4080 1HD  ARG B 106      18.071  -8.180  24.820  1.00  0.00           H  
ATOM   4081 2HD  ARG B 106      18.317  -9.936  24.615  1.00  0.00           H  
ATOM   4082  HE  ARG B 106      19.805  -8.544  22.637  1.00  0.00           H  
ATOM   4083 1HH1 ARG B 106      19.898  -9.117  26.163  1.00  0.00           H  
ATOM   4084 2HH1 ARG B 106      21.629  -8.913  26.209  1.00  0.00           H  
ATOM   4085 1HH2 ARG B 106      21.814  -8.336  22.730  1.00  0.00           H  
ATOM   4086 2HH2 ARG B 106      22.767  -8.462  24.224  1.00  0.00           H  
ATOM   4087  N   LYS B 107      14.781 -11.624  21.905  1.00  0.00           N  
ATOM   4088  CA  LYS B 107      14.919 -12.749  20.987  1.00  0.00           C  
ATOM   4089  C   LYS B 107      13.973 -12.603  19.794  1.00  0.00           C  
ATOM   4090  O   LYS B 107      14.368 -12.896  18.657  1.00  0.00           O  
ATOM   4091  CB  LYS B 107      14.669 -14.074  21.705  1.00  0.00           C  
ATOM   4092  CG  LYS B 107      14.868 -15.300  20.842  1.00  0.00           C  
ATOM   4093  CD  LYS B 107      14.689 -16.567  21.665  1.00  0.00           C  
ATOM   4094  CE  LYS B 107      14.779 -17.800  20.797  1.00  0.00           C  
ATOM   4095  NZ  LYS B 107      16.168 -17.996  20.267  1.00  0.00           N1+
ATOM   4096  H   LYS B 107      14.520 -11.791  22.885  1.00  0.00           H  
ATOM   4097  HA  LYS B 107      15.940 -12.755  20.609  1.00  0.00           H  
ATOM   4098 1HB  LYS B 107      15.324 -14.148  22.572  1.00  0.00           H  
ATOM   4099 2HB  LYS B 107      13.647 -14.101  22.070  1.00  0.00           H  
ATOM   4100 1HG  LYS B 107      14.136 -15.301  20.026  1.00  0.00           H  
ATOM   4101 2HG  LYS B 107      15.866 -15.274  20.410  1.00  0.00           H  
ATOM   4102 1HD  LYS B 107      15.468 -16.616  22.428  1.00  0.00           H  
ATOM   4103 2HD  LYS B 107      13.717 -16.546  22.161  1.00  0.00           H  
ATOM   4104 1HE  LYS B 107      14.494 -18.674  21.383  1.00  0.00           H  
ATOM   4105 2HE  LYS B 107      14.086 -17.693  19.969  1.00  0.00           H  
ATOM   4106 1HZ  LYS B 107      16.230 -18.842  19.670  1.00  0.00           H  
ATOM   4107 2HZ  LYS B 107      16.437 -17.204  19.713  1.00  0.00           H  
ATOM   4108 3HZ  LYS B 107      16.806 -18.103  21.037  1.00  0.00           H  
ATOM   4109  N   GLU B 108      12.734 -12.165  20.036  1.00  0.00           N  
ATOM   4110  CA  GLU B 108      11.759 -11.970  18.967  1.00  0.00           C  
ATOM   4111  C   GLU B 108      12.258 -10.927  17.973  1.00  0.00           C  
ATOM   4112  O   GLU B 108      12.106 -11.093  16.763  1.00  0.00           O  
ATOM   4113  CB  GLU B 108      10.399 -11.554  19.516  1.00  0.00           C  
ATOM   4114  CG  GLU B 108       9.645 -12.626  20.294  1.00  0.00           C  
ATOM   4115  CD  GLU B 108       8.399 -12.084  20.958  1.00  0.00           C  
ATOM   4116  OE1 GLU B 108       8.185 -10.894  20.884  1.00  0.00           O  
ATOM   4117  OE2 GLU B 108       7.670 -12.851  21.550  1.00  0.00           O1-
ATOM   4118  H   GLU B 108      12.457 -12.004  21.016  1.00  0.00           H  
ATOM   4119  HA  GLU B 108      11.647 -12.923  18.433  1.00  0.00           H  
ATOM   4120 1HB  GLU B 108      10.532 -10.701  20.180  1.00  0.00           H  
ATOM   4121 2HB  GLU B 108       9.763 -11.222  18.697  1.00  0.00           H  
ATOM   4122 1HG  GLU B 108       9.363 -13.421  19.604  1.00  0.00           H  
ATOM   4123 2HG  GLU B 108      10.303 -13.047  21.046  1.00  0.00           H  
ATOM   4124  N   LYS B 109      12.883  -9.853  18.491  1.00  0.00           N  
ATOM   4125  CA  LYS B 109      13.417  -8.829  17.602  1.00  0.00           C  
ATOM   4126  C   LYS B 109      14.531  -9.414  16.754  1.00  0.00           C  
ATOM   4127  O   LYS B 109      14.581  -9.157  15.545  1.00  0.00           O  
ATOM   4128  CB  LYS B 109      13.942  -7.631  18.404  1.00  0.00           C  
ATOM   4129  CG  LYS B 109      14.578  -6.490  17.564  1.00  0.00           C  
ATOM   4130  CD  LYS B 109      13.570  -5.792  16.653  1.00  0.00           C  
ATOM   4131  CE  LYS B 109      14.202  -4.591  15.941  1.00  0.00           C  
ATOM   4132  NZ  LYS B 109      13.237  -3.925  15.006  1.00  0.00           N1+
ATOM   4133  H   LYS B 109      12.906  -9.736  19.507  1.00  0.00           H  
ATOM   4134  HA  LYS B 109      12.619  -8.500  16.945  1.00  0.00           H  
ATOM   4135 1HB  LYS B 109      13.126  -7.209  18.988  1.00  0.00           H  
ATOM   4136 2HB  LYS B 109      14.696  -7.976  19.112  1.00  0.00           H  
ATOM   4137 1HG  LYS B 109      15.004  -5.754  18.247  1.00  0.00           H  
ATOM   4138 2HG  LYS B 109      15.387  -6.892  16.953  1.00  0.00           H  
ATOM   4139 1HD  LYS B 109      13.227  -6.492  15.887  1.00  0.00           H  
ATOM   4140 2HD  LYS B 109      12.711  -5.461  17.237  1.00  0.00           H  
ATOM   4141 1HE  LYS B 109      14.534  -3.864  16.684  1.00  0.00           H  
ATOM   4142 2HE  LYS B 109      15.063  -4.932  15.374  1.00  0.00           H  
ATOM   4143 1HZ  LYS B 109      13.681  -3.122  14.523  1.00  0.00           H  
ATOM   4144 2HZ  LYS B 109      12.936  -4.588  14.308  1.00  0.00           H  
ATOM   4145 3HZ  LYS B 109      12.436  -3.589  15.515  1.00  0.00           H  
ATOM   4146  N   ALA B 110      15.404 -10.226  17.356  1.00  0.00           N  
ATOM   4147  CA  ALA B 110      16.481 -10.834  16.596  1.00  0.00           C  
ATOM   4148  C   ALA B 110      15.924 -11.740  15.490  1.00  0.00           C  
ATOM   4149  O   ALA B 110      16.469 -11.769  14.382  1.00  0.00           O  
ATOM   4150  CB  ALA B 110      17.403 -11.608  17.519  1.00  0.00           C  
ATOM   4151  H   ALA B 110      15.339 -10.363  18.373  1.00  0.00           H  
ATOM   4152  HA  ALA B 110      17.052 -10.043  16.125  1.00  0.00           H  
ATOM   4153 1HB  ALA B 110      18.223 -12.032  16.944  1.00  0.00           H  
ATOM   4154 2HB  ALA B 110      17.800 -10.934  18.280  1.00  0.00           H  
ATOM   4155 3HB  ALA B 110      16.840 -12.407  18.002  1.00  0.00           H  
ATOM   4156  N   LEU B 111      14.815 -12.453  15.760  1.00  0.00           N  
ATOM   4157  CA  LEU B 111      14.219 -13.309  14.738  1.00  0.00           C  
ATOM   4158  C   LEU B 111      13.626 -12.489  13.588  1.00  0.00           C  
ATOM   4159  O   LEU B 111      13.725 -12.900  12.424  1.00  0.00           O  
ATOM   4160  CB  LEU B 111      13.144 -14.233  15.337  1.00  0.00           C  
ATOM   4161  CG  LEU B 111      13.650 -15.352  16.321  1.00  0.00           C  
ATOM   4162  CD1 LEU B 111      12.428 -16.079  16.931  1.00  0.00           C  
ATOM   4163  CD2 LEU B 111      14.576 -16.342  15.586  1.00  0.00           C  
ATOM   4164  H   LEU B 111      14.446 -12.437  16.718  1.00  0.00           H  
ATOM   4165  HA  LEU B 111      15.006 -13.917  14.312  1.00  0.00           H  
ATOM   4166 1HB  LEU B 111      12.438 -13.609  15.887  1.00  0.00           H  
ATOM   4167 2HB  LEU B 111      12.609 -14.718  14.524  1.00  0.00           H  
ATOM   4168  HG  LEU B 111      14.203 -14.891  17.136  1.00  0.00           H  
ATOM   4169 1HD1 LEU B 111      12.767 -16.843  17.633  1.00  0.00           H  
ATOM   4170 2HD1 LEU B 111      11.803 -15.361  17.462  1.00  0.00           H  
ATOM   4171 3HD1 LEU B 111      11.843 -16.551  16.148  1.00  0.00           H  
ATOM   4172 1HD2 LEU B 111      14.908 -17.091  16.291  1.00  0.00           H  
ATOM   4173 2HD2 LEU B 111      14.054 -16.816  14.772  1.00  0.00           H  
ATOM   4174 3HD2 LEU B 111      15.446 -15.837  15.194  1.00  0.00           H  
ATOM   4175  N   GLU B 112      13.039 -11.322  13.889  1.00  0.00           N  
ATOM   4176  CA  GLU B 112      12.510 -10.467  12.827  1.00  0.00           C  
ATOM   4177  C   GLU B 112      13.655  -9.912  11.974  1.00  0.00           C  
ATOM   4178  O   GLU B 112      13.526  -9.781  10.748  1.00  0.00           O  
ATOM   4179  CB  GLU B 112      11.684  -9.312  13.404  1.00  0.00           C  
ATOM   4180  CG  GLU B 112      10.337  -9.714  14.020  1.00  0.00           C  
ATOM   4181  CD  GLU B 112       9.363 -10.279  13.009  1.00  0.00           C  
ATOM   4182  OE1 GLU B 112       9.252  -9.720  11.946  1.00  0.00           O  
ATOM   4183  OE2 GLU B 112       8.707 -11.260  13.301  1.00  0.00           O1-
ATOM   4184  H   GLU B 112      12.906 -11.074  14.877  1.00  0.00           H  
ATOM   4185  HA  GLU B 112      11.863 -11.067  12.187  1.00  0.00           H  
ATOM   4186 1HB  GLU B 112      12.265  -8.818  14.186  1.00  0.00           H  
ATOM   4187 2HB  GLU B 112      11.495  -8.577  12.625  1.00  0.00           H  
ATOM   4188 1HG  GLU B 112      10.515 -10.460  14.791  1.00  0.00           H  
ATOM   4189 2HG  GLU B 112       9.895  -8.839  14.496  1.00  0.00           H  
ATOM   4190  N   LEU B 113      14.794  -9.616  12.613  1.00  0.00           N  
ATOM   4191  CA  LEU B 113      15.959  -9.127  11.892  1.00  0.00           C  
ATOM   4192  C   LEU B 113      16.512 -10.228  10.990  1.00  0.00           C  
ATOM   4193  O   LEU B 113      16.914  -9.950   9.855  1.00  0.00           O  
ATOM   4194  CB  LEU B 113      17.015  -8.634  12.886  1.00  0.00           C  
ATOM   4195  CG  LEU B 113      16.634  -7.348  13.688  1.00  0.00           C  
ATOM   4196  CD1 LEU B 113      17.671  -7.127  14.780  1.00  0.00           C  
ATOM   4197  CD2 LEU B 113      16.560  -6.142  12.739  1.00  0.00           C  
ATOM   4198  H   LEU B 113      14.808  -9.684  13.637  1.00  0.00           H  
ATOM   4199  HA  LEU B 113      15.653  -8.312  11.248  1.00  0.00           H  
ATOM   4200 1HB  LEU B 113      17.206  -9.428  13.601  1.00  0.00           H  
ATOM   4201 2HB  LEU B 113      17.945  -8.435  12.346  1.00  0.00           H  
ATOM   4202  HG  LEU B 113      15.672  -7.479  14.167  1.00  0.00           H  
ATOM   4203 1HD1 LEU B 113      17.417  -6.237  15.356  1.00  0.00           H  
ATOM   4204 2HD1 LEU B 113      17.699  -7.976  15.446  1.00  0.00           H  
ATOM   4205 3HD1 LEU B 113      18.620  -7.004  14.330  1.00  0.00           H  
ATOM   4206 1HD2 LEU B 113      16.310  -5.252  13.311  1.00  0.00           H  
ATOM   4207 2HD2 LEU B 113      17.507  -6.006  12.255  1.00  0.00           H  
ATOM   4208 3HD2 LEU B 113      15.801  -6.289  11.986  1.00  0.00           H  
ATOM   4209  N   ARG B 114      16.465 -11.485  11.459  1.00  0.00           N  
ATOM   4210  CA  ARG B 114      16.899 -12.616  10.651  1.00  0.00           C  
ATOM   4211  C   ARG B 114      16.002 -12.777   9.429  1.00  0.00           C  
ATOM   4212  O   ARG B 114      16.498 -13.065   8.339  1.00  0.00           O  
ATOM   4213  CB  ARG B 114      16.871 -13.908  11.452  1.00  0.00           C  
ATOM   4214  CG  ARG B 114      17.233 -15.191  10.679  1.00  0.00           C  
ATOM   4215  CD  ARG B 114      18.623 -15.195  10.149  1.00  0.00           C  
ATOM   4216  NE  ARG B 114      19.615 -15.122  11.220  1.00  0.00           N  
ATOM   4217  CZ  ARG B 114      20.064 -16.186  11.935  1.00  0.00           C  
ATOM   4218  NH1 ARG B 114      19.601 -17.413  11.714  1.00  0.00           N1+
ATOM   4219  NH2 ARG B 114      20.975 -15.996  12.875  1.00  0.00           N  
ATOM   4220  H   ARG B 114      16.193 -11.636  12.436  1.00  0.00           H  
ATOM   4221  HA  ARG B 114      17.920 -12.420  10.326  1.00  0.00           H  
ATOM   4222 1HB  ARG B 114      17.555 -13.818  12.295  1.00  0.00           H  
ATOM   4223 2HB  ARG B 114      15.880 -14.056  11.863  1.00  0.00           H  
ATOM   4224 1HG  ARG B 114      17.124 -16.032  11.356  1.00  0.00           H  
ATOM   4225 2HG  ARG B 114      16.551 -15.329   9.838  1.00  0.00           H  
ATOM   4226 1HD  ARG B 114      18.785 -16.114   9.589  1.00  0.00           H  
ATOM   4227 2HD  ARG B 114      18.775 -14.352   9.479  1.00  0.00           H  
ATOM   4228  HE  ARG B 114      20.018 -14.190  11.453  1.00  0.00           H  
ATOM   4229 1HH1 ARG B 114      18.868 -17.594  11.018  1.00  0.00           H  
ATOM   4230 2HH1 ARG B 114      19.947 -18.185  12.263  1.00  0.00           H  
ATOM   4231 1HH2 ARG B 114      21.324 -15.043  13.072  1.00  0.00           H  
ATOM   4232 2HH2 ARG B 114      21.314 -16.772  13.415  1.00  0.00           H  
ATOM   4233  N   LYS B 115      14.684 -12.598   9.603  1.00  0.00           N  
ATOM   4234  CA  LYS B 115      13.764 -12.671   8.475  1.00  0.00           C  
ATOM   4235  C   LYS B 115      14.117 -11.620   7.434  1.00  0.00           C  
ATOM   4236  O   LYS B 115      14.161 -11.928   6.233  1.00  0.00           O  
ATOM   4237  CB  LYS B 115      12.317 -12.483   8.928  1.00  0.00           C  
ATOM   4238  CG  LYS B 115      11.262 -12.523   7.782  1.00  0.00           C  
ATOM   4239  CD  LYS B 115       9.830 -12.398   8.319  1.00  0.00           C  
ATOM   4240  CE  LYS B 115       9.544 -10.974   8.845  1.00  0.00           C  
ATOM   4241  NZ  LYS B 115       8.118 -10.782   9.230  1.00  0.00           N1+
ATOM   4242  H   LYS B 115      14.328 -12.450  10.553  1.00  0.00           H  
ATOM   4243  HA  LYS B 115      13.872 -13.643   8.009  1.00  0.00           H  
ATOM   4244 1HB  LYS B 115      12.065 -13.250   9.660  1.00  0.00           H  
ATOM   4245 2HB  LYS B 115      12.243 -11.529   9.428  1.00  0.00           H  
ATOM   4246 1HG  LYS B 115      11.449 -11.693   7.098  1.00  0.00           H  
ATOM   4247 2HG  LYS B 115      11.352 -13.446   7.218  1.00  0.00           H  
ATOM   4248 1HD  LYS B 115       9.127 -12.625   7.517  1.00  0.00           H  
ATOM   4249 2HD  LYS B 115       9.678 -13.115   9.127  1.00  0.00           H  
ATOM   4250 1HE  LYS B 115      10.153 -10.783   9.726  1.00  0.00           H  
ATOM   4251 2HE  LYS B 115       9.803 -10.252   8.073  1.00  0.00           H  
ATOM   4252 1HZ  LYS B 115       7.986  -9.832   9.570  1.00  0.00           H  
ATOM   4253 2HZ  LYS B 115       7.526 -10.936   8.432  1.00  0.00           H  
ATOM   4254 3HZ  LYS B 115       7.870 -11.434   9.963  1.00  0.00           H  
ATOM   4255  N   LEU B 116      14.401 -10.385   7.884  1.00  0.00           N  
ATOM   4256  CA  LEU B 116      14.782  -9.343   6.942  1.00  0.00           C  
ATOM   4257  C   LEU B 116      16.051  -9.714   6.235  1.00  0.00           C  
ATOM   4258  O   LEU B 116      16.145  -9.536   5.023  1.00  0.00           O  
ATOM   4259  CB  LEU B 116      15.006  -7.974   7.611  1.00  0.00           C  
ATOM   4260  CG  LEU B 116      15.518  -6.812   6.632  1.00  0.00           C  
ATOM   4261  CD1 LEU B 116      14.507  -6.566   5.503  1.00  0.00           C  
ATOM   4262  CD2 LEU B 116      15.762  -5.529   7.443  1.00  0.00           C  
ATOM   4263  H   LEU B 116      14.299 -10.174   8.882  1.00  0.00           H  
ATOM   4264  HA  LEU B 116      13.986  -9.256   6.212  1.00  0.00           H  
ATOM   4265 1HB  LEU B 116      14.073  -7.654   8.067  1.00  0.00           H  
ATOM   4266 2HB  LEU B 116      15.748  -8.095   8.405  1.00  0.00           H  
ATOM   4267  HG  LEU B 116      16.459  -7.117   6.169  1.00  0.00           H  
ATOM   4268 1HD1 LEU B 116      14.881  -5.796   4.853  1.00  0.00           H  
ATOM   4269 2HD1 LEU B 116      14.368  -7.467   4.915  1.00  0.00           H  
ATOM   4270 3HD1 LEU B 116      13.552  -6.255   5.925  1.00  0.00           H  
ATOM   4271 1HD2 LEU B 116      16.134  -4.748   6.775  1.00  0.00           H  
ATOM   4272 2HD2 LEU B 116      14.831  -5.204   7.902  1.00  0.00           H  
ATOM   4273 3HD2 LEU B 116      16.501  -5.719   8.219  1.00  0.00           H  
ATOM   4274  N   LEU B 117      17.026 -10.249   6.966  1.00  0.00           N  
ATOM   4275  CA  LEU B 117      18.270 -10.600   6.335  1.00  0.00           C  
ATOM   4276  C   LEU B 117      18.091 -11.651   5.277  1.00  0.00           C  
ATOM   4277  O   LEU B 117      18.636 -11.508   4.185  1.00  0.00           O  
ATOM   4278  CB  LEU B 117      19.263 -11.140   7.369  1.00  0.00           C  
ATOM   4279  CG  LEU B 117      20.607 -11.617   6.840  1.00  0.00           C  
ATOM   4280  CD1 LEU B 117      21.281 -10.514   6.103  1.00  0.00           C  
ATOM   4281  CD2 LEU B 117      21.453 -12.038   8.022  1.00  0.00           C  
ATOM   4282  H   LEU B 117      16.913 -10.347   7.977  1.00  0.00           H  
ATOM   4283  HA  LEU B 117      18.663  -9.699   5.877  1.00  0.00           H  
ATOM   4284 1HB  LEU B 117      19.446 -10.405   8.125  1.00  0.00           H  
ATOM   4285 2HB  LEU B 117      18.797 -11.993   7.856  1.00  0.00           H  
ATOM   4286  HG  LEU B 117      20.480 -12.467   6.160  1.00  0.00           H  
ATOM   4287 1HD1 LEU B 117      22.238 -10.880   5.765  1.00  0.00           H  
ATOM   4288 2HD1 LEU B 117      20.704 -10.216   5.243  1.00  0.00           H  
ATOM   4289 3HD1 LEU B 117      21.408  -9.667   6.753  1.00  0.00           H  
ATOM   4290 1HD2 LEU B 117      22.426 -12.382   7.666  1.00  0.00           H  
ATOM   4291 2HD2 LEU B 117      21.588 -11.190   8.698  1.00  0.00           H  
ATOM   4292 3HD2 LEU B 117      20.954 -12.849   8.553  1.00  0.00           H  
ATOM   4293  N   LEU B 118      17.323 -12.694   5.561  1.00  0.00           N  
ATOM   4294  CA  LEU B 118      17.170 -13.730   4.566  1.00  0.00           C  
ATOM   4295  C   LEU B 118      16.453 -13.191   3.338  1.00  0.00           C  
ATOM   4296  O   LEU B 118      16.829 -13.513   2.201  1.00  0.00           O  
ATOM   4297  CB  LEU B 118      16.401 -14.908   5.190  1.00  0.00           C  
ATOM   4298  CG  LEU B 118      17.176 -15.730   6.281  1.00  0.00           C  
ATOM   4299  CD1 LEU B 118      16.208 -16.674   6.990  1.00  0.00           C  
ATOM   4300  CD2 LEU B 118      18.292 -16.540   5.625  1.00  0.00           C  
ATOM   4301  H   LEU B 118      16.894 -12.778   6.487  1.00  0.00           H  
ATOM   4302  HA  LEU B 118      18.159 -14.053   4.254  1.00  0.00           H  
ATOM   4303 1HB  LEU B 118      15.496 -14.511   5.659  1.00  0.00           H  
ATOM   4304 2HB  LEU B 118      16.104 -15.598   4.406  1.00  0.00           H  
ATOM   4305  HG  LEU B 118      17.604 -15.051   7.019  1.00  0.00           H  
ATOM   4306 1HD1 LEU B 118      16.737 -17.246   7.752  1.00  0.00           H  
ATOM   4307 2HD1 LEU B 118      15.438 -16.085   7.462  1.00  0.00           H  
ATOM   4308 3HD1 LEU B 118      15.762 -17.358   6.270  1.00  0.00           H  
ATOM   4309 1HD2 LEU B 118      18.816 -17.110   6.389  1.00  0.00           H  
ATOM   4310 2HD2 LEU B 118      17.857 -17.226   4.893  1.00  0.00           H  
ATOM   4311 3HD2 LEU B 118      19.005 -15.885   5.126  1.00  0.00           H  
ATOM   4312  N   ALA B 119      15.429 -12.353   3.538  1.00  0.00           N  
ATOM   4313  CA  ALA B 119      14.730 -11.794   2.395  1.00  0.00           C  
ATOM   4314  C   ALA B 119      15.650 -10.871   1.608  1.00  0.00           C  
ATOM   4315  O   ALA B 119      15.640 -10.878   0.374  1.00  0.00           O  
ATOM   4316  CB  ALA B 119      13.504 -11.039   2.859  1.00  0.00           C  
ATOM   4317  H   ALA B 119      15.116 -12.126   4.489  1.00  0.00           H  
ATOM   4318  HA  ALA B 119      14.428 -12.606   1.743  1.00  0.00           H  
ATOM   4319 1HB  ALA B 119      12.976 -10.639   1.997  1.00  0.00           H  
ATOM   4320 2HB  ALA B 119      12.848 -11.721   3.407  1.00  0.00           H  
ATOM   4321 3HB  ALA B 119      13.813 -10.224   3.517  1.00  0.00           H  
ATOM   4322  N   ALA B 120      16.468 -10.087   2.319  1.00  0.00           N  
ATOM   4323  CA  ALA B 120      17.377  -9.165   1.681  1.00  0.00           C  
ATOM   4324  C   ALA B 120      18.429  -9.902   0.881  1.00  0.00           C  
ATOM   4325  O   ALA B 120      18.761  -9.474  -0.225  1.00  0.00           O  
ATOM   4326  CB  ALA B 120      18.024  -8.287   2.723  1.00  0.00           C  
ATOM   4327  H   ALA B 120      16.415 -10.100   3.336  1.00  0.00           H  
ATOM   4328  HA  ALA B 120      16.805  -8.539   1.002  1.00  0.00           H  
ATOM   4329 1HB  ALA B 120      18.668  -7.582   2.230  1.00  0.00           H  
ATOM   4330 2HB  ALA B 120      17.252  -7.762   3.273  1.00  0.00           H  
ATOM   4331 3HB  ALA B 120      18.601  -8.899   3.411  1.00  0.00           H  
ATOM   4332  N   GLU B 121      18.928 -11.035   1.404  1.00  0.00           N  
ATOM   4333  CA  GLU B 121      19.924 -11.814   0.688  1.00  0.00           C  
ATOM   4334  C   GLU B 121      19.313 -12.364  -0.586  1.00  0.00           C  
ATOM   4335  O   GLU B 121      19.980 -12.404  -1.623  1.00  0.00           O  
ATOM   4336  CB  GLU B 121      20.491 -12.945   1.550  1.00  0.00           C  
ATOM   4337  CG  GLU B 121      21.432 -12.510   2.698  1.00  0.00           C  
ATOM   4338  CD  GLU B 121      21.857 -13.683   3.559  1.00  0.00           C  
ATOM   4339  OE1 GLU B 121      21.247 -14.721   3.438  1.00  0.00           O  
ATOM   4340  OE2 GLU B 121      22.812 -13.568   4.304  1.00  0.00           O1-
ATOM   4341  H   GLU B 121      18.650 -11.319   2.348  1.00  0.00           H  
ATOM   4342  HA  GLU B 121      20.744 -11.154   0.413  1.00  0.00           H  
ATOM   4343 1HB  GLU B 121      19.659 -13.492   2.001  1.00  0.00           H  
ATOM   4344 2HB  GLU B 121      21.036 -13.644   0.919  1.00  0.00           H  
ATOM   4345 1HG  GLU B 121      22.317 -12.043   2.270  1.00  0.00           H  
ATOM   4346 2HG  GLU B 121      20.933 -11.776   3.309  1.00  0.00           H  
ATOM   4347  N   ALA B 122      18.039 -12.788  -0.518  1.00  0.00           N  
ATOM   4348  CA  ALA B 122      17.344 -13.282  -1.697  1.00  0.00           C  
ATOM   4349  C   ALA B 122      17.203 -12.196  -2.745  1.00  0.00           C  
ATOM   4350  O   ALA B 122      17.329 -12.478  -3.940  1.00  0.00           O  
ATOM   4351  CB  ALA B 122      15.980 -13.779  -1.328  1.00  0.00           C  
ATOM   4352  H   ALA B 122      17.575 -12.813   0.398  1.00  0.00           H  
ATOM   4353  HA  ALA B 122      17.923 -14.097  -2.123  1.00  0.00           H  
ATOM   4354 1HB  ALA B 122      15.512 -14.134  -2.204  1.00  0.00           H  
ATOM   4355 2HB  ALA B 122      16.086 -14.572  -0.614  1.00  0.00           H  
ATOM   4356 3HB  ALA B 122      15.393 -12.977  -0.902  1.00  0.00           H  
ATOM   4357  N   LEU B 123      16.956 -10.953  -2.316  1.00  0.00           N  
ATOM   4358  CA  LEU B 123      16.847  -9.839  -3.245  1.00  0.00           C  
ATOM   4359  C   LEU B 123      18.204  -9.516  -3.853  1.00  0.00           C  
ATOM   4360  O   LEU B 123      18.286  -9.167  -5.030  1.00  0.00           O  
ATOM   4361  CB  LEU B 123      16.285  -8.600  -2.561  1.00  0.00           C  
ATOM   4362  CG  LEU B 123      14.830  -8.638  -2.089  1.00  0.00           C  
ATOM   4363  CD1 LEU B 123      14.579  -7.351  -1.291  1.00  0.00           C  
ATOM   4364  CD2 LEU B 123      13.868  -8.771  -3.291  1.00  0.00           C  
ATOM   4365  H   LEU B 123      16.779 -10.810  -1.312  1.00  0.00           H  
ATOM   4366  HA  LEU B 123      16.188 -10.132  -4.058  1.00  0.00           H  
ATOM   4367 1HB  LEU B 123      16.886  -8.413  -1.681  1.00  0.00           H  
ATOM   4368 2HB  LEU B 123      16.385  -7.763  -3.240  1.00  0.00           H  
ATOM   4369  HG  LEU B 123      14.678  -9.484  -1.425  1.00  0.00           H  
ATOM   4370 1HD1 LEU B 123      13.555  -7.348  -0.917  1.00  0.00           H  
ATOM   4371 2HD1 LEU B 123      15.268  -7.307  -0.449  1.00  0.00           H  
ATOM   4372 3HD1 LEU B 123      14.737  -6.486  -1.931  1.00  0.00           H  
ATOM   4373 1HD2 LEU B 123      12.842  -8.784  -2.923  1.00  0.00           H  
ATOM   4374 2HD2 LEU B 123      13.996  -7.938  -3.963  1.00  0.00           H  
ATOM   4375 3HD2 LEU B 123      14.053  -9.695  -3.829  1.00  0.00           H  
ATOM   4376  N   VAL B 124      19.278  -9.645  -3.054  1.00  0.00           N  
ATOM   4377  CA  VAL B 124      20.618  -9.394  -3.577  1.00  0.00           C  
ATOM   4378  C   VAL B 124      20.946 -10.428  -4.630  1.00  0.00           C  
ATOM   4379  O   VAL B 124      21.459 -10.074  -5.699  1.00  0.00           O  
ATOM   4380  CB  VAL B 124      21.698  -9.476  -2.456  1.00  0.00           C  
ATOM   4381  CG1 VAL B 124      23.085  -9.467  -3.036  1.00  0.00           C  
ATOM   4382  CG2 VAL B 124      21.600  -8.286  -1.566  1.00  0.00           C  
ATOM   4383  H   VAL B 124      19.131  -9.861  -2.066  1.00  0.00           H  
ATOM   4384  HA  VAL B 124      20.643  -8.407  -4.021  1.00  0.00           H  
ATOM   4385  HB  VAL B 124      21.567 -10.394  -1.891  1.00  0.00           H  
ATOM   4386 1HG1 VAL B 124      23.808  -9.515  -2.225  1.00  0.00           H  
ATOM   4387 2HG1 VAL B 124      23.235 -10.320  -3.694  1.00  0.00           H  
ATOM   4388 3HG1 VAL B 124      23.236  -8.561  -3.582  1.00  0.00           H  
ATOM   4389 1HG2 VAL B 124      22.365  -8.340  -0.809  1.00  0.00           H  
ATOM   4390 2HG2 VAL B 124      21.748  -7.392  -2.162  1.00  0.00           H  
ATOM   4391 3HG2 VAL B 124      20.642  -8.255  -1.099  1.00  0.00           H  
ATOM   4392  N   GLU B 125      20.660 -11.696  -4.359  1.00  0.00           N  
ATOM   4393  CA  GLU B 125      20.967 -12.727  -5.320  1.00  0.00           C  
ATOM   4394  C   GLU B 125      20.077 -12.596  -6.542  1.00  0.00           C  
ATOM   4395  O   GLU B 125      20.556 -12.733  -7.664  1.00  0.00           O  
ATOM   4396  CB  GLU B 125      20.818 -14.108  -4.683  1.00  0.00           C  
ATOM   4397  CG  GLU B 125      21.173 -15.299  -5.583  1.00  0.00           C  
ATOM   4398  CD  GLU B 125      22.629 -15.345  -6.026  1.00  0.00           C  
ATOM   4399  OE1 GLU B 125      23.435 -14.622  -5.481  1.00  0.00           O  
ATOM   4400  OE2 GLU B 125      22.928 -16.138  -6.902  1.00  0.00           O1-
ATOM   4401  H   GLU B 125      20.264 -11.945  -3.445  1.00  0.00           H  
ATOM   4402  HA  GLU B 125      22.004 -12.599  -5.636  1.00  0.00           H  
ATOM   4403 1HB  GLU B 125      21.441 -14.163  -3.790  1.00  0.00           H  
ATOM   4404 2HB  GLU B 125      19.782 -14.237  -4.358  1.00  0.00           H  
ATOM   4405 1HG  GLU B 125      20.937 -16.219  -5.056  1.00  0.00           H  
ATOM   4406 2HG  GLU B 125      20.535 -15.250  -6.460  1.00  0.00           H  
ATOM   4407  N   ALA B 126      18.789 -12.292  -6.345  1.00  0.00           N  
ATOM   4408  CA  ALA B 126      17.898 -12.159  -7.476  1.00  0.00           C  
ATOM   4409  C   ALA B 126      18.301 -11.013  -8.378  1.00  0.00           C  
ATOM   4410  O   ALA B 126      18.248 -11.146  -9.603  1.00  0.00           O  
ATOM   4411  CB  ALA B 126      16.492 -11.901  -6.989  1.00  0.00           C  
ATOM   4412  H   ALA B 126      18.404 -12.212  -5.406  1.00  0.00           H  
ATOM   4413  HA  ALA B 126      17.935 -13.081  -8.047  1.00  0.00           H  
ATOM   4414 1HB  ALA B 126      15.843 -11.817  -7.850  1.00  0.00           H  
ATOM   4415 2HB  ALA B 126      16.162 -12.713  -6.350  1.00  0.00           H  
ATOM   4416 3HB  ALA B 126      16.474 -10.972  -6.422  1.00  0.00           H  
ATOM   4417  N   ALA B 127      18.703  -9.879  -7.785  1.00  0.00           N  
ATOM   4418  CA  ALA B 127      19.099  -8.734  -8.571  1.00  0.00           C  
ATOM   4419  C   ALA B 127      20.396  -9.022  -9.312  1.00  0.00           C  
ATOM   4420  O   ALA B 127      20.538  -8.621 -10.469  1.00  0.00           O  
ATOM   4421  CB  ALA B 127      19.220  -7.521  -7.683  1.00  0.00           C  
ATOM   4422  H   ALA B 127      18.689  -9.792  -6.766  1.00  0.00           H  
ATOM   4423  HA  ALA B 127      18.321  -8.544  -9.305  1.00  0.00           H  
ATOM   4424 1HB  ALA B 127      19.467  -6.663  -8.294  1.00  0.00           H  
ATOM   4425 2HB  ALA B 127      18.282  -7.346  -7.185  1.00  0.00           H  
ATOM   4426 3HB  ALA B 127      19.988  -7.700  -6.939  1.00  0.00           H  
ATOM   4427  N   ARG B 128      21.331  -9.754  -8.682  1.00  0.00           N  
ATOM   4428  CA  ARG B 128      22.579 -10.080  -9.361  1.00  0.00           C  
ATOM   4429  C   ARG B 128      22.358 -11.081 -10.482  1.00  0.00           C  
ATOM   4430  O   ARG B 128      22.961 -10.951 -11.552  1.00  0.00           O  
ATOM   4431  CB  ARG B 128      23.598 -10.660  -8.393  1.00  0.00           C  
ATOM   4432  CG  ARG B 128      24.169  -9.679  -7.424  1.00  0.00           C  
ATOM   4433  CD  ARG B 128      25.070 -10.290  -6.435  1.00  0.00           C  
ATOM   4434  NE  ARG B 128      25.547  -9.290  -5.486  1.00  0.00           N  
ATOM   4435  CZ  ARG B 128      26.265  -9.540  -4.375  1.00  0.00           C  
ATOM   4436  NH1 ARG B 128      26.614 -10.776  -4.064  1.00  0.00           N1+
ATOM   4437  NH2 ARG B 128      26.618  -8.536  -3.585  1.00  0.00           N  
ATOM   4438  H   ARG B 128      21.203 -10.027  -7.703  1.00  0.00           H  
ATOM   4439  HA  ARG B 128      22.987  -9.164  -9.784  1.00  0.00           H  
ATOM   4440 1HB  ARG B 128      23.125 -11.454  -7.813  1.00  0.00           H  
ATOM   4441 2HB  ARG B 128      24.416 -11.100  -8.949  1.00  0.00           H  
ATOM   4442 1HG  ARG B 128      24.708  -8.901  -7.958  1.00  0.00           H  
ATOM   4443 2HG  ARG B 128      23.371  -9.254  -6.894  1.00  0.00           H  
ATOM   4444 1HD  ARG B 128      24.523 -11.059  -5.883  1.00  0.00           H  
ATOM   4445 2HD  ARG B 128      25.927 -10.730  -6.938  1.00  0.00           H  
ATOM   4446  HE  ARG B 128      25.310  -8.322  -5.677  1.00  0.00           H  
ATOM   4447 1HH1 ARG B 128      26.345 -11.549  -4.657  1.00  0.00           H  
ATOM   4448 2HH1 ARG B 128      27.152 -10.954  -3.227  1.00  0.00           H  
ATOM   4449 1HH2 ARG B 128      26.337  -7.564  -3.808  1.00  0.00           H  
ATOM   4450 2HH2 ARG B 128      27.154  -8.711  -2.749  1.00  0.00           H  
ATOM   4451  N   GLN B 129      21.490 -12.082 -10.268  1.00  0.00           N  
ATOM   4452  CA  GLN B 129      21.271 -13.041 -11.332  1.00  0.00           C  
ATOM   4453  C   GLN B 129      20.546 -12.374 -12.476  1.00  0.00           C  
ATOM   4454  O   GLN B 129      20.917 -12.562 -13.637  1.00  0.00           O  
ATOM   4455  CB  GLN B 129      20.424 -14.234 -10.862  1.00  0.00           C  
ATOM   4456  CG  GLN B 129      21.094 -15.183  -9.888  1.00  0.00           C  
ATOM   4457  CD  GLN B 129      20.173 -16.345  -9.471  1.00  0.00           C  
ATOM   4458  NE2 GLN B 129      20.595 -17.109  -8.472  1.00  0.00           N  
ATOM   4459  OE1 GLN B 129      19.091 -16.541 -10.056  1.00  0.00           O  
ATOM   4460  H   GLN B 129      21.026 -12.194  -9.364  1.00  0.00           H  
ATOM   4461  HA  GLN B 129      22.233 -13.395 -11.694  1.00  0.00           H  
ATOM   4462 1HB  GLN B 129      19.531 -13.851 -10.361  1.00  0.00           H  
ATOM   4463 2HB  GLN B 129      20.089 -14.807 -11.727  1.00  0.00           H  
ATOM   4464 1HG  GLN B 129      21.961 -15.609 -10.366  1.00  0.00           H  
ATOM   4465 2HG  GLN B 129      21.396 -14.640  -8.997  1.00  0.00           H  
ATOM   4466 1HE2 GLN B 129      20.045 -17.873  -8.152  1.00  0.00           H  
ATOM   4467 2HE2 GLN B 129      21.488 -16.897  -7.998  1.00  0.00           H  
ATOM   4468  N   ALA B 130      19.552 -11.545 -12.164  1.00  0.00           N  
ATOM   4469  CA  ALA B 130      18.815 -10.892 -13.210  1.00  0.00           C  
ATOM   4470  C   ALA B 130      19.693  -9.930 -13.981  1.00  0.00           C  
ATOM   4471  O   ALA B 130      19.587  -9.881 -15.210  1.00  0.00           O  
ATOM   4472  CB  ALA B 130      17.626 -10.190 -12.619  1.00  0.00           C  
ATOM   4473  H   ALA B 130      19.262 -11.405 -11.190  1.00  0.00           H  
ATOM   4474  HA  ALA B 130      18.475 -11.646 -13.904  1.00  0.00           H  
ATOM   4475 1HB  ALA B 130      17.047  -9.714 -13.406  1.00  0.00           H  
ATOM   4476 2HB  ALA B 130      17.003 -10.910 -12.093  1.00  0.00           H  
ATOM   4477 3HB  ALA B 130      17.996  -9.451 -11.917  1.00  0.00           H  
ATOM   4478  N   GLU B 131      20.589  -9.191 -13.307  1.00  0.00           N  
ATOM   4479  CA  GLU B 131      21.454  -8.270 -14.021  1.00  0.00           C  
ATOM   4480  C   GLU B 131      22.396  -9.015 -14.944  1.00  0.00           C  
ATOM   4481  O   GLU B 131      22.590  -8.621 -16.097  1.00  0.00           O  
ATOM   4482  CB  GLU B 131      22.261  -7.384 -13.067  1.00  0.00           C  
ATOM   4483  CG  GLU B 131      23.195  -6.421 -13.808  1.00  0.00           C  
ATOM   4484  CD  GLU B 131      23.981  -5.440 -12.947  1.00  0.00           C  
ATOM   4485  OE1 GLU B 131      23.607  -5.143 -11.837  1.00  0.00           O  
ATOM   4486  OE2 GLU B 131      25.013  -5.005 -13.419  1.00  0.00           O1-
ATOM   4487  H   GLU B 131      20.640  -9.218 -12.284  1.00  0.00           H  
ATOM   4488  HA  GLU B 131      20.829  -7.618 -14.627  1.00  0.00           H  
ATOM   4489 1HB  GLU B 131      21.575  -6.799 -12.451  1.00  0.00           H  
ATOM   4490 2HB  GLU B 131      22.858  -8.009 -12.402  1.00  0.00           H  
ATOM   4491 1HG  GLU B 131      23.911  -7.014 -14.366  1.00  0.00           H  
ATOM   4492 2HG  GLU B 131      22.592  -5.862 -14.527  1.00  0.00           H  
ATOM   4493  N   ARG B 132      22.981 -10.123 -14.470  1.00  0.00           N  
ATOM   4494  CA  ARG B 132      23.904 -10.854 -15.329  1.00  0.00           C  
ATOM   4495  C   ARG B 132      23.214 -11.416 -16.556  1.00  0.00           C  
ATOM   4496  O   ARG B 132      23.782 -11.396 -17.648  1.00  0.00           O  
ATOM   4497  CB  ARG B 132      24.564 -12.012 -14.602  1.00  0.00           C  
ATOM   4498  CG  ARG B 132      25.622 -11.650 -13.577  1.00  0.00           C  
ATOM   4499  CD  ARG B 132      26.414 -12.855 -13.186  1.00  0.00           C  
ATOM   4500  NE  ARG B 132      25.597 -13.882 -12.509  1.00  0.00           N  
ATOM   4501  CZ  ARG B 132      25.365 -13.960 -11.174  1.00  0.00           C  
ATOM   4502  NH1 ARG B 132      25.885 -13.086 -10.342  1.00  0.00           N1+
ATOM   4503  NH2 ARG B 132      24.620 -14.942 -10.696  1.00  0.00           N  
ATOM   4504  H   ARG B 132      22.819 -10.433 -13.507  1.00  0.00           H  
ATOM   4505  HA  ARG B 132      24.678 -10.162 -15.660  1.00  0.00           H  
ATOM   4506 1HB  ARG B 132      23.787 -12.569 -14.070  1.00  0.00           H  
ATOM   4507 2HB  ARG B 132      25.003 -12.690 -15.331  1.00  0.00           H  
ATOM   4508 1HG  ARG B 132      26.300 -10.912 -14.005  1.00  0.00           H  
ATOM   4509 2HG  ARG B 132      25.151 -11.239 -12.692  1.00  0.00           H  
ATOM   4510 1HD  ARG B 132      26.838 -13.306 -14.085  1.00  0.00           H  
ATOM   4511 2HD  ARG B 132      27.228 -12.562 -12.526  1.00  0.00           H  
ATOM   4512  HE  ARG B 132      25.176 -14.593 -13.094  1.00  0.00           H  
ATOM   4513 1HH1 ARG B 132      26.462 -12.333 -10.686  1.00  0.00           H  
ATOM   4514 2HH1 ARG B 132      25.717 -13.186  -9.350  1.00  0.00           H  
ATOM   4515 1HH2 ARG B 132      24.222 -15.627 -11.323  1.00  0.00           H  
ATOM   4516 2HH2 ARG B 132      24.445 -15.010  -9.696  1.00  0.00           H  
ATOM   4517  N   GLU B 133      21.990 -11.912 -16.381  1.00  0.00           N  
ATOM   4518  CA  GLU B 133      21.242 -12.475 -17.483  1.00  0.00           C  
ATOM   4519  C   GLU B 133      20.673 -11.395 -18.428  1.00  0.00           C  
ATOM   4520  O   GLU B 133      20.623 -11.604 -19.643  1.00  0.00           O  
ATOM   4521  CB  GLU B 133      20.136 -13.362 -16.917  1.00  0.00           C  
ATOM   4522  CG  GLU B 133      20.635 -14.642 -16.197  1.00  0.00           C  
ATOM   4523  CD  GLU B 133      21.357 -15.612 -17.090  1.00  0.00           C  
ATOM   4524  OE1 GLU B 133      20.870 -15.889 -18.172  1.00  0.00           O  
ATOM   4525  OE2 GLU B 133      22.395 -16.090 -16.696  1.00  0.00           O1-
ATOM   4526  H   GLU B 133      21.589 -11.949 -15.439  1.00  0.00           H  
ATOM   4527  HA  GLU B 133      21.920 -13.100 -18.065  1.00  0.00           H  
ATOM   4528 1HB  GLU B 133      19.569 -12.783 -16.187  1.00  0.00           H  
ATOM   4529 2HB  GLU B 133      19.464 -13.656 -17.692  1.00  0.00           H  
ATOM   4530 1HG  GLU B 133      21.320 -14.341 -15.405  1.00  0.00           H  
ATOM   4531 2HG  GLU B 133      19.794 -15.142 -15.725  1.00  0.00           H  
ATOM   4532  N   THR B 134      20.278 -10.236 -17.865  1.00  0.00           N  
ATOM   4533  CA  THR B 134      19.715  -9.119 -18.629  1.00  0.00           C  
ATOM   4534  C   THR B 134      20.734  -8.422 -19.522  1.00  0.00           C  
ATOM   4535  O   THR B 134      20.419  -8.150 -20.687  1.00  0.00           O  
ATOM   4536  CB  THR B 134      19.099  -8.052 -17.683  1.00  0.00           C  
ATOM   4537  CG2 THR B 134      18.540  -6.830 -18.477  1.00  0.00           C  
ATOM   4538  OG1 THR B 134      18.038  -8.649 -16.944  1.00  0.00           O  
ATOM   4539  H   THR B 134      20.320 -10.145 -16.856  1.00  0.00           H  
ATOM   4540  HA  THR B 134      18.924  -9.508 -19.262  1.00  0.00           H  
ATOM   4541  HB  THR B 134      19.863  -7.703 -16.986  1.00  0.00           H  
ATOM   4542  HG1 THR B 134      18.428  -9.332 -16.361  1.00  0.00           H  
ATOM   4543 1HG2 THR B 134      18.114  -6.111 -17.781  1.00  0.00           H  
ATOM   4544 2HG2 THR B 134      19.337  -6.344 -19.038  1.00  0.00           H  
ATOM   4545 3HG2 THR B 134      17.768  -7.168 -19.168  1.00  0.00           H  
ATOM   4546  N   ARG B 135      21.926  -8.138 -18.988  1.00  0.00           N  
ATOM   4547  CA  ARG B 135      22.969  -7.417 -19.714  1.00  0.00           C  
ATOM   4548  C   ARG B 135      23.674  -8.264 -20.763  1.00  0.00           C  
ATOM   4549  O   ARG B 135      24.239  -9.309 -20.441  1.00  0.00           O  
ATOM   4550  CB  ARG B 135      24.015  -6.892 -18.748  1.00  0.00           C  
ATOM   4551  CG  ARG B 135      23.534  -5.766 -17.835  1.00  0.00           C  
ATOM   4552  CD  ARG B 135      24.579  -5.336 -16.873  1.00  0.00           C  
ATOM   4553  NE  ARG B 135      25.712  -4.711 -17.526  1.00  0.00           N  
ATOM   4554  CZ  ARG B 135      26.860  -4.373 -16.909  1.00  0.00           C  
ATOM   4555  NH1 ARG B 135      27.014  -4.585 -15.613  1.00  0.00           N1+
ATOM   4556  NH2 ARG B 135      27.841  -3.824 -17.612  1.00  0.00           N  
ATOM   4557  OXT ARG B 135      23.870  -7.787 -21.884  1.00  0.00           O1-
ATOM   4558  H   ARG B 135      22.110  -8.409 -18.014  1.00  0.00           H  
ATOM   4559  HA  ARG B 135      22.502  -6.571 -20.218  1.00  0.00           H  
ATOM   4560 1HB  ARG B 135      24.349  -7.717 -18.110  1.00  0.00           H  
ATOM   4561 2HB  ARG B 135      24.878  -6.546 -19.313  1.00  0.00           H  
ATOM   4562 1HG  ARG B 135      23.242  -4.909 -18.435  1.00  0.00           H  
ATOM   4563 2HG  ARG B 135      22.674  -6.122 -17.263  1.00  0.00           H  
ATOM   4564 1HD  ARG B 135      24.147  -4.622 -16.170  1.00  0.00           H  
ATOM   4565 2HD  ARG B 135      24.937  -6.211 -16.333  1.00  0.00           H  
ATOM   4566  HE  ARG B 135      25.640  -4.526 -18.517  1.00  0.00           H  
ATOM   4567 1HH1 ARG B 135      26.251  -4.987 -15.043  1.00  0.00           H  
ATOM   4568 2HH1 ARG B 135      27.879  -4.333 -15.163  1.00  0.00           H  
ATOM   4569 1HH2 ARG B 135      27.721  -3.662 -18.602  1.00  0.00           H  
ATOM   4570 2HH2 ARG B 135      28.708  -3.566 -17.163  1.00  0.00           H  
TER   
ATOM   4571  N   CYS C   1      24.011 -23.061  42.042  1.00  0.00           N  
ATOM   4572  CA  CYS C   1      23.121 -23.109  40.884  1.00  0.00           C  
ATOM   4573  C   CYS C   1      23.323 -21.903  39.996  1.00  0.00           C  
ATOM   4574  O   CYS C   1      23.283 -21.964  38.762  1.00  0.00           O  
ATOM   4575  CB  CYS C   1      21.658 -23.167  41.323  1.00  0.00           C  
ATOM   4576  SG  CYS C   1      21.079 -21.674  42.165  1.00  0.00           S  
ATOM   4577 1H   CYS C   1      23.859 -23.867  42.614  1.00  0.00           H  
ATOM   4578 2H   CYS C   1      24.961 -23.047  41.732  1.00  0.00           H  
ATOM   4579 3H   CYS C   1      23.822 -22.235  42.574  1.00  0.00           H  
ATOM   4580  HA  CYS C   1      23.376 -24.003  40.287  1.00  0.00           H  
ATOM   4581 1HB  CYS C   1      21.023 -23.331  40.452  1.00  0.00           H  
ATOM   4582 2HB  CYS C   1      21.514 -24.012  41.997  1.00  0.00           H  
ATOM   4583  HG  CYS C   1      19.838 -22.103  42.370  1.00  0.00           H  
ATOM   4584  N   ASP C   2      23.514 -20.746  40.639  1.00  0.00           N  
ATOM   4585  CA  ASP C   2      23.622 -19.473  39.935  1.00  0.00           C  
ATOM   4586  C   ASP C   2      24.907 -19.401  39.119  1.00  0.00           C  
ATOM   4587  O   ASP C   2      24.921 -18.859  38.014  1.00  0.00           O  
ATOM   4588  CB  ASP C   2      23.573 -18.307  40.925  1.00  0.00           C  
ATOM   4589  CG  ASP C   2      22.161 -17.990  41.398  1.00  0.00           C  
ATOM   4590  OD1 ASP C   2      21.453 -17.318  40.686  1.00  0.00           O  
ATOM   4591  OD2 ASP C   2      21.804 -18.422  42.468  1.00  0.00           O1-
ATOM   4592  H   ASP C   2      23.591 -20.759  41.646  1.00  0.00           H  
ATOM   4593  HA  ASP C   2      22.776 -19.384  39.252  1.00  0.00           H  
ATOM   4594 1HB  ASP C   2      24.188 -18.541  41.794  1.00  0.00           H  
ATOM   4595 2HB  ASP C   2      23.993 -17.415  40.458  1.00  0.00           H  
ATOM   4596  N   ALA C   3      25.982 -19.954  39.669  1.00  0.00           N  
ATOM   4597  CA  ALA C   3      27.238 -20.078  38.937  1.00  0.00           C  
ATOM   4598  C   ALA C   3      27.089 -21.016  37.746  1.00  0.00           C  
ATOM   4599  O   ALA C   3      27.685 -20.794  36.692  1.00  0.00           O  
ATOM   4600  CB  ALA C   3      28.344 -20.566  39.861  1.00  0.00           C  
ATOM   4601  H   ALA C   3      25.930 -20.294  40.618  1.00  0.00           H  
ATOM   4602  HA  ALA C   3      27.518 -19.095  38.564  1.00  0.00           H  
ATOM   4603 1HB  ALA C   3      29.274 -20.653  39.300  1.00  0.00           H  
ATOM   4604 2HB  ALA C   3      28.478 -19.854  40.676  1.00  0.00           H  
ATOM   4605 3HB  ALA C   3      28.074 -21.538  40.269  1.00  0.00           H  
ATOM   4606  N   ILE C   4      26.290 -22.064  37.919  1.00  0.00           N  
ATOM   4607  CA  ILE C   4      25.999 -22.994  36.834  1.00  0.00           C  
ATOM   4608  C   ILE C   4      25.141 -22.334  35.762  1.00  0.00           C  
ATOM   4609  O   ILE C   4      25.344 -22.556  34.568  1.00  0.00           O  
ATOM   4610  CB  ILE C   4      25.285 -24.251  37.363  1.00  0.00           C  
ATOM   4611  CG1 ILE C   4      26.185 -25.002  38.348  1.00  0.00           C  
ATOM   4612  CG2 ILE C   4      24.878 -25.157  36.211  1.00  0.00           C  
ATOM   4613  CD1 ILE C   4      25.475 -26.096  39.112  1.00  0.00           C  
ATOM   4614  H   ILE C   4      25.875 -22.220  38.827  1.00  0.00           H  
ATOM   4615  HA  ILE C   4      26.940 -23.298  36.377  1.00  0.00           H  
ATOM   4616  HB  ILE C   4      24.392 -23.957  37.915  1.00  0.00           H  
ATOM   4617 1HG1 ILE C   4      27.020 -25.449  37.809  1.00  0.00           H  
ATOM   4618 2HG1 ILE C   4      26.602 -24.299  39.069  1.00  0.00           H  
ATOM   4619 1HG2 ILE C   4      24.375 -26.040  36.603  1.00  0.00           H  
ATOM   4620 2HG2 ILE C   4      24.202 -24.619  35.547  1.00  0.00           H  
ATOM   4621 3HG2 ILE C   4      25.766 -25.461  35.656  1.00  0.00           H  
ATOM   4622 1HD1 ILE C   4      26.178 -26.582  39.789  1.00  0.00           H  
ATOM   4623 2HD1 ILE C   4      24.655 -25.665  39.688  1.00  0.00           H  
ATOM   4624 3HD1 ILE C   4      25.080 -26.831  38.412  1.00  0.00           H  
ATOM   4625  N   GLN C   5      24.177 -21.528  36.195  1.00  0.00           N  
ATOM   4626  CA  GLN C   5      23.383 -20.721  35.276  1.00  0.00           C  
ATOM   4627  C   GLN C   5      24.265 -19.775  34.472  1.00  0.00           C  
ATOM   4628  O   GLN C   5      24.041 -19.567  33.279  1.00  0.00           O  
ATOM   4629  CB  GLN C   5      22.323 -19.924  36.041  1.00  0.00           C  
ATOM   4630  CG  GLN C   5      21.205 -20.773  36.622  1.00  0.00           C  
ATOM   4631  CD  GLN C   5      20.223 -19.955  37.440  1.00  0.00           C  
ATOM   4632  NE2 GLN C   5      19.231 -20.626  38.014  1.00  0.00           N  
ATOM   4633  OE1 GLN C   5      20.355 -18.734  37.555  1.00  0.00           O  
ATOM   4634  H   GLN C   5      23.991 -21.472  37.186  1.00  0.00           H  
ATOM   4635  HA  GLN C   5      22.874 -21.387  34.580  1.00  0.00           H  
ATOM   4636 1HB  GLN C   5      22.796 -19.383  36.860  1.00  0.00           H  
ATOM   4637 2HB  GLN C   5      21.874 -19.185  35.377  1.00  0.00           H  
ATOM   4638 1HG  GLN C   5      20.660 -21.246  35.806  1.00  0.00           H  
ATOM   4639 2HG  GLN C   5      21.640 -21.533  37.271  1.00  0.00           H  
ATOM   4640 1HE2 GLN C   5      18.552 -20.140  38.566  1.00  0.00           H  
ATOM   4641 2HE2 GLN C   5      19.161 -21.616  37.895  1.00  0.00           H  
ATOM   4642  N   ALA C   6      25.268 -19.206  35.130  1.00  0.00           N  
ATOM   4643  CA  ALA C   6      26.226 -18.333  34.460  1.00  0.00           C  
ATOM   4644  C   ALA C   6      27.039 -19.098  33.426  1.00  0.00           C  
ATOM   4645  O   ALA C   6      27.387 -18.562  32.373  1.00  0.00           O  
ATOM   4646  CB  ALA C   6      27.149 -17.677  35.477  1.00  0.00           C  
ATOM   4647  H   ALA C   6      25.371 -19.381  36.118  1.00  0.00           H  
ATOM   4648  HA  ALA C   6      25.675 -17.546  33.946  1.00  0.00           H  
ATOM   4649 1HB  ALA C   6      27.859 -17.031  34.962  1.00  0.00           H  
ATOM   4650 2HB  ALA C   6      26.558 -17.084  36.176  1.00  0.00           H  
ATOM   4651 3HB  ALA C   6      27.692 -18.446  36.024  1.00  0.00           H  
ATOM   4652  N   ALA C   7      27.341 -20.357  33.730  1.00  0.00           N  
ATOM   4653  CA  ALA C   7      28.004 -21.238  32.776  1.00  0.00           C  
ATOM   4654  C   ALA C   7      27.154 -21.439  31.529  1.00  0.00           C  
ATOM   4655  O   ALA C   7      27.675 -21.528  30.418  1.00  0.00           O  
ATOM   4656  CB  ALA C   7      28.318 -22.579  33.423  1.00  0.00           C  
ATOM   4657  H   ALA C   7      27.105 -20.710  34.645  1.00  0.00           H  
ATOM   4658  HA  ALA C   7      28.947 -20.777  32.477  1.00  0.00           H  
ATOM   4659 1HB  ALA C   7      28.813 -23.225  32.698  1.00  0.00           H  
ATOM   4660 2HB  ALA C   7      28.976 -22.424  34.279  1.00  0.00           H  
ATOM   4661 3HB  ALA C   7      27.395 -23.047  33.756  1.00  0.00           H  
ATOM   4662  N   ALA C   8      25.841 -21.511  31.719  1.00  0.00           N  
ATOM   4663  CA  ALA C   8      24.907 -21.572  30.601  1.00  0.00           C  
ATOM   4664  C   ALA C   8      24.956 -20.294  29.772  1.00  0.00           C  
ATOM   4665  O   ALA C   8      24.846 -20.335  28.546  1.00  0.00           O  
ATOM   4666  CB  ALA C   8      23.493 -21.821  31.105  1.00  0.00           C  
ATOM   4667  H   ALA C   8      25.481 -21.523  32.662  1.00  0.00           H  
ATOM   4668  HA  ALA C   8      25.189 -22.408  29.960  1.00  0.00           H  
ATOM   4669 1HB  ALA C   8      22.807 -21.864  30.259  1.00  0.00           H  
ATOM   4670 2HB  ALA C   8      23.462 -22.768  31.646  1.00  0.00           H  
ATOM   4671 3HB  ALA C   8      23.197 -21.013  31.771  1.00  0.00           H  
ATOM   4672  N   ALA C   9      25.124 -19.163  30.447  1.00  0.00           N  
ATOM   4673  CA  ALA C   9      25.227 -17.876  29.770  1.00  0.00           C  
ATOM   4674  C   ALA C   9      26.520 -17.778  28.971  1.00  0.00           C  
ATOM   4675  O   ALA C   9      26.557 -17.163  27.904  1.00  0.00           O  
ATOM   4676  CB  ALA C   9      25.140 -16.738  30.777  1.00  0.00           C  
ATOM   4677  H   ALA C   9      25.178 -19.195  31.455  1.00  0.00           H  
ATOM   4678  HA  ALA C   9      24.390 -17.780  29.078  1.00  0.00           H  
ATOM   4679 1HB  ALA C   9      25.219 -15.784  30.256  1.00  0.00           H  
ATOM   4680 2HB  ALA C   9      24.184 -16.789  31.300  1.00  0.00           H  
ATOM   4681 3HB  ALA C   9      25.952 -16.828  31.497  1.00  0.00           H  
ATOM   4682  N   LEU C  10      27.581 -18.384  29.493  1.00  0.00           N  
ATOM   4683  CA  LEU C  10      28.825 -18.530  28.746  1.00  0.00           C  
ATOM   4684  C   LEU C  10      28.606 -19.324  27.463  1.00  0.00           C  
ATOM   4685  O   LEU C  10      29.094 -18.944  26.399  1.00  0.00           O  
ATOM   4686  CB  LEU C  10      29.884 -19.225  29.610  1.00  0.00           C  
ATOM   4687  CG  LEU C  10      30.617 -18.325  30.613  1.00  0.00           C  
ATOM   4688  CD1 LEU C  10      31.369 -19.190  31.616  1.00  0.00           C  
ATOM   4689  CD2 LEU C  10      31.568 -17.402  29.867  1.00  0.00           C  
ATOM   4690  H   LEU C  10      27.524 -18.754  30.431  1.00  0.00           H  
ATOM   4691  HA  LEU C  10      29.184 -17.539  28.476  1.00  0.00           H  
ATOM   4692 1HB  LEU C  10      29.404 -20.024  30.173  1.00  0.00           H  
ATOM   4693 2HB  LEU C  10      30.632 -19.669  28.954  1.00  0.00           H  
ATOM   4694  HG  LEU C  10      29.890 -17.729  31.166  1.00  0.00           H  
ATOM   4695 1HD1 LEU C  10      31.890 -18.552  32.329  1.00  0.00           H  
ATOM   4696 2HD1 LEU C  10      30.664 -19.826  32.149  1.00  0.00           H  
ATOM   4697 3HD1 LEU C  10      32.093 -19.812  31.089  1.00  0.00           H  
ATOM   4698 1HD2 LEU C  10      32.089 -16.762  30.580  1.00  0.00           H  
ATOM   4699 2HD2 LEU C  10      32.295 -17.998  29.315  1.00  0.00           H  
ATOM   4700 3HD2 LEU C  10      31.002 -16.783  29.170  1.00  0.00           H  
ATOM   4701  N   GLY C  11      27.873 -20.427  27.573  1.00  0.00           N  
ATOM   4702  CA  GLY C  11      27.482 -21.205  26.404  1.00  0.00           C  
ATOM   4703  C   GLY C  11      26.711 -20.349  25.405  1.00  0.00           C  
ATOM   4704  O   GLY C  11      26.952 -20.415  24.200  1.00  0.00           O  
ATOM   4705  H   GLY C  11      27.579 -20.731  28.489  1.00  0.00           H  
ATOM   4706 1HA  GLY C  11      28.371 -21.615  25.927  1.00  0.00           H  
ATOM   4707 2HA  GLY C  11      26.867 -22.046  26.718  1.00  0.00           H  
ATOM   4708  N   GLU C  12      25.784 -19.546  25.914  1.00  0.00           N  
ATOM   4709  CA  GLU C  12      24.999 -18.653  25.072  1.00  0.00           C  
ATOM   4710  C   GLU C  12      25.877 -17.579  24.440  1.00  0.00           C  
ATOM   4711  O   GLU C  12      25.572 -17.067  23.363  1.00  0.00           O  
ATOM   4712  CB  GLU C  12      23.881 -17.998  25.887  1.00  0.00           C  
ATOM   4713  CG  GLU C  12      22.774 -18.951  26.316  1.00  0.00           C  
ATOM   4714  CD  GLU C  12      21.704 -18.276  27.126  1.00  0.00           C  
ATOM   4715  OE1 GLU C  12      21.863 -17.121  27.446  1.00  0.00           O  
ATOM   4716  OE2 GLU C  12      20.723 -18.914  27.427  1.00  0.00           O1-
ATOM   4717  H   GLU C  12      25.616 -19.556  26.910  1.00  0.00           H  
ATOM   4718  HA  GLU C  12      24.547 -19.236  24.270  1.00  0.00           H  
ATOM   4719 1HB  GLU C  12      24.302 -17.548  26.786  1.00  0.00           H  
ATOM   4720 2HB  GLU C  12      23.427 -17.198  25.303  1.00  0.00           H  
ATOM   4721 1HG  GLU C  12      22.321 -19.386  25.426  1.00  0.00           H  
ATOM   4722 2HG  GLU C  12      23.212 -19.757  26.900  1.00  0.00           H  
ATOM   4723  N   ALA C  13      26.969 -17.242  25.116  1.00  0.00           N  
ATOM   4724  CA  ALA C  13      27.893 -16.227  24.625  1.00  0.00           C  
ATOM   4725  C   ALA C  13      28.802 -16.789  23.538  1.00  0.00           C  
ATOM   4726  O   ALA C  13      29.549 -16.048  22.895  1.00  0.00           O  
ATOM   4727  CB  ALA C  13      28.723 -15.668  25.771  1.00  0.00           C  
ATOM   4728  H   ALA C  13      27.167 -17.702  25.994  1.00  0.00           H  
ATOM   4729  HA  ALA C  13      27.312 -15.410  24.196  1.00  0.00           H  
ATOM   4730 1HB  ALA C  13      29.408 -14.910  25.388  1.00  0.00           H  
ATOM   4731 2HB  ALA C  13      28.062 -15.218  26.513  1.00  0.00           H  
ATOM   4732 3HB  ALA C  13      29.293 -16.471  26.233  1.00  0.00           H  
ATOM   4733  N   GLY C  14      28.733 -18.099  23.336  1.00  0.00           N  
ATOM   4734  CA  GLY C  14      29.546 -18.763  22.323  1.00  0.00           C  
ATOM   4735  C   GLY C  14      30.839 -19.305  22.920  1.00  0.00           C  
ATOM   4736  O   GLY C  14      31.813 -19.541  22.206  1.00  0.00           O  
ATOM   4737  H   GLY C  14      28.102 -18.653  23.898  1.00  0.00           H  
ATOM   4738 1HA  GLY C  14      28.977 -19.577  21.876  1.00  0.00           H  
ATOM   4739 2HA  GLY C  14      29.779 -18.058  21.524  1.00  0.00           H  
ATOM   4740  N   ILE C  15      30.838 -19.501  24.235  1.00  0.00           N  
ATOM   4741  CA  ILE C  15      31.995 -20.060  24.925  1.00  0.00           C  
ATOM   4742  C   ILE C  15      31.873 -21.572  25.064  1.00  0.00           C  
ATOM   4743  O   ILE C  15      30.859 -22.083  25.540  1.00  0.00           O  
ATOM   4744  CB  ILE C  15      32.163 -19.429  26.319  1.00  0.00           C  
ATOM   4745  CG1 ILE C  15      32.188 -17.901  26.213  1.00  0.00           C  
ATOM   4746  CG2 ILE C  15      33.431 -19.939  26.985  1.00  0.00           C  
ATOM   4747  CD1 ILE C  15      33.305 -17.368  25.345  1.00  0.00           C  
ATOM   4748  H   ILE C  15      30.016 -19.256  24.769  1.00  0.00           H  
ATOM   4749  HA  ILE C  15      32.886 -19.844  24.338  1.00  0.00           H  
ATOM   4750  HB  ILE C  15      31.307 -19.687  26.941  1.00  0.00           H  
ATOM   4751 1HG1 ILE C  15      31.241 -17.550  25.804  1.00  0.00           H  
ATOM   4752 2HG1 ILE C  15      32.294 -17.469  27.208  1.00  0.00           H  
ATOM   4753 1HG2 ILE C  15      33.535 -19.481  27.969  1.00  0.00           H  
ATOM   4754 2HG2 ILE C  15      33.374 -21.022  27.093  1.00  0.00           H  
ATOM   4755 3HG2 ILE C  15      34.293 -19.681  26.372  1.00  0.00           H  
ATOM   4756 1HD1 ILE C  15      33.257 -16.278  25.320  1.00  0.00           H  
ATOM   4757 2HD1 ILE C  15      34.266 -17.679  25.757  1.00  0.00           H  
ATOM   4758 3HD1 ILE C  15      33.198 -17.758  24.335  1.00  0.00           H  
ATOM   4759  N   SER C  16      32.913 -22.285  24.645  1.00  0.00           N  
ATOM   4760  CA  SER C  16      32.888 -23.742  24.632  1.00  0.00           C  
ATOM   4761  C   SER C  16      32.944 -24.307  26.046  1.00  0.00           C  
ATOM   4762  O   SER C  16      33.401 -23.640  26.974  1.00  0.00           O  
ATOM   4763  CB  SER C  16      34.050 -24.276  23.818  1.00  0.00           C  
ATOM   4764  OG  SER C  16      35.272 -24.001  24.446  1.00  0.00           O  
ATOM   4765  H   SER C  16      33.744 -21.805  24.329  1.00  0.00           H  
ATOM   4766  HA  SER C  16      31.954 -24.069  24.171  1.00  0.00           H  
ATOM   4767 1HB  SER C  16      33.939 -25.352  23.688  1.00  0.00           H  
ATOM   4768 2HB  SER C  16      34.038 -23.824  22.827  1.00  0.00           H  
ATOM   4769  HG  SER C  16      35.476 -23.086  24.238  1.00  0.00           H  
ATOM   4770  N   SER C  17      32.486 -25.532  26.207  1.00  0.00           N  
ATOM   4771  CA  SER C  17      32.424 -26.178  27.515  1.00  0.00           C  
ATOM   4772  C   SER C  17      33.804 -26.314  28.115  1.00  0.00           C  
ATOM   4773  O   SER C  17      33.974 -26.240  29.336  1.00  0.00           O  
ATOM   4774  CB  SER C  17      31.780 -27.546  27.400  1.00  0.00           C  
ATOM   4775  OG  SER C  17      32.574 -28.413  26.638  1.00  0.00           O  
ATOM   4776  H   SER C  17      32.162 -26.048  25.389  1.00  0.00           H  
ATOM   4777  HA  SER C  17      31.844 -25.524  28.192  1.00  0.00           H  
ATOM   4778 1HB  SER C  17      31.632 -27.963  28.395  1.00  0.00           H  
ATOM   4779 2HB  SER C  17      30.798 -27.448  26.938  1.00  0.00           H  
ATOM   4780  HG  SER C  17      32.034 -28.678  25.890  1.00  0.00           H  
ATOM   4781  N   ASN C  18      34.791 -26.563  27.264  1.00  0.00           N  
ATOM   4782  CA  ASN C  18      36.185 -26.611  27.698  1.00  0.00           C  
ATOM   4783  C   ASN C  18      36.623 -25.280  28.293  1.00  0.00           C  
ATOM   4784  O   ASN C  18      37.216 -25.235  29.371  1.00  0.00           O  
ATOM   4785  CB  ASN C  18      37.091 -27.004  26.545  1.00  0.00           C  
ATOM   4786  CG  ASN C  18      36.837 -28.404  26.062  1.00  0.00           C  
ATOM   4787  ND2 ASN C  18      37.179 -28.667  24.827  1.00  0.00           N  
ATOM   4788  OD1 ASN C  18      36.329 -29.249  26.808  1.00  0.00           O  
ATOM   4789  H   ASN C  18      34.575 -26.711  26.289  1.00  0.00           H  
ATOM   4790  HA  ASN C  18      36.281 -27.377  28.468  1.00  0.00           H  
ATOM   4791 1HB  ASN C  18      36.944 -26.313  25.715  1.00  0.00           H  
ATOM   4792 2HB  ASN C  18      38.132 -26.924  26.857  1.00  0.00           H  
ATOM   4793 1HD2 ASN C  18      37.034 -29.583  24.451  1.00  0.00           H  
ATOM   4794 2HD2 ASN C  18      37.588 -27.953  24.259  1.00  0.00           H  
ATOM   4795  N   GLU C  19      36.327 -24.195  27.585  1.00  0.00           N  
ATOM   4796  CA  GLU C  19      36.634 -22.854  28.071  1.00  0.00           C  
ATOM   4797  C   GLU C  19      35.887 -22.553  29.362  1.00  0.00           C  
ATOM   4798  O   GLU C  19      36.441 -21.957  30.288  1.00  0.00           O  
ATOM   4799  CB  GLU C  19      36.283 -21.808  27.011  1.00  0.00           C  
ATOM   4800  CG  GLU C  19      37.209 -21.802  25.803  1.00  0.00           C  
ATOM   4801  CD  GLU C  19      36.724 -20.903  24.699  1.00  0.00           C  
ATOM   4802  OE1 GLU C  19      35.717 -21.210  24.108  1.00  0.00           O  
ATOM   4803  OE2 GLU C  19      37.363 -19.908  24.447  1.00  0.00           O1-
ATOM   4804  H   GLU C  19      35.878 -24.301  26.686  1.00  0.00           H  
ATOM   4805  HA  GLU C  19      37.705 -22.798  28.276  1.00  0.00           H  
ATOM   4806 1HB  GLU C  19      35.267 -21.980  26.653  1.00  0.00           H  
ATOM   4807 2HB  GLU C  19      36.310 -20.814  27.458  1.00  0.00           H  
ATOM   4808 1HG  GLU C  19      38.197 -21.471  26.118  1.00  0.00           H  
ATOM   4809 2HG  GLU C  19      37.300 -22.819  25.423  1.00  0.00           H  
ATOM   4810  N   ILE C  20      34.625 -22.964  29.419  1.00  0.00           N  
ATOM   4811  CA  ILE C  20      33.802 -22.749  30.603  1.00  0.00           C  
ATOM   4812  C   ILE C  20      34.400 -23.441  31.822  1.00  0.00           C  
ATOM   4813  O   ILE C  20      34.448 -22.867  32.911  1.00  0.00           O  
ATOM   4814  CB  ILE C  20      32.367 -23.259  30.374  1.00  0.00           C  
ATOM   4815  CG1 ILE C  20      31.652 -22.392  29.335  1.00  0.00           C  
ATOM   4816  CG2 ILE C  20      31.593 -23.273  31.683  1.00  0.00           C  
ATOM   4817  CD1 ILE C  20      30.348 -22.977  28.844  1.00  0.00           C  
ATOM   4818  H   ILE C  20      34.225 -23.437  28.622  1.00  0.00           H  
ATOM   4819  HA  ILE C  20      33.759 -21.679  30.805  1.00  0.00           H  
ATOM   4820  HB  ILE C  20      32.400 -24.270  29.972  1.00  0.00           H  
ATOM   4821 1HG1 ILE C  20      31.447 -21.409  29.759  1.00  0.00           H  
ATOM   4822 2HG1 ILE C  20      32.304 -22.245  28.473  1.00  0.00           H  
ATOM   4823 1HG2 ILE C  20      30.581 -23.635  31.504  1.00  0.00           H  
ATOM   4824 2HG2 ILE C  20      32.092 -23.930  32.394  1.00  0.00           H  
ATOM   4825 3HG2 ILE C  20      31.550 -22.263  32.092  1.00  0.00           H  
ATOM   4826 1HD1 ILE C  20      29.901 -22.307  28.110  1.00  0.00           H  
ATOM   4827 2HD1 ILE C  20      30.535 -23.948  28.383  1.00  0.00           H  
ATOM   4828 3HD1 ILE C  20      29.666 -23.101  29.685  1.00  0.00           H  
ATOM   4829  N   LEU C  21      34.854 -24.675  31.634  1.00  0.00           N  
ATOM   4830  CA  LEU C  21      35.481 -25.433  32.709  1.00  0.00           C  
ATOM   4831  C   LEU C  21      36.689 -24.697  33.271  1.00  0.00           C  
ATOM   4832  O   LEU C  21      36.910 -24.677  34.481  1.00  0.00           O  
ATOM   4833  CB  LEU C  21      35.906 -26.817  32.203  1.00  0.00           C  
ATOM   4834  CG  LEU C  21      34.766 -27.813  31.957  1.00  0.00           C  
ATOM   4835  CD1 LEU C  21      35.261 -28.938  31.056  1.00  0.00           C  
ATOM   4836  CD2 LEU C  21      34.273 -28.358  33.289  1.00  0.00           C  
ATOM   4837  H   LEU C  21      34.761 -25.098  30.721  1.00  0.00           H  
ATOM   4838  HA  LEU C  21      34.754 -25.558  33.513  1.00  0.00           H  
ATOM   4839 1HB  LEU C  21      36.445 -26.691  31.265  1.00  0.00           H  
ATOM   4840 2HB  LEU C  21      36.583 -27.261  32.932  1.00  0.00           H  
ATOM   4841  HG  LEU C  21      33.946 -27.311  31.443  1.00  0.00           H  
ATOM   4842 1HD1 LEU C  21      34.450 -29.647  30.881  1.00  0.00           H  
ATOM   4843 2HD1 LEU C  21      35.590 -28.523  30.104  1.00  0.00           H  
ATOM   4844 3HD1 LEU C  21      36.094 -29.450  31.537  1.00  0.00           H  
ATOM   4845 1HD2 LEU C  21      33.461 -29.067  33.114  1.00  0.00           H  
ATOM   4846 2HD2 LEU C  21      35.090 -28.863  33.803  1.00  0.00           H  
ATOM   4847 3HD2 LEU C  21      33.908 -27.535  33.906  1.00  0.00           H  
ATOM   4848  N   GLU C  22      37.472 -24.091  32.383  1.00  0.00           N  
ATOM   4849  CA  GLU C  22      38.644 -23.326  32.790  1.00  0.00           C  
ATOM   4850  C   GLU C  22      38.244 -22.036  33.494  1.00  0.00           C  
ATOM   4851  O   GLU C  22      38.882 -21.623  34.463  1.00  0.00           O  
ATOM   4852  CB  GLU C  22      39.519 -23.005  31.576  1.00  0.00           C  
ATOM   4853  CG  GLU C  22      40.863 -22.379  31.918  1.00  0.00           C  
ATOM   4854  CD  GLU C  22      41.743 -23.288  32.732  1.00  0.00           C  
ATOM   4855  OE1 GLU C  22      41.436 -24.451  32.826  1.00  0.00           O  
ATOM   4856  OE2 GLU C  22      42.723 -22.817  33.259  1.00  0.00           O1-
ATOM   4857  H   GLU C  22      37.247 -24.161  31.400  1.00  0.00           H  
ATOM   4858  HA  GLU C  22      39.223 -23.930  33.488  1.00  0.00           H  
ATOM   4859 1HB  GLU C  22      39.711 -23.921  31.014  1.00  0.00           H  
ATOM   4860 2HB  GLU C  22      38.989 -22.321  30.916  1.00  0.00           H  
ATOM   4861 1HG  GLU C  22      41.380 -22.126  30.993  1.00  0.00           H  
ATOM   4862 2HG  GLU C  22      40.692 -21.456  32.471  1.00  0.00           H  
ATOM   4863  N   LEU C  23      37.183 -21.404  33.003  1.00  0.00           N  
ATOM   4864  CA  LEU C  23      36.675 -20.179  33.607  1.00  0.00           C  
ATOM   4865  C   LEU C  23      36.108 -20.445  34.996  1.00  0.00           C  
ATOM   4866  O   LEU C  23      36.284 -19.643  35.914  1.00  0.00           O  
ATOM   4867  CB  LEU C  23      35.591 -19.559  32.716  1.00  0.00           C  
ATOM   4868  CG  LEU C  23      36.081 -18.953  31.394  1.00  0.00           C  
ATOM   4869  CD1 LEU C  23      34.890 -18.682  30.486  1.00  0.00           C  
ATOM   4870  CD2 LEU C  23      36.857 -17.676  31.679  1.00  0.00           C  
ATOM   4871  H   LEU C  23      36.720 -21.782  32.189  1.00  0.00           H  
ATOM   4872  HA  LEU C  23      37.498 -19.473  33.702  1.00  0.00           H  
ATOM   4873 1HB  LEU C  23      34.858 -20.328  32.475  1.00  0.00           H  
ATOM   4874 2HB  LEU C  23      35.089 -18.770  33.276  1.00  0.00           H  
ATOM   4875  HG  LEU C  23      36.731 -19.668  30.887  1.00  0.00           H  
ATOM   4876 1HD1 LEU C  23      35.240 -18.252  29.547  1.00  0.00           H  
ATOM   4877 2HD1 LEU C  23      34.366 -19.615  30.284  1.00  0.00           H  
ATOM   4878 3HD1 LEU C  23      34.214 -17.982  30.975  1.00  0.00           H  
ATOM   4879 1HD2 LEU C  23      37.207 -17.246  30.739  1.00  0.00           H  
ATOM   4880 2HD2 LEU C  23      36.207 -16.962  32.185  1.00  0.00           H  
ATOM   4881 3HD2 LEU C  23      37.713 -17.904  32.315  1.00  0.00           H  
ATOM   4882  N   LEU C  24      35.428 -21.577  35.146  1.00  0.00           N  
ATOM   4883  CA  LEU C  24      34.847 -21.957  36.428  1.00  0.00           C  
ATOM   4884  C   LEU C  24      35.925 -22.394  37.412  1.00  0.00           C  
ATOM   4885  O   LEU C  24      35.827 -22.137  38.612  1.00  0.00           O  
ATOM   4886  CB  LEU C  24      33.834 -23.092  36.236  1.00  0.00           C  
ATOM   4887  CG  LEU C  24      32.548 -22.714  35.489  1.00  0.00           C  
ATOM   4888  CD1 LEU C  24      31.750 -23.973  35.182  1.00  0.00           C  
ATOM   4889  CD2 LEU C  24      31.736 -21.744  36.335  1.00  0.00           C  
ATOM   4890  H   LEU C  24      35.308 -22.188  34.351  1.00  0.00           H  
ATOM   4891  HA  LEU C  24      34.333 -21.091  36.846  1.00  0.00           H  
ATOM   4892 1HB  LEU C  24      34.313 -23.896  35.682  1.00  0.00           H  
ATOM   4893 2HB  LEU C  24      33.547 -23.471  37.216  1.00  0.00           H  
ATOM   4894  HG  LEU C  24      32.803 -22.241  34.540  1.00  0.00           H  
ATOM   4895 1HD1 LEU C  24      30.835 -23.704  34.653  1.00  0.00           H  
ATOM   4896 2HD1 LEU C  24      32.345 -24.640  34.561  1.00  0.00           H  
ATOM   4897 3HD1 LEU C  24      31.493 -24.477  36.114  1.00  0.00           H  
ATOM   4898 1HD2 LEU C  24      30.822 -21.474  35.804  1.00  0.00           H  
ATOM   4899 2HD2 LEU C  24      31.478 -22.215  37.284  1.00  0.00           H  
ATOM   4900 3HD2 LEU C  24      32.323 -20.846  36.523  1.00  0.00           H  
ATOM   4901  N   ALA C  25      36.955 -23.057  36.897  1.00  0.00           N  
ATOM   4902  CA  ALA C  25      38.118 -23.411  37.703  1.00  0.00           C  
ATOM   4903  C   ALA C  25      38.792 -22.172  38.275  1.00  0.00           C  
ATOM   4904  O   ALA C  25      39.150 -22.135  39.452  1.00  0.00           O  
ATOM   4905  CB  ALA C  25      39.109 -24.217  36.877  1.00  0.00           C  
ATOM   4906  H   ALA C  25      36.934 -23.321  35.922  1.00  0.00           H  
ATOM   4907  HA  ALA C  25      37.785 -24.035  38.535  1.00  0.00           H  
ATOM   4908 1HB  ALA C  25      39.971 -24.476  37.492  1.00  0.00           H  
ATOM   4909 2HB  ALA C  25      38.630 -25.132  36.524  1.00  0.00           H  
ATOM   4910 3HB  ALA C  25      39.436 -23.627  36.023  1.00  0.00           H  
ATOM   4911  N   ALA C  26      38.964 -21.157  37.434  1.00  0.00           N  
ATOM   4912  CA  ALA C  26      39.526 -19.885  37.873  1.00  0.00           C  
ATOM   4913  C   ALA C  26      38.680 -19.261  38.977  1.00  0.00           C  
ATOM   4914  O   ALA C  26      39.209 -18.762  39.969  1.00  0.00           O  
ATOM   4915  CB  ALA C  26      39.650 -18.926  36.697  1.00  0.00           C  
ATOM   4916  H   ALA C  26      38.699 -21.269  36.466  1.00  0.00           H  
ATOM   4917  HA  ALA C  26      40.525 -20.065  38.268  1.00  0.00           H  
ATOM   4918 1HB  ALA C  26      40.071 -17.981  37.041  1.00  0.00           H  
ATOM   4919 2HB  ALA C  26      40.305 -19.360  35.942  1.00  0.00           H  
ATOM   4920 3HB  ALA C  26      38.667 -18.750  36.266  1.00  0.00           H  
ATOM   4921  N   ALA C  27      37.363 -19.296  38.799  1.00  0.00           N  
ATOM   4922  CA  ALA C  27      36.441 -18.767  39.796  1.00  0.00           C  
ATOM   4923  C   ALA C  27      36.640 -19.445  41.145  1.00  0.00           C  
ATOM   4924  O   ALA C  27      36.648 -18.789  42.187  1.00  0.00           O  
ATOM   4925  CB  ALA C  27      35.003 -18.931  39.328  1.00  0.00           C  
ATOM   4926  H   ALA C  27      36.992 -19.701  37.950  1.00  0.00           H  
ATOM   4927  HA  ALA C  27      36.637 -17.700  39.917  1.00  0.00           H  
ATOM   4928 1HB  ALA C  27      34.327 -18.531  40.083  1.00  0.00           H  
ATOM   4929 2HB  ALA C  27      34.861 -18.391  38.391  1.00  0.00           H  
ATOM   4930 3HB  ALA C  27      34.790 -19.988  39.173  1.00  0.00           H  
ATOM   4931  N   ALA C  28      36.802 -20.766  41.119  1.00  0.00           N  
ATOM   4932  CA  ALA C  28      37.079 -21.525  42.332  1.00  0.00           C  
ATOM   4933  C   ALA C  28      38.389 -21.082  42.973  1.00  0.00           C  
ATOM   4934  O   ALA C  28      38.438 -20.786  44.167  1.00  0.00           O  
ATOM   4935  CB  ALA C  28      37.118 -23.015  42.026  1.00  0.00           C  
ATOM   4936  H   ALA C  28      36.730 -21.253  40.238  1.00  0.00           H  
ATOM   4937  HA  ALA C  28      36.273 -21.349  43.045  1.00  0.00           H  
ATOM   4938 1HB  ALA C  28      37.326 -23.569  42.942  1.00  0.00           H
[truncated: 5,528,726 more chars]
